# Supplementary material for: Aberrant Expression Profiles of lncRNAs and Their Associated Nearby Coding Genes in the Hippocampus of the SAMP8 Mouse Model with AD
Source: Mol Ther Nucleic Acids. 2020 Feb 19;20:140–54. doi: 10.1016/j.omtn.2020.02.008 (PMC7066064; doi:10.1016/j.omtn.2020.02.008)
Supplement: Table S1. All Comparison of lncRNAs [file mmc2.xls]

## Sheet: up_SAMP8_vs_SAMR1
# Fold Change cut-off: 1.0 # P-value cut-off: 1.0 # Condition pairs: SAMP8 vs SAMR1 # Column A: ProbeName it represents probe name. # Column B: P-value, P-value calculated from unpaired t-test. # Column C: FDR, FDR is calculated from Benjamini Hochberg FDR. # Column D: Fold Change, the absolute ratio (no log scale) of normalized intensities between two conditions. # Column E: Regulation, it depic…
ModH_vs_ConH 1.0 fold up regulated LncRNAs
	P-value and FDR		Fold change and Regulation		Annotations																			Group--Raw Intensity		Group--Normalized Intensity		Raw Intensity								Normalized Intensity
ProbeName	P-value	FDR	Fold Change	Regulation	type	seqname	GeneSymbol	source	RNAlength	chrom	strand	txStart	txEnd	Xhyb	probeCoordinates	Sequence	relationship	Associated_gene_acc	Associated_gene_name	Associated_protein_name	Associated_gene_strand	Associated_gene_start	Associated_gene_end	group-ModH(raw)	group-ConH(raw)	group-ModH(normalized)	group-ConH(normalized)	[Mod1H, ModH](raw)	[Mod2H, ModH](raw)	[Mod3H, ModH](raw)	[Mod4H, ModH](raw)	[Con1H, ConH](raw)	[Con2H, ConH](raw)	[Con3H, ConH](raw)	[Con4H, ConH](raw)	[Mod1H, ModH](normalized)	[Mod2H, ModH](normalized)	[Mod3H, ModH](normalized)	[Mod4H, ModH](normalized)	[Con1H, ConH](normalized)	[Con2H, ConH](normalized)	[Con3H, ConH](normalized)	[Con4H, ConH](normalized)
humanlincRNA1590+_P1	0.0183934	0.0904145	2.42607	up	noncoding	humanlincRNA1590+	humanlincRNA1590	lincRNA	24759	chr5	+	98098258	98123017		chr5:98122781+98122840	TTAGTTAAGGATTCTGAGTTGCTGCCTTAGAGTCTTGATTGAGCTGCGGGACAAAGATGC	intergenic							78.0776	28.2486	6.14696	4.86834	47.6485	112.077	44.8404	107.745	33.2891	28.8395	25.1347	25.731	5.16367	6.75864	6.1063	6.55924	5.15961	5.20194	4.58139	4.53043
ASMM10P002962	0.130258	0.280691	1.94885	up	noncoding	ENSMUST00000153970	Fbxo22	Ensembl	1979	chr9	+	55208985	55224431		chr9:55209123+55209352	TACGTGCTGAAGTATGCCGCCTGTGGAGGGAGTGTGTACGCAGAGTGCTGCGGACCCATC	exon sense-overlapping	NM_028049	Fbxo22	F-box protein 22	+	55208934	55224433	101.009	61.5012	6.53998	5.57736	170.713	84.4546	54.2479	94.6219	50.8012	26.0654	143.23	25.908	7.05331	6.33674	6.40131	6.36858	5.75734	5.06103	6.95219	4.53888
ASMM10P002962	0.130258	0.280691	1.94885	up	noncoding	ENSMUST00000153970	Fbxo22	Ensembl	1979	chr9	+	55208985	55224431		chr9:55209123+55209352	TACGTGCTGAAGTATGCCGCCTGTGGAGGGAGTGTGTACGCAGAGTGCTGCGGACCCATC	natural antisense	NM_032002	Nrg4	neuregulin 4	-	55220221	55283625	101.009	61.5012	6.53998	5.57736	170.713	84.4546	54.2479	94.6219	50.8012	26.0654	143.23	25.908	7.05331	6.33674	6.40131	6.36858	5.75734	5.06103	6.95219	4.53888
ASMM10P055935	0.0505539	0.157117	2.36621	up	noncoding	uc007ndf.1	AK148766	UCSC_knowngene	2004	chr12	-	20875639	20921262		chr12:20915748-20920841	GGCGGCCATCGAGGAGGTTAAGCTGTTCCCCGGAATGTTTTAACAACAGGGCATACCCAG	intergenic							43.1437	18.0925	5.28135	4.03878	47.6381	52.8669	19.3682	52.7016	34.7045	11.6466	17.3474	8.67176	5.16319	5.63781	4.83005	5.49437	5.22183	3.97361	4.06989	2.88977
ASMM10P105	0.901555	0.939737	1.04018	up	noncoding	uc.201+	uc.201	UCR	234	chr4	-	21688196	21688430		chr4:21688262-21688321	AATTTCATTTAATTTTCCATCCCATTTGCTGCACAGCCCGCTTTTACTTTTAACACCCAG	intergenic							116.104	112.809	6.79849	6.74166	63.2957	142.448	100.384	158.287	76.7103	89.4098	122.175	162.939	5.57975	7.11599	7.37066	7.12757	6.33688	6.76846	6.74292	7.11837
ASMM10P016263	0.885087	0.92747	1.02924	up	noncoding	NR_045914	Ino80dos	RefSeq	1728	chr1	+	63114739	63158295		chr1:63114899+63114960	TGCTCCGTGGTGGGGAATGTTTCTGCACCTTCTGATGGAAAGAAATCTTTACAAGACACA	natural antisense	NM_001160038	Ndufs1	NADH dehydrogenase (ubiquinone) Fe-S protein 1	-	63143591	63176822	24.9496	21.0602	4.48152	4.43994	39.7799	22.7221	17.3143	19.9819	16.0376	24.8325	22.8556	20.5152	4.89711	4.36084	4.65965	4.00847	4.12214	4.99566	4.44661	4.19534
ASMM10P053078	0.457261	0.599684	1.39135	up	noncoding	ENSMUST00000146548	Lin37	Ensembl	412	chr7	-	30555443	30556021		chr7:30555967-30556021	TCGTCTGGGGCTTTGTCTCCCCAGGGTTCAGAGGTCATCAACAGCAAAAACCGTGATGTG	exon sense-overlapping	NM_029377	Lin37	lin-37 homolog (C. elegans)	-	30555440	30559646	509.685	405.564	9.03198	8.55549	245.874	518.681	652.806	621.381	333.904	301.064	579.231	408.057	7.57724	8.98747	10.4589	9.10427	8.40406	8.49812	8.89466	8.42513
ASMM10P040691	0.346189	0.503595	1.27342	up	noncoding	ENSMUST00000141347	1700122E12Rik	Ensembl	377	chr8	+	84847437	84848216		chr8:84847540+84847667	TCGCCTCCCTGAAATGTCAGAAGCCAACAGGGGTGACCCTGAGCTATCTTGACAGAAATG	bidirectional	NM_007591	Calr	calreticulin	-	84842087	84846931	156.861	125.844	7.27393	6.92523	102.454	180.504	132.705	211.781	110.653	94.4576	149.447	148.82	6.28296	7.45957	7.80327	7.54994	6.85027	6.84572	7.01166	6.99326
ASMM10P002235	0.660961	0.766157	1.05889	up	noncoding	ENSMUST00000141656	Gm15935	Ensembl	298	chr14	+	21741588	21746083		chr14:21742815+21746012	ACTTTGGCAGGTCCAGCTGTATTCGAGCTTGGAGATTCAGACTCAGGCTCCCATACTTGT	natural antisense	NM_013849	Dusp13	dual specificity phosphatase 13	-	21733394	21742879	65.4679	60.5425	6.00732	5.92477	63.0163	69.3625	54.0564	75.4366	61.3482	45.802	61.2035	73.8164	5.57265	6.04277	6.39525	6.01863	6.02596	5.8518	5.79255	6.02876
ASMM10P040434	0.328964	0.488235	1.20339	up	noncoding	ENSMUST00000161681	Gm15758	Ensembl	695	chr8	+	54708986	54710381	ENSMUST00000118497, ENSMUST00000134226	chr8:54710321+54710381	TGGATGTGGTGGATGGTCCCACAAACACAAACGATGGAGCAGAGATGGGAGATCCTTTCG	intronic antisense	NM_001172152	Wdr17	WD repeat domain 17	-	54629615	54724368	34.1872	27.2188	5.03668	4.76957	36.8106	32.1718	29.5644	38.202	27.9804	20.8349	39.181	20.879	4.78727	4.88973	5.45841	5.01131	4.9151	4.7613	5.18347	4.21842
ASMM10P040434	0.328964	0.488235	1.20339	up	noncoding	ENSMUST00000161681	Gm15758	Ensembl	695	chr8	+	54708986	54710381	ENSMUST00000118497, ENSMUST00000134226	chr8:54710321+54710381	TGGATGTGGTGGATGGTCCCACAAACACAAACGATGGAGCAGAGATGGGAGATCCTTTCG	intronic antisense	NM_028220	Wdr17	WD repeat domain 17	-	54629615	54718678	34.1872	27.2188	5.03668	4.76957	36.8106	32.1718	29.5644	38.202	27.9804	20.8349	39.181	20.879	4.78727	4.88973	5.45841	5.01131	4.9151	4.7613	5.18347	4.21842
ASMM10P012134	0.00907374	0.0631313	2.82562	up	noncoding	AK087229	AK087229	Genbank	2151	chr14	+	67476872	67502079		chr14:67501855+67502079	GAATTATGTCCTGACACCCAAGGCTGTTAAGGAGGATTTCAGATTTCGGAGATAAGACCC	intergenic							135.447	38.5276	6.7841	5.28554	285.418	93.4271	48.4532	114.489	46.335	35.3449	42.6018	29.8286	7.78531	6.48487	6.22252	6.64372	5.62209	5.48081	5.29915	4.74009
ASMM10P039336	0.0262956	0.108344	1.9198	up	noncoding	NR_045750	Gm16675	RefSeq	1319	chr8	-	46730969	46739515		chr8:46731008-46731862	CACCATGCATAAAACCCAAAGGAGATACTTTGAAATGTCAAACACTTTCGATTTGAATAC	bidirectional	NM_008391	Irf2	interferon regulatory factor 2	+	46739744	46847458	112.499	54.3927	6.67579	5.73484	146.713	124.325	43.6003	135.358	66.2286	41.4999	35.4406	74.4016	6.82732	6.91641	6.06118	6.89825	6.13845	5.71437	5.04678	6.03976
ASMM10P039504	0.0393273	0.136434	2.0888	up	noncoding	uc009meg.2	AK141620	UCSC_knowngene	2562	chr8	-	71624416	71626978	NM_001029873	chr8:71626813-71626978	GAGTGTTCATGAGTGCATGGCGTTGAGATGTTTTGCACTATTTTGACTTTTTGGTCTCTG	exon sense-overlapping	NM_001029873	Unc13a	unc-13 homolog A (C. elegans)	-	71626711	71671757	123.005	49.2852	6.7063	5.64363	179.972	132.576	34.3545	145.117	58.2826	54.2475	40.6034	44.0073	7.12884	7.00718	5.69049	6.9987	5.95926	6.08324	5.23235	5.29968
ASMM10P039504	0.0393273	0.136434	2.0888	up	noncoding	uc009meg.2	AK141620	UCSC_knowngene	2562	chr8	-	71624416	71626978	NM_001029873	chr8:71626813-71626978	GAGTGTTCATGAGTGCATGGCGTTGAGATGTTTTGCACTATTTTGACTTTTTGGTCTCTG	natural antisense	NM_146211	Glt25d1	glycosyltransferase 25 domain containing 1	+	71611023	71624911	123.005	49.2852	6.7063	5.64363	179.972	132.576	34.3545	145.117	58.2826	54.2475	40.6034	44.0073	7.12884	7.00718	5.69049	6.9987	5.95926	6.08324	5.23235	5.29968
ASMM10P057197	0.0119236	0.0726319	2.82022	up	noncoding	uc011zuy.1	Ppp1r16a	UCSC_knowngene	331	chr15	+	76693013	76693724		chr15:76693143+76693438	GGCTACTCTGGTACACCTGGTAGAATTGCTTGTGGCACATGGGGCTGATCTGAATGGAAA	exon sense-overlapping	NM_033371	Ppp1r16a	protein phosphatase 1, regulatory (inhibitor) subunit 16A	+	76671679	76694915	189.148	75.3101	7.57569	6.07988	187.189	209.524	130.4	229.478	76.1077	58.4548	131.869	34.8089	7.18824	7.6689	7.7757	7.66993	6.32664	6.18925	6.8437	4.95994
ASMM10P051633	0.143925	0.298604	1.65143	up	noncoding	ENSMUST00000021847	Pxdc1	Ensembl	2027	chr13	-	34627839	34652681		chr13:34637167-34637307	AGAACATCAAGTATTCTTAACTGCTGAGCGTATCTTCAGCCCCAGGAAAGCATTTCTGAG	exon sense-overlapping	NM_025831	Pxdc1	PX domain containing 1	-	34627840	34652681	52.9661	29.5055	5.65383	4.93011	30.3595	58.2759	61.5185	61.7104	26.6146	25.739	32.311	33.3573	4.5137	5.78183	6.59449	5.7253	4.8516	5.04434	4.92553	4.89898
ASMM10P045611	0.327185	0.486574	1.58556	up	noncoding	ENSMUST00000121561	Gm14979	Ensembl	1035	chrX	+	133210485	133211520		chrX:133211414+133211520	TTAGTGCAAGTGTTTGTGTGCATGTGTATCTCTATCCCAGCAGATGTTGAGCAGCAAGCA	intergenic							193.395	119.215	7.43708	6.77208	67.7119	267.474	158.466	279.928	95.3718	72.1647	198.722	110.603	5.67912	8.0266	8.08868	7.9539	6.63869	6.47434	7.39737	6.57791
ASMM10P047422	0.156526	0.315092	1.33649	up	noncoding	ENSMUST00000153727	Kpnb1	Ensembl	779	chr11	-	97164220	97165400		chr11:97164236-97164724	AAGGCTTGCATCTATTCCATTCTTCAGTACCACAAAAAGGTCTTATGTCCTACCTGATCA	exon sense-overlapping	NM_008379	Kpnb1	karyopherin (importin) beta 1	-	97159709	97187892	37.2305	27.0874	5.15764	4.7392	40.3445	37.6125	29.5275	41.4378	15.8861	23.751	27.5354	41.1771	4.9186	5.12626	5.45661	5.1291	4.10987	4.93708	4.70514	5.20471
ASMM10P015666	0.201179	0.366896	1.36936	up	noncoding	ENSMUST00000181397	Gm16386	Ensembl	1423	chr17	-	22784797	22817741		chr17:22784950-22785813	ATGTGTAGTGGTCATGAAGTCTCTTCACATATACTCTTCTTTTAGCTGCCTATGAGACAG	intergenic							35.9533	23.0266	5.01114	4.55764	27.6939	47.6902	18.6573	49.7717	23.6913	19.4086	17.0506	31.9557	4.38513	5.48267	4.77033	5.40641	4.68514	4.66318	4.0444	4.83784
ASMM10P019497	0.128294	0.277853	1.83053	up	noncoding	AK131748	AK131748	Genbank	804	chr19	+	5295195	5295998		chr19:5295750+5295998	TTCAATGATGAGAGACCTGGGTGCTTATTTCTCCTAGGAGCTCATAGAGATTCCTTTCCG	natural antisense	NM_030109	Sf3b2	splicing factor 3b, subunit 2	-	5273920	5295455	29.9667	13.9016	4.65807	3.78581	29.0513	37.8792	10.0305	42.9056	11.1995	21.9082	13.1876	9.31123	4.45058	5.13694	3.86155	5.1832	3.62725	4.82944	3.69515	2.99141
ASMM10P051874	0.00303078	0.0376076	1.34936	up	noncoding	NR_027871	Cts8-ps	RefSeq	4221	chr13	-	61281379	61288850		chr13:61281629-61283111	GAAAAAAGGTTTAAGTTCAGTCGTAGTGTCTGTTTTCCTTTCATTTTGAAAAGTAGTGGC	intergenic							37.1786	25.3682	5.13792	4.70565	44.0259	39.334	25.4151	39.9393	20.5994	21.3243	30.1615	29.3875	5.04877	5.19447	5.23265	5.07579	4.48018	4.7921	4.82885	4.72146
ASMM10P015465	0.935637	0.962971	1.0101	up	noncoding	AK157005	AK157005	Genbank	1749	chr16	+	95841002	95842746		chr16:95842537+95842746	ATCCCAGCCCTCAGGCCTTGTGAATGTGACCATGTTTGGAAATAAATCTATTTATTTTTT	intergenic							115.848	109.606	6.75279	6.7383	146.546	122.829	51.3586	142.659	100.246	88.9955	104.721	144.464	6.82554	6.89661	6.31519	6.97384	6.70423	6.76183	6.53456	6.95258
ASMM10P030917	0.519969	0.653425	1.09002	up	noncoding	uc008zcd.3	DQ715827	UCSC_knowngene	100	chr5	-	114850387	114850487	uc008yww.3	chr5:114850401-114850487	AAAGCAGCCACGGTGCCTCTTTCATTGATCTTGGTGTCCTCAAATTGAAAGCCAAGGAAG	intergenic							40.0368	34.3326	5.25992	5.13557	37.0506	47.0441	30.4539	45.5985	34.8414	28.2429	41.0574	33.1887	4.79649	5.46336	5.50333	5.27651	5.22754	5.1744	5.2481	4.89226
ASMM10P001215	0.0295176	0.115821	1.62835	up	noncoding	ENSMUST00000125040	Pcnp	Ensembl	2200	chr16	-	56015505	56029696		chr16:56024337-56029602	GCCGCCGGAGTAATGGAGGGGAAAGTTCCAGTCGCAGCGCTGAAAAGCGATCAGCTGAAG	exon sense-overlapping	NM_001024622	Pcnp	PEST proteolytic signal containing nuclear protein	-	56015507	56029717	130.506	83.1749	7.01791	6.3145	186.908	104.952	107.317	122.847	74.7586	50.2436	121.631	86.0663	7.18564	6.65948	7.47548	6.75103	6.30336	5.979	6.73833	6.2373
ASMM10P002144	0.774591	0.849567	1.01484	up	noncoding	ENSMUST00000140028	5930412G12Rik	Ensembl	287	chr5	-	128579105	128585378		chr5:128579236-128585271	GTCCCTCAAGGTGTTCTCCTGGCTCTTCAAGTATTTACCCGTCTGTGTGTGACTCATATC	intergenic							208.303	216.227	7.71453	7.69329	254.599	214.131	138.515	225.966	208.048	162.38	234.43	260.049	7.62648	7.70663	7.87629	7.64872	7.74594	7.61207	7.62925	7.78589
ASMM10P040831	0.172339	0.335332	1.2135	up	noncoding	uc009mzl.1	AK006709	UCSC_knowngene	451	chr8	+	96512339	96513604		chr8:96513544+96513604	CTGCAAAGATAGTGTATTCCCCAGCTCTTTCCCAGAAAATGATAAAACTTTCTCTGGCTG	intergenic							119.706	104.032	6.9146	6.63543	126.663	122.128	92.8874	137.147	79.9925	75.9464	146.342	113.849	6.61032	6.88786	7.24337	6.91687	6.39424	6.54146	6.98356	6.62246
ASMM10P028326	0.745014	0.828683	1.08255	up	noncoding	ENSMUST00000153938	Camta1	Ensembl	2178	chr4	-	151780452	151861704		chr4:151780946-151782131	TCAGTTAAAAACAGAAATAGAAGCGACGGTCTTGACCCATTTCACACCTGTTTATTTCAG	exon sense-overlapping	NM_001081557	Camta1	calmodulin binding transcription activator 1	-	151059522	151861768	69.7381	63.4308	6.09512	5.98069	51.2372	79.0821	68.0757	80.5572	79.0696	45.2906	65.7588	63.604	5.27009	6.23474	6.7579	6.11774	6.37856	5.83567	5.89433	5.81419
ASMM10P028326	0.745014	0.828683	1.08255	up	noncoding	ENSMUST00000153938	Camta1	Ensembl	2178	chr4	-	151780452	151861704		chr4:151780946-151782131	TCAGTTAAAAACAGAAATAGAAGCGACGGTCTTGACCCATTTCACACCTGTTTATTTCAG	exon sense-overlapping	NM_001195565	Camta1	calmodulin binding transcription activator 1	-	151790571	151861768	69.7381	63.4308	6.09512	5.98069	51.2372	79.0821	68.0757	80.5572	79.0696	45.2906	65.7588	63.604	5.27009	6.23474	6.7579	6.11774	6.37856	5.83567	5.89433	5.81419
ASMM10P048973	0.0163624	0.0848125	1.61956	up	noncoding	ENSMUST00000121688	Gm12732	Ensembl	180	chr11	+	77639853	77640033		chr11:77639923+77640033	TAGTAAACAATAAGGGAGAGATGGAAGGTTCTGCTATCACAGGTCCAGTGGCAAAGGAGT	intergenic							39329	29729.6	15.368	14.6724	59484.8	33697.4	27981.3	36152.5	32426	25523.2	26560.2	34409	15.3112	15.1447	15.9282	15.0881	14.765	14.6686	14.4348	14.8213
ASMM10P049343	0.120925	0.267115	1.36671	up	noncoding	ENSMUST00000126470	A830036E02Rik	Ensembl	690	chr11	+	99416955	99417752		chr11:99417638+99417752	TCGACATGGGTTTTGGGGGCTCTGGACTCAGTTCTCTACACTTGCAAGCTTCCCAGCCCA	natural antisense	NM_010661	Krt12	keratin 12	-	99415663	99422259	138.186	96.1674	6.9986	6.54789	153.738	162.457	56.7635	179.785	121.223	65.8242	91.6546	105.968	6.89781	7.30696	6.47504	7.31459	6.97902	6.34454	6.34764	6.52036
ASMM10P003552	0.0467572	0.15036	4.3884	up	noncoding	ENSMUST00000170007	Tm9sf2	Ensembl	627	chr14	+	122107137	122137478		chr14:122107439+122126105	ACGAGTGCAAGGTTTGACTTTTGCCAAGCGTCAGAAGGAAAACGCCCATCTGAAAATCTT	exon sense-overlapping	NM_080556	Tm9sf2	transmembrane 9 superfamily member 2	+	122107081	122159603	476.886	223.618	8.90081	6.76711	745.162	386.159	316.632	459.59	60.9692	71.3422	715.154	47.0053	9.10931	8.57128	9.24378	8.67886	6.01785	6.45699	9.19797	5.39565
ASMM10P048750	0.222751	0.388806	1.45066	up	noncoding	AK085773	AK085773	Genbank	1105	chr11	+	68956982	68958087		chr11:68957920+68958087	CCTACCTTAGGATTTTTGGAGTTCTCCTAATGCCTGAAAATCTTCCCAGAAATCTCCCTG	bidirectional	NM_177566	Arhgef15	Rho guanine nucleotide exchange factor (GEF) 15	-	68943153	68956858	740.279	601.336	9.61087	9.07416	518.841	884.827	611.117	946.331	492.969	342.124	865.081	705.17	8.62399	9.76513	10.3425	9.71183	8.95243	8.69152	9.46344	9.18925
ASMM10P016439	0.0225664	0.100016	1.89393	up	noncoding	AK156344	AK156344	Genbank	3466	chr17	-	73804133	73807600		chr17:73804207-73804415	GTAGCAGGGTAGAATTACAACAGACACGAAAAGAGGCAGGCAAATTTCTGAGTTTGAGGC	natural antisense	NM_020578	Ehd3	EH-domain containing 3	+	73804840	73832093	35.3199	17.423	5.09276	4.17138	31.7939	38.4879	32.3368	38.6611	22.6183	15.4693	12.2117	19.3929	4.58292	5.16161	5.59881	5.0277	4.61497	4.36135	3.59201	4.11718
ASMM10P052531	0.249185	0.414476	1.70916	up	noncoding	ENSMUST00000159129	Dcdc2a	Ensembl	678	chr13	+	25096346	25119406		chr13:25096369+25096453	AGAGTTTGTTGGTGGTGTGGACCTTATTACATCCTTGTCTTCTCTACAATGCCAGCCCAT	exon sense-overlapping	NM_001195617	Dcdc2a	doublecortin domain containing 2a	+	25056003	25121521	221.867	148.868	7.80028	7.02699	118.82	226.185	294.631	247.833	110.303	71.0105	146.843	267.317	6.51378	7.78654	9.12416	7.77662	6.84607	6.45037	6.98871	7.8228
ASMM10P052531	0.249185	0.414476	1.70916	up	noncoding	ENSMUST00000159129	Dcdc2a	Ensembl	678	chr13	+	25096346	25119406		chr13:25096369+25096453	AGAGTTTGTTGGTGGTGTGGACCTTATTACATCCTTGTCTTCTCTACAATGCCAGCCCAT	exon sense-overlapping	NM_177577	Dcdc2a	doublecortin domain containing 2a	+	25056003	25210706	221.867	148.868	7.80028	7.02699	118.82	226.185	294.631	247.833	110.303	71.0105	146.843	267.317	6.51378	7.78654	9.12416	7.77662	6.84607	6.45037	6.98871	7.8228
ASMM10P056510	0.0163038	0.0846278	2.11141	up	noncoding	TCONS_00029581	TCONS_00029581	Alexander et al 2013	75	chr7	-	138093519	138097542		chr7:138093528-138097491	TGTCCATCAGGTGGATCATAAACTACTGCTGTGATTGCTCTGTGGGACTATGAACTCAAG	intergenic							103.203	49.9097	6.69796	5.61975	85.0422	106.307	102.702	118.761	56.7579	28.3338	55.3937	59.1532	6.00869	6.67683	7.40801	6.69829	5.92417	5.17919	5.66196	5.71367
ASMM10P011674	0.0265244	0.108803	1.6209	up	noncoding	AK076131	AK076131	Genbank	1431	chr1	-	181902563	181903994		chr1:181902651-181903868	CTTGTAGTCAATGTGGTGAAAAGTGTTTTACTCCATTCTTTTGTCCTATAACACAGTCAT	intergenic							83.8773	47.7477	6.28521	5.58842	141.6	62.1577	57.7189	74.0326	55.4373	33.0865	52.9236	49.5435	6.77175	5.87441	6.50137	5.99332	5.89169	5.38945	5.59742	5.47513
ASMM10P047839	0.231269	0.3972	1.52631	up	noncoding	ENSMUST00000138779	Atp5h	Ensembl	857	chr11	-	115416852	115419073		chr11:115418564-115418698	AAATGCTTGAGCTGATCCGTCTCTTAACGACTTGTATTTCTCTGGAATGGTCTCCTTCAG	exon sense-overlapping	NM_027862	Atp5h	ATP synthase, H+ transporting, mitochondrial F0 complex, subunit D	-	115415696	115419919	114.407	74.3058	6.824	6.21395	71.6718	113.201	144.724	128.031	82.6482	62.7186	82.3382	69.5183	5.76451	6.77151	7.94549	6.81448	6.44202	6.27947	6.19977	5.93455
ASMM10P022677	0.0118627	0.072544	1.7623	up	noncoding	AK017517	AK017517	Genbank	1103	chr2	+	34871107	34872210		chr2:34872140+34872210	CCCTGCGTTGAAAAAGAAAACTCACTTAAGTAACACAGCAGCCTTATACTACTTTTAGTA	bidirectional	NM_080554	Psmd5	proteasome (prosome, macropain) 26S subunit, non-ATPase, 5	-	34852088	34870962	132.063	77.703	7.07252	6.25506	138.855	131.272	112.861	145.263	77.865	62.9189	105.787	64.2406	6.74352	6.99356	7.55211	7.00089	6.35871	6.28394	6.55016	5.82745
ASMM10P051393	0.0497666	0.155874	2.25399	up	noncoding	ENSMUST00000181076	Gm26645	Ensembl	1316	chr13	-	15459979	15461295		chr13:15459993-15461295	CCATCTTGAACTTTCGGGTCCTAAAGTTCTGCTGAATAAACCCTTTTGCTTTATAAAGAA	intergenic							40.3709	16.9227	5.17331	4.00083	67.0439	34.7101	22.6748	37.0549	13.4141	20.4343	6.50902	27.3335	5.66326	5.00202	5.06634	4.96161	3.8702	4.7363	2.78163	4.61518
ASMM10P014957	0.645165	0.75406	1.15518	up	noncoding	ENSMUST00000172013	Ufd1l	Ensembl	1309	chr16	+	18811823	18834310		chr16:18811982+18812078	AATACACGGTTCGTCGAATTAGAGTGAGCTATAGATTACTTCCGCCCGAATCCATGATGG	exon sense-overlapping	NM_011672	Ufd1l	ubiquitin fusion degradation 1 like	+	18812293	18835261	99.7639	81.8244	6.53039	6.32228	52.6505	127.489	71.9483	146.968	58.2878	70.0108	106.607	92.392	5.3065	6.95288	6.84269	7.0195	5.95952	6.43133	6.56018	6.33808
ASMM10P014957	0.645165	0.75406	1.15518	up	noncoding	ENSMUST00000172013	Ufd1l	Ensembl	1309	chr16	+	18811823	18834310		chr16:18811982+18812078	AATACACGGTTCGTCGAATTAGAGTGAGCTATAGATTACTTCCGCCCGAATCCATGATGG	natural antisense	NM_009862	Cdc45	cell division cycle 45	-	18780446	18811972	99.7639	81.8244	6.53039	6.32228	52.6505	127.489	71.9483	146.968	58.2878	70.0108	106.607	92.392	5.3065	6.95288	6.84269	7.0195	5.95952	6.43133	6.56018	6.33808
ASMM10P002104	0.0274782	0.111238	1.83218	up	noncoding	ENSMUST00000139376	Cyth2	Ensembl	1512	chr7	-	45807638	45814302		chr7:45808400-45810122	AGCTGGGTACGGGGCCGGGTGAAGACTTGGAAGCGGCGCTGGTTCATCCTTACAGACAAC	exon sense-overlapping	NM_001112701	Cyth2	cytohesin 2	-	45806636	45814316	403.883	244.769	8.70806	7.8345	512.476	372.97	288.73	441.355	243.379	243.181	339.699	152.815	8.60576	8.521	9.0873	8.61819	7.97567	8.19434	8.1406	7.0274
ASMM10P002104	0.0274782	0.111238	1.83218	up	noncoding	ENSMUST00000139376	Cyth2	Ensembl	1512	chr7	-	45807638	45814302		chr7:45808400-45810122	AGCTGGGTACGGGGCCGGGTGAAGACTTGGAAGCGGCGCTGGTTCATCCTTACAGACAAC	exon sense-overlapping	NM_011181	Cyth2	cytohesin 2	-	45806636	45814316	403.883	244.769	8.70806	7.8345	512.476	372.97	288.73	441.355	243.379	243.181	339.699	152.815	8.60576	8.521	9.0873	8.61819	7.97567	8.19434	8.1406	7.0274
ASMM10P049288	0.708561	0.80238	1.07388	up	noncoding	ENSMUST00000119956	Gm11573	Ensembl	394	chr11	+	97096932	97097326		chr11:97097266+97097326	CAGGAATGGCAAAACCAGGAGGAAAATAAGATCCCCACTTCCAACCATGGACAACTCTAA	intergenic							76.3389	69.9894	6.23942	6.13658	64.4905	84.0771	66.806	89.9821	62.7802	71.6163	65.3705	80.1906	5.60712	6.32928	6.7299	6.29136	6.06094	6.46155	5.88528	6.13854
ASMM10P048976	0.00333522	0.0393287	2.40927	up	noncoding	ENSMUST00000100443	Myo18a	Ensembl	3807	chr11	+	77840932	77844878		chr11:77844632+77844878	AGCTATGCAGGGAAGGTATAAGAGGGATTTTGGCAGTTTGTTCCCAGATCTAGAGTCACT	exon sense-overlapping	NM_011586	Myo18a	myosin XVIIIA	+	77777264	77865980	140.73	57.1776	7.10946	5.84087	105.137	171.056	100.291	186.437	58.0042	41.1983	67.5241	61.9838	6.3199	7.38222	7.36863	7.36709	5.95324	5.70225	5.93043	5.77755
ASMM10P032366	0.229959	0.396164	1.57141	up	noncoding	ENSMUST00000124330	Rpl6	Ensembl	947	chr5	+	121205408	121206445		chr5:121206385+121206445	GCAAACCGCATTCCTTTAATCCCAGCCCTCGAGGGGCAAAGGCAGGCTGATCTCAATGTT	exon sense-overlapping	NM_011290	Rpl6	ribosomal protein L6	+	121204500	121209241	80.8603	49.7305	6.2964	5.64434	69.9663	59.1686	118.552	75.7545	52.8553	46.9209	36.3168	62.8289	5.72512	5.80348	7.63217	6.02482	5.81631	5.88532	5.07879	5.79694
ASMM10P017282	0.355761	0.512274	1.08917	up	noncoding	ENSMUST00000169918	Gtpbp2	Ensembl	1035	chr17	+	46163317	46165188		chr17:46164482+46164724	ATTCCTTGACAAAGAGCTACAATGAGTCACCTTGCTGCTCTCATTTCCTCACTGTGTCTG	exon sense-overlapping	NM_001145979	Gtpbp2	GTP binding protein 2	+	46161031	46169370	181.509	172.622	7.48522	7.36199	255.459	167.271	114.037	189.271	129.593	142.946	194.633	223.314	7.63137	7.35082	7.56706	7.39162	7.07908	7.43175	7.36962	7.56751
ASMM10P017282	0.355761	0.512274	1.08917	up	noncoding	ENSMUST00000169918	Gtpbp2	Ensembl	1035	chr17	+	46163317	46165188		chr17:46164482+46164724	ATTCCTTGACAAAGAGCTACAATGAGTCACCTTGCTGCTCTCATTTCCTCACTGTGTCTG	exon sense-overlapping	NM_019581	Gtpbp2	GTP binding protein 2	+	46161031	46169370	181.509	172.622	7.48522	7.36199	255.459	167.271	114.037	189.271	129.593	142.946	194.633	223.314	7.63137	7.35082	7.56706	7.39162	7.07908	7.43175	7.36962	7.56751
ASMM10P041667	0.64572	0.754544	1.04664	up	noncoding	TCONS_00034184	XLOC_025863	Alexander et al 2013	203	chr9	-	58127927	58142586		chr9:58142521-58142586	TTAAGGCTATTATTGGCTGCTCTTCAGGGGACTTGGATTTGGTATCTAGCACCTATGTGG	intronic antisense	NM_001162476	Stra6	stimulated by retinoic acid gene 6	+	58134074	58153997	80.2403	73.3749	6.23642	6.17065	116.668	73.9279	45.3773	84.988	54.5575	57.8661	89.6585	91.4176	6.4841	6.13508	6.12468	6.20183	5.86738	6.17545	6.31841	6.32136
ASMM10P055535	0.186135	0.35059	1.95235	up	noncoding	uc008urv.2	Meaf6	UCSC_knowngene	298	chr4	+	125102838	125103534		chr4:125103474+125103534	CCTCAGTGCGAGCATCCCTCCCTCCGTAGGAACCTTCTGAGCACTGTTACTTTTGCAGTG	exon sense-overlapping	NM_027310	Meaf6	MYST/Esa1-associated factor 6	+	125085146	125109889	21463.2	13669.2	14.454	13.4888	10013.7	27204.1	18395	30240	7647	13275.4	21537.8	12216.6	12.7723	14.8229	15.405	14.816	12.7627	13.8119	14.0809	13.2999
ASMM10P031073	0.892249	0.93282	1.01375	up	noncoding	ENSMUST00000161530	Pitpnm2	Ensembl	4622	chr5	-	124132977	124140261		chr5:124132996-124133167	CCTCCAAGGAAAACCTTATCCAAGTTCCACCTTTGGGAAAATAAAATGAAAACTTTGTAA	exon sense-overlapping	NM_011256	Pitpnm2	phosphatidylinositol transfer protein, membrane-associated 2	-	124118689	124216418	48.2691	42.8762	5.47971	5.46001	68.552	43.9186	27.662	52.9438	41.1971	43.137	45.4377	41.733	5.69653	5.36476	5.35502	5.50253	5.45729	5.76991	5.38882	5.22403
ASMM10P043384	0.135389	0.287367	2.17893	up	noncoding	AK141173	AK141173	Genbank	1915	chr9	+	109127474	109129388		chr9:109129298+109129388	ACGGATCTTGGGCCTCCATGTACACATTCATATATGAGTATAGTCAGATCAATAACTTTA	intergenic							181.531	78.0762	7.32849	6.20488	62.3132	246.256	144.141	273.413	99.602	52.453	49.8552	110.395	5.55178	7.90928	7.93808	7.91483	6.69551	6.03491	5.5134	6.57568
ASMM10P047244	0.219362	0.385654	1.51803	up	noncoding	ENSMUST00000155046	Gm11431	Ensembl	428	chr11	-	84763854	84777829		chr11:84763869-84764031	CACAGTGGGATGTGTGCACACCATACACATACACAAAACAAATAAATGGAAATTAAAAGT	intergenic							19.1692	12.4108	4.12136	3.51916	26.8612	17.586	12.505	19.7245	7.05775	11.3484	5.7117	25.5254	4.33895	3.96754	4.19054	3.98841	2.97347	3.93582	2.65062	4.51671
ASMM10P016203	0.283672	0.448698	1.19703	up	noncoding	ENSMUST00000129177	Tmem63b	Ensembl	1193	chr17	-	45664102	45666454		chr17:45664205-45664743	GCTTGAGTTGATGGAGTTGTCTATAATCATCTTGGACTTAGGGACTCGCTGGTTCTTGTA	exon sense-overlapping	NM_198167	Tmem63b	transmembrane protein 63b	-	45660176	45686218	23.5315	17.7232	4.41614	4.15668	23.4079	30.6972	12.8421	27.1786	16.1184	10.102	24.8552	19.8171	4.13977	4.81817	4.22977	4.47686	4.13019	3.78383	4.56491	4.14779
ASMM10P011098	0.565929	0.691561	1.16105	up	noncoding	ENSMUST00000133954	Jph4	Ensembl	3829	chr14	-	55111489	55116580		chr14:55111503-55113406	CCAAAAATTACAGTGGATCTCACCAACCACCAGTTACAAACTGCCTTTCTTAAATGGATT	exon sense-overlapping	NM_177049	Jph4	junctophilin 4	-	55106825	55116935	31.5184	24.9312	4.9022	4.68677	21.9607	35.4963	34.8967	33.7197	20.3229	22.5052	26.5834	30.3133	4.04472	5.03837	5.713	4.8127	4.45851	4.86539	4.65822	4.76496
humanlincRNA2246+_P1	0.0679979	0.187759	1.22409	up	noncoding	humanlincRNA2246+	humanlincRNA2246	lincRNA	2101	chr15	+	39052338	39054439		chr15:39054369+39054428	AGACTGTTTGGTACTGTGTGCTCTCAGAACCATTTTCAAGTGTCTCCTGCTATGCTCTGA	intergenic							100.055	81.3744	6.62588	6.33416	104.89	103.703	71.4041	120.222	67.9574	70.4885	99.7238	87.328	6.31574	6.6414	6.83015	6.71622	6.17234	6.44079	6.46521	6.25832
ASMM10P011529	0.233057	0.398986	1.62129	up	noncoding	NR_015568	4933406F09Rik	RefSeq	1293	chr14	+	7412472	7422685	ENSMUST00000163873, ENSMUST00000172055, ENSMUST00000180462, ENSMUST00000180980, ENSMUST00000181007, ENSMUST00000181409, ENSMUST00000181649, ENSMUST00000181772, uc007shy.1	chr14:7422520+7422685	CCATATTCACAGATGGTTCTTTCTTCCCCACCACTGATAATCAGGCCTTTCTTTATTTTA	intergenic							688.562	470.616	9.45515	8.75802	334.72	863.56	631.859	924.108	371.766	332.096	681.232	497.37	8.00547	9.73163	10.4006	9.6829	8.56326	8.64685	9.12959	8.69237
ASMM10P022151	0.611469	0.727889	1.08638	up	noncoding	ENSMUST00000181241	Gm26869	Ensembl	3523	chr2	-	178023807	178028736	AK049072	chr2:178023848-178026867	TAAATTATAAAGGCAATGTCCAGTGCAGCCATCTCTGCTTCATACTTGGGAAGCCCTGCA	intronic antisense	NM_001177399	Etohi1	ethanol induced 1	+	178023283	178035859	213.657	189.795	7.64899	7.52946	231.627	254.773	90.7815	277.446	198.969	186.498	187.924	185.787	7.49091	7.95363	7.21133	7.94011	7.68548	7.81471	7.32319	7.29446
ASMM10P022151	0.611469	0.727889	1.08638	up	noncoding	ENSMUST00000181241	Gm26869	Ensembl	3523	chr2	-	178023807	178028736	AK049072	chr2:178023848-178026867	TAAATTATAAAGGCAATGTCCAGTGCAGCCATCTCTGCTTCATACTTGGGAAGCCCTGCA	intronic antisense	NM_001177400	Etohi1	ethanol induced 1	+	178023283	178032510	213.657	189.795	7.64899	7.52946	231.627	254.773	90.7815	277.446	198.969	186.498	187.924	185.787	7.49091	7.95363	7.21133	7.94011	7.68548	7.81471	7.32319	7.29446
ASMM10P026581	0.603481	0.721468	1.10574	up	noncoding	uc008rph.1	AK035466	UCSC_knowngene	3095	chr3	+	142882494	142894644		chr3:142894550+142894644	GAGTTCACTTGCTAAAGACACTTCCTATTTTTTATGTGCTAAGAATGGAAAACTAAGAGC	bidirectional	NM_178654	Pkn2	protein kinase N2	-	142790901	142882004	40.0186	30.2832	5.10616	4.96115	61.8317	40.9199	15.2769	42.0458	26.9168	29.8682	25.7719	38.5758	5.54166	5.2531	4.48031	5.14956	4.86654	5.25087	4.61497	5.1122
ASMM10P041948	7.57068e-05	0.0110522	2.6317	up	noncoding	ENSMUST00000149554	Lca5	Ensembl	2196	chr9	-	83390292	83426961		chr9:83390313-83390670	TAAAGAGAGCTAGCTGCCTGTCCCCACTAACGGATCTGATTAAAATCTATGTCCTGTGCA	exon sense-overlapping	NM_027448	Lca5	Leber congenital amaurosis 5 (human)	-	83393415	83441099	514.112	195.515	8.95737	7.56137	631.968	568.538	230.128	625.816	200.224	164.417	177.047	240.372	8.89334	9.12178	8.70125	9.11311	7.69212	7.63003	7.24456	7.67877
ASMM10P041948	7.57068e-05	0.0110522	2.6317	up	noncoding	ENSMUST00000149554	Lca5	Ensembl	2196	chr9	-	83390292	83426961		chr9:83390313-83390670	TAAAGAGAGCTAGCTGCCTGTCCCCACTAACGGATCTGATTAAAATCTATGTCCTGTGCA	exon sense-overlapping	NM_029434	Lca5	Leber congenital amaurosis 5 (human)	-	83391354	83441127	514.112	195.515	8.95737	7.56137	631.968	568.538	230.128	625.816	200.224	164.417	177.047	240.372	8.89334	9.12178	8.70125	9.11311	7.69212	7.63003	7.24456	7.67877
ASMM10P047291	0.139775	0.293282	1.52187	up	noncoding	uc007ktl.1	AK040752	UCSC_knowngene	1118	chr11	-	87121566	87126905		chr11:87121588-87121784	TAGGAATTTTACCCAGAGAAATAACTGTGTGCTGAATTTTGAAGACCCCATCTCAAAAAA	natural antisense	NM_025377	Ska2	spindle and kinetochore associated complex subunit 2	+	87109260	87122974	46.3724	25.9322	5.3365	4.73066	33.2444	61.8531	20.8387	69.5533	20.8123	25.6543	22.6648	34.5975	4.64446	5.86775	4.93728	5.89652	4.49483	5.04072	4.43573	4.95137
ASMM10P021212	0.667237	0.771114	1.1649	up	noncoding	ENSMUST00000135180	BB218582	Ensembl	314	chr2	-	106642913	106643388		chr2:106643326-106643388	GTACATGCCCAACCTCTGTCTTAACTGATACAAAGATTTCAAAGGAACAATGTTCAATTT	intergenic							74.2379	66.2163	5.99353	5.77333	124.505	61.6921	27.6929	83.0615	35.5409	36.0923	43.4794	149.753	6.58699	5.86396	5.35706	6.1661	5.25328	5.51238	5.32649	7.00116
humanlincRNA1513-_P1	0.199288	0.364979	1.24922	up	noncoding	humanlincRNA1513-	humanlincRNA1513	lincRNA	31030	chr5	-	36414630	36445660		chr5:36415277-36415336	TTCTTTTGATGAAGGTAAAAGCTTCCTCCATGAGTCCTCTGTGCCTTTCCACAGACTGCA	intergenic							468.496	415.216	8.91837	8.59734	406.913	563.377	318.156	585.536	366.571	298.063	470.797	525.431	8.29196	9.1068	9.25089	9.02383	8.54282	8.48605	8.59153	8.76897
ASMM10P029640	0.519203	0.652742	1.08082	up	noncoding	ENSMUST00000128131	Snhg12	Ensembl	614	chr4	+	132309817	132310995		chr4:132310090+132310150	GCGCCCTCTACCTGTGAGGCTATTGTTCTGTGGTATTTACAACAAATGTTTCTTCTGCAG	intergenic							113.756	101.947	6.74915	6.63703	126.085	124.456	55.1025	149.383	98.9441	78.5609	98.0305	132.253	6.6052	6.91837	6.42716	7.04587	6.68791	6.58928	6.44049	6.83042
ASMM10P035191	0.834575	0.892261	1.08269	up	noncoding	NR_015455	BC064078	RefSeq	870	chr6	+	128993019	129006649		chr6:129006179+129006649	TTGTATCTTGTGATTCATGTAAAAGAGTTGTCTATGAGCTGTGGCCTGGGGCCGAGAACA	intergenic							206.147	165.764	7.32489	7.21026	458.812	144.74	60.0268	161.011	116.158	162.524	287.548	96.8267	8.44938	7.13841	6.55619	7.15557	6.91877	7.61291	7.91042	6.39896
ASMM10P022816	0.0212643	0.0971758	1.62533	up	noncoding	ENSMUST00000119348	Gm13500	Ensembl	824	chr2	+	51231986	51232810		chr2:51232750+51232810	ATGGATTCTTTGCCACCACCATGTGAATCTGCTCACTACCGACAGACAGATGCAGATAAA	intergenic							6923.45	4938.68	12.7836	12.0828	8374.38	7553.38	2916.17	8849.86	3985.07	4286.16	7713.66	3769.81	12.5182	12.8701	12.8098	12.9361	11.8854	12.2297	12.5833	11.6329
ASMM10P043251	0.868761	0.916067	1.07556	up	noncoding	AK047528	AK047528	Genbank	2034	chr9	+	101113804	101115838		chr9:101115777+101115838	CTGCTATGACAGACTCTTAGATCTCTGGAATCATAAGGCAAATTAAACTCCTTTTTTCTA	intronic antisense	NM_001161362	Ppp2r3a	protein phosphatase 2, regulatory subunit B'', alpha	-	101104988	101251832	68.4743	46.5371	5.64112	5.53603	63.5271	89.6373	10.7539	109.979	42.7927	33.7529	63.4262	46.1767	5.58411	6.42596	3.9665	6.58793	5.51207	5.41675	5.84441	5.37089
ASMM10P043251	0.868761	0.916067	1.07556	up	noncoding	AK047528	AK047528	Genbank	2034	chr9	+	101113804	101115838		chr9:101115777+101115838	CTGCTATGACAGACTCTTAGATCTCTGGAATCATAAGGCAAATTAAACTCCTTTTTTCTA	intronic antisense	NM_172144	Ppp2r3a	protein phosphatase 2, regulatory subunit B'', alpha	-	101104988	101199073	68.4743	46.5371	5.64112	5.53603	63.5271	89.6373	10.7539	109.979	42.7927	33.7529	63.4262	46.1767	5.58411	6.42596	3.9665	6.58793	5.51207	5.41675	5.84441	5.37089
ASMM10P030837	0.897988	0.937273	1.06005	up	noncoding	uc008yso.2	Miat	UCSC_knowngene	929	chr5	-	112221847	112228948		chr5:112226518-112226607	TGCATCTGCCTTCTAAGCACTGGGATTAAAAGAATGCTTATAATCACCCACTGTACCTGG	intergenic							67.4397	40.0213	5.38749	5.30336	187.597	32.1666	18.6363	31.3595	46.3991	23.7116	35.5303	54.4442	7.19161	4.8894	4.76849	4.70047	5.62462	4.93609	5.05058	5.60216
ASMM10P020364	0.131916	0.282919	1.21	up	noncoding	ENSMUST00000151779	Ntng2	Ensembl	1957	chr2	-	29194540	29248125		chr2:29194622-29194793	CGCTGTGGAGCCCTGACCCGGCGGACTTCGAATTTCAGTTTTTTATGACTTAATGTCTCT	exon sense-overlapping	NM_133500	Ntng2	netrin G2	-	29194820	29248040	89.4543	69.7321	6.3882	6.11319	104.435	99.327	44.0429	110.012	79.9389	48.0824	74.5155	76.3915	6.31075	6.57675	6.07684	6.58847	6.39367	5.91934	6.06511	6.07466
ASMM10P020364	0.131916	0.282919	1.21	up	noncoding	ENSMUST00000151779	Ntng2	Ensembl	1957	chr2	-	29194540	29248125		chr2:29194622-29194793	CGCTGTGGAGCCCTGACCCGGCGGACTTCGAATTTCAGTTTTTTATGACTTAATGTCTCT	exon sense-overlapping	NM_133501	Ntng2	netrin G2	-	29194820	29248040	89.4543	69.7321	6.3882	6.11319	104.435	99.327	44.0429	110.012	79.9389	48.0824	74.5155	76.3915	6.31075	6.57675	6.07684	6.58847	6.39367	5.91934	6.06511	6.07466
ASMM10P045974	0.00666358	0.0538261	1.60543	up	noncoding	uc009uzc.1	Kdm5d	UCSC_knowngene	5961	chrY	+	897787	956781		chrY:953215+953403	GTTGAAGCAATAAAAGCTTTGCCGTAGAAGGATCCAGTTGTCCAAGTGAATCTTGCTGGC	exon sense-overlapping	NM_011419	Kdm5d	lysine (K)-specific demethylase 5D	+	897787	943811	55.8124	30.6624	5.66735	4.98439	65.131	60.054	26.0949	71.9698	31.3883	27.058	28.5613	35.6421	5.62059	5.82406	5.27408	5.95064	5.0774	5.11234	4.754	4.99381
ASMM10P019859	0.0161082	0.0842088	1.36882	up	noncoding	AK043271	AK043271	Genbank	940	chr19	+	38970096	38971036		chr19:38970176+38970321	TTGTATTGCTTGCTTGTTTATTGCTTCTGTGACAGGGTCTCCTGGGCTGGCTTCACATTT	intergenic							323.567	234.72	8.27697	7.82404	491.545	295.385	162.539	344.797	264.062	191.77	234.956	248.094	8.5524	8.17118	8.13303	8.25127	8.08483	7.85357	7.63104	7.72672
ASMM10P024092	0.270939	0.43636	1.22499	up	noncoding	TCONS_00000301	XLOC_000602	Alexander et al 2013	623	chr1	+	169462979	169466484		chr1:169466419+169466484	TTCTGGTTGTCCATTTGAAGAAGACAGTGGTGGCATTTGCTGTTCAGTGGTGTTGTGAAG	intergenic							47.3576	37.293	5.52744	5.23468	53.3502	46.0715	41.1318	48.8769	48.5597	30.1584	28.7456	41.7082	5.32735	5.43527	5.96883	5.37832	5.69146	5.263	4.76076	5.22349
ASMM10P037247	0.297059	0.460172	1.31885	up	noncoding	ENSMUST00000150497	Ndufa3	Ensembl	782	chr7	+	3617379	3620152		chr7:3617837+3617902	TTCAACTCAGTTTGACTCTGTAGGCAGAACTCCTCGGCGAAGTCTGACTTATGCAAATCT	exon sense-overlapping	NM_025348	Ndufa3	NADH dehydrogenase (ubiquinone) 1 alpha subcomplex, 3	+	3617372	3620161	35.8932	25.5214	5.09333	4.69404	42.4408	25.9535	36.9306	38.2479	17.1701	31.4395	28.4108	25.065	4.99361	4.56174	5.80509	5.01286	4.21969	5.32	4.74784	4.48865
ASMM10P027792	0.218243	0.384305	1.3138	up	noncoding	TCONS_00023147	XLOC_017772	Alexander et al 2013	3565	chr4	-	124522934	124526627		chr4:124526521-124526627	ACAGCTGCTCTTGCTTTATGCCTTTTACATGTTTTTAAATTGCCCTGTTTGAATCTGCAG	intergenic							97.333	75.8447	6.61403	6.22029	98.7638	89.6898	90.1444	110.734	78.3686	69.4669	54.3804	101.163	6.22992	6.42657	7.20101	6.59862	6.36712	6.42095	5.63774	6.45534
ASMM10P051695	0.170287	0.333072	1.52313	up	noncoding	NR_045088	A330076C08Rik	RefSeq	1937	chr13	-	44193588	44216487		chr13:44193618-44195055	CTAGCCTGGGCTATATGAGAATCTGTCTCCAAAAATAAGACATAATGCTTATATGCTAAT	intergenic							44.4185	28.4972	5.43133	4.82428	34.9241	44.2785	47.5957	50.8757	19.3826	29.823	40.9542	23.829	4.7098	5.37819	6.19687	5.44044	4.3914	5.24872	5.24386	4.41315
ASMM10P035367	0.299366	0.462201	1.26461	up	noncoding	AK160206	AK160206	Genbank	1662	chr6	+	148831451	148833112		chr6:148832763+148833112	TTGTGGTAACACCAGCACTGAGAAAAATTCGTCCAAGAACTGCTTGTGAAGTTCCTGCAG	natural antisense	NM_001081113	Ipo8	importin 8	-	148770683	148831467	25.5609	19.1535	4.59002	4.25132	21.3849	28.4391	21.0275	31.3921	12.6564	14.5254	30.291	19.1412	4.00748	4.69764	4.9532	4.70174	3.79714	4.27465	4.83561	4.09787
ASMM10P053995	0.188118	0.35258	1.21793	up	noncoding	ENSMUST00000120694	Rpl15-ps1	Ensembl	564	chr11	+	21953139	21953703		chr11:21953545+21953605	TGGATCACCAAACCAGTCCACAAGAACAGAGAGATGCGTGGGTTGACAGAAAGAGCGGTG	intergenic							20443.5	19000.5	14.3019	14.0174	36811.8	16813.5	9375.77	18772.8	21917	17964.3	20401.5	15719.1	14.63	14.0405	14.4613	14.0756	14.2118	14.1859	14.0028	13.6691
ASMM10P003935	0.632217	0.743657	1.17942	up	noncoding	ENSMUST00000180669	Gm6168	Ensembl	387	chr7	+	13846160	13850484		chr7:13847553+13850442	TTCAGTTCCAAGGCCAAGGCAATTGTTCTTCTAGAGGATCCACGTTCCATTCTTTTCTCC	intergenic							39.6379	31.7331	5.13538	4.89731	22.1332	55.2776	24.4266	56.714	17.9725	21.2207	30.915	56.8241	4.05699	5.70326	5.17911	5.60216	4.28141	4.78416	4.86539	5.65825
ASMM10P056866	0.939203	0.964954	1.01689	up	noncoding	uc008fdi.1	Spink10	UCSC_knowngene	326	chr18	+	62650449	62652349		chr18:62650520+62650849	GTCTCCAGAGATTTGCTCAAATGAAGTTATCCTCATTATGGTCCAATGCCTTTGTCATCA	exon sense-overlapping	NM_177829	Spink10	serine peptidase inhibitor, Kazal type 10	+	62548910	62661388	93.8082	88.2373	6.45967	6.43551	65.538	124.128	56.5997	128.967	70.9569	72.2024	95.4699	114.32	5.63028	6.91342	6.47034	6.82464	6.2332	6.47493	6.40605	6.62786
ASMM10P015897	0.133749	0.285045	1.19185	up	noncoding	AK090063	AK090063	Genbank	3173	chr17	-	31532290	31535457		chr17:31532394-31532767	GAACTGTAACCTTGCTGATGTAACCTGTGCCCCTAAAAAGTATAAAAACTGTTTGTAATA	intergenic							489.736	431.209	8.93936	8.68615	557.905	533.13	266.932	600.977	488.94	383.517	426.449	425.928	8.7178	9.02651	8.95493	9.05819	8.94075	8.85722	8.45972	8.48692
ASMM10P829	0.889683	0.930777	1.0392	up	noncoding	uc.400-	uc.400	UCR	206	chr8	-	89465250	89465456		chr8:89465251-89465310	ATTAAATTAAGCTCTCAGATAATCATCTGACACAAAGATAATTGAGCCAGCCTCTGCCAC	intergenic							31.135	24.8081	4.68389	4.62842	57.8337	27.5867	12.5704	26.549	22.6595	24.4131	14.9532	37.2067	5.44662	4.64871	4.19895	4.44128	4.61842	4.9736	3.86455	5.05711
ASMM10P016070	0.286034	0.450722	1.53701	up	noncoding	ENSMUST00000174722	Gm20391	Ensembl	106	chr17	-	36237253	36237359		chr17:36237267-36237359	AGAGACACAGAGAGCCAAGAATGAGGAGCAGATTTTCCAAGTGAACCCTGCTCTTAGCTA	intergenic							27.41	16.679	4.59652	3.97639	44.2524	15.4218	23.9046	26.0613	5.6918	17.5164	19.024	24.4838	5.0575	3.76558	5.14956	4.41343	2.73279	4.52642	4.19272	4.45363
ASMM10P035833	0.00032649	0.0159973	2.74504	up	noncoding	NR_040339	Gm19897	RefSeq	1619	chr7	-	28774898	28781514		chr7:28775117-28775842	AATAACTCCTCAAAGATGTCCCCTGGCAAACACAGTAGCATGCATGCACCTACAGTAATG	natural antisense	NM_001122765	Sirt2	sirtuin 2	+	28766751	28788665	216.937	72.0587	7.63399	6.17716	340.572	210.571	87.978	228.63	69.6501	66.6415	82.0494	69.8938	8.03044	7.67829	7.1621	7.66513	6.20632	6.36279	6.19481	5.94472
ASMM10P035833	0.00032649	0.0159973	2.74504	up	noncoding	NR_040339	Gm19897	RefSeq	1619	chr7	-	28774898	28781514		chr7:28775117-28775842	AATAACTCCTCAAAGATGTCCCCTGGCAAACACAGTAGCATGCATGCACCTACAGTAATG	natural antisense	NM_001122766	Sirt2	sirtuin 2	+	28766751	28788665	216.937	72.0587	7.63399	6.17716	340.572	210.571	87.978	228.63	69.6501	66.6415	82.0494	69.8938	8.03044	7.67829	7.1621	7.66513	6.20632	6.36279	6.19481	5.94472
ASMM10P035833	0.00032649	0.0159973	2.74504	up	noncoding	NR_040339	Gm19897	RefSeq	1619	chr7	-	28774898	28781514		chr7:28775117-28775842	AATAACTCCTCAAAGATGTCCCCTGGCAAACACAGTAGCATGCATGCACCTACAGTAATG	natural antisense	NM_022432	Sirt2	sirtuin 2	+	28766751	28788665	216.937	72.0587	7.63399	6.17716	340.572	210.571	87.978	228.63	69.6501	66.6415	82.0494	69.8938	8.03044	7.67829	7.1621	7.66513	6.20632	6.36279	6.19481	5.94472
ASMM10P043729	0.625341	0.738462	1.14847	up	noncoding	ENSMUST00000120571	Gm14563	Ensembl	354	chrX	-	22205169	22205523		chrX:22205183-22205523	GGTATCATCCCACACATCCACAAATCGCCAATTGAGAAGAAAGGACAACAGAAGACTGTC	intergenic							5835.79	4371.38	12.1601	11.9604	14346	3483.28	1598.5	3915.42	4453.74	4026.28	4910.85	4094.65	13.2894	11.7189	11.8906	11.7415	12.0168	12.156	11.9277	11.7411
ASMM10P021173	0.767639	0.844432	1.16061	up	noncoding	ENSMUST00000146360	Slc41a1	Ensembl	553	chr1	+	131842839	131846629		chr1:131842888+131842948	CCAGAGACTGGAGCAGAACCTTCCATGGTTTTTATGTCATTTGTCTTCATGTCTGTATAG	exon sense-overlapping	NM_173865	Slc41a1	solute carrier family 41, member 1	+	131828011	131848864	40.9994	29.2826	5.09247	4.87758	26.0653	23.206	86.0367	28.6894	22.3185	22.8348	28.2291	43.7478	4.29526	4.3899	7.1216	4.56311	4.59548	4.88503	4.73874	5.29109
ASMM10P013221	0.270837	0.436229	1.21461	up	noncoding	ENSMUST00000162729	C6	Ensembl	573	chr15	+	4765944	4791164		chr15:4765969+4766029	GGCCCCCATCAGTACATTGATGAGTCTTGAAACAACTACCCAGTATTTCACAAGTCAAAG	exon sense-overlapping	NM_016704	C6	complement component 6	+	4727209	4804045	36.9474	27.2911	5.09813	4.81763	37.3308	44.0587	20.9039	45.496	26.8479	30.6366	21.6171	30.0627	4.80542	5.37089	4.94333	5.27286	4.86295	5.28659	4.36912	4.75188
ASMM10P044590	0.695553	0.793333	1.09842	up	noncoding	AK034248	AK034248	Genbank	3066	chrX	-	150462590	150465654		chrX:150462604-150463629	GACTCTGGGTTCAACCTTCAGCTCCATGGAAAATAAGTAAATAAATGAATAAACACCAGT	intergenic							24.6573	19.9304	4.44848	4.31306	36.5099	24.4174	12.378	25.3238	11.069	26.3836	18.3576	23.9114	4.77693	4.46944	4.17509	4.37248	3.61022	5.0766	4.1465	4.41891
ASMM10P049961	0.0193869	0.092589	2.75066	up	noncoding	AK139615	AK139615	Genbank	1632	chr12	-	36608085	37282672	AK132526, AK135893, AK139663, ENSMUST00000124925, ENSMUST00000147722, NM_025534, uc007ole.2, uc007pke.2, uc008sdt.1, uc029syl.1, uc029tlt.1, uc029vak.1	chr12:36680342-36680682	TAAAGACTCTTTTCAGGGCCATTGCTGTTTTGATTGTGAAGATTCTGTAGTTCTGGTTAG	intronic antisense	NM_008584	Meox2	mesenchyme homeobox 2	+	37108545	37179528	1252.74	575.474	10.3892	8.92947	1262.6	1289.74	902.525	1556.08	596.306	393.286	1035.69	276.619	9.81405	10.315	10.9948	10.4332	9.23208	8.89466	9.72173	7.86941
ASMM10P049961	0.0193869	0.092589	2.75066	up	noncoding	AK139615	AK139615	Genbank	1632	chr12	-	36608085	37282672	AK132526, AK135893, AK139663, ENSMUST00000124925, ENSMUST00000147722, NM_025534, uc007ole.2, uc007pke.2, uc008sdt.1, uc029syl.1, uc029tlt.1, uc029vak.1	chr12:36680342-36680682	TAAAGACTCTTTTCAGGGCCATTGCTGTTTTGATTGTGAAGATTCTGTAGTTCTGGTTAG	intronic antisense	NM_178629	Ispd	isoprenoid synthase domain containing	+	36381518	36689444	1252.74	575.474	10.3892	8.92947	1262.6	1289.74	902.525	1556.08	596.306	393.286	1035.69	276.619	9.81405	10.315	10.9948	10.4332	9.23208	8.89466	9.72173	7.86941
ASMM10P049961	0.0193869	0.092589	2.75066	up	noncoding	AK139615	AK139615	Genbank	1632	chr12	-	36608085	37282672	AK132526, AK135893, AK139663, ENSMUST00000124925, ENSMUST00000147722, NM_025534, uc007ole.2, uc007pke.2, uc008sdt.1, uc029syl.1, uc029tlt.1, uc029vak.1	chr12:36680342-36680682	TAAAGACTCTTTTCAGGGCCATTGCTGTTTTGATTGTGAAGATTCTGTAGTTCTGGTTAG	intronic antisense	NM_178767	Agmo	alkylglycerol monooxygenase	+	37241638	37581932	1252.74	575.474	10.3892	8.92947	1262.6	1289.74	902.525	1556.08	596.306	393.286	1035.69	276.619	9.81405	10.315	10.9948	10.4332	9.23208	8.89466	9.72173	7.86941
ASMM10P024662	0.52426	0.657183	1.17402	up	noncoding	NR_040594	1700027H10Rik	RefSeq	583	chr3	-	45416583	45439309		chr3:45416597-45416783	CAGTATGTGCAATGAATCAGTTGCCTGACATTGGATAAAGGCTCTCTCTTTGCTGTGATC	natural antisense	NM_001098171	Pcdh10	protocadherin 10	+	45378397	45423711	55.3714	46.272	5.76212	5.53065	46.3105	50.0745	65.6477	59.4529	41.1667	32.6851	54.0191	57.2172	5.12033	5.55519	6.70325	5.66969	5.45626	5.37316	5.62577	5.66743
ASMM10P002412	0.0056765	0.0502496	2.40009	up	noncoding	ENSMUST00000144438	Ccne2	Ensembl	535	chr4	+	11191708	11195157		chr4:11192702+11192858	GAATGTCAAGACTCTCCGCAAGAAACCCAGATAATTCAGGCCAAGAAGAGAAAAACAGCA	exon sense-overlapping	NM_001037134	Ccne2	cyclin E2	+	11191353	11204682	69.6395	26.0229	5.9732	4.71011	116.805	58.3626	36.4696	66.9206	29.8723	22.3359	34.2166	17.6666	6.48634	5.78329	5.78288	5.8403	5.00694	4.85526	5.0012	3.97706
ASMM10P002412	0.0056765	0.0502496	2.40009	up	noncoding	ENSMUST00000144438	Ccne2	Ensembl	535	chr4	+	11191708	11195157		chr4:11192702+11192858	GAATGTCAAGACTCTCCGCAAGAAACCCAGATAATTCAGGCCAAGAAGAGAAAAACAGCA	exon sense-overlapping	NM_009830	Ccne2	cyclin E2	+	11191708	11204779	69.6395	26.0229	5.9732	4.71011	116.805	58.3626	36.4696	66.9206	29.8723	22.3359	34.2166	17.6666	6.48634	5.78329	5.78288	5.8403	5.00694	4.85526	5.0012	3.97706
ASMM10P032298	0.00167305	0.028477	7.11307	up	noncoding	ENSMUST00000124378	Gm13830	Ensembl	417	chr5	+	115301146	115302323		chr5:115302179+115302323	AACACTGGAAGACAGGAACAGAAGGATCAGAAATTCAAGTCCAGCTTTGGATAGATGGCG	bidirectional	NM_019682	Dynll1	dynein light chain LC8-type 1	-	115297109	115300990	85.6435	10.7155	6.34581	3.51534	41.8474	92.7511	104.013	103.962	10.0226	11.0632	9.77541	12.0007	4.97478	6.47666	7.42479	6.50701	3.47198	3.90341	3.29229	3.39367
ASMM10P017709	0.921211	0.952955	1.0152	up	noncoding	ENSMUST00000117745	Gm15180	Ensembl	492	chr1	+	75568082	75568574		chr1:75568371+75568574	ACTAACACAGTGGGAATGTCACCTTTAGTGAGACTGTCAATGTTGCCCACCAGAAGTGAT	intergenic							27.7997	24.4826	4.68134	4.65957	26.902	34.8129	16.7348	32.7489	23.1459	24.2441	19.4977	31.0428	4.34146	5.00657	4.60983	4.76749	4.6516	4.96382	4.22494	4.79791
ASMM10P039792	0.258014	0.423768	1.651	up	noncoding	AK134482	AK134482	Genbank	1014	chr8	-	105859302	105860314		chr8:105859722-105860107	AACTGGCGAAACGTAATTTTCCTAAATGGCCAGACTGTAAATAATCTTCCCACCCCTTCC	bidirectional	NM_026532	Nutf2	nuclear transport factor 2	+	105860633	105880401	1414.68	951.629	10.4483	9.72493	596.271	1903.59	1094.39	2064.46	719.068	597.501	1443.94	1046.01	8.81345	10.8554	11.2916	10.8326	9.47968	9.47249	10.1693	9.77828
ASMM10P035421	0.0481389	0.152774	1.13391	up	noncoding	ENSMUST00000145689	Ppp1r12c	Ensembl	1370	chr7	-	4489171	4501664		chr7:4489188-4489732	ACCTCTTAATGCCTGTGTTCCGTTTACCCAGTTCTCATCATTGACTAAGTTTGTTTTCAC	exon sense-overlapping	NM_029834	Ppp1r12c	protein phosphatase 1, regulatory (inhibitor) subunit 12C	-	4481520	4501680	130.612	117.664	7.01866	6.83735	161.946	127.362	86.0529	147.086	112.818	88.2373	120.389	149.211	6.98094	6.95084	7.12183	7.02104	6.87992	6.74806	6.72496	6.99646
ASMM10P018007	0.302943	0.464918	1.49273	up	noncoding	ENSMUST00000138236	B430212C06Rik	Ensembl	709	chr18	-	67323030	67328210		chr18:67328164-67328210	GGAGTGGAGGCTCTCCTCAGCAGCCCATCTCTCCTCCCTCCAACACTGTGATTTCTTTCT	intergenic							14242.7	11675.9	13.8805	13.3025	8146.75	17864.5	11541.8	19418	9376.66	7859.14	16923	12544.7	12.4821	14.1596	14.7437	14.1366	13.0568	13.0669	13.7461	13.3405
ASMM10P055584	0.0262824	0.108344	1.578	up	noncoding	ENSMUST00000149002	Epha2	Ensembl	969	chr4	+	141316912	141320901		chr4:141320569+141320629	AGTTGGCCTCTTCATCCATCGAAGGTTTGTCACACCTCCTCCCGGGCCTTTATTCATTCA	exon sense-overlapping	NM_010139	Epha2	Eph receptor A2	+	141301220	141329384	431.23	307.792	8.81132	8.15322	577.543	383.99	340.491	422.895	236.953	204.898	405.839	383.478	8.76565	8.56094	9.36103	8.55766	7.93756	7.95321	8.3848	8.3373
ASMM10P033659	0.82303	0.884467	1.05169	up	noncoding	ENSMUST00000032468	Efcab12	Ensembl	2551	chr6	-	115810728	115838412	NM_001110506	chr6:115810742-115810895	TGACCTCTGCCGTTTTGAAATAAACTAGGTTAGAGCTGAACTAACCTTCACTAAACTAGC	exon sense-overlapping	NM_001110506	Efcab12	EF-hand calcium binding domain 12	-	115810728	115838412	75.1359	61.9272	6.02455	5.95184	131.827	68.5028	30.3837	69.8298	65.6123	59.2371	44.8636	77.9959	6.67087	6.02445	5.50056	5.90233	6.12615	6.20729	5.37157	6.10235
ASMM10P018660	0.0912777	0.224601	1.26831	up	noncoding	AK082068	AK082068	Genbank	2605	chr18	+	70633348	70635952		chr18:70635887+70635952	GGTTATAGGAGTGTTTAATCATTCTCTTGGCTTTATTTCACTAATTGTCTCTACACCAAC	intergenic							51.7456	38.3898	5.60644	5.26353	50.6481	61.9584	31.3731	63.0028	31.0156	28.135	50.9692	43.4393	5.25171	5.86999	5.55057	5.75351	5.06084	5.16772	5.54457	5.28101
ASMM10P019034	0.0551819	0.165888	1.88862	up	noncoding	ENSMUST00000174137	Gcnt1	Ensembl	1122	chr19	-	17332245	17356667		chr19:17332259-17333109	GTGGCATCACTTATATTTTTGTCAGAAATTTACTCCAAGCCAGCTGTGGTGGTCCATGAC	exon sense-overlapping	NM_173442	Gcnt1	glucosaminyl (N-acetyl) transferase 1, core 2	-	17326140	17356667	35.6093	16.433	4.92703	4.0097	48.4615	38.1702	12.3695	43.4361	25.6532	7.36965	14.5895	18.1196	5.18817	5.14721	4.17366	5.19907	4.7962	3.39001	3.83615	4.01643
ASMM10P051718	0.128601	0.278388	1.36373	up	noncoding	NR_029731	Mirlet7f-1	RefSeq	89	chr13	-	48537828	48537917		chr13:48537842-48537917	GTGGGGTAGTGATTTTACCCTGTTTAGGAGATAACTATACAATCTATTGCCTTCCCTGAG	intergenic							74.0824	48.895	6.08233	5.63478	131.322	55.5049	51.6497	57.8532	51.0349	39.8432	49.7058	54.9962	6.66511	5.70881	6.32433	5.63109	5.76428	5.65185	5.50958	5.61341
ASMM10P017090	0.914756	0.948626	1.01592	up	noncoding	ENSMUST00000173775	Nelfe	Ensembl	499	chr17	+	34852607	34853869		chr17:34853747+34853807	TCCACAAGGTTTGGAAGAAGGTCGAACCCCCTTTGGTCCTTACTGTCTGCCTCTCCCCAG	exon sense-overlapping	NM_001045864	Nelfe	negative elongation factor complex member E, Rdbp	+	34850390	34856372	1038.44	1159.17	10.0962	10.0734	1148.58	1133.06	680.594	1191.54	1020.12	989.823	1111.08	1515.65	9.69246	10.1193	10.5308	10.0422	9.97587	10.1868	9.81815	10.3128
ASMM10P018040	0.28584	0.450554	1.29769	up	noncoding	AK144876	AK144876	Genbank	998	chr18	-	70643535	70644532		chr18:70643549-70644532	CCGTTTACTTAATATTTGATCACCAAGAAGTTCCAGACACAATTGCTGAAGCCTCAAGAT	intergenic							36.3528	27.3161	5.11492	4.73897	41.5073	27.4404	36.0308	40.4328	27.8884	14.3255	41.1709	25.8797	4.9633	4.64047	5.7638	5.09211	4.90999	4.2558	5.25206	4.53804
ASMM10P040954	0.326579	0.486049	1.32598	up	noncoding	TCONS_00032365	XLOC_024026	Alexander et al 2013	601	chr8	+	109983762	109984466		chr8:109984403+109984466	ACAACCTTTAAAGGGTGAGCAGCCCTTTGAAAACCCATTCCTTCAAACCATGAACAAAAC	intergenic							43.0739	26.2563	5.11323	4.70617	89.6237	26.4288	19.3887	36.8543	30.0253	13.74	26.3447	34.9153	6.08227	4.58611	4.83097	4.95358	5.01429	4.20067	4.64502	4.96471
ASMM10P032254	0.0101555	0.0667449	2.80307	up	noncoding	uc008yyf.2	DQ561436	UCSC_knowngene	65	chr5	+	113356861	113356926		chr5:113356865+113356926	TGTAAATTTAGAAGCAACTTCTACCTTCTCTTTCACCTGCGTGCCATTGGGCTTGGCCAT	intergenic							479.124	180.403	8.81679	7.32979	319.076	644.83	229.195	723.395	123.095	96.6368	226.305	275.574	7.94028	9.30164	8.69462	9.33063	7.00103	6.87532	7.57918	7.86362
ASMM10P016595	0.0312694	0.119854	1.76456	up	noncoding	uc029szj.1	AK214793	UCSC_knowngene	176	chr17	+	6305613	6305789	ENSMUST00000088940, NR_028305, NR_033520	chr17:6305710+6305783	GAGCCCGTATGCAGTCATGAGGAGAAGTTACCCATTTTTAATAAAAAGAATTATGTACTT	exon sense-overlapping	ENSMUST00000088940	Tmem181a	transmembrane protein 181A	+	6270474	6305783	2088.17	1094.42	10.7989	9.97957	3979.99	1791.85	551.684	2029.18	1219.48	822.096	955.112	1381.01	11.4317	10.7745	10.1767	10.8126	10.2212	9.91426	9.60608	10.1767
ASMM10P009958	0.0134064	0.07702	1.80783	up	noncoding	NR_038026	4933412E12Rik	RefSeq	1511	chr10	+	116950561	116963279	uc007hcm.2	chr10:116950697+116955527	TCCTGGGATGGACCAGAAGTGCTCTGCGCTCTGCTATTAACCCCATGAAAAGAGTTCTTT	bidirectional	NM_001003950	Rab3ip	RAB3A interacting protein	-	116905783	116950380	93.7393	53.2105	6.52656	5.67231	118.671	94.442	65.3805	96.4632	61.2544	31.09	78.9064	41.5914	6.51275	6.49987	6.69618	6.39745	6.02386	5.30445	6.14119	5.21973
ASMM10P031090	0.287937	0.452121	1.38553	up	noncoding	ENSMUST00000135736	Scarb1	Ensembl	3093	chr5	-	125282949	125286677		chr5:125282963-125283319	GGGTTTGATCAAGGCCAGCCTAGGATACGTGACATCTTGTCTCCGAAAATCAATTAAACT	exon sense-overlapping	NM_001205082	Scarb1	scavenger receptor class B, member 1	-	125277086	125341094	208.057	159.447	7.75013	7.27968	155.177	204.438	236.74	235.872	150.336	164.148	182.131	141.171	6.91488	7.63525	8.74516	7.70522	7.28976	7.62767	7.28211	6.91919
ASMM10P031090	0.287937	0.452121	1.38553	up	noncoding	ENSMUST00000135736	Scarb1	Ensembl	3093	chr5	-	125282949	125286677		chr5:125282963-125283319	GGGTTTGATCAAGGCCAGCCTAGGATACGTGACATCTTGTCTCCGAAAATCAATTAAACT	exon sense-overlapping	NM_001205083	Scarb1	scavenger receptor class B, member 1	-	125283319	125341094	208.057	159.447	7.75013	7.27968	155.177	204.438	236.74	235.872	150.336	164.148	182.131	141.171	6.91488	7.63525	8.74516	7.70522	7.28976	7.62767	7.28211	6.91919
ASMM10P031090	0.287937	0.452121	1.38553	up	noncoding	ENSMUST00000135736	Scarb1	Ensembl	3093	chr5	-	125282949	125286677		chr5:125282963-125283319	GGGTTTGATCAAGGCCAGCCTAGGATACGTGACATCTTGTCTCCGAAAATCAATTAAACT	exon sense-overlapping	NM_016741	Scarb1	scavenger receptor class B, member 1	-	125277086	125341094	208.057	159.447	7.75013	7.27968	155.177	204.438	236.74	235.872	150.336	164.148	182.131	141.171	6.91488	7.63525	8.74516	7.70522	7.28976	7.62767	7.28211	6.91919
ASMM10P055999	0.543085	0.673218	1.16397	up	noncoding	TCONS_00008218	XLOC_006541	Alexander et al 2013	21891	chr13	-	28398342	28420408		chr13:28419689-28419887	AAACCAAGAAAACGTCAGAAATAAAAGTCGCATCAACCAGACTGTCTTCTTCACCGCTCC	intergenic							51.0872	41.6283	5.59089	5.37183	36.9449	62.5971	37.9205	66.8864	25.2949	42.1043	45.1399	53.9741	4.79233	5.88548	5.84619	5.83954	4.77805	5.73765	5.37998	5.59163
ASMM10P057155	0.104994	0.244894	1.67192	up	noncoding	uc011ygy.1	Sox9	UCSC_knowngene	522	chr11	+	112784727	112785387		chr11:112784963+112785096	CAGCAGCACCGCACCCCAGCAGCAGCAGGCACACACGCTCACCACGCTGAGCAGCGAGCC	exon sense-overlapping	NM_011448	Sox9	SRY (sex determining region Y)-box 9	+	112782209	112787757	143.943	88.5267	7.19793	6.45643	111.325	131.947	174.096	158.403	85.0433	73.6976	105.624	89.742	6.40911	7.00245	8.25162	7.12856	6.47912	6.50334	6.54748	6.29576
humanlincRNA0479+_P1	0.000185218	0.0138226	2.40448	up	noncoding	humanlincRNA0479+	humanlincRNA0479	lincRNA	15293	chr15	+	97645545	97660838		chr15:97660779+97660838	TATTCATCCAGCTCCTTAGCCAAGTTCACTTTTATACAAACATGAATATATGTCGTGATG	intergenic							51.4984	19.0634	5.58152	4.31579	49.7515	58.6312	29.2988	68.3123	19.7931	15.0383	20.3451	21.0773	5.22521	5.78933	5.44294	5.86861	4.42167	4.32132	4.28442	4.23576
ASMM10P034138	0.168015	0.330527	1.21364	up	noncoding	uc007gua.1	Rmst	UCSC_knowngene	1493	chr10	-	92081749	92133459		chr10:92133402-92133459	AGTTGGAAACATGTCATTTGCTTGCGTCTCGTCATCCTTTGGGGTTTTTCTAGACTCCCT	intergenic							85.385	68.034	6.35228	6.07295	80.4904	100.093	51.0178	109.939	53.1245	54.5361	79.8892	84.5861	5.92892	6.58793	6.3051	6.58719	5.82574	6.09244	6.16007	6.21355
ASMM10P031085	0.286694	0.451166	3.0013	up	noncoding	ENSMUST00000135495	Ccdc92	Ensembl	2287	chr5	-	124834417	124861885		chr5:124836493-124836566	AGCTGACGCTCTCGCTGTTTTAACCTCAGCACCTTCAGATTCTGGAGAATCTTTTACACA	exon sense-overlapping	NM_144819	Ccdc92	coiled-coil domain containing 92	-	124834431	124862221	110.534	18.2889	5.64099	4.05541	29.1659	23.7849	366.583	22.6005	5.97145	13.8256	23.8975	29.4611	4.45556	4.42805	9.48787	4.1925	2.78088	4.21021	4.50675	4.72378
ASMM10P054561	0.0028386	0.0365557	5.71658	up	noncoding	ENSMUST00000159944	Cldn25	Ensembl	805	chr16	+	58728022	58732989		chr16:58731277+58731337	AAGCAGTCATTGTTCTTGTTCCAGAGTCATTTGATGTGGTTACCAAATGCATGAGTTTCA	exon sense-overlapping	NM_001252450	Cldn25	claudin 25	+	58727909	58734247	52.0276	9.9571	5.6111	3.09595	50.2523	59.5138	31.3601	66.9841	5	6.04965	23.61	5.16879	5.23978	5.81261	5.55007	5.84194	2.3474	3.14519	4.48926	2.40194
ASMM10P054561	0.0028386	0.0365557	5.71658	up	noncoding	ENSMUST00000159944	Cldn25	Ensembl	805	chr16	+	58728022	58732989		chr16:58731277+58731337	AAGCAGTCATTGTTCTTGTTCCAGAGTCATTTGATGTGGTTACCAAATGCATGAGTTTCA	exon sense-overlapping	NM_001252451	Cldn25	claudin 25	+	58727909	58734247	52.0276	9.9571	5.6111	3.09595	50.2523	59.5138	31.3601	66.9841	5	6.04965	23.61	5.16879	5.23978	5.81261	5.55007	5.84194	2.3474	3.14519	4.48926	2.40194
ASMM10P054561	0.0028386	0.0365557	5.71658	up	noncoding	ENSMUST00000159944	Cldn25	Ensembl	805	chr16	+	58728022	58732989		chr16:58731277+58731337	AAGCAGTCATTGTTCTTGTTCCAGAGTCATTTGATGTGGTTACCAAATGCATGAGTTTCA	exon sense-overlapping	NM_171826	Cldn25	claudin 25	+	58727909	58734247	52.0276	9.9571	5.6111	3.09595	50.2523	59.5138	31.3601	66.9841	5	6.04965	23.61	5.16879	5.23978	5.81261	5.55007	5.84194	2.3474	3.14519	4.48926	2.40194
ASMM10P039904	0.186607	0.351128	1.29067	up	noncoding	ENSMUST00000098379	Gm10620	Ensembl	1332	chr8	-	116764143	116765479		chr8:116764243-116764682	AGTAAAAAGAAGGAAAGAGCTGAACAGCAGCGTTCAACCCTCTCTCTGCTTTCTGACTGT	intergenic							225.722	171.659	7.7355	7.36738	378.454	195.386	120.056	208.993	123.765	199.773	175.676	187.422	8.18797	7.57322	7.65049	7.53033	7.0101	7.91732	7.23449	7.30761
ASMM10P024308	0.748069	0.830972	1.12909	up	noncoding	NR_040610	Bcas1os2	RefSeq	1174	chr2	+	170356360	170380435		chr2:170380350+170380435	GAGACAGGATCCCTTTAAATTCCCAGACAGTTTCTGACTAAAAGAAAAATATCTGACAAT	natural antisense	NM_001164369	Bcas1	breast carcinoma amplified sequence 1	-	170346990	170427845	38.9677	26.3125	4.90729	4.73213	88.3405	20.8961	25.7041	20.9299	23.4926	27.2772	17.5589	36.9213	6.06094	4.23844	5.25052	4.07925	4.67571	5.12288	4.08484	5.04509
ASMM10P024308	0.748069	0.830972	1.12909	up	noncoding	NR_040610	Bcas1os2	RefSeq	1174	chr2	+	170356360	170380435		chr2:170380350+170380435	GAGACAGGATCCCTTTAAATTCCCAGACAGTTTCTGACTAAAAGAAAAATATCTGACAAT	natural antisense	NM_029815	Bcas1	breast carcinoma amplified sequence 1	-	170346990	170427845	38.9677	26.3125	4.90729	4.73213	88.3405	20.8961	25.7041	20.9299	23.4926	27.2772	17.5589	36.9213	6.06094	4.23844	5.25052	4.07925	4.67571	5.12288	4.08484	5.04509
ASMM10P048859	0.806168	0.872257	1.05341	up	noncoding	ENSMUST00000147937	1700051A21Rik	Ensembl	1516	chr11	+	72266420	72268575		chr11:72266772+72266843	AGAGTGAGGCGTTTGCAGATTTCAGTGCTTGGCACCAGCCCTCTATGGAGAGGACTGGAC	natural antisense	NM_001004148	Slc13a5	solute carrier family 13 (sodium-dependent citrate transporter), member 5	-	72241993	72266604	115.27	97.9217	6.67148	6.59641	171.124	117.08	40.2744	132.6	89.0143	105.996	85.8982	110.778	7.05645	6.8222	5.93923	6.86805	6.54452	7.00245	6.25768	6.58099
ASMM10P010470	0.461536	0.60336	1.22042	up	noncoding	AK053128	AK053128	Genbank	2642	chr13	+	95023827	95026468		chr13:95026251+95026468	AATTCACAAGGAGTTATTAGGCTTGGTTTTGGGGATCAGCAGTCAAGAAGAGAGTCAGTG	natural antisense	NM_001170669	Pde8b	phosphodiesterase 8B	-	95024104	95223050	103.467	76.3278	6.486	6.19862	175.466	91.5413	37.0362	109.825	96.4617	58.3075	49.2293	101.313	7.09155	6.45663	5.80996	6.58586	6.65509	6.1845	5.49711	6.45778
ASMM10P010470	0.461536	0.60336	1.22042	up	noncoding	AK053128	AK053128	Genbank	2642	chr13	+	95023827	95026468		chr13:95026251+95026468	AATTCACAAGGAGTTATTAGGCTTGGTTTTGGGGATCAGCAGTCAAGAAGAGAGTCAGTG	natural antisense	NM_172263	Pde8b	phosphodiesterase 8B	-	95024104	95250304	103.467	76.3278	6.486	6.19862	175.466	91.5413	37.0362	109.825	96.4617	58.3075	49.2293	101.313	7.09155	6.45663	5.80996	6.58586	6.65509	6.1845	5.49711	6.45778
ASMM10P026347	0.00251726	0.0348648	3.46442	up	noncoding	NR_045578	St7l	RefSeq	6005	chr3	+	104864505	104930063		chr3:104865372+104865574	ACATGGAGGGCTTTGCAGAAGGAAATTGGTGTTGCATGCTCCAGTGGGTTTATTTTTGTC	exon sense-overlapping	NM_001253702	St7l	suppression of tumorigenicity 7-like	+	104864505	104930063	83.2086	21.138	6.25119	4.45858	148.912	53.7264	69.8417	60.3544	21.9191	19.571	24.6045	18.4575	6.85136	5.66272	6.79756	5.69314	4.56703	4.67532	4.55163	4.04034
ASMM10P026347	0.00251726	0.0348648	3.46442	up	noncoding	NR_045578	St7l	RefSeq	6005	chr3	+	104864505	104930063		chr3:104865372+104865574	ACATGGAGGGCTTTGCAGAAGGAAATTGGTGTTGCATGCTCCAGTGGGTTTATTTTTGTC	exon sense-overlapping	NM_001253703	St7l	suppression of tumorigenicity 7-like	+	104864505	104930063	83.2086	21.138	6.25119	4.45858	148.912	53.7264	69.8417	60.3544	21.9191	19.571	24.6045	18.4575	6.85136	5.66272	6.79756	5.69314	4.56703	4.67532	4.55163	4.04034
ASMM10P026347	0.00251726	0.0348648	3.46442	up	noncoding	NR_045578	St7l	RefSeq	6005	chr3	+	104864505	104930063		chr3:104865372+104865574	ACATGGAGGGCTTTGCAGAAGGAAATTGGTGTTGCATGCTCCAGTGGGTTTATTTTTGTC	exon sense-overlapping	NM_153091	St7l	suppression of tumorigenicity 7-like	+	104864505	104930063	83.2086	21.138	6.25119	4.45858	148.912	53.7264	69.8417	60.3544	21.9191	19.571	24.6045	18.4575	6.85136	5.66272	6.79756	5.69314	4.56703	4.67532	4.55163	4.04034
ASMM10P032680	0.154738	0.312971	1.3421	up	noncoding	ENSMUST00000155383	Daglb	Ensembl	622	chr5	+	143486677	143489994		chr5:143486816+143487147	TCTCATTCCTACTCTTTCTCGCTGGCCCCAAAGGATTAAAGAGTTCATAGTTCCTGCTGA	exon sense-overlapping	NM_144915	Daglb	diacylglycerol lipase, beta	+	143464492	143504442	124.357	92.6116	6.9464	6.52191	97.5775	144.908	96.902	158.04	96.5042	80.9273	89.6354	103.38	6.2103	7.14075	7.3094	7.12515	6.65593	6.63026	6.31748	6.48396
ASMM10P031828	0.0362231	0.130108	1.65494	up	noncoding	ENSMUST00000138607	N4bp2	Ensembl	632	chr5	+	65763978	65775894		chr5:65775822+65775894	TTGGTGCCCTAGTTTTTCCATTTAGTGACTGTTTGAGTCTCTCCTTAAGACACCCCCCAA	exon sense-overlapping	NM_001024917	N4bp2	NEDD4 binding protein 2	+	65763520	65826784	116.312	67.1202	6.78732	6.06054	87.9655	149.982	68.6786	158.62	53.7728	54.7353	78.5457	81.4271	6.05637	7.19017	6.77235	7.1304	5.84558	6.0982	6.13496	6.16343
ASMM10P011643	0.441209	0.586493	1.15162	up	noncoding	AK156947	AK156947	Genbank	3818	chr1	-	181686429	181690242		chr1:181686505-181687395	GGCTCTGTCTGCTTGAAATATCTATCCTACCCATTATCCTACAATCTCATATAACTAGCT	intergenic							207.398	187.859	7.677	7.47334	165.011	253.799	134.097	276.683	156.596	132.802	207.533	254.506	7.00464	7.9477	7.81951	7.93615	7.34575	7.32616	7.46287	7.75857
ASMM10P032710	0.0168417	0.0858558	1.57144	up	noncoding	AK137816	AK137816	Genbank	2452	chr5	+	145133174	145135626		chr5:145135483+145135626	ATGAACAGTTGCCAAAGTAACTTTCCTGGTCATGCCTTCTTGGTTGTATGCTCCCATGGT	natural antisense	NM_001033313	Pdap1	PDGFA associated protein 1	-	145128769	145140089	224.41	148.382	7.81884	7.16676	192.492	258.671	154.731	291.748	145.569	114.518	161.231	172.208	7.23161	7.97714	8.05147	8.01514	7.24619	7.11518	7.11647	7.18919
ASMM10P028556	0.108477	0.250093	1.1611	up	noncoding	ENSMUST00000145835	Fbxl4	Ensembl	3641	chr4	+	22357559	22434064		chr4:22423796+22423927	TGTAAGCAACCTTGTAGTCTTCTTTGGAGCCCTCTAGTAGCTCTTCTAAAGGATCCCAGT	exon sense-overlapping	NM_172988	Fbxl4	F-box and leucine-rich repeat protein 4	+	22357564	22434046	67.665	55.6709	6.02292	5.80742	74.2083	72.0467	43.4635	80.9415	58.5522	41.7144	68.2678	54.1492	5.81379	6.09903	6.05468	6.12415	5.96445	5.72298	5.94677	5.59547
ASMM10P055921	0.178152	0.341961	1.41072	up	noncoding	TCONS_00006701	TCONS_00006701	Alexander et al 2013	75	chr12	-	23022226	23026921		chr12:23022237-23026879	CCCTCCCAACTGAAAACTGTTCCAAGAACATTTTTAAGATAAAAGACCTTCAAAATGACA	intergenic							5079.87	4430.84	12.4257	11.9293	5712.76	5365.77	3312	5928.94	3439.06	4581.39	6542.85	3160.05	11.9662	12.3566	13.0317	12.3483	11.6681	12.3073	12.353	11.3887
ASMM10P020851	0.658842	0.764689	1.13722	up	noncoding	ENSMUST00000152569	Gm13684	Ensembl	2264	chr2	-	83737781	83759865		chr2:83738002-83739186	CAAGACCTCCCAAGATAACAAGAGCTTTTAAGTGATGAGCCATCTCTTCAGCATCTCCCA	intronic antisense	NM_008402	Itgav	integrin alpha V	+	83724396	83806916	111.228	100.896	6.7704	6.58488	68.5764	127.687	105.969	142.68	83.4979	62.8015	118.441	138.842	5.69707	6.95639	7.45386	6.97428	6.45631	6.28093	6.70494	6.89734
ASMM10P049559	0.0157042	0.083213	1.51258	up	noncoding	ENSMUST00000125108	Amz2	Ensembl	1846	chr11	+	109425981	109431045		chr11:109430982+109431045	GAAGCAGAGAAGGAAGATCAGAAGTTTGAGGCTAGCCTGAGCTATATAACATCATTACCC	exon sense-overlapping	NM_001252193	Amz2	archaelysin family metallopeptidase 2	+	109426219	109438148	137.757	91.3454	7.09743	6.50042	131.535	152.262	92.6773	174.556	106.564	74.6015	91.0633	93.1525	6.66728	7.21386	7.23929	7.26929	6.79517	6.51867	6.33911	6.34873
ASMM10P028787	0.278903	0.444618	1.69191	up	noncoding	ENSMUST00000132432	Gm16731	Ensembl	922	chr4	+	46535900	46539802		chr4:46539603+46539802	TTGATCCATCCTAACTGTGGGTAGCATTAACAAATGGGATGAGATCCTGGGCTGAAAGCT	natural antisense	NM_001164804	Coro2a	coronin, actin binding protein 2A	-	46536936	46601929	288.005	148.842	7.83563	7.07698	268.741	387.936	55.8848	439.458	90.0716	209.626	203.736	91.9327	7.70323	8.57837	6.44856	8.61235	6.55903	7.9853	7.43369	6.32988
ASMM10P028787	0.278903	0.444618	1.69191	up	noncoding	ENSMUST00000132432	Gm16731	Ensembl	922	chr4	+	46535900	46539802		chr4:46539603+46539802	TTGATCCATCCTAACTGTGGGTAGCATTAACAAATGGGATGAGATCCTGGGCTGAAAGCT	natural antisense	NM_029077	Trim14	tripartite motif-containing 14	-	46506846	46536144	288.005	148.842	7.83563	7.07698	268.741	387.936	55.8848	439.458	90.0716	209.626	203.736	91.9327	7.70323	8.57837	6.44856	8.61235	6.55903	7.9853	7.43369	6.32988
ASMM10P032486	0.0616225	0.17715	2.38887	up	noncoding	TCONS_00025136	XLOC_018706	Alexander et al 2013	1784	chr5	+	128448424	128450570		chr5:128450503+128450570	CTCATTATGGACTGGACCGGATTACAGACCAAAAAGGTGGTAGGTGGATTTCTGAGTTTG	intergenic							61.3714	17.3317	5.44449	4.18816	156.325	30.159	29.9872	29.0147	18.5829	17.1573	16.8539	16.7328	6.92673	4.79187	5.47979	4.57955	4.32919	4.49924	4.02774	3.89646
ASMM10P049302	0.000742694	0.0215357	2.00554	up	noncoding	ENSMUST00000127575	Lasp1	Ensembl	758	chr11	+	97833182	97836205		chr11:97833232+97833423	TAGCACATAGCATTAAGGAGGTGAATGTCTGAGTTGAAGGGCAACCTGGTCTACATAGTG	exon sense-overlapping	NM_010688	Lasp1	LIM and SH3 protein 1	+	97799671	97838764	1039.75	518.484	9.9167	8.9127	1750.32	1003.46	406.029	999.204	545.088	335.288	589.843	603.717	10.2651	9.94779	9.66083	9.79311	9.10105	8.6618	8.92299	8.96498
ASMM10P018474	0.13294	0.284213	1.44185	up	noncoding	AK143731	AK143731	Genbank	2837	chr18	+	44426682	44429519		chr18:44429459+44429519	TTTTCCCTTGGAAGAGGCAGGAAGAAATCCAGGTGTCAAAAGAAAAGTCAACAACCTATG	natural antisense	NM_001085373	Mcc	mutated in colorectal cancers	-	44425059	44812182	331.434	213.32	8.18952	7.66159	629.47	280.748	132.934	282.586	285.219	164.634	213.283	190.144	8.88781	8.09556	7.80664	7.96806	8.18728	7.63295	7.49927	7.32687
ASMM10P018474	0.13294	0.284213	1.44185	up	noncoding	AK143731	AK143731	Genbank	2837	chr18	+	44426682	44429519		chr18:44429459+44429519	TTTTCCCTTGGAAGAGGCAGGAAGAAATCCAGGTGTCAAAAGAAAAGTCAACAACCTATG	natural antisense	NM_001085374	Mcc	mutated in colorectal cancers	-	44425059	44662266	331.434	213.32	8.18952	7.66159	629.47	280.748	132.934	282.586	285.219	164.634	213.283	190.144	8.88781	8.09556	7.80664	7.96806	8.18728	7.63295	7.49927	7.32687
ASMM10P054107	0.309226	0.470104	1.39613	up	noncoding	ENSMUST00000132161	Syne2	Ensembl	3606	chr12	+	76087759	76110926		chr12:76107459+76107519	TGTCTTACACCATTTTGCTCTCAGCGCCTAGAAAAGGAGTTGGTAGCCCGTCAGCCTCAA	exon sense-overlapping	NM_001005510	Syne2	spectrin repeat containing, nuclear envelope 2	+	75818317	76110928	39.0702	22.512	4.9558	4.47437	85.2089	25.5933	21.0989	24.3795	24.805	10.7151	29.3906	25.1371	6.012	4.54086	4.95754	4.31281	4.75033	3.86126	4.79233	4.49355
ASMM10P026002	0.278361	0.444053	1.52572	up	noncoding	AK143050	AK143050	Genbank	1300	chr3	+	84745165	84792836		chr3:84745337+84745397	TGCAAAGCTCACACGAGGGCCACTAGCCTGGGTCTACCACCCCAACTTCTTTGCCTGGAG	intergenic							193.943	132.89	7.62709	7.01759	149.843	154.709	294.799	176.422	122.408	115.34	136.225	157.587	6.85968	7.23575	9.12659	7.28634	6.99181	7.12494	6.88569	7.06793
ASMM10P028793	0.410359	0.559554	1.29815	up	noncoding	ENSMUST00000118334	Gm12423	Ensembl	135	chr4	+	47171668	47171803		chr4:47171717+47171803	AAGTGACCCATGTAGGAACAAGACGAGTTGCCTTGCTGGTTCATAAGATACTCCCTCTTA	intergenic							124.164	98.3978	6.89256	6.5161	71.4257	158.318	97.4892	169.425	81.4132	53.4255	147.673	111.079	5.75797	7.26808	7.31964	7.22456	6.41898	6.06226	6.99724	6.58594
ASMM10P043276	0.133487	0.284656	1.29711	up	noncoding	ENSMUST00000144420	Gm16252	Ensembl	857	chr9	+	103472083	103492930		chr9:103492867+103492930	TGGGATCCCTCTACAGCTCAAGGCTTCCACCAACCCAGCAGAAACACGCAGACGTTGTTC	intronic antisense	NM_001002896	Bfsp2	beaded filament structural protein 2, phakinin	-	103424923	103480328	68.4802	50.9722	6.02989	5.65459	60.7399	83.2588	43.5193	86.4029	53.2167	30.9193	60.6586	59.0943	5.51794	6.31547	6.05791	6.22824	5.82827	5.29639	5.78165	5.71205
ASMM10P043276	0.133487	0.284656	1.29711	up	noncoding	ENSMUST00000144420	Gm16252	Ensembl	857	chr9	+	103472083	103492930		chr9:103492867+103492930	TGGGATCCCTCTACAGCTCAAGGCTTCCACCAACCCAGCAGAAACACGCAGACGTTGTTC	intronic antisense	NM_178638	Tmem108	transmembrane protein 108	-	103482935	103761837	68.4802	50.9722	6.02989	5.65459	60.7399	83.2588	43.5193	86.4029	53.2167	30.9193	60.6586	59.0943	5.51794	6.31547	6.05791	6.22824	5.82827	5.29639	5.78165	5.71205
ASMM10P049974	0.236435	0.402185	1.57905	up	noncoding	AK156949	AK156949	Genbank	3035	chr12	-	41018286	41021320		chr12:41018310-41018429	AAATGGTTGTGATCCACCATGTGGTTGCTGGGAATTGAACTCAGGACCTATGGGATAACT	intergenic							107.3	70.2212	6.74248	6.08342	77.181	101.636	138.989	111.395	81.6296	60.2597	96.0648	42.9309	5.86927	6.61239	7.88187	6.60637	6.42356	6.23008	6.41491	5.26515
ASMM10P031463	0.853996	0.905936	1.06941	up	noncoding	uc029vfx.1	AK016672	UCSC_knowngene	1180	chr5	+	15483290	15656679		chr5:15483343+15483403	AGCCTCTTGACCACAGGAACAGTGTCTGGTTTGGTGTCTGAAGACAGGATGTATCCCCAG	intron sense-overlapping	NM_025759	Speer4d	spermatogenesis associated glutamate (E)-rich protein 4d	+	15619098	15623864	35.1944	30.2323	5.0313	4.93448	27.3222	29.9168	54.8516	28.6868	40.2521	21.682	24.8852	34.11	4.36292	4.77917	6.42034	4.56275	5.42399	4.81639	4.56712	4.93042
ASMM10P002296	0.133448	0.284656	1.59585	up	noncoding	ENSMUST00000142773	Kin	Ensembl	647	chr2	+	10090296	10092179		chr2:10090879+10091717	CTGGGAAACGGCTTGTGTAAAGTGGATGAGACACCGAAAGGCTGGTACATTCAGTACATA	exon sense-overlapping	NM_025280	Kin	antigenic determinant of rec-A protein	+	10080611	10092701	254.109	175.945	8.04664	7.37232	191.583	266.334	254.196	304.322	221.175	117.354	219.194	146.058	7.22501	8.01987	8.87141	8.07029	7.83694	7.1493	7.53568	6.96735
ASMM10P009957	0.0115752	0.0717728	1.5021	up	noncoding	NR_038025	4933412E12Rik	RefSeq	1724	chr10	+	116950561	116963279		chr10:116954730+116955527	TTTTCCTCAGGACCAGAAGTGCTCTGCGCTCTGCTATTAACCCCATGAAAAGAGTTCTTT	bidirectional	NM_001003950	Rab3ip	RAB3A interacting protein	-	116905783	116950380	93.0949	61.0513	6.49923	5.91225	100.607	98.2692	59.0535	114.45	55.115	45.9381	88.0411	55.111	6.25677	6.56238	6.53484	6.64295	5.88272	5.85623	6.29367	5.61638
ASMM10P035097	0.337282	0.495644	1.19722	up	noncoding	AK008157	AK008157	Genbank	593	chr6	+	125083436	125084029		chr6:125083713+125084029	AATTTGTATCTTTTGAAAACCGCTCTCTCTACATGGCCACCACACTTTGCTTCTCTGTCT	intergenic							377.107	346.794	8.63571	8.37602	456.222	345.419	331.532	375.254	303.237	337.842	397.396	348.7	8.44224	8.40732	9.31297	8.38033	8.27016	8.67399	8.35891	8.20101
ASMM10P033339	0.00820861	0.0599379	1.22919	up	noncoding	uc009cje.1	Kcmf1	UCSC_knowngene	723	chr6	-	72850382	72899292		chr6:72898993-72899292	CCCTCTGTGACTGGAGCTCGCCCGGCCTCGCGGTAGGCCTCTGCGCGTCCCTGGGCTCGG	exon sense-overlapping	NM_019715	Kcmf1	potassium channel modulatory factor 1	-	72841113	72899979	171.805	144.353	7.41048	7.11278	207.133	165.481	104.729	209.879	118.658	112.867	170.774	175.115	7.33524	7.33602	7.43432	7.53634	6.94998	7.09524	7.19571	7.21019
ASMM10P022434	0.116368	0.26085	1.89031	up	noncoding	AK153600	AK153600	Genbank	1382	chr2	+	25194818	25196199		chr2:25196139+25196199	ATAATTTATCATACTGTTGACCTCCCTCTTAGAGGAATAAACAGAAGGCTCGTTGTCACT	natural antisense	NM_146115	Tor4a	torsin family 4, member A	-	25192719	25196813	894.014	539.496	9.80793	8.8893	465.58	1173.9	640.76	1295.81	362.557	321.286	869.738	604.403	8.46708	10.1664	10.4274	10.1708	8.52456	8.59153	9.47375	8.96735
ASMM10P053140	0.196307	0.362108	1.65926	up	noncoding	ENSMUST00000126370	Ptpn5	Ensembl	3296	chr7	-	47077797	47132326		chr7:47091314-47091372	TTTCACCAGACCGGGAGAGAGGGTGGGTTGAGGGATGGATGGCCTTCTCCTTCTCCCAAA	exon sense-overlapping	NM_013643	Ptpn5	protein tyrosine phosphatase, non-receptor type 5	-	47077799	47133684	1044.48	699.073	10.0374	9.30689	514.886	1352.74	764.132	1546.17	511.226	483.65	1014.84	786.575	8.61355	10.385	10.7256	10.4255	9.00494	9.17553	9.69171	9.3554
ASMM10P038322	0.199149	0.364913	1.14885	up	noncoding	ENSMUST00000152139	Dlg2	Ensembl	2934	chr7	+	91672491	91998815		chr7:91998702+91998815	CAGGCATTGTGCTAATGTTCCTCTTATGAATTATGTCTTCCAACTCTGAATCAAATTATG	exon sense-overlapping	NM_011807	Dlg2	discs, large homolog 2 (Drosophila)	+	91090785	92449246	47.0247	37.8846	5.46191	5.26172	49.3644	53.4994	27.6047	57.6303	35.1191	29.1095	36.5955	50.7142	5.21371	5.65659	5.35177	5.62556	5.23684	5.21471	5.08889	5.50642
ASMM10P053696	0.240049	0.40616	1.39983	up	noncoding	ENSMUST00000135114	5530601H04Rik	Ensembl	1007	chrX	-	105042658	105070087		chrX:105069653-105069699	ACATCCATCCATCCTTTCATTCAGGAAAACATCTGAGCCCATGAATTGCCAGACCCTGGA	intergenic							219.135	172.174	7.84219	7.35694	216.614	183.576	261.332	215.017	138.846	133.609	185.706	230.537	7.39261	7.48428	8.91778	7.57409	7.17232	7.33473	7.30707	7.61363
ASMM10P010522	0.303967	0.465729	1.40534	up	noncoding	AK029176	AK029176	Genbank	1263	chr13	+	100832939	100834200		chr13:100834060+100834200	CACAGAAGGAAGGGGCTACAGGTGTGCTATTGTAAACAATTTTATTCCCTTTCTAAAAAT	natural antisense	NM_022885	Slc30a5	solute carrier family 30 (zinc transporter), member 5	-	100802647	100833427	56.0514	33.9522	5.60671	5.11579	102.928	30.2983	55.1758	35.8037	31.7476	26.585	36.7834	40.6926	6.28961	4.79811	6.42925	4.90985	5.09299	5.08701	5.09625	5.18691
ASMM10P002740	0.32509	0.484442	1.33184	up	noncoding	ENSMUST00000149861	4933406J08Rik	Ensembl	448	chr2	+	122186473	122204961		chr2:122186538+122190606	CCTCGCACCCTGACACGCTGAGAAATACGAAGAAAAATTGGTAGTTTTATTTGGGAACAA	exon sense-overlapping	NM_028914	4933406J08Rik	RIKEN cDNA 4933406J08 gene	+	122186271	122206393	25.8624	17.7909	4.6074	4.19398	18.9908	27.2763	30.0557	27.1267	11.7345	18.2353	19.8732	21.3207	3.83827	4.63362	5.48362	4.4741	3.6908	4.57881	4.25271	4.25358
ASMM10P032088	0.0532587	0.162332	1.43682	up	noncoding	ENSMUST00000118016	Gm15844	Ensembl	576	chr5	+	103624470	103625046		chr5:103624975+103625046	TATAACAAGGAAATTTGGCAACAGCAACTCAGTGATACTCCTCACGGTCCTCATGACCTC	intronic antisense	NM_029415	Slc10a6	solute carrier family 10 (sodium/bile acid cotransporter family), member 6	-	103605710	103629403	55.1428	34.9897	5.6872	5.16433	48.1796	65.932	32.8537	73.6057	32.7309	33.1066	41.2681	32.8532	5.17911	5.95866	5.6239	5.98714	5.13572	5.39028	5.25561	4.87569
ASMM10P051859	9.26725e-05	0.0115044	2.61813	up	noncoding	AK036689	AK036689	Genbank	3228	chr13	-	60622981	60626209		chr13:60623247-60626209	CATGGATAACTGATCACTGTAATTGACACCCACACAACCCACAGCTATAAATGCATAAAC	intronic antisense	NM_029653	Dapk1	death associated protein kinase 1	+	60601946	60763186	60.6523	20.8801	5.81443	4.42589	89.0292	56.4277	34.8999	62.2525	15.4207	18.5306	25.1868	24.3823	6.07366	5.73477	5.71326	5.73602	4.06975	4.60078	4.58452	4.44851
ASMM10P043838	0.0283604	0.113367	1.78453	up	noncoding	ENSMUST00000122166	Gm14578	Ensembl	391	chrX	-	42888729	42889120		chrX:42888796-42889120	GCAAGGGTTACAGTAAACAATAATGGTGAGATGAAAGATTCTGCTATCACAGGTCCAGTT	intron sense-overlapping	NM_011855	Tenm1	teneurin transmembrane protein 1	-	42532392	43274786	265.543	154.734	8.03735	7.20181	415.774	217.232	186.324	242.842	220.271	119.309	118.421	160.935	8.32188	7.72488	8.35401	7.74865	7.83036	7.17184	6.70445	7.1006
ASMM10P001756	0.000273889	0.0151908	4.94177	up	noncoding	ENSMUST00000133644	Gm13299	Ensembl	425	chr4	-	42121612	42153435	ENSMUST00000142990, ENSMUST00000178043, ENSMUST00000178906, uc029vff.1	chr4:42153066-42153378	GTCAGAGGAGTTCTTGAATGACCTCAGACCAGATTGAATGACCTCAGACCAGAAGGAATA	bidirectional	ENSMUST00000108018	Gm13306	predicted gene 13306	+	42154039	42158835	38.546	7.72956	5.20841	2.90338	47.0414	31.2418	39.2513	36.6495	7.04667	5	9.90734	8.96423	5.14328	4.84445	5.90102	4.94487	2.97117	2.40026	3.30946	2.93263
ASMM10P001756	0.000273889	0.0151908	4.94177	up	noncoding	ENSMUST00000133644	Gm13299	Ensembl	425	chr4	-	42121612	42153435	ENSMUST00000142990, ENSMUST00000178043, ENSMUST00000178906, uc029vff.1	chr4:42153066-42153378	GTCAGAGGAGTTCTTGAATGACCTCAGACCAGATTGAATGACCTCAGACCAGAAGGAATA	bidirectional	NM_001199961	Ccl27b	chemokine (C-C motif) ligand 27b	+	42153444	42158846	38.546	7.72956	5.20841	2.90338	47.0414	31.2418	39.2513	36.6495	7.04667	5	9.90734	8.96423	5.14328	4.84445	5.90102	4.94487	2.97117	2.40026	3.30946	2.93263
ASMM10P023890	0.491034	0.628318	1.16768	up	noncoding	ENSMUST00000117846	Gm11673	Ensembl	331	chr2	+	143877948	143878279		chr2:143878167+143878279	AAACAGGCTGTGAAGCCTCTATGACACTGATGTAGTCAAAGTCAATACCCTGCTAAGACC	intergenic							35.5908	24.9196	4.91404	4.69039	45.2949	37.7939	11.7253	47.5493	26.446	22.0799	20.9131	30.2395	5.08728	5.13444	4.09482	5.33961	4.84016	4.83871	4.32159	4.7611
ASMM10P027467	0.457103	0.599588	1.118	up	noncoding	ENSMUST00000117528	Gm12683	Ensembl	415	chr4	-	99520051	99520466		chr4:99520068-99520466	TCTCTGCAGAGTCTCCAGAGCCATTCATCTATCTGTCTTCTTCTCTTACGTGCTGGTTTT	intergenic							174.756	166.891	7.49836	7.33745	184.056	177.763	157.106	180.099	154.885	140.168	179.161	193.349	7.16536	7.43576	8.07558	7.31675	7.33165	7.40433	7.25823	7.35558
ASMM10P033012	0.186451	0.350968	1.83566	up	noncoding	uc012ejx.1	9330158H04Rik	UCSC_knowngene	1555	chr6	-	36387380	36390191		chr6:36389277-36389341	TAAACCTGTCGTCCTCACCAGAAGGCTCTCTCCCAAGGCGGAGTCAGGGGACAGCGTGGA	intronic antisense	NM_203491	Chrm2	cholinergic receptor, muscarinic 2, cardiac	+	36388083	36524774	1906.01	1149.99	10.8601	9.98379	791.05	2613.09	1362.58	2857.34	871.88	695.213	1761.45	1271.43	9.19214	11.3183	11.6246	11.3053	9.7559	9.67865	10.4515	10.0491
ASMM10P034128	0.310371	0.471002	1.2316	up	noncoding	ENSMUST00000125326	Mdfic	Ensembl	3635	chr6	+	15720720	15773304		chr6:15773244+15773304	GTACCTACAAAGCTAGTTGTAGACAATCCATGGCTAAATCATAGTAAGGCCCTGTCTACC	exon sense-overlapping	NM_175088	Mdfic	MyoD family inhibitor domain containing	+	15720660	15802169	2347.26	1817.64	11.0198	10.7192	3512.35	2480.42	600.483	2795.78	2039.97	1685.89	1676.3	1868.41	11.2465	11.2485	10.3153	11.2688	10.9549	10.9242	10.3837	10.6142
ASMM10P047404	0.525302	0.658101	1.05758	up	noncoding	ENSMUST00000127420	Stau2	Ensembl	3081	chr1	-	16344298	16519253		chr1:16427580-16427657	TTCATCAGAAAGCTCATCTTGGCCGGAGCACCTGGAGGAGCCATCTTGGTTTCCGGTTCC	exon sense-overlapping	NM_001111272	Stau2	staufen (RNA binding protein) homolog 2 (Drosophila)	-	16228809	16519302	40.6134	35.5899	5.26143	5.18065	47.8474	45.7992	26.1178	42.689	41.4156	27.224	38.6379	35.082	5.16918	5.42626	5.27555	5.17471	5.4656	5.12033	5.16526	4.97142
ASMM10P047404	0.525302	0.658101	1.05758	up	noncoding	ENSMUST00000127420	Stau2	Ensembl	3081	chr1	-	16344298	16519253		chr1:16427580-16427657	TTCATCAGAAAGCTCATCTTGGCCGGAGCACCTGGAGGAGCCATCTTGGTTTCCGGTTCC	exon sense-overlapping	NM_025303	Stau2	staufen (RNA binding protein) homolog 2 (Drosophila)	-	16228809	16519302	40.6134	35.5899	5.26143	5.18065	47.8474	45.7992	26.1178	42.689	41.4156	27.224	38.6379	35.082	5.16918	5.42626	5.27555	5.17471	5.4656	5.12033	5.16526	4.97142
ASMM10P022228	0.405677	0.555244	1.10112	up	noncoding	AK013066	AK013066	Genbank	882	chr2	-	181863348	181864228		chr2:181863424-181864228	TGGTTTAATTCCCAGCACCAATATGGTAGCTCACAAACGTCCATAACCTCCAGTTCCTGA	bidirectional	NM_025901	Polr3k	polymerase (RNA) III (DNA directed) polypeptide K	+	181864359	181870826	1104.46	1063.79	10.1045	9.96552	1787.46	998.338	617.051	1014.99	1121.8	926.116	1103.41	1103.83	10.2972	9.94258	10.362	9.81614	10.1165	10.09	9.80741	9.8482
ASMM10P023926	0.649201	0.757159	1.17756	up	noncoding	uc008msy.1	Pax1	UCSC_knowngene	1457	chr2	+	147368281	147393295		chr2:147393191+147393295	CAGGCTGTTGAGATTTCTTGGTGTGCTGGTGTATTTGTTGAATTTGAAATATAGAAAAAG	exon sense-overlapping	NM_008780	Pax1	paired box 1	+	147364993	147375048	73.1621	47.5604	5.79869	5.56289	172.151	46.6053	28.9574	44.9346	69.9687	40.7774	36.5097	42.9856	7.06467	5.45133	5.42573	5.25304	6.21311	5.68607	5.08584	5.26656
ASMM10P013471	0.383248	0.536627	1.43178	up	noncoding	AK158479	AK158479	Genbank	745	chr15	+	58212485	58213229		chr15:58213166+58213229	AATTTATCTGATTTTCTGTGAGTAAGAGTTCTTTAGAGTGTTCTAAACTCCCCTGGGACT	intronic antisense	NM_026346	Fbxo32	F-box protein 32	-	58175878	58214892	79.6296	57.8676	6.22488	5.70707	38.9832	100.345	78.4134	100.777	39.6403	28.8624	105.162	57.8061	4.86875	6.591	6.97902	6.46073	5.40474	5.20286	6.53979	5.68088
ASMM10P041091	0.379961	0.53406	1.4871	up	noncoding	NR_045849	4933417D19Rik	RefSeq	1229	chr8	+	123235090	123242359		chr8:123241812+123242359	GTTCAATAAATGCCCAATAACCAAGTTACATCTAGCCTGACTCCAAGAGGCTCCAACGAC	natural antisense	NM_028200	Vps9d1	VPS9 domain containing 1	-	123242355	123254175	54.5854	31.2548	5.53716	4.96467	18.0856	67.8538	45.725	86.6772	27.0715	19.363	36.5995	41.9852	3.7696	6.00906	6.13668	6.23332	4.87395	4.65998	5.08958	5.23517
ASMM10P041091	0.379961	0.53406	1.4871	up	noncoding	NR_045849	4933417D19Rik	RefSeq	1229	chr8	+	123235090	123242359		chr8:123241812+123242359	GTTCAATAAATGCCCAATAACCAAGTTACATCTAGCCTGACTCCAAGAGGCTCCAACGAC	natural antisense	NM_030176	Spata2l	spermatogenesis associated 2-like	-	123232257	123236209	54.5854	31.2548	5.53716	4.96467	18.0856	67.8538	45.725	86.6772	27.0715	19.363	36.5995	41.9852	3.7696	6.00906	6.13668	6.23332	4.87395	4.65998	5.08958	5.23517
ASMM10P002781	0.443286	0.588197	1.4056	up	noncoding	ENSMUST00000150721	Ankrd45	Ensembl	575	chr1	+	161142711	161164215		chr1:161142845+161155245	GTCATCCAAGGGTACACGCTCTTACACTGCGCTGCAGCCTGGGGCCGTCTGGAAACTTTG	exon sense-overlapping	NM_028664	Ankrd45	ankyrin repeat domain 45	+	161142711	161170507	39.2801	23.5647	5.09596	4.60478	33.5413	22.9477	73.4518	27.1796	21.9091	18.5898	28.6959	25.0641	4.65572	4.37583	6.87532	4.47699	4.56579	4.60647	4.75825	4.4886
ASMM10P024885	0.933417	0.961568	1.02701	up	noncoding	uc008pqp.1	AK086005	UCSC_knowngene	336	chr3	-	85544316	85553389		chr3:85544337-85544556	CTCTACTCCCTAGGATAAATTGGGGTTCACTTCAAAGTTGTTTATAAATGATTCATACTC	intergenic							58.6973	52.1258	5.71754	5.6791	29.1591	77.4893	41.2319	86.9089	43.2911	35.245	71.2342	58.7329	4.45531	6.20393	5.97295	6.23797	5.53096	5.47562	6.00682	5.70298
ASMM10P057884	0.0974934	0.233795	1.38618	up	noncoding	AI594368	mouselincRNA0219	lincRNA	479	chr10	-	118984886	118985351	NM_001099276	chr10:118985111-118985351	CCCTCAGCCGCATGACAACACCCCATTTCAAGTGCCTATAGAATATATATAGTATAGACA	intergenic							49.0342	33.0532	5.5644	5.09329	40.1095	58.1685	40.8957	56.9632	31.4834	30.7673	33.1987	36.7636	4.91042	5.77972	5.96047	5.60698	5.08177	5.29101	4.96187	5.0385
ASMM10P015810	0.00572019	0.0504636	2.73644	up	noncoding	uc008bhz.2	DQ713888	UCSC_knowngene	65	chr17	-	27313129	27313194		chr17:27313143-27313194	ATAAGTGACATGTGTCTAGGACATGTTAAACTGCCAAGACTGACATCTCCTTTTGGACAT	intergenic							66.4021	20.1498	5.78726	4.33496	135.313	50.2908	29.4706	50.5338	15.7715	12.2464	27.3869	25.1946	6.70725	5.56122	5.45232	5.42826	4.09984	4.04271	4.6992	4.4981
ASMM10P029259	0.0683395	0.188263	2.03889	up	noncoding	ENSMUST00000141376	Magoh	Ensembl	483	chr4	+	107882989	107887387		chr4:107883007+107883067	GTGCGGTGGTTTGAAGGAGAATGGCCCCTTTAGGCTCATACATTTTAAACTTGATTGCAG	exon sense-overlapping	NM_010760	Magoh	mago-nashi homolog, proliferation-associated (Drosophila)	+	107879812	107887398	47.2486	19.0856	5.31478	4.287	27.6566	59.5116	20.8901	80.936	20.1184	18.4125	12.1731	25.6384	4.38088	5.81233	4.94212	6.1238	4.44411	4.59169	3.58797	4.52422
ASMM10P026312	0.650658	0.758112	1.10988	up	noncoding	AK015852	AK015852	Genbank	851	chr3	+	102935448	102936298		chr3:102936185+102936298	TCCCACGTGCCGGGTTCTCTACCAAGTCTGCGCTCAAAATTGTCGGAGGATGCTGGGAAA	natural antisense	NM_011516	Sycp1	synaptonemal complex protein 1	-	102818498	102936100	24.2359	19.3895	4.47577	4.32536	17.6872	22.4374	19.8669	36.9522	20.1985	15.6149	24.8833	16.8611	3.73762	4.34339	4.86473	4.95731	4.45089	4.37554	4.56684	3.90819
ASMM10P051464	0.403597	0.553485	1.35399	up	noncoding	ENSMUST00000118338	Vmn1r-ps97	Ensembl	603	chr13	-	22136423	22137026		chr13:22136443-22137026	ATCATAGAAGCAGTTCTAAGGATGGTAAACTGCTCGCCTCCTGTTTATCCTGATCTGCAG	intergenic							357.901	285.603	8.46646	8.02924	177.644	448.642	302.533	502.784	200.992	188.876	393.73	358.813	7.11058	8.78202	9.17107	8.80215	7.69765	7.83075	8.34582	8.24273
ASMM10P016648	0.900403	0.938811	1.0142	up	noncoding	ENSMUST00000159731	Airn	Ensembl	435	chr17	+	12741397	12830151		chr17:12798379+12798439	CTGATGGACCTTCGAGCCAGTCCTCTCCAGCTCTTCCCTTGAAGAGAAATGATCAGAGAG	intronic antisense	NM_010515	Igf2r	insulin-like growth factor 2 receptor	-	12682405	12769706	340.641	368.164	8.45755	8.43721	400.29	340.375	239.323	382.576	326.928	312.16	343.227	490.34	8.26676	8.38293	8.76843	8.4121	8.37538	8.5462	8.15492	8.67235
ASMM10P020425	0.362564	0.518184	1.1431	up	noncoding	ENSMUST00000127131	Swi5	Ensembl	1194	chr2	-	32286597	32288031		chr2:32286614-32287596	AATACTCTTCATCCTCCTGCCTTAGCAACTCAAAATGCTAGAGAGCCAGGATAAATTATG	exon sense-overlapping	NM_175190	Swi5	SWI5 recombination repair homolog (yeast)	-	32278815	32288068	177.664	166.974	7.5091	7.31614	172.48	191.604	144.122	202.451	138.258	129.22	179.933	220.483	7.06793	7.545	7.93756	7.48589	7.16607	7.28634	7.26352	7.54865
ASMM10P023795	0.430683	0.577405	1.18824	up	noncoding	ENSMUST00000121009	Gm14049	Ensembl	636	chr2	+	130987983	130988619		chr2:130988304+130988619	AGTACCTCCCCAAAATCAAAGGTGAGCACCCAGCTTATCCATTGGTGATGTTGCAAAGAA	intron sense-overlapping	NM_009730	Atrn	attractin	+	130906495	131030326	2730.22	2355.63	11.2748	11.026	5555.61	2051.23	1057.22	2256.82	2182.85	1786.01	3640.85	1812.8	11.9308	10.9704	11.239	10.959	11.0484	11.0087	11.4797	10.567
ASMM10P016449	0.62638	0.738993	1.20641	up	noncoding	TCONS_00013630	XLOC_010972	Alexander et al 2013	930	chr17	-	74519659	74527830		chr17:74519673-74519795	GTTGTCTTTCAGTCAATCAAAATTGTCAACTCGATTAATAAATCTTTGACCCGAAGAGCC	bidirectional	NM_007566	Birc6	baculoviral IAP repeat-containing 6	+	74528294	74703356	82.7845	57.8011	6.05149	5.78077	186.956	46.3295	41.7006	56.152	41.1266	75.725	33.5174	80.8352	7.18607	5.44194	5.99013	5.58784	5.4552	6.5385	4.97615	6.15322
ASMM10P026893	0.197091	0.362888	1.69906	up	noncoding	ENSMUST00000126314	Gm12381	Ensembl	2186	chr4	-	38571666	38855483		chr4:38571712-38573312	GTATATTAAACTCACACATGAGCATGGTCTCTAGCATCCTATTGACTCTGTTTCATATTA	intergenic							72.3228	30.367	5.71431	4.94957	181.933	33.4816	37.1825	36.6942	27.2357	23.0745	29.4752	41.6824	7.14424	4.94866	5.81701	4.94732	4.88061	4.89907	4.7959	5.2227
ASMM10P029138	0.142866	0.297673	1.38343	up	noncoding	ENSMUST00000156910	Hook1	Ensembl	3621	chr4	+	96021240	96025391		chr4:96021507+96021567	TAATTTTGGGGGACACTATATCGACATCTTAACTGTCTGAGTCATTCTTTTCTATTGCAG	exon sense-overlapping	NM_030014	Hook1	hook homolog 1 (Drosophila)	+	95967378	96024274	28.8801	19.0902	4.73725	4.269	40.9925	28.983	21.5087	24.0362	11.2349	19.0176	19.9006	26.2078	4.94205	4.72872	4.9867	4.29151	3.63119	4.63599	4.25429	4.5545
ASMM10P024501	0.128314	0.277853	2.2878	up	noncoding	AK143464	AK143464	Genbank	2995	chr3	-	11054950	11058045		chr3:11057483-11058045	ATAACGCAGCATAATTTCTTTTAGAGCGGCAAACCAAATCTGAGGAGATTGTCCCGCCTC	intergenic							49.3508	17.5904	5.38833	4.19437	15.018	58.6851	51.2871	72.4129	20.7622	18.4408	16.6917	14.4667	3.48837	5.79073	6.31292	5.96128	4.49157	4.59407	4.01352	3.67832
ASMM10P056356	0.602307	0.720439	1.10937	up	noncoding	TCONS_00023217	XLOC_018002	Alexander et al 2013	482	chr4	-	144855003	144871107		chr4:144855402-144871041	AAAGAGAGCTTGTCTCTCAGGAAGAGACTTCACATGGTTCTGATTCCTCTCTTACAGCTC	intergenic							54.3687	44.2202	5.6109	5.46117	48.9595	60.1484	25.8719	82.4948	31.1815	38.3989	46.781	60.5196	5.20093	5.82647	5.26099	6.15523	5.06742	5.601	5.43001	5.74623
ASMM10P016166	0.012096	0.0731212	1.23966	up	noncoding	ENSMUST00000121555	Rpl18-ps1	Ensembl	525	chr1	+	60900897	60901422		chr1:60901050+60901422	AAGAAGATGAAGAAGTCACCTGGGGAGATTGTGTACTGCGGACAGGTGTTTGAGAAATCA	intergenic							22156.4	20847.6	14.4659	14.156	36088.6	19556.3	10554.3	22426.4	21552.5	17367.5	23277.6	21192.8	14.6064	14.2895	14.616	14.3519	14.1847	14.1347	14.1965	14.1082
ASMM10P043566	0.0664703	0.18522	1.25803	up	noncoding	ENSMUST00000119187	Gm16106	Ensembl	294	chr10	+	81504472	81504766		chr10:81504561+81504621	ATCAGCCAGCACTCCAAGTAAACTTGCTCCTTCTGGGATAAGACCAAGATGAAGAGATGA	intronic antisense	NM_010304	Gna15	guanine nucleotide binding protein, alpha 15	-	81502313	81524225	31118.3	28911.8	14.9688	14.6376	54278	24937.6	16233.3	29024.4	30719.9	25317.6	28913	30696.5	15.2025	14.6821	15.2385	14.7518	14.673	14.6573	14.5725	14.6476
ASMM10P047790	0.38029	0.534241	1.30033	up	noncoding	ENSMUST00000125873	BC006965	Ensembl	666	chr11	-	112677289	112691359		chr11:112677303-112677405	TTAGAGAAATTGTAGGCAAGACACAATCTTCCTTTCACAGGGGTCACCTAAGACCATTGG	intergenic							85.0568	60.7542	6.27503	5.89616	47.3677	115.575	53.7042	123.58	52.4015	40.913	82.3731	67.3293	5.15531	6.80244	6.38259	6.75979	5.80201	5.6921	6.20028	5.89024
ASMM10P019115	0.0776063	0.202858	1.69869	up	noncoding	uc008hcp.1	4430402I18Rik	UCSC_knowngene	1812	chr19	-	28901267	28967730		chr19:28901281-28901441	GTTTATGGGGCTTTGTCTCCTTAACAAGCTCCTCCATGAACATGTCTTTTGAAAAATCCC	exon sense-overlapping	NM_198651	4430402I18Rik	RIKEN cDNA 4430402I18 gene	-	28923063	28964154	65.987	33.5145	5.86592	5.10151	41.305	92.412	32.9453	97.2855	31.5109	27.0275	38.0873	37.4324	4.9551	6.47115	5.62846	6.40899	5.08299	5.10981	5.14721	5.06601
ASMM10P019115	0.0776063	0.202858	1.69869	up	noncoding	uc008hcp.1	4430402I18Rik	UCSC_knowngene	1812	chr19	-	28901267	28967730		chr19:28901281-28901441	GTTTATGGGGCTTTGTCTCCTTAACAAGCTCCTCCATGAACATGTCTTTTGAAAAATCCC	natural antisense	NM_009199	Slc1a1	solute carrier family 1 (neuronal/epithelial high affinity glutamate transporter, system Xag), member 1	+	28835165	28913960	65.987	33.5145	5.86592	5.10151	41.305	92.412	32.9453	97.2855	31.5109	27.0275	38.0873	37.4324	4.9551	6.47115	5.62846	6.40899	5.08299	5.10981	5.14721	5.06601
ASMM10P056530	0.756154	0.837143	1.08821	up	noncoding	TCONS_00032408	XLOC_024216	Alexander et al 2013	779	chr8	-	20258486	20261819		chr8:20261374-20261584	GTGAGCCTGGGATCTTTTAGCCCCAAACACACCCACCACTTGGAGGGAAGCAAAAATTCC	intergenic							126.633	121.502	7.00968	6.88772	116.26	108.212	156.863	125.2	102.394	112.581	152.188	118.844	6.47837	6.7057	8.0741	6.78054	6.73833	7.09182	7.03839	6.68231
ASMM10P023960	0.00582608	0.050934	1.22116	up	noncoding	ENSMUST00000123217	Gins1	Ensembl	602	chr2	+	150912818	150927545		chr2:150927485+150927545	TCGGACTGTATGCTGCTGTCGGTAATAAGTCTCAGTAGACCTGGAACATCACCTCGCCAT	exon sense-overlapping	NM_001163476	Gins1	GINS complex subunit 1 (Psf1 homolog)	+	150909593	150926070	84554.4	85304.5	16.4528	16.1646	141402	74706.9	36011	86098	91622.5	71920.4	89654	88021.2	16.5906	16.4242	16.3284	16.468	16.2062	16.0411	16.2308	16.1802
ASMM10P023960	0.00582608	0.050934	1.22116	up	noncoding	ENSMUST00000123217	Gins1	Ensembl	602	chr2	+	150912818	150927545		chr2:150927485+150927545	TCGGACTGTATGCTGCTGTCGGTAATAAGTCTCAGTAGACCTGGAACATCACCTCGCCAT	exon sense-overlapping	NM_027014	Gins1	GINS complex subunit 1 (Psf1 homolog)	+	150909593	150931280	84554.4	85304.5	16.4528	16.1646	141402	74706.9	36011	86098	91622.5	71920.4	89654	88021.2	16.5906	16.4242	16.3284	16.468	16.2062	16.0411	16.2308	16.1802
ASMM10P033016	0.426191	0.573656	1.44022	up	noncoding	AK032585	AK032585	Genbank	3181	chr6	-	36840805	36843986		chr6:36842626-36843986	ACCTCAAAGCACAGAACAGCACATGAACAGCCCGCTCATGCAGAACAATGAAATTTATTA	intergenic							49.4159	20.5933	4.94117	4.41489	137.216	23.7358	16.1135	20.5977	19.2629	17.786	26.2337	19.0905	6.72794	4.42349	4.55832	4.05493	4.38361	4.54497	4.63793	4.09303
ASMM10P045837	0.300805	0.463202	1.63523	up	noncoding	ENSMUST00000149939	Rps6ka3	Ensembl	755	chrX	+	159362405	159363740		chrX:159362581+159362641	GAAATATGGGAGAAGAAAAGGAAAATTAACCTCGTCTTTTTCTTCTCCTTCACCTGATAG	exon sense-overlapping	NM_148945	Rps6ka3	ribosomal protein S6 kinase polypeptide 3	+	159256119	159363485	183.353	107.77	7.39215	6.68266	64.0897	223.625	188.472	257.223	78.3827	78.4493	130.899	143.349	5.59763	7.76906	8.3724	7.82951	6.36722	6.58731	6.83467	6.94143
ASMM10P725	0.656582	0.762928	1.24489	up	noncoding	uc.304-	uc.304	UCR	272	chr19	-	45329908	45330180		chr19:45329917-45329976	TTATATAGACAGAATTAGCTCGGTGACAGCGAGCCTGATTGTCTTTCACTAGGGGTTTGG	intergenic							26.7631	18.0055	4.44044	4.12442	7.15862	39.5396	20.6351	39.7192	10.6155	11.1196	20.7672	29.5196	2.5701	5.20351	4.92207	5.06608	3.54711	3.91073	4.31281	4.72703
ASMM10P017429	0.30884	0.469684	1.34583	up	noncoding	AK052337	AK052337	Genbank	2748	chr17	+	66449853	66452599		chr17:66452400+66452599	GGAGGTCTTTAGGACTAACTTATTATGTTAATGTTCTTCTCCTGTAACCTCCCTTATTTT	bidirectional	NM_001114098	Soga2	SOGA family member 2	-	66336981	66449750	254.22	197.277	7.96934	7.54085	149.822	320.839	200.652	345.567	151.633	146.598	253.654	237.225	6.85957	8.29417	8.46978	8.25386	7.30252	7.46663	7.73765	7.65662
ASMM10P017429	0.30884	0.469684	1.34583	up	noncoding	AK052337	AK052337	Genbank	2748	chr17	+	66449853	66452599		chr17:66452400+66452599	GGAGGTCTTTAGGACTAACTTATTATGTTAATGTTCTTCTCCTGTAACCTCCCTTATTTT	bidirectional	NM_172963	Soga2	SOGA family member 2	-	66336981	66449750	254.22	197.277	7.96934	7.54085	149.822	320.839	200.652	345.567	151.633	146.598	253.654	237.225	6.85957	8.29417	8.46978	8.25386	7.30252	7.46663	7.73765	7.65662
ASMM10P028566	0.0688845	0.189104	1.49338	up	noncoding	ENSMUST00000117711	Gm11892	Ensembl	1202	chr4	+	24238099	24239301		chr4:24239220+24239301	CTCTTCTCTGAATATCAGCAGTACCAGGATGCTACCACAGAAGAGGAAGAGGATTTCAGA	intergenic							501.212	356.017	8.96372	8.38513	803.374	417.365	331.334	452.777	480.906	274.553	305.161	363.448	9.21216	8.67662	9.31208	8.65402	8.92095	8.36802	7.98952	8.26204
ASMM10P047031	0.00096292	0.0230503	2.6288	up	noncoding	TCONS_00000430	XLOC_001054	Alexander et al 2013	252	chr1	-	86465879	86466239		chr1:86465893-86465984	AGCACTTGGGACGCAGTGAGTTCCAGGCTAGCCTGATCTACATAGAGAAAGCCTACCAAG	intergenic							29.7921	10.0613	4.80104	3.40664	36.0837	30.3952	20.0955	32.5939	9.19084	12.5386	8.55142	9.96446	4.76036	4.80226	4.8812	4.76036	3.34898	4.07574	3.10454	3.0973
ASMM10P025065	0.00133878	0.0260852	2.70998	up	noncoding	ENSMUST00000176569	6330562C20Rik	Ensembl	557	chr3	-	95311375	95315127		chr3:95311420-95311607	GACTTCTTCAGTCTCCATCTTCCAGTTGTGTGTGCTTATCTATCTCCTTGAGACTTCTTC	bidirectional	NM_029789	Cers2	ceramide synthase 2	+	95315251	95323568	1494.49	630.938	10.6486	9.21035	1516.31	1591.36	1081.41	1788.9	573.487	494.973	645.918	809.375	10.0763	10.6121	11.2748	10.6313	9.17577	9.20866	9.05679	9.40021
ASMM10P028010	0.45323	0.596379	1.18554	up	noncoding	ENSMUST00000130984	Catsper4	Ensembl	362	chr4	-	134226497	134227350		chr4:134226511-134226561	GATGCTGGCCTGATTTCTACCCCCACTGGTCTAACCTGGGACAAGATGCTTTCCTCTTGG	exon sense-overlapping	NM_001130030	Catsper4	cation channel, sperm associated 4	-	134211967	134227383	298.395	273.905	8.24915	8.0036	216.991	345.697	234.063	396.828	217.921	197.144	336.167	344.387	7.39488	8.40776	8.72925	8.46469	7.81286	7.89734	8.12283	8.18136
ASMM10P028010	0.45323	0.596379	1.18554	up	noncoding	ENSMUST00000130984	Catsper4	Ensembl	362	chr4	-	134226497	134227350		chr4:134226511-134226561	GATGCTGGCCTGATTTCTACCCCCACTGGTCTAACCTGGGACAAGATGCTTTCCTCTTGG	exon sense-overlapping	NM_177866	Catsper4	cation channel, sperm associated 4	-	134211967	134227383	298.395	273.905	8.24915	8.0036	216.991	345.697	234.063	396.828	217.921	197.144	336.167	344.387	7.39488	8.40776	8.72925	8.46469	7.81286	7.89734	8.12283	8.18136
ASMM10P031717	0.0690471	0.189291	1.20113	up	noncoding	ENSMUST00000162135	Gm15796	Ensembl	204	chr5	+	38507462	38507666		chr5:38507548+38507666	TGCTGTTTGTGATATGAGGCAGATAGTTGCTGTGGGTGTCATCAAAGCTGTGGACAAGAA	intergenic							125386	129017	17.0221	16.7578	175974	107190	93948.6	124430	139087	114128	150419	112433	16.9316	16.9597	17.2177	16.9795	16.8256	16.6577	17.0022	16.5455
ASMM10P024664	0.358436	0.5144	1.23408	up	noncoding	NR_040408	Gm7977	RefSeq	748	chr3	-	48026011	48026759		chr3:48026040-48026759	GAGACAACTTAACATTAATGGACATCGAACAGTGCAGGAGAAGAATGTGATGCAGCAGAG	intergenic							672.671	591.734	9.35054	9.04709	1141.72	536.513	382.172	630.281	551.969	439.412	982.249	393.306	9.6829	9.03577	9.55871	9.12476	9.1235	9.04629	9.64368	8.3749
ASMM10P055600	0.0318371	0.121103	1.51355	up	noncoding	ENSMUST00000167783	Gm13092	Ensembl	339	chr4	-	150315176	150315515		chr4:150315414-150315472	TGCAGCGCTCGCCGGTGGTCGTGATCAGTCTACCCCTCAACCCCAAGCCTTTTCTCAGTG	intronic antisense	NM_001085492	Rere	arginine glutamic acid dipeptide (RE) repeats	+	150281915	150621966	2303.33	1698.88	11.1958	10.5979	3755.03	1861.72	1443.51	2153.07	1629.62	1246.52	1927.95	1991.43	11.3486	10.8226	11.721	10.891	10.6166	10.4962	10.5758	10.7029
ASMM10P057218	0.737003	0.822778	1.0568	up	noncoding	uc012anr.1	Mrpl28	UCSC_knowngene	1075	chr17	+	26123502	26126613		chr17:26124712+26125256	ATATTCTCAAGGCAAGCAGGGACCCCTAAGGAGGACCTGGGCTCCAAGTTTGGCATGGAC	exon sense-overlapping	NM_024227	Mrpl28	mitochondrial ribosomal protein L28	+	26123502	26126613	454.452	437.821	8.7473	8.6676	722.172	415.471	207.225	472.942	460.395	347.682	615.866	327.341	9.07471	8.67112	8.51941	8.72395	8.86186	8.714	8.98403	8.11051
ASMM10P055914	0.110424	0.252611	2.16111	up	noncoding	TCONS_00006648	XLOC_004930	Alexander et al 2013	100	chr12	+	3186059	3186585		chr12:3186112+3186547	AATTCATTCACGATCTCGATCAAGGTCACCAAGAAAATGAAGGTCCAGGTCACACTCTGG	intergenic							32.9021	18.3963	4.9829	3.87113	28.117	37.6948	34.2749	31.5215	6.38891	8.66406	13.235	45.2972	4.40722	5.1305	5.68615	4.70775	2.85113	3.59201	3.69959	5.3418
ASMM10P029404	0.182608	0.346797	1.09852	up	noncoding	ENSMUST00000179121	Gm12845	Ensembl	1431	chr4	+	117724474	117726866		chr4:117725724+117725898	CTGTGTTAGTAGCCAGATGCCCTCCGATGACAGATTCTCATACTTTTCAAAGTCCCATTT	intergenic							176.289	162.605	7.43984	7.30428	230.781	193.981	103.558	176.836	164.538	139.264	160.962	185.658	7.48478	7.56432	7.41979	7.29048	7.41574	7.39459	7.114	7.29278
ASMM10P028983	0.166775	0.328889	1.16858	up	noncoding	ENSMUST00000119593	Gm11251	Ensembl	2800	chr4	+	73029818	73036074		chr4:73035954+73036074	ATCAATGTAAAAAATTCCACCAGCTAAAGACTTGTTGGACCAGATCACAATGTTGGACCC	intergenic							110.395	92.4425	6.71334	6.48858	157.311	112.144	58.7585	113.367	85.9606	67.2355	127.564	89.0104	6.93651	6.75979	6.527	6.63006	6.49422	6.37613	6.79984	6.28414
ASMM10P003338	0.375858	0.530392	1.33367	up	noncoding	ENSMUST00000162422	Hcfc2	Ensembl	779	chr10	+	82699210	82712230		chr10:82702606+82709963	TAATGTCCCCAGAAACTATGTCATGGTCCAAACCAGAAACTAAAGGGACAGTGCCACTTC	exon sense-overlapping	NM_001081218	Hcfc2	host cell factor C2	+	82699006	82741392	46.1412	35.3496	5.47634	5.06094	53.1458	37.1057	54.8033	39.51	32.9608	23.0528	61.877	23.5077	5.31985	5.10775	6.41898	5.05879	5.14521	4.89759	5.80906	4.39191
ASMM10P021086	0.131977	0.282994	1.36325	up	noncoding	ENSMUST00000145573	1110051M20Rik	Ensembl	732	chr2	-	91304410	91444643		chr2:91304530-91304748	TGATCCAATGTGGTTTTCCCAGGGAGCCTCAGGGTCTGAAAAGAGTGAAATAAAGACACA	exon sense-overlapping	NM_175123	1110051M20Rik	RIKEN cDNA 1110051M20 gene	-	91277827	91444642	35.5625	24.8965	5.0659	4.61886	46.4647	34.9589	25.4999	35.3264	26.3192	16.9491	16.5899	39.7276	5.12451	5.01248	5.23831	4.88832	4.83225	4.48498	4.0067	5.15151
ASMM10P031788	0.355704	0.512262	1.51565	up	noncoding	AK084184	AK084184	Genbank	4059	chr5	+	53905164	53909216		chr5:53908669+53908988	TCTTGATTTTTGTGGATTTAGAGCGAGTCTTGGGATTGACAGTACAACTGTTCACTTAGG	intergenic							38.3391	21.7304	4.9192	4.31926	66.5604	35.5857	10.0366	41.1736	31.9056	15.0123	30.5826	9.42097	5.65185	5.04285	3.86251	5.1196	5.09957	4.31904	4.84929	3.00916
ASMM10P036064	0.283631	0.448698	1.22976	up	noncoding	NR_004052	Gm9079	RefSeq	1768	chr10	-	122078111	122079879		chr10:122078191-122079879	TTGTTGGTAAGGTGACTCACCATAGGGCAGCTGTTGTATGCTAATTTGTGTTTGTGTGTG	intergenic							14271.1	11912.8	13.6506	13.3522	24715.5	14129.3	3275.77	14963.8	12639.2	9342.58	15375.4	10294.1	14.0852	13.7905	13.0132	13.7134	13.4771	13.301	13.5714	13.0593
ASMM10P056375	0.140549	0.29424	1.60218	up	noncoding	TCONS_00025083	XLOC_018569	Alexander et al 2013	1646	chr5	+	113330420	113336634		chr5:113332766+113335489	TTTTCAGACGCACTTTTCTCGTAGTAGCTTCCCATCCCAAGTTTGCAACCATTGCGAAGT	intergenic							405.37	283.422	8.68091	8.00087	254.155	513.692	311.061	542.572	221.197	161.384	417.027	334.081	7.62427	8.97572	9.21633	8.90731	7.83721	7.60257	8.42586	8.13785
ASMM10P039680	0.959747	0.976796	1.01689	up	noncoding	ENSMUST00000179400	4933436C20Rik	Ensembl	651	chr8	-	92344909	92346870		chr8:92346477-92346783	ACTTATAGAGAAAAACGATGACTAGCATCCACATACACTGTTCGATTCTCTCTATTACAG	intergenic							22.7373	20.3604	4.38176	4.35759	13.9012	21.7457	28.3092	26.9932	13.0461	18.0465	20.1657	30.1833	3.37455	4.29361	5.3912	4.46767	3.83491	4.5633	4.2741	4.75805
ASMM10P040099	0.357196	0.513231	1.12308	up	noncoding	ENSMUST00000146219	Col4a2	Ensembl	764	chr8	+	11441108	11443702		chr8:11441161+11441221	CCCCCCCCAACACCATGGATAGAGCTGACACCAACCTCTGCTGTTGAAATTTTGTCACAG	exon sense-overlapping	NM_009932	Col4a2	collagen, type IV, alpha 2	+	11312828	11449287	1362.64	1359.29	10.4532	10.2857	1479.22	1548.73	719.988	1702.62	1167.6	1173.97	1795.93	1299.66	10.044	10.5769	10.6303	10.5617	10.1645	10.4187	10.48	10.0798
ASMM10P021803	0.00102122	0.0234364	4.1716	up	noncoding	ENSMUST00000119537	Gm14497	Ensembl	580	chr2	-	154086834	154087414		chr2:154086943-154087414	TAGACAGACAGTCCATCAAGGTACTCCTAGAACTCTACATCAAAGAAGCCAAGCACAGTC	intergenic							114.5	28.0822	6.85012	4.78952	94.361	123.14	105.832	134.667	22.2732	22.15	45.3435	22.5621	6.15754	6.90169	7.45072	6.89053	4.59169	4.84296	5.38586	4.33756
ASMM10P044672	5.031e-08	0.000520559	6.06657	up	noncoding	ENSMUST00000121264	Gm15188	Ensembl	704	chrX	-	159102348	159104985		chrX:159103262-159103404	ATTAGTGGTGTTGGATGTAGAGGGGTCTGAAATATAGCCAGCTACACTGCAAATGCTGAC	intergenic							33.0149	5	4.9536	2.35272	35.9324	33.1281	21.8592	41.1397	5	5	5	5	4.75367	4.93281	5.00949	5.11843	2.3474	2.40026	2.33788	2.32533
ASMM10P039681	0.130637	0.281224	1.66936	up	noncoding	NR_033641	4933436C20Rik	RefSeq	1258	chr8	-	92326032	92356120		chr8:92355910-92356120	CCGACGCGCGGGTCCCCGCCTCCCGCGTCCGCACCGCCCCCCGGCTCCGCCCGCTCAGCC	intergenic							1370.71	972.914	10.5525	9.8132	1373.12	1216.2	1461.61	1431.89	804.011	882.766	1297.58	907.301	9.93558	10.2195	11.7396	10.3153	9.63018	10.0229	10.0302	9.5695
ASMM10P020639	0.0578563	0.170678	1.33803	up	noncoding	ENSMUST00000138519	Wdsub1	Ensembl	905	chr2	-	59861687	59863561		chr2:59862926-59863561	AGTTAGATTTGACAAGTTAGTTGCTAGTAATGTCCTCAGCTTGTGGATCCTGGAAGTGAG	exon sense-overlapping	NM_001159636	Wdsub1	WD repeat, SAM and U-box domain containing 1	-	59855193	59882606	42.4804	27.8415	5.25503	4.83492	67.945	37.6154	22.7722	41.5891	30.5703	20.7281	24.9	35.1674	5.68395	5.12646	5.07437	5.13532	5.04123	4.75533	4.56852	4.97458
ASMM10P020639	0.0578563	0.170678	1.33803	up	noncoding	ENSMUST00000138519	Wdsub1	Ensembl	905	chr2	-	59861687	59863561		chr2:59862926-59863561	AGTTAGATTTGACAAGTTAGTTGCTAGTAATGTCCTCAGCTTGTGGATCCTGGAAGTGAG	exon sense-overlapping	NM_028118	Wdsub1	WD repeat, SAM and U-box domain containing 1	-	59852364	59882606	42.4804	27.8415	5.25503	4.83492	67.945	37.6154	22.7722	41.5891	30.5703	20.7281	24.9	35.1674	5.68395	5.12646	5.07437	5.13532	5.04123	4.75533	4.56852	4.97458
ASMM10P022647	0.710819	0.803948	1.02795	up	noncoding	ENSMUST00000100188	Pip5kl1	Ensembl	1794	chr2	+	32575842	32583771		chr2:32581087+32581172	ACCAGTAAGCCCATTTGCGACTTCAAGCCTACCAGATGTGCCCTAAAGTACACCTTTAAT	exon sense-overlapping	NM_198191	Pip5kl1	phosphatidylinositol-4-phosphate 5-kinase-like 1	+	32575818	32583779	55.6199	50.5379	5.7273	5.68753	73.2183	57.627	36.7134	54.9208	47.2414	48.5985	51.1462	55.1655	5.79484	5.7647	5.79484	5.55483	5.65031	5.93249	5.54969	5.61765
ASMM10P002364	0.513066	0.647262	1.10521	up	noncoding	ENSMUST00000143732	F830208F22Rik	Ensembl	2891	chr18	-	77793258	77796743		chr18:77794934-77795442	AGGTTACTAACCCTGCTGTAATGCTACCCCGGCCCTTCGCCTTATGGGCTTCGGGGCACC	natural antisense	NM_013831	Pstpip2	proline-serine-threonine phosphatase-interacting protein 2	+	77794549	77882879	247.715	243.526	8.00553	7.8612	239.584	254.92	208.977	287.379	208.761	194.434	284.43	286.48	7.53937	7.95429	8.53515	7.99331	7.75188	7.87605	7.89651	7.92038
ASMM10P045324	0.148957	0.305334	1.27859	up	noncoding	ENSMUST00000118461	Gm14795	Ensembl	471	chrX	+	88613356	88613827		chrX:88613764+88613827	AACTCTTTATCTCTTGGTTCACCAGCACACAAGAGAAGAAGTATAGATGAAGCCTGTTTG	intergenic							228.01	195.826	7.87736	7.5228	280.784	210.226	190.134	230.897	187.631	134.91	274.994	185.767	7.76653	7.67565	8.38929	7.67797	7.59785	7.34879	7.85067	7.2939
ASMM10P023530	0.267044	0.43237	1.8062	up	noncoding	ENSMUST00000119253	Gm13975	Ensembl	782	chr2	+	114708111	114708893		chr2:114708758+114708893	AGGACAAACTACCACAACAGATATGATGTGATTTGATGCCACTGGAGAGGCAATGTCCTG	intergenic							31.9456	14.9972	4.74742	3.89446	9.37033	39.8626	37.3565	41.193	14.0006	8.66628	24.2646	13.0575	2.82931	5.21654	5.82381	5.12001	3.93615	3.59253	4.52942	3.51974
MM9LINCRNAEXON11712+_P1	0.00306379	0.0378122	2.82342	up	noncoding	mouselincRNA0340+	mouselincRNA0340	lincRNA	5200	chr12	+	86875497	86880697		chr12:86876928+86876987	ATGGGAATCTAGTTCAGTCTCTGCCACTCTGTAACCACAGGTAAGTTGTATCTCTTCTCC	intergenic							398.495	132.19	8.51461	7.01716	381.673	504.34	144.235	563.729	143.059	131.823	105.437	148.441	8.20101	8.94945	7.93975	8.96823	7.22009	7.3147	6.54419	6.98968
ASMM10P027117	0.806673	0.872497	1.09585	up	noncoding	AK030587	AK030587	Genbank	2702	chr4	-	55512373	55515071		chr4:55512494-55514352	CAAAGTCTTTTGGATAAAGCACCACAAATGACTACACACGAACCCGTTTGACTGCCTTCC	intergenic							31.372	21.9046	4.60514	4.47309	19.068	50.477	8.86205	47.0807	24.3702	14.0913	18.3063	30.8506	3.84414	5.56589	3.68464	5.32588	4.72459	4.23408	4.14359	4.79011
ASMM10P056898	0.00788399	0.058632	12.7078	up	noncoding	uc008kbg.1	BC024571	UCSC_knowngene	1562	chr2	+	71856763	71858342		chr2:71857436+71857457	GAGCAACAACAGCAAACAGGTGCTAATTTGTTTGGATATTAGTTATATAAGCAGTTCTCT	intergenic							384.085	40.1711	8.37773	4.71009	811.352	257.5	186.527	280.961	55.1727	15.8329	84.6788	5	9.22431	7.97053	8.35593	7.96017	5.88496	4.39394	6.23613	2.32533
ASMM10P192	0.0232589	0.101632	2.96238	up	noncoding	uc.29+	uc.29	UCR	219	chr3	-	144174136	144174355		chr3:144174147-144174206	CAACACGAAGCTCCAAATATTAATTCCTGCTAGAAGATGACTTCACTTCCTAATGAAATT	intergenic							73.6438	17.0636	5.70001	4.13326	175.155	48.9477	17.612	52.8603	12.8011	13.7583	17.8019	23.893	7.08911	5.52477	4.68607	5.5001	3.80917	4.20261	4.10358	4.41766
ASMM10P037986	0.45746	0.599834	1.23843	up	noncoding	ENSMUST00000145096	Nell1	Ensembl	2010	chr7	+	49975068	50280036		chr7:50279973+50280036	ATTATTTTTTCAGTTGATTTCCTCAAAGGATGATTCGTGAGCTGTCACTTTCTGGTCATT	exon sense-overlapping	NM_001037906	Nell1	NEL-like 1	+	49975349	50863289	32.1398	24.8079	4.93126	4.62275	22.3192	37.8538	32.2264	36.1597	17.569	21.6556	20.0829	39.9242	4.06944	5.13665	5.59395	4.92502	4.25023	4.81447	4.26828	5.15804
ASMM10P015344	0.0884621	0.220061	1.81555	up	noncoding	AK042603	AK042603	Genbank	2514	chr16	+	84515120	84523888		chr16:84523737+84523888	CAAACTGTAGCTCCCGATCTTCCAAGTATTATTTTAGAACAAGGTACATAATTTCTCTTC	intergenic							67.3677	32.5177	5.89963	5.03922	35.4424	90.5136	39.8815	103.633	28.8104	25.1065	43.9487	32.2051	4.73243	6.4398	5.92572	6.50056	4.95629	5.01094	5.34226	4.8474
ASMM10P026993	0.753224	0.835112	1.11234	up	noncoding	ENSMUST00000160250	Pcmt1	Ensembl	1369	chr10	-	7639658	7663608		chr10:7639803-7640044	AGTCAAAGAGGATAGAATAGTGGAACTTGAACTGGGTCTAAGAGTCATTGGATGGGTGGT	exon sense-overlapping	NM_008786	Pcmt1	protein-L-isoaspartate (D-aspartate) O-methyltransferase 1	-	7630235	7663584	72.7293	48.9087	5.77039	5.61679	173.35	39.4998	28.6067	49.4604	63.3137	36.0696	51.9639	44.2875	7.07514	5.20243	5.40703	5.39696	6.07366	5.51165	5.57319	5.30867
ASMM10P001505	0.338063	0.496245	1.6263	up	noncoding	ENSMUST00000129509	Arl5b	Ensembl	727	chr2	+	15068168	15076584		chr2:15068190+15069836	TGTATCAGTTTTCATACTTCTCCAACCATAGGAAGCAATGTTGAAGAAATCGTTGTGAAG	exon sense-overlapping	NM_029466	Arl5b	ADP-ribosylation factor-like 5B	+	15055361	15079191	31.5525	16.0097	4.73867	4.03708	12.6957	29.2649	57.0029	27.2466	12.8509	11.1201	19.1651	20.9025	3.24847	4.74364	6.48169	4.48089	3.81367	3.91094	4.20305	4.22065
ASMM10P023616	0.771431	0.847409	1.04245	up	noncoding	ENSMUST00000172793	Gm20471	Ensembl	626	chr1	+	163280355	163287045		chr1:163286851+163287045	TTCCTGGCACACAGTCGAGATTCCCATATTTAATCTACCTGACCCAATAAAAATATTTGA	intronic antisense	NM_001025570	Prrx1	paired related homeobox 1	-	163255276	163313650	62.4232	55.6478	5.87106	5.81108	98.7393	52.2109	45.09	53.6529	50.8086	48.1922	69.8121	53.7784	6.22928	5.61865	6.11448	5.52182	5.75784	5.92192	5.97876	5.5858
ASMM10P023616	0.771431	0.847409	1.04245	up	noncoding	ENSMUST00000172793	Gm20471	Ensembl	626	chr1	+	163280355	163287045		chr1:163286851+163287045	TTCCTGGCACACAGTCGAGATTCCCATATTTAATCTACCTGACCCAATAAAAATATTTGA	intronic antisense	NM_011127	Prrx1	paired related homeobox 1	-	163245118	163313650	62.4232	55.6478	5.87106	5.81108	98.7393	52.2109	45.09	53.6529	50.8086	48.1922	69.8121	53.7784	6.22928	5.61865	6.11448	5.52182	5.75784	5.92192	5.97876	5.5858
ASMM10P023616	0.771431	0.847409	1.04245	up	noncoding	ENSMUST00000172793	Gm20471	Ensembl	626	chr1	+	163280355	163287045		chr1:163286851+163287045	TTCCTGGCACACAGTCGAGATTCCCATATTTAATCTACCTGACCCAATAAAAATATTTGA	intronic antisense	NM_175686	Prrx1	paired related homeobox 1	-	163245118	163313650	62.4232	55.6478	5.87106	5.81108	98.7393	52.2109	45.09	53.6529	50.8086	48.1922	69.8121	53.7784	6.22928	5.61865	6.11448	5.52182	5.75784	5.92192	5.97876	5.5858
ASMM10P010686	0.033743	0.125277	1.69684	up	noncoding	ENSMUST00000151564	Gm3848	Ensembl	301	chr14	-	11980197	11981208		chr14:11980242-11980351	ATTCCTCAGTATGATCTGCTTTTGTAAGACCTCCTCCCACTAAGGCTGCTGGTTTTGTCT	intronic antisense	NM_008981	Ptprg	protein tyrosine phosphatase, receptor type, G	+	11553552	12242039	1079.47	725.097	10.1492	9.3864	929.108	1281.04	713.916	1393.81	551.261	559.635	959.104	830.387	9.4085	10.3036	10.6183	10.2666	9.12047	9.37604	9.61107	9.43802
ASMM10P000247	0.00509039	0.0477959	2.65005	up	noncoding	ENSMUST00000056755	Panx1	Ensembl	1854	chr9	-	15005784	15045478		chr9:15007970-15021381	GCTGCACAAGTCTGTGGGAGATATCTGAAAGCCACTTCAAGTACCCAATCGTGGAGCAGT	exon sense-overlapping	NM_019482	Panx1	pannexin 1	-	15005784	15045478	44.3318	13.8415	5.25244	3.84642	85.0396	31.106	28.2309	32.9508	9.89285	13.0329	17.3362	15.1041	6.00858	4.83763	5.38628	4.77727	3.44999	4.12515	4.06876	3.74179
ASMM10P002901	0.00969005	0.0651426	2.23557	up	noncoding	ENSMUST00000152871	Dhps	Ensembl	1166	chr8	+	85071795	85075156		chr8:85072621+85073502	GCACAACATGGATTGGAAACCTGCTGGTGCCGAATGACAATTACTGCAAGTTTGAGGACT	exon sense-overlapping	NM_001039514	Dhps	deoxyhypusine synthase	+	85071756	85075161	227.878	105.658	7.771	6.61035	351.418	205.947	120.581	233.565	106.571	81.6121	171.143	63.3047	8.08464	7.64683	7.66038	7.69212	6.79527	6.64093	7.19858	5.80663
ASMM10P002901	0.00969005	0.0651426	2.23557	up	noncoding	ENSMUST00000152871	Dhps	Ensembl	1166	chr8	+	85071795	85075156		chr8:85072621+85073502	GCACAACATGGATTGGAAACCTGCTGGTGCCGAATGACAATTACTGCAAGTTTGAGGACT	natural antisense	NM_026399	Wdr83	WD repeat domain containing 83	-	85075034	85080746	227.878	105.658	7.771	6.61035	351.418	205.947	120.581	233.565	106.571	81.6121	171.143	63.3047	8.08464	7.64683	7.66038	7.69212	6.79527	6.64093	7.19858	5.80663
ASMM10P022026	0.133947	0.285266	1.59223	up	noncoding	ENSMUST00000136271	Ptgis	Ensembl	600	chr2	-	167206521	167208416		chr2:167206535-167206733	CATGGGGTCAGCGGGGCATGGAGGCAGTGTGGCACGGGGCTGGCGGGGCACAGGGGTGGC	exon sense-overlapping	NM_008968	Ptgis	prostaglandin I2 (prostacyclin) synthase	-	167203195	167240537	110.448	70.9662	6.79158	6.12053	79.2909	119.082	120.322	123.098	65.7431	53.7217	102.306	62.0934	5.90535	6.85107	7.65573	6.75416	6.12869	6.07058	6.50225	5.7806
ASMM10P026818	0.375573	0.53027	1.10824	up	noncoding	TCONS_00022955	XLOC_017265	Alexander et al 2013	915	chr4	-	23771251	23976652	TCONS_00022954	chr4:23771371-23771899	AGTGTGTTTGCTTTCTTGGCCCTCATAAAATTCTTTTTGTGAAGCACTGTTGTCATTGTT	intergenic							145.806	128.897	7.12001	6.97174	216.218	146.98	76.9711	143.055	153.198	97.8981	128.036	136.457	7.39053	7.16197	6.94955	6.97799	7.31792	6.89232	6.80503	6.87167
ASMM10P021768	0.237899	0.403637	2.04221	up	noncoding	AK020357	AK020357	Genbank	527	chr2	-	152104682	152105209		chr2:152104699-152105209	GTAATATTCCATTCGAGAAGCTGATGTTGAAAGGACAGTATAAACCCCATTTGGCTCCAT	bidirectional	ENSMUST00000099225	Srxn1	sulfiredoxin 1 homolog (S. cerevisiae)	+	152105729	152111353	75.0917	29.0627	5.91635	4.88622	16.2321	114.621	74.0278	95.4864	33.2109	19.0097	31.8434	32.1868	3.60377	6.79099	6.88805	6.38259	5.15677	4.63531	4.90578	4.84704
mouselincRNA1294-_P1	0.608381	0.725473	1.199	up	noncoding	mouselincRNA1294-	mouselincRNA1294	lincRNA	11485	chr6	-	84360055	84371540		chr6:84360090-84360149	AATAAAGTTTCTGGGTGTTGGCTGGACTGAGCTGAGCTTCTGGAAGACACCAGATCTAAT	intergenic							50.4768	32.0115	5.28257	5.02074	72.7158	56.2388	10.0562	62.8964	36.5007	20.9451	33.8721	36.7282	5.78609	5.72778	3.86512	5.7513	5.28793	4.76829	4.99012	5.03664
ASMM10P025743	0.000576458	0.0196192	3.40323	up	noncoding	ENSMUST00000172896	Gm5708	Ensembl	886	chr3	+	34183306	34184192		chr3:34183998+34184192	TTGTAGTAGTATTTGGTTCCTGACATGGATGATGAAGAGGAGAGGCAGAAGATGATGATG	intergenic							424.819	137.73	8.81799	7.05108	510.968	398.579	376.956	412.773	147.352	100.297	175.792	127.477	8.6017	8.61754	9.53374	8.51897	7.26398	6.92431	7.23538	6.78067
ASMM10P041825	9.17614e-06	0.00592667	5.55574	up	noncoding	uc029xdf.1	DQ558249	UCSC_knowngene	65	chr9	-	67728694	67728759		chr9:67728708-67728759	ATGAGGAATGAGAGATGAATGCCTAAAGCTATATCATGCAAGAGGTCTAGTGAGGAGGAC	intergenic							30.871	5.04081	4.88209	2.40811	33.5042	33.7349	27.2357	29.009	5	5	5.16324	5	4.65433	4.96021	5.33469	4.57913	2.3474	2.40026	2.55944	2.32533
ASMM10P044409	0.521187	0.654611	1.12721	up	noncoding	ENSMUST00000179723	Astx5	Ensembl	1150	chrX	-	123890521	123893407	ENSMUST00000123508, ENSMUST00000177683, ENSMUST00000179135	chrX:123893279-123893407	GGAGACATTCCAATATTCAAGAAAAGTGGCCTTGCTCTTATGTCATCTGATTAAAGGCTT	intergenic							62.6974	50.5174	5.83832	5.66556	86.6529	66.8726	30.337	66.927	69.0553	46.0177	39.8859	47.1105	6.03444	5.98044	5.49782	5.84057	6.19515	5.85906	5.20914	5.39889
ASMM10P043379	0.50585	0.641385	1.10367	up	noncoding	ENSMUST00000129526	Pfkfb4	Ensembl	2446	chr9	+	109017379	109032197		chr9:109017533+109017593	ACTCTTCTGCTGCAGCTGTTACCTTGTCAGGAGGATGTCTTGTCGCCTCTGGAATTCAAA	exon sense-overlapping	NM_173019	Pfkfb4	6-phosphofructo-2-kinase/fructose-2,6-biphosphatase 4	+	108991901	109032225	46.3491	40.9059	5.49597	5.35366	46.618	48.403	39.2434	51.1321	42.133	27.9054	37.7215	55.8638	5.12902	5.50502	5.90059	5.44926	5.49085	5.15551	5.13406	5.63422
ASMM10P013947	0.940251	0.96527	1.01752	up	noncoding	AK040795	AK040795	Genbank	1315	chr15	+	99902962	99904276		chr15:99904027+99904276	ACTGCCAAAACTTCTGGTTCTTGTGTGTGTACGTAGTCTTTCCTTATTGTAGTTTTAGAT	intergenic							56.2535	47.28	5.6012	5.57614	46.9145	70.5046	21.3276	86.2672	43.8035	37.0411	49.9745	58.301	5.13835	6.06728	4.97384	6.22531	5.54465	5.54887	5.51689	5.69415
ASMM10P047186	0.00863866	0.0615184	1.96254	up	noncoding	NR_045898	Rab11fip4os2	RefSeq	357	chr11	-	79670372	79675086		chr11:79670386-79670548	GACTGTACAAAAACCCAGGGTCTCATATCCAAGTGCCCTAGTAAATCTATTTTTTAATAA	intronic antisense	NM_175543	Rab11fip4	RAB11 family interacting protein 4 (class II)	+	79591211	79694012	63.7781	28.0834	5.81574	4.84302	76.7325	75.3416	23.9034	79.1348	32.7815	19.1984	28.7675	31.5862	5.86105	6.16143	5.14913	6.09136	5.13788	4.64957	4.76218	4.82245
ASMM10P035364	0.243973	0.409774	1.40125	up	noncoding	ENSMUST00000120136	Gm15763	Ensembl	403	chr6	+	148261149	148261552		chr6:148261492+148261552	TGTAACAATTATGCCAAAAGATATCCAGCTAGCATACCGCATACACGAAGAACATGCTTA	intronic antisense	NM_198967	Tmtc1	transmembrane and tetratricopeptide repeat containing 1	-	148232429	148444352	6339.21	4330.37	12.3774	11.8907	13494.3	4899.03	1619.49	5344	4087.95	3905.14	6546.79	2781.6	13.1943	12.2074	11.9107	12.1972	11.9145	12.1065	12.3546	11.1872
mouselincRNA1400-_P1	0.068781	0.18899	1.70368	up	noncoding	mouselincRNA1400-	mouselincRNA1400	lincRNA	10089	chr7	-	98769192	98779281		chr7:98769791-98769850	GAAATGGTGTCATAATTTCCCCGAAGCTCTTCCCATATGGCTTCTGGGCAGTTCCAATTA	intergenic							90.2394	48.4341	6.35554	5.58688	58.5793	117.603	48.2638	136.512	43.6571	32.2663	55.3493	62.4637	5.46463	6.82887	6.21767	6.91097	5.54126	5.35657	5.66091	5.78879
ASMM10P037535	0.120636	0.266721	1.21769	up	noncoding	TCONS_00029017	XLOC_021353	Alexander et al 2013	1102	chr7	+	24853898	24855171		chr7:24854888+24855171	CCAATTAAATGTTGTCCTTATAAGAGTTGCCTGGACCTGGGGATCCATCCCATAATCAGC	intergenic							197.934	155.714	7.53394	7.2498	313.268	179.113	94.5178	204.838	143.186	147.854	168.456	163.361	7.91382	7.44698	7.27242	7.50254	7.22156	7.47923	7.17672	7.12169
mouselincRNA1298-_P1	0.590436	0.71055	1.09602	up	noncoding	mouselincRNA1298-	mouselincRNA1298	lincRNA	7207	chr6	-	88146082	88153289		chr6:88146407-88146466	AAGGTGCATGTGTGATATGATATGTATGTGATGTTGTGCCATGTGTAATATTATATGGTG	intergenic							29.1245	24.9109	4.76122	4.62894	25.9078	31.1165	19.6966	39.7772	20.8574	14.3237	34.3153	30.1473	4.28624	4.83784	4.85212	5.06868	4.49748	4.25526	5.00657	4.75648
ASMM10P041088	0.0206676	0.0955967	2.8215	up	noncoding	ENSMUST00000131659	Cpne7	Ensembl	3542	chr8	+	123117446	123135182		chr8:123127466+123127732	ATGGGTTGGTGGGATTAGCTTCTCCAAGTAGTCAGATGATTCTCAGAGGTACAGTTCTGA	exon sense-overlapping	NM_170684	Cpne7	copine VII	+	123117373	123135185	33.8216	10.0035	4.74955	3.25308	72.0262	23.6231	15.7487	23.8883	7.20162	5.51282	6.20465	21.0951	5.77079	4.41726	4.52727	4.28287	3.00398	3.03558	2.73558	4.23719
ASMM10P042379	0.0420434	0.141276	2.50132	up	noncoding	AK035106	AK035106	Genbank	2512	chr9	+	3388189	3390701		chr9:3389341+3389401	ATAACAGCTGAGTCACTCCCATATACAGGAATTTAAAATGGCCTACAGAGAAGATGGATT	intergenic							523.397	190.741	8.74811	7.42542	585.263	642.025	110.323	755.979	211.2	118.935	306.616	126.214	8.78849	9.2954	7.51878	9.38978	7.76934	7.1686	7.99576	6.76798
ASMM10P053316	0.000297373	0.015318	6.13861	up	noncoding	TCONS_00032239	XLOC_023637	Alexander et al 2013	7236	chr8	+	35765280	35818049		chr8:35803594+35803654	TGGCCACACTTGTAAGGCAACAGGTAACCTGGAGCTGGGACTACCTTCTAAGTCATGGCT	intergenic							39.2733	6.46543	5.19863	2.58072	55.9301	27.8969	38.6006	34.6658	5	5	5	10.8617	5.39723	4.66677	5.87492	4.8556	2.3474	2.40026	2.33788	3.23733
ASMM10P014399	0.0504529	0.157009	1.97124	up	noncoding	ENSMUST00000135019	Ndufb4	Ensembl	465	chr16	-	37647600	37649359		chr16:37649301-37649359	TAAAGTTTCTGAATAGTAGAACCAGTCAGGTGGGAGTCATGGCACAGTCCTGTGATTCCA	exon sense-overlapping	NM_026610	Ndufb4	NADH dehydrogenase (ubiquinone) 1 beta subcomplex 4	-	37647601	37654368	56.9471	23.2689	5.58395	4.60485	116.756	31.8502	40.1347	39.0475	23.823	23.5816	21.721	23.95	6.48556	4.87416	5.93455	5.04153	4.69242	4.92847	4.37665	4.42187
ASMM10P040101	0.00896482	0.0628175	1.6932	up	noncoding	uc009kve.1	BC030398	UCSC_knowngene	1856	chr8	+	11477928	11480241		chr8:11480155+11480241	TGAGAGAGGTTACTTCCCAATGGAGATGTAGTTAAACAGAAAACAAGGAAAACCAAATAC	natural antisense	NM_011227	Rab20	RAB20, member RAS oncogene family	-	11453976	11478499	362.543	205.36	8.38127	7.62152	487.78	383.501	131.767	447.123	188.795	157.199	231.454	243.991	8.54245	8.55973	7.79063	8.63228	7.60881	7.56531	7.60998	7.70198
ASMM10P030985	0.162182	0.322521	1.71385	up	noncoding	ENSMUST00000128728	Gm15690	Ensembl	432	chr5	-	120479841	120480903		chr5:120480727-120480903	ATGATGAGGATCTCCATCTAGTTATCAGCCCTCCTGCCCACGAGGGATCCGCACTCACCT	natural antisense	NM_145565	Sds	serine dehydratase	+	120476546	120483905	1771.15	1171.77	10.856	10.0787	1012.82	2128.01	1557.36	2386.41	970.415	990.421	1454.99	1271.27	9.52744	11.018	11.844	11.0344	9.89753	10.1878	10.1806	10.0489
ASMM10P010263	0.805019	0.87146	1.0263	up	noncoding	NR_028430	BC052688	RefSeq	1642	chr13	+	61771579	61787282		chr13:61771595+61771699	TCATCTCTATTGTGGAGTAGCCTTGAATGGTTGGTGTGACTTGCTTTGACCTTTGCTGCT	intergenic							71.6969	67.9561	6.11287	6.07542	99.0988	62.7279	54.4712	70.4899	60.0155	51.9745	70.3948	89.4398	6.23555	5.88901	6.40829	5.91863	5.99567	6.02331	5.99149	6.29119
ASMM10P042559	0.285624	0.450348	1.87849	up	noncoding	uc009oqn.2	AB352175	UCSC_knowngene	2178	chr9	+	27349028	27351206		chr9:27351146+27351206	CACCAGATGTTTGGTGTCATGGATTGCCAAGAGGATTGAAGTTGTTTCATGACCCCATTT	intergenic							59.6191	19.7799	5.20601	4.29643	135.401	43.0065	6.61588	53.4528	9.98319	23.2801	21.6665	24.1898	6.7082	5.33344	3.26568	5.5167	3.46538	4.91075	4.37265	4.43694
ASMM10P395	0.188355	0.352901	1.2525	up	noncoding	uc.473+	uc.473	UCR	222	chrX	+	101306971	101307193		chrX:101306995+101307054	GCAGTCATGCTGTTTTTGAATTCTCTCTCTGTTTTGTTCTCTGTTCTGTGCTGTTGTGTC	exon sense-overlapping	NM_172932	Nlgn3	neuroligin 3	+	101299178	101321350	540.282	477.669	9.1438	8.81899	540.798	584.707	382.078	653.543	442.723	434.207	430.809	602.937	8.67613	9.16264	9.5572	9.17924	8.80642	9.03184	8.47577	8.96194
ASMM10P026876	0.106872	0.24781	1.96694	up	noncoding	ENSMUST00000156987	Orc3	Ensembl	3089	chr4	-	34577642	34614911		chr4:34597458-34598607	ATTGTAGTATGTTTGACTGGGAAGGCTTACTTTTAATCCCTCCGTTTCACATTGGTTTAA	exon sense-overlapping	NM_001159563	Orc3	origin recognition complex, subunit 3	-	34566780	34614942	502.839	275.469	8.94808	7.97213	236.037	661.823	395.018	718.477	183.213	194.458	422.171	302.035	7.51692	9.34103	9.61479	9.31958	7.56927	7.87629	8.44627	7.99667
ASMM10P026876	0.106872	0.24781	1.96694	up	noncoding	ENSMUST00000156987	Orc3	Ensembl	3089	chr4	-	34577642	34614911		chr4:34597458-34598607	ATTGTAGTATGTTTGACTGGGAAGGCTTACTTTTAATCCCTCCGTTTCACATTGGTTTAA	exon sense-overlapping	NM_015824	Orc3	origin recognition complex, subunit 3	-	34566780	34614942	502.839	275.469	8.94808	7.97213	236.037	661.823	395.018	718.477	183.213	194.458	422.171	302.035	7.51692	9.34103	9.61479	9.31958	7.56927	7.87629	8.44627	7.99667
humanlincRNA1432+_P1	0.186716	0.351251	1.27696	up	noncoding	humanlincRNA1432+	humanlincRNA1432	lincRNA	2164	chr9	+	102922610	102924774		chr9:102924624+102924683	AACCTTGCTTACCTGTTTGGAATCCTGGGCTTAGTTCCCTGGCTCTAGCAAAGTGTTATA	intergenic							113.409	80.5786	6.66919	6.31647	203.63	91.6543	53.8549	104.496	69.4095	71.6848	77.1063	104.114	7.31418	6.45839	6.3889	6.51528	6.201	6.46307	6.10842	6.4934
ASMM10P002790	0.101667	0.239572	1.4257	up	noncoding	ENSMUST00000150822	Treh	Ensembl	745	chr9	+	44683295	44686016		chr9:44683964+44684934	TCCAGACTAGGACAGCAAGATCTTGACCTACCAATATGGAATCCCAACCTCTCTTCGTAA	exon sense-overlapping	NM_021481	Treh	trehalase (brush-border membrane glycoprotein)	+	44673237	44686304	82.9492	54.8471	6.29683	5.78515	62.932	107.789	52.366	108.71	51.946	43.0454	70.024	54.3731	5.57006	6.69914	6.34521	6.57289	5.78976	5.76715	5.98328	5.60043
ASMM10P033802	0.105539	0.2456	3.66699	up	noncoding	ENSMUST00000160901	Ltbr	Ensembl	450	chr6	-	125312732	125313265		chr6:125313133-125313265	GCGGACGCAGAGATGGACTTCTTGTCTCCTGATAACCCTCTTTCCCCATTCGCCTCATAG	exon sense-overlapping	NM_010736	Ltbr	lymphotoxin B receptor	-	125306570	125313870	3775.42	957.128	11.691	9.81642	992.166	2951.56	7795.32	3362.63	965.934	1031.89	889.501	941.183	9.49986	11.4989	14.2309	11.5344	9.8899	10.239	9.50633	9.63045
ASMM10P418	0.00435531	0.044331	4.25559	up	noncoding	uc.12-	uc.12	UCR	201	chr4	+	127029593	127029794		chr4:127029735+127029794	ACGAACGTTGACTACGGAACCTTCTAAAATATTTACTTAACACACATGGACATCAACTAC	intron sense-overlapping	NM_023603	Sfpq	splicing factor proline/glutamine rich (polypyrimidine tract binding protein associated)	+	127021300	127031236	65.8874	12.9143	5.76201	3.67265	134.628	45.0035	27.6715	56.2462	21.4875	9.80949	6.95744	13.4028	6.70032	5.40205	5.3555	5.59019	4.53769	3.7452	2.84735	3.56037
ASMM10P049041	0.00629332	0.0525611	2.69521	up	noncoding	AK132891	AK132891	Genbank	2057	chr11	+	80413748	80415798		chr11:80415729+80415798	GTGTGTCTGATGACCGCAGTAGTAGTACTCACAGGTAAATATAAGATAAAGTCTTTTAAA	intergenic							38.758	13.2856	5.15879	3.72839	29.2404	52.2294	24.0144	49.548	11.6224	8.8159	21.8722	10.832	4.45946	5.61942	5.15566	5.40062	3.67672	3.61745	4.38687	3.23253
ASMM10P043727	0.542064	0.672461	1.18809	up	noncoding	ENSMUST00000181848	Gm26593	Ensembl	1970	chrX	-	21360864	21364622		chrX:21364126-21364622	AAACAGGACATAATTACTTCCATGTACCAACTTCAAGACAAAACAGTCCTGCTCAGACCC	intergenic							29.486	22.7445	4.80222	4.55357	26.7589	28.761	38.3405	24.0836	17.8844	21.4954	22.9695	28.6288	4.33434	4.71574	5.86332	4.29549	4.274	4.80412	4.45343	4.68272
ASMM10P046549	0.000509456	0.0190263	4.99018	up	noncoding	ENSMUST00000120460	Gm12136	Ensembl	1209	chr11	-	40569316	40570525		chr11:40569771-40570525	AAAGTTGACCTGGGGGAGGGGGGTATCTGCCAATTCTACATCAATGTGGAAAATAAGAGT	intergenic							178.499	37.5855	7.51642	5.19733	228.905	148.937	173.646	162.508	33.7229	29.1437	59.7906	27.6848	7.4725	7.1797	8.24741	7.16607	5.17607	5.21598	5.76304	4.63424
ASMM10P451	0.452776	0.596207	1.14917	up	noncoding	uc.47-	uc.47	UCR	227	chr12	+	25891827	25892054		chr12:25891982+25892041	AATCCAAAATTTCAAAGTGTGATGGATGTCAGCTCCCGATTTGGTGTGTGTGAGGTCACC	intergenic							75.3016	63.621	6.20191	6.00132	60.1564	85.1394	61.0831	94.8276	66.0965	52.5541	73.4696	62.3636	5.50439	6.34862	6.58207	6.37255	6.13572	6.03798	6.04549	5.78609
ASMM10P002086	0.957287	0.975166	1.01585	up	noncoding	ENSMUST00000139143	Zfp451	Ensembl	3578	chr1	-	33761544	33814385		chr1:33783142-33805338	TCACAGTGATGACTCAGAACAAATGCAGCTAATTCTGGAACAAAAAGATCATTCCAACGT	exon sense-overlapping	NM_133817	Zfp451	zinc finger protein 451	-	33761752	33814427	21.3315	20.1906	4.22995	4.20727	30.8556	21.5707	10.3648	22.535	9.71556	15.9815	14.293	40.7723	4.53728	4.28253	3.91247	4.18753	3.4242	4.40779	3.8065	5.19059
ASMM10P009879	0.416779	0.56509	1.17767	up	noncoding	NR_027950	4930526I15Rik	RefSeq	1205	chr9	+	124423255	124424856		chr9:124423400+124423791	CTCGAGCAGGGAAGTCCCTCTCCTTCGGACGTGATTGACAGGATCGACTTCCTACGGCTT	intergenic							235.541	213.855	7.85781	7.62187	190.475	298.195	142.913	310.582	152.157	139.774	283.19	280.298	7.2156	8.18646	7.92229	8.10688	7.30651	7.40097	7.89156	7.88844
ASMM10P023788	0.499383	0.63534	1.05986	up	noncoding	ENSMUST00000046149	Mrps26	Ensembl	1057	chr2	+	130563741	130565394		chr2:130564247+130564307	GGTGGGCTGGGCTAGGCTCATCTGTGGCCCCGCTCACCCTCGGCGTCTTGCCCCTCGCAG	exon sense-overlapping	NM_207207	Mrps26	mitochondrial ribosomal protein S26	+	130563756	130565394	199.024	195.784	7.65034	7.56646	263.283	195.541	143.316	193.956	187.335	172.502	212.648	210.651	7.67286	7.57465	7.9271	7.42674	7.59518	7.69696	7.49411	7.47961
ASMM10P030712	0.033633	0.124996	1.3143	up	noncoding	AK138620	AK138620	Genbank	2559	chr5	-	102399629	102425144		chr5:102399797-102402052	GAAGAACAACAAATGCCCCCAAACATTGAACCACCTCTTCAGCCACATCAAATTAAAAAA	intergenic							332.765	257.523	8.3437	7.9494	371.306	408.801	161.74	389.213	267.649	202.524	257.292	302.625	8.16137	8.65135	8.12453	8.43755	8.10486	7.93432	7.75857	7.99986
ASMM10P019299	0.277709	0.443444	1.16146	up	noncoding	ENSMUST00000111906	Kcnip2	Ensembl	3114	chr19	-	45792345	45816022		chr19:45796421-45796914	CTTTTGATGTGGGTCTGGGGTTCGTGTGTTGATATACTCAAGTCTGTGAGATTTCCTGTG	exon sense-overlapping	NM_001276358	Kcnip2	Kv channel-interacting protein 2	-	45792345	45812291	69.192	59.1008	6.06985	5.85391	83.1474	68.1665	49.539	75.9151	69.7772	34.7767	56.9836	74.8657	5.97688	6.01639	6.25849	6.02764	6.20864	5.45855	5.69963	6.04882
ASMM10P019299	0.277709	0.443444	1.16146	up	noncoding	ENSMUST00000111906	Kcnip2	Ensembl	3114	chr19	-	45792345	45816022		chr19:45796421-45796914	CTTTTGATGTGGGTCTGGGGTTCGTGTGTTGATATACTCAAGTCTGTGAGATTTCCTGTG	exon sense-overlapping	NM_030716	Kcnip2	Kv channel-interacting protein 2	-	45792345	45816063	69.192	59.1008	6.06985	5.85391	83.1474	68.1665	49.539	75.9151	69.7772	34.7767	56.9836	74.8657	5.97688	6.01639	6.25849	6.02764	6.20864	5.45855	5.69963	6.04882
ASMM10P019299	0.277709	0.443444	1.16146	up	noncoding	ENSMUST00000111906	Kcnip2	Ensembl	3114	chr19	-	45792345	45816022		chr19:45796421-45796914	CTTTTGATGTGGGTCTGGGGTTCGTGTGTTGATATACTCAAGTCTGTGAGATTTCCTGTG	exon sense-overlapping	NM_145703	Kcnip2	Kv channel-interacting protein 2	-	45792345	45816063	69.192	59.1008	6.06985	5.85391	83.1474	68.1665	49.539	75.9151	69.7772	34.7767	56.9836	74.8657	5.97688	6.01639	6.25849	6.02764	6.20864	5.45855	5.69963	6.04882
ASMM10P019299	0.277709	0.443444	1.16146	up	noncoding	ENSMUST00000111906	Kcnip2	Ensembl	3114	chr19	-	45792345	45816022		chr19:45796421-45796914	CTTTTGATGTGGGTCTGGGGTTCGTGTGTTGATATACTCAAGTCTGTGAGATTTCCTGTG	exon sense-overlapping	NM_145704	Kcnip2	Kv channel-interacting protein 2	-	45792345	45816063	69.192	59.1008	6.06985	5.85391	83.1474	68.1665	49.539	75.9151	69.7772	34.7767	56.9836	74.8657	5.97688	6.01639	6.25849	6.02764	6.20864	5.45855	5.69963	6.04882
ASMM10P017758	0.000105558	0.0118706	3.06874	up	noncoding	AK172365	AK172365	Genbank	1215	chr18	-	37152013	37153228		chr18:37152088-37153228	TAGACCAGATAGGTTCGAATACAAAAGAAAGGGCTAGGTCTGCTTATTCTGAATGCCCAG	intronic antisense	NM_001003671	Pcdhac1	protocadherin alpha subfamily C, 1	+	37090135	37187657	31.5015	8.96002	4.88054	3.26289	34.3497	35.4783	19.9837	36.1942	9.52718	8.82518	6.95907	10.5287	4.68642	5.0373	4.87217	4.92627	3.3997	3.61866	2.84775	3.18546
ASMM10P017758	0.000105558	0.0118706	3.06874	up	noncoding	AK172365	AK172365	Genbank	1215	chr18	-	37152013	37153228		chr18:37152088-37153228	TAGACCAGATAGGTTCGAATACAAAAGAAAGGGCTAGGTCTGCTTATTCTGAATGCCCAG	intronic antisense	NM_001003672	Pcdhac2	protocadherin alpha subfamily C, 2	+	37143968	37187657	31.5015	8.96002	4.88054	3.26289	34.3497	35.4783	19.9837	36.1942	9.52718	8.82518	6.95907	10.5287	4.68642	5.0373	4.87217	4.92627	3.3997	3.61866	2.84775	3.18546
ASMM10P017758	0.000105558	0.0118706	3.06874	up	noncoding	AK172365	AK172365	Genbank	1215	chr18	-	37152013	37153228		chr18:37152088-37153228	TAGACCAGATAGGTTCGAATACAAAAGAAAGGGCTAGGTCTGCTTATTCTGAATGCCCAG	intronic antisense	NM_001174154	Pcdha4-g	protocadherin alpha 4-gamma	+	36952740	37840200	31.5015	8.96002	4.88054	3.26289	34.3497	35.4783	19.9837	36.1942	9.52718	8.82518	6.95907	10.5287	4.68642	5.0373	4.87217	4.92627	3.3997	3.61866	2.84775	3.18546
ASMM10P017758	0.000105558	0.0118706	3.06874	up	noncoding	AK172365	AK172365	Genbank	1215	chr18	-	37152013	37153228		chr18:37152088-37153228	TAGACCAGATAGGTTCGAATACAAAAGAAAGGGCTAGGTCTGCTTATTCTGAATGCCCAG	intronic antisense	NM_007766	Pcdha4	protocadherin alpha 4	+	36952688	37187657	31.5015	8.96002	4.88054	3.26289	34.3497	35.4783	19.9837	36.1942	9.52718	8.82518	6.95907	10.5287	4.68642	5.0373	4.87217	4.92627	3.3997	3.61866	2.84775	3.18546
ASMM10P017758	0.000105558	0.0118706	3.06874	up	noncoding	AK172365	AK172365	Genbank	1215	chr18	-	37152013	37153228		chr18:37152088-37153228	TAGACCAGATAGGTTCGAATACAAAAGAAAGGGCTAGGTCTGCTTATTCTGAATGCCCAG	intronic antisense	NM_007767	Pcdha6	protocadherin alpha 6	+	36967755	37187657	31.5015	8.96002	4.88054	3.26289	34.3497	35.4783	19.9837	36.1942	9.52718	8.82518	6.95907	10.5287	4.68642	5.0373	4.87217	4.92627	3.3997	3.61866	2.84775	3.18546
ASMM10P017758	0.000105558	0.0118706	3.06874	up	noncoding	AK172365	AK172365	Genbank	1215	chr18	-	37152013	37153228		chr18:37152088-37153228	TAGACCAGATAGGTTCGAATACAAAAGAAAGGGCTAGGTCTGCTTATTCTGAATGCCCAG	intronic antisense	NM_009957	Pcdha7	protocadherin alpha 7	+	36973923	37187657	31.5015	8.96002	4.88054	3.26289	34.3497	35.4783	19.9837	36.1942	9.52718	8.82518	6.95907	10.5287	4.68642	5.0373	4.87217	4.92627	3.3997	3.61866	2.84775	3.18546
ASMM10P017758	0.000105558	0.0118706	3.06874	up	noncoding	AK172365	AK172365	Genbank	1215	chr18	-	37152013	37153228		chr18:37152088-37153228	TAGACCAGATAGGTTCGAATACAAAAGAAAGGGCTAGGTCTGCTTATTCTGAATGCCCAG	intronic antisense	NM_009959	Pcdha5	protocadherin alpha 5	+	36960439	37187657	31.5015	8.96002	4.88054	3.26289	34.3497	35.4783	19.9837	36.1942	9.52718	8.82518	6.95907	10.5287	4.68642	5.0373	4.87217	4.92627	3.3997	3.61866	2.84775	3.18546
ASMM10P017758	0.000105558	0.0118706	3.06874	up	noncoding	AK172365	AK172365	Genbank	1215	chr18	-	37152013	37153228		chr18:37152088-37153228	TAGACCAGATAGGTTCGAATACAAAAGAAAGGGCTAGGTCTGCTTATTCTGAATGCCCAG	intronic antisense	NM_009960	Pcdha11	protocadherin alpha 11	+	37010857	37187657	31.5015	8.96002	4.88054	3.26289	34.3497	35.4783	19.9837	36.1942	9.52718	8.82518	6.95907	10.5287	4.68642	5.0373	4.87217	4.92627	3.3997	3.61866	2.84775	3.18546
ASMM10P017758	0.000105558	0.0118706	3.06874	up	noncoding	AK172365	AK172365	Genbank	1215	chr18	-	37152013	37153228		chr18:37152088-37153228	TAGACCAGATAGGTTCGAATACAAAAGAAAGGGCTAGGTCTGCTTATTCTGAATGCCCAG	intronic antisense	NM_009961	Pcdha10	protocadherin alpha 10	+	37005319	37187657	31.5015	8.96002	4.88054	3.26289	34.3497	35.4783	19.9837	36.1942	9.52718	8.82518	6.95907	10.5287	4.68642	5.0373	4.87217	4.92627	3.3997	3.61866	2.84775	3.18546
ASMM10P017758	0.000105558	0.0118706	3.06874	up	noncoding	AK172365	AK172365	Genbank	1215	chr18	-	37152013	37153228		chr18:37152088-37153228	TAGACCAGATAGGTTCGAATACAAAAGAAAGGGCTAGGTCTGCTTATTCTGAATGCCCAG	intronic antisense	NM_054072	Pcdha1	protocadherin alpha 1	+	36930284	37187657	31.5015	8.96002	4.88054	3.26289	34.3497	35.4783	19.9837	36.1942	9.52718	8.82518	6.95907	10.5287	4.68642	5.0373	4.87217	4.92627	3.3997	3.61866	2.84775	3.18546
ASMM10P017758	0.000105558	0.0118706	3.06874	up	noncoding	AK172365	AK172365	Genbank	1215	chr18	-	37152013	37153228		chr18:37152088-37153228	TAGACCAGATAGGTTCGAATACAAAAGAAAGGGCTAGGTCTGCTTATTCTGAATGCCCAG	intronic antisense	NM_138661	Pcdha9	protocadherin alpha 9	+	36997879	37187657	31.5015	8.96002	4.88054	3.26289	34.3497	35.4783	19.9837	36.1942	9.52718	8.82518	6.95907	10.5287	4.68642	5.0373	4.87217	4.92627	3.3997	3.61866	2.84775	3.18546
ASMM10P017758	0.000105558	0.0118706	3.06874	up	noncoding	AK172365	AK172365	Genbank	1215	chr18	-	37152013	37153228		chr18:37152088-37153228	TAGACCAGATAGGTTCGAATACAAAAGAAAGGGCTAGGTCTGCTTATTCTGAATGCCCAG	intronic antisense	NM_138662	Pcdha3	protocadherin alpha 3	+	36946206	37187657	31.5015	8.96002	4.88054	3.26289	34.3497	35.4783	19.9837	36.1942	9.52718	8.82518	6.95907	10.5287	4.68642	5.0373	4.87217	4.92627	3.3997	3.61866	2.84775	3.18546
ASMM10P017758	0.000105558	0.0118706	3.06874	up	noncoding	AK172365	AK172365	Genbank	1215	chr18	-	37152013	37153228		chr18:37152088-37153228	TAGACCAGATAGGTTCGAATACAAAAGAAAGGGCTAGGTCTGCTTATTCTGAATGCCCAG	intronic antisense	NM_138663	Pcdha12	protocadherin alpha 12	+	37020229	37187657	31.5015	8.96002	4.88054	3.26289	34.3497	35.4783	19.9837	36.1942	9.52718	8.82518	6.95907	10.5287	4.68642	5.0373	4.87217	4.92627	3.3997	3.61866	2.84775	3.18546
ASMM10P017758	0.000105558	0.0118706	3.06874	up	noncoding	AK172365	AK172365	Genbank	1215	chr18	-	37152013	37153228		chr18:37152088-37153228	TAGACCAGATAGGTTCGAATACAAAAGAAAGGGCTAGGTCTGCTTATTCTGAATGCCCAG	intronic antisense	NM_198117	Pcdha2	protocadherin alpha 2	+	36939204	37187660	31.5015	8.96002	4.88054	3.26289	34.3497	35.4783	19.9837	36.1942	9.52718	8.82518	6.95907	10.5287	4.68642	5.0373	4.87217	4.92627	3.3997	3.61866	2.84775	3.18546
ASMM10P017758	0.000105558	0.0118706	3.06874	up	noncoding	AK172365	AK172365	Genbank	1215	chr18	-	37152013	37153228		chr18:37152088-37153228	TAGACCAGATAGGTTCGAATACAAAAGAAAGGGCTAGGTCTGCTTATTCTGAATGCCCAG	intronic antisense	NM_201243	Pcdha8	protocadherin alpha 8	+	36992466	37187657	31.5015	8.96002	4.88054	3.26289	34.3497	35.4783	19.9837	36.1942	9.52718	8.82518	6.95907	10.5287	4.68642	5.0373	4.87217	4.92627	3.3997	3.61866	2.84775	3.18546
ASMM10P022038	0.0943822	0.229316	1.33	up	noncoding	AK083660	AK083660	Genbank	1031	chr2	-	167931214	167932245	AK155234	chr2:167931234-167931811	TGGTCTACATCGTTCCGGGACAGCCAGTTATACAGTGAGACCCCTTCTCAAAACAAAAAA	bidirectional	NM_011201	Ptpn1	protein tyrosine phosphatase, non-receptor type 1	+	167932326	167979385	147.245	113.822	7.22188	6.81045	185.643	144.893	117.595	140.847	132.473	107.618	100.338	114.858	7.17691	7.14029	7.61708	6.95322	7.1081	7.02492	6.47434	6.63443
ASMM10P047629	0.424739	0.572425	1.19084	up	noncoding	ENSMUST00000126237	Bloodlinc	Ensembl	679	chr11	-	102375548	102377020		chr11:102375700-102375890	AAGATCGAGAGGATTTTGTTGAGCGCCCGCCTGAGCGTACCTCCACTTCCCTGAGCAAAG	intergenic							392.089	350.888	8.61585	8.36387	279.561	486.995	258.05	543.751	283.684	265.592	434.356	419.919	7.7597	8.8979	8.89569	8.91011	8.18015	8.31982	8.48756	8.46796
ASMM10P029164	0.174106	0.33717	1.89772	up	noncoding	TCONS_00022674	XLOC_016645	Alexander et al 2013	496	chr4	+	99650412	99651785		chr4:99651665+99651785	GGCTCGTTTTGATTAAATCTGACATGCTGCTGATAACTCCATGCTAATGTGAAATAATTA	intergenic							25.2861	14.099	4.51917	3.5949	13.3807	31.3064	23.6989	32.7582	9.92199	5	19.4598	22.0141	3.32562	4.84862	5.13432	4.76809	3.45518	2.40026	4.22255	4.3016
ASMM10P024610	0.0334733	0.124707	1.1953	up	noncoding	NR_040411	Gm11549	RefSeq	2461	chr3	-	36515056	36521445	ENSMUST00000124606	chr3:36515073-36517120	GGCTACCAAACGGGATTCTGCTCTGCCTTCTTCCATACTAGAAGTATAGTTTTAACTTTT	intergenic							369.647	317.945	8.49178	8.2344	492.237	392.698	178.098	415.554	325.897	225.542	348.291	372.052	8.55459	8.59767	8.28457	8.53027	8.37209	8.09504	8.17412	8.29635
ASMM10P016650	0.0704846	0.19145	1.8444	up	noncoding	ENSMUST00000159301	Gm16574	Ensembl	745	chr17	+	12818792	12819537		chr17:12819447+12819537	CCTTGCACACCTGTCTTTGGCATTAGTGACAAAGCCCAATGGTTCACTGGAAACCTGCTC	intergenic							80.9021	49.9382	6.33318	5.45003	89.6616	75.8673	75.4138	82.6654	30.8303	22.5669	98.1116	48.2439	6.08269	6.17222	6.91981	6.15799	5.05273	4.86982	6.44128	5.43627
ASMM10P714	0.221512	0.387691	1.51292	up	noncoding	uc.293-	uc.293	UCR	243	chr19	-	44631419	44631662		chr19:44631425-44631484	ATTTGGATGTGAAAAAATTTCGCCTTCCCGTCCCCTGTGAGACATCCTTTTTCCTGAGTG	intergenic							1664.75	1242.33	10.729	10.1317	981.051	2114.74	1165.59	2397.63	980.28	858.47	1622.37	1508.2	9.48245	11.0111	11.3847	11.0379	9.91334	9.97587	10.3348	10.3028
ASMM10P028731	0.260969	0.42626	1.34584	up	noncoding	ENSMUST00000126277	Creb3	Ensembl	697	chr4	+	43563266	43566527		chr4:43563369+43563429	TTTTTCAGGATTACCTCACTTTGCAGCAGCCAAGATCCCCCATACTGCTCTGAGAGCTCC	exon sense-overlapping	NM_013497	Creb3	cAMP responsive element binding protein 3	+	43562633	43567060	224.777	181.398	7.85552	7.42702	162.639	237.389	222.327	276.756	155.409	130.941	232.329	206.914	6.98852	7.85834	8.63864	7.9366	7.33536	7.30441	7.61495	7.45335
ASMM10P052654	0.390752	0.542784	1.28333	up	noncoding	ENSMUST00000145151	Dsp	Ensembl	534	chr13	+	38178366	38182234		chr13:38178373+38178433	AAACACTGGCATTTTTTCAAGTTCCTTCTCATTGATGAGGATTGCTGTCATTCCCAACAG	exon sense-overlapping	NM_023842	Dsp	desmoplakin	+	38151293	38198577	55.4436	35.5031	5.55266	5.19277	45.1055	78.8606	19.2177	78.5907	34.2854	39.7454	32.0608	35.9211	5.08246	6.23008	4.81822	6.07991	5.20185	5.6485	4.91471	5.00602
ASMM10P015338	0.170321	0.333108	1.46709	up	noncoding	AK090304	AK090304	Genbank	2489	chr16	+	80371703	80374190		chr16:80374130+80374190	CTTAGTTTTAAATGAGATGTCTCTATCAAATTCCCCCTCAGGGAACCTTGCAGAAGAGAC	intergenic							43.7119	29.2122	5.39755	4.8446	31.9143	47.4885	43.4814	51.9634	25.7497	17.0126	44.6342	29.4524	4.58746	5.47619	6.0554	5.47116	4.80178	4.48983	5.36344	4.72334
ASMM10P042487	0.28749	0.451808	1.29056	up	noncoding	ENSMUST00000054947	5730577I03Rik	Ensembl	1166	chr9	+	20614730	20615896	NR_033729	chr9:20615836+20615896	CTCACAAGAGGTGTTACCTACTGACTGGACATATAAAGACTCACATGGGGGAAAAGCCTT	intergenic							66.2931	42.7165	5.80858	5.44057	133.955	43.2827	33.578	54.3564	37.7043	38.1523	40.9093	54.1002	6.69416	5.34247	5.65724	5.54043	5.33455	5.59145	5.24216	5.59413
ASMM10P042906	0.000342268	0.0162644	10.6217	up	noncoding	AK044471	AK044471	Genbank	2251	chr9	+	59036561	59038811		chr9:59038716+59038811	CCAAAGTGCGGGCCAAAAATAACTAGACCAAATATTCTTGTGAAATGTATTCTAAGTATG	bidirectional	NM_001042752	Neo1	neogenin	-	58874679	59036441	134.72	9.52124	6.75576	3.34681	183.092	147.208	28.2174	180.361	8.49569	8.59229	10.7094	10.2875	7.15371	7.164	5.38559	7.31974	3.23494	3.58042	3.42175	3.15015
ASMM10P042906	0.000342268	0.0162644	10.6217	up	noncoding	AK044471	AK044471	Genbank	2251	chr9	+	59036561	59038811		chr9:59038716+59038811	CCAAAGTGCGGGCCAAAAATAACTAGACCAAATATTCTTGTGAAATGTATTCTAAGTATG	bidirectional	NM_008684	Neo1	neogenin	-	58874679	59036441	134.72	9.52124	6.75576	3.34681	183.092	147.208	28.2174	180.361	8.49569	8.59229	10.7094	10.2875	7.15371	7.164	5.38559	7.31974	3.23494	3.58042	3.42175	3.15015
ASMM10P037354	0.618743	0.733402	1.10964	up	noncoding	ENSMUST00000118665	Gm15773	Ensembl	1448	chr7	+	12603195	12604643		chr7:12604446+12604643	AAACAAAAAGCTAGAGAAGGAACACACAGGTACGAAGAGCCTAAATGGCAGATCTGATGC	intronic antisense	NM_001104644	Vmn2r53	vomeronasal 2, receptor 53	-	12581469	12606544	83.4042	69.3727	6.26986	6.11977	144.914	59.4877	63.1535	66.0619	64.9255	65.164	83.4931	63.9082	6.81023	5.81155	6.63663	5.82102	6.11038	6.33116	6.21813	5.81941
ASMM10P025664	0.0536811	0.163241	1.30601	up	noncoding	AK014131	AK014131	Genbank	2076	chr3	+	19311659	19313735		chr3:19313232+19313735	GAGAGCCATGTCTTCCACCATAGCATGCAGTATTATGTTTTCTGTATTGTTGGGAAGGCA	bidirectional	NM_001122759	Pde7a	phosphodiesterase 7A	-	19225917	19311322	60.0171	44.5569	5.86242	5.47726	76.6528	52.1578	48.506	62.7517	37.8229	33.7523	45.8201	60.8322	5.85985	5.61689	6.2254	5.74755	5.3389	5.41662	5.39986	5.75364
ASMM10P030871	0.252764	0.418076	1.21645	up	noncoding	uc008yvz.2	DQ717530	UCSC_knowngene	106	chr5	-	113339240	113339346		chr5:113339254-113339346	CTAATCTTGGGAGTTCACTCATCCTAGCTCCTGTGCATCGAGATTATCTTTTCTTGGTTG	intergenic							111.53	93.7392	6.77569	6.49302	148.662	100.523	76.7781	120.158	64.3915	93.3323	80.012	137.221	6.84842	6.59396	6.94497	6.71543	6.09934	6.83024	6.16189	6.8806
ASMM10P023209	0.000247283	0.0148199	6.7718	up	noncoding	ENSMUST00000118699	Gm13758	Ensembl	743	chr2	+	88572051	88579744		chr2:88579652+88579744	AACAGAAATCAAACTGATGTTGTCAGCCCTGCTGGAATGGCAAGAACGTCAATATGGGCA	intergenic							546.045	79.0644	8.95494	6.1954	1064.46	412.598	265.33	441.795	52.7687	66.7975	138.182	58.5098	9.59532	8.661	8.94419	8.61926	5.81336	6.3667	6.90298	5.69857
ASMM10P030995	0.00122629	0.025229	5.67828	up	noncoding	ENSMUST00000166703	Oas3	Ensembl	2329	chr5	-	120763916	120777640		chr5:120763930-120764243	AGGTCACCAAATTCCATGTTCAGAGGGGACAGTTTCATGACATTTTATAGTAACAGAATT	exon sense-overlapping	NM_145226	Oas3	2'-5' oligoadenylate synthetase 3	-	120753097	120777659	490.672	75.0911	8.70248	6.19703	443.13	654.825	126.05	738.683	94.0642	53.7082	92.3003	60.2916	8.40376	9.32452	7.72351	9.35813	6.61987	6.07009	6.35817	5.73997
ASMM10P047609	0.615963	0.731319	1.13066	up	noncoding	ENSMUST00000156781	E130111B04Rik	Ensembl	450	chr11	-	102030267	102035084		chr11:102030281-102030468	TCTTGCTGTGAATTCCCTGCCATGATGTCCTGTATCCTTAAATAAACCTTCCATTGCTTC	intergenic							253.912	210.553	7.81898	7.64182	348.762	275.318	80.8904	310.679	144.156	222.573	192.167	283.315	8.07165	8.06936	7.02756	8.10736	7.23242	8.07784	7.35179	7.90522
ASMM10P038127	0.0281269	0.112793	3.00163	up	noncoding	AK080027	AK080027	Genbank	510	chr7	+	73608953	73609460		chr7:73609397+73609460	ACATGGTGAATGCTCTGGGGCTGGAGTTAGGGAATTGTAAATCACTATGTAAAAACTGGG	intergenic							58.5847	14.8603	5.47413	3.88838	130.735	39.4993	18.5007	45.6036	18.4676	15.2849	6.62322	19.0655	6.65843	5.20228	4.7591	5.27671	4.31938	4.34224	2.80065	4.09125
ASMM10P015942	0.184388	0.348594	1.4017	up	noncoding	ENSMUST00000173244	Gm4134	Ensembl	563	chr17	-	33861301	33864228		chr17:33861322-33861474	AAACTATCAGGAATGCTCTAGATGACCTGCTGCATGCAGACCTCTTCAAGTGTAAAACGG	intergenic							45.9716	27.9697	5.28871	4.80153	88.2807	33.6667	23.3092	38.6297	19.893	23.9684	24.4607	43.5568	6.06038	4.95638	5.11175	5.02633	4.42955	4.94851	4.5431	5.28497
ASMM10P009834	0.533484	0.665185	1.07267	up	noncoding	NR_024599	Gm11346	RefSeq	1148	chr13	-	24598124	24604767		chr13:24599056-24604629	AACACCATCACAAGCCGTGCCCACCCTGAATGGAGTTCTGTCTGACCCAGGAAGGTTCCA	intergenic							114.037	106.992	6.8208	6.71959	124.146	119.053	76.6858	136.262	87.015	111.972	106.998	121.984	6.5822	6.85049	6.94281	6.9077	6.50929	7.08444	6.56399	6.72063
ASMM10P014624	0.0131793	0.0765198	2.02658	up	noncoding	AK141354	AK141354	Genbank	3113	chr16	-	80220263	80223377		chr16:80220277-80222939	ATATAGAAAGAGCACTTGCCATCAACCTTAAAGTTGCCCAGTTTTATTTTTAGTCTGCTT	intergenic							37.4992	16.923	5.13721	4.11816	27.5476	40.9025	29.1493	52.3975	13.8599	13.3389	15.3832	25.1101	4.37583	5.25206	5.43527	5.48568	3.91999	4.15848	3.90226	4.4919
mouselincRNA1478+_P1	0.379298	0.533445	1.07764	up	noncoding	mouselincRNA1478+	mouselincRNA1478	lincRNA	8475	chr8	+	90074620	90083095		chr8:90082789+90082848	AAGTAAGTATTTCCCATGCATTATCTCATCTGTGCCTTGCCCTCAGTTTACAAGGGGCTG	intergenic							215.401	208.232	7.76165	7.65377	225.925	229.396	142.373	263.909	195.099	181.539	233.441	222.848	7.45541	7.80703	7.91766	7.8665	7.65492	7.77485	7.62246	7.56286
ASMM10P027382	0.0220885	0.0989138	1.4607	up	noncoding	TCONS_00023063	XLOC_017558	Alexander et al 2013	2409	chr4	-	91211605	91214921		chr4:91213961-91214921	TGCACTCAGCTCTGCTCTCTCTATGCTCCTTTGGTTCTGTTTTCAGTAGAATCCTTTATT	intergenic							532.454	398.212	9.11931	8.57265	584.022	556.99	370.792	618.011	355.436	379.811	465.696	391.904	8.78583	9.0873	9.5058	9.0983	8.50007	8.8432	8.57773	8.36958
ASMM10P027469	0.760947	0.840397	1.08392	up	noncoding	ENSMUST00000136525	Gm12688	Ensembl	701	chr4	-	99653606	99654983		chr4:99653620-99654239	GCCGGTTCCATTTGTTGCGCCTTTTTCCTTCGACACAATAAAAGTCAAATTAATTGATTC	intergenic							47.9698	42.2726	5.5452	5.42894	37.6984	48.0836	57.168	48.9291	33.638	41.4645	43.9832	50.0046	4.81941	5.49468	6.48634	5.38037	5.17233	5.71342	5.34338	5.48662
ASMM10P055449	0.491217	0.628402	1.12875	up	noncoding	ENSMUST00000098066	Gm20459	Ensembl	7576	chr4	+	57568178	57896982		chr4:57568223+57568283	CCCCCCCAGGAGCAGACCCCACGCGCCCTTAGGCTGTCCCCGGGGTCGAGTTGAGCTCCC	exon sense-overlapping	NM_001035532	Akap2	A kinase (PRKA) anchor protein 2	+	57845247	57896984	203.073	194.16	7.71913	7.54441	190.493	205.401	182.052	234.347	157.326	169.738	218.113	231.465	7.21569	7.64346	8.3205	7.69689	7.3514	7.67565	7.52923	7.62135
ASMM10P055449	0.491217	0.628402	1.12875	up	noncoding	ENSMUST00000098066	Gm20459	Ensembl	7576	chr4	+	57568178	57896982		chr4:57568223+57568283	CCCCCCCAGGAGCAGACCCCACGCGCCCTTAGGCTGTCCCCGGGGTCGAGTTGAGCTCCC	exon sense-overlapping	NM_001035533	Akap2	A kinase (PRKA) anchor protein 2	+	57854561	57896984	203.073	194.16	7.71913	7.54441	190.493	205.401	182.052	234.347	157.326	169.738	218.113	231.465	7.21569	7.64346	8.3205	7.69689	7.3514	7.67565	7.52923	7.62135
ASMM10P055449	0.491217	0.628402	1.12875	up	noncoding	ENSMUST00000098066	Gm20459	Ensembl	7576	chr4	+	57568178	57896982		chr4:57568223+57568283	CCCCCCCAGGAGCAGACCCCACGCGCCCTTAGGCTGTCCCCGGGGTCGAGTTGAGCTCCC	exon sense-overlapping	NM_009649	Akap2	A kinase (PRKA) anchor protein 2	+	57845247	57896984	203.073	194.16	7.71913	7.54441	190.493	205.401	182.052	234.347	157.326	169.738	218.113	231.465	7.21569	7.64346	8.3205	7.69689	7.3514	7.67565	7.52923	7.62135
ASMM10P055449	0.491217	0.628402	1.12875	up	noncoding	ENSMUST00000098066	Gm20459	Ensembl	7576	chr4	+	57568178	57896982		chr4:57568223+57568283	CCCCCCCAGGAGCAGACCCCACGCGCCCTTAGGCTGTCCCCGGGGTCGAGTTGAGCTCCC	exon sense-overlapping	NM_172868	Palm2	paralemmin 2	+	57568247	57717128	203.073	194.16	7.71913	7.54441	190.493	205.401	182.052	234.347	157.326	169.738	218.113	231.465	7.21569	7.64346	8.3205	7.69689	7.3514	7.67565	7.52923	7.62135
ASMM10P053593	0.165571	0.327333	1.25764	up	noncoding	ENSMUST00000126821	Faim3	Ensembl	548	chr1	+	130878157	130880779		chr1:130878158+130878218	TCTTTTCTTGGTGACCTCCTGAAGCCTCCTCCAGACGTGCGGGCCGACTAGCGATGAGGA	exon sense-overlapping	NM_026976	Faim3	Fas apoptotic inhibitory molecule 3	+	130865776	130880790	228.377	195.606	7.89169	7.56097	231.465	230.322	197.526	254.193	173.303	167.667	202.862	238.591	7.49005	7.81433	8.4485	7.81387	7.48913	7.65971	7.42869	7.66633
ASMM10P057591	0.0251782	0.105913	2.07124	up	noncoding	AA414516	mouselincRNA1237	lincRNA	618	chr5	-	135896015	135901796	ENSMUST00000138143, NM_001045481, NM_008328	chr5:135896037-135896212	ATATGAAGTGAGGGAAAGTCAAGGTATGACCTTGGCTCTGTTTCTTGTTGACCCTAGGCA	intergenic							108.442	48.8843	6.68191	5.63141	66.2145	138.647	75.7948	153.11	48.4752	40.7191	46.4109	59.9321	5.64566	7.07553	6.92564	7.08079	5.6891	5.68433	5.42012	5.73209
ASMM10P017833	0.931457	0.960208	1.03266	up	noncoding	AK040437	AK040437	Genbank	1056	chr18	-	46238847	46239903		chr18:46238976-46239903	GATTCTAATATATCGAAGAGATAAGGGTCCATGTGATAAGGACTAGTGAATGTTCATGTT	intergenic							115.102	98.0331	6.50012	6.45376	263.013	72.194	45.3074	79.8948	93.797	65.2561	178.043	55.0361	7.67071	6.10149	6.12253	6.10576	6.61635	6.33367	7.25045	5.61456
ASMM10P032449	0.00795683	0.0588714	2.01195	up	noncoding	AK018236	AK018236	Genbank	1364	chr5	+	124531132	124532496		chr5:124532327+124532496	CCCTAACCTCTGTTTAGTGTCTGAGGCCAGAAGAAACAATGTATACATTTTATATAAGTT	natural antisense	NM_021430	Rilpl1	Rab interacting lysosomal protein-like 1	-	124493079	124531391	96.6508	46.2413	6.4924	5.48381	121.747	106.694	44.8724	113.29	55.2909	22.2243	52.2878	55.1624	6.54952	6.6835	6.10774	6.62884	5.88858	4.84831	5.58077	5.61756
ASMM10P036918	0.400273	0.550876	1.47607	up	noncoding	ENSMUST00000126810	Spns1	Ensembl	3251	chr7	-	126370066	126377411		chr7:126373850-126373921	GGGCAAGGGTTTGGTGGGCGTCTCACTGACTGCGTGTTCCCCTTGCCTCCCTTCCCACAG	exon sense-overlapping	NM_023712	Spns1	spinster homolog 1	-	126370059	126377934	4372.71	3339.56	12.0645	11.5027	1809.33	5889.72	3111.43	6680.34	2228.66	2229.54	4915.01	3985.05	10.3179	12.4881	12.925	12.527	11.0756	11.3109	11.9288	11.6957
ASMM10P039456	0.0407743	0.139024	1.99594	up	noncoding	TCONS_00032480	XLOC_024391	Alexander et al 2013	206	chr8	-	69576060	69585095	NM_009866	chr8:69576124-69576199	TGTGATGTCCTCAGTGAGTGAAGATATTCCATTCCAGAGGAGGTCTACTTGACACATCTG	intergenic							100.199	52.6937	6.65756	5.6605	107.115	87.7588	115.899	90.0213	35.8174	41.372	86.3959	47.1894	6.3503	6.39297	7.5942	6.29278	5.26467	5.70956	6.26605	5.4017
ASMM10P027040	0.957427	0.975166	1.03353	up	noncoding	ENSMUST00000151903	5830415F09Rik	Ensembl	2127	chr4	-	46376504	46389418		chr4:46376563-46376974	GTGAATGGAGTTTTTATGTTATCGCATACTTCTAAGATACTCATTGTGGTTTGAAAGGGA	exon sense-overlapping	NM_029086	5830415F09Rik	RIKEN cDNA 5830415F09 gene	-	46376974	46389423	51.7196	27.359	4.78694	4.73937	140.78	31.0477	5.09585	29.9547	34.4957	23.4708	13.7079	37.7615	6.76226	4.83476	2.91972	4.63104	5.21111	4.92165	3.74717	5.07755
ASMM10P057180	0.464763	0.606277	1.07891	up	noncoding	uc011zgj.1	Nid2	UCSC_knowngene	4888	chr14	+	19751256	19811787		chr14:19802568+19803048	CTGCATGTAAGCATACCCACCGTCGCTCCACCCGTGGTCCGGCCCACACCCCGGCCCGAT	exon sense-overlapping	NM_008695	Nid2	nidogen 2	+	19751256	19811787	237.148	234.212	7.92736	7.81778	282.738	248.045	179.337	238.47	215.839	198.184	283.285	239.54	7.77382	7.91938	8.2956	7.72064	7.79961	7.90653	7.89172	7.67327
ASMM10P057180	0.464763	0.606277	1.07891	up	noncoding	uc011zgj.1	Nid2	UCSC_knowngene	4888	chr14	+	19751256	19811787		chr14:19802568+19803048	CTGCATGTAAGCATACCCACCGTCGCTCCACCCGTGGTCCGGCCCACACCCCGGCCCGAT	natural antisense	NM_026528	2700060E02Rik	RIKEN cDNA 2700060E02 gene	-	19811401	19823823	237.148	234.212	7.92736	7.81778	282.738	248.045	179.337	238.47	215.839	198.184	283.285	239.54	7.77382	7.91938	8.2956	7.72064	7.79961	7.90653	7.89172	7.67327
ASMM10P040575	0.137636	0.290335	1.83086	up	noncoding	ENSMUST00000133263	Jak3	Ensembl	1566	chr8	+	71676551	71680306		chr8:71679391+71679558	ATCTAGGGCCCTATCGTTTTCCCTTACTGGAACACATACCTCCTTCCCAACTTGTGCAGC	exon sense-overlapping	NM_010589	Jak3	Janus kinase 3	+	71676382	71690577	5856.43	3657.26	12.5159	11.6434	3111.94	8514.8	3444.11	8354.89	2857.94	2318.68	5332.56	4119.87	11.0707	13.0317	13.0929	12.8684	11.4048	11.3742	12.0472	11.7474
ASMM10P032330	0.843105	0.898137	1.03275	up	noncoding	ENSMUST00000125522	Wsb2	Ensembl	3357	chr5	+	117357304	117366778		chr5:117366718+117366778	GGTACCTGCCATTCACCCACAGTCATGCACACGACTTTCAAGAATAAAGATCTGAATACC	exon sense-overlapping	NM_021539	Wsb2	WD repeat and SOCS box-containing 2	+	117357304	117378589	3998.8	4539.42	12.0526	12.0061	4463.64	4521.65	2412.68	4597.25	4375.57	4451.02	4141.68	5189.4	11.6102	12.0924	12.5265	11.9811	11.995	12.2682	11.6808	12.0804
ASMM10P003575	0.0764157	0.201052	2.23989	up	noncoding	uc007sao.1	EF651814	UCSC_knowngene	443	chr14	+	3134898	3136967	NM_001024712, NM_001029930, NM_001164727, NM_001177715, NM_001205306, NM_001242941, NM_001242945, NM_001256501, NM_001256886, NM_001270812, NM_001270842, NM_175393, NM_177135, NR_033117, NR_033121, NR_033388, uc007seb.1, uc029sea.1, uc029sen.1	chr14:3136100+3136784	ATAGAAGATAACTATTCCTACAGCATTAAGGAGGACCACCTCCTCCGTGAGTGCACTCAA	intergenic							156.295	68.7382	7.27363	6.1102	124.611	119.481	257.906	123.183	68.3703	55.8194	76.953	73.8102	6.58821	6.85552	8.89536	6.75541	6.18079	6.12583	6.10584	6.02834
ASMM10P055953	0.0281011	0.112712	1.91536	up	noncoding	TCONS_00006975	XLOC_005831	Alexander et al 2013	549	chr12	-	110011829	110013771		chr12:110011830-110012727	ACACTGAGGCATCTCTCTCTCTCCAGTTCCTACAACACTGAGGCGTCTCTCTCTCCAGTT	intergenic							3776.06	2387.69	11.972	11.0344	3577.74	4396.35	2448.21	4681.95	1783.57	1920.26	3814.41	2032.52	11.2729	12.053	12.5519	12.0101	10.7443	11.1126	11.5447	10.7358
ASMM10P029444	0.537398	0.668409	1.1243	up	noncoding	ENSMUST00000161196	Foxj3	Ensembl	3071	chr4	+	119539691	119604864		chr4:119604801+119604864	AGGGCTGCACAGAGAATCCCTGTCTTGAAAAAACAAAACTAAAAGCAAACCAACCAAGCA	exon sense-overlapping	NM_172699	Foxj3	forkhead box J3	+	119539687	119629119	1165.2	1121.64	10.1909	10.0219	1970.12	958.617	706.794	1025.26	1321.53	1033.4	1226.4	905.21	10.4383	9.88846	10.6021	9.83484	10.3272	10.2403	9.9539	9.5662
ASMM10P049632	0.995282	0.997153	1.00069	up	noncoding	ENSMUST00000147878	Llgl2	Ensembl	863	chr11	+	115854232	115855584		chr11:115854959+115855031	TTTTTGTGGGCCAGGGACAAGCCTCTCAGGGACCCCACTGGTAAAGGAGAAAGTGTCTGG	exon sense-overlapping	NM_001252532	Llgl2	lethal giant larvae homolog 2 (Drosophila)	+	115824057	115855780	34.6388	32.4498	5.04175	5.04076	40.9256	35.2516	25.8882	36.4897	35.0548	25.0277	41.6904	28.0263	4.93948	5.02721	5.26176	4.93857	5.23455	5.0055	5.26984	4.65316
ASMM10P049632	0.995282	0.997153	1.00069	up	noncoding	ENSMUST00000147878	Llgl2	Ensembl	863	chr11	+	115854232	115855584		chr11:115854959+115855031	TTTTTGTGGGCCAGGGACAAGCCTCTCAGGGACCCCACTGGTAAAGGAGAAAGTGTCTGG	exon sense-overlapping	NM_145438	Llgl2	lethal giant larvae homolog 2 (Drosophila)	+	115824057	115855780	34.6388	32.4498	5.04175	5.04076	40.9256	35.2516	25.8882	36.4897	35.0548	25.0277	41.6904	28.0263	4.93948	5.02721	5.26176	4.93857	5.23455	5.0055	5.26984	4.65316
ASMM10P029035	0.0941218	0.228956	1.68037	up	noncoding	AK038357	AK038357	Genbank	3183	chr4	+	83477349	83480532		chr4:83480340+83480532	TACAGAGGAAGTTCTAGGATGGCCAGGGCTACACAATGTTAAATAAAACAAACAAACAAA	intronic antisense	NM_133948	Psip1	PC4 and SFRS1 interacting protein 1	-	83455680	83486390	676.121	442.166	9.46437	8.71559	982.062	537.457	625.002	559.964	547.762	415.735	416.324	388.841	9.4851	9.03884	10.3768	8.95677	9.11056	8.96921	8.423	8.35956
ASMM10P057808	0.286188	0.450803	1.60193	up	noncoding	CJ322887	humanlincRNA2248	lincRNA	436	chr15	-	40593493	40593927	NM_001145660	chr15:40593574-40593914	TGGCATTTATTATGCTCAAAATAGTCACTACTCTTTCCAGAGTATTTCCCCCTAAAATAG	intergenic							435.755	302.216	8.75497	8.07516	188.911	548.347	429.27	576.492	217.673	173.406	469.836	347.947	7.20111	9.06569	9.75052	9.00257	7.81124	7.7046	8.58763	8.19716
ASMM10P034195	0.456405	0.59903	1.13768	up	noncoding	ENSMUST00000181540	Gm26627	Ensembl	1487	chr6	+	29507724	29509698		chr6:29508991+29509698	AACTCAGAACAAACAACAGTCAGTGTTGATTAAAAGCACCCACTCTTCACTTCCACATCT	natural antisense	NM_001029985	Kcp	kielin/chordin-like protein	-	29482035	29507952	134.724	116.677	6.9891	6.803	164.127	139.757	62.4206	172.591	141.167	81.656	91.6233	152.263	6.99882	7.08717	6.61863	7.25176	7.20026	6.64157	6.34719	7.023
ASMM10P025339	0.391613	0.54352	1.08239	up	noncoding	TCONS_00021089	XLOC_016169	Alexander et al 2013	355	chr3	-	121716477	121721074		chr3:121716500-121716728	GCTTTCTTCTGGTGTGTTTGAAGAAAGTGACAGTGTGTGTACTCACATAAAATAAATAAG	intergenic							1045.72	1056.49	10.0572	9.94295	1435.04	1041.01	586.842	1120.01	1216.72	843.738	1071.57	1093.92	9.99602	9.99496	10.2795	9.95819	10.2177	9.94739	9.76823	9.83853
ASMM10P030748	0.0122068	0.0733926	3.76929	up	noncoding	AK140536	AK140536	Genbank	2327	chr5	-	105697046	105699373		chr5:105697060-105699373	CTAACCAGAAAGGTGTCCTGCTCCTTAGAGGTGAGATTTTTACATTATTTTTCCATTATC	bidirectional	NM_001122768	Lrrc8d	leucine rich repeat containing 8D	+	105699968	105815215	690.774	201.077	9.45553	7.54124	365.301	872.142	555.045	970.609	107.988	254.939	226.199	215.183	8.13454	9.74566	10.1901	9.75181	6.81252	8.26076	7.57798	7.51371
ASMM10P057240	0.185608	0.350022	1.54138	up	noncoding	uc012bjz.1	Gm815	UCSC_knowngene	656	chr19	+	26885924	26888647		chr19:26887865+26888308	GCAGTGTGAGATTGGCTGCATCTCGCCTCGCTGCCACATGCAGAACGGGCTGTGGGTAGT	exon sense-overlapping	NM_001033407	Gm815	predicted gene 815	+	26885924	26888647	95.6146	70.0517	6.59023	5.96601	95.6997	83.1046	105.831	97.8231	45.6218	38.6073	132.918	63.0599	6.18106	6.31277	7.45063	6.41647	5.59977	5.6082	6.85418	5.8019
ASMM10P041344	0.134553	0.286271	2.36899	up	noncoding	uc009osd.1	AK039836	UCSC_knowngene	1497	chr9	-	32905917	32928966		chr9:32906092-32907042	AGGTTCGATTCTGAAGCCCGGCAGAACAGCTCAGATGTGTAACTTTCAAGCTGTAAAATC	intergenic							49.2266	15.5022	5.12525	3.88098	42.1163	101.161	8.70773	44.9211	29.6054	10.4913	9.30146	12.6106	4.98293	6.60458	3.66059	5.2529	4.99566	3.83415	3.22437	3.46973
ASMM10P048779	0.54456	0.674693	1.21679	up	noncoding	ENSMUST00000129924	1700064E03Rik	Ensembl	840	chr11	+	69401512	69402700		chr11:69402600+69402700	GTCCAGGTATAAAGGACACGGAATTGATTTTTATGTTTCTTCATTGTTTCCTCTGGTTTT	natural antisense	NM_001017426	Kdm6b	KDM1 lysine (K)-specific demethylase 6B	-	69398517	69413675	42.9003	35.1985	5.2811	4.99802	70.8534	27.1702	37.1103	36.4675	27.0467	13.735	37.7465	62.2658	5.7461	4.62834	5.81268	4.93728	4.87254	4.20015	5.13511	5.78429
ASMM10P035246	0.7371	0.822843	1.18034	up	noncoding	ENSMUST00000155455	Gm14330	Ensembl	385	chr6	+	135875504	135882574		chr6:135882514+135882574	CGCTCCTCTGGACCTAGAAAGTACCATTTTCAGTTTCTGTTTAGCATCCTTAAGGTGAGC	intronic antisense	NM_008171	Grin2b	glutamate receptor, ionotropic, NMDA2B (epsilon 2)	-	135729804	136173511	41.234	29.7839	5.15164	4.91244	22.3174	28.3412	80.1678	34.1094	26.2946	31.1679	20.8781	40.7952	4.06906	4.69186	7.01501	4.83064	4.83137	5.30802	4.31904	5.19134
ASMM10P002408	0.25167	0.416823	1.47475	up	noncoding	ENSMUST00000144371	Thoc5	Ensembl	770	chr11	+	4902211	4914310		chr11:4911545+4912780	ATTAAAAAGACTGCTGTAGATAAGACGCTGTCCGTGGCAATTGAAGGCAGTGTGGACGAA	exon sense-overlapping	NM_172438	Thoc5	THO complex 5	+	4895342	4928865	34.6544	23.1563	4.9416	4.38113	54.366	28.4111	18.0007	37.8398	15.4924	18.0531	46.5324	12.5475	5.3555	4.69625	4.7192	4.99546	4.07652	4.56418	5.42317	3.46067
ASMM10P030732	0.221955	0.388276	1.37643	up	noncoding	uc008ykf.1	AK030263	UCSC_knowngene	1061	chr5	-	104239312	104246702		chr5:104239518-104239925	ATTCACTGCTGAGCATACAATATACTCTGATCATATTTGCCTCCACTCCTCTTCATGTGC	intergenic							642.937	529.491	9.4022	8.94126	483.217	731.898	509.106	847.528	381.448	434.161	690.025	612.329	8.5274	9.48454	10.0434	9.55342	8.60203	9.03167	9.14627	8.98508
ASMM10P057841	0.145612	0.300705	2.70869	up	noncoding	CF545823	mouselincRNA0048	lincRNA	579	chr1	+	77823413	77823971	NM_001081276, NM_029709, NM_177548	chr1:77823641+77823971	CTCTCAAACCAAAGAACAGCAACAACAACAAAATCCCATGAAAAGCAACTCAGCAGAAAC	intergenic							84.4732	18.7297	5.7151	4.2775	131.734	85.2713	6.26152	114.626	16.7329	18.43	23.5635	16.1924	6.67012	6.3503	3.19436	6.64561	4.18479	4.59337	4.48641	3.84545
ASMM10P035275	0.123924	0.271406	2.02548	up	noncoding	AK007111	AK007111	Genbank	671	chr6	+	140309070	140309740		chr6:140309680+140309740	CTAATATTGATGTACCTACCTCTCCCTCCTGACTGCTAGTTATTAAAAGTGTACACCACC	intergenic							37935.8	25357.7	15.3584	14.3401	22773.8	44956.3	32395.5	51617.7	12847.5	19248.8	38516.6	30817.9	13.9832	15.6164	16.1734	15.6606	13.497	14.2689	14.9435	14.6511
ASMM10P054681	0.0145403	0.080369	3.20892	up	noncoding	ENSMUST00000173317	H2-K1	Ensembl	885	chr17	-	33996591	33997781		chr17:33997733-33997781	TACCCAATGGCTCATGTGGATTCCCTCTTAGCTTCTGAGTCCCAAAAGAAAATGTGCAGT	exon sense-overlapping	NM_001001892	H2-K1	histocompatibility 2, K1, K region	-	33996011	34000333	921.188	357.603	9.97852	8.29644	807.668	946.348	871.962	1058.78	345.462	289.615	605.1	190.234	9.21875	9.86957	10.9379	9.88787	8.45663	8.44262	8.95862	7.32788
humanlincRNA1779-_P1	0.552445	0.680625	1.07302	up	noncoding	humanlincRNA1779-	humanlincRNA1779	lincRNA	23172	chr18	-	57841340	57864512		chr18:57841341-57841400	AAATCATGGCCAACTTGATATCTCTAACTTCTCTCAGACTTTCATTGCCCTGCTTGAAAT	intergenic							181.133	175.913	7.50754	7.40587	233.979	176.423	124.387	189.743	142.519	174.714	160.236	226.182	7.50523	7.42479	7.70352	7.39662	7.21466	7.71655	7.10568	7.58657
ASMM10P026851	0.00111851	0.0241785	2.01168	up	noncoding	TCONS_00022964	XLOC_017274	Alexander et al 2013	861	chr4	-	31852035	31924967		chr4:31852049-31852500	CTAGTGTGTTTAAGATTTGATAGTCTTTTTCTGCTCTCGGTTGTTTGTTTTTGATGTTGG	intergenic							300.314	151.036	8.21504	7.20664	290.934	354.841	165.464	390.016	140.849	145.701	160.176	157.418	7.8136	8.44204	8.16471	8.43982	7.19691	7.45769	7.10512	7.06684
ASMM10P026149	0.987045	0.992494	1.00404	up	noncoding	ENSMUST00000162523	Gm16107	Ensembl	862	chr1	-	52873136	52873998		chr1:52873193-52873998	TGGTCTAGGTATTGATGAAGATGCTCCCACTGTCGACAATACTGTAACGGAAGAAATGCC	intronic antisense	NM_146108	Hibch	3-hydroxyisobutyryl-Coenzyme A hydrolase	+	52845045	52920860	40.5397	36.8185	5.24461	5.23878	24.9222	50.1564	34.7605	52.3197	35.8369	31.1072	37.2455	43.0843	4.23006	5.5576	5.70795	5.48282	5.26566	5.30515	5.11449	5.26984
ASMM10P054642	0.0934853	0.227876	1.54527	up	noncoding	ENSMUST00000159540	Nhlrc4	Ensembl	379	chr17	-	25944153	25944961		chr17:25944909-25944961	TTCCCGCCCCTCCCCAAACACCCAGGCTGTCTCCAACAACAGAGGCCTGACCTAAAGCCC	exon sense-overlapping	NM_001039038	Nhlrc4	NHL repeat containing 4	-	25942232	25944931	7830.85	5993.13	13.0104	12.3825	6552.46	9637.75	4473.84	10659.4	4507.72	5263.33	7703.02	6498.45	12.1567	13.2074	13.4672	13.2102	12.0343	12.5065	12.58	12.4093
ASMM10P029635	0.0487052	0.153998	1.7269	up	noncoding	AK037719	AK037719	Genbank	3135	chr4	+	132265707	132268841		chr4:132268749+132268841	AATCTAAGCACTCATGAGGCAGATCTCTGAATTTAAGGCCAGGCTTGGTCTACAAAGAAA	intergenic							77.9493	43.9069	6.27858	5.4904	64.8511	84.1907	77.4424	85.3131	45.805	46.6752	44.0649	39.0823	5.61465	6.33131	6.95806	6.2103	5.60522	5.8799	5.34695	5.12953
ASMM10P010119	0.326602	0.486049	1.18695	up	noncoding	NR_045821	6330418K02Rik	RefSeq	741	chr5	+	138264044	138266661		chr5:138266010+138266226	GCACCGGAAGGAGAAGGCAGAGCGGGCTAGAGCTGCTGGATCTCGGACAATGGAAAAGAA	natural antisense	NM_001033416	Gal3st4	galactose-3-O-sulfotransferase 4	-	138264924	138272754	52.2396	39.8172	5.57768	5.33042	84.9967	37.3832	35.3699	51.2086	43.0932	31.692	49.6841	34.7993	6.00819	5.11769	5.73284	5.452	5.52284	5.33048	5.50884	4.9595
ASMM10P010119	0.326602	0.486049	1.18695	up	noncoding	NR_045821	6330418K02Rik	RefSeq	741	chr5	+	138264044	138266661		chr5:138266010+138266226	GCACCGGAAGGAGAAGGCAGAGCGGGCTAGAGCTGCTGGATCTCGGACAATGGAAAAGAA	natural antisense	NM_153161	BC037034	cDNA sequence BC037034	-	138259657	138264052	52.2396	39.8172	5.57768	5.33042	84.9967	37.3832	35.3699	51.2086	43.0932	31.692	49.6841	34.7993	6.00819	5.11769	5.73284	5.452	5.52284	5.33048	5.50884	4.9595
ASMM10P011149	0.323471	0.482705	1.51497	up	noncoding	ENSMUST00000174213	Lats2	Ensembl	4001	chr14	-	57691097	57746121		chr14:57724591-57724821	TTTTCTGATTTACTTTGGAAATGTTCAGCAAGCAGCAGTAGCCTCCCCCAGCTGGAATGA	exon sense-overlapping	NM_015771	Lats2	large tumor suppressor 2	-	57689661	57746123	2084.15	1582.83	11.0619	10.4626	1009.07	2669.58	1754.17	2903.78	1200.37	1069.58	2273.99	1787.36	9.522	11.349	12.0497	11.327	10.1992	10.2921	10.8086	10.5506
ASMM10P011149	0.323471	0.482705	1.51497	up	noncoding	ENSMUST00000174213	Lats2	Ensembl	4001	chr14	-	57691097	57746121		chr14:57724591-57724821	TTTTCTGATTTACTTTGGAAATGTTCAGCAAGCAGCAGTAGCCTCCCCCAGCTGGAATGA	exon sense-overlapping	NM_153382	Lats2	large tumor suppressor 2	-	57722188	57734418	2084.15	1582.83	11.0619	10.4626	1009.07	2669.58	1754.17	2903.78	1200.37	1069.58	2273.99	1787.36	9.522	11.349	12.0497	11.327	10.1992	10.2921	10.8086	10.5506
ASMM10P025804	0.440227	0.585697	1.28813	up	noncoding	AK040898	AK040898	Genbank	3346	chr3	+	37644606	37647952		chr3:37647889+37647952	CCACTTATTGATAATCTGAGAACTATTTGGGTGGGGGGAAAAGAAAGAGAGAGAGAGAGA	intergenic							34.1043	23.8667	4.96265	4.59737	17.9367	46.1496	31.0762	41.2547	20.7914	19.3977	34.2952	20.9825	3.75838	5.43711	5.53324	5.12188	4.49378	4.66227	5.00585	4.22757
ASMM10P018356	0.591808	0.71196	1.20183	up	noncoding	AK020686	AK020686	Genbank	823	chr1	+	85775270	85784694		chr1:85784568+85784694	GCTCATTTAGTTTAAGGTAAAGATCTTTTTAAAAATTGGTTTGGGGGCGGGGGAAGGGTA	intergenic							53.4337	40.8549	5.63139	5.36616	26.7501	66.0188	53.6607	67.3052	34.5032	37.2493	54.4927	37.1744	4.33394	5.96052	6.38113	5.84995	5.21136	5.55714	5.64031	5.05581
ASMM10P023518	0.813371	0.877116	1.02529	up	noncoding	ENSMUST00000120404	Gm13967	Ensembl	380	chr2	+	113384680	113385199		chr2:113385062+113385199	AATGAAATAAAAAGGCAAGAAGCCAAAGAGAAAGGCGCCCGGTCACCTGGTCACAACAAA	intron sense-overlapping	NM_001043322	Fmn1	formin 1	+	113327735	113716767	29.8567	25.4131	4.75672	4.72069	40.3861	30.469	15.7598	32.8119	29.4453	21.8127	22.483	27.9114	4.92053	4.80662	4.5285	4.77122	4.98695	4.82405	4.4253	4.64646
ASMM10P023518	0.813371	0.877116	1.02529	up	noncoding	ENSMUST00000120404	Gm13967	Ensembl	380	chr2	+	113384680	113385199		chr2:113385062+113385199	AATGAAATAAAAAGGCAAGAAGCCAAAGAGAAAGGCGCCCGGTCACCTGGTCACAACAAA	intron sense-overlapping	NM_010230	Fmn1	formin 1	+	113327735	113716767	29.8567	25.4131	4.75672	4.72069	40.3861	30.469	15.7598	32.8119	29.4453	21.8127	22.483	27.9114	4.92053	4.80662	4.5285	4.77122	4.98695	4.82405	4.4253	4.64646
ASMM10P025246	0.431685	0.578021	1.04736	up	noncoding	ENSMUST00000135512	4933431E20Rik	Ensembl	359	chr3	-	107893502	107895763	ENSMUST00000133570, ENSMUST00000137800, ENSMUST00000137970, ENSMUST00000138472, ENSMUST00000144591, ENSMUST00000146337, ENSMUST00000152663, ENSMUST00000163675, NR_015459	chr3:107894082-107894128	TAAAACATTAGTTTTGCTGGCTCCCTGTGCTTGGCTAACTTTAGAGCCTCTTACCTTGCC	bidirectional	NM_010360	Gstm5	glutathione S-transferase, mu 5	+	107895853	107898685	147.846	142.912	7.18785	7.12109	168.096	154.349	88.4301	180.508	146.861	115.985	154.595	154.209	7.02861	7.23242	7.16981	7.32056	7.25797	7.13262	7.05539	7.03839
ASMM10P009827	0.115523	0.259769	1.69104	up	noncoding	NR_024093	Zfp91Cntf	RefSeq	3350	chr19	-	12763527	12796123		chr19:12765357-12770176	GACAGAACGGTTGATTTAGGGGATGGCTTTCGCAGAGCAATCACCTCTGACCCTTCACCG	exon sense-overlapping	NM_053009	Zfp91	zinc finger protein 91	-	12766938	12796123	65.6022	36.9323	6.00191	5.244	49.2377	60.3612	83.2502	69.5598	32.9432	38.3875	32.6096	43.7886	5.20987	5.83197	7.06905	5.89675	5.14393	5.60023	4.93948	5.29235
ASMM10P009827	0.115523	0.259769	1.69104	up	noncoding	NR_024093	Zfp91Cntf	RefSeq	3350	chr19	-	12763527	12796123		chr19:12765357-12770176	GACAGAACGGTTGATTTAGGGGATGGCTTTCGCAGAGCAATCACCTCTGACCCTTCACCG	exon sense-overlapping	NM_170786	Cntf	ciliary neurotrophic factor	-	12763527	12765632	65.6022	36.9323	6.00191	5.244	49.2377	60.3612	83.2502	69.5598	32.9432	38.3875	32.6096	43.7886	5.20987	5.83197	7.06905	5.89675	5.14393	5.60023	4.93948	5.29235
ASMM10P022766	0.430266	0.577027	1.29353	up	noncoding	AK088428	AK088428	Genbank	753	chr2	+	39065614	39066366		chr2:39066151+39066366	AAGCGCCTAAGATTTACCCCAAACAAGGAAACAACTGTCAATACTAAAGAAATACACAAA	natural antisense	NM_178778	Scai	suppressor of cancer cell invasion	-	39066214	39190730	40.3732	25.9351	5.00864	4.63733	77.4058	41.2765	13.4309	29.3794	19.2251	17.0461	20.0501	47.4189	5.87321	5.26672	4.29267	4.60196	4.38088	4.49251	4.26564	5.4103
ASMM10P026755	0.155111	0.313526	1.14192	up	noncoding	uc008sar.2	Fam92a	UCSC_knowngene	1744	chr4	-	12168228	12172015		chr4:12169993-12170983	TAGCAAAGTGGATTGATTTGCGTTTGCTCTGCTCTGTTTCCCTGCTTACCAAATGGTGGA	exon sense-overlapping	NM_026558	Fam92a	family with sequence similarity 92, member A	-	12153721	12172015	317.815	295.898	8.2978	8.10634	391.297	348.221	170.012	361.731	261.193	190.653	340.321	391.427	8.23463	8.41843	8.21386	8.32426	8.07029	7.84371	8.14334	8.36802
ASMM10P020602	0.117933	0.262958	1.43433	up	noncoding	AK031624	AK031624	Genbank	1611	chr1	+	122205144	122252180		chr1:122252120+122252180	AAACACTTTCCCCAAATGCCTTTAGTTTATTTTCTCATTAAACAGAGGTCTTGGAGTGGC	intergenic							39.9353	23.1645	5.10572	4.58534	48.8945	57.9828	14.9938	37.8703	26.3246	17.0174	23.6197	25.6965	5.19996	5.77385	4.45254	4.99652	4.8328	4.49007	4.48959	4.52889
ASMM10P043338	0.0132912	0.0767987	1.44529	up	noncoding	ENSMUST00000177392	Uba7	Ensembl	3527	chr9	+	107975654	107984058		chr9:107983666+107983755	AAATAGTTTCAGATGTTTCCTGCCTTGGGCCGCTCCTGCTCCTGGTTGGGGCTCTTGAGG	exon sense-overlapping	NM_023738	Uba7	ubiquitin-like modifier activating enzyme 7	+	107975566	107984056	958.095	723.369	9.94331	9.41195	1002.83	1124.48	541.698	1163.37	721.327	606.721	774.644	790.784	9.51317	10.1045	10.1474	10.0082	9.48321	9.49194	9.30912	9.36352
ASMM10P031328	0.00420471	0.0436804	6.03539	up	noncoding	ENSMUST00000138202	Usp12	Ensembl	3914	chr5	-	146734838	146758448		chr5:146758173-146758365	AAGTGGCTTTTAAGGGAAGATTACAGTGTTAGAGATGGTGGCGTTGATCCAGTGTGTGCT	exon sense-overlapping	NM_011669	Usp12	ubiquitin specific peptidase 12	-	146734811	146794956	76.0627	13.5042	6.22172	3.62827	75.0017	54.0267	98.456	76.7662	5	11.4385	15.3794	22.199	5.82838	5.67232	7.33957	6.04662	2.3474	3.94977	3.90137	4.31456
ASMM10P055260	0.722202	0.812253	1.03506	up	noncoding	NR_045380	1700034I23Rik	RefSeq	2345	chr3	-	40900198	40902543		chr3:40902479-40902537	GCTGAGGCGCGCGCTCTACCAGCCCTCTTCCACCGCGGCCGTGGGAATGGACACATCTTT	intronic antisense	NM_026622	3110057O12Rik	RIKEN cDNA 3110057O12 gene	+	40894276	40936307	148.405	151.635	7.21277	7.16305	192.751	134.016	103.539	163.312	122.933	106.179	171.366	206.06	7.2335	7.02414	7.41934	7.17409	6.99903	7.0062	7.20026	7.44672
ASMM10P045840	0.807411	0.872891	1.06186	up	noncoding	ENSMUST00000133252	Eif1ax	Ensembl	416	chrX	+	159372177	159376558		chrX:159376495+159376558	AGTTTCCTGTTTGTTTGCCTGTGTTGGGGATCGAACACTTTCTGGCTAACAGACTAGACT	exon sense-overlapping	NM_025437	Eif1ax	eukaryotic translation initiation factor 1A, X-linked	+	159372194	159385699	56.6472	43.5502	5.55624	5.46964	110.117	45.5529	22.2765	48.642	53.0241	39.0594	34.298	47.8191	6.39336	5.4192	5.03881	5.37359	5.82233	5.62645	5.00619	5.4236
ASMM10P018607	0.4204	0.568444	1.44951	up	noncoding	AK051788	AK051788	Genbank	999	chr18	+	65579150	65580147		chr18:65580049+65580147	ATCTTCCCTTATAGAACGTAAAGACCAGCTATTACATCGTGTTTACTCAATATCATTCCC	intergenic							46.8816	29.3434	5.35428	4.81872	16.8402	59.2902	45.8093	65.5865	27.7266	12.86	37.8189	38.968	3.66146	5.80585	6.13955	5.81024	4.90317	4.10789	5.13827	5.12554
ASMM10P020619	0.841317	0.896816	1.12826	up	noncoding	AK141092	AK141092	Genbank	1731	chr1	+	122866041	122867773		chr1:122867713+122867773	TGTCCACCATGATGGACTATACCTTCAAACTATGAGTCAAAATAAGTCTGTCCTTCCATT	intergenic							27.3971	17.0733	4.31649	4.1424	10.6303	12.2917	63.611	23.0553	20.8481	12.707	13.7753	20.9628	2.98881	3.4055	6.64781	4.22385	4.4964	4.09283	3.75453	4.22582
ASMM10P000270	0.000457155	0.0183154	1.79174	up	noncoding	ENSMUST00000062783	AY036118	Ensembl	714	chr17	-	39848102	39848827		chr17:39848561-39848601	CCCCAGCCAAAAAAGCCAGAGCCGCGGCGGGGATGGGTGCCGGGAGAGCAAAGCGCGCGC	intergenic							167.953	96.4926	7.38597	6.5446	221.262	164.784	109.067	176.701	77.9935	75.0397	134.159	98.7788	7.42674	7.32834	7.50011	7.28868	6.36018	6.52744	6.86474	6.42605
ASMM10P000880	0.449067	0.593245	1.13728	up	noncoding	uc008ahl.1	AK178082	UCSC_knowngene	122	chr17	-	6620632	6621278	ENSMUST00000088940, NR_033520	chr17:6620633-6621200	CTGCTGCTCTACAATGACCCTTTCTTCCCACTCTCCTTCTTGGTGAATAGCTGGTTCCCG	intergenic							1082.3	1084	10.1728	9.98721	1137.27	1148.88	760.254	1282.79	1078.47	941.084	1047.2	1269.22	9.67825	10.1381	10.718	10.1569	10.0571	10.1109	9.73486	10.046
ASMM10P043240	0.273735	0.439204	1.24635	up	noncoding	NR_028123	1600029I14Rik	RefSeq	864	chr9	+	99470420	99474751		chr9:99474691+99474751	TAACCTCAGAAGACACTGGGTCTCTTCAACAATAAAGCTTTGATCCTAGTGTGGTACCTT	exon sense-overlapping	NM_001165957	Nme9	NME/NM23 family member 9	+	99456242	99479899	98.5172	68.7301	6.43006	6.11235	171.633	84.6094	38.858	98.9682	60.9497	69.0393	67.5439	77.3874	7.06064	6.33911	5.88532	6.43517	6.01694	6.41173	5.93083	6.0899
ASMM10P046382	0.700667	0.796651	1.0664	up	noncoding	TCONS_00004251	XLOC_003929	Alexander et al 2013	2298	chr11	-	20025175	20029600		chr11:20025199-20026262	ACTCTCTTCTGGCCTCCACGGACACTTGCATATATTTATACCAACATATAAATAAAAAAC	intergenic							358.829	364.444	8.53175	8.439	478.14	315.04	272.643	369.491	350.687	357.381	302.291	447.419	8.51061	8.26969	8.99071	8.356	8.47937	8.7501	7.97714	8.54938
ASMM10P031888	0.100966	0.238632	1.6896	up	noncoding	ENSMUST00000129275	1700094C10Rik	Ensembl	507	chr5	+	74014215	74029680		chr5:74029569+74029680	TAGCTCCCTCTAGTCATGTACAACAATGATCCAAAGTTTAACTCATTCTAGAAAAAGAAC	natural antisense	NM_177561	Usp46	ubiquitin specific peptidase 46	-	74000037	74068411	360.09	232.803	8.48404	7.72736	223.336	456.144	257.034	503.848	165.618	145.736	343.26	276.598	7.4371	8.80245	8.89033	8.80628	7.42674	7.458	8.1554	7.86929
ASMM10P045760	0.111621	0.254327	1.52275	up	noncoding	AK014238	AK014238	Genbank	1064	chrX	+	150467225	150468178		chrX:150467723+150468178	GGAGTTGGCCTATTGTATTATGGAGGGTTTATTTGTTTGTTTGGTTGGTTTTGTTTTTTG	intergenic							199.96	123.147	7.45407	6.84739	315.798	193.08	64.8523	226.109	76.5536	97.4734	144.597	173.964	7.92641	7.55726	6.68271	7.64989	6.33434	6.88731	6.96669	7.20122
ASMM10P372	0.624811	0.738143	1.06272	up	noncoding	uc.452+	uc.452	UCR	204	chr7	-	36710548	36710752		chr7:36710582-36710641	ATTGACAACTTTTCTGTCTGATTCAGAGCAAACAGCTGCTGCCACAATCTCCTAGCAACC	intronic antisense	NM_172298	Tshz3	teashirt zinc finger family member 3	+	36698117	36773457	129.901	124.35	7.00675	6.91899	124.715	145.798	85.4523	163.637	98.325	117.419	137.11	144.545	6.5888	7.14944	7.11141	7.17736	6.67902	7.15039	6.89281	6.95374
ASMM10P034490	0.423223	0.571066	1.41135	up	noncoding	ENSMUST00000155758	Gm15055	Ensembl	408	chr6	+	52103002	52112188		chr6:52112027+52112188	CCAAAACAGAAACAAAAAGCAAAAAGTTTCTCAGTGAACCTCAGAAAAGGTTCCTAAGGT	intergenic							49.639	27.5299	5.23886	4.74179	115.138	27.6144	22.1974	33.6066	30.7035	35.6002	12.395	31.4211	6.46384	4.6503	5.03434	4.80697	5.04768	5.49382	3.61189	4.81378
ASMM10P050705	0.821195	0.883229	1.08205	up	noncoding	AK045717	AK045717	Genbank	2043	chr12	+	28688010	28690051		chr12:28689991+28690051	CTGAAAAGCAGGGTGGGCGGGCAGCCTGTGGCTGGGGTGGACGCTGCTCTAGGGTCCACC	intergenic							58.8807	51.2319	5.70627	5.5925	104.81	32.1091	55.9997	42.604	38.9339	39.2864	35.0026	91.7046	6.315	4.8867	6.45254	5.17085	5.38026	5.63373	5.03046	6.32557
ASMM10P023075	0.167925	0.330394	1.71469	up	noncoding	ENSMUST00000153614	Ube2e3	Ensembl	1317	chr2	+	78869239	78914551		chr2:78914457+78914551	CTTTTAATGCAGTATATTCTGATCATGGTGTACTCTCCTCCAATACCTCCCAGATCTACC	exon sense-overlapping	NM_009454	Ube2e3	ubiquitin-conjugating enzyme E2E 3	+	78869046	78920583	876.801	556.77	9.79199	9.01403	434.529	1134.7	688.329	1249.65	419.525	465.035	760.605	581.918	8.38061	10.1231	10.551	10.1133	8.73815	9.12157	9.28675	8.90967
ASMM10P039363	0.00233234	0.0337227	1.83915	up	noncoding	AK018281	AK018281	Genbank	1417	chr8	-	49738479	49739896		chr8:49738509-49739896	TTTCTCTCTCTTTCAGCCCATTGAAAGGACCATGAAGTGGCTGACATCTATCTAGCACCT	intergenic							88.3073	47.3249	6.45788	5.57884	97.0756	78.9356	76.1736	101.045	43.1535	36.7902	57.3177	52.0383	6.20292	6.2316	6.93239	6.46461	5.5265	5.539	5.70716	5.54268
ASMM10P049775	0.0500668	0.156419	2.27499	up	noncoding	ENSMUST00000180719	Gm26520	Ensembl	1423	chr12	-	3343815	3357153		chr12:3343964-3344947	TTTTCTCACTTAGACTAATCCAAATGTGACTACAGCCTACCTTAATAACCCAACTGAAGA	intergenic							53.0528	17.3415	5.35249	4.16664	72.4954	61.6462	10.3287	67.7411	16.7092	12.034	19.5223	21.1003	5.78165	5.86308	3.90688	5.85837	4.18106	4.02091	4.22659	4.23798
ASMM10P002759	0.0726655	0.195037	1.56356	up	noncoding	ENSMUST00000150093	Slc25a38	Ensembl	682	chr9	+	120110404	120120676		chr9:120120010+120120256	ATCCCAGAGGTCCATTGTGAGATGTGTCCCTGGAGTGGGGATCTACTTTGGCACCCTGTA	exon sense-overlapping	NM_144793	Slc25a38	solute carrier family 25, member 38	+	120110398	120124319	151.401	103.646	7.20197	6.55714	185.307	158.332	82.4114	179.552	78.6556	80.8101	186.405	68.7133	7.17455	7.2684	7.05242	7.31252	6.37137	6.62821	7.31088	5.91811
ASMM10P021128	0.482642	0.622022	1.3132	up	noncoding	AK086618	AK086618	Genbank	1582	chr2	-	93950571	93952152		chr2:93950651-93951674	AGTTATTTTTTCATACAGTAGAGCCTGATCATGCTTTCCCCTCCTGAGTCTCCTCCCAGA	intergenic							2023.87	1731.82	10.9788	10.5857	998.93	2693.51	1391.01	3012.01	1179.83	1204.79	2112.13	2430.52	9.50886	11.3645	11.6655	11.3762	10.1767	10.4531	10.7115	11.0014
ASMM10P036315	0.343513	0.501585	1.16679	up	noncoding	uc009hrt.2	DQ718309	UCSC_knowngene	92	chr7	-	73788207	73788299		chr7:73788221-73788299	AAGTGTGGCACCCGTGTCAGGAGGCCTGATTTTAACAGCCCCGTATGAGGTAACCTCTGC	intergenic							25.8385	19.8485	4.59925	4.37671	27.5202	20.2824	22.201	33.3506	19.4713	18.2164	22.4954	19.2108	4.37405	4.19226	5.03473	4.79597	4.39973	4.57696	4.42616	4.104
ASMM10P040869	0.53867	0.669562	1.17361	up	noncoding	ENSMUST00000122762	Gm24629	Ensembl	89	chr8	+	105203992	105204081		chr8:105204021+105204081	GCTGATATTCATGTCCCTAATGTTGTACACCACTCCCATTACCAAATTTGACTGGCTTTG	intron sense-overlapping	NM_001161456	Cbfb	core binding factor beta	+	105170673	105217988	104.389	88.6777	6.66081	6.42986	66.0325	128.901	86.1447	136.48	71.8974	64.3918	103.534	114.888	5.64091	6.96793	7.12397	6.91043	6.25078	6.31547	6.51773	6.63546
ASMM10P040869	0.53867	0.669562	1.17361	up	noncoding	ENSMUST00000122762	Gm24629	Ensembl	89	chr8	+	105203992	105204081		chr8:105204021+105204081	GCTGATATTCATGTCCCTAATGTTGTACACCACTCCCATTACCAAATTTGACTGGCTTTG	intron sense-overlapping	NM_001161457	Cbfb	core binding factor beta	+	105170673	105217988	104.389	88.6777	6.66081	6.42986	66.0325	128.901	86.1447	136.48	71.8974	64.3918	103.534	114.888	5.64091	6.96793	7.12397	6.91043	6.25078	6.31547	6.51773	6.63546
ASMM10P040869	0.53867	0.669562	1.17361	up	noncoding	ENSMUST00000122762	Gm24629	Ensembl	89	chr8	+	105203992	105204081		chr8:105204021+105204081	GCTGATATTCATGTCCCTAATGTTGTACACCACTCCCATTACCAAATTTGACTGGCTTTG	intron sense-overlapping	NM_001161458	Cbfb	core binding factor beta	+	105170673	105217988	104.389	88.6777	6.66081	6.42986	66.0325	128.901	86.1447	136.48	71.8974	64.3918	103.534	114.888	5.64091	6.96793	7.12397	6.91043	6.25078	6.31547	6.51773	6.63546
ASMM10P040869	0.53867	0.669562	1.17361	up	noncoding	ENSMUST00000122762	Gm24629	Ensembl	89	chr8	+	105203992	105204081		chr8:105204021+105204081	GCTGATATTCATGTCCCTAATGTTGTACACCACTCCCATTACCAAATTTGACTGGCTTTG	intron sense-overlapping	NM_022309	Cbfb	core binding factor beta	+	105170673	105217988	104.389	88.6777	6.66081	6.42986	66.0325	128.901	86.1447	136.48	71.8974	64.3918	103.534	114.888	5.64091	6.96793	7.12397	6.91043	6.25078	6.31547	6.51773	6.63546
ASMM10P022263	0.734545	0.820981	1.05968	up	noncoding	ENSMUST00000117145	Gm13216	Ensembl	591	chr2	+	5603570	5604161		chr2:5603968+5604161	AAACAAGTGGATCCTCATGGAGCATATCCACAAGCTAAAGGCAGACAAGACCTGCAAGAA	intronic antisense	NM_177343	Camk1d	calcium/calmodulin-dependent protein kinase ID	-	5293456	5714664	9591.77	10081.1	13.2237	13.1401	17586	7337.04	4887.81	8556.26	11879.5	8918.15	9804.83	9722.04	13.5874	12.828	13.5824	12.8969	13.3961	13.2401	12.934	12.99
ASMM10P020160	0.0340857	0.125965	1.99557	up	noncoding	uc012bqy.1	Ptpla	UCSC_knowngene	1875	chr2	-	13850281	14056035		chr2:13850856-13851259	ACAGAGACAAAGATTGGAGCTGAGACGAAAGGATGGACCATCTAGAGACTATCATACCCA	exon sense-overlapping	NM_001012396	Ptpla	protein tyrosine phosphatase-like (proline instead of catalytic arginine), member a	-	14026830	14056035	1815.43	1083.67	10.9402	9.94344	1589.34	1937.5	1530.14	2204.74	1215.86	676.453	1322.25	1120.12	10.1377	10.8829	11.8132	10.9272	10.2156	9.63643	10.0574	9.86429
ASMM10P020160	0.0340857	0.125965	1.99557	up	noncoding	uc012bqy.1	Ptpla	UCSC_knowngene	1875	chr2	-	13850281	14056035		chr2:13850856-13851259	ACAGAGACAAAGATTGGAGCTGAGACGAAAGGATGGACCATCTAGAGACTATCATACCCA	exon sense-overlapping	NM_013935	Ptpla	protein tyrosine phosphatase-like (proline instead of catalytic arginine), member a	-	14026830	14056035	1815.43	1083.67	10.9402	9.94344	1589.34	1937.5	1530.14	2204.74	1215.86	676.453	1322.25	1120.12	10.1377	10.8829	11.8132	10.9272	10.2156	9.63643	10.0574	9.86429
ASMM10P013226	0.28042	0.446201	1.23981	up	noncoding	uc007ajb.1	AK080352	UCSC_knowngene	652	chr1	+	14756194	14776931		chr1:14776851+14776931	TCCCTCTGACTTCATTGCCGCCTATGGGTTGTTTAAATATTTTAAATGACTCCATCTTAT	bidirectional	NM_010827	Msc	musculin	-	14753345	14755966	78.2874	55.6069	6.12447	5.81435	146.296	60.7195	46.0649	60.069	48.9854	51.5601	61.7476	60.1342	6.8237	5.8397	6.14802	5.68646	5.70349	6.01267	5.8057	5.73554
ASMM10P535	0.232874	0.398823	1.16686	up	noncoding	uc.124-	uc.124	UCR	287	chr9	+	100210707	100210994		chr9:100210932+100210991	GGGCTGGAAAAATTGCTTATTGACATCAAAATACAGTGCCCTCAACCTGATAAACATGGA	intergenic							49.4182	38.4116	5.51476	5.29213	77.4797	42.5585	32.6844	44.9501	31.2344	35.5431	41.8949	44.974	5.87441	5.3156	5.61544	5.25357	5.07034	5.49094	5.27555	5.33167
mouselincRNA1294+_P1	0.171689	0.334649	1.76822	up	noncoding	mouselincRNA1294+	mouselincRNA1294	lincRNA	11485	chr6	+	84360055	84371540		chr6:84371445+84371504	AGCTGTTGGGATTTAATGCTTTGCCTTCACAAAACAGCCAGTCTCCTGCCCTATAGATTC	intergenic							702.027	423.869	9.39988	8.57758	310.389	971.837	471.475	1054.41	295.757	275.25	638.792	485.678	7.90162	9.90769	9.9085	9.88173	8.23951	8.37193	9.03854	8.66035
ASMM10P046288	0.516376	0.650591	1.07115	up	noncoding	NR_029471	Rps15a-ps6	RefSeq	824	chr11	-	6172507	6173331		chr11:6172521-6172643	CAAACAAACCCCCCCGAAACCAAGAACACGCAACCCAGATACCCAGATGTAGTCTATAAT	intron sense-overlapping	NM_173748	Nudcd3	NudC domain containing 3	-	6105691	6200451	253.526	254.761	8.02439	7.92523	282.115	270.393	188.031	273.566	243.283	196.133	324.901	254.727	7.77157	8.04168	8.36859	7.91571	7.97494	7.8899	8.07615	7.75992
ASMM10P022261	0.20691	0.373008	1.33321	up	noncoding	ENSMUST00000117204	Gm13197	Ensembl	225	chr2	+	5283649	5283874		chr2:5283814+5283874	CCTGAGAGGGTCTGGTCAGCTGCTGGAGCCACCTTGTTCTTTGTGACCGAGAAGATGCAT	intergenic							219.765	167.026	7.70093	7.28603	387.187	179.585	136.48	175.808	171.712	121.691	249.082	125.619	8.22171	7.4509	7.85067	7.28046	7.47533	7.19836	7.70988	6.76054
ASMM10P002179	0.135145	0.287148	1.87737	up	noncoding	ENSMUST00000140677	Rtca	Ensembl	876	chr3	-	116494150	116508024		chr3:116506944-116507750	CGGGCCTCAGTCTTATGACCTGAAGGCCTCAGCATTTATCTGGACTGGAAATGGTTCGTG	exon sense-overlapping	NM_025517	Rtca	RNA 3'-terminal phosphate cyclase	-	116488963	116508175	41.3377	23.396	5.21815	4.30943	70.1066	28.8479	34.6238	31.7725	15.9948	11.5192	52.5586	13.5115	5.72838	4.72134	5.70272	4.72016	4.11896	3.95893	5.58784	3.57201
ASMM10P048374	0.055724	0.166953	1.42944	up	noncoding	ENSMUST00000152153	Ccnjl	Ensembl	349	chr11	+	43529245	43556689		chr11:43529294+43529354	TCACTGAGGGCAGGGTGAAGGAAGAGTCTCCGATCGCTGAAGCTCCTGGTGTCCTCGCAG	exon sense-overlapping	ENSMUST00000050574	Ccnjl	cyclin J-like	+	43528783	43586997	75.9167	49.5678	6.16404	5.64858	62.8516	90.5904	45.5018	104.723	49.7001	38.1584	53.614	56.7987	5.56813	6.44158	6.12881	6.51763	5.72752	5.59175	5.61756	5.65751
ASMM10P050488	0.0625856	0.178934	1.79417	up	noncoding	TCONS_00006992	XLOC_005845	Alexander et al 2013	741	chr12	-	111565125	111566006		chr12:111565139-111565185	GTGGGTCTCTGAGTTTAAAGTTAAACAGAGAGAGTTCCAGGACAGCTAGGGCTACACAGA	intergenic							18909.4	13114	14.3573	13.514	21742.5	17292.8	18299.2	18303.1	14046.8	12926.2	11503.1	13979.9	13.9166	14.099	15.3915	14.0223	13.6138	13.7674	13.1658	13.5091
ASMM10P030620	0.155224	0.31366	1.35469	up	noncoding	NR_040428	Gm19619	RefSeq	2856	chr5	-	91257570	91283076		chr5:91257756-91258625	CTCCTGCTCTTTGTTCTAATATATATGACAGTATGCCACTAAATTCATGAGTCCTATGTT	intergenic							98.4681	65.8806	6.47427	6.03631	94.7771	123.795	39.7686	135.532	67.9794	49.319	82.4655	63.7585	6.16529	6.90916	5.92237	6.90024	6.17299	5.95384	6.20121	5.8172
ASMM10P052713	0.00634258	0.0527451	1.49726	up	noncoding	ENSMUST00000128977	Kdm1b	Ensembl	2876	chr13	+	47066457	47084613		chr13:47066481+47066608	GGAGCACTCACATTGCTCCTACTACAACCCACTTGGAATCCTGGGGTCACCCAGACCTTG	exon sense-overlapping	NM_172262	Kdm1b	lysine (K)-specific demethylase 1B	+	47043498	47085279	31.729	19.5349	4.90315	4.32083	40.4553	29.7494	23.8524	32.8587	20.6264	12.2417	19.7551	25.5164	4.92366	4.76985	5.14559	4.77351	4.48222	4.042	4.24285	4.51623
ASMM10P025156	0.0550063	0.16557	3.19241	up	noncoding	ENSMUST00000118852	Gm12448	Ensembl	522	chr3	-	99544446	99544968		chr3:99544471-99544968	TAAACAGAAGGCTTATTGGCATGGCCTTCTACACTCCTGATTTCAGTATGGCCATTGTGG	intergenic							79.5983	17.4651	5.80939	4.13475	77.2257	115.899	10.3618	114.907	9.99026	15.8389	18.721	25.3105	5.86976	6.80686	3.9118	6.64915	3.46663	4.39452	4.17276	4.50507
ASMM10P043874	0.000579906	0.0196192	1.66906	up	noncoding	ENSMUST00000150501	Zfp280c	Ensembl	842	chrX	-	48586090	48594504		chrX:48586231-48586570	ATCCATCACTTCAGAGCACTTGCTGGTCTTGCAGAGGACTTTATTTAGTTCTGTTCCCAG	exon sense-overlapping	NM_001166649	Zfp280c	zinc finger protein 280C	-	48541625	48594452	61.2864	33.1682	5.82033	5.08129	89.674	63.2205	33.1227	59.1284	32.6706	24.6981	35.6356	39.6686	6.08286	5.89882	5.63708	5.66255	5.13299	4.98843	5.05398	5.14976
ASMM10P043874	0.000579906	0.0196192	1.66906	up	noncoding	ENSMUST00000150501	Zfp280c	Ensembl	842	chrX	-	48586090	48594504		chrX:48586231-48586570	ATCCATCACTTCAGAGCACTTGCTGGTCTTGCAGAGGACTTTATTTAGTTCTGTTCCCAG	exon sense-overlapping	NM_001166650	Zfp280c	zinc finger protein 280C	-	48541625	48591761	61.2864	33.1682	5.82033	5.08129	89.674	63.2205	33.1227	59.1284	32.6706	24.6981	35.6356	39.6686	6.08286	5.89882	5.63708	5.66255	5.13299	4.98843	5.05398	5.14976
ASMM10P043874	0.000579906	0.0196192	1.66906	up	noncoding	ENSMUST00000150501	Zfp280c	Ensembl	842	chrX	-	48586090	48594504		chrX:48586231-48586570	ATCCATCACTTCAGAGCACTTGCTGGTCTTGCAGAGGACTTTATTTAGTTCTGTTCCCAG	exon sense-overlapping	NM_153532	Zfp280c	zinc finger protein 280C	-	48541625	48592133	61.2864	33.1682	5.82033	5.08129	89.674	63.2205	33.1227	59.1284	32.6706	24.6981	35.6356	39.6686	6.08286	5.89882	5.63708	5.66255	5.13299	4.98843	5.05398	5.14976
ASMM10P032358	0.000509476	0.0190263	13.4128	up	noncoding	AK137788	AK137788	Genbank	1835	chr5	+	120680248	120682079		chr5:120681561+120682079	TAAAATTCTGTTTCTTTCGGAGCCTGTCATTAGTACAGGCAGGGCTTAGACCCCACTCTT	natural antisense	NM_008052	Dtx1	deltex 1 homolog (Drosophila)	-	120680263	120711669	91.6545	6.20831	6.3716	2.62607	40.5558	122.32	68.6806	135.062	9.83325	5	5	5	4.92744	6.89151	6.77264	6.89484	3.4408	2.40026	2.33788	2.32533
ASMM10P028117	0.685964	0.785464	1.04912	up	noncoding	AK156210	AK156210	Genbank	2280	chr10	-	24359531	24361805		chr10:24359649-24361805	TTAAGAAAGCTTGCTCTACATGTCAGGTAGCTCACAACCACCTGTAACTTCATCTCCAGG	intergenic							209.423	212.332	7.73266	7.66348	242.449	206.362	148.903	239.978	216.993	168.621	183.089	280.626	7.55726	7.64912	7.99401	7.73026	7.80791	7.66742	7.28868	7.8899
ASMM10P003409	0.0432348	0.143671	1.9831	up	noncoding	ENSMUST00000164558	Ylpm1	Ensembl	5416	chr12	+	85014700	85070492		chr12:85057307+85064970	AAGCGAACTGACAAGTTGGATGGCTTGAGGACTGGTACTAAAAGGAAGCGAGACTGGGAG	exon sense-overlapping	NM_178363	Ylpm1	YLP motif containing 1	+	84996320	85070515	159.819	88.9631	7.33467	6.34692	189.154	158.501	114.474	177.147	108.692	71.6651	133.21	42.2855	7.20296	7.27023	7.57304	7.29246	6.82349	6.46262	6.85649	5.24506
ASMM10P031215	0.29469	0.458201	1.14359	up	noncoding	ENSMUST00000144786	Zfp113	Ensembl	503	chr5	-	138150518	138155700		chr5:138150532-138150606	GCTGTCTCTTGGCTACGGGCTTGGCTAGTGGCAGTGTGGTCTTAGAAAGCTCTAATGCTG	exon sense-overlapping	NM_019747	Zfp113	zinc finger protein 113	-	138139701	138155744	54.5641	45.8369	5.6931	5.49953	59.3144	55.2613	34.5909	69.09	49.2602	27.6426	44.956	61.4886	5.48282	5.70298	5.70044	5.88615	5.71326	5.14393	5.37378	5.76715
ASMM10P041393	0.100343	0.237819	1.29031	up	noncoding	ENSMUST00000142228	Panx3	Ensembl	603	chr9	-	37664220	37669173		chr9:37667453-37667500	AATCCAGTCATTAGTCCTCTGTGCTTTACAAAATAAAAGAGCCTTCTTTCAATCTGGGTA	exon sense-overlapping	NM_172454	Panx3	pannexin 3	-	37659901	37669222	207.656	169.427	7.73089	7.36318	227.13	202.61	158.989	241.896	193.187	155.106	159.278	170.138	7.46229	7.62446	8.09309	7.74373	7.6387	7.54442	7.09672	7.17286
ASMM10P047742	0.0684113	0.188412	1.53099	up	noncoding	ENSMUST00000138443	Bptf	Ensembl	1061	chr11	-	107043040	107047275		chr11:107043202-107043632	TCAATATAGGACGTTATGTTAGCACACTTGGCTGTCTCCCACCTGCAATGAGATCTGATG	exon sense-overlapping	NM_176850	Bptf	bromodomain PHD finger transcription factor	-	107033080	107131922	1903.83	1432.35	10.9865	10.372	1777.16	2095.99	1370.64	2371.52	1311.16	1249.8	1607.06	1561.4	10.2909	11.0006	11.6296	11.0249	10.3169	10.4985	10.3207	10.352
ASMM10P029149	0.0402466	0.138024	2.22648	up	noncoding	ENSMUST00000120431	Gm12846	Ensembl	1373	chr4	+	98664365	98666137		chr4:98665805+98666137	AGATGAAAAGTATTACTCATCCAGCATCTAGGGACCAACATGTGATGGCCTTGATCGGAT	intron sense-overlapping	NM_001005787	Inadl	InaD-like (Drosophila)	+	98546633	98689010	525.536	291.893	9.15435	7.99959	515.685	469.345	572.292	544.821	220.314	154.116	503.311	289.829	8.61536	8.84618	10.2428	8.91305	7.83089	7.53592	8.69085	7.9407
ASMM10P029149	0.0402466	0.138024	2.22648	up	noncoding	ENSMUST00000120431	Gm12846	Ensembl	1373	chr4	+	98664365	98666137		chr4:98665805+98666137	AGATGAAAAGTATTACTCATCCAGCATCTAGGGACCAACATGTGATGGCCTTGATCGGAT	intron sense-overlapping	NM_007704	Inadl	InaD-like (Drosophila)	+	98546633	98719603	525.536	291.893	9.15435	7.99959	515.685	469.345	572.292	544.821	220.314	154.116	503.311	289.829	8.61536	8.84618	10.2428	8.91305	7.83089	7.53592	8.69085	7.9407
ASMM10P029149	0.0402466	0.138024	2.22648	up	noncoding	ENSMUST00000120431	Gm12846	Ensembl	1373	chr4	+	98664365	98666137		chr4:98665805+98666137	AGATGAAAAGTATTACTCATCCAGCATCTAGGGACCAACATGTGATGGCCTTGATCGGAT	intron sense-overlapping	NM_172696	Inadl	InaD-like (Drosophila)	+	98395825	98719603	525.536	291.893	9.15435	7.99959	515.685	469.345	572.292	544.821	220.314	154.116	503.311	289.829	8.61536	8.84618	10.2428	8.91305	7.83089	7.53592	8.69085	7.9407
ASMM10P017764	0.0343544	0.126443	2.54243	up	noncoding	uc008eqj.1	AK150172	UCSC_knowngene	1420	chr18	-	37652752	37654172		chr18:37652968-37654172	AGAGGTAATAAAAACTTTTTCACGGCCACCCGGAAGCCGCGGCTCATACTAACAGTTATT	intronic antisense	NM_001174154	Pcdha4-g	protocadherin alpha 4-gamma	+	36952740	37840200	52.6367	16.1386	5.39607	4.04987	57.7526	61.7536	12.5601	78.4803	22.1202	15.0826	15.3018	12.0499	5.44452	5.86499	4.19741	6.07738	4.58096	4.32397	3.89358	3.40096
ASMM10P039213	0.516875	0.650988	1.22262	up	noncoding	AK037384	AK037384	Genbank	1467	chr8	-	26131177	26132642		chr8:26131196-26132642	TCATCACCCTATACATATTATGACATCTAGCCACAGAAGGTCTAATCCAAAACCAAAAAA	intronic antisense	NM_029965	Rnf170	ring finger protein 170	+	26119379	26143869	25.3952	18.5977	4.4927	4.20273	26.5051	26.5625	11.8631	36.6501	19.2941	26.4093	9.3803	19.3072	4.31897	4.59433	4.11248	4.94501	4.38568	5.07755	3.23746	4.11021
ASMM10P057053	0.00239916	0.0341587	1.84192	up	noncoding	uc009mmt.1	Nacc1	UCSC_knowngene	2911	chr8	-	84670478	84676506		chr8:84673255-84676421	GAAGATGCAGACTACTGCCAGAACTTCGCCCCCAACTTCAAGGAGAGCGAGATGAATGCC	exon sense-overlapping	NM_025788	Nacc1	nucleus accumbens associated 1, BEN and BTB (POZ) domain containing	-	84670478	84687862	180.573	104.615	7.52841	6.6472	209.75	178.713	139.823	194.005	75.9392	81.7393	141.682	119.098	7.35193	7.44369	7.89073	7.42727	6.32414	6.64227	6.93662	6.68576
ASMM10P041007	0.0242505	0.103763	1.28816	up	noncoding	AK157344	AK157344	Genbank	1533	chr8	+	115392288	115393818		chr8:115393758+115393818	CCCTCTCCTTCATATCTGCTACATATGTGGATTCTGAATAACTGGAGCAGGAGTTATCCC	intergenic							211.171	173.753	7.73621	7.37091	237.47	216.313	142.251	248.649	152.684	134.53	234.245	173.552	7.52643	7.71897	7.91646	7.78301	7.31203	7.34529	7.62784	7.19847
ASMM10P039011	0.989503	0.993886	1.00271	up	noncoding	AK047209	AK047209	Genbank	2005	chr8	-	3498335	3500339		chr8:3498474-3498595	GAATTGACCAAACTGTGTTGGTCTTGTTTTCTTCTGGGACCTCAGTATTATATGTTTATT	bidirectional	NM_053177	Mcoln1	mucolipin 1	+	3500518	3515231	30.9137	27.342	4.77559	4.77168	33.9837	32.4253	13.7058	43.5401	27.4373	21.0171	19.0088	41.9049	4.67162	4.9028	4.32431	5.20361	4.8907	4.77256	4.19176	5.23168
ASMM10P037713	0.404702	0.554465	1.40113	up	noncoding	ENSMUST00000167761	Atp4a	Ensembl	2601	chr7	+	30712208	30720871		chr7:30720665+30720725	ATGGGGGTTTAGGGGAAACCTGGTTGGGAGGAGGCTGAGGTACCTGCTTTGCCCCCACAG	exon sense-overlapping	NM_018731	Atp4a	ATPase, H+/K+ exchanging, gastric, alpha polypeptide	+	30712231	30725534	49.4173	26.4703	5.26046	4.77387	31.01	79.5232	13.097	74.0388	25.8047	31.9233	22.0853	26.0677	4.54458	6.24521	4.2586	5.99344	4.80646	5.34171	4.39921	4.54808
ASMM10P011605	0.182075	0.346217	2.13854	up	noncoding	ENSMUST00000169054	A430057M04Rik	Ensembl	3830	chr14	+	21848446	21856926		chr14:21856771+21856926	TTAATGAGGTACCTAAAGGGCTGAAGGGCTTAGCCAATTAAACTCTCCTTCCCAGACACT	natural antisense	NM_026965	Comtd1	catechol-O-methyltransferase domain containing 1	-	21845860	21848910	10919.2	4943.79	13.1977	12.1011	3210.32	16986.8	4748.24	18731.3	3301.83	4648.41	6563.73	5261.18	11.1115	14.0631	13.5485	14.0677	11.6138	12.3342	12.3581	12.0982
ASMM10P022854	0.452792	0.596207	1.16285	up	noncoding	ENSMUST00000119044	Gm13545	Ensembl	482	chr2	+	58338346	58338828		chr2:58338395+58338828	ATAGAAATGGCATAAAGAAACCCTGGTCGCAAAGATACGAATCTCTTAAGGGGGCTGACC	intronic antisense	NM_001111030	Acvr1c	activin A receptor, type IC	-	58267452	58357758	7048.5	6773.7	12.7875	12.5699	12843.5	5327.09	4112.98	5910.41	6308.09	5922.57	8429.33	6434.83	13.1177	12.3423	13.347	12.3431	12.5014	12.6681	12.713	12.397
ASMM10P027113	0.0128968	0.0755365	1.66506	up	noncoding	AK040386	AK040386	Genbank	2752	chr4	-	55339993	55342743		chr4:55340011-55342743	TATAAGCAGCACCATTTTCCGGGGTTCTGGGTCTTCCTCCTGATGAAGCAATAAAGCTTT	intergenic							15562.9	10973.4	13.9757	13.2402	19720.8	17124.5	6426.4	18979.9	8410.29	12136.8	9842.58	13504.1	13.7644	14.0809	13.9612	14.0965	12.881	13.6829	12.9411	13.4557
ASMM10P048026	0.211359	0.377549	1.81446	up	noncoding	ENSMUST00000126556	Gm15643	Ensembl	383	chr11	-	121829445	121830103		chr11:121829472-121829615	CCAAAGTAGGAAAGGCCTAACAGATTAAAGATGCTGCTCCCTCCATTTTTAAAATAAATT	bidirectional	NM_029049	Ptchd3	patched domain containing 3	+	121830217	121843436	7734.73	4613.14	12.8787	12.0192	3142.14	10633.6	5523.37	11639.8	3708	3885.14	6142.66	4716.76	11.0855	13.3532	13.741	13.3352	11.7773	12.1017	12.2718	11.9261
ASMM10P045551	0.248896	0.414205	1.7521	up	noncoding	ENSMUST00000146539	Dach2	Ensembl	4451	chrX	+	113298251	113755834		chrX:113755755+113755834	AGTAAGATTAGGTGTCTCCCCTCATATTAAGGCTGGACAGGGAAACCCAGAAGGAGAAAA	exon sense-overlapping	NM_001142570	Dach2	dachshund 2 (Drosophila)	+	113298255	113835091	2335.64	1568	11.2327	10.4237	1052.36	2789.89	2367.18	3133.12	1177.98	1048.97	2574.68	1470.37	9.58355	11.4136	12.4965	11.4373	10.1735	10.2612	10.9862	10.2737
ASMM10P045551	0.248896	0.414205	1.7521	up	noncoding	ENSMUST00000146539	Dach2	Ensembl	4451	chrX	+	113298251	113755834		chrX:113755755+113755834	AGTAAGATTAGGTGTCTCCCCTCATATTAAGGCTGGACAGGGAAACCCAGAAGGAGAAAA	exon sense-overlapping	NM_033605	Dach2	dachshund 2 (Drosophila)	+	113298255	113836386	2335.64	1568	11.2327	10.4237	1052.36	2789.89	2367.18	3133.12	1177.98	1048.97	2574.68	1470.37	9.58355	11.4136	12.4965	11.4373	10.1735	10.2612	10.9862	10.2737
ASMM10P002189	0.157455	0.316305	1.46651	up	noncoding	ENSMUST00000140897	Tardbp	Ensembl	453	chr4	-	148616720	148618733		chr4:148617776-148618664	GGTAATCCAGGAAAATCTCCATTTGGGAGATCATGATGTCATGGTGTTTGATTCTTTTGG	exon sense-overlapping	NM_001003898	Tardbp	TAR DNA binding protein	-	148612381	148626996	1692.55	1335.06	10.772	10.2196	2681.77	1369.39	1155.24	1563.81	1564.13	1125	1807.02	844.106	10.8784	10.3964	11.372	10.441	10.5661	10.358	10.4896	9.46469
ASMM10P002189	0.157455	0.316305	1.46651	up	noncoding	ENSMUST00000140897	Tardbp	Ensembl	453	chr4	-	148616720	148618733		chr4:148617776-148618664	GGTAATCCAGGAAAATCTCCATTTGGGAGATCATGATGTCATGGTGTTTGATTCTTTTGG	exon sense-overlapping	NM_001003899	Tardbp	TAR DNA binding protein	-	148612381	148626996	1692.55	1335.06	10.772	10.2196	2681.77	1369.39	1155.24	1563.81	1564.13	1125	1807.02	844.106	10.8784	10.3964	11.372	10.441	10.5661	10.358	10.4896	9.46469
ASMM10P002189	0.157455	0.316305	1.46651	up	noncoding	ENSMUST00000140897	Tardbp	Ensembl	453	chr4	-	148616720	148618733		chr4:148617776-148618664	GGTAATCCAGGAAAATCTCCATTTGGGAGATCATGATGTCATGGTGTTTGATTCTTTTGG	exon sense-overlapping	NM_001008545	Tardbp	TAR DNA binding protein	-	148612381	148626996	1692.55	1335.06	10.772	10.2196	2681.77	1369.39	1155.24	1563.81	1564.13	1125	1807.02	844.106	10.8784	10.3964	11.372	10.441	10.5661	10.358	10.4896	9.46469
ASMM10P002189	0.157455	0.316305	1.46651	up	noncoding	ENSMUST00000140897	Tardbp	Ensembl	453	chr4	-	148616720	148618733		chr4:148617776-148618664	GGTAATCCAGGAAAATCTCCATTTGGGAGATCATGATGTCATGGTGTTTGATTCTTTTGG	exon sense-overlapping	NM_001008546	Tardbp	TAR DNA binding protein	-	148612381	148626996	1692.55	1335.06	10.772	10.2196	2681.77	1369.39	1155.24	1563.81	1564.13	1125	1807.02	844.106	10.8784	10.3964	11.372	10.441	10.5661	10.358	10.4896	9.46469
ASMM10P002189	0.157455	0.316305	1.46651	up	noncoding	ENSMUST00000140897	Tardbp	Ensembl	453	chr4	-	148616720	148618733		chr4:148617776-148618664	GGTAATCCAGGAAAATCTCCATTTGGGAGATCATGATGTCATGGTGTTTGATTCTTTTGG	exon sense-overlapping	NM_145556	Tardbp	TAR DNA binding protein	-	148612381	148626996	1692.55	1335.06	10.772	10.2196	2681.77	1369.39	1155.24	1563.81	1564.13	1125	1807.02	844.106	10.8784	10.3964	11.372	10.441	10.5661	10.358	10.4896	9.46469
ASMM10P028472	0.722166	0.812253	1.05941	up	noncoding	ENSMUST00000117608	Rps11-ps3	Ensembl	486	chr4	+	10946607	10947093		chr4:10946928+10947093	AACATGTCTGTGCACCTGTTTCAGGGATCATTGTCACATTGTCACAGTTGGAGAGTGTAG	intergenic							9229.91	8843	13.0312	12.9479	18267	7432.28	2838.79	8381.55	10235.2	7456.98	8534.26	9145.59	13.6397	12.8433	12.7705	12.8713	13.167	12.9972	12.7326	12.8948
ASMM10P034510	0.00592946	0.0513218	2.90511	up	noncoding	ENSMUST00000119487	Gm15573	Ensembl	540	chr6	+	53045883	53046423		chr6:53045936+53046423	TGGGAACAAAAAGTTAGTCGCTAGTCTGTTTTGTGGGAAGGCAGAACATCTTTCTCAATG	intronic antisense	NM_173406	Jazf1	JAZF zinc finger 1	-	52768067	53068624	83.2182	24.6317	6.14165	4.60306	156.73	67.5817	32.4016	76.1591	16.1641	21.8089	38.8082	21.7457	6.93045	6.0011	5.60179	6.03327	4.13363	4.82382	5.17155	4.28323
ASMM10P017438	0.0936938	0.228227	3.84923	up	noncoding	AK045711	AK045711	Genbank	2013	chr17	+	69100482	69102495		chr17:69102435+69102495	ACACACACACACAAATCCATATCTATAGACATGCACACAGTAATGCACAAACAAATACAC	intergenic							51.9964	17.613	5.46171	3.51714	24.3814	45.8223	104.58	33.202	9.2469	5	6.94046	49.2646	4.19841	5.42684	7.43245	4.78915	3.35648	2.40026	2.84561	5.46622
ASMM10P056158	0.966632	0.980847	1.00496	up	noncoding	TCONS_00012290	XLOC_009583	Alexander et al 2013	239	chr16	-	48609728	48613896		chr16:48609729-48613700	GATGAGCACTTTCTGCTCCCAGTAGAAGCATGGATCACGACTTCCACATGGTCTCCAGCA	intronic antisense	NM_010816	Morc1	microrchidia 1	+	48431236	48630905	58.5718	56.0698	5.8011	5.79397	57.0977	72.919	37.1853	67.0853	49.1575	38.514	66.6749	69.9329	5.42725	6.11591	5.81709	5.84417	5.71008	5.60508	5.91515	5.94555
ASMM10P036805	0.294088	0.457574	1.48765	up	noncoding	AK133467	AK133467	Genbank	2533	chr7	-	113451496	113454027	TCONS_00024968	chr7:113451954-113454027	TAGCTGTTAGTATTAAGACAATACCAGTCTCTGCAGAACCTTGAAAAAGAGGTTGCAGTT	intergenic							178.622	129.718	7.51317	6.94014	122.728	180.43	227.301	184.028	161.463	96.8611	170.779	89.7688	6.56296	7.45923	8.68112	7.34939	7.38912	6.87928	7.19586	6.29631
ASMM10P019355	0.904464	0.941802	1.04166	up	noncoding	AK132438	AK132438	Genbank	2417	chr19	-	53960354	53962769		chr19:53960392-53962769	CCACCATGCACAAAAGTGTATTTCTGTATTTCACCCATCATATAAATACCAATTCTCAGA	intronic antisense	NM_019658	Shoc2	soc-2 (suppressor of clear) homolog (C. elegans)	+	53944875	54033278	100.441	82.1416	6.35393	6.29504	125.081	131.915	22.8469	121.921	75.8215	55.3083	68.1491	129.288	6.5924	7.00174	5.08155	6.74001	6.32251	6.11463	5.94392	6.79909
ASMM10P048272	0.00775285	0.0582172	2.08923	up	noncoding	AK146406	AK146406	Genbank	1924	chr1	-	116577497	116655169	ENSMUST00000123048, ENSMUST00000146108, NR_040297	chr1:116654851-116655101	GTATGAATTCAGAACTTTTCAGCTGGGGAACGAGAGTACCAGTGAGTACAGCTTTACGAG	intronic antisense	NM_001077425	Cntnap5a	contactin associated protein-like 5A	+	115685136	116580674	6058.6	3457.59	12.6592	11.5962	8486.59	5900.07	3590.05	6257.69	4700.97	3055.79	3430.78	2642.82	12.5403	12.4956	13.1622	12.4386	12.0914	11.7706	11.3983	11.1245
ASMM10P050472	0.323627	0.482835	1.15473	up	noncoding	AK149238	AK149238	Genbank	2364	chr12	-	110734575	110736939		chr12:110734846-110736545	CCTTGTAGGTGGTACCATCCCTGAGCTGATAGTATTGGGTTCTATAAGAAAGCAAGCTGA	intergenic							97.4457	83.8462	6.58027	6.37271	90.0649	108.303	68.8877	122.527	98.0343	62.7427	86.2758	88.3321	6.08837	6.70701	6.77818	6.74754	6.67509	6.27978	6.26366	6.27232
ASMM10P024622	0.990243	0.994302	1.00544	up	noncoding	AK147007	AK147007	Genbank	1168	chr3	-	36724695	36725863		chr3:36724712-36725863	ATATCAGTAAATATGTCAGGAGAAAATGCCACTCCCTGCCATTTTGCACAAGCCAAAAAA	intergenic							1596.25	1601.96	10.4843	10.4765	577.68	2403.43	802.083	2601.83	1082.71	1243.92	1620.13	2461.07	8.76631	11.2002	10.8036	11.167	10.0631	10.4934	10.3317	11.0176
ASMM10P027273	0.266101	0.43156	2.40016	up	noncoding	ENSMUST00000120048	Gm11485	Ensembl	1175	chr4	-	73422144	73423319		chr4:73422158-73423319	GTGGATGGGAGTCATGTGAATTCCACAAAGAATTCGTTTACCTTGGGTGCTGACTTTTAA	intergenic							55.409	15.7477	5.03955	3.77642	54.9911	83.6011	5	78.0437	5	10.7438	23.2814	23.9658	5.37113	6.32041	2.39813	6.06852	2.3474	3.86467	4.47023	4.42336
ASMM10P054217	0.163132	0.323742	1.44999	up	noncoding	TCONS_00008082	XLOC_006221	Alexander et al 2013	738	chr13	+	66526002	66534321		chr13:66533756+66533816	AGTGCATCACTGTTGGTTTTGAAGTTCCACCCAGTGCTGAAGAGACCCTCCTGTGTGATC	intergenic							289.128	195.324	8.08243	7.54638	187.213	392.175	146.095	431.027	160.73	158.897	232.298	229.371	7.1888	8.59572	7.9606	8.58458	7.38262	7.58128	7.61452	7.60711
ASMM10P056101	0.67632	0.77852	1.14172	up	noncoding	TCONS_00010893	TCONS_00010893	Alexander et al 2013	75	chr15	+	99045234	99053517		chr15:99045261+99053489	CCTTAAACATGAGACAGCAGAAAAATAAAAAGCAACCAAACTAGATCCATCAAAGAGCAG	intergenic							47.3744	32.8696	5.27551	5.0843	34.0736	63.0497	15.296	77.0785	31.9034	36.4346	30.1593	32.9813	4.67353	5.89471	4.48181	6.05198	5.09934	5.52695	4.82874	4.88216
ASMM10P038308	0.187322	0.351955	1.58075	up	noncoding	uc009igl.1	E230029C05Rik	UCSC_knowngene	878	chr7	+	90029158	90049069		chr7:90036898+90036977	CTCAGTTTTAGGAGTGGAGAACAGGGGCCACGGAAAATACATTGCTCCCCAGCTCCCAGC	intergenic							406.121	286.228	8.66802	8.00741	230.856	509.365	317.47	566.792	209.995	166.185	440.642	328.09	7.48557	8.96315	9.2469	8.97646	7.76142	7.64844	8.50656	8.11323
ASMM10P045889	0.0310212	0.119455	1.27187	up	noncoding	NR_046015	Gm1720	RefSeq	1503	chrX	+	166662024	166689812		chrX:166689748+166689812	TTCTTCTGGTTGCCACAACTTCTATGAATTGTACCCTCAACCTATAAATAAACCCTGCCT	intergenic							34.0418	23.7642	4.94895	4.602	45.5464	32.8734	17.8369	39.9106	19.6648	17.9713	30.0277	27.3932	5.09496	4.92119	4.70527	5.07437	4.41213	4.55659	4.82162	4.61766
ASMM10P020258	0.103331	0.242129	1.56304	up	noncoding	uc008iqj.1	AK085201	UCSC_knowngene	2646	chr2	-	25141796	25145396		chr2:25141990-25143816	TGTGACTGATTTCTGCTCATTTTCCCTAAGGCTATCATTATCTAGATGTTTGGCTTTCTT	intergenic							28.1887	16.131	4.71392	4.06956	18.1969	35.3266	25.0511	34.18	14.3847	13.1191	14.9244	22.0959	3.77813	5.03056	5.21339	4.83359	3.97436	4.13393	3.86278	4.30718
ASMM10P018854	0.138998	0.292214	1.39552	up	noncoding	AK141899	AK141899	Genbank	2296	chr19	-	6113397	6115690		chr19:6113429-6114146	CTATGGGCCATATCTGACTCCTCTCCATCCAAAGACAGTCGTTTGTCCTCCAGAATAAAT	natural antisense	NM_001009546	Naaladl1	N-acetylated alpha-linked acidic dipeptidase-like 1	+	6105797	6115555	328.729	257.085	8.39961	7.9188	251.433	383.266	252.012	428.204	229.906	175.259	321.912	301.265	7.60969	8.55814	8.85525	8.57537	7.89957	7.7201	8.06396	7.99159
ASMM10P012984	0.316199	0.475985	1.50169	up	noncoding	NR_033627	AA619741	RefSeq	2676	chr1	-	34633534	34636210		chr1:34633594-34636210	CTGACGGTATAACCCTGTGCACCTTTGAAAAAGATTTTGGTTTTAAATTGCTGCTTTTAA	intergenic							302.352	146.133	7.71257	7.12598	719.166	204.199	57.001	229.042	136.16	105.231	148.101	195.041	9.06836	7.6327	6.48154	7.66767	7.14458	6.99208	7.00003	7.36723
ASMM10P055350	0.574221	0.697629	1.21057	up	noncoding	ENSMUST00000147894	Dclre1b	Ensembl	4582	chr3	-	103804248	103809325		chr3:103805911-103805969	ATTTGACCTTAAATAAAAATAATGAAAAAACTATACACCTACCAGGGTAACTACCAAACT	exon sense-overlapping	NM_001025312	Dclre1b	DNA cross-link repair 1B, PSO2 homolog (S. cerevisiae)	-	103800604	103809387	82.2963	51.5585	5.97569	5.7	184.328	56.0342	25.8379	62.9847	46.014	63.7944	52.1456	44.28	7.16743	5.72269	5.25974	5.75291	5.61232	6.30206	5.57731	5.3083
ASMM10P055350	0.574221	0.697629	1.21057	up	noncoding	ENSMUST00000147894	Dclre1b	Ensembl	4582	chr3	-	103804248	103809325		chr3:103805911-103805969	ATTTGACCTTAAATAAAAATAATGAAAAAACTATACACCTACCAGGGTAACTACCAAACT	exon sense-overlapping	NM_133865	Dclre1b	DNA cross-link repair 1B, PSO2 homolog (S. cerevisiae)	-	103800604	103809387	82.2963	51.5585	5.97569	5.7	184.328	56.0342	25.8379	62.9847	46.014	63.7944	52.1456	44.28	7.16743	5.72269	5.25974	5.75291	5.61232	6.30206	5.57731	5.3083
ASMM10P056294	0.148426	0.304688	1.36433	up	noncoding	TCONS_00020901	TCONS_00020901	Alexander et al 2013	75	chr3	+	116809365	116817026		chr3:116809389+116816995	CGGTGACTCAGATACCACACTCTATCGCTATTGGCACTGCTCCCAGACTTGGTTCAGAGA	intergenic							106.229	77.9335	6.72646	6.27827	83.3805	116.282	93.7498	131.503	69.9685	65.4621	91.6678	84.6358	5.98241	6.8112	7.25882	6.85342	6.21305	6.33789	6.34789	6.21425
ASMM10P013588	0.0480738	0.152734	1.23255	up	noncoding	ENSMUST00000146755	Gm15945	Ensembl	810	chr15	+	75661406	75663529		chr15:75663427+75663529	ACCTGTGCCTTCTTTGTCTCAATCTGTGAAAAAGCAAACGCTTTCAGGACTGCTTCCATC	natural antisense	NM_028404	Top1mt	DNA topoisomerase 1, mitochondrial	-	75657032	75678790	135.806	109.597	7.06035	6.7587	157.702	142.025	80.2993	163.199	123.624	96.7346	105.259	112.768	6.94028	7.11078	7.01734	7.17298	7.00838	6.87767	6.54132	6.60746
ASMM10P033781	0.574792	0.698149	1.21694	up	noncoding	ENSMUST00000151594	Cd4	Ensembl	1647	chr6	-	124867332	124888199		chr6:124867346-124867664	TAAACAAACACACAGGGCCTAGTGCCAGGCACCTGCTTCTAGTTGTCTGGAGAGCTCTCT	exon sense-overlapping	NM_013488	Cd4	CD4 antigen	-	124864692	124888209	106.932	64.8708	6.31572	6.03246	238.714	77.5588	27.3133	84.1414	72.0315	63.2622	67.3694	56.8199	7.53456	6.20495	5.33826	6.18513	6.25373	6.29087	5.92745	5.6578
ASMM10P012741	0.392355	0.544017	1.45881	up	noncoding	AK156888	AK156888	Genbank	2237	chr1	-	34338180	34340422		chr1:34339207-34340028	CAGTGAGTCTCCAGAAATTCAAACGCTAATTAGACAGTGTTAGTTTATTTCTACTTTGAC	intergenic							75.0986	51.0876	6.06351	5.51872	31.4996	101.116	57.0347	110.744	27.2504	26.6081	82.7753	67.7164	4.56945	6.60331	6.48229	6.59899	4.8812	5.08843	6.2061	5.89916
ASMM10P055956	0.0497565	0.155874	1.32591	up	noncoding	TCONS_00007002	XLOC_005877	Alexander et al 2013	483	chr12	-	119876639	119877185		chr12:119876893-119876997	GCATGAGCTTTCTTATACGCATCTTCATTTTCCTCCATTAGGTAGCATATGTAGTCTGCC	intergenic							164.449	131.869	7.39479	6.9878	192.298	150.32	136.916	178.262	108.261	105.342	154.028	159.846	7.23	7.19441	7.85414	7.30061	6.81663	6.99326	7.05121	7.09011
ASMM10P003474	0.0603909	0.175197	1.76708	up	noncoding	ENSMUST00000166996	Sult1d1	Ensembl	552	chr5	-	87555939	87560191		chr5:87559849-87560152	ACATAAGCGTATTATTTATGTGGCACGGAATGCCAAAGATGTGGTTGTTTCTTACTATTA	exon sense-overlapping	NM_016771	Sult1d1	sulfotransferase family 1D, member 1	-	87554649	87569006	817.63	480.702	9.5796	8.75823	1362.4	724.908	344.098	839.112	357.783	580.285	695.232	289.508	9.92537	9.4734	9.38177	9.53787	8.50719	9.43163	9.15604	7.93808
ASMM10P013147	0.807961	0.873359	1.06398	up	noncoding	NR_045327	A330009N23Rik	RefSeq	1318	chr15	-	101221190	101224777		chr15:101224625-101224777	AAGGCGGGTGGCCCAGGGTCGCAGGGCCGGGGAATGTGGCAGTCATCGGCGCTGCTGCGG	intronic antisense	NM_019518	Grasp	GRP1 (general receptor for phosphoinositides 1)-associated scaffold protein	+	101224206	101232756	54.7301	51.0304	5.65465	5.56517	90.5456	44.1734	37.8799	46.3214	40.9392	35.7847	93.0077	34.3899	6.09744	5.37453	5.84459	5.30203	5.44907	5.50045	6.36971	4.94145
ASMM10P019337	0.16905	0.331601	1.44423	up	noncoding	AK015981	AK015981	Genbank	1510	chr19	-	48990468	48991981		chr19:48990564-48991235	AACTTTTCAGTTAATGGTTAGCCCTCATGAAGTTCTCACCAAATGGTTTGTTCACAGGAC	intergenic							67.8958	45.6642	6.07238	5.54208	59.6639	63.5843	76.1942	72.1407	43.4349	47.2593	38.7366	53.226	5.49228	5.90834	6.93293	5.95597	5.53518	5.89322	5.16869	5.57122
ASMM10P018596	0.153191	0.311044	1.85522	up	noncoding	ENSMUST00000129518	St8sia3	Ensembl	745	chr18	+	64266807	64269908		chr18:64266886+64266946	TCACTCTCTGGGTTCCCCTCCCTGAGGCCAGCACCTATCTGAACTCATGCTCCTCTTCAG	exon sense-overlapping	NM_009182	St8sia3	ST8 alpha-N-acetyl-neuraminide alpha-2,8-sialyltransferase 3	+	64254358	64276144	6237.03	3731.25	12.5921	11.7005	3117.39	8622.92	3726.97	9480.86	2372.96	3769.96	4855.06	3927.03	11.0739	13.046	13.2158	13.0327	11.1524	12.0601	11.9114	11.6781
ASMM10P025160	0.718895	0.809944	1.06377	up	noncoding	ENSMUST00000137776	B930086A06Rik	Ensembl	2437	chr3	-	100102658	100106895	ENSMUST00000145279	chr3:100102795-100103201	ACCAAGAGGCCAAACCATCTGCCCCTATCTTTACCTACTAAACAAAAATGATTTTCAAAA	natural antisense	NM_028892	Spag17	sperm associated antigen 17	+	99885416	100143322	192.465	194.325	7.63608	7.54689	173.261	206.028	169.882	220.688	173.682	163.982	231.962	207.673	7.07406	7.6475	8.21233	7.61042	7.49139	7.62594	7.61255	7.45769
ASMM10P041195	0.882977	0.926097	1.02969	up	noncoding	ENSMUST00000161171	Amotl1	Ensembl	685	chr9	-	14555672	14559051		chr9:14558797-14559051	TATAAACCAGTAATGAGTCAGAAAGTACAGAGGTGTTCCCATGACCCTGTACAGGCAGAG	exon sense-overlapping	NM_001081395	Amotl1	angiomotin-like 1	-	14541966	14615000	21.86	19.1755	4.28757	4.24536	22.5336	24.8257	10.8267	29.2541	22.911	8.59483	21.681	23.5151	4.08309	4.49502	3.97706	4.59511	4.63424	3.58119	4.37347	4.39255
ASMM10P018972	0.0511142	0.158132	3.64931	up	noncoding	TCONS_00016080	XLOC_012247	Alexander et al 2013	503	chr19	-	11392670	11393291		chr19:11392684-11392949	AAGTGTTACAGGATTTGCTGTCTCTGCCTTGGTAGGATTTGATGGCATAATTATCATGAC	intergenic							373.482	66.0834	7.92843	6.06081	146.254	631.512	54.8722	661.292	63.345	66.4938	60.0846	74.4103	6.8231	9.27229	6.42115	9.19718	6.07424	6.35984	5.76931	6.03982
ASMM10P043282	0.210057	0.376295	1.85692	up	noncoding	uc009rhp.1	AK033064	UCSC_knowngene	409	chr9	+	104361831	104385031		chr9:104384893+104385031	TAGCAACAGCTTGGTGTTATCAGTTCCTCCCGGATGAGAGCATCAGTGTCCTGCAGGCCT	intergenic							556.259	310.893	9.01361	8.1207	190.369	764.137	429.529	841.002	208.684	199.114	506.003	329.773	7.21435	9.54727	9.75181	9.54103	7.75157	7.91238	8.69723	8.12164
ASMM10P057356	0.635394	0.746571	1.16939	up	noncoding	uc012fti.1	Ern2	UCSC_knowngene	2966	chr7	-	122169892	122186216		chr7:122170374-122170504	GCCCCTCTGCAGATCTGAAAAGGTTCCGCTCATACAAAGGGACATCAGTTCGAGACCTGC	exon sense-overlapping	NM_012016	Ern2	endoplasmic reticulum (ER) to nucleus signalling 2	-	122169892	122186216	85.0133	62.6104	6.21237	5.98661	41.4152	117.178	47.0042	134.456	59.8809	57.4104	66.4007	66.7498	4.95815	6.8241	6.17938	6.88786	5.9921	6.16524	5.90976	5.87935
ASMM10P031471	0.256399	0.421934	1.23163	up	noncoding	ENSMUST00000115271	Sema3c	Ensembl	4075	chr5	+	17694201	17730265		chr5:17694504+17694642	CTCCTTGTCCTTCTCAGAAGATCTTCAATGTACTTTGAACAAGTCAAGTTGACTTTTTAA	exon sense-overlapping	NM_013657	Sema3c	sema domain, immunoglobulin domain (Ig), short basic domain, secreted, (semaphorin) 3C	+	17574815	17730267	45.5149	35.1985	5.47734	5.17676	42.3255	47.7711	44.8824	47.0805	34.8976	29.9203	39.4547	36.5214	4.98982	5.48568	6.10806	5.3258	5.22973	5.25328	5.19447	5.02958
ASMM10P015998	0.355436	0.512025	1.23876	up	noncoding	ENSMUST00000130728	C2	Ensembl	850	chr17	-	34877053	34881967		chr17:34877165-34877474	TACGTATTGCTGTGAACTACTTTGTGGAAGCTGGGAATTAAACTCAGGTCCTCTGGAAGA	exon sense-overlapping	NM_013484	C2	complement component 2 (within H-2S)	-	34862601	34882100	34.459	23.3856	4.89562	4.58672	28.6547	47.9114	13.6651	47.6049	21.3833	17.1377	28.8326	26.1888	4.43126	5.4896	4.32004	5.34158	4.5307	4.49775	4.76501	4.55341
ASMM10P046803	0.317785	0.477327	1.20644	up	noncoding	ENSMUST00000130746	4930412M03Rik	Ensembl	1111	chr11	-	60112218	60115230		chr11:60112254-60112793	TAGAATTGATAGCCTCCTCTCTCTCCACAGCCTATCCTGGCGTCCCTGAAATAAATGAAT	intronic antisense	NM_009021	Rai1	retinoic acid induced 1	+	60105012	60199195	1398.25	1344.66	10.5395	10.2688	1372.68	1549.96	938.23	1732.15	1043.45	1117.89	1749.6	1467.71	9.93478	10.5796	11.0579	10.5858	10.012	10.3473	10.4448	10.2709
ASMM10P002799	0.00136258	0.026354	1.89274	up	noncoding	ENSMUST00000150924	Gpsm3	Ensembl	1019	chr17	+	34590091	34591754		chr17:34590555+34590779	TCCTCCTGGAACCCGACACACAGACTGAGCTCCTTCTGGACCTAGTGGCCGAAGCCCAGT	exon sense-overlapping	NM_134116	Gpsm3	G-protein signalling modulator 3 (AGS3-like, C. elegans)	+	34589805	34591754	119.489	57.7401	6.79652	5.87604	185.287	104.772	58.8621	129.033	54.925	55.1253	62.1873	58.7229	7.17438	6.6561	6.53026	6.82534	5.87659	6.1097	5.81505	5.70284
ASMM10P024234	0.768404	0.844912	1.07337	up	noncoding	ENSMUST00000129364	Gm11458	Ensembl	1127	chr2	+	164911353	164919953		chr2:164919825+164919953	ATTGAACTCAGGACCCCTGAAGGAGCAACCAGTGTTCCTCACTGCTGAGCCATCTCCCCA	natural antisense	NM_199027	Zfp335	zinc finger protein 335	-	164891891	164911750	316.424	327.601	8.3848	8.28265	252.5	340.714	311.47	361.011	313.206	264.9	397.594	334.704	7.61519	8.38523	9.21804	8.32075	8.31475	8.31548	8.35978	8.1406
ASMM10P037786	0.0630903	0.179582	1.37084	up	noncoding	AK053739	AK053739	Genbank	3810	chr7	+	39552495	39556305		chr7:39555909+39556305	TTTCTTCAGGAGGGAGCATTTGATGTTTGTTTGTTTGTTTGGTAGTGGTGGTAGTTGTTG	intergenic							60.2299	38.7625	5.76312	5.30806	67.5759	67.4739	26.1484	79.7217	39.6365	32.7221	44.7029	37.9885	5.67577	5.9974	5.27717	6.10216	5.40452	5.3749	5.36556	5.08728
ASMM10P837	0.438394	0.584069	1.09489	up	noncoding	uc.408-	uc.408	UCR	252	chr8	+	108956868	108957120		chr8:108957061+108957120	AGTGGTCTGACCAGTGTAGGAACGGACACCTTCAGATTGTAAGCTTTGAAGATGAACAAT	exon sense-overlapping	NM_007496	Zfhx3	zinc finger homeobox 3	+	108714643	108961636	2322.1	2412.67	11.2365	11.1057	2574.91	2541.45	1273.45	2898.58	2540.36	1809.73	2870.44	2430.16	10.8226	11.2812	11.5181	11.3239	11.2452	11.0314	11.1461	11
ASMM10P032640	0.207599	0.373878	1.51099	up	noncoding	ENSMUST00000174792	Uncx	Ensembl	1196	chr5	+	139543897	139545268		chr5:139545207+139545268	AATTCCTCCCTCCCCAACCTCTTCGTTATTCGATTTCATGAGGAGTCAGGAAGCAGTATT	exon sense-overlapping	NM_013702	Uncx	UNC homeobox	+	139543897	139548178	32439.9	27818	15.1407	14.5452	23035.9	38566.4	25907.6	42249.6	22909.5	20361.4	37066.2	30935	14.0015	15.3635	15.8495	15.3484	14.2818	14.3493	14.8925	14.6573
ASMM10P013020	0.659976	0.765536	1.11407	up	noncoding	AK050761	AK050761	Genbank	2549	chr1	-	34809360	34811908		chr1:34809423-34811908	GTCGCTGAAGTACACTGTAATTTCTCAAAGAGTATGAAACTGTCAAAAATGTTTGTTGGT	natural antisense	NM_183019	Arhgef4	Rho guanine nucleotide exchange factor (GEF) 4	+	34801721	34812754	89.4398	76.0695	6.34816	6.19231	125.943	94.4276	37.9575	99.4315	109.595	63.1631	46.5473	84.9727	6.60231	6.49964	5.848	6.44269	6.83604	6.28887	5.4236	6.22075
ASMM10P002134	0.0211833	0.0969509	2.12664	up	noncoding	ENSMUST00000139796	Dbr1	Ensembl	842	chr9	+	99580201	99583838		chr9:99582105+99582390	GACTTCCTTCAGGGCCACTGATGACCTGATTAATGTGACTGGGGGCCTGTGGAATATGCC	exon sense-overlapping	NM_031403	Dbr1	debranching enzyme homolog 1 (S. cerevisiae)	+	99575798	99584343	83.8584	41.6094	6.33343	5.24486	75.8788	101.038	52.6064	105.91	34.5224	19.3817	76.5964	35.937	5.84353	6.60248	6.35288	6.53484	5.21232	4.66107	6.09934	5.00668
ASMM10P021907	0.0176468	0.088375	1.58252	up	noncoding	AK032464	AK032464	Genbank	1417	chr2	-	158567371	158568788		chr2:158567388-158568788	AAGGACATCCTCAGCCACATATTAAATTCAAAGCCAGCCTTAGCTATATGAGACCCTGTC	intergenic							54.5765	29.5913	5.59616	4.93393	91.7511	54.2182	27.0359	45.3007	30.8324	24.6508	29.289	33.5931	6.11742	5.67751	5.32513	5.26456	5.05295	4.98624	4.7874	4.90914
ASMM10P033797	0.000851373	0.0222451	6.32365	up	noncoding	ENSMUST00000152650	Cd27	Ensembl	744	chr6	-	125236107	125237003		chr6:125236237-125236472	AGAATTCGAGGGATGGCTAAAAAGGGCTCCATGGATAGGACTCAGACAACAGAAGAATGA	exon sense-overlapping	NM_001033126	Cd27	CD27 antigen	-	125232621	125237027	76.0781	9.865	5.99696	3.33621	153.747	54.297	33.9669	62.3017	15.2334	7.24893	5.00811	11.9695	6.89804	5.67875	5.67385	5.73721	4.05188	3.37314	2.53054	3.38927
ASMM10P033797	0.000851373	0.0222451	6.32365	up	noncoding	ENSMUST00000152650	Cd27	Ensembl	744	chr6	-	125236107	125237003		chr6:125236237-125236472	AGAATTCGAGGGATGGCTAAAAAGGGCTCCATGGATAGGACTCAGACAACAGAAGAATGA	exon sense-overlapping	NM_001042564	Cd27	CD27 antigen	-	125232621	125237027	76.0781	9.865	5.99696	3.33621	153.747	54.297	33.9669	62.3017	15.2334	7.24893	5.00811	11.9695	6.89804	5.67875	5.67385	5.73721	4.05188	3.37314	2.53054	3.38927
ASMM10P040067	0.648916	0.756868	1.02952	up	noncoding	TCONS_00032180	XLOC_023466	Alexander et al 2013	570	chr8	+	4675610	4678109		chr8:4675678+4675738	CTGTGTCCTGTGGCTGGATGCTGTGGAGGGTTCTCAGGCAAGCTCCTAAATTGCGACATG	intergenic							222.344	215.35	7.7467	7.70472	301.661	222.782	113.63	251.303	215.359	186.474	232.98	226.587	7.8655	7.76219	7.56201	7.79711	7.79711	7.8138	7.6189	7.58908
ASMM10P046861	0.316763	0.476262	1.34319	up	noncoding	ENSMUST00000140072	Zfp286	Ensembl	705	chr11	-	62783515	62789386		chr11:62789274-62789375	AGTTGCTCTCTGCCAGGGAGGACTGGAGTTTGTAGTTCTTGAGCTTCGTCCCCTTCCCTC	exon sense-overlapping	NM_138949	Zfp286	zinc finger protein 286	-	62778386	62789417	489.242	396.554	8.94403	8.51837	297.797	621.09	360.063	678.019	280.921	308.694	518.355	478.246	7.84605	9.24567	9.45721	9.2272	8.16732	8.53491	8.73063	8.64062
ASMM10P030350	0.494721	0.63133	1.13127	up	noncoding	ENSMUST00000181240	Gm26560	Ensembl	2616	chr5	-	38317332	38320894		chr5:38317407-38317687	TGCTCATTCCCATCTGGGCCTTGGCTTCTAAGAAGAGACAAATAATAAGAGGTTTGGATT	natural antisense	NM_013503	Drd5	dopamine receptor D5	+	38319508	38322310	46.2099	38.6481	5.46767	5.28972	56.8011	43.759	33.6338	50.6457	51.4899	38.5928	32.2822	32.2273	5.4192	5.35869	5.65921	5.43357	5.77773	5.60787	4.92489	4.8484
ASMM10P026299	0.0838853	0.213128	1.97904	up	noncoding	AK040179	AK040179	Genbank	964	chr3	+	101297486	101298449		chr3:101298166+101298449	TTATGCACTTTCTAGAATAACTTCACATCTGACACCTAGCCCATGCAAGAGAAGGACCGG	intergenic							103.911	39.2116	6.26181	5.27701	241.558	67.2297	29.4282	77.4266	28.0157	29.3288	55.2155	44.2865	7.5512	5.98913	5.44979	6.05712	4.91725	5.22493	5.65741	5.30845
ASMM10P023391	0.00686422	0.054591	1.78178	up	noncoding	ENSMUST00000159119	Gas5	Ensembl	665	chr1	+	161034928	161038535		chr1:161035006+161035066	GGGCGTGGCCAGAGGGAAAGTTTTGTGGGCCTGAAGAAGGTGGGGCTTGAGGAGGAGTCT	bidirectional	NM_173424	Zbtb37	zinc finger and BTB domain containing 37	-	161017755	161034259	34.8206	17.7967	5.04546	4.21214	29.1141	39.3034	26.7592	44.1058	19.139	12.9692	19.0061	20.0723	4.4533	5.19313	5.31139	5.22403	4.37363	4.11845	4.19145	4.16503
humanlincRNA1998-_P1	0.0396221	0.137065	2.7211	up	noncoding	humanlincRNA1998-	humanlincRNA1998	lincRNA	6977	chr17	-	14782522	14789499		chr17:14782523-14782582	TCCCCTTTCTGGTAATTTTCAGCAACTTTAAGAAGTTCAGAAAGACCCAGGACCTTGCCC	intergenic							95.8567	30.0049	6.33821	4.89402	40.9567	135.596	49.3247	157.549	34.6945	19.6217	21.7702	43.9332	4.94049	7.04145	6.25062	7.1203	5.22148	4.67836	4.37961	5.29665
ASMM10P047678	0.887439	0.929112	1.03121	up	noncoding	AK078572	AK078572	Genbank	2024	chr11	-	103672632	103674656		chr11:103672647-103674656	TGTTTCCTGTCTGTATAATGGGCTAATAAAGACACTCCCTAAGGAAGGCTCACACACCTG	intergenic							158.229	137.266	7.10019	7.05584	315.863	116.695	71.5081	128.849	148.768	108.692	120.699	170.903	7.92656	6.81723	6.83308	6.82387	7.27553	7.04115	6.72776	7.17895
ASMM10P040636	0.18363	0.347754	1.83211	up	noncoding	ENSMUST00000173300	Otud4	Ensembl	722	chr8	+	79651329	79659220		chr8:79651409+79651671	GCAAGCCCTCCCTTTTAGAATTGTCTTTGAAGTTATTCATGTTGTAGAGCTTACATATAA	exon sense-overlapping	NM_001081164	Otud4	OTU domain containing 4	+	79639675	79677755	4966.46	3091.57	12.2865	11.413	2292.76	6655.68	3514.48	7402.9	2114.56	2450.99	4760.01	3040.71	10.66	12.6812	13.1201	12.6849	10.9991	11.4498	11.8813	11.322
ASMM10P040636	0.18363	0.347754	1.83211	up	noncoding	ENSMUST00000173300	Otud4	Ensembl	722	chr8	+	79651329	79659220		chr8:79651409+79651671	GCAAGCCCTCCCTTTTAGAATTGTCTTTGAAGTTATTCATGTTGTAGAGCTTACATATAA	exon sense-overlapping	NM_001256033	Otud4	OTU domain containing 4	+	79639675	79677755	4966.46	3091.57	12.2865	11.413	2292.76	6655.68	3514.48	7402.9	2114.56	2450.99	4760.01	3040.71	10.66	12.6812	13.1201	12.6849	10.9991	11.4498	11.8813	11.322
ASMM10P053716	0.989783	0.994074	1.00228	up	noncoding	ENSMUST00000130034	Gprasp2	Ensembl	813	chrX	+	135840251	135841796		chrX:135840538+135840598	TGTTTACTGTCCCCTTAATTTGCCCACACCTGCTGCCATCATTTCCTGATTGTCATACAT	exon sense-overlapping	NM_001163015	Gprasp2	G protein-coupled receptor associated sorting protein 2	+	135839033	135844730	683.685	731.463	9.41523	9.41195	713.013	792.424	344.88	884.423	549.112	829.524	637.393	909.822	9.05463	9.59923	9.38688	9.62019	9.11343	9.92464	9.03539	9.57433
ASMM10P016500	0.0596416	0.17388	1.81719	up	noncoding	AK039852	AK039852	Genbank	1067	chr17	-	84020662	84026019		chr17:84020689-84021446	CTGAGAGTTGTGTAGTTCAGGCTTGCAGACTTTTTGTTAACTAATTTCCCTCAAGAAAAT	intergenic							92.8884	53.8756	6.48717	5.62547	70.5012	115.276	64.8886	120.888	38.3274	27.3263	94.1671	55.6814	5.73846	6.79969	6.6835	6.72704	5.356	5.12646	6.38895	5.63046
ASMM10P016093	0.82858	0.888197	1.02395	up	noncoding	ENSMUST00000173717	Gm20401	Ensembl	212	chr17	-	36752512	36753979		chr17:36753587-36753662	CTATCTTCTGAGGCTGGCCTCCTGGAGTCCTGGGTCTAATTCATTGTTGTGTTGTACGTA	intergenic							106.365	101.978	6.67941	6.64527	107.344	117.023	61.9494	139.142	85.7679	89.8895	104.174	128.082	6.35323	6.82121	6.60556	6.93766	6.49169	6.7754	6.52668	6.78734
ASMM10P000430	0.031385	0.120161	1.73422	up	noncoding	uc029vwz.1	AK202427	UCSC_knowngene	88	chr6	+	85155263	85155714	NM_011467	chr6:85155306+85155678	GCCTGCTGCTCATCAACAACGCAGCCACTCTTGGGGATGTTTCCAAAGGCTTCCTCAACG	intergenic							1156.5	736.142	10.1134	9.31911	1602.04	1208.37	464.354	1351.23	598.938	500.75	1327.09	517.788	10.1489	10.2061	9.88008	10.2185	9.24075	9.22471	10.0628	8.74821
ASMM10P039754	0.65917	0.764893	1.03854	up	noncoding	ENSMUST00000153288	Gm10631	Ensembl	494	chr8	-	104177794	104184599		chr8:104177808-104177957	ATCCGATACCCTCTTCTGGTGTGTCTGAAGACAGACAGCTACAATGCACTCATATAAATG	intronic antisense	NM_001141922	Bean1	brain expressed, associated with Nedd4, 1	+	104170512	104219097	117176	136763	16.9279	16.8734	153340	102451	95336.8	117574	150026	131050	139636	126342	16.7118	16.8883	17.2336	16.878	16.9416	16.9003	16.9032	16.7483
ASMM10P039754	0.65917	0.764893	1.03854	up	noncoding	ENSMUST00000153288	Gm10631	Ensembl	494	chr8	-	104177794	104184599		chr8:104177808-104177957	ATCCGATACCCTCTTCTGGTGTGTCTGAAGACAGACAGCTACAATGCACTCATATAAATG	intronic antisense	NM_001141924	Bean1	brain expressed, associated with Nedd4, 1	+	104170512	104219097	117176	136763	16.9279	16.8734	153340	102451	95336.8	117574	150026	131050	139636	126342	16.7118	16.8883	17.2336	16.878	16.9416	16.9003	16.9032	16.7483
ASMM10P039754	0.65917	0.764893	1.03854	up	noncoding	ENSMUST00000153288	Gm10631	Ensembl	494	chr8	-	104177794	104184599		chr8:104177808-104177957	ATCCGATACCCTCTTCTGGTGTGTCTGAAGACAGACAGCTACAATGCACTCATATAAATG	intronic antisense	NM_001141925	Bean1	brain expressed, associated with Nedd4, 1	+	104170512	104219097	117176	136763	16.9279	16.8734	153340	102451	95336.8	117574	150026	131050	139636	126342	16.7118	16.8883	17.2336	16.878	16.9416	16.9003	16.9032	16.7483
ASMM10P050857	0.262341	0.427716	1.05262	up	noncoding	uc011yms.2	AB350315	UCSC_knowngene	89	chr12	+	67668631	67668720		chr12:67668660+67668720	CCTGGTGGTAGCTCAGCATTGGTTCAGGTCCTCTTTGTCCTCAGAGCTGGTGGAGCTACA	intergenic							114.623	109.931	6.82347	6.74949	130.221	121.552	74.4157	132.305	103.673	86.1687	126.949	122.934	6.65293	6.87971	6.89749	6.86376	6.75751	6.71385	6.79383	6.73278
ASMM10P028850	0.426908	0.574149	1.0839	up	noncoding	uc008sxd.1	Fsd1l	UCSC_knowngene	704	chr4	+	53631715	53659678		chr4:53631840+53631900	CTGCCGCCCTCTGCGGGCGCTAGGCCCCTTTCTTCCCGCTGCCCGCGGCGTGCTCCGAGG	exon sense-overlapping	NM_001195284	Fsd1l	fibronectin type III and SPRY domain containing 1-like	+	53631470	53707009	344.006	336.183	8.43529	8.31906	352.516	384.664	202.687	436.156	319.453	268.686	338.144	418.45	8.08828	8.56516	8.48512	8.6026	8.34445	8.33545	8.13416	8.46216
ASMM10P028850	0.426908	0.574149	1.0839	up	noncoding	uc008sxd.1	Fsd1l	UCSC_knowngene	704	chr4	+	53631715	53659678		chr4:53631840+53631900	CTGCCGCCCTCTGCGGGCGCTAGGCCCCTTTCTTCCCGCTGCCCGCGGCGTGCTCCGAGG	exon sense-overlapping	NM_176966	Fsd1l	fibronectin type III and SPRY domain containing 1-like	+	53631470	53651619	344.006	336.183	8.43529	8.31906	352.516	384.664	202.687	436.156	319.453	268.686	338.144	418.45	8.08828	8.56516	8.48512	8.6026	8.34445	8.33545	8.13416	8.46216
ASMM10P047480	0.011449	0.071346	5.00516	up	noncoding	ENSMUST00000139730	Top2a	Ensembl	2849	chr11	-	99016592	99022210		chr11:99016610-99017030	AACCTGTAAGAGAGATTTGTGGAATTAGGCTGGTGCATGTAGCAAAATAATAAAAGCAAG	exon sense-overlapping	NM_011623	Top2a	topoisomerase (DNA) II alpha	-	98992946	99024189	205.856	27.5148	7.10259	4.77918	464.134	150.674	29.2138	179.404	19.5431	21.0114	27.7088	41.7959	8.46268	7.19691	5.43911	7.31168	4.40423	4.77215	4.71333	5.22701
humanlincRNA1630+_P1	0.45898	0.600903	1.2115	up	noncoding	humanlincRNA1630+	humanlincRNA1630	lincRNA	2720	chr3	+	126562824	126565544		chr3:126565485+126565544	CCTGAATCCTCCTTCATCTTTATCAGCAGTATGAAACTCCTACATATCAAATTCACGTTT	intergenic							63.2157	50.1751	5.93967	5.66288	43.3843	65.7537	66.53	77.1947	45.7402	40.2615	54.7831	59.9157	5.02739	5.95413	6.72376	6.05338	5.60306	5.66902	5.64753	5.73189
ASMM10P049396	0.971647	0.983833	1.00596	up	noncoding	ENSMUST00000131170	Psme3	Ensembl	778	chr11	+	101319833	101322099		chr11:101319851+101319911	TCTAGGGAAGAGGAAAAACATTGCACTGTCCCGAACTTGTGACCTTGACATATCTTCTAG	exon sense-overlapping	NM_011192	Psme3	proteaseome (prosome, macropain) activator subunit 3 (PA28 gamma, Ki)	+	101316250	101323530	28.1846	25.4618	4.72536	4.71678	24.1737	37.0452	20.976	30.5435	26.0533	21.6116	21.7634	32.4187	4.18588	5.10577	4.94851	4.66129	4.8189	4.81211	4.37903	4.85709
ASMM10P018093	0.481439	0.62115	1.63086	up	noncoding	uc007bte.1	BC038927	UCSC_knowngene	872	chr1	+	84965292	84966164	NM_033616, uc007bts.1, uc029qqx.1, uc029tuy.1	chr1:84966015+84966164	TATCAACTGCCATCATTCTGCCAATTGACTCGAGTCTGCAGAAGTGGCAAAAAGCATCAG	intergenic							775.408	354.308	8.9167	8.21107	662.976	1137.48	56.8491	1244.32	217.094	285.483	712.355	202.302	8.9581	10.1268	6.47825	10.1036	7.8088	8.423	9.1915	7.42097
ASMM10P042099	0.0226515	0.100181	3.08567	up	noncoding	ENSMUST00000112503	Trf	Ensembl	775	chr9	-	103220894	103222675		chr9:103222354-103222675	CCTCCAAGTTTCCCACACTTTTAAGATCAGTTTCCTGAAGTTTCTCTTGTTCTCTTCAGT	exon sense-overlapping	NM_133977	Trf	transferrin	-	103208875	103230286	418.939	168.19	8.73913	7.11355	250.616	511.303	353.121	560.716	100.064	87.1544	353.461	132.08	7.60531	8.96785	9.42458	8.9588	6.70224	6.7299	8.1934	6.82866
ASMM10P023276	0.43136	0.577803	1.26392	up	noncoding	uc029uae.1	DQ556287	UCSC_knowngene	81	chr2	+	92543347	92543428		chr2:92543352+92543428	ACAGAGCTAAGAAGTCAGCTTCTGGAAGCTGCTCTCTTTTTCATCTCCATGGTTGAAGCA	intergenic							29.1314	21.2857	4.7852	4.44729	21.5341	29.9713	36.1344	28.8856	15.2639	20.6705	20.5199	28.6885	4.01833	4.78189	5.76861	4.57198	4.05493	4.75103	4.29714	4.68607
ASMM10P042843	0.142354	0.297057	1.4183	up	noncoding	AK149982	AK149982	Genbank	5140	chr9	+	54479610	54484750		chr9:54484690+54484750	ATTTAAAGCATACAGCTTATTGTTATTGCCCTTGGTTCCTCCCTAAAGGTAGAAAGCCCT	natural antisense	NM_172771	Dmxl2	Dmx-like 2	-	54365157	54501626	579.655	453.018	9.22838	8.72422	442.291	745.719	408.811	721.798	393.731	334.69	617.962	465.69	8.40066	9.5115	9.67429	9.32708	8.64711	8.65737	8.99071	8.6017
ASMM10P049066	0.996671	0.997894	1.00046	up	noncoding	ENSMUST00000150687	Slfn5	Ensembl	360	chr11	+	82951348	82952170		chr11:82952033+82952094	ACTGCTTTCTGCAGATTGCCCCGCCCCATGCGATGTCACTGCGCTCAGCTGATTTAAGGA	exon sense-overlapping	NM_183201	Slfn5	schlafen 5	+	82952101	82964850	1219.27	1340.59	10.2757	10.275	1309.26	1452.05	619.207	1496.57	1134.89	1167.1	1668.61	1391.75	9.87104	10.483	10.3665	10.3823	10.1279	10.4106	10.374	10.1876
ASMM10P001157	0.322664	0.481957	1.26626	up	noncoding	ENSMUST00000124342	Gbas	Ensembl	1600	chr5	+	129725098	129758250		chr5:129757257+129757651	TACATAGCTTGAAGAAATACAAATGAAGTCACGTTTCCTGAGCAGTTTTTCTGAGTCTCA	exon sense-overlapping	NM_008095	Gbas	glioblastoma amplified sequence	+	129725074	129758325	159.819	127.972	7.20516	6.86459	260.447	146.647	73.2208	158.959	128.637	78.5247	215.63	89.0961	7.65662	7.15871	6.87064	7.13469	7.06951	6.58821	7.51477	6.28586
ASMM10P028523	0.458348	0.600629	1.47794	up	noncoding	NR_045765	A530072M11Rik	RefSeq	1852	chr4	+	16164109	16266225		chr4:16266005+16266225	TTCCAAGTGAAAATATATGGACAAAAGGGTGTACCATGCGACACAACAGCTTCCAGAGCA	bidirectional	NM_138952	Ripk2	receptor (TNFRSF)-interacting serine-threonine kinase 2	-	16123374	16163498	79.5669	36.4417	5.66816	5.10457	188.404	58.2209	10.9395	60.7033	29.5556	23.9936	65.401	26.8165	7.19775	5.78081	3.99347	5.70062	4.99277	4.9499	5.88655	4.58908
ASMM10P002118	0.579818	0.702013	1.2061	up	noncoding	ENSMUST00000139592	4930405P13Rik	Ensembl	813	chr11	+	88905927	88936061		chr11:88927987+88932287	AGAAGACTGTCACTCACCCTCATGGGACGAAGGTGTGGGCAGGGGACAGATGCACGCCGT	natural antisense	NM_029023	Scpep1	serine carboxypeptidase 1	-	88924019	88955442	31.1277	19.9763	4.62645	4.3561	24.0068	45.1675	8.31791	47.0186	15.5426	16.0017	27.1517	21.2091	4.17703	5.40829	3.59649	5.32397	4.08038	4.41031	4.68828	4.24541
ASMM10P029870	0.200711	0.366421	2.24097	up	noncoding	ENSMUST00000121527	Gm13081	Ensembl	5599	chr4	+	143745786	143751385		chr4:143751319+143751385	GCGTTTATGATATTCAAGTAAGAAATACCAGATGGTTGCCAGAGTGCCTGATAAAATTAT	intergenic							42.6716	14.596	5.01379	3.84966	68.7652	14.1424	68.395	19.3838	24.9967	10.4434	12.1951	10.7488	5.70249	3.62546	6.76585	3.96134	4.76005	3.82968	3.59028	3.21863
ASMM10P037145	0.0196529	0.0932713	1.7241	up	noncoding	AK051376	AK051376	Genbank	3799	chr7	-	141486120	141489918		chr7:141486144-141488508	TTCTTTGGGATGTTGGTGGCTCTGGCAATGTCCTGTGTTGGGCGAAAACAAATGATATTT	natural antisense	NM_053082	Tspan4	tetraspanin 4	+	141475235	141493427	161.347	86.0633	7.20337	6.41753	168.822	196.963	61.7355	217.867	91.4538	69.1064	96.5886	87.1044	7.03456	7.5864	6.60039	7.59212	6.58207	6.41271	6.42138	6.25394
ASMM10P021615	0.030317	0.117851	1.49372	up	noncoding	ENSMUST00000154237	Cyb5r1	Ensembl	2420	chr1	+	134405780	134411736		chr1:134408323+134408403	GCCTAGGGCATGCTTTCTGTTCTGTTTGTTTACTTAGTTCCTGTTTTAAATTGACTCTAA	exon sense-overlapping	NM_028057	Cyb5r1	cytochrome b5 reductase 1	+	134405989	134411738	84.3761	56.2838	6.39727	5.81836	89.9689	78.9286	77.2689	91.338	59.5129	40.7429	57.2646	67.6149	6.08665	6.23145	6.95469	6.31629	5.98446	5.68518	5.70638	5.89744
ASMM10P020753	0.299641	0.462388	1.15411	up	noncoding	NR_102349	6430710C18Rik	RefSeq	1007	chr2	-	72784680	72813717		chr2:72784747-72784990	GTTACCCCCCACACTTTGAAAGTTAGATAATTACATTTACCAGTTCAAGAATTGGCATTT	intergenic							94.5093	82.5416	6.56369	6.3569	94.6664	97.7583	79.7036	105.909	69.4311	72.9242	91.8403	95.9707	6.16326	6.55229	7.00464	6.53456	6.20147	6.48891	6.35068	6.38654
ASMM10P047955	0.613793	0.729636	1.14208	up	noncoding	ENSMUST00000135048	Gm11770	Ensembl	548	chr11	-	120215081	120216993		chr11:120215095-120215201	TCCTGGTGCAGAGGCCCACCCAGATTGGAATTCCAATAAATTTGACTTTATCTATATAAA	intergenic							50.3483	34.5102	5.33794	5.14628	108.845	29.533	25.3411	37.674	34.7808	27.631	35.9338	39.6953	6.37487	4.75856	5.22908	4.98923	5.22562	5.14266	5.06634	5.15048
ASMM10P012040	0.385259	0.538442	1.25732	up	noncoding	AK139912	AK139912	Genbank	763	chr1	-	188583001	188608529		chr1:188583015-188583407	GGTTTAGCTGGACCTCTGTTTTGCTTACTATCAAATTAATGAAATATGAAATATCCCTCC	intronic antisense	NM_021408	Ush2a	Usher syndrome 2A (autosomal recessive, mild)	+	188262837	188965039	93.4338	66.3632	6.33197	6.00162	128.507	105.305	29.053	110.87	48.5162	54.2218	58.9199	103.795	6.63189	6.66442	5.43054	6.60104	5.69056	6.08279	5.74328	6.48983
ASMM10P001419	0.472256	0.612826	1.31326	up	noncoding	ENSMUST00000128133	Rdh9	Ensembl	449	chr10	+	127776385	127788739		chr10:127776539+127776641	TCCTGTGCTTCTTCAGGGAGAGGCATGAGAGTGTTGGCTGCATGTCTGACGGAGAAGGGA	exon sense-overlapping	NM_153133	Rdh9	retinol dehydrogenase 9	+	127776404	127792697	646.592	546.882	9.2682	8.87505	1236.67	402.584	494.87	452.24	690.789	327.562	873.081	296.097	9.79101	8.63286	9.9968	8.65215	9.42899	8.62704	9.48091	7.96327
ASMM10P031059	0.0119357	0.0726521	2.31972	up	noncoding	ENSMUST00000125652	Diablo	Ensembl	3386	chr5	-	123509764	123524143		chr5:123509781-123511218	AGGCAGGGTCTTTGACATATGCTTACTACTTTACCAAATAAACCTCATGCCCAAAAAACC	exon sense-overlapping	NM_023232	Diablo	diablo homolog (Drosophila)	-	123511329	123524164	293.406	120.318	8.08444	6.87049	232.716	391.148	121.466	428.295	143.44	102.763	93.4091	141.66	7.49741	8.5931	7.67155	8.57569	7.2242	6.95806	6.37551	6.92418
ASMM10P031059	0.0119357	0.0726521	2.31972	up	noncoding	ENSMUST00000125652	Diablo	Ensembl	3386	chr5	-	123509764	123524143		chr5:123509781-123511218	AGGCAGGGTCTTTGACATATGCTTACTACTTTACCAAATAAACCTCATGCCCAAAAAACC	natural antisense	NM_198611	B3gnt4	UDP-GlcNAc:betaGal beta-1,3-N-acetylglucosaminyltransferase 4	+	123510459	123511882	293.406	120.318	8.08444	6.87049	232.716	391.148	121.466	428.295	143.44	102.763	93.4091	141.66	7.49741	8.5931	7.67155	8.57569	7.2242	6.95806	6.37551	6.92418
ASMM10P019379	0.116091	0.260598	1.73858	up	noncoding	uc008hzx.1	AK041356	UCSC_knowngene	4097	chr19	-	57075609	57079706		chr19:57075630-57077301	TATTTAATAACATCTCCTCCTCTCGCCTTGTTCTAAAGGGACATCTGATTCCCATTATTC	exon sense-overlapping	NM_001103178	Ablim1	actin-binding LIM protein 1	-	57033263	57119009	3494.88	2273.46	11.7973	10.9994	2181.7	4584.01	2189.89	5023.94	1553.13	1929.8	3027.19	2583.7	10.5905	12.1163	12.3771	12.1051	10.5513	11.1209	11.2319	11.0934
ASMM10P019379	0.116091	0.260598	1.73858	up	noncoding	uc008hzx.1	AK041356	UCSC_knowngene	4097	chr19	-	57075609	57079706		chr19:57075630-57077301	TATTTAATAACATCTCCTCCTCTCGCCTTGTTCTAAAGGGACATCTGATTCCCATTATTC	exon sense-overlapping	NM_178688	Ablim1	actin-binding LIM protein 1	-	57033263	57216032	3494.88	2273.46	11.7973	10.9994	2181.7	4584.01	2189.89	5023.94	1553.13	1929.8	3027.19	2583.7	10.5905	12.1163	12.3771	12.1051	10.5513	11.1209	11.2319	11.0934
ASMM10P016299	0.0634507	0.180031	1.59362	up	noncoding	ENSMUST00000176564	Gm18417	Ensembl	648	chr17	-	55850481	55851129		chr17:55850498-55851129	GTGGCAGTTATCATGTATACAATCCTGTATATTCTATGGCCCACATCCTCCACAAGATTA	intronic antisense	NM_139138	Emr4	EGF-like module containing, mucin-like, hormone receptor-like sequence 4	+	55749983	55853662	267.061	168.419	8.00836	7.33605	212.849	351.538	141.222	362.634	132.556	168.361	146.093	226.669	7.37066	8.43155	7.90348	8.32776	7.10882	7.66546	6.97986	7.59008
ASMM10P028080	0.154934	0.313247	1.21584	up	noncoding	TCONS_00023201	XLOC_017924	Alexander et al 2013	798	chr4	-	137176480	137182253		chr4:137176546-137176878	AGACGAGTCTTTGTTTGTGGCTTCTCCTTTTGTGCATGCTTTTCTCGATGCCTACACATG	intergenic							127.811	104.279	6.97213	6.69018	120.015	141.712	81.7645	167.753	102.236	97.4106	101.264	116.206	6.52788	7.10672	7.04164	7.21229	6.73526	6.88569	6.48818	6.65158
humanlincRNA0341-_P1	0.372632	0.527726	1.29049	up	noncoding	humanlincRNA0341-	humanlincRNA0341	lincRNA	10396	chr7	-	110288622	110299018		chr7:110288651-110288710	CACCCATCTCTTCGTTTGTCTGTCCATTCATTCTGCTCGTATGTTCATTCAACAAGTATT	intergenic							157.551	129.396	7.33711	6.96918	121.301	155.568	181.231	172.104	122.417	108.371	113.917	172.879	6.54468	7.24337	8.31279	7.24758	6.99195	7.03646	6.65491	7.19341
ASMM10P029717	0.417223	0.565585	1.17381	up	noncoding	ENSMUST00000150430	Gale	Ensembl	930	chr4	+	135965618	135967703		chr4:135966269+135966369	TAACTGATGCCCGTCGCCTCAGCCCCACCCTCCTAGGGTGGGGTAACAAGTGGGACTTAC	exon sense-overlapping	NM_178389	Gale	galactose-4-epimerase, UDP	+	135965164	135968178	123.24	98.0825	6.8243	6.5931	128.894	149.543	50.7961	163.729	87.4814	101.843	83.6762	119.33	6.63625	7.18527	6.29794	7.17772	6.51747	6.94572	6.22075	6.68846
ASMM10P016522	0.653688	0.760682	1.10491	up	noncoding	ENSMUST00000176375	Six3os1	Ensembl	1404	chr17	-	85613200	85616246	ENSMUST00000176958	chr17:85615878-85616246	AAGAAACCATTAGAAACTGCACTTCACTCCTCAGGAAGAGTTGACATCTCTCACTGCCCT	intergenic							47.827	41.589	5.52921	5.38529	36.1258	48.8776	45.6007	60.7039	32.8469	34.8419	42.7906	55.8766	4.76198	5.52174	6.13242	5.7007	5.1404	5.46154	5.30473	5.63448
ASMM10P049011	0.0591971	0.173076	1.17026	up	noncoding	ENSMUST00000147930	Poldip2	Ensembl	871	chr11	+	78516228	78517932		chr11:78516568+78516818	AAAGAAGTATAAGGTCCTTGTGGTCTTGGGGTTCAGGTAACAGGTGGGCTCTTTTGTCTT	exon sense-overlapping	NM_026389	Poldip2	polymerase (DNA-directed), delta interacting protein 2	+	78512295	78522736	54.5897	44.0933	5.71019	5.48336	59.9417	60.4835	36.7539	61.1797	47.345	33.2544	45.2117	50.5622	5.49844	5.83394	5.79647	5.71191	5.65311	5.39737	5.38196	5.501
ASMM10P012887	0.467154	0.608316	1.32803	up	noncoding	uc007wxg.1	AK045688	UCSC_knowngene	1115	chr15	-	81800790	81802613		chr15:81800819-81801701	GCACACACATAGTACACATACACACATGCAGGCAAACACTCATATACATGAAAATAAAAC	bidirectional	NM_153484	Tef	thyrotroph embryonic factor	+	81802672	81826863	83.8304	60.4305	6.33089	5.9216	50.0288	73.6226	122.648	89.0225	47.2198	65.4073	64.0183	65.0767	5.2334	6.13084	7.68464	6.27467	5.64895	6.3366	5.85597	5.84488
ASMM10P047774	0.640399	0.750341	1.14264	up	noncoding	ENSMUST00000126499	Abca9	Ensembl	2454	chr11	-	110156516	110168055		chr11:110156530-110158180	TCCTGAACTTGATGGGATTTTTACTGTAAATAAAGGAAACTAGCTGCCCATTGTGGATAT	exon sense-overlapping	NM_147220	Abca9	ATP-binding cassette, sub-family A (ABC1), member 9	-	110100821	110168153	24.8195	19.7996	4.5481	4.35572	22.098	22.5024	31.5485	23.1291	24.0277	17.1841	14.4951	23.4913	4.05465	4.34706	5.56108	4.22962	4.70504	4.50114	3.82563	4.39108
ASMM10P050560	0.276567	0.442317	1.7177	up	noncoding	ENSMUST00000168738	Gm9075	Ensembl	794	chr12	+	3082666	3087041		chr12:3086981+3087041	CAATCTTCCTTGGATGAATCTTCCTCCATACATAGTTCATTCCTCAGTGTGAATAGCAGG	intergenic							2783.08	1773.36	11.391	10.6105	1013.35	3793.13	2191.96	4133.89	1433.42	1075.06	2567.1	2017.85	9.52839	11.841	12.3779	11.8168	10.4373	10.2996	10.9821	10.7231
ASMM10P034891	0.0731321	0.195821	1.63138	up	noncoding	AK053215	AK053215	Genbank	2713	chr6	+	97234257	97236970		chr6:97236898+97236970	CATCATCTATGATTATTAAAAGGAAAGAGAAGGGAGGTGTTGCTTTCTTTTTCAGGTAAG	intergenic							132.27	71.6847	6.86753	6.16144	193.134	137.608	44.1215	154.216	89.0874	69.0708	67.5419	61.0388	7.23612	7.06386	6.08021	7.08994	6.54577	6.4124	5.93074	5.75683
ASMM10P044794	0.503199	0.639203	1.22559	up	noncoding	ENSMUST00000126694	Tfe3	Ensembl	6328	chrX	+	7764651	7775197		chrX:7772315+7772448	TATCGAAAGCACTCTAACCCTTTGATTTACCTCGGATTCTGCCATGTGGTCAGGTATTCG	exon sense-overlapping	NM_001105196	Tfe3	transcription factor E3	+	7762660	7775202	106.944	86.726	6.64337	6.3499	63.3758	141.805	70.673	151.923	85.7061	42.7256	103.107	115.365	5.58095	7.10794	6.81582	7.06879	6.49071	5.75601	6.5117	6.64116
ASMM10P044794	0.503199	0.639203	1.22559	up	noncoding	ENSMUST00000126694	Tfe3	Ensembl	6328	chrX	+	7764651	7775197		chrX:7772315+7772448	TATCGAAAGCACTCTAACCCTTTGATTTACCTCGGATTCTGCCATGTGGTCAGGTATTCG	exon sense-overlapping	NM_001105197	Tfe3	transcription factor E3	+	7763942	7775202	106.944	86.726	6.64337	6.3499	63.3758	141.805	70.673	151.923	85.7061	42.7256	103.107	115.365	5.58095	7.10794	6.81582	7.06879	6.49071	5.75601	6.5117	6.64116
ASMM10P044794	0.503199	0.639203	1.22559	up	noncoding	ENSMUST00000126694	Tfe3	Ensembl	6328	chrX	+	7764651	7775197		chrX:7772315+7772448	TATCGAAAGCACTCTAACCCTTTGATTTACCTCGGATTCTGCCATGTGGTCAGGTATTCG	exon sense-overlapping	NM_001271489	Tfe3	transcription factor E3	+	7762660	7775202	106.944	86.726	6.64337	6.3499	63.3758	141.805	70.673	151.923	85.7061	42.7256	103.107	115.365	5.58095	7.10794	6.81582	7.06879	6.49071	5.75601	6.5117	6.64116
ASMM10P044794	0.503199	0.639203	1.22559	up	noncoding	ENSMUST00000126694	Tfe3	Ensembl	6328	chrX	+	7764651	7775197		chrX:7772315+7772448	TATCGAAAGCACTCTAACCCTTTGATTTACCTCGGATTCTGCCATGTGGTCAGGTATTCG	exon sense-overlapping	NM_001271490	Tfe3	transcription factor E3	+	7762660	7775202	106.944	86.726	6.64337	6.3499	63.3758	141.805	70.673	151.923	85.7061	42.7256	103.107	115.365	5.58095	7.10794	6.81582	7.06879	6.49071	5.75601	6.5117	6.64116
ASMM10P044794	0.503199	0.639203	1.22559	up	noncoding	ENSMUST00000126694	Tfe3	Ensembl	6328	chrX	+	7764651	7775197		chrX:7772315+7772448	TATCGAAAGCACTCTAACCCTTTGATTTACCTCGGATTCTGCCATGTGGTCAGGTATTCG	exon sense-overlapping	NM_001271491	Tfe3	transcription factor E3	+	7764040	7775202	106.944	86.726	6.64337	6.3499	63.3758	141.805	70.673	151.923	85.7061	42.7256	103.107	115.365	5.58095	7.10794	6.81582	7.06879	6.49071	5.75601	6.5117	6.64116
ASMM10P044794	0.503199	0.639203	1.22559	up	noncoding	ENSMUST00000126694	Tfe3	Ensembl	6328	chrX	+	7764651	7775197		chrX:7772315+7772448	TATCGAAAGCACTCTAACCCTTTGATTTACCTCGGATTCTGCCATGTGGTCAGGTATTCG	exon sense-overlapping	NM_172472	Tfe3	transcription factor E3	+	7762660	7775202	106.944	86.726	6.64337	6.3499	63.3758	141.805	70.673	151.923	85.7061	42.7256	103.107	115.365	5.58095	7.10794	6.81582	7.06879	6.49071	5.75601	6.5117	6.64116
ASMM10P025098	0.0869068	0.217614	1.69775	up	noncoding	ENSMUST00000176742	Gm20633	Ensembl	2831	chr3	-	96243549	96246380		chr3:96243563-96246380	GTTGGTTGACAGTACTGATTTTGTTACCCTACTAGGTGAAGGAATAAACCTTGGAACTAA	natural antisense	NM_013549	Hist2h2aa1	histone cluster 2, H2aa1	+	96245537	96246115	57.5002	30.4613	5.71402	4.9504	33.5098	70.9391	39.0695	86.4823	29.7322	21.7265	39.9724	30.4142	4.65445	6.07653	5.89502	6.23008	5.00159	4.81909	5.21166	4.76925
ASMM10P017005	0.0450566	0.147298	1.62962	up	noncoding	AK137176	AK137176	Genbank	4372	chr17	+	31751256	31755621		chr17:31755544+31755621	GGGTTTCTCTGGATGTTTCCCTAATATTTTGGGGAATATATTTCCCCAATTTTTGAAAAC	intergenic							56.8456	28.9786	5.60883	4.9043	110.706	40.7371	31.2239	44.7155	25.6373	25.9475	32.4735	31.8559	6.40079	5.24669	5.54225	5.24559	4.79513	5.05517	4.93281	4.83409
ASMM10P040646	0.243359	0.409354	1.33046	up	noncoding	ENSMUST00000166673	Gm17072	Ensembl	1353	chr8	+	81827662	81829275		chr8:81829185+81829275	GGAGGCAGAGGACATTATAGAGCCAGTCATTCAGGACTTAATATTTTCTTGTGTGTAGTG	intron sense-overlapping	NM_001024617	Inpp4b	inositol polyphosphate-4-phosphatase, type II	+	81715199	82122561	79.5714	48.9745	6.06165	5.64973	145.768	70.7346	27.826	73.9567	51.5065	47.3576	46.5907	50.4432	6.81862	6.07221	5.36358	5.99219	5.77852	5.89744	5.42513	5.49782
ASMM10P040192	0.138418	0.291382	1.23472	up	noncoding	ENSMUST00000118021	Defa-ps4	Ensembl	183	chr8	+	21119165	21119348		chr8:21119287+21119348	TGTGTCTGTCTCCTTTGGAAACCCAGAAGGCTCTGATCTTCAAGAAGAATGTGAGTACTG	intergenic							50.9703	40.0967	5.59707	5.29289	68.7703	50.9985	34.8147	49.2976	31.0997	25.9362	42.8488	60.5021	5.70267	5.58396	5.70988	5.39178	5.06468	5.05433	5.30684	5.7457
ASMM10P058256	0.505128	0.640832	1.12148	up	noncoding	AA546430	humanlincRNA2156	lincRNA	497	chr14	+	71728354	71728798	ENSMUST00000134732, NM_030248	chr14:71728703+71728770	ATGGTGCTAGACTGGAGGAGGCAGAGACACCCACTCGCAGCACGGACACTTTCCTACAAT	intergenic							25.5351	21.4851	4.5968	4.4314	29.2501	23.8415	22.4755	26.5734	24.3998	11.6396	21.0616	28.8395	4.46012	4.43095	5.05261	4.44353	4.72634	3.97277	4.33226	4.69424
ASMM10P037820	0.773648	0.848926	1.06432	up	noncoding	ENSMUST00000172625	Gm18128	Ensembl	511	chr7	+	42734408	42734919		chr7:42734846+42734919	TAGATCAAAATCTCATTTCTCCACCACATGTTGTAGCAGCTTCATCACCAAGAGGCCCAA	intergenic							126.416	124.731	7.00535	6.91542	149.653	111.462	138.167	106.385	119.179	91.2818	142.067	146.399	6.8585	6.75117	7.87146	6.54028	6.95502	6.79644	6.94009	6.97014
ASMM10P022110	0.381545	0.535166	1.41864	up	noncoding	AK083486	AK083486	Genbank	3806	chr2	-	174276554	174280360		chr2:174276568-174280360	GCCATGGCACAGGCACACCCCACATGTAATACCCAAGTATACTTTTAAAACTTTAAAACC	intergenic							38.4808	24.0692	5.13771	4.6332	26.2738	30.1186	64.3746	33.156	27.8421	18.0892	21.6548	28.6909	4.30677	4.78948	6.66774	4.78683	4.9075	4.56684	4.37219	4.68627
ASMM10P056766	0.00938364	0.0640286	2.81861	up	noncoding	uc007tuk.3	TCR-alpha chain	UCSC_knowngene	292	chr14	+	54173719	54220781		chr14:54173732+54220520	AGACTTCAGGTCAACCTTGACATCCAGAACCCAGAACCTGCTGTGTACCAGTTAAAAGAT	intergenic							96.7546	28.1985	6.34059	4.84561	208.682	61.5744	56.1852	60.5766	34.123	19.9938	24.7279	33.9491	7.34488	5.86161	6.45872	5.69717	5.19486	4.70474	4.5595	4.92335
ASMM10P016985	0.405169	0.554838	1.05218	up	noncoding	ENSMUST00000155703	Igfbp2	Ensembl	906	chr1	+	72848698	72852148		chr1:72848977+72849085	TCACACGTTAGCTAATAGTCTTCTCCTTAATTACAACAGCCACCCTCCTCAGGGAGGTTA	exon sense-overlapping	NM_008342	Igfbp2	insulin-like growth factor binding protein 2	+	72824479	72852471	319.817	316.565	8.31945	8.24607	411.233	327.062	187.431	353.54	305.976	289.7	354.692	315.889	8.30655	8.32119	8.36313	8.28695	8.28408	8.4429	8.19844	8.05888
ASMM10P040049	0.0113536	0.0710479	1.8811	up	noncoding	ENSMUST00000098955	Gm16589	Ensembl	1782	chr8	+	4087542	4089900		chr8:4089707+4089900	ACCCCGTACCTCTCCTTAGTATGCAAAAATCTGGAAAGACTGTCTATTTTTTAATATAGG	intergenic							4687.8	2436.72	12.0228	11.1112	7573.84	4719.77	1176.96	5280.62	2779.85	1982.87	2970.81	2013.34	12.3648	12.1522	11.403	12.1711	11.3677	11.1568	11.2006	10.7197
ASMM10P046186	0.343806	0.501635	1.61086	up	noncoding	AK037511	AK037511	Genbank	2917	chr10	+	128595614	128598623		chr10:128598560+128598623	TCAGTGAGAGTAATGGACCTTTAGCCCTGTGGAACCATCAATCCAAATAAAGTCTTGCTT	intergenic							67.81	39.228	5.96481	5.27698	46.4664	49.2641	121.567	53.9427	50.4159	48.5342	23.6721	34.2898	5.12463	5.53294	7.67286	5.52882	5.7457	5.93125	4.49293	4.93804
ASMM10P018183	0.863439	0.912411	1.03897	up	noncoding	ENSMUST00000173356	Greb1l	Ensembl	3701	chr18	+	10325176	10502412		chr18:10502351+10502412	ATAACCTTGTGTACATACTGAGTTCCATCCAGAGCTCCTTAGTGGGGCCATGTCTCATAA	exon sense-overlapping	NM_001083628	Greb1l	growth regulation by estrogen in breast cancer-like	+	10325178	10562941	69.9919	59.544	5.93658	5.88142	67.1749	87.4904	25.5908	99.7115	59.7924	39.4657	62.1623	76.7556	5.66626	6.38868	5.24373	6.44764	5.99013	5.64069	5.81397	6.08088
ASMM10P043129	0.535431	0.666677	1.12754	up	noncoding	ENSMUST00000118045	Gm15896	Ensembl	440	chr9	+	82202647	82203398		chr9:82202669+82203045	CTTCTGACTGAAGCAAGAACTGCAAACAGCATTTCAATGCACTTCTCACATTCGGAGGAA	intergenic							3770.35	3578.39	11.8542	11.681	7144.25	2732.76	2057.67	3146.7	3561.6	3302.08	3810.46	3639.43	12.2893	11.3887	12.2944	11.4444	11.7177	11.8732	11.5441	11.5891
ASMM10P035257	0.0161348	0.0842471	2.09995	up	noncoding	2_00025431	Art4	Lei Sun et al 2012	226	chr6	+	136851060	136851601		chr6:136851411+136851601	AGACAGGTGTGTCAATGTCACAGGTGTGTGCAGGCAGAGGCAGTGTCACAGGTGTGTGCA	intronic antisense	NM_026639	Art4	ADP-ribosyltransferase 4	-	136848450	136857600	34.4813	15.115	5.0384	3.96804	25.8316	39.1186	31.4236	41.5513	17.2554	12.0196	10.9391	20.2457	4.28123	5.18568	5.55275	5.13393	4.22681	4.01898	3.44851	4.17787
ASMM10P014422	0.00220814	0.0330062	1.45831	up	noncoding	NR_040522	4932412D23Rik	RefSeq	715	chr16	-	42796387	42875762		chr16:42796401-42796748	CTGTGCTGTCCCCTGATGCTACAACATTAGGCCCTGATTAAAGACATTTTTTGAGTTGTC	intergenic							352.334	247.292	8.43981	7.89551	426.705	383.279	179.812	419.541	244.412	209.65	237.84	297.266	8.35559	8.55839	8.29876	8.54651	7.98097	7.98576	7.64481	7.97053
ASMM10P010914	0.040273	0.138077	1.44425	up	noncoding	AK084007	AK084007	Genbank	3916	chr14	-	40895250	40899166		chr14:40895267-40897500	CCATCTAACTTACTGTATAGCAGTCAATCCCCTATTTTCTAAGAAGAAACCAATTATGTG	intergenic							55.0088	34.8073	5.67611	5.14579	62.921	60.6625	29.5213	66.9303	45.3193	29.9639	28.8662	35.0796	5.56972	5.83822	5.45572	5.8408	5.58982	5.25521	4.7668	4.97133
ASMM10P051444	0.354265	0.511226	1.42968	up	noncoding	uc029rzf.1	BC057675	UCSC_knowngene	3103	chr13	-	21764228	21767331	AK144717	chr13:21764389-21767331	TTGTGGCTTTAATACAAGCTCTATATATACAGACAAAGAGAGCTGTTGACATCTGCAGAG	intergenic							7720.02	8018.17	13.0171	12.5014	10688.4	7044.05	5115.32	8032.32	4745.61	4322.56	18803.3	4201.21	12.8559	12.7699	13.6285	12.8142	12.1058	12.2393	13.8849	11.7758
ASMM10P049027	0.0932829	0.227531	1.7162	up	noncoding	ENSMUST00000122169	Gm11203	Ensembl	741	chr11	+	79897221	79897962		chr11:79897837+79897962	TATCCCCATCGTCTATGAACTGGACAAGAACTTGAAGCCCATCAAGCCTATGTAGTTCCT	intergenic							1895.29	1279.24	10.8789	10.0997	3365.06	1469.82	1113.61	1632.65	1209.74	1042.1	2155.42	709.709	11.19	10.4976	11.3232	10.5047	10.2083	10.2509	10.7397	9.1998
ASMM10P035463	0.284572	0.449406	1.51328	up	noncoding	uc009faw.1	AK213652	UCSC_knowngene	121	chr7	-	6190296	6190417		chr7:6190310-6190417	AGCTTTCTCGGGTACCTCTCCCCACCTCATTCCTTTAGGCTATGGAGAGAACCAGATCCG	natural antisense	NM_001146024	Zfp444	zinc finger protein 444	+	6172512	6193104	1686.69	1371.43	10.8416	10.2439	1184.39	1811.03	1768.47	1982.88	968.022	980.623	2167.79	1369.28	9.73421	10.792	12.0601	10.7799	9.89299	10.1735	10.7474	10.1617
ASMM10P015852	0.0471468	0.150997	1.61741	up	noncoding	ENSMUST00000126683	Srpk1	Ensembl	4956	chr17	-	28595462	28600886		chr17:28595807-28598901	TATTCTTAGCCTGTGGAACTAGTACCTAAAGTAGACCGTATACTAAGACAATGAATATGC	exon sense-overlapping	NM_016795	Srpk1	serine/arginine-rich protein specific kinase 1	-	28589591	28622454	80.7955	47.6056	6.24407	5.55038	108.53	84.3655	42.4409	87.8456	73.7845	38.469	37.9458	40.2231	6.36938	6.33496	6.01705	6.25488	6.28597	5.60374	5.1421	5.16971
ASMM10P012015	0.612565	0.728773	1.07839	up	noncoding	uc011zlu.1	Khnyn	UCSC_knowngene	3936	chr14	+	55884968	55896781		chr14:55894099+55894159	GTGAGAGAATAGGGCACCGGCTCACACCTTTCTCTAAACCAGCTCTTCTCTGGCCACTGG	exon sense-overlapping	NM_027143	Khnyn	KH and NYN domain containing	+	55884968	55896781	120.948	111.959	6.88609	6.77721	113.407	130.85	77.3726	162.164	92.6102	111.861	103.996	139.368	6.43684	6.98775	6.95708	7.16268	6.59952	7.08338	6.5237	6.90226
ASMM10P002932	0.116935	0.261693	1.571	up	noncoding	ENSMUST00000153377	Mesdc2	Ensembl	1109	chr7	+	83892329	83898080		chr7:83892879+83895529	GGTTCTAAAGAAAGATGATGACATAGAAGAAGGAGACCTTCCAGAACACAAGAGACCCTC	exon sense-overlapping	NM_023403	Mesdc2	mesoderm development candidate 2	+	83891999	83901532	103.172	69.884	6.62699	5.97531	164.564	87.3511	73.0797	87.6948	42.5796	47.4018	133.494	56.0607	7.00215	6.38626	6.8677	6.25187	5.50391	5.89901	6.85984	5.63849
ASMM10P047661	0.0228417	0.10053	1.54409	up	noncoding	AK048273	AK048273	Genbank	3777	chr11	-	103125187	103128963		chr11:103125216-103126770	TCAAGCATAATTCTGTCTACATAGTGAGTTGTCCAGGCCAGGAAGGGCTACATAGCAAGA	intergenic							59.996	37.3528	5.87338	5.24662	55.681	61.7871	50.1119	72.4042	37.6512	28.9438	34.2517	48.5647	5.39061	5.86591	6.27592	5.96106	5.33219	5.20649	5.00289	5.44492
ASMM10P014298	0.0187933	0.0913688	1.69965	up	noncoding	ENSMUST00000136065	Atp13a3	Ensembl	2250	chr16	-	30385892	30388837		chr16:30385913-30387606	AAGTTAAAGGCATCCTCAGCTACAGACTTAGTTTAGGGATGACCTGGGCTACATGAGACT	exon sense-overlapping	NM_001128094	Atp13a3	ATPase type 13A3	-	30312423	30388530	605.778	397.436	9.32596	8.56072	612.935	647.648	459.208	703.319	420.682	335.004	484.607	349.452	8.8508	9.30728	9.86031	9.28543	8.74307	8.65984	8.63651	8.20345
ASMM10P014298	0.0187933	0.0913688	1.69965	up	noncoding	ENSMUST00000136065	Atp13a3	Ensembl	2250	chr16	-	30385892	30388837		chr16:30385913-30387606	AAGTTAAAGGCATCCTCAGCTACAGACTTAGTTTAGGGATGACCTGGGCTACATGAGACT	exon sense-overlapping	NM_001128096	Atp13a3	ATPase type 13A3	-	30312423	30388530	605.778	397.436	9.32596	8.56072	612.935	647.648	459.208	703.319	420.682	335.004	484.607	349.452	8.8508	9.30728	9.86031	9.28543	8.74307	8.65984	8.63651	8.20345
ASMM10P023895	0.228438	0.394629	1.3945	up	noncoding	ENSMUST00000146746	4930444E06Rik	Ensembl	1240	chr2	+	144243240	144244849		chr2:144244772+144244849	ATTCAACAGATGCAGTCCAGTGTATTCTATGCCAGTGTAAAGCCCACACCTCCCTCATTA	intergenic							387.138	290.03	8.58046	8.10071	237.719	496.472	264.605	549.758	242.963	222.688	380.488	313.98	7.52788	8.92636	8.93984	8.92775	7.97323	8.0788	8.29897	8.05184
ASMM10P040920	0.310022	0.470876	1.55452	up	noncoding	NR_028367	Nip7	RefSeq	3129	chr8	+	107056876	107060928		chr8:107057212+107057272	GCTGGAGGCGTGCATCCATCCCTGGTCGTCACCGGGTACCTTCCTCCCGCGCCCCTGTAG	exon sense-overlapping	NM_001164472	Nip7	nuclear import 7 homolog (S. cerevisiae)	+	107056876	107060928	4064.64	2970.86	11.996	11.3596	1881.84	5319.67	3057.22	5999.82	2452.38	1835.33	4118.88	3476.84	10.374	12.3406	12.8969	12.3726	11.1933	11.0457	11.6719	11.5274
ASMM10P040920	0.310022	0.470876	1.55452	up	noncoding	NR_028367	Nip7	RefSeq	3129	chr8	+	107056876	107060928		chr8:107057212+107057272	GCTGGAGGCGTGCATCCATCCCTGGTCGTCACCGGGTACCTTCCTCCCGCGCCCCTGTAG	exon sense-overlapping	NM_025391	Nip7	nuclear import 7 homolog (S. cerevisiae)	+	107056876	107060928	4064.64	2970.86	11.996	11.3596	1881.84	5319.67	3057.22	5999.82	2452.38	1835.33	4118.88	3476.84	10.374	12.3406	12.8969	12.3726	11.1933	11.0457	11.6719	11.5274
ASMM10P039819	0.548744	0.678065	1.0698	up	noncoding	ENSMUST00000170796	Nob1	Ensembl	2137	chr8	-	107412485	107421562		chr8:107416296-107416993	TTTTCCTGCATTCATTATCGTTTTCTCTGAGGCTGGAGGTATGGTCTTCTGCCTGTGAAG	exon sense-overlapping	NM_026277	Nob1	NIN1/RPN12 binding protein 1 homolog (S. cerevisiae)	-	107412488	107425038	93.0281	88.0376	6.53089	6.43354	97.2546	96.9746	71.9744	105.909	74.9264	71.6779	89.4489	116.097	6.2052	6.54019	6.84348	6.5347	6.30701	6.46298	6.31421	6.64997
ASMM10P057815	0.0275555	0.111413	1.84101	up	noncoding	AA145661	mouselincRNA0076	lincRNA	407	chr1	-	119074217	119074624		chr1:119074249-119074624	TTTCGTCACAGCTCCAAACTTTGTCTGCCACGGGACTTTTTAGAACATCAAGGAGATCCT	intergenic							49.9585	25.7344	5.60937	4.72887	42.3043	50.5955	49.4581	57.4761	21.7425	27.4403	30.0594	23.6953	4.9889	5.57122	6.25539	5.62195	4.55609	5.13215	4.82332	4.40391
ASMM10P001946	0.679337	0.780728	1.0732	up	noncoding	ENSMUST00000137090	Tmem234	Ensembl	1575	chr4	+	129600668	129619574		chr4:129607179+129618483	ATATTGGTGGGAAAGTGTCGTACCTCTGGGAGAAATACGGGCTTGGGGATCCAGCCCCCA	exon sense-overlapping	NM_029748	Tmem234	transmembrane protein 234	+	129600706	129607879	32.8678	27.3186	4.89021	4.7883	35.8971	38.2981	15.6819	41.594	33.8601	19.1711	21.6491	34.5939	4.75188	5.15346	4.51978	5.13572	5.18242	4.64791	4.37162	4.95125
ASMM10P001946	0.679337	0.780728	1.0732	up	noncoding	ENSMUST00000137090	Tmem234	Ensembl	1575	chr4	+	129600668	129619574		chr4:129607179+129618483	ATATTGGTGGGAAAGTGTCGTACCTCTGGGAGAAATACGGGCTTGGGGATCCAGCCCCCA	natural antisense	NM_025455	Ccdc28b	coiled coil domain containing 28B	-	129619273	129623908	32.8678	27.3186	4.89021	4.7883	35.8971	38.2981	15.6819	41.594	33.8601	19.1711	21.6491	34.5939	4.75188	5.15346	4.51978	5.13572	5.18242	4.64791	4.37162	4.95125
ASMM10P001946	0.679337	0.780728	1.0732	up	noncoding	ENSMUST00000137090	Tmem234	Ensembl	1575	chr4	+	129600668	129619574		chr4:129607179+129618483	ATATTGGTGGGAAAGTGTCGTACCTCTGGGAGAAATACGGGCTTGGGGATCCAGCCCCCA	natural antisense	NM_198026	Iqcc	IQ motif containing C	-	129615616	129619093	32.8678	27.3186	4.89021	4.7883	35.8971	38.2981	15.6819	41.594	33.8601	19.1711	21.6491	34.5939	4.75188	5.15346	4.51978	5.13572	5.18242	4.64791	4.37162	4.95125
ASMM10P002712	0.0327866	0.123337	2.12901	up	noncoding	ENSMUST00000149411	Mlx	Ensembl	679	chr11	+	101087289	101091126		chr11:101087292+101087753	TCCGCTGGCTTGTTTCCGGTTCGGTCGAGTATGCCTACAGTGACAACAGCCTGGATCCTG	exon sense-overlapping	NM_001159384	Mlx	MAX-like protein X	+	101087289	101092207	104.115	52.9075	6.64775	5.55756	160.646	90.7813	69.8218	95.2112	47.3579	31.5946	102.813	29.8644	6.96819	6.44641	6.79716	6.37922	5.65355	5.32661	6.50845	4.74163
ASMM10P002712	0.0327866	0.123337	2.12901	up	noncoding	ENSMUST00000149411	Mlx	Ensembl	679	chr11	+	101087289	101091126		chr11:101087292+101087753	TCCGCTGGCTTGTTTCCGGTTCGGTCGAGTATGCCTACAGTGACAACAGCCTGGATCCTG	exon sense-overlapping	NM_001159385	Mlx	MAX-like protein X	+	101087289	101092207	104.115	52.9075	6.64775	5.55756	160.646	90.7813	69.8218	95.2112	47.3579	31.5946	102.813	29.8644	6.96819	6.44641	6.79716	6.37922	5.65355	5.32661	6.50845	4.74163
ASMM10P002712	0.0327866	0.123337	2.12901	up	noncoding	ENSMUST00000149411	Mlx	Ensembl	679	chr11	+	101087289	101091126		chr11:101087292+101087753	TCCGCTGGCTTGTTTCCGGTTCGGTCGAGTATGCCTACAGTGACAACAGCCTGGATCCTG	exon sense-overlapping	NM_011550	Mlx	MAX-like protein X	+	101087289	101092207	104.115	52.9075	6.64775	5.55756	160.646	90.7813	69.8218	95.2112	47.3579	31.5946	102.813	29.8644	6.96819	6.44641	6.79716	6.37922	5.65355	5.32661	6.50845	4.74163
ASMM10P000943	0.00516211	0.0480937	2.17845	up	noncoding	ENSMUST00000118894	Xlr4d-ps	Ensembl	646	chrX	+	74727228	74734141		chrX:74728079+74729712	CCAAAGCCAGTGCCCAGTAAGAAAACTCTATGAAAGGAAGAGAAAGTATGGGGTGAGTGT	intergenic							78.2502	30.0989	6.07193	4.94862	143.519	62.3479	32.5239	74.6102	27.0696	25.0089	36.788	31.529	6.79364	5.8799	5.60916	6.00499	4.87356	5.00449	5.09663	4.8198
ASMM10P022379	0.0971508	0.233368	1.83869	up	noncoding	uc008imv.1	AK018352	UCSC_knowngene	2113	chr2	+	20757538	20759651		chr2:20759486+20759546	CCTAGAAGAACCAGTCTGAAAGTCAACAGAGCTTTAACAAACAATTCTCTTGTTTTGCAG	exon sense-overlapping	NM_001081006	Etl4	enhancer trap locus 4	+	20289912	20810535	278.814	122.697	7.78181	6.90314	568.678	230.996	69.7937	245.789	142.613	120.977	134.859	92.3386	8.74491	7.81977	6.79671	7.76585	7.21542	7.19023	6.87047	6.33644
ASMM10P022379	0.0971508	0.233368	1.83869	up	noncoding	uc008imv.1	AK018352	UCSC_knowngene	2113	chr2	+	20757538	20759651		chr2:20759486+20759546	CCTAGAAGAACCAGTCTGAAAGTCAACAGAGCTTTAACAAACAATTCTCTTGTTTTGCAG	exon sense-overlapping	NM_001177630	Etl4	enhancer trap locus 4	+	20519512	20810535	278.814	122.697	7.78181	6.90314	568.678	230.996	69.7937	245.789	142.613	120.977	134.859	92.3386	8.74491	7.81977	6.79671	7.76585	7.21542	7.19023	6.87047	6.33644
ASMM10P041159	0.192282	0.357739	2.56569	up	noncoding	ENSMUST00000181572	Gm26870	Ensembl	1143	chr9	-	3017874	3038310	ENSMUST00000181242, ENSMUST00000181957	chr9:3037768-3038310	ATCCACTTGACGTCTTGAAAAAAGACGAAATCACTGAAAAACGTGAAAAATGAGAAATGC	intergenic							2795.01	1535.58	11.4784	10.119	1232.67	3037.06	4230.77	2679.52	3120.38	477.348	1776.78	767.816	9.78722	11.5362	13.386	11.2042	11.5381	9.15774	10.4641	9.31633
ASMM10P045670	0.268411	0.433644	1.2217	up	noncoding	ENSMUST00000122144	Gm15038	Ensembl	296	chrX	+	136998041	136998337		chrX:136998237+136998337	TTTTTATGCTGCAATTATTGCTGTTCACGTGGTTCTGGCCCTGTTTGTCTATGTGGCCTG	intronic antisense	NM_001082412	Slc25a53	solute carrier family 25, member 53	-	136981115	137038302	2161.96	1717.17	10.9104	10.6215	3555.54	2155.26	612.48	2324.55	1855.3	1512.99	2074.39	1426.01	11.2657	11.0314	10.3463	10.9983	10.8064	10.7637	10.6803	10.2358
ASMM10P047321	0.0776476	0.202941	1.60337	up	noncoding	ENSMUST00000128078	Gm11496	Ensembl	581	chr11	-	88993039	88996544		chr11:88993109-88993477	CTGTGGGCACCACCCATGCACACACCCATGCACAGACATATATCCATACACATTAAAAAA	intergenic							79.4587	49.1146	6.30305	5.62194	63.6239	84.1573	77.9368	92.1167	54.6185	38.2348	39.766	63.8392	5.58526	6.33074	6.96756	6.32863	5.86954	5.59422	5.20599	5.81801
ASMM10P016359	0.17997	0.343932	1.80264	up	noncoding	ENSMUST00000112839	Fbxl17	Ensembl	3324	chr17	-	63057781	63456166		chr17:63390418-63390516	TATACCCATGAAGAGTTCACAAGAAGCAACGCTGTCTTTCTTCGCTCCCTTCAATGGTGT	exon sense-overlapping	NM_015794	Fbxl17	F-box and leucine-rich repeat protein 17	-	63045951	63500580	908.012	557.688	9.80052	8.9504	390.766	1236.62	672.464	1332.19	406.786	321.437	840.263	662.264	8.23344	10.2512	10.5114	10.2061	8.69085	8.59225	9.41995	9.09856
ASMM10P044867	0.0500502	0.156418	1.36526	up	noncoding	ENSMUST00000151112	Gm14634	Ensembl	1584	chrX	+	12762543	12818219		chrX:12818159+12818219	CCCTGTCTTCCTTTCATGATGGACTGTAATGTATAAAATGAAATGAACCTTTTCCTTCCC	bidirectional	NM_001048208	Med14	mediator complex subunit 14	-	12675370	12761973	115.897	80.0321	6.7725	6.32332	138.266	131.512	54.8019	139.008	89.2343	74.0949	70.4923	86.3068	6.73721	6.99797	6.41868	6.93613	6.54693	6.51091	5.99356	6.24188
ASMM10P044867	0.0500502	0.156418	1.36526	up	noncoding	ENSMUST00000151112	Gm14634	Ensembl	1584	chrX	+	12762543	12818219		chrX:12818159+12818219	CCCTGTCTTCCTTTCATGATGGACTGTAATGTATAAAATGAAATGAACCTTTTCCTTCCC	bidirectional	NM_012005	Med14	mediator complex subunit 14	-	12679743	12761973	115.897	80.0321	6.7725	6.32332	138.266	131.512	54.8019	139.008	89.2343	74.0949	70.4923	86.3068	6.73721	6.99797	6.41868	6.93613	6.54693	6.51091	5.99356	6.24188
MM9LINCRNAEXON11711+_P1	0.0481328	0.152774	1.53666	up	noncoding	humanlincRNA0736+	humanlincRNA0736	lincRNA	15036	chr12	+	86859062	86874098		chr12:86872552+86872611	TTCCACAGCCGCCTCTCCCAGAGCGTTGGCCATCAGCACTGCAGGCACCACCAGCCACCC	intergenic							229.94	159.38	7.86746	7.24766	185.076	266.45	174.318	293.917	151.569	111.411	204.559	169.98	7.17316	8.02066	8.25314	8.02289	7.30169	7.07871	7.43942	7.17083
ASMM10P024903	0.22921	0.395514	1.55209	up	noncoding	AK050166	AK050166	Genbank	2110	chr3	-	87010136	87012244		chr3:87010323-87012244	TGTAAAGCTTCCTTCAAAGCCAACCTGAGATGCAGTTAATCGTCCCCTTGGCTTTTCACA	intergenic							290.676	203.784	8.19821	7.564	157.508	348.908	287.466	368.821	143.584	145.113	287.119	239.319	6.93865	8.42157	9.07996	8.35267	7.22604	7.45139	7.90724	7.67134
ASMM10P041634	0.0968406	0.232964	1.78754	up	noncoding	uc029xbg.1	AK172478	UCSC_knowngene	1352	chr9	-	56416698	56418050		chr9:56416715-56417940	TTTATCTACCTTGGCAAATTAAGTATGTAGTCAAGAGAACACATATTGCTCTCTGCAAAG	exon sense-overlapping	NM_172924	Peak1	pseudopodium-enriched atypical kinase 1	-	56201128	56418050	245.432	111.153	7.6084	6.77043	447.082	231.24	54.6933	248.714	101.592	97.1534	128.275	117.591	8.41443	7.82211	6.41378	7.78329	6.72354	6.88221	6.80686	6.66909
ASMM10P035532	0.0561541	0.167746	3.02847	up	noncoding	ENSMUST00000177426	Vmn1r-ps52	Ensembl	862	chr7	-	10666765	10667627		chr7:10666877-10667627	CGACTGCCTTAATCTTTTGTATCATCACTCAGTGGCTAGTGAACATCAATCATCTCATTT	intergenic							47.2312	12.2259	5.19279	3.5942	96.5042	19.419	50.9745	22.027	5.66037	9.69376	15.7026	17.847	6.19281	4.12092	6.30308	4.15434	2.7283	3.72736	3.92895	3.9922
ASMM10P019248	0.127281	0.276485	2.51969	up	noncoding	ENSMUST00000129242	Cox15	Ensembl	380	chr19	-	43738036	43740102		chr19:43740005-43740102	CTGTGTTCGGACTAATACTTGGTCTTCATTTGAATAACTCCTGTGTGTCTTGGCACGCAG	exon sense-overlapping	NM_144874	Cox15	cytochrome c oxidase assembly protein 15	-	43733253	43753000	113.257	30.4384	6.24178	4.90853	39.0689	195.786	22.8356	195.339	27.8252	17.1412	30.9578	45.8295	4.87167	7.57654	5.08046	7.43844	4.90704	4.4981	4.86683	5.36217
ASMM10P041851	0.264736	0.430107	1.20053	up	noncoding	ENSMUST00000145427	Fam81a	Ensembl	362	chr9	-	70102549	70103076		chr9:70102568-70102654	TTGGTACACTGCCAATTGAAAAGATCCTTTCCCCTCATTCATAAAACAATTCCTATTCCC	exon sense-overlapping	NM_029784	Fam81a	family with sequence similarity 81, member A	-	70089309	70141557	164.897	141.461	7.36348	7.09982	136.802	190.08	117.917	214.788	128.249	113.76	159.437	164.396	6.7239	7.53524	7.62263	7.57215	7.06501	7.10585	7.09846	7.12994
ASMM10P038763	0.581277	0.703045	1.1256	up	noncoding	BC048001	BC048001	Genbank	525	chr10	+	25993722	25994218		chr10:25994151+25994218	ATGGACACCAGCACTCCCAGAATGAGGAAAAAGCCAGATGGAGAATAAAGTCGGATTTTC	natural antisense	NM_029881	Tmem200a	transmembrane protein 200A	-	25991185	26079052	34.3472	28.448	4.98132	4.81063	27.1833	43.9282	20.766	45.5113	26.7231	14.6715	33.0466	39.3509	4.3551	5.36519	4.93135	5.27365	4.85709	4.29021	4.956	5.13921
ASMM10P023781	0.0713018	0.192714	1.2181	up	noncoding	ENSMUST00000150745	Nop56	Ensembl	3627	chr2	+	130274443	130279312		chr2:130278095+130278155	TAGGAGTGTTGTGGCAAGTCAGGGGTCTTCTGGGTTTTCAGCGCCTTGCTTTTTTGCCAG	exon sense-overlapping	NM_024193	Nop56	NOP56 ribonucleoprotein	+	130274411	130279313	96.3818	77.7129	6.56786	6.28322	101.4	105.715	66.2807	112.131	81.8921	68.8124	76.3353	83.8119	6.269	6.66972	6.71844	6.61427	6.42901	6.40673	6.0945	6.20263
ASMM10P023781	0.0713018	0.192714	1.2181	up	noncoding	ENSMUST00000150745	Nop56	Ensembl	3627	chr2	+	130274443	130279312		chr2:130278095+130278155	TAGGAGTGTTGTGGCAAGTCAGGGGTCTTCTGGGTTTTCAGCGCCTTGCTTTTTTGCCAG	natural antisense	NM_130884	Idh3b	isocitrate dehydrogenase 3 (NAD+) beta	-	130279308	130284451	96.3818	77.7129	6.56786	6.28322	101.4	105.715	66.2807	112.131	81.8921	68.8124	76.3353	83.8119	6.269	6.66972	6.71844	6.61427	6.42901	6.40673	6.0945	6.20263
ASMM10P028838	0.395261	0.546953	1.24282	up	noncoding	ENSMUST00000118023	Cct3-ps1	Ensembl	1647	chr4	+	52900598	52902683		chr4:52901780+52902683	GAGTACAAGAAAGGAGAAAGCCAGACTGACATTGAGATTACATGAGAGGAGGATTTCACC	intergenic							93.6214	79.1514	6.53471	6.22109	124.22	72.7844	91.2425	86.239	66.0887	57.4781	133.466	59.5728	6.58303	6.11341	7.21768	6.22472	6.13548	6.1672	6.85919	5.7225
ASMM10P025398	0.000903923	0.022663	1.76262	up	noncoding	ENSMUST00000170163	Sec24b	Ensembl	918	chr3	-	129983442	129984520		chr3:129984296-129984520	TAGCCTGAAGAGGGAAGGGTATGCTTGGGGTTCCCATGTGTTTGTGTTTTCTAATTACGT	exon sense-overlapping	NM_207209	Sec24b	Sec24 related gene family, member B (S. cerevisiae)	-	129983184	130060907	140.822	79.9738	7.12994	6.31222	180.766	131.518	95.2122	155.79	74.5952	72.7678	101.238	71.2945	7.13399	6.99818	7.28338	7.10422	6.30075	6.4866	6.48773	5.97381
ASMM10P344	0.155117	0.313526	2.06352	up	noncoding	uc.427+	uc.427	UCR	215	chr18	+	15151190	15151405		chr18:15151304+15151363	GTCAGATCTTACCTGAAACATTGAAGCACAAAGTCTCTCTCCAAGTCCCCTTTTCCTTTT	natural antisense	NM_134112	Kctd1	potassium channel tetramerisation domain containing 1	-	14968684	15151446	1982.89	1096.77	10.9606	9.91554	795.585	2552.04	1796.8	2787.15	758.853	686.754	1584.01	1357.47	9.20296	11.2882	12.0878	11.2637	9.55342	9.65929	10.3013	10.1481
ASMM10P056561	0.199473	0.365143	1.35746	up	noncoding	TCONS_00034037	XLOC_025224	Alexander et al 2013	1254	chr9	+	75481475	75485613		chr9:75481648+75483096	ACTAAAAGCCGTTACCAGGGCGCAGCCAAAAAGAGAAACAAGCCATGTCTTCTTCAGATT	intergenic							31.8028	19.897	4.78664	4.34572	57.8586	21.1116	22.0533	26.1876	23.0324	12.0777	19.9385	24.5393	5.44717	4.25314	5.02456	4.42167	4.64403	4.02566	4.25663	4.45657
ASMM10P055283	0.0783373	0.204129	1.52688	up	noncoding	ENSMUST00000127211	Nmd3	Ensembl	945	chr3	+	69722089	69731976		chr3:69731620+69731691	GCATCAGAATACACTGCGTATCAAGGAGATTCATGGTGAGTTCAAATTTAAAAGAATTTG	exon sense-overlapping	NM_133787	Nmd3	NMD3 homolog (S. cerevisiae)	+	69722054	69749046	340.167	253.011	8.41966	7.80907	492.53	306.502	229.187	332.451	226.038	152.343	443.392	190.272	8.55648	8.22795	8.69438	8.19981	7.87282	7.52057	8.51476	7.32814
ASMM10P048232	0.535537	0.66677	1.25828	up	noncoding	AK140557	AK140557	Genbank	2405	chr1	-	112398062	112400466		chr1:112398080-112399796	TTCTGCTCTTGCTGTATTGTGAAAGCCCAATGAAAGGTCAGGTTGCTCACTGTGTCTTGT	intergenic							105.896	58.2472	6.20967	5.87822	267.609	64.059	30.4606	61.4552	54.4941	49.1209	60.2759	69.0979	7.69707	5.9176	5.50365	5.72039	5.86535	5.94819	5.77334	5.92601
ASMM10P036525	0.796666	0.865362	1.1298	up	noncoding	ENSMUST00000126085	Aamdc	Ensembl	949	chr7	-	97550339	97579398		chr7:97568525-97568615	TATACCGTGCTGTGGTGGCAGTCATCATATTGTAGAAGAGCTAAAGGAAGCAAGAAAGGG	exon sense-overlapping	NM_001177945	Aamdc	adipogenesis associated Mth938 domain containing	-	97550330	97579497	23.3709	14.609	4.05497	3.8789	31.7356	28.9185	5	27.8296	12.8863	22.4975	9.65215	13.4	4.58011	4.72539	2.39813	4.51623	3.817	4.86467	3.27402	3.55992
ASMM10P036525	0.796666	0.865362	1.1298	up	noncoding	ENSMUST00000126085	Aamdc	Ensembl	949	chr7	-	97550339	97579398		chr7:97568525-97568615	TATACCGTGCTGTGGTGGCAGTCATCATATTGTAGAAGAGCTAAAGGAAGCAAGAAAGGG	exon sense-overlapping	NM_001177946	Aamdc	adipogenesis associated Mth938 domain containing	-	97550330	97579497	23.3709	14.609	4.05497	3.8789	31.7356	28.9185	5	27.8296	12.8863	22.4975	9.65215	13.4	4.58011	4.72539	2.39813	4.51623	3.817	4.86467	3.27402	3.55992
ASMM10P036525	0.796666	0.865362	1.1298	up	noncoding	ENSMUST00000126085	Aamdc	Ensembl	949	chr7	-	97550339	97579398		chr7:97568525-97568615	TATACCGTGCTGTGGTGGCAGTCATCATATTGTAGAAGAGCTAAAGGAAGCAAGAAAGGG	exon sense-overlapping	NM_001177947	Aamdc	adipogenesis associated Mth938 domain containing	-	97550330	97579497	23.3709	14.609	4.05497	3.8789	31.7356	28.9185	5	27.8296	12.8863	22.4975	9.65215	13.4	4.58011	4.72539	2.39813	4.51623	3.817	4.86467	3.27402	3.55992
ASMM10P036525	0.796666	0.865362	1.1298	up	noncoding	ENSMUST00000126085	Aamdc	Ensembl	949	chr7	-	97550339	97579398		chr7:97568525-97568615	TATACCGTGCTGTGGTGGCAGTCATCATATTGTAGAAGAGCTAAAGGAAGCAAGAAAGGG	exon sense-overlapping	NM_183251	Aamdc	adipogenesis associated Mth938 domain containing	-	97550330	97579497	23.3709	14.609	4.05497	3.8789	31.7356	28.9185	5	27.8296	12.8863	22.4975	9.65215	13.4	4.58011	4.72539	2.39813	4.51623	3.817	4.86467	3.27402	3.55992
ASMM10P003585	0.369259	0.524605	1.15639	up	noncoding	ENSMUST00000171009	Gm8032	Ensembl	574	chr14	+	42557050	42560015		chr14:42559180+42559863	ATTCCTACAGGCACACCCACCTCCTGAAAGAATGCAATCAATTGAAGAAAAAAGTAAGGA	intergenic							99.9548	86.7644	6.64002	6.43039	98.6997	107.991	79.1946	113.934	70.706	96.2222	89.5392	90.5901	6.22824	6.70224	6.99313	6.63646	6.22796	6.86935	6.31613	6.30815
ASMM10P016399	0.192661	0.358157	1.30778	up	noncoding	NR_045428	2410021H03Rik	RefSeq	762	chr17	-	69275361	69277206		chr17:69275461-69275906	AAGTCAGTTTTCTTATATGGGAAAGTTTTACTGAGAAGGGGGCTTCTCTCACTTAAGAAA	intronic antisense	NM_013813	Epb4.1l3	erythrocyte protein band 4.1-like 3	+	69156809	69289987	30.6027	21.8102	4.84673	4.45962	33.8789	34.986	20.9222	32.6238	13.2953	25.2971	27.0363	21.6121	4.66677	5.01346	4.94459	4.76209	3.86051	5.021	4.68285	4.2741
ASMM10P002940	0.419151	0.567513	1.30386	up	noncoding	ENSMUST00000153508	Vmn2r-ps54	Ensembl	1108	chr7	+	41667991	41694902	uc009glz.2	chr7:41694052+41694791	TTTCCAATGAGACAGATTCCTTACCACCTCCACTCTCACCCAGATCTACTCATTATCTGT	intergenic							617.803	538.919	9.3542	8.97142	396.083	706.449	595.407	773.271	382.027	490.424	607.389	675.838	8.25197	9.43802	10.3045	9.42236	8.60384	9.19439	8.96267	9.12476
ASMM10P024250	0.347921	0.505259	1.38148	up	noncoding	ENSMUST00000127942	Gm11465	Ensembl	435	chr2	+	165880024	165882056		chr2:165881959+165882056	AATCTTTAACCTTTCCCCTAAATCTGCTGGCTTAAGAGAACAGGAAGAAAGGGGAACCCC	intronic antisense	NM_001252584	Zmynd8	zinc finger, MYND-type containing 8	-	165784151	165884751	37.349	24.3648	5.04299	4.57678	22.2521	46.8224	21.6292	58.6924	11.9137	24.5534	29.1027	31.8895	4.06548	5.45797	4.99602	5.65251	3.71368	4.98024	4.7783	4.83491
ASMM10P024250	0.347921	0.505259	1.38148	up	noncoding	ENSMUST00000127942	Gm11465	Ensembl	435	chr2	+	165880024	165882056		chr2:165881959+165882056	AATCTTTAACCTTTCCCCTAAATCTGCTGGCTTAAGAGAACAGGAAGAAAGGGGAACCCC	intronic antisense	NM_001252587	Zmynd8	zinc finger, MYND-type containing 8	-	165827128	165884751	37.349	24.3648	5.04299	4.57678	22.2521	46.8224	21.6292	58.6924	11.9137	24.5534	29.1027	31.8895	4.06548	5.45797	4.99602	5.65251	3.71368	4.98024	4.7783	4.83491
ASMM10P024250	0.347921	0.505259	1.38148	up	noncoding	ENSMUST00000127942	Gm11465	Ensembl	435	chr2	+	165880024	165882056		chr2:165881959+165882056	AATCTTTAACCTTTCCCCTAAATCTGCTGGCTTAAGAGAACAGGAAGAAAGGGGAACCCC	intronic antisense	NM_027230	Zmynd8	zinc finger, MYND-type containing 8	-	165784151	165884751	37.349	24.3648	5.04299	4.57678	22.2521	46.8224	21.6292	58.6924	11.9137	24.5534	29.1027	31.8895	4.06548	5.45797	4.99602	5.65251	3.71368	4.98024	4.7783	4.83491
ASMM10P050200	0.0150419	0.0815334	1.43339	up	noncoding	ENSMUST00000019829	Synj2bp	Ensembl	790	chr12	-	81501795	81504962		chr12:81504653-81504962	TTGTTCACTTAAGAGACTTAGTCTTTTGCCTTTCTGACTTCTCTCTCTTGCTATTGACAG	exon sense-overlapping	NM_025292	Synj2bp	synaptojanin 2 binding protein	-	81492193	81532907	537.158	407.169	9.10192	8.58249	735.138	510.321	352.141	551.032	306.761	369.603	476.872	475.439	9.09373	8.96523	9.41802	8.93071	8.28834	8.80029	8.61032	8.63102
ASMM10P003414	0.238718	0.404596	1.55493	up	noncoding	ENSMUST00000164716	Gm17114	Ensembl	511	chr4	-	117835298	117868558		chr4:117835383-117868173	AATCTGGGCCTTGTCCGGGTGGCTTTCTTAAAGGGAAAGTTGCATCAGCCTCCCGAGGCT	natural antisense	NM_008135	Slc6a9	solute carrier family 6 (neurotransmitter transporter, glycine), member 9	+	117835257	117869305	157.345	99.0884	7.19407	6.55722	74.3913	211.335	118.746	224.909	69.6749	76.5101	147.347	102.821	5.81838	7.68378	7.63369	7.64042	6.20691	6.55201	6.99341	6.47654
ASMM10P027120	0.398411	0.549378	1.42711	up	noncoding	AK035167	AK035167	Genbank	2438	chr4	-	56017850	56020288		chr4:56017864-56020288	CTAGTTTTCTTGATTTTAAGCACAAAATGACTAAGAAAATAATCTCCTCTGGTTCTGGGC	intergenic							292.14	220.994	8.16639	7.6533	130.358	365.831	300.111	372.261	159.751	149.354	354.38	220.49	6.65406	8.48672	9.15797	8.36683	7.37292	7.49429	8.19716	7.54884
ASMM10P057307	0.258545	0.424287	1.23904	up	noncoding	uc012ebf.1	Miat	UCSC_knowngene	1414	chr5	-	112220924	112228948		chr5:112221827-112228054	TCCTGCGAGGTGAGTTCCTGCTGGTTCCCAGGTGGTGGAAGAGTGGAGAGATTTGGGAAA	intergenic							47.0021	32.6588	5.38569	5.07647	50.413	55.1199	19.6696	62.8058	30.9955	34.1579	33.9267	31.5549	5.24452	5.69833	4.85042	5.74949	5.0596	5.43371	4.99118	4.82137
ASMM10P046374	0.196749	0.362414	1.3081	up	noncoding	ENSMUST00000125722	Meis1	Ensembl	2784	chr11	-	18986773	19018922		chr11:18986787-18988267	GCTACAGGGGTCACAGCCTAGCGTTTTGTTTGCTTCATTTTTGCTTTCATTTCTTGCTTT	exon sense-overlapping	NM_001193271	Meis1	Meis homeobox 1	-	18880427	19018969	61.1225	45.0892	5.91346	5.52598	53.7888	61.8871	62.3354	66.4786	45.8365	38.1184	46.9065	49.4953	5.33923	5.86841	6.61645	5.82973	5.6064	5.58982	5.43384	5.47387
ASMM10P046374	0.196749	0.362414	1.3081	up	noncoding	ENSMUST00000125722	Meis1	Ensembl	2784	chr11	-	18986773	19018922		chr11:18986787-18988267	GCTACAGGGGTCACAGCCTAGCGTTTTGTTTGCTTCATTTTTGCTTTCATTTCTTGCTTT	exon sense-overlapping	NM_010789	Meis1	Meis homeobox 1	-	18880427	19018969	61.1225	45.0892	5.91346	5.52598	53.7888	61.8871	62.3354	66.4786	45.8365	38.1184	46.9065	49.4953	5.33923	5.86841	6.61645	5.82973	5.6064	5.58982	5.43384	5.47387
ASMM10P032594	0.753319	0.835132	1.02352	up	noncoding	NR_033148	Gm20605	RefSeq	4513	chr5	+	137629122	137642896		chr5:137641171+137641333	TAGACTGCTATATTTCTGTGCCTGGCAGAGGAGCTTTACCGGCACAAGTGCCCCGTGCCT	exon sense-overlapping	NM_001081962	Sap25	sin3 associated polypeptide	+	137641472	137642902	25.3831	21.8044	4.5434	4.50986	31.2064	23.9206	15.4559	30.9493	22.698	19.2975	23.6924	21.5296	4.55512	4.43763	4.49987	4.68097	4.62066	4.6566	4.49417	4.268
ASMM10P032594	0.753319	0.835132	1.02352	up	noncoding	NR_033148	Gm20605	RefSeq	4513	chr5	+	137629122	137642896		chr5:137641171+137641333	TAGACTGCTATATTTCTGTGCCTGGCAGAGGAGCTTTACCGGCACAAGTGCCCCGTGCCT	exon sense-overlapping	NM_001168652	Lrch4	leucine-rich repeats and calponin homology (CH) domain containing 4	+	137629122	137641099	25.3831	21.8044	4.5434	4.50986	31.2064	23.9206	15.4559	30.9493	22.698	19.2975	23.6924	21.5296	4.55512	4.43763	4.49987	4.68097	4.62066	4.6566	4.49417	4.268
ASMM10P032594	0.753319	0.835132	1.02352	up	noncoding	NR_033148	Gm20605	RefSeq	4513	chr5	+	137629122	137642896		chr5:137641171+137641333	TAGACTGCTATATTTCTGTGCCTGGCAGAGGAGCTTTACCGGCACAAGTGCCCCGTGCCT	exon sense-overlapping	NM_146164	Lrch4	leucine-rich repeats and calponin homology (CH) domain containing 4	+	137629122	137641099	25.3831	21.8044	4.5434	4.50986	31.2064	23.9206	15.4559	30.9493	22.698	19.2975	23.6924	21.5296	4.55512	4.43763	4.49987	4.68097	4.62066	4.6566	4.49417	4.268
humanlincRNA1003-_P1	0.470709	0.611602	1.42288	up	noncoding	humanlincRNA1003-	humanlincRNA1003	lincRNA	27134	chr12	-	13067915	13095049		chr12:13067934-13067993	TGTGAACCTAAAAAGACCTGAGCATCTTAAATCTCTCCAACACTATCCATATCCCTGTCT	intergenic							638.453	494.789	9.28264	8.77383	230.845	772.741	636.728	913.498	342.15	286.523	748.315	602.169	7.48545	9.56423	10.4145	9.6664	8.44179	8.42743	9.2658	8.96028
ASMM10P009983	0.508169	0.643216	1.25768	up	noncoding	NR_038188	Cd1d2	RefSeq	1245	chr3	+	86986585	86989532		chr3:86987265+86987542	AAAGAAGACTATCCCATTGAGATCCAGTTGTCTACCGGCTGTGAAATGTACCCTGGGAAT	intergenic							499.567	512.399	8.98312	8.65236	701.252	465.782	312.262	518.971	340.923	347.099	1130.92	230.66	9.02809	8.83565	9.22255	8.84618	8.43576	8.71211	9.84676	7.61481
ASMM10P052978	0.00235766	0.0338136	2.39358	up	noncoding	uc009ets.1	AK087382	UCSC_knowngene	1747	chr6	+	148944866	148947129		chr6:148945390+148945453	GGTCGCGGCCCTAAGCACGTGGCTTGTCAGGTGAAGCACACACAACAAAAAGGGAAAAAA	natural antisense	NM_019643	Fam60a	family with sequence similarity 60, member A	-	148921058	148946432	230.471	98.5742	7.85591	6.59674	205.724	255.487	156.389	304.282	113.029	88.9152	76.0386	116.314	7.32669	7.95864	8.06856	8.06975	6.88194	6.76076	6.0907	6.65356
ASMM10P033467	0.188332	0.352889	1.31942	up	noncoding	ENSMUST00000134851	Cnbp	Ensembl	920	chr6	-	87843999	87850994		chr6:87845575-87845655	CAGCATTCATTAATACCAAGACTGGCCTGATTATCCCAATTCTTTTTGTTTCTACTCAAA	exon sense-overlapping	NM_001109745	Cnbp	cellular nucleic acid binding protein	-	87842614	87851106	73.9483	55.1188	6.20499	5.80508	71.6469	70.7593	73.7947	79.5922	56.121	50.8526	65.2578	48.2438	5.76399	6.07274	6.88317	6.10006	5.90748	5.99462	5.88211	5.43611
ASMM10P033467	0.188332	0.352889	1.31942	up	noncoding	ENSMUST00000134851	Cnbp	Ensembl	920	chr6	-	87843999	87850994		chr6:87845575-87845655	CAGCATTCATTAATACCAAGACTGGCCTGATTATCCCAATTCTTTTTGTTTCTACTCAAA	exon sense-overlapping	NM_001109746	Cnbp	cellular nucleic acid binding protein	-	87842614	87851106	73.9483	55.1188	6.20499	5.80508	71.6469	70.7593	73.7947	79.5922	56.121	50.8526	65.2578	48.2438	5.76399	6.07274	6.88317	6.10006	5.90748	5.99462	5.88211	5.43611
ASMM10P033467	0.188332	0.352889	1.31942	up	noncoding	ENSMUST00000134851	Cnbp	Ensembl	920	chr6	-	87843999	87850994		chr6:87845575-87845655	CAGCATTCATTAATACCAAGACTGGCCTGATTATCCCAATTCTTTTTGTTTCTACTCAAA	exon sense-overlapping	NM_013493	Cnbp	cellular nucleic acid binding protein	-	87842614	87851106	73.9483	55.1188	6.20499	5.80508	71.6469	70.7593	73.7947	79.5922	56.121	50.8526	65.2578	48.2438	5.76399	6.07274	6.88317	6.10006	5.90748	5.99462	5.88211	5.43611
ASMM10P030894	0.442189	0.587348	1.43397	up	noncoding	AK155820	AK155820	Genbank	2100	chr5	-	114170024	114172122		chr5:114170396-114172122	CTCAGCTAAACATCTCGTCTAGATTTCTTTCTCCAGAGGCTGGGTACCTCAAGATTTTCG	intronic antisense	NM_133904	Acacb	acetyl-Coenzyme A carboxylase beta	+	114165517	114250758	38.7241	23.6305	5.09612	4.57611	14.7371	42.1671	52.113	45.8794	16.8235	23.2767	19.9448	34.4771	3.45974	5.30018	6.33789	5.28669	4.19176	4.91042	4.25696	4.94531
ASMM10P053638	0.992765	0.995708	1.0049	up	noncoding	ENSMUST00000119230	Gm8260	Ensembl	353	chrX	-	64047553	64047906		chrX:64047707-64047765	GAGGTAGATAAAAAGTGGAAGAAGGTGGGGAGGAAGAGCAGGAAGGGGAGACGGAGAAGG	intergenic							27.6035	26.7823	4.51706	4.51	10.5675	42.7462	18.0123	39.0881	11.7106	29.3543	11.6072	54.4571	2.98198	5.32291	4.71981	5.04353	3.68725	5.22626	3.52374	5.60277
ASMM10P002929	0.000262523	0.0150414	4.98024	up	noncoding	ENSMUST00000153321	Foxa3	Ensembl	1915	chr7	-	19013281	19023538		chr7:19014748-19014921	GTGCTTCCGGGCTCCAGGCAAGATGCTGACCCTGAGTGAAATCTACCAATGGATCATGGA	exon sense-overlapping	NM_008260	Foxa3	forkhead box A3	-	19013282	19023539	401.046	88.7048	8.73992	6.4237	359.209	414.934	365.997	464.043	87.9846	54.381	105.833	106.621	8.11339	8.66985	9.48335	8.69309	6.52744	6.08789	6.55092	6.52857
ASMM10P031847	0.640326	0.750297	1.08509	up	noncoding	ENSMUST00000163028	Tmem33	Ensembl	984	chr5	+	67260896	67269006		chr5:67268941+67269006	CTGAAACCCTTCCCAACAAGCCCAGACTTGTTTGTTTGATTATTAAGTAAATGTATTAAC	exon sense-overlapping	NM_028975	Tmem33	transmembrane protein 33	+	67260651	67291461	117.391	111.249	6.86269	6.74487	96.7671	146.326	89.0344	137.436	95.6108	79.8895	137.24	132.257	6.19775	7.15471	7.17911	6.91919	6.64281	6.61156	6.89445	6.83067
ASMM10P031847	0.640326	0.750297	1.08509	up	noncoding	ENSMUST00000163028	Tmem33	Ensembl	984	chr5	+	67260896	67269006		chr5:67268941+67269006	CTGAAACCCTTCCCAACAAGCCCAGACTTGTTTGTTTGATTATTAAGTAAATGTATTAAC	exon sense-overlapping	NM_030108	Tmem33	transmembrane protein 33	+	67260651	67291461	117.391	111.249	6.86269	6.74487	96.7671	146.326	89.0344	137.436	95.6108	79.8895	137.24	132.257	6.19775	7.15471	7.17911	6.91919	6.64281	6.61156	6.89445	6.83067
ASMM10P043673	0.274898	0.440593	1.12371	up	noncoding	NR_045321	Gm14635	RefSeq	1412	chrX	-	12339778	12354996		chrX:12339806-12340636	TAAGATTACGTTGTATACCATGCCCGTGTCTGCTCCTATGTCTCTTTTTAAATTATTTAC	intergenic							375.297	365.65	8.60839	8.44012	456.963	387.551	274.799	381.873	352.393	285.82	397.358	427.029	8.44421	8.57676	9.00361	8.40895	8.48626	8.42513	8.35867	8.4904
ASMM10P021902	0.236485	0.402238	1.62307	up	noncoding	NR_015463	9430008C03Rik	RefSeq	3175	chr2	-	158353699	158361509		chr2:158361135-158361196	AATCCATTGACCAGGATTTAAGTTGAGACTCCCCCAGGACCCCGGGTGCAGCATCTGGGT	intergenic							2244.94	1629.21	11.2103	10.5115	1260.36	2810.82	2084.97	2823.6	1352.26	1059	2203.23	1902.37	9.81166	11.4277	12.3132	11.2885	10.3613	10.2756	10.7695	10.6397
ASMM10P021510	0.329754	0.48893	1.26951	up	noncoding	ENSMUST00000143857	Gm14022	Ensembl	691	chr2	-	129060945	129065686		chr2:129060959-129061086	ACTTTAGAGCCAACATCATCTGCAGACTCTCCACTGGCGCCAGAGACCCCAGCAAAAGAA	bidirectional	NM_027192	Ttl	tubulin tyrosine ligase	+	129065946	129096283	47.0842	33.0281	5.34929	5.00502	88.4191	36.3272	26.305	37.2857	33.1452	15.6261	39.9802	43.3608	6.0628	5.07718	5.28526	4.97195	5.15378	4.37608	5.21199	5.27823
ASMM10P011024	0.234474	0.400182	1.35415	up	noncoding	ENSMUST00000160393	Osgep	Ensembl	2004	chr14	-	50906477	50924834		chr14:50906502-50907357	CAGGATCTACTATATAGCCCAAAGTGATTCTGTGTGAATAACCACATTTGTGAAGTAAAA	exon sense-overlapping	NM_133676	Osgep	O-sialoglycoprotein endopeptidase	-	50915373	50924893	155.695	108.311	7.17166	6.73427	106.436	203.248	81.6172	231.479	126.607	84.7665	105.981	115.889	6.33931	7.62695	7.03996	7.68041	7.04412	6.6923	6.5527	6.64796
ASMM10P003061	0.86913	0.916229	1.04343	up	noncoding	ENSMUST00000155766	BC006965	Ensembl	1120	chr11	-	112687642	112711341		chr11:112711139-112711281	CTGGGGGACGATGGCCAAGGGACAGTGGAAAAATGGCAGGGCAGACCCCCTTGGATTTGC	intergenic							29.0038	24.4726	4.73526	4.67393	17.4994	31.0452	25.4704	42	23.3132	22.7117	23.9576	27.908	3.72234	4.83438	5.23607	5.14825	4.66257	4.87757	4.50934	4.64624
ASMM10P016839	0.251269	0.416407	1.85819	up	noncoding	NR_027452	Gm17801	RefSeq	1405	chr17	+	25274123	25275528		chr17:25275264+25275528	TATGCAAATCACTCTAATCTCCCTAGCAGGCAAGCACTTCTTATGACTATCCCATGTAGA	bidirectional	NM_001177609	Ube2i	ubiquitin-conjugating enzyme E2I	-	25260510	25273914	1254.01	803.133	10.2983	9.40442	474.002	1557.84	1328.97	1655.24	538.209	434.311	1483.63	756.384	8.49542	10.5864	11.5864	10.525	9.08028	9.0325	10.2105	9.2944
ASMM10P002607	0.619328	0.733842	1.19126	up	noncoding	ENSMUST00000147478	5530601H04Rik	Ensembl	311	chrX	-	105043270	105070043		chrX:105044085-105068570	TAAAAACAGAAAGATCTCCAGAAAGAAGCCATGAGTTCAGGATCAAGCTCAGAAGCGCAC	intergenic							38.736	25.6859	4.9863	4.73381	18.5184	59.3869	17.2695	59.7692	21.3595	25.2274	26.6352	29.5215	3.80344	5.80897	4.65546	5.67733	4.52897	5.01735	4.66174	4.72719
humanlincRNA2125-_P1	0.110611	0.252876	2.05971	up	noncoding	humanlincRNA2125-	humanlincRNA2125	lincRNA	16151	chr6	-	40287947	40304098		chr6:40288231-40288290	GGAAACAAATGGGGTAAGAGATGGGTTGGGCTGAATAGTGGTCACTAAAATCAGGTCAAT	intergenic							43.5	19.1019	5.23356	4.19112	30.172	55.39	19.5183	68.9198	25.4301	19.1349	7.09266	24.75	4.50356	5.70563	4.84131	5.88374	4.78431	4.64426	2.86472	4.47118
ASMM10P057961	0.387802	0.540543	1.22371	up	noncoding	BY465579	humanlincRNA0727	lincRNA	435	chr12	+	81677287	81677739	NM_001113391, NM_001113392, NM_001113393, NM_001113394, NM_031162	chr12:81677495+81677555	ATCTGCCCTATTTGGCTTGGACTTTAAGCTTCTAGCAGGTTACCTTTGTTTTTATTTCCT	intergenic							31.3661	24.5524	4.87479	4.58352	25.6827	34.1451	22.6063	43.0304	15.1018	18.7184	39.295	25.0944	4.27231	4.97866	5.06157	5.18662	4.04117	4.61497	5.18762	4.49033
ASMM10P057546	0.369588	0.524804	1.04458	up	noncoding	BE852031	humanlincRNA1237	lincRNA	492	chr1	-	88656388	88658100		chr1:88656425-88657667	TTGAGCAAAACCACCTGTGGTCCTGGATAAGGTGGGCTGGGGATGGCATGGGTGAAGTCT	intergenic							39.9371	35.2337	5.23238	5.16947	51.2777	37.4942	26.6088	44.3675	30.9966	29.425	42.0587	38.4545	5.27156	5.12222	5.30267	5.23308	5.0598	5.22877	5.28148	5.10782
mouselincRNA0079+_P1	0.64641	0.755019	1.21467	up	noncoding	mouselincRNA0079+	mouselincRNA0079	lincRNA	11971	chr1	+	119278670	119290641		chr1:119290388+119290447	TGTACAAATATTTGCTAGGTGCCTGACACAGTCACCCAAGATCTGGCTCTGTAGCAAACT	intergenic							32.9965	23.6744	4.8712	4.59064	22.9207	25.2794	59.4981	24.2878	18.8948	19.5127	32.8507	23.4393	4.11029	4.52239	6.54543	4.30668	4.3559	4.67099	4.94889	4.38677
ASMM10P027899	0.00258544	0.035077	1.81337	up	noncoding	NR_045036	Khdrbs1	RefSeq	2601	chr4	-	129703168	129742303		chr4:129703185-129703825	CTGTACTAAAGTTTTCAAGTATCTGCCTCTGCATGAAGCGTTCAATAAAGGCTTGGTCAA	exon sense-overlapping	NM_011317	Khdrbs1	KH domain containing, RNA binding, signal transduction associated 1	-	129713814	129742303	465.479	244.188	8.74532	7.88664	692.582	461.659	176.962	530.714	227.248	218.72	258.064	272.72	9.01177	8.82045	8.27244	8.87662	7.88151	8.05238	7.76368	7.849
ASMM10P017303	0.601585	0.719772	1.16848	up	noncoding	uc029tif.1	AK205023	UCSC_knowngene	273	chr17	+	47599416	47599689	NM_001081635, NM_001081636, NM_007632	chr17:47599628+47599688	ACAAGGTTTGGGCTGGTGGCCCATTTCTATCATGCTGCCTTAATAAAGATTTCGGAATAA	exon sense-overlapping	NM_001081636	Ccnd3	cyclin D3	+	47505050	47599688	9935.9	7568.55	12.9495	12.7249	21113.4	7946.02	1749	8935.22	8697.6	7788.6	6408.34	7379.64	13.8621	12.9327	12.0428	12.9605	12.9386	13.0568	12.3195	12.5847
ASMM10P017303	0.601585	0.719772	1.16848	up	noncoding	uc029tif.1	AK205023	UCSC_knowngene	273	chr17	+	47599416	47599689	NM_001081635, NM_001081636, NM_007632	chr17:47599628+47599688	ACAAGGTTTGGGCTGGTGGCCCATTTCTATCATGCTGCCTTAATAAAGATTTCGGAATAA	natural antisense	NM_016859	Bysl	bystin-like	-	47599330	47611492	9935.9	7568.55	12.9495	12.7249	21113.4	7946.02	1749	8935.22	8697.6	7788.6	6408.34	7379.64	13.8621	12.9327	12.0428	12.9605	12.9386	13.0568	12.3195	12.5847
ASMM10P020876	0.0221443	0.0990313	1.52473	up	noncoding	AK052957	AK052957	Genbank	1483	chr2	-	84838850	84840333		chr2:84840077-84840333	TAAGGACATACTTTATAAGGAGGCAGATGGGGTGGCCGGCGGGCGGGTGTGTTTACCAGA	natural antisense	NM_001081349	Slc43a1	solute carrier family 43, member 1	+	84839407	84863586	35.7964	21.5111	5.09757	4.48902	32.5372	38.3048	28.8106	43.5329	20.4278	20.3861	19.6551	25.5755	4.61537	5.154	5.41806	5.20286	4.46625	4.73254	4.23716	4.52013
ASMM10P020876	0.0221443	0.0990313	1.52473	up	noncoding	AK052957	AK052957	Genbank	1483	chr2	-	84838850	84840333		chr2:84840077-84840333	TAAGGACATACTTTATAAGGAGGCAGATGGGGTGGCCGGCGGGCGGGTGTGTTTACCAGA	natural antisense	NM_024497	Slc43a1	solute carrier family 43, member 1	+	84840322	84863586	35.7964	21.5111	5.09757	4.48902	32.5372	38.3048	28.8106	43.5329	20.4278	20.3861	19.6551	25.5755	4.61537	5.154	5.41806	5.20286	4.46625	4.73254	4.23716	4.52013
ASMM10P029670	0.219389	0.385654	1.8195	up	noncoding	ENSMUST00000154648	Gpatch3	Ensembl	468	chr4	+	133579703	133583010		chr4:133579713+133579785	TGGGCCCAGAAACTCCTTCCTTTTAGGAAGTCAGAAACAGGTCCCCTCCCTGTCCCCTGT	exon sense-overlapping	NM_172876	Gpatch3	G patch domain containing 3	+	133574744	133584242	10139.3	6152.55	13.2523	12.3888	4067.76	14477	6224.3	15788.2	3743.42	5315.89	8881.4	6669.49	11.4741	13.8277	13.9104	13.7971	11.7934	12.5248	12.789	12.4479
ASMM10P057807	0.444395	0.589228	1.20218	up	noncoding	BU962284	mouselincRNA0049	lincRNA	677	chr1	-	78726781	78740495		chr1:78730684-78730829	CCAGTCCACTTGTCCCAAAATGCATCGTCTGGAGTCTCAGGCGCTCTGTCTGTGAGTGAG	intergenic							79.0244	57.6918	6.12752	5.86187	62.3832	108.167	33.0259	112.522	58.0517	47.5964	52.0968	73.0223	5.55385	6.70473	5.63212	6.61937	5.95501	5.90385	5.57624	6.01237
ASMM10P003870	0.000636024	0.0202349	3.94875	up	noncoding	ENSMUST00000178097	Tpd52-ps	Ensembl	555	chr8	-	79680265	79680824		chr8:79680510-79680563	CAAAGGGTGGGACGTGACGGCAACCAATGCATACAAGAAGACATCTGAAACTCTATCGCA	intergenic							383.423	102.297	8.57944	6.59804	621.734	306.026	289.251	316.681	83.6325	79.5792	162.028	83.9469	8.86852	8.22494	9.09044	8.13387	6.45847	6.60579	7.12282	6.2051
ASMM10P042775	0.34654	0.503865	1.44406	up	noncoding	AK028131	AK028131	Genbank	2325	chr9	+	45930111	45932436		chr9:45932266+45932436	TTTGTTTTATAGTTTGTGTTTTTGTTGGGTTTTCCTCCCCCACACCCCCAGAAAGGGTTG	natural antisense	NM_011526	Tagln	transgelin	-	45929627	45936058	4052.33	3284.71	12.0528	11.5227	2256.34	5145.05	3353.72	5454.23	2606.49	2428.11	4496.15	3608.11	10.6385	12.2901	13.0511	12.2315	11.2783	11.4356	11.8029	11.5739
ASMM10P049086	0.0111948	0.0705998	3.30713	up	noncoding	NR_036452	E230016K23Rik	RefSeq	2221	chr11	+	83582060	83623693		chr11:83609937+83610020	AGTGGAAGAGAAAAGTTATTAGGATGTGGGGGAAGTGGACCTGTTCAGCGATAGTTCTTT	intronic antisense	NM_009139	Ccl6	chemokine (C-C motif) ligand 6	-	83587885	83593087	173.694	52.5632	7.39214	5.66656	96.5616	214.293	144.195	239.726	64.3463	35.5229	74.1293	36.2544	6.19383	7.70767	7.93896	7.72809	6.09831	5.49035	6.05851	5.01906
ASMM10P054408	0.35442	0.511246	1.22663	up	noncoding	ENSMUST00000181657	Pvt1	Ensembl	2794	chr15	+	62038060	62250973		chr15:62107441+62107501	GCTACCTGGAGCTCCCTCTAAAATGTAAGCCCCTAAGACCCATCTCCTTTCAATGCAGTG	intergenic							313.799	275.342	8.32459	8.02989	231.927	368.192	242.022	413.056	218.121	223.428	337.873	321.948	7.49346	8.49879	8.78607	8.52005	7.81505	8.08421	8.13219	8.08809
ASMM10P056222	0.802411	0.869255	1.03788	up	noncoding	TCONS_00015968	XLOC_011758	Alexander et al 2013	288	chr19	+	7960055	8256775		chr19:7960264+8256696	GACTTCAGTTGTTACCTTCACTCAAAGCTTCATGGTGCATTTCAACAGACTTGACTTCAG	intronic antisense	NM_001013820	Slc22a28	solute carrier family 22, member 28	-	8062208	8131982	184.566	185.703	7.54549	7.49184	162.039	214.487	135.938	225.802	167.966	166.079	186.831	221.937	6.98259	7.70872	7.84329	7.64735	7.44698	7.64766	7.31439	7.55835
ASMM10P056222	0.802411	0.869255	1.03788	up	noncoding	TCONS_00015968	XLOC_011758	Alexander et al 2013	288	chr19	+	7960055	8256775		chr19:7960264+8256696	GACTTCAGTTGTTACCTTCACTCAAAGCTTCATGGTGCATTTCAACAGACTTGACTTCAG	intronic antisense	NM_134256	Slc22a27	solute carrier family 22, member 27	-	7864388	7966027	184.566	185.703	7.54549	7.49184	162.039	214.487	135.938	225.802	167.966	166.079	186.831	221.937	6.98259	7.70872	7.84329	7.64735	7.44698	7.64766	7.31439	7.55835
ASMM10P056222	0.802411	0.869255	1.03788	up	noncoding	TCONS_00015968	XLOC_011758	Alexander et al 2013	288	chr19	+	7960055	8256775		chr19:7960264+8256696	GACTTCAGTTGTTACCTTCACTCAAAGCTTCATGGTGCATTTCAACAGACTTGACTTCAG	intronic antisense	NM_172776	Slc22a29	solute carrier family 22. member 29	-	8160167	8218839	184.566	185.703	7.54549	7.49184	162.039	214.487	135.938	225.802	167.966	166.079	186.831	221.937	6.98259	7.70872	7.84329	7.64735	7.44698	7.64766	7.31439	7.55835
ASMM10P021434	0.164658	0.326011	1.81156	up	noncoding	NR_040611	4930517E11Rik	RefSeq	1457	chr2	-	124123635	124129956		chr2:124123666-124124976	CTTTCCTCCATGTTTATATGTATGTAATAATCCCACCTCCCTGTTCAACTGTATACAATA	intergenic							3935.11	2430.91	11.9457	11.0885	1907.34	5482.89	2767.69	5582.52	1951.98	1615.58	3026.96	3129.11	10.3952	12.3893	12.742	12.2565	10.8841	10.8677	11.2316	11.3706
ASMM10P037589	0.485955	0.624444	1.11492	up	noncoding	ENSMUST00000149805	Numbl	Ensembl	8511	chr7	+	27258805	27282144		chr7:27264580+27264875	AGTGCTGTGAATTCTCATCCTTCAGTTCTCTGTCATTCTTCCCATTCAAACCCTGGACGT	exon sense-overlapping	NM_010950	Numbl	numb-like	+	27258760	27282150	190.585	187.198	7.61476	7.45782	195.527	203.616	154.134	209.063	146.037	136.775	193.612	272.366	7.25233	7.62925	8.04675	7.53072	7.25198	7.37001	7.36168	7.84759
ASMM10P017189	0.564465	0.690271	1.06792	up	noncoding	AK138490	AK138490	Genbank	1500	chr17	+	37079323	37080821		chr17:37080761+37080821	AATGTCTGCTCTGCTGTGGAGAACACAGGGTTCCTTCTGAGGATTCTTGGTCTTATAGAT	intergenic							382.166	379.926	8.55373	8.45892	545.972	382.26	207.331	393.101	386.908	255.749	345.233	531.816	8.68887	8.55551	8.52041	8.45013	8.62082	8.26459	8.16239	8.78789
ASMM10P044133	0.484307	0.623378	1.09522	up	noncoding	uc009tru.1	AK079403	UCSC_knowngene	368	chrX	-	85609360	85612499		chrX:85612391-85612499	ACATGGTAGCTCACAGCTATCCAAGTCCAGTCCCAAGGACTGAAGGCTCTCCTCTGGCCT	natural antisense	NM_025729	Tab3	TGF-beta activated kinase 1/MAP3K7 binding protein 3	+	85574021	85634469	45.2801	39.285	5.45499	5.32377	42.4625	49.601	36.9969	52.0599	35.3362	32.7457	46.8244	42.2338	4.99411	5.5429	5.80787	5.47507	5.24496	5.37616	5.43103	5.24294
ASMM10P001737	0.119832	0.265802	1.69363	up	noncoding	ENSMUST00000133286	Ncbp1	Ensembl	781	chr4	+	46165195	46171979		chr4:46167372+46168508	TGAGAGTCATGTTTGAAGTGTGGAGGAACCATCCACAGTAGCAAACTGGATCTTCTCATC	exon sense-overlapping	NM_001033201	Ncbp1	nuclear cap binding protein subunit 1	+	46138510	46172402	80.3702	47.4472	6.23544	5.47532	134.142	57.7863	68.2717	61.2814	53.1933	28.8411	77.6394	30.1148	6.69578	5.76861	6.76301	5.71437	5.82798	5.20205	6.11689	4.75436
ASMM10P038273	0.226717	0.393122	1.20429	up	noncoding	ENSMUST00000173890	Vmn2r-ps73	Ensembl	1194	chr7	+	85696355	85698580		chr7:85698520+85698580	AGGACATCTGCTGTTTTGATAGTAACCCCTGCCCAGAAAATGAAATTTCCAACATAACAA	intergenic							149.178	129.143	7.25347	6.98529	144.863	158.839	126.391	166.62	125.617	115.57	144.242	131.144	6.80945	7.27398	7.72773	7.20272	7.03268	7.12741	6.9627	6.81836
ASMM10P058149	0.00577842	0.0506889	2.3934	up	noncoding	BB589685	humanlincRNA0785	lincRNA	625	chr2	+	118499202	118500460	NM_053095, uc011wrl.1	chr2:118499315+118499407	AGTTGCTGGTGCACATTAATAGTATCATGGGAGCCCAGGCAGAGTGGGAGCAGCGAGCTC	intergenic							38.4843	13.5636	5.09796	3.83889	27.7039	50.7056	19.7246	55.8032	14.9189	10.8725	13.216	15.247	4.38568	5.57428	4.85418	5.57769	4.02173	3.8806	3.69718	3.75607
ASMM10P021076	0.230837	0.396971	1.5767	up	noncoding	AK037136	AK037136	Genbank	2103	chr1	+	131286067	131288170		chr1:131288107+131288170	GTTTTGGGAAAACAGTTTTGAGTTGGTGGAGGTCAAAGTTCCCTTAGTCACCCTTGTTTG	natural antisense	NM_001081011	Srgap2	SLIT-ROBO Rho GTPase activating protein 2	-	131285250	131527361	50.6315	29.3575	5.56809	4.91119	26.398	52.8473	63.6037	59.6769	24.4763	26.6298	27.3601	38.9637	4.31281	5.63685	6.64767	5.67504	4.73118	5.09023	4.69798	5.12536
ASMM10P018408	0.257616	0.423218	1.71289	up	noncoding	ENSMUST00000139837	Itm2c	Ensembl	768	chr1	+	85906160	85907791		chr1:85906360+85906421	AATAGGGCCTCTGTTGGCTGAAAGCCTTCCACAGAGATTGACGGCTATCCCCTCCCCTCA	exon sense-overlapping	NM_022417	Itm2c	integral membrane protein 2C	+	85894509	85908698	8009.36	5324.43	12.9682	12.1918	3449.34	10288	6546.33	11753.7	4035.66	3735.45	7722.29	5804.33	11.2209	13.3112	13.9876	13.3532	11.8952	12.0467	12.586	12.2393
ASMM10P049537	0.00943043	0.0640373	1.84049	up	noncoding	ENSMUST00000138702	Gm11722	Ensembl	534	chr11	+	107481915	107483107		chr11:107483011+107483107	CAGAGGCAGGGGGATTTCTGAGTTCAAGGCCAGCTTGGTCTATAGCTTTGGTCTCAAACC	intron sense-overlapping	NM_025894	Psmd12	proteasome (prosome, macropain) 26S subunit, non-ATPase, 12	+	107479527	107498036	89880.9	60131.6	16.5648	15.6847	103250	76840.9	89717.9	89714.4	67506.5	56801.5	59572.2	56646.1	16.0778	16.4783	17.1747	16.5284	15.794	15.7747	15.6026	15.5675
humanlincRNA2190-_P1	0.0950282	0.230418	1.37298	up	noncoding	humanlincRNA2190-	humanlincRNA2190	lincRNA	2766	chr1	-	4089533	4092299		chr1:4089534-4089593	TTTATTTCTCCACTCTGGTTGGATTGAAGCTTGGTGCTGGATGAAGTTGATTACAGAGAC	intergenic							45.8376	30.1619	5.39459	4.93728	38.9333	58.9234	25.2656	60.228	24.7215	22.5557	34.1386	39.2316	4.86718	5.79666	5.22403	5.69049	4.74679	4.86912	4.9984	5.13481
ASMM10P002552	0.0389585	0.135749	1.88298	up	noncoding	ENSMUST00000146603	Crat	Ensembl	3036	chr2	-	30400475	30406679		chr2:30406437-30406642	AGTAGAACTGCCGGGTTCATCGTGGCAGAAGACGGCTCCTGTGGGATGGTGTATGAGCAT	exon sense-overlapping	NM_007760	Crat	carnitine acetyltransferase	-	30400475	30415748	71.2384	36.4229	6.07457	5.16156	61.8168	89.5777	42.5345	91.0249	23.3162	42.3312	51.4597	28.5845	5.54145	6.42476	6.02093	6.31114	4.66272	5.74383	5.55972	4.67995
ASMM10P002552	0.0389585	0.135749	1.88298	up	noncoding	ENSMUST00000146603	Crat	Ensembl	3036	chr2	-	30400475	30406679		chr2:30406437-30406642	AGTAGAACTGCCGGGTTCATCGTGGCAGAAGACGGCTCCTGTGGGATGGTGTATGAGCAT	natural antisense	NM_020329	Dolpp1	dolichyl pyrophosphate phosphatase 1	+	30392415	30400527	71.2384	36.4229	6.07457	5.16156	61.8168	89.5777	42.5345	91.0249	23.3162	42.3312	51.4597	28.5845	5.54145	6.42476	6.02093	6.31114	4.66272	5.74383	5.55972	4.67995
ASMM10P042008	0.405378	0.555066	1.35436	up	noncoding	TCONS_00034259	XLOC_026021	Alexander et al 2013	1262	chr9	-	93970752	93975264		chr9:93971230-93971321	AAATGTAGAAATTACACACATGTAACATACTTCCCTATATTTGTATATTGTGAGGAGCAG	intergenic							19.0154	12.9244	4.11363	3.67603	11.2043	18.4525	23.0704	23.3344	7.21482	9.00306	14.409	21.0708	3.06637	4.0446	5.09795	4.24561	3.00655	3.64318	3.81906	4.23532
ASMM10P030291	0.196285	0.362108	1.6629	up	noncoding	ENSMUST00000149886	Letm1	Ensembl	3056	chr5	-	33742533	33753562		chr5:33745225-33746239	GACTTAATGTTTAAGTTCAAATTAATGTAGAGCCCTCCCTCTTTTGGGGGGTAAACTTTT	exon sense-overlapping	NM_019694	Letm1	leucine zipper-EF-hand containing transmembrane protein 1	-	33741351	33782704	4140.56	2818.55	12.0328	11.2991	2166.3	5435.68	2845.63	6114.64	2305.55	2020.08	4017.44	2931.14	10.5838	12.3726	12.7732	12.4019	11.1131	11.1818	11.6288	11.2729
ASMM10P032948	0.04872	0.15402	1.72168	up	noncoding	ENSMUST00000151187	Tmem209	Ensembl	3998	chr6	-	30479052	30509704		chr6:30479073-30480796	TGAATTCCAAGACAACCAGGGCCACACTGAAAGACACAGTCTCAATAAATAAGTCCTGCC	exon sense-overlapping	NM_178625	Tmem209	transmembrane protein 209	-	30481232	30509706	44.9824	25.5035	5.44683	4.66301	46.2244	44.519	36.6898	52.4964	24.9815	24.2953	14.5632	38.1739	5.11754	5.38694	5.79405	5.48879	4.75885	4.96594	3.83215	5.09511
ASMM10P012939	0.977961	0.987318	1.00577	up	noncoding	NR_040347	Gm20556	RefSeq	1237	chr15	-	84714628	84720266		chr15:84714642-84715139	CATTCGCAGCTGAGTGGCTTCTGCTCTGGATATCCTACTGACTAAAACAAGTTATTAACT	natural antisense	NM_001205334	Arhgap8	Rho GTPase activating protein 8	+	84720051	84772207	29.0113	26.3268	4.75508	4.74677	40.7674	25.5657	24.5662	25.1457	25.5178	27.0086	33.3712	19.4095	4.93428	4.53888	5.18703	4.36013	4.78915	5.10891	4.9702	4.11884
ASMM10P033627	0.00794486	0.0588282	1.37014	up	noncoding	AK047583	AK047583	Genbank	1052	chr6	-	113305624	113306674		chr6:113306001-113306674	TTCTTATGACACGTTTCCCCCGAGAAATGCCAATAAAACCAGCACTCCAAGTTGTTTCCT	bidirectional	NM_030178	Brpf1	bromodomain and PHD finger containing, 1	+	113307196	113324704	144.922	104.133	7.14035	6.68602	198.978	141.713	83.352	155.645	101.075	99.7965	118.577	97.0844	7.28091	7.10682	7.07172	7.10195	6.71574	6.91877	6.70634	6.40324
ASMM10P039316	0.139943	0.293491	1.67354	up	noncoding	ENSMUST00000166107	AY512931	Ensembl	387	chr8	-	45062066	45062453	AK132382, AK157043, ENSMUST00000126755, ENSMUST00000137683, ENSMUST00000143178, NR_033588	chr8:45062288-45062453	ATCTTCAGGAGCAAGAGTGCAAGAGAGCAAGAGCTCTATTGCTTACATCTTTAGGAGCCA	intergenic							40.5934	22.8481	5.28098	4.53808	29.6872	37.4801	52.9798	42.2264	24.6838	17.4867	31.211	18.0111	4.48284	5.12167	6.36321	5.1562	4.74403	4.52378	4.87819	4.00629
ASMM10P000892	0.259081	0.424725	1.19634	up	noncoding	ENSMUST00000117072	Gm9126	Ensembl	416	chrX	+	102818361	102820074		chrX:102818863+102819673	GGCCCAAAAGATACTCAAGTGTTATCATGCAAAAGTGTACAGTCCCTCAGCCTCTTCTAC	intergenic							101.512	85.6313	6.66342	6.40479	95.5214	111.621	82.9577	115.949	73.5828	78.6177	82.2082	108.117	6.17679	6.75249	7.06226	6.66214	6.28233	6.59013	6.19791	6.5488
humanlincRNA0806+_P1	0.355392	0.512024	1.58404	up	noncoding	humanlincRNA0806+	humanlincRNA0806	lincRNA	17342	chr9	+	60971043	60988385		chr9:60988210+60988269	TGTATTTGGAGATTGAAATGCAAATCTCCCATTACCCACAATCCCCTCCTACTTATGCTC	intergenic							3489.53	2523.8	11.77	11.1064	1394.77	4466.26	3229.87	4867.21	1951.85	1575.5	3871.57	2696.29	9.9599	12.0746	12.9849	12.0606	10.8835	10.8281	11.5688	11.1452
ASMM10P033377	0.736417	0.82234	1.08978	up	noncoding	AK051612	AK051612	Genbank	1954	chr6	-	83065370	83067321		chr6:83065429-83065666	TCTGTCCTTGAGATGGAGGCAGGTGTTTTACCCACTCAGCTCGTCCCCCAACTCCTCTCT	natural antisense	NM_033606	Dqx1	DEAQ RNA-dependent ATPase	+	83057843	83067219	208.707	212.328	7.74615	7.62212	154.845	230.823	203.172	245.988	158.943	142.291	255.462	292.618	6.91097	7.8178	8.48874	7.76711	7.36393	7.42494	7.74793	7.95169
mouselincRNA1658+_P1	0.751064	0.833629	1.11527	up	noncoding	mouselincRNA1658+	mouselincRNA1658	lincRNA	5275	chrX	+	143045757	143051032		chrX:143050807+143050866	AAATTAGCAAATGAAACTCTCTAAGCAGCATCAGATAGACCCAGAACTACAACACCTCCC	intergenic							24.4581	19.8949	4.50274	4.34534	16.7587	29.2466	30.125	21.7022	14.7193	27.2107	18.0755	19.5743	3.65109	4.7421	5.48536	4.13241	4.00629	5.1196	4.12426	4.13121
ASMM10P040984	0.603088	0.721216	1.11628	up	noncoding	AK141163	AK141163	Genbank	636	chr8	+	111259299	111259934		chr8:111259829+111259934	AGACATGGATTTGATACCCTTCATCTCATAACCCGGCATATGCCTGTGATCCTAGCTTTC	bidirectional	NM_009149	Glg1	golgi apparatus protein 1	-	111157557	111259202	49.1869	43.3804	5.58969	5.43099	55.7458	44.5028	49.535	46.964	29.1454	41.4948	42.5734	60.3079	5.39243	5.38652	6.25832	5.32151	4.97113	5.7142	5.29813	5.74051
ASMM10P029977	0.957955	0.975467	1.00816	up	noncoding	TCONS_00000351	XLOC_000763	Alexander et al 2013	123	chr1	-	4231122	4243233		chr1:4243182-4243233	ATACTCTTCAGTTTTACAACAAGCTCAGTGGAGGGTTTGTCCGTCTTCATCCAGATGGCA	intergenic							37.9271	35.5809	5.2001	5.18838	40.9017	37.0107	36.3454	37.4505	29.7053	33.6463	38.4746	40.4973	4.93894	5.10466	5.77755	4.97927	5.00083	5.41218	5.15954	5.18098
ASMM10P026388	0.31215	0.472563	1.40496	up	noncoding	ENSMUST00000143109	Gm12524	Ensembl	1583	chr3	+	108166442	108185907		chr3:108185846+108185907	CAAAATAAAGCTCTTCTCCCAAATTTTAGTGACTTCACAGCTGCGCAGAGAAAGCAGAAG	intergenic							301.918	237.144	8.2438	7.75327	170.908	376.091	260.191	400.483	164.206	148.128	314.398	321.845	7.05491	8.53321	8.91011	8.47696	7.41454	7.4818	8.02933	8.0874
ASMM10P050161	0.104871	0.244687	2.16239	up	noncoding	AK017831	AK017831	Genbank	1405	chr12	-	78225120	78226525		chr12:78226380-78226525	AGACGCCTGGATGGCAAGAGACTGAGAGGGGGAAAAGGGAGCACACGCTCTGGAGGTTGC	bidirectional	NM_145965	Gphn	gephyrin	+	78226654	78684769	44.3785	23.566	5.28564	4.17302	77.974	40.5238	23.7101	35.3061	8.58388	11.1085	14.1453	60.4262	5.88167	5.23851	5.13502	4.88737	3.24847	3.90891	3.79085	5.74383
ASMM10P050161	0.104871	0.244687	2.16239	up	noncoding	AK017831	AK017831	Genbank	1405	chr12	-	78225120	78226525		chr12:78226380-78226525	AGACGCCTGGATGGCAAGAGACTGAGAGGGGGAAAAGGGAGCACACGCTCTGGAGGTTGC	bidirectional	NM_172952	Gphn	gephyrin	+	78226654	78684769	44.3785	23.566	5.28564	4.17302	77.974	40.5238	23.7101	35.3061	8.58388	11.1085	14.1453	60.4262	5.88167	5.23851	5.13502	4.88737	3.24847	3.90891	3.79085	5.74383
ASMM10P056831	0.172274	0.335297	1.55818	up	noncoding	uc008agc.1	AK163710	UCSC_knowngene	2245	chr17	+	6106436	6138792		chr17:6106587+6121827	TCCGCAGGAGACTCTCCAGGGACCAGATTCTTTGTGACAAGATCATCCTCCTTTCCGAGA	exon sense-overlapping	NM_054040	Tulp4	tubby like protein 4	+	6138147	6240637	156.06	102.768	7.23028	6.59042	90.7056	202.301	120.271	210.962	81.634	61.0609	149.907	118.471	6.09964	7.62263	7.65471	7.54414	6.42375	6.24461	7.01562	6.67772
ASMM10P040017	0.564538	0.690297	1.15994	up	noncoding	AK157314	AK157314	Genbank	1947	chr8	-	127783722	127785669		chr8:127783793-127785669	CTGGACTCTCAGAACCTTAGTGGGGAGCTACCCTACCCAAGTTTTATATTCTAATTTTTT	intergenic							47.6871	40.1637	5.53611	5.32206	44.0779	39.0534	57.406	50.2112	31.1601	30.458	55.8835	43.1532	5.05081	5.1832	6.49153	5.41891	5.06682	5.27632	5.67355	5.27156
ASMM10P055590	0.194191	0.359787	1.50919	up	noncoding	ENSMUST00000144166	Gm13166	Ensembl	326	chr4	+	146270330	146278434	ENSMUST00000146671	chr4:146270345+146270407	TCTCGGCTGCCTCGTGATCAGGAAGTCATGGAGGGAGACTAGTGCCTAGTATTTGCGGTG	intergenic							102.079	55.9544	6.37196	5.77818	204.72	80.7787	32.2162	90.6032	66.9209	37.0168	44.1501	75.7299	7.32122	6.26996	5.59368	6.30295	6.15312	5.54814	5.34883	6.06264
ASMM10P055927	0.88733	0.929091	1.02164	up	noncoding	TCONS_00006753	XLOC_005144	Alexander et al 2013	337	chr12	+	73086093	73089075		chr12:73086383+73089023	CACCCCCCAGGATACCGGCAGTTCAGTTCAAGAGTCACCAAACCCAAATCAGCAATGGCA	intergenic							90.8879	92.1038	6.48961	6.45872	99.4438	93.4708	66.4939	104.143	57.2959	79.0556	127.136	104.927	6.23977	6.48569	6.72332	6.50964	5.93747	6.59699	6.79581	6.5046
ASMM10P033144	0.316999	0.476484	1.49061	up	noncoding	AK034606	AK034606	Genbank	2326	chr6	-	49215655	49217977		chr6:49215703-49215960	AAGTTCTTTAACAAAAATTATTTAAATAAAAGTATCAGTCCTCCCCCACACCCAGCCCTC	intergenic							6735.33	5265.05	12.7748	12.1989	3705.87	8284.67	5750.74	9200.04	4319.06	3965.76	6900.03	5875.34	11.3239	12.993	13.7905	12.9917	11.9784	12.1311	12.4314	12.2546
ASMM10P019631	0.493603	0.630433	1.22214	up	noncoding	ENSMUST00000172289	Sned1	Ensembl	3757	chr1	+	93235850	93284507		chr1:93283514+93283574	TAGGACTCCTGGTCATTTAGAGCTCCTAGATGCTCCTCTCCTCCTGTCCACTTCTGACAG	exon sense-overlapping	NM_172463	Sned1	sushi, nidogen and EGF-like domains 1	+	93235896	93296448	2537.43	2412.86	11.392	11.1026	1808.16	3034.53	1885.81	3421.2	1903.01	1983.95	2831.98	2932.48	10.3172	11.5344	12.1618	11.5547	10.8484	11.1571	11.1301	11.2748
mouselincRNA0750-_P1	0.108442	0.250064	1.21265	up	noncoding	mouselincRNA0750-	mouselincRNA0750	lincRNA	6970	chr18	-	34882738	34889708		chr18:34882742-34882801	ACAGAAGATGCGGAAGGATGGAGAAAAGAAAGGAGGACTTGCTCTCTTTCCTTTCTCTCT	intergenic							41.859	32.3446	5.32967	5.05151	48.1475	43.6565	31.6214	44.0107	25.4732	31.7801	32.6643	39.4609	5.17786	5.3555	5.5643	5.22102	4.78683	5.33488	4.94145	5.14287
ASMM10P001374	0.102157	0.240286	1.82349	up	noncoding	ENSMUST00000127490	Cnep1r1	Ensembl	1643	chr8	+	88118786	88135110		chr8:88119856+88129694	CGTTGGAGAAGTGTCCTTCTTCACGTCATTATGGAACCATCCGTTTTTCACTATTAGCTG	exon sense-overlapping	NM_029074	Cnep1r1	CTD nuclear envelope phosphatase 1 regulatory subunit 1	+	88118758	88135197	461.958	293.944	8.76799	7.90129	844.275	345.505	263.174	394.879	172.247	196.555	631.9	175.073	9.27699	8.40752	8.92897	8.45847	7.47923	7.89277	9.02318	7.20998
ASMM10P027719	0.0699289	0.190732	1.30598	up	noncoding	ENSMUST00000118722	Ldha-ps2	Ensembl	1057	chr4	-	119334388	119335445		chr4:119334474-119335445	AGTGTCCCATGTATCCTGGGACAAAATAGAATCTCAGATGTTGTGAAGGTGACTCTGACT	intron sense-overlapping	NM_001270435	Ccdc30	coiled-coil domain containing 30	-	119322892	119415521	3627.66	3121.81	11.8287	11.4436	4303.01	4072.63	1545.67	4589.32	3334.66	2163.14	4332.33	2657.09	11.5542	11.945	11.8366	11.979	11.6315	11.2699	11.7447	11.1282
ASMM10P027719	0.0699289	0.190732	1.30598	up	noncoding	ENSMUST00000118722	Ldha-ps2	Ensembl	1057	chr4	-	119334388	119335445		chr4:119334474-119335445	AGTGTCCCATGTATCCTGGGACAAAATAGAATCTCAGATGTTGTGAAGGTGACTCTGACT	intron sense-overlapping	NM_001270446	Ccdc30	coiled-coil domain containing 30	-	119322892	119359894	3627.66	3121.81	11.8287	11.4436	4303.01	4072.63	1545.67	4589.32	3334.66	2163.14	4332.33	2657.09	11.5542	11.945	11.8366	11.979	11.6315	11.2699	11.7447	11.1282
ASMM10P027719	0.0699289	0.190732	1.30598	up	noncoding	ENSMUST00000118722	Ldha-ps2	Ensembl	1057	chr4	-	119334388	119335445		chr4:119334474-119335445	AGTGTCCCATGTATCCTGGGACAAAATAGAATCTCAGATGTTGTGAAGGTGACTCTGACT	intron sense-overlapping	NM_028506	Ccdc30	coiled-coil domain containing 30	-	119322892	119383834	3627.66	3121.81	11.8287	11.4436	4303.01	4072.63	1545.67	4589.32	3334.66	2163.14	4332.33	2657.09	11.5542	11.945	11.8366	11.979	11.6315	11.2699	11.7447	11.1282
ASMM10P027719	0.0699289	0.190732	1.30598	up	noncoding	ENSMUST00000118722	Ldha-ps2	Ensembl	1057	chr4	-	119334388	119335445		chr4:119334474-119335445	AGTGTCCCATGTATCCTGGGACAAAATAGAATCTCAGATGTTGTGAAGGTGACTCTGACT	intron sense-overlapping	NM_029286	Ccdc30	coiled-coil domain containing 30	-	119322892	119415521	3627.66	3121.81	11.8287	11.4436	4303.01	4072.63	1545.67	4589.32	3334.66	2163.14	4332.33	2657.09	11.5542	11.945	11.8366	11.979	11.6315	11.2699	11.7447	11.1282
ASMM10P052302	0.559473	0.686308	1.84498	up	noncoding	AK046177	AK046177	Genbank	606	chr13	-	116850843	116851448		chr13:116850865-116851294	CAGCTTTGTAATAGTTCTACCATTGTAGCCGATGTACATGTTTACTTTCAATAAATCTGG	intergenic							217.226	45.535	6.40449	5.52088	337.626	422.045	5	104.232	60.7121	43.8715	33.483	44.0733	8.01773	8.69118	2.39813	6.51091	6.01123	5.79526	4.975	5.30203
ASMM10P057697	0.604869	0.722616	1.08379	up	noncoding	FJ654092	mouselincRNA0515	lincRNA	595	chr14	+	100718797	100729138	AK048379, AK089597, AK133467, NM_001113401, NM_001113405, NM_134111, NM_146107, NR_027985, NR_033146, TCONS_00015067, TCONS_00024968, uc029qmv.1	chr14:100718953+100719013	AGACTCTTTCCTTGTACCCCTCCCATACCCATTTCTTGAGAATAGACATTGTTTAGATCT	intergenic							76934.5	90050.1	16.3533	16.2373	97387.3	82397.3	34298.1	93655.2	81513.6	84821.4	119345	74520.5	15.9705	16.5906	16.2554	16.5968	16.0833	16.292	16.6328	15.9409
ASMM10P019632	0.240608	0.406816	1.46139	up	noncoding	ENSMUST00000142135	Ms4a4b	Ensembl	3789	chr19	+	11443557	11458177		chr19:11457735+11457795	GCTATGAGTTATAACAACTATTTAAGGATGTTTAACCTGGATATTTCCCCTCATGACCAG	exon sense-overlapping	NM_021718	Ms4a4b	membrane-spanning 4-domains, subfamily A, member 4B	+	11443557	11463548	160.778	110.386	7.25293	6.70559	89.4387	208.33	116.457	228.886	76.0716	81.9845	155.81	127.678	6.08021	7.66224	7.6027	7.66655	6.32632	6.64612	7.06684	6.78307
ASMM10P035737	0.171515	0.334493	2.12551	up	noncoding	uc009frc.1	Rabac1	UCSC_knowngene	771	chr7	-	24969749	24972412		chr7:24972355-24972412	ATGCTTGGGACCAGGTGTGCTAGAATCTGGGGTCCAGATTCTACCCTCTCCCTCCCTTCA	exon sense-overlapping	NM_010261	Rabac1	Rab acceptor 1 (prenylated)	-	24969749	24972728	47242	27424.9	15.5379	14.4501	19383.9	64879.1	28940.6	75764.2	12344	33929.9	36499.8	26925.8	13.736	16.1779	16.007	16.2308	13.4382	15.0324	14.864	14.4658
ASMM10P022732	0.498671	0.634623	1.15052	up	noncoding	ENSMUST00000159092	Rabgap1	Ensembl	1763	chr2	+	37516518	37565053		chr2:37516565+37516625	TCCTACTCCTTTAGCCCCTCCCTCTGTGCCTTAGTTCTGCAGTAGGCTGGCTTTACGAAC	exon sense-overlapping	NM_001033960	Rabgap1	RAB GTPase activating protein 1	+	37452253	37544962	10689.5	11186	13.4701	13.2678	9830.16	12646.7	6159.54	14121.8	8609.03	10601.7	13959.2	11574	12.7458	13.6122	13.894	13.6285	12.9214	13.4864	13.4366	13.2269
ASMM10P022732	0.498671	0.634623	1.15052	up	noncoding	ENSMUST00000159092	Rabgap1	Ensembl	1763	chr2	+	37516518	37565053		chr2:37516565+37516625	TCCTACTCCTTTAGCCCCTCCCTCTGTGCCTTAGTTCTGCAGTAGGCTGGCTTTACGAAC	exon sense-overlapping	NM_146121	Rabgap1	RAB GTPase activating protein 1	+	37443284	37566437	10689.5	11186	13.4701	13.2678	9830.16	12646.7	6159.54	14121.8	8609.03	10601.7	13959.2	11574	12.7458	13.6122	13.894	13.6285	12.9214	13.4864	13.4366	13.2269
ASMM10P022732	0.498671	0.634623	1.15052	up	noncoding	ENSMUST00000159092	Rabgap1	Ensembl	1763	chr2	+	37516518	37565053		chr2:37516565+37516625	TCCTACTCCTTTAGCCCCTCCCTCTGTGCCTTAGTTCTGCAGTAGGCTGGCTTTACGAAC	exon sense-overlapping	NM_177383	Gpr21	G protein-coupled receptor 21	+	37516625	37519281	10689.5	11186	13.4701	13.2678	9830.16	12646.7	6159.54	14121.8	8609.03	10601.7	13959.2	11574	12.7458	13.6122	13.894	13.6285	12.9214	13.4864	13.4366	13.2269
ASMM10P027170	0.0112338	0.0706731	2.46569	up	noncoding	ENSMUST00000118446	Rpsa-ps11	Ensembl	889	chr4	-	59162267	59163156		chr4:59162986-59163156	AAAGTTTCGGTATCTATATCATAAACCTGAAGAGGTCCTGGGAGAAGCTGTTGCTCGCAG	intergenic							7742.1	3758.23	13.0124	11.7104	11561.3	6220.56	6220.77	6965.76	4070.11	2876.73	5246.19	2839.88	12.9759	12.5768	13.9092	12.5877	11.908	11.6873	12.0297	11.2165
ASMM10P013120	0.675844	0.778261	1.21872	up	noncoding	ENSMUST00000161529	Gm16537	Ensembl	702	chr15	-	99715542	99724474		chr15:99715559-99715839	TATTAGGCTGTGTGGAGAGACAAAGCACGTGGCCATTCACGAAGGAATAAAGAGAATGCT	natural antisense	NM_010271	Gpd1	glycerol-3-phosphate dehydrogenase 1 (soluble)	+	99717592	99725007	45.1469	23.1226	4.87641	4.59104	97.6368	31.9186	6.11647	44.9155	26.5533	20.8515	20.3191	24.7666	6.21135	4.87873	3.16274	5.25281	4.84665	4.76251	4.28276	4.47225
ASMM10P012256	0.625905	0.738679	1.07295	up	noncoding	TCONS_00009575	XLOC_007385	Alexander et al 2013	206	chr14	+	100977231	100977742		chr14:100977682+100977742	CGGAGCAGAGCACAGTGGGTAATGAGAATGCACTGACCTTGAGCCCACTCATCATAAGCG	intergenic							47.2091	41.9917	5.52353	5.42196	47.9875	49.2972	39.5647	51.987	48.9471	36.8615	43.2104	38.9476	5.1739	5.53352	5.91404	5.47269	5.70259	5.54179	5.31841	5.12504
ASMM10P026828	0.445621	0.590303	1.21136	up	noncoding	ENSMUST00000121976	Gm11897	Ensembl	828	chr4	-	25353701	25354529		chr4:25353814-25354529	ATAATGCTACAAGCTAGCTTGCAGGAAATTGGAGATCAGTGGACAGATGGAAAAGTGCCC	intergenic							57.9722	47.2753	5.78007	5.50345	80.9193	50.3911	39.259	61.3193	54.7048	39.1513	69.2635	25.9817	5.93874	5.56397	5.9014	5.71618	5.87113	5.62997	5.96863	4.54406
ASMM10P015776	0.56807	0.69322	1.31901	up	noncoding	ENSMUST00000126306	Rab11fip3	Ensembl	1976	chr17	-	26036270	26069235		chr17:26036284-26036498	AAGACTCTCAACTGCTCGTTTGCAGTGTGGAAAGCTACTTCCCTTCCCCAGCATTTCATG	exon sense-overlapping	NM_001162868	Rab11fip3	RAB11 family interacting protein 3 (class II)	-	25989035	26069177	1926.89	1685.9	10.9328	10.5334	786.498	2378.17	1955.02	2587.87	1179.34	1058.4	2073.21	2432.64	9.18054	11.1826	12.2098	11.1584	10.1755	10.275	10.6799	11.0032
ASMM10P015776	0.56807	0.69322	1.31901	up	noncoding	ENSMUST00000126306	Rab11fip3	Ensembl	1976	chr17	-	26036270	26069235		chr17:26036284-26036498	AAGACTCTCAACTGCTCGTTTGCAGTGTGGAAAGCTACTTCCCTTCCCCAGCATTTCATG	exon sense-overlapping	NM_001162869	Rab11fip3	RAB11 family interacting protein 3 (class II)	-	25989035	26069177	1926.89	1685.9	10.9328	10.5334	786.498	2378.17	1955.02	2587.87	1179.34	1058.4	2073.21	2432.64	9.18054	11.1826	12.2098	11.1584	10.1755	10.275	10.6799	11.0032
ASMM10P026864	0.00437791	0.044476	1.6325	up	noncoding	NR_036602	4933421O10Rik	RefSeq	3850	chr4	-	33027138	33031323		chr4:33027451-33030521	AAGCACAATAGCATCGTTATCAGGTATAGGTCAGGGGAACCTAGTCACATTTGTTTTGAC	bidirectional	NM_019586	Ube2j1	ubiquitin-conjugating enzyme E2J 1	+	33031424	33052364	133.531	81.8301	7.04182	6.33474	125.838	145.916	86.7558	175.613	80.3258	58.984	88.5294	99.4812	6.60104	7.15158	7.13621	7.27845	6.40024	6.20168	6.30187	6.43517
ASMM10P031105	0.0026468	0.0355252	2.9809	up	noncoding	AK012844	AK012844	Genbank	1600	chr5	-	129020202	129023160		chr5:129020224-129020278	AGAGTCTCCGCGCCTGTCCGACTGGAGCTGGAAAGATGGCGGAAGCGCGATTCAAATGCC	natural antisense	NM_009391	Ran	RAN, member RAS oncogene family	+	129020155	129024321	54.4621	16.3227	5.63223	4.05648	88.6451	46.1452	31.7574	51.3006	16.3593	18.4002	19.5579	10.9734	6.0675	5.4368	5.57085	5.45375	4.15053	4.59069	4.22925	3.25543
ASMM10P056658	0.684058	0.784121	1.08911	up	noncoding	uc007gum.1	Cdk17	UCSC_knowngene	3372	chr10	+	93208171	93267073		chr10:93241790+93265364	AATTCTGAAGGGGGACTGTCATCACAGGGCTCCTCCAGCTTCTCCGTCTTGATGGCCTTG	exon sense-overlapping	NM_146239	Cdk17	cyclin-dependent kinase 17	+	93160875	93241342	208.379	210.607	7.75737	7.63422	183.51	216.009	194.101	239.896	177.046	161.027	201.769	302.584	7.15959	7.71763	8.42254	7.72971	7.51921	7.59978	7.41822	7.99965
ASMM10P056658	0.684058	0.784121	1.08911	up	noncoding	uc007gum.1	Cdk17	UCSC_knowngene	3372	chr10	+	93208171	93267073		chr10:93241790+93265364	AATTCTGAAGGGGGACTGTCATCACAGGGCTCCTCCAGCTTCTCCGTCTTGATGGCCTTG	natural antisense	NM_013508	Elk3	ELK3, member of ETS oncogene family	-	93247415	93311159	208.379	210.607	7.75737	7.63422	183.51	216.009	194.101	239.896	177.046	161.027	201.769	302.584	7.15959	7.71763	8.42254	7.72971	7.51921	7.59978	7.41822	7.99965
ASMM10P022953	0.364712	0.520243	1.41752	up	noncoding	ENSMUST00000140478	Gad1	Ensembl	2996	chr2	+	70566376	70602012		chr2:70566393+70566453	GGAGAAAGGGCGGGGGGCGAGGGGCAAGTCCTGCCGCCCGGGTTTCAGACCTGGAGAAAG	exon sense-overlapping	NM_008077	Gad1	glutamate decarboxylase 1	+	70562163	70602012	26.8558	18.2297	4.63373	4.13036	15.919	27.8147	31.288	32.4013	9.82512	15.5888	14.4789	33.0258	3.57626	4.66196	5.54583	4.75085	3.43941	4.37317	3.82465	4.88421
ASMM10P051123	0.219699	0.386039	1.3675	up	noncoding	uc007oth.1	AK079713	UCSC_knowngene	536	chr12	+	101006986	101014814		chr12:101014730+101014814	ATTACTTCCTCAAAATGCCTGCACCCTGAACTATTACCAATAAACTCGGAATCTGGGGCG	intronic antisense	NM_026681	Ccdc88c	coiled-coil domain containing 88C	-	100912699	101028983	179.928	140.986	7.47802	7.02649	259.368	160.722	121.304	178.319	139.965	126.074	77.7661	220.14	7.65141	7.29013	7.66916	7.3014	7.18731	7.25293	6.11939	7.54632
ASMM10P047412	0.00593248	0.0513218	1.61942	up	noncoding	ENSMUST00000143569	Gm11523	Ensembl	785	chr11	-	96862996	96873948		chr11:96863024-96863571	TTCAACTTCTGATTCTCCAGCCTCCACCTCTCAAGAGACGAGATTATAGGCTTGTGTGTT	intergenic							772.897	508.075	9.59849	8.90301	780.726	896.281	396.571	1018.01	486.455	417.375	501.168	627.303	9.16972	9.78329	9.62079	9.82015	8.93366	8.97572	8.68412	9.01853
ASMM10P013043	0.114457	0.258427	2.31326	up	noncoding	ENSMUST00000140948	Mcmdc2	Ensembl	3226	chr1	+	9911698	9942085		chr1:9941943+9942085	CAAAAAGTCCGCAGCTCATGAAAGACGAGTTTATTTTACTACGAGAATGACATTTTAAAG	exon sense-overlapping	NM_177722	Mcmdc2	minichromosome maintenance domain containing 2	+	9908637	9940954	111.264	38.3208	6.3838	5.17387	212.622	100.027	21.3565	111.05	34.7057	44.2297	56.7304	17.6175	7.36938	6.58719	4.97531	6.60331	5.22203	5.80585	5.69361	3.97399
ASMM10P033153	0.576805	0.699637	1.17177	up	noncoding	ENSMUST00000077766	Cycs	Ensembl	607	chr6	-	50565236	50565949		chr6:50565682-50565949	CGGTTTGAATGGTCATTGGGATCCGTAGTACGTTTTACTGTTGGATCTTTTCCCTTTTAG	exon sense-overlapping	NM_007808	Cycs	cytochrome c, somatic	-	50562562	50566474	53.3813	43.7995	5.67154	5.44285	34.0978	58.4911	52.7974	68.139	52.8044	26.2258	49.7914	46.3765	4.67482	5.7866	6.35871	5.86602	5.81419	5.06879	5.51199	5.37642
ASMM10P022219	0.0800871	0.206671	1.27263	up	noncoding	AK043749	AK043749	Genbank	2112	chr1	-	44466611	44468725		chr1:44466625-44467564	TTTAGGACATCCAGGACTACACAGAGAAATCCTATTTCAAAAACAAACAAGCAAACAAGT	intergenic							107.379	82.4426	6.71264	6.36483	152.84	97.986	73.9634	104.728	88.602	79.6086	72.8248	88.735	6.89001	6.55655	6.88629	6.51773	6.5378	6.6065	6.03539	6.27964
ASMM10P026079	0.117985	0.263006	1.36336	up	noncoding	AK078267	AK078267	Genbank	981	chr3	+	89350066	89351044		chr3:89350984+89351044	ATGAGGACACAGACATATGCATAGGCAAAACACCCATACACATTAAATAAGTGCAAATTT	natural antisense	NM_029974	Dcst1	DC-STAMP domain containing 1	-	89350234	89365239	25.5181	15.9353	4.49901	4.05185	42.4207	18.0005	19.2814	22.3698	15.0664	11.5046	18.6872	18.4829	4.9932	4.00383	4.82245	4.17658	4.03744	3.95719	4.17044	4.04233
ASMM10P056845	0.103553	0.24244	1.75284	up	noncoding	uc008cdl.2	C4b	UCSC_knowngene	4032	chr17	-	34728380	34743897		chr17:34730815-34734524	TCCCCAGGAGGCCCCCAAGGTGGTCGAAGAGCAGGAGTCCAGAGTTCAGTACACTGTGTG	exon sense-overlapping	NM_009780	C4b	complement component 4B (Chido blood group)	-	34728380	34743897	7417.36	5632.01	12.9367	12.127	10596.5	7020.45	4101.75	7950.77	5116.41	3753.72	10960.5	2697.37	12.8421	12.7613	13.3452	12.7984	12.2153	12.0525	13.0947	11.1457
ASMM10P057614	0.191548	0.356702	1.41074	up	noncoding	BY306841	humanlincRNA2083	lincRNA	364	chr6	-	3946682	3947046	ENSMUST00000153211, NM_198653	chr6:3946696-3947046	GTTGTCATTGTGTGTCTTCTTTAACTCTCCATCTTATTTTAGAGACAAAGTCTCTCACTG	intergenic							62.0753	41.9231	5.90113	5.40468	44.7319	72.6687	51.9898	78.9108	29.6048	46.1744	41.2408	50.6724	5.07153	6.11102	6.33496	6.08702	4.99561	5.86396	5.25476	5.50439
ASMM10P042599	0.0554722	0.166341	1.51777	up	noncoding	ENSMUST00000130552	Rpusd4	Ensembl	801	chr9	+	35272290	35275210		chr9:35272429+35272533	AAGTGTAGTAAAGATGGTCCATTGAGAAAGGTTCTAAGCCTGCAACTCCCAGCAGCCTTA	exon sense-overlapping	NM_028040	Rpusd4	RNA pseudouridylate synthase domain containing 4	+	35267880	35275957	95.2091	62.7159	6.54699	5.94504	80.1404	109.102	71.689	119.905	43.1155	53.1273	78.4206	76.2002	5.92022	6.7194	6.8367	6.71163	5.52374	6.05369	6.13251	6.0702
ASMM10P025386	0.572404	0.696201	1.21089	up	noncoding	ENSMUST00000159740	Gm16067	Ensembl	229	chr1	+	180813775	180816859		chr1:180816799+180816859	ACCCAGCTCTGGTAAGCCTTTTGAATCTCATAACCTATAGATTCTCCCTGTGTTCATGCT	bidirectional	NM_008210	H3f3a	H3 histone, family 3A	-	180802567	180813603	320.801	309.353	8.37476	8.09869	199.499	372.485	312.679	398.54	197.958	195.024	518.427	326.002	7.28483	8.51819	9.22613	8.4699	7.67669	7.88216	8.73093	8.10497
ASMM10P048838	0.459495	0.601128	1.12232	up	noncoding	AK006506	AK006506	Genbank	477	chr11	+	70655162	70655639		chr11:70655579+70655639	GTCCCCTCTACTTTGGACGCACTGGGGCTTTCTTCTTTTCCAGAAAAACTTTTGCTAAGT	bidirectional	NM_011072	Pfn1	profilin 1	-	70651846	70654650	170.29	167.057	7.44626	7.27977	189.626	167.344	136.447	187.741	113.716	127.888	240.996	185.628	7.2065	7.3514	7.85003	7.37712	6.89066	7.27332	7.66289	7.29222
ASMM10P051216	0.975297	0.985609	1.00446	up	noncoding	AK004581	AK004581	Genbank	3945	chr12	+	108865485	108869427		chr12:108868997+108869427	ATAAGTAAAACTCAACGGAGTGAAAGAAACAGAGCTTGCCTTGGTGGTACAGCTGGGCAA	natural antisense	NM_001164314	Wars	tryptophanyl-tRNA synthetase	-	108860029	108894174	26.998	23.6254	4.59707	4.59065	31.1583	25.83	13.4974	37.5061	16.9138	20.4346	30.271	26.8822	4.55245	4.55458	4.29961	4.98162	4.19874	4.73639	4.83449	4.59297
ASMM10P051216	0.975297	0.985609	1.00446	up	noncoding	AK004581	AK004581	Genbank	3945	chr12	+	108865485	108869427		chr12:108868997+108869427	ATAAGTAAAACTCAACGGAGTGAAAGAAACAGAGCTTGCCTTGGTGGTACAGCTGGGCAA	natural antisense	NM_011710	Wars	tryptophanyl-tRNA synthetase	-	108860029	108893211	26.998	23.6254	4.59707	4.59065	31.1583	25.83	13.4974	37.5061	16.9138	20.4346	30.271	26.8822	4.55245	4.55458	4.29961	4.98162	4.19874	4.73639	4.83449	4.59297
ASMM10P023656	0.462075	0.603843	1.18956	up	noncoding	AK132701	AK132701	Genbank	992	chr2	+	121810443	121811434		chr2:121811015+121811434	TCTCTGAGAAATAACCATAACAAAAATAACAGTTCTCAGAAGAATTCTCCTACCCCCGCC	intergenic							183.685	157.448	7.49339	7.24296	123.742	233.897	132.004	245.099	125.411	139.657	196.344	168.379	6.57651	7.84003	7.79516	7.76187	7.03033	7.39974	7.38184	7.15992
ASMM10P032825	0.402175	0.552416	1.46043	up	noncoding	ENSMUST00000159113	Dlx6os1	Ensembl	524	chr6	-	6824187	6830791		chr6:6830669-6830791	TTATAACCAATGAAAAGGAAGCCTGGCGAAGACTGCAATCTTCTCTTCCTTCCCTTTGGG	intergenic							1106.54	800.501	10.0416	9.4952	406.503	1561.22	766.213	1692.21	568.357	529.094	1094.93	1009.62	8.28894	10.5895	10.7318	10.556	9.15983	9.29624	9.79787	9.72684
ASMM10P014040	0.996723	0.997894	1.00046	up	noncoding	AK146555	AK146555	Genbank	1848	chr16	-	4473364	4475211		chr16:4473381-4474073	TGTGAGGCACCCTCTCCTTCAGACATCCTCATCAGGAAATAAAATTAATTCGATTCTGTT	intergenic							196.676	207.52	7.63729	7.63663	188.189	218.248	138.886	241.382	180.822	164.45	239.205	245.602	7.19586	7.73292	7.88054	7.73985	7.54994	7.63029	7.65221	7.71408
ASMM10P016601	0.375095	0.529946	1.34672	up	noncoding	ENSMUST00000149027	Dynlt1c	Ensembl	493	chr17	+	6601791	6603934		chr17:6603834+6603934	CTTCCCAGTCAATCCTTAATTAAGAAAATGTCTTATGGGCTGGAGAGATGGCTTAGCAGT	exon sense-overlapping	NM_001166627	Dynlt1f	dynein light chain Tctex-type 1F	+	6601670	6607899	520.434	324.838	8.70486	8.27542	828.62	551.85	105.652	595.614	377.623	286.884	356.198	278.648	9.25156	9.07382	7.4488	9.04528	8.58804	8.42873	8.20593	7.87897
ASMM10P042218	0.380869	0.534679	1.53113	up	noncoding	TCONS_00034293	XLOC_026147	Alexander et al 2013	764	chr9	-	110266829	110268081		chr9:110266843-110267382	ATATATAAAATCTCCCTTGTGTGGTTTGGTGTCTCCTAAGCTAACCTATTAGTAAGTCCT	intergenic							4690.62	3636.59	12.2464	11.6318	2218.23	5319.88	5212.62	6011.75	2997.26	2306.1	5782.32	3460.7	10.6136	12.3412	13.6543	12.3765	11.4741	11.3669	12.168	11.5181
ASMM10P042742	0.000310661	0.0156166	2.81154	up	noncoding	AK079124	AK079124	Genbank	1997	chr9	+	44336283	44338280		chr9:44338175+44338280	AGATACAGATCTCCATGAATTCAAGGCTAAATCTGGTCTACAGAGAGAGTTCCAGGACAG	natural antisense	NM_001110251	Hmbs	hydroxymethylbilane synthase	-	44336347	44342381	210.284	77.4819	7.76588	6.27452	202.585	221.204	176.659	240.686	72.1656	66.7023	80.7966	90.2629	7.30678	7.75188	8.27075	7.7341	6.25601	6.36492	6.17448	6.30265
ASMM10P042742	0.000310661	0.0156166	2.81154	up	noncoding	AK079124	AK079124	Genbank	1997	chr9	+	44336283	44338280		chr9:44338175+44338280	AGATACAGATCTCCATGAATTCAAGGCTAAATCTGGTCTACAGAGAGAGTTCCAGGACAG	natural antisense	NM_013551	Hmbs	hydroxymethylbilane synthase	-	44336347	44344228	210.284	77.4819	7.76588	6.27452	202.585	221.204	176.659	240.686	72.1656	66.7023	80.7966	90.2629	7.30678	7.75188	8.27075	7.7341	6.25601	6.36492	6.17448	6.30265
ASMM10P048150	0.579216	0.701644	1.04297	up	noncoding	ENSMUST00000121451	Gm12005	Ensembl	379	chr11	+	14162078	14162457		chr11:14162397+14162457	AGAGAGTTACGAGCTGCGTTACTTCCAGATTAACCAGGATGAGAAGAGGACGAAGATTAG	intergenic							48626.9	55161.9	15.5997	15.539	80774.4	43871.7	20156.6	49704.7	66937.9	46302.5	49980.9	57426.4	15.7243	15.5703	15.5097	15.5946	15.7747	15.461	15.3374	15.5831
ASMM10P003993	0.49911	0.63503	1.26451	up	noncoding	ENSMUST00000181730	Gm26702	Ensembl	4570	chr2	+	25575430	25580099		chr2:25579169+25579295	TCAGTACAGTACAAGTCACTGGGGGTAGGAGTGCGTGACAGGGCGGCGTGCTGCAGCACT	natural antisense	NM_001005424	Gm996	predicted gene 996	-	25575415	25580099	28.465	19.411	4.66561	4.32703	13.1839	39.2442	26.9904	34.4414	19.9617	13.661	19.2724	24.7488	3.30334	5.19085	5.3231	4.84514	4.43445	4.1925	4.21021	4.47095
ASMM10P002344	0.58059	0.702509	1.10889	up	noncoding	ENSMUST00000143448	E130218I03Rik	Ensembl	591	chr4	+	134243775	134244989		chr4:134244418+134244658	AGGCTTGGAGGTCCTTTATTTTGGGCAGAACACCCGGAAGAGAGCATCTCCGCAAACCGG	natural antisense	NM_024215	Zfp593	zinc finger protein 593	-	134243305	134245591	30.1348	24.8252	4.79478	4.64567	24.0675	38.2927	18.9561	39.2226	21.718	17.1897	23.5517	36.8415	4.18031	5.15314	4.79711	5.04855	4.55329	4.50162	4.4854	5.04235
ASMM10P022264	0.0955472	0.231026	1.55381	up	noncoding	ENSMUST00000128604	Nudt5	Ensembl	436	chr2	+	5848134	5861235		chr2:5861175+5861235	GGGATCTTTTATGTGTGACTCTCCTATTTTTACAATGTTCTGTTCCAAAGCTCTCTGTGT	exon sense-overlapping	NM_016918	Nudt5	nudix (nucleoside diphosphate linked moiety X)-type motif 5	+	5845033	5868736	74.8676	50.7097	6.2101	5.5743	65.2855	85.0843	64.7236	84.3772	41.4751	25.4601	54.2491	81.6545	5.62453	6.34776	6.67847	6.18966	5.46758	5.03083	5.63236	6.16641
ASMM10P024452	0.0312163	0.119854	1.82761	up	noncoding	NR_073369	Dnajc5	RefSeq	4400	chr2	+	181520484	181552880		chr2:181548939+181549000	TGTGCCGAGAGTGTTTGTGGTGGCATCTGGGACTGTTGAGGTGTGAACGTGGACACTTGA	exon sense-overlapping	NM_001271584	Dnajc5	DnaJ (Hsp40) homolog, subfamily C, member 5	+	181520484	181552880	127.302	63.6594	6.84682	5.97686	244.425	84.4457	86.0037	94.3338	59.3246	42.8832	77.9923	74.4376	7.56706	6.33644	7.12009	6.36368	5.98077	5.76179	6.1246	6.0403
ASMM10P024452	0.0312163	0.119854	1.82761	up	noncoding	NR_073369	Dnajc5	RefSeq	4400	chr2	+	181520484	181552880		chr2:181548939+181549000	TGTGCCGAGAGTGTTTGTGGTGGCATCTGGGACTGTTGAGGTGTGAACGTGGACACTTGA	exon sense-overlapping	NM_001271585	Dnajc5	DnaJ (Hsp40) homolog, subfamily C, member 5	+	181520484	181552880	127.302	63.6594	6.84682	5.97686	244.425	84.4457	86.0037	94.3338	59.3246	42.8832	77.9923	74.4376	7.56706	6.33644	7.12009	6.36368	5.98077	5.76179	6.1246	6.0403
ASMM10P024452	0.0312163	0.119854	1.82761	up	noncoding	NR_073369	Dnajc5	RefSeq	4400	chr2	+	181520484	181552880		chr2:181548939+181549000	TGTGCCGAGAGTGTTTGTGGTGGCATCTGGGACTGTTGAGGTGTGAACGTGGACACTTGA	exon sense-overlapping	NM_016775	Dnajc5	DnaJ (Hsp40) homolog, subfamily C, member 5	+	181520484	181552880	127.302	63.6594	6.84682	5.97686	244.425	84.4457	86.0037	94.3338	59.3246	42.8832	77.9923	74.4376	7.56706	6.33644	7.12009	6.36368	5.98077	5.76179	6.1246	6.0403
ASMM10P053900	0.154876	0.31316	1.98891	up	noncoding	ENSMUST00000153167	Reep6	Ensembl	848	chr10	+	80330197	80334432		chr10:80334110+80334170	TAGCAGCTGGGATAACCCGGGACGGTGTGTACTTGGGGCAGATGCCCAAGAGACTTGATT	exon sense-overlapping	NM_001204931	Reep6	receptor accessory protein 6	+	80330144	80336441	139.187	83.3302	6.95512	5.96315	115.264	198.193	52.7533	190.538	39.1618	44.3809	209.317	40.4606	6.46489	7.596	6.35762	7.40197	5.38846	5.81013	7.47481	5.17919
ASMM10P053900	0.154876	0.31316	1.98891	up	noncoding	ENSMUST00000153167	Reep6	Ensembl	848	chr10	+	80330197	80334432		chr10:80334110+80334170	TAGCAGCTGGGATAACCCGGGACGGTGTGTACTTGGGGCAGATGCCCAAGAGACTTGATT	exon sense-overlapping	NM_139292	Reep6	receptor accessory protein 6	+	80330144	80336441	139.187	83.3302	6.95512	5.96315	115.264	198.193	52.7533	190.538	39.1618	44.3809	209.317	40.4606	6.46489	7.596	6.35762	7.40197	5.38846	5.81013	7.47481	5.17919
ASMM10P038494	0.0351283	0.127965	3.70396	up	noncoding	ENSMUST00000144538	Trim6	Ensembl	1490	chr7	+	104218792	104227733		chr7:104227670+104227733	GGCCATCGTTACTTATGAAGTGAGTTCCAAGCTAGTCAGAGTTACACAGAGAAACCCTGT	exon sense-overlapping	NM_001013616	Trim6	tripartite motif-containing 6	+	104218794	104235152	300.676	122.512	8.22913	6.34006	302.367	366.285	173.171	360.882	37.9944	87.9396	38.7898	325.325	7.86835	8.48826	8.24057	8.31933	5.34445	6.74204	5.17085	8.10288
ASMM10P031845	0.212691	0.378436	1.49245	up	noncoding	ENSMUST00000140428	Limch1	Ensembl	2457	chr5	+	66968565	67030853		chr5:66998913+66998979	TTGGTTGGAATCTCTGCAACTTTCCTAGATATTTATTGCTCTTCTTCCCCTCGTCCCATC	exon sense-overlapping	NM_001001980	Limch1	LIM and calponin homology domains 1	+	66745839	67057159	926.815	712.784	9.92127	9.34359	590.283	1162.55	728.862	1225.57	551.138	466.841	959.777	873.379	8.80188	10.1532	10.6481	10.0819	9.11942	9.12659	9.61181	9.51656
ASMM10P031845	0.212691	0.378436	1.49245	up	noncoding	ENSMUST00000140428	Limch1	Ensembl	2457	chr5	+	66968565	67030853		chr5:66998913+66998979	TTGGTTGGAATCTCTGCAACTTTCCTAGATATTTATTGCTCTTCTTCCCCTCGTCCCATC	exon sense-overlapping	NM_001256122	Limch1	LIM and calponin homology domains 1	+	66968415	67057159	926.815	712.784	9.92127	9.34359	590.283	1162.55	728.862	1225.57	551.138	466.841	959.777	873.379	8.80188	10.1532	10.6481	10.0819	9.11942	9.12659	9.61181	9.51656
ASMM10P014176	0.0862857	0.216588	1.22141	up	noncoding	ENSMUST00000116648	Slc7a4	Ensembl	2577	chr16	-	17572955	17576671		chr16:17573678-17573945	AGGCTCTGGGCTGGTGTATAGATCCTATAGCCACGCTCAGACTCACCCTTATACCCCCAG	exon sense-overlapping	NM_144852	Slc7a4	solute carrier family 7 (cationic amino acid transporter, y+ system), member 4	-	17572017	17576671	72.748	56.0741	6.11231	5.82376	74.0502	78.8502	42.7741	95.3175	55.3539	45.2122	67.9014	55.8291	5.81024	6.22972	6.02876	6.38052	5.8898	5.83328	5.93859	5.63338
ASMM10P003191	0.127371	0.276624	1.81897	up	noncoding	ENSMUST00000159552	Dab2	Ensembl	642	chr15	+	6299787	6435520		chr15:6422236+6435439	TAATTGAACATGAACATCCAAGTAATAATATCTTTCCACCTCCCACCATGTCCACTCAGT	exon sense-overlapping	NM_001037905	Dab2	disabled 2, mitogen-responsive phosphoprotein	+	6386747	6440709	1527.94	943.854	10.6096	9.74643	815.275	1981.45	1185.93	2129.09	776.616	668.254	1330.56	999.987	9.23087	10.9214	11.4136	10.8724	9.58633	9.61969	10.0654	9.7143
ASMM10P003191	0.127371	0.276624	1.81897	up	noncoding	ENSMUST00000159552	Dab2	Ensembl	642	chr15	+	6299787	6435520		chr15:6422236+6435439	TAATTGAACATGAACATCCAAGTAATAATATCTTTCCACCTCCCACCATGTCCACTCAGT	exon sense-overlapping	NM_001102400	Dab2	disabled 2, mitogen-responsive phosphoprotein	+	6386747	6440709	1527.94	943.854	10.6096	9.74643	815.275	1981.45	1185.93	2129.09	776.616	668.254	1330.56	999.987	9.23087	10.9214	11.4136	10.8724	9.58633	9.61969	10.0654	9.7143
ASMM10P003191	0.127371	0.276624	1.81897	up	noncoding	ENSMUST00000159552	Dab2	Ensembl	642	chr15	+	6299787	6435520		chr15:6422236+6435439	TAATTGAACATGAACATCCAAGTAATAATATCTTTCCACCTCCCACCATGTCCACTCAGT	exon sense-overlapping	NM_023118	Dab2	disabled 2, mitogen-responsive phosphoprotein	+	6386747	6440709	1527.94	943.854	10.6096	9.74643	815.275	1981.45	1185.93	2129.09	776.616	668.254	1330.56	999.987	9.23087	10.9214	11.4136	10.8724	9.58633	9.61969	10.0654	9.7143
ASMM10P037697	0.393796	0.545394	1.05498	up	noncoding	uc007ejk.1	4930567K20Rik	UCSC_knowngene	398	chr10	+	10748929	10755650		chr10:10748956+10749016	CCTAGGCGTTCCTGTTTTCTTAGTCTCCTGGCTCTGTACAGGGAATGGAAGCTACAACTG	intronic antisense	NM_001114333	Grm1	glutamate receptor, metabotropic 1	-	10686058	11082331	60.6538	54.1952	5.84212	5.7649	69.2142	63.3044	35.9085	74.1881	53.8727	39.0636	58.7383	65.1061	5.71137	5.90154	5.75858	5.99698	5.84786	5.62653	5.73944	5.84579
ASMM10P037697	0.393796	0.545394	1.05498	up	noncoding	uc007ejk.1	4930567K20Rik	UCSC_knowngene	398	chr10	+	10748929	10755650		chr10:10748956+10749016	CCTAGGCGTTCCTGTTTTCTTAGTCTCCTGGCTCTGTACAGGGAATGGAAGCTACAACTG	intronic antisense	NM_016976	Grm1	glutamate receptor, metabotropic 1	-	10686058	11082331	60.6538	54.1952	5.84212	5.7649	69.2142	63.3044	35.9085	74.1881	53.8727	39.0636	58.7383	65.1061	5.71137	5.90154	5.75858	5.99698	5.84786	5.62653	5.73944	5.84579
ASMM10P009808	0.136773	0.289291	1.86545	up	noncoding	NR_015500	A530013C23Rik	RefSeq	2140	chr2	+	167691207	167697413		chr2:167691265+167695326	CTCGTGGAAGCTAATGTTGCCAGTGAAGTGTGCACACCTCCTCTTCTCCCTCAGCCATGG	intergenic							2939.77	1791.32	11.5244	10.6249	1492.63	3880.43	2018.99	4367.02	1282.43	1194.91	2665.64	2022.31	10.0564	11.8725	12.2617	11.9071	10.2903	10.443	11.039	10.7273
ASMM10P000536	0.000424735	0.0178935	7.56306	up	noncoding	uc009bpx.1	TCR-beta chain	UCSC_knowngene	734	chr6	+	41543459	41548352	uc009bpc.2, uc009bpd.2, uc009bpe.2, uc009bpf.2, uc009bpg.1, uc009bph.1, uc009bpn.2, uc009bpq.1, uc009bpr.3, uc009bpu.1, uc009bpv.1, uc009bpy.1	chr6:41547074+41547609	AACCTGTCACACAGAACATCAGTGCAGAGGCCTGGGGCCGAGCAGACTGTGGAATCACTT	intergenic							1025.47	125.503	9.81052	6.89155	2097.56	754.066	393.656	856.61	183.058	134.743	78.4973	105.714	10.5379	9.52677	9.60905	9.56838	7.56841	7.34687	6.13347	6.51747
ASMM10P002882	0.0253978	0.106456	2.11059	up	noncoding	ENSMUST00000152595	Gm15545	Ensembl	704	chr7	+	44986972	44992328		chr7:44987375+44992022	TCCGCATAAGCTGACCGTGAAACCTCTGGAGCCAAGGATGTCTTTAAATCTAGATGGTCT	intronic antisense	NM_029410	Bcl2l12	BCL2-like 12 (proline rich)	-	44991221	44997579	56.0227	23.8017	5.64853	4.57088	39.1241	67.3204	29.8391	87.8074	22.7747	16.4159	36.4844	19.5318	4.87385	5.99266	5.47366	6.25394	4.62603	4.44471	5.08451	4.12826
ASMM10P022727	0.0118651	0.072544	3.025	up	noncoding	ENSMUST00000120111	Gm13435	Ensembl	1023	chr2	+	37207050	37208073		chr2:37207600+37208073	AAAGACTATGAGAGATACTTGGCGACGATCAATCGAGAAACAGCTTGAGAATGGAGGTGG	intergenic							66.411	22.8779	6.03883	4.4419	65.8037	60.2559	78.7817	60.8026	16.5211	17.9019	41.4979	15.5908	5.63685	5.83031	6.98546	5.7027	4.16519	4.55245	5.2639	3.78603
ASMM10P031536	0.195252	0.360909	1.73676	up	noncoding	AK134457	AK134457	Genbank	3169	chr5	+	25975566	25978736		chr5:25978501+25978736	AAAGGATGGCCTTATCTGGCATCAATGAGATGGAATGTACTTGGTCCTGTGAAGGCTAGA	intergenic							45.0657	22.7635	5.3669	4.5705	35.8371	30.6918	76.8543	36.8794	23.2426	22.681	24.3707	20.7599	4.74829	4.81779	6.9472	4.95434	4.65768	4.87626	4.53672	4.21135
ASMM10P024630	0.848142	0.901656	1.01695	up	noncoding	AK157629	AK157629	Genbank	1268	chr3	-	37841797	37843065		chr3:37841842-37843065	ATACATTTCCAATGTAAAGTTGTACCTGGACCTTTAGTCGGTCTTGGGTCCTCCTCTCAG	intergenic							65.9489	63.2112	6.00223	5.97798	73.5602	67.1688	47.795	75.2716	51.1672	53.8361	65.9927	81.8489	5.80158	5.98764	6.20331	6.01639	5.76918	6.07187	5.90046	6.17041
ASMM10P016974	0.0801028	0.206671	1.99293	up	noncoding	AK002941	AK002941	Genbank	1133	chr17	+	30576299	30577429		chr17:30576481+30576541	CTGGCTCAGGGTGAGGCACGTCATCACACGTCACTGAATAGCGTCATCGGTCGCGTCACT	bidirectional	NM_027060	Btbd9	BTB (POZ) domain containing 9	-	30215523	30576287	34.1112	14.3277	4.77766	3.78277	70.8809	24.9812	15.4617	25.121	8.41261	12.9641	25.3099	10.6243	5.74648	4.50507	4.50084	4.35823	3.22165	4.118	4.59087	3.20054
ASMM10P055724	0.0284929	0.113611	1.79703	up	noncoding	ENSMUST00000131918	Gtpbp6	Ensembl	818	chr5	-	110105790	110106924		chr5:110106243-110106301	GCTCCCGGTACATCATGGGGTCAGGTAAGGGCCAGAGGTGTGTAGAGGGGATATTGGGGA	exon sense-overlapping	NM_145147	Gtpbp6	GTP binding protein 6 (putative)	-	110103976	110108197	52.8467	26.9494	5.65303	4.80742	37.9739	64.7593	42.7899	65.8637	25.8819	25.5088	30.3804	26.0267	4.83167	5.93429	6.02987	5.81631	4.81041	5.03351	4.83994	4.54582
ASMM10P055724	0.0284929	0.113611	1.79703	up	noncoding	ENSMUST00000131918	Gtpbp6	Ensembl	818	chr5	-	110105790	110106924		chr5:110106243-110106301	GCTCCCGGTACATCATGGGGTCAGGTAAGGGCCAGAGGTGTGTAGAGGGGATATTGGGGA	natural antisense	NM_207279	Plcxd1	phosphatidylinositol-specific phospholipase C, X domain containing 1	+	110099968	110105952	52.8467	26.9494	5.65303	4.80742	37.9739	64.7593	42.7899	65.8637	25.8819	25.5088	30.3804	26.0267	4.83167	5.93429	6.02987	5.81631	4.81041	5.03351	4.83994	4.54582
ASMM10P057194	0.0588069	0.172432	1.50718	up	noncoding	uc011zrn.1	Drosha	UCSC_knowngene	148	chr15	+	12905598	12912555		chr15:12905695+12912510	ATTGTTTTGAAGCCTTGATAGGACCTTCGAGAAGTCTGGCTCAATTATCCTCTCCACCCA	exon sense-overlapping	NM_001130149	Drosha	drosha, ribonuclease type III	+	12824814	12935291	99.0465	65.5367	6.61907	6.02722	80.764	104.454	84.2749	126.693	54.5241	51.949	81.8621	73.8117	5.93566	6.65086	7.09039	6.79938	5.86617	6.02276	6.19151	6.02843
ASMM10P056472	0.0250198	0.105494	4.9228	up	noncoding	TCONS_00029108	XLOC_021653	Alexander et al 2013	847	chr7	+	64006839	64021339	TCONS_00029109	chr7:64007831+64018831	CAGAGCTATCGCTGGTCCTGAAGCTGAGAGACAGGGTTCCCAGGAACATCTTGACCGAGT	intergenic							68.2494	12.7284	5.71028	3.4108	26.0877	104.276	25.0366	117.597	5	8.83645	28.037	9.04009	4.29651	6.64829	5.2127	6.68363	2.3474	3.6204	4.72927	2.94614
ASMM10P001128	0.946225	0.969188	1.00705	up	noncoding	uc009uam.2	5530601H04Rik	UCSC_knowngene	3120	chrX	-	105037349	105070124	ENSMUST00000123850, ENSMUST00000144366	chrX:105066848-105068570	AAACAGAAAGATCTCCAGAAAGAAGCCATGGGTGGAGAACAGAGGGCGACTAGATTAAAT	intergenic							36.1615	32.7679	5.08768	5.07755	47.9547	33.2239	25.5892	37.8782	30.2828	33.7074	35.6735	31.4079	5.17206	4.93785	5.24353	4.99729	5.02665	5.41525	5.05517	4.81315
ASMM10P040545	0.712617	0.80534	1.13631	up	noncoding	AK018227	AK018227	Genbank	1630	chr8	+	70766578	70768220		chr8:70768160+70768220	CCCCAAAGACACTCAGCCAACAGGTACAATGTTTCATATTCGTATCAATAAATGTACCGT	natural antisense	NM_008841	Pik3r2	phosphatidylinositol 3-kinase, regulatory subunit, polypeptide 2 (p85 beta)	-	70768180	70776712	24.7351	18.0473	4.32031	4.13595	50.2565	13.9599	19.0266	15.6973	11.4446	10.3156	22.7742	27.6547	5.24001	3.60497	4.80206	3.63422	3.65687	3.81318	4.44211	4.63165
ASMM10P040545	0.712617	0.80534	1.13631	up	noncoding	AK018227	AK018227	Genbank	1630	chr8	+	70766578	70768220		chr8:70768160+70768220	CCCCAAAGACACTCAGCCAACAGGTACAATGTTTCATATTCGTATCAATAAATGTACCGT	natural antisense	NM_023065	Ifi30	interferon gamma inducible protein 30	-	70762772	70766663	24.7351	18.0473	4.32031	4.13595	50.2565	13.9599	19.0266	15.6973	11.4446	10.3156	22.7742	27.6547	5.24001	3.60497	4.80206	3.63422	3.65687	3.81318	4.44211	4.63165
ASMM10P044560	0.0207689	0.0959807	2.37672	up	noncoding	ENSMUST00000117682	Gm8202	Ensembl	310	chrX	-	144236902	144237212		chrX:144236951-144237212	AAGACTGCATAGGCAGATGCAGTGATCTAATCTCCATGCAACAGAATTGGGAGCTGATGA	intergenic							625.18	291.376	9.21482	7.96585	859.944	653.039	258.183	729.552	206.034	266.464	542.625	150.38	9.30365	9.32046	8.89669	9.33847	7.7338	8.32438	8.79862	7.00659
ASMM10P015574	0.335484	0.494403	1.29122	up	noncoding	uc029tae.1	2700054A10Rik	UCSC_knowngene	4477	chr17	-	13487020	13568888	uc029taf.1	chr17:13568772-13568888	AAGATGGGCTGTCATGGAAGCGCACCCCCATCTCCGCTCACCCTGGCTGTGCTCCTTGAA	intergenic							816.919	731.088	9.75634	9.38761	608.923	962.28	628.829	1067.64	535.445	571.823	1036.23	780.853	8.8432	9.89341	10.3915	9.89721	9.07382	9.40879	9.72246	9.34535
ASMM10P042078	0.0339028	0.125648	1.74845	up	noncoding	AK135074	AK135074	Genbank	1568	chr9	-	100488781	100490346		chr9:100488795-100490346	GCATTTCCTACCCCCATTCTTGATTCCCACAACTATTTTGCAAGACATTTCTTTGTAAGT	intergenic							1228.69	804.512	10.3545	9.54846	1165.03	1351.43	851.659	1546.62	897.365	661.927	650.652	1008.1	9.71137	10.3837	10.8968	10.4263	9.79583	9.60743	9.06655	9.72403
ASMM10P002258	0.725011	0.814339	1.05948	up	noncoding	ENSMUST00000142107	Gm11626	Ensembl	333	chr11	-	101456575	101457390		chr11:101456658-101457169	AGAATGGGATCTGGAGGTTGGGAGAGGAAGGAACACCTCAGTTCCCACCTGACCTTGGCT	natural antisense	NM_027320	Ifi35	interferon-induced protein 35	+	101448411	101458701	30.9396	26.8769	4.85985	4.77649	36.5574	31.208	20.847	35.1461	25.2526	29.4727	18.6715	34.1107	4.77837	4.8422	4.93844	4.8804	4.77458	5.23158	4.16906	4.93076
ASMM10P048264	0.174294	0.337411	1.30777	up	noncoding	ENSMUST00000138164	Gm12082	Ensembl	600	chr11	+	28751632	28815767		chr11:28815697+28815767	AAATGCACATTCTTCTCCCATACACTCTGCTACAAAATGTCTCATTTGGCCAACAGACAG	intergenic							127.878	99.4485	7.00711	6.62	106.651	132.681	109.608	162.572	91.153	88.7134	114.222	103.705	6.34321	7.00983	7.50896	7.16643	6.57752	6.75691	6.65766	6.48791
ASMM10P057294	0.178739	0.342563	1.27041	up	noncoding	uc012dpi.1	Miip	UCSC_knowngene	711	chr4	-	147865654	147868719		chr4:147865965-147868368	CTGAGTGCGCTCAAACTTGGATTGTAGCAGCAACAACTTAGAGATGCCACTGTCCCAAGA	exon sense-overlapping	NM_001025365	Miip	migration and invasion inhibitory protein	-	147860777	147868719	42.0362	28.7116	5.20627	4.86097	64.1817	40.6913	17.912	45.3596	28.0467	20.5894	39.64	26.5703	5.60023	5.24468	4.71302	5.26713	4.91998	4.74522	5.20171	4.57696
ASMM10P029595	0.00109815	0.0239816	1.58302	up	noncoding	ENSMUST00000159750	Rps19-ps10	Ensembl	435	chr10	-	52384658	52385093		chr10:52384927-52385093	AAACATAAAGAGCTTGCCCCATATGAGAACTGGTTCTACACATGAGCTGCTTCCACAGCA	intergenic							39771.2	29385.4	15.323	14.6603	67515.9	33878.8	19622.6	38067.4	32451	25575.7	32669.3	26845.7	15.4711	15.157	15.4864	15.1775	14.7665	14.6712	14.74	14.4636
ASMM10P037996	0.00567194	0.0502496	1.69231	up	noncoding	uc007emg.1	Nhsl1	UCSC_knowngene	2292	chr10	+	18407637	18421140		chr10:18421080+18421140	GACAGGAACGGAATCACCACTGCTGTGTCCCTTAATAATAAAATCTGTATTTGGTTCACC	exon sense-overlapping	NM_173390	Nhsl1	NHS-like 1	+	18407674	18533891	145.013	86.1356	7.15912	6.40013	152.259	162.309	87.2148	178.267	94.7241	69.048	69.308	111.462	6.88408	7.3053	7.1463	7.30081	6.62915	6.41185	5.96939	6.59013
ASMM10P034155	0.0288466	0.114218	2.29238	up	noncoding	ENSMUST00000180863	Gm26809	Ensembl	2981	chr6	+	18844219	18847360		chr6:18844280+18844349	ACTGTCAGGATCATTGCTCTTTAGGATGCCTGGGCGGTTAGATTTGCCACCTGATTTTTT	intergenic							1089.01	556.053	10.0903	8.89345	799.334	1436.22	580.68	1539.82	351.511	374.671	1058.84	439.193	9.20837	10.4687	10.2663	10.4179	8.48193	8.81921	9.74919	8.52347
ASMM10P033123	0.172719	0.335748	1.1652	up	noncoding	ENSMUST00000080603	Rpl35a-ps7	Ensembl	333	chr6	-	47815299	47815632		chr6:47815420-47815632	ATACAGCAACTCCTGGAGGTAAACCAAACAAAACCAGAGTGATCTGGGGAAAAGTCACTC	intergenic							49878.6	48568.3	15.5818	15.3612	94412.2	42610.8	20673.1	41818.2	55930.4	40914.3	52742.6	44686.1	15.9229	15.5255	15.5451	15.3338	15.5281	15.2925	15.4218	15.2025
ASMM10P019466	0.0496215	0.155763	1.58519	up	noncoding	uc029tqo.1	AK182655	UCSC_knowngene	358	chr19	+	4195065	4195423	NM_031868	chr19:4195202+4195419	TCTTTCCTTTATTTTTTAAAGAATCAATAGCAGCATCTAATCTCCCAGGGCTCCCTCCCA	exon sense-overlapping	NM_031868	Ppp1ca	protein phosphatase 1, catalytic subunit, alpha isoform	+	4192173	4195419	18634.5	14736.7	14.3088	13.6442	18642.5	22252.7	11588.7	22054.1	12949.1	10728.3	21545.7	13723.7	13.6761	14.4848	14.7487	14.3257	13.5103	13.5096	14.0818	13.4749
ASMM10P019466	0.0496215	0.155763	1.58519	up	noncoding	uc029tqo.1	AK182655	UCSC_knowngene	358	chr19	+	4195065	4195423	NM_031868	chr19:4195202+4195419	TCTTTCCTTTATTTTTTAAAGAATCAATAGCAGCATCTAATCTCCCAGGGCTCCCTCCCA	natural antisense	NM_011237	Rad9a	RAD9 homolog A	-	4195197	4201603	18634.5	14736.7	14.3088	13.6442	18642.5	22252.7	11588.7	22054.1	12949.1	10728.3	21545.7	13723.7	13.6761	14.4848	14.7487	14.3257	13.5103	13.5096	14.0818	13.4749
ASMM10P044195	0.0192833	0.0923815	3.71661	up	noncoding	ENSMUST00000121810	Gm9003	Ensembl	482	chrX	-	94422677	94423295		chrX:94422925-94423295	GATGGGTCCAATGAAGAAATGGCAAGAAGATATGTGACTTTGGTGGGAACAATTGGAAAA	intergenic							43.7487	12.3664	5.34044	3.44645	58.1071	28.028	55.465	33.3946	5	7.14995	23.6372	13.6786	5.45232	4.67419	6.43684	4.7984	2.3474	3.35613	4.49063	3.59164
ASMM10P018126	0.127703	0.277062	1.98501	up	noncoding	ENSMUST00000143597	Zfp407	Ensembl	2126	chr18	-	84279819	84412420		chr18:84280044-84281265	GCTTCTAACCTTTGTTCTAGTTTAACTCACAGCCAGTTGTCATTTTTACCTCTTTGATGC	exon sense-overlapping	NM_001033341	Zfp407	zinc finger protein 407	-	84207701	84589504	35.6309	18.7483	5.08362	4.09448	26.1323	31.8643	47.0857	37.4411	18.5492	10.5	8.96638	36.9779	4.29819	4.87556	6.18172	4.97902	4.32574	3.83535	3.16936	5.04744
ASMM10P057659	0.508703	0.643777	1.05724	up	noncoding	CJ322009	mouselincRNA0437	lincRNA	421	chr13	-	102331986	102332407		chr13:102332003-102332407	AAAGAACGACTGTTGGCCTCCTTTTCACCTCAAAGACAGTCAAGTTTTAGTGTTTAGTTC	intergenic							89.369	83.7769	6.44085	6.36055	112.893	88.9199	57.7615	97.9021	82.892	64.2217	75.1288	112.865	6.43015	6.41354	6.50193	6.41778	6.4463	6.31075	6.07684	6.60829
ASMM10P047668	0.0309465	0.11934	1.60413	up	noncoding	ENSMUST00000152300	Map3k14	Ensembl	2961	chr11	-	103237029	103242271		chr11:103237149-103237497	TGTCACATGGCCTGGCCTGATTGCTGCCCTTGGTATGCATGTCTGAGAGGCAGTACAGGA	exon sense-overlapping	NM_016896	Map3k14	mitogen-activated protein kinase kinase kinase 14	-	103219763	103267401	266.726	154.91	7.92686	7.24506	351.193	288.576	95.5719	331.562	155.459	153.312	150.624	160.247	8.08358	8.13674	7.28921	8.19789	7.33602	7.52735	7.023	7.09388
ASMM10P042957	0.0680651	0.187882	1.57875	up	noncoding	uc007ais.1	AK171953	UCSC_knowngene	3467	chr1	-	13343587	13347054		chr1:13343604-13347054	TGTGTTGCTATTAATAGCAAAGTCAAGGCCAGGTTGGGTTATATGAGACTATGAGACTCT	intron sense-overlapping	NM_001077695	Ncoa2	nuclear receptor coactivator 2	-	13139158	13374083	347.274	238.15	8.43717	7.77839	399.72	381.147	190.595	417.632	361.19	183.987	245.135	162.288	8.26535	8.55173	8.39293	8.53869	8.51941	7.79394	7.68724	7.11296
ASMM10P042957	0.0680651	0.187882	1.57875	up	noncoding	uc007ais.1	AK171953	UCSC_knowngene	3467	chr1	-	13343587	13347054		chr1:13343604-13347054	TGTGTTGCTATTAATAGCAAAGTCAAGGCCAGGTTGGGTTATATGAGACTATGAGACTCT	intron sense-overlapping	NM_008678	Ncoa2	nuclear receptor coactivator 2	-	13139158	13374083	347.274	238.15	8.43717	7.77839	399.72	381.147	190.595	417.632	361.19	183.987	245.135	162.288	8.26535	8.55173	8.39293	8.53869	8.51941	7.79394	7.68724	7.11296
ASMM10P040935	0.147934	0.303943	1.99584	up	noncoding	AK044112	AK044112	Genbank	755	chr8	+	108681894	108682648		chr8:108682502+108682648	GTATACGAAACCCTACCATGTCAAATGTAGCATGGTCCCACATTCACCGGTTCATTCATG	intergenic							43.3141	18.8131	5.27236	4.27537	16.8665	54.7728	54.4843	47.1327	15.1059	16.3255	25.8432	17.9779	3.66411	5.6891	6.40843	5.32782	4.04153	4.43763	4.6193	4.00302
ASMM10P056064	0.113568	0.257051	1.71756	up	noncoding	TCONS_00009640	XLOC_007507	Alexander et al 2013	564	chr14	-	26315846	26319817	TCONS_00009638, TCONS_00009642	chr14:26319381-26319605	TGGCTAAGGCAACTACAGTAGGGAGTGAGGGGTTCCTCAGAAGTCATCTGTACCTCCCCC	intergenic							41.0238	22.9964	5.29549	4.51512	28.8813	38.1304	48.273	48.8104	19.5267	16.9657	36.4887	19.0045	4.44107	5.146	6.21801	5.37687	4.40338	4.48641	5.0847	4.08601
ASMM10P039192	0.00832513	0.0602519	5.41636	up	noncoding	TCONS_00032431	XLOC_024264	Alexander et al 2013	6152	chr8	-	25122432	25133545		chr8:25130482-25133545	AGTTCTGAGATTGTGGGTTTGAGCCCCACCTGTGTTACCAGTTCTGGTATTCTGTATTCT	intergenic							337.937	68.6697	8.44377	6.00644	198.185	306.105	498.407	349.049	53.2446	52.0793	120.908	48.447	7.27321	8.22542	10.0093	8.26712	5.82911	6.02552	6.73002	5.44112
ASMM10P003944	0.237119	0.402898	1.3736	up	noncoding	ENSMUST00000181492	2900076A07Rik	Ensembl	720	chr7	+	81528791	81531498	ENSMUST00000180879, NR_045299, uc009icc.2	chr7:81529496+81531210	GCAAACTGTTGCCTTGCGTTTAGCTCTGTTAACCATTGACAGTAAGATTTATCAGAGGTT	intergenic							288.443	191.992	7.96178	7.50381	490.112	273.467	89.3304	300.863	162.999	183.446	275.065	146.46	8.54866	8.05934	7.18647	8.05264	7.40315	7.78976	7.85117	6.97116
ASMM10P037523	0.0846175	0.214313	1.68072	up	noncoding	uc012ffk.1	Plaur	UCSC_knowngene	1614	chr7	+	24462499	24475873		chr7:24472212+24472272	CCCAGCTACCTTATCATGTCTCCCATATTGCTTTCGTTCTGATGACTGCCTCATGGCACA	exon sense-overlapping	NM_011113	Plaur	plasminogen activator, urokinase receptor	+	24462499	24475873	312.818	201.235	8.31338	7.5643	201.742	384.328	256.58	408.623	156.177	145.178	266.1	237.487	7.30061	8.56187	8.88656	8.50449	7.34253	7.45173	7.80474	7.65819
ASMM10P027829	0.128033	0.277515	1.95489	up	noncoding	ENSMUST00000156139	Tekt2	Ensembl	889	chr4	-	126323707	126325630		chr4:126324501-126324593	ATCCCTCCTACCCCATTTTCAGATCTGGACACCATTCCCTCTGCTGAGGTGAGGATGGGC	exon sense-overlapping	NM_011902	Tekt2	tektin 2	-	126322120	126325199	4341.22	2517.3	12.103	11.1359	2146.81	5665.9	3146.71	6405.45	1707.09	2013.94	3223.37	3124.8	10.5683	12.4264	12.9442	12.4729	10.6779	11.1793	11.3178	11.3686
ASMM10P031773	0.135598	0.287604	1.49809	up	noncoding	uc008xki.1	9230114K14Rik	UCSC_knowngene	1500	chr5	+	52190680	52197984	NR_015537	chr5:52197695+52197984	AATGGTTTTACTGGACTTGGGCTATGAATTTTCCAATAGAGTTCAGCAAACCCTCCCCCC	bidirectional	NM_001042620	Dhx15	DEAH (Asp-Glu-Ala-His) box polypeptide 15	-	52153323	52190519	1022.07	769.146	10.0451	9.462	749.33	1274.22	669.185	1395.54	593.928	593.675	1106.6	782.378	9.11638	10.2918	10.5016	10.2708	9.22471	9.4651	9.81096	9.34725
ASMM10P031773	0.135598	0.287604	1.49809	up	noncoding	uc008xki.1	9230114K14Rik	UCSC_knowngene	1500	chr5	+	52190680	52197984	NR_015537	chr5:52197695+52197984	AATGGTTTTACTGGACTTGGGCTATGAATTTTCCAATAGAGTTCAGCAAACCCTCCCCCC	bidirectional	NM_007839	Dhx15	DEAH (Asp-Glu-Ala-His) box polypeptide 15	-	52150208	52190519	1022.07	769.146	10.0451	9.462	749.33	1274.22	669.185	1395.54	593.928	593.675	1106.6	782.378	9.11638	10.2918	10.5016	10.2708	9.22471	9.4651	9.81096	9.34725
ASMM10P011504	0.0475056	0.151745	1.74231	up	noncoding	AK040771	AK040771	Genbank	1954	chr1	-	180517458	180519413		chr1:180517493-180518346	TGCTTGCTGTCTCCCAGACTTGCTTGAAACCTGTCTATAATTATTTCCTTTTATAGTCTC	intergenic							191.524	113.113	7.55178	6.75077	132.101	236.056	133.521	264.416	83.8211	85.3022	160.98	122.348	6.67428	7.85029	7.81267	7.86987	6.46172	6.70203	7.11438	6.72496
ASMM10P045064	0.0802004	0.206898	1.28298	up	noncoding	AK041185	AK041185	Genbank	1645	chr10	+	91123402	91125047		chr10:91124838+91125047	AAGACACCACTAGAGCTGGCTCCTGTATTGACTATTGTAGTTATACTAAGTCTACCTCTG	natural antisense	NM_133668	Slc25a3	solute carrier family 25 (mitochondrial carrier, phosphate carrier), member 3	-	91116577	91123963	49.5024	35.988	5.55729	5.1978	56.4758	54.0075	31.7628	55.7636	38.1543	34.1621	42.2792	29.3564	5.41015	5.67131	5.57109	5.57662	5.34984	5.43393	5.28779	4.71963
ASMM10P057441	0.000234918	0.0144934	26.7012	up	noncoding	uc029thf.1	H2-Eb1	UCSC_knowngene	1416	chr17	+	34264831	34316674		chr17:34264964+34309790	TGGAGCGAACCGGGCCGAGGTGGACACGGTGTGCAGACACAACTATGAGATCTCGGATAA	exon sense-overlapping	NM_010382	H2-Eb1	histocompatibility 2, class II antigen E beta	+	34305866	34316674	2253.08	58.8762	10.6026	5.8638	5065.41	1745.43	299.58	1901.92	73.6905	59.5664	63.9078	38.3403	11.7987	10.7383	9.15604	10.7175	6.28445	6.21503	5.85333	5.1024
ASMM10P057441	0.000234918	0.0144934	26.7012	up	noncoding	uc029thf.1	H2-Eb1	UCSC_knowngene	1416	chr17	+	34264831	34316674		chr17:34264964+34309790	TGGAGCGAACCGGGCCGAGGTGGACACGGTGTGCAGACACAACTATGAGATCTCGGATAA	exon sense-overlapping	NM_207105	H2-Ab1	histocompatibility 2, class II antigen A, beta 1	+	34263226	34269418	2253.08	58.8762	10.6026	5.8638	5065.41	1745.43	299.58	1901.92	73.6905	59.5664	63.9078	38.3403	11.7987	10.7383	9.15604	10.7175	6.28445	6.21503	5.85333	5.1024
ASMM10P046003	0.00126729	0.0254169	9.13187	up	noncoding	AK147773	AK147773	Genbank	2366	chr10	+	107946644	107977832		chr10:107977772+107977832	GAGATATATACATGGGTCACACTGTGATACACTACAGCTTCCATAATGAAATATTTTCTG	intergenic							104.873	9.60152	6.46707	3.27616	64.5813	151.316	38.3768	165.218	9.99468	12.8017	5	10.6097	5.60951	7.20392	5.86466	7.19017	3.4681	4.10151	2.33788	3.19713
ASMM10P025424	0.59888	0.717633	1.09496	up	noncoding	ENSMUST00000181952	Gm26691	Ensembl	4183	chr3	-	133955472	134240494		chr3:133955627-133959450	GTTTGCCTTAAGTTTTCTTTTGCCTAATAATGGAATTTGCTCTCCTATGTGCTTTGAATG	natural antisense	NM_001004367	Cxxc4	CXXC finger 4	+	134236494	134262089	117.963	104.815	6.8212	6.69032	101.224	149.931	67.7557	152.942	84.8919	106.029	115.34	113.001	6.26536	7.18973	6.75061	7.07908	6.47654	7.00373	6.67093	6.61008
ASMM10P043994	0.000640463	0.0202466	3.88581	up	noncoding	ENSMUST00000122340	Gm14699	Ensembl	228	chrX	-	68782639	68782867		chrX:68782688-68782867	TTAAGAAGGAGAAACTCAAGTCCCAATGGTGCAATGACAACCCCCTCTTCAAGAGTGCTA	intronic antisense	NM_001166619	Fmr1nb	fragile X mental retardation 1 neighbor	+	68761838	68804560	1494.78	335.851	10.275	8.3168	3084.87	1175.22	413.448	1305.57	326.008	280.527	428.867	308.003	11.0605	10.168	9.6914	10.1802	8.37264	8.40028	8.46767	8.0266
ASMM10P043994	0.000640463	0.0202466	3.88581	up	noncoding	ENSMUST00000122340	Gm14699	Ensembl	228	chrX	-	68782639	68782867		chrX:68782688-68782867	TTAAGAAGGAGAAACTCAAGTCCCAATGGTGCAATGACAACCCCCTCTTCAAGAGTGCTA	intronic antisense	NM_001166620	Fmr1nb	fragile X mental retardation 1 neighbor	+	68761838	68804560	1494.78	335.851	10.275	8.3168	3084.87	1175.22	413.448	1305.57	326.008	280.527	428.867	308.003	11.0605	10.168	9.6914	10.1802	8.37264	8.40028	8.46767	8.0266
ASMM10P043994	0.000640463	0.0202466	3.88581	up	noncoding	ENSMUST00000122340	Gm14699	Ensembl	228	chrX	-	68782639	68782867		chrX:68782688-68782867	TTAAGAAGGAGAAACTCAAGTCCCAATGGTGCAATGACAACCCCCTCTTCAAGAGTGCTA	intronic antisense	NM_174993	Fmr1nb	fragile X mental retardation 1 neighbor	+	68761838	68804560	1494.78	335.851	10.275	8.3168	3084.87	1175.22	413.448	1305.57	326.008	280.527	428.867	308.003	11.0605	10.168	9.6914	10.1802	8.37264	8.40028	8.46767	8.0266
ASMM10P040902	0.00355232	0.0404672	5.03448	up	noncoding	AK140502	AK140502	Genbank	1677	chr8	+	106202409	106204087		chr8:106203995+106204087	TCAGTGAGAGACCCTACATCAAGGAAGACACTAAATGGACTGTATGAGATCCCATTCCCT	intronic antisense	NM_001007567	Slc7a6os	solute carrier family 7, member 6 opposite strand	-	106200437	106210933	56.0992	9.65126	5.67733	3.34549	25.986	71.1805	50.9227	76.3074	8.60516	9.01437	12.6724	8.31308	4.29122	6.08076	6.30136	6.036	3.25246	3.6448	3.63811	2.84659
ASMM10P045667	0.343048	0.501044	1.22818	up	noncoding	ENSMUST00000118434	Gm15025	Ensembl	418	chrX	+	136920240	136920658		chrX:136920586+136920658	TTACAAGATACCCACCCTGAATTCAGCACCTTTGATATGACTATGAAGCTGGTCCCACAT	intergenic							26.6114	19.6747	4.66361	4.36709	26.3284	23.8505	28.6388	27.628	20.7083	19.9133	17.4823	20.5948	4.3097	4.43187	5.40869	4.50418	4.488	4.70068	4.07962	4.20005
ASMM10P031589	0.313193	0.473499	1.39591	up	noncoding	ENSMUST00000146459	Mapre3	Ensembl	2442	chr5	+	30814732	30866059		chr5:30862897+30863203	ATAGATATATATCACTCCTGCTACATATCAGTTTACTCTCCTGCCCATGTGCATCCTCAG	exon sense-overlapping	NM_133350	Mapre3	microtubule-associated protein, RP/EB family, member 3	+	30814755	30866106	626.832	490.177	9.29649	8.81528	343.798	786.018	467.699	909.814	377.636	333.753	655.488	593.829	8.04789	9.58633	9.89362	9.65812	8.58815	8.65339	9.07858	8.94102
ASMM10P003003	0.00673465	0.0541873	5.4109	up	noncoding	ENSMUST00000154598	Gatm	Ensembl	510	chr2	-	122595488	122598534		chr2:122598151-122598326	TGATGTTGAGATTGATCTTTTCAAGAAAGCAGGATGGACCATAGTTACTCCTCCAACACC	exon sense-overlapping	NM_025961	Gatm	glycine amidinotransferase (L-arginine:glycine amidinotransferase)	-	122594472	122611277	235.652	31.4191	7.33245	4.89658	594.801	137.261	51.8227	158.724	22.4058	24.1283	56.6177	22.5246	8.81021	7.05915	6.3288	7.13162	4.6014	4.95871	5.69097	4.33523
ASMM10P057378	0.70371	0.798949	1.09922	up	noncoding	uc012gfr.1	Ushbp1	UCSC_knowngene	3497	chr8	-	71384273	71395801		chr8:71390692-71390920	ACCAGATGGGGCAGCTCCAGGGGGCTACAAGGGCCGTTGTGAGAGCCTCAGCATTAAGCT	exon sense-overlapping	NM_181418	Ushbp1	Usher syndrome 1C binding protein 1	-	71384273	71395801	24.475	18.7936	4.3494	4.21292	46.6097	18.4044	12.4761	20.4098	18.3119	10.4234	29.4301	17.0089	5.12864	4.04091	4.18771	4.04034	4.30863	3.82715	4.7938	3.92212
ASMM10P014044	0.138286	0.291132	1.73484	up	noncoding	AK021285	AK021285	Genbank	1316	chr16	-	4592921	4594230		chr16:4592935-4593484	ACAGGAACTGAGGCACATCGGTAGTGTGAAACTGGTGTACTAGTTAGTATAAATCTGTTT	bidirectional	NM_031184	Glis2	GLIS family zinc finger 2	+	4594712	4615957	32.7778	15.9902	4.74732	3.95251	63.6176	24.4717	13.9576	29.0642	6.66676	17.797	16.8643	22.6326	5.58507	4.47324	4.34745	4.58352	2.89334	4.5457	4.02877	4.34224
ASMM10P055747	0.471589	0.612367	1.08207	up	noncoding	ENSMUST00000124678	Mlec	Ensembl	505	chr5	-	115148105	115151046		chr5:115150980-115151030	TCTGATGTGCCTTCTCTTTGTATTTTCCTTAGCCTCGGACTATGGCATGAAACTGCCGAT	exon sense-overlapping	NM_175403	Mlec	malectin	-	115142980	115158176	86.6872	74.9499	6.35037	6.23658	118.64	83.141	45.6595	99.3078	77.3355	74.644	69.1686	78.6514	6.51208	6.31401	6.13481	6.44059	6.34846	6.51963	5.9659	6.11234
ASMM10P000703	0.0646861	0.182226	1.33361	up	noncoding	ENSMUST00000110811	Ahr	Ensembl	1155	chr12	-	35504859	35534623		chr12:35512899-35526680	TTCTTTGATGGCGCTGAATGGCTTTGTGCTGGTTGTCACAGCAGATGCCTTGGTCTTCTA	exon sense-overlapping	NM_013464	Ahr	aryl-hydrocarbon receptor	-	35497978	35534989	27.194	18.3543	4.65381	4.23847	38.1707	24.3286	20.7221	25.5546	19.1398	12.9409	15.9495	25.387	4.83841	4.46374	4.92826	4.38483	4.37393	4.11551	3.95434	4.5101
ASMM10P050559	0.147869	0.303864	1.35254	up	noncoding	AK132981	AK132981	Genbank	3145	chr12	-	119259266	119262413		chr12:119259295-119260825	CATGAACCATGCTTCAATTATAGTAATTTCAGTCATCATTGCCCTCTCTTCTCAATAAAC	intergenic							260.685	210.502	8.05459	7.61892	216.139	299.041	197.066	330.495	154.649	151.48	249.35	286.527	7.39015	8.1913	8.44512	8.19179	7.32983	7.51302	7.71219	7.92063
ASMM10P044213	0.539999	0.670602	1.26931	up	noncoding	TCONS_00036223	XLOC_027217	Alexander et al 2013	4272	chrX	-	95962581	95968767		chrX:95962598-95963013	TTTAAGAAGTTTTGTACTTCCACCTTCAGGATTGAGGATAAGTAGGTGTCCCTTACAATG	intergenic							30.0121	20.8	4.71302	4.36898	13.3711	45.1808	23.1225	38.3742	15.6237	18.4065	14.9057	34.2642	3.32438	5.40894	5.10087	5.01788	4.08702	4.59103	3.86078	4.93708
ASMM10P019125	0.0211055	0.0966927	3.58409	up	noncoding	ENSMUST00000181726	A930007I19Rik	Ensembl	2099	chr19	-	29486354	29521994		chr19:29486478-29486933	CGATATTGCGGGAAACACAAGTTGTATGTATAAAATTTTGCCAAAACCCCAGTGAAATTC	bidirectional	NM_001081319	C030046E11Rik	RIKEN cDNA C030046E11 gene	+	29522281	29605921	75.4004	18.8188	5.94738	4.10578	72.3644	104.549	19.4207	105.267	8.84259	18.5719	11.3659	36.4946	5.77755	6.65293	4.8332	6.52584	3.29451	4.60508	3.49525	5.02827
ASMM10P054299	0.484075	0.62323	1.10835	up	noncoding	ENSMUST00000161399	Tnnc1	Ensembl	660	chr14	+	31208331	31210998		chr14:31210654+31210714	GGATCTCTTCCGCATGTTTGACAAGTGAGGACTTGCTTGGCTTCTGACCCTGGCCCAAGC	exon sense-overlapping	NM_009393	Tnnc1	troponin C, cardiac/slow skeletal	+	31208311	31211711	117.53	110.622	6.90191	6.75349	123.653	116.991	105.78	123.696	102.347	86.4188	112.657	141.065	6.57506	6.82052	7.45023	6.76183	6.73721	6.71858	6.63955	6.91864
ASMM10P042898	0.123516	0.271013	1.64297	up	noncoding	NR_040727	1700072B07Rik	RefSeq	445	chr9	+	58370503	58374183		chr9:58374123+58374183	CCACTGTTGAAGTTGCTCTTATTCCCTCTCATCTATGTGACTAAAGCGTGATTCCATCTG	bidirectional	NM_028854	Tbc1d21	TBC1 domain family, member 21	-	58359803	58370369	235.642	155.747	7.87501	7.1587	146.269	294.658	194.276	307.365	108.056	102.974	234.229	177.73	6.82336	8.16637	8.42388	8.08641	6.81426	6.96075	7.62767	7.23211
ASMM10P026837	0.54917	0.678461	1.04688	up	noncoding	ENSMUST00000120562	Gm11904	Ensembl	248	chr4	-	27126261	27126509		chr4:27126284-27126509	CCTCTCTTCCATCATCAAACTTAAAAAGACATACAACTGGGAACACCAAAGACATTTATA	intergenic							33.461	28.9332	4.95654	4.89045	46.847	33.1253	22.6328	31.2391	26.456	21.8237	33.9475	33.5053	5.13627	4.9323	5.06315	4.69444	4.84063	4.82471	4.99162	4.90483
ASMM10P031821	0.327879	0.487031	1.13288	up	noncoding	ENSMUST00000139847	Lias	Ensembl	1757	chr5	+	65391545	65396183		chr5:65395956+65396183	CTGGCGTGCTCACACACATACATACCCGTACCCATAAAATAAATAAAAATGTCATTTAAA	exon sense-overlapping	NM_024471	Lias	lipoic acid synthetase	+	65391496	65409207	114.929	96.8811	6.76324	6.58325	172.262	107.168	61.8235	118.462	108.917	89.3309	85.235	104.041	7.06587	6.68947	6.60257	6.69505	6.82706	6.76745	6.24607	6.49243
ASMM10P047970	0.176511	0.339865	1.84703	up	noncoding	ENSMUST00000140989	Gm11789	Ensembl	563	chr11	-	120526854	120530554		chr11:120530503-120530554	TATATCTCCTGGGCTGAGCTTGCCTGGCAGGTCTGCATCCCGCGTTCTCCCTTTCCCTCC	bidirectional	NM_008101	Gcgr	glucagon receptor	+	120530726	120538984	2137.1	1287.94	11.033	10.1478	920.87	2863.74	1510.42	3253.36	896.607	819.8	1907.06	1528.29	9.39921	11.4555	11.7875	11.4899	9.79451	9.9109	10.5607	10.3251
ASMM10P019740	0.0649665	0.182798	1.48581	up	noncoding	AK137547	AK137547	Genbank	3164	chr1	+	93445471	93448629		chr1:93448558+93448629	AGAGCATATGATTAACATTCATAAACCCTGGCTTTGCTCCCTAATGCCATAAAAATTTGT	intronic antisense	NM_133808	Hdlbp	high density lipoprotein (HDL) binding protein	-	93405939	93478808	359.793	245.015	8.46181	7.89056	283.399	456.705	202.686	496.384	224.392	230.801	253.534	271.332	7.77662	8.80578	8.48486	8.77997	7.86139	8.12176	7.73661	7.84249
ASMM10P055418	0.101352	0.239175	1.20504	up	noncoding	ENSMUST00000153807	Dnajb5	Ensembl	666	chr4	+	42950439	42953302		chr4:42950720+42950780	GGCTCCGGTGGAGCGATCAGAGGTGAGGGGCTTGGCTGGGCATGTTTAAGCGCACAGTGC	exon sense-overlapping	NM_019874	Dnajb5	DnaJ (Hsp40) homolog, subfamily B, member 5	+	42953093	42958732	44.3981	33.6648	5.36145	5.09237	58.8857	40.595	25.5785	52.533	36.5792	24.8671	42.2623	30.9503	5.47255	5.24084	5.24294	5.48947	5.29075	4.9974	5.287	4.79433
ASMM10P044206	0.00768882	0.0579079	1.8388	up	noncoding	ENSMUST00000116606	Gm14806	Ensembl	2110	chrX	-	95380370	95382480		chrX:95380386-95382480	GATGCTTCATATCTCCTCCGTAACTCCATAGTCACTGTTTTCACATTAAACATGAAAAAA	intergenic							1924.16	1100.29	10.8735	9.99474	1791.55	2444.89	781.333	2678.86	1140.11	817.968	1219.13	1223.96	10.3022	11.2238	10.7645	11.2035	10.133	9.90725	9.94421	9.99449
ASMM10P043637	0.00407631	0.0429507	4.2969	up	noncoding	ENSMUST00000121232	Gm9430	Ensembl	1527	chrX	-	8662301	8663828		chrX:8662343-8663828	TCAAAGAGGTCATCTGGGGAAGTTATATGAAGCCTACAGTAGCATCTGTCCCAAACAGCA	intergenic							49.5822	10.4396	5.50068	3.39738	80.9934	32.3457	48.4893	36.5004	11.0293	7.48552	17.065	6.17838	5.9407	4.89854	6.224	4.93948	3.60497	3.41132	4.04557	2.52767
ASMM10P001498	0.0678093	0.187456	1.43883	up	noncoding	ENSMUST00000129439	H13	Ensembl	798	chr2	+	152691838	152696241		chr2:152691858+152695481	TTGGAGACATTGTCATTCCAGCTTGAAGAAGAACACGCACACCTACTTCTACACCAGCTT	exon sense-overlapping	NM_001159551	H13	histocompatibility 13	+	152669460	152708668	2429.8	1974.25	11.3269	10.802	2700.89	2622.72	1497.38	2898.23	1921.11	1637.37	2757.42	1581.11	10.8881	11.3228	11.7734	11.3232	10.8625	10.8905	11.0837	10.3712
ASMM10P001498	0.0678093	0.187456	1.43883	up	noncoding	ENSMUST00000129439	H13	Ensembl	798	chr2	+	152691838	152696241		chr2:152691858+152695481	TTGGAGACATTGTCATTCCAGCTTGAAGAAGAACACGCACACCTACTTCTACACCAGCTT	exon sense-overlapping	NM_010376	H13	histocompatibility 13	+	152669460	152708668	2429.8	1974.25	11.3269	10.802	2700.89	2622.72	1497.38	2898.23	1921.11	1637.37	2757.42	1581.11	10.8881	11.3228	11.7734	11.3232	10.8625	10.8905	11.0837	10.3712
ASMM10P025130	0.519474	0.652989	1.80066	up	noncoding	AK020330	AK020330	Genbank	993	chr3	-	97270631	97271623		chr3:97270654-97271623	GGAGGGAGAGACAAAATGGAATCCATTCATTTATTTCTGAGTCAAGTAAAAGCCATGAGA	intergenic							33.2748	24.0129	4.44691	3.59838	29.131	45.4387	5	53.5296	5	77.1603	8.89126	5	4.454	5.41641	2.39813	5.51908	2.3474	6.56427	3.15653	2.32533
humanlincRNA0712-_P1	0.601155	0.719307	1.11626	up	noncoding	humanlincRNA0712-	humanlincRNA0712	lincRNA	18374	chr12	-	71787943	71806317		chr12:71787948-71788007	TGCCTAATTGCTCATTTTCCTTTGTTGTCAGTCCTTTCTGTTGCTCACCGAGAACACAGC	intergenic							156.695	130.25	7.10433	6.94565	255.608	149.267	53.8028	168.102	108.23	90.8695	133.952	187.95	7.6327	7.18234	6.38715	7.21511	6.8163	6.79119	6.86364	7.31149
ASMM10P014597	0.139178	0.292457	1.19317	up	noncoding	AK036031	AK036031	Genbank	1449	chr16	-	75024453	75025902		chr16:75024473-75025902	ATGGTCCCTACTGTTTGCCTCTGGTCTGGCTTTACAGGCACAAGATACTTACTGAAAATC	intergenic							176.961	154.118	7.47511	7.22031	225.196	166.388	121.596	194.664	165.761	129.496	130.836	190.38	7.45072	7.34372	7.67312	7.43291	7.42844	7.29013	6.83384	7.32883
ASMM10P055031	0.0702049	0.191238	1.96996	up	noncoding	ENSMUST00000121893	Gm13531	Ensembl	543	chr2	-	57425166	57425709		chr2:57425493-57425551	GTACTGAGAGCAACTGCTTGATAGGACAGAAAACCAGATCAGCAGCCTGGAAGCCATGGT	intergenic							39.3625	20.2442	5.23481	4.25665	41.3797	29.5725	49.16	37.3379	12.7084	11.499	36.3834	20.386	4.95731	4.7615	6.24636	4.97409	3.80126	3.95689	5.08142	4.18703
ASMM10P032288	0.300287	0.462862	1.16129	up	noncoding	ENSMUST00000125010	Gm13824	Ensembl	400	chr5	+	114969919	114998046		chr5:114997911+114998046	TGTGTTCAAATCCCAGCAACCACAGGGTAACTCACAACCATCTGTAATGAGATCTGATGC	intronic antisense	NM_009327	Hnf1a	HNF1 homeobox A	-	114948979	114971062	103565	112861	16.768	16.5523	124987	87886.3	98271.8	103116	112520	110567	121013	107343	16.388	16.6897	17.2688	16.7253	16.4875	16.6285	16.6502	16.4429
ASMM10P010214	0.189283	0.354048	1.20468	up	noncoding	uc007qqc.1	Fgfr4	UCSC_knowngene	189	chr13	+	55167805	55167994		chr13:55167934+55167994	CCCTCTCTCTGCCCGCTCCCATGACCTAGGGATATGAACACGAAGCATCCTGTCCCCAAG	exon sense-overlapping	NM_008011	Fgfr4	fibroblast growth factor receptor 4	+	55152817	55168759	2225.98	2118.43	11.1782	10.9095	2939.53	2183.42	1337.53	2443.44	1562.66	1826.31	2642.63	2442.11	10.9969	11.0538	11.5958	11.0662	10.5638	11.0403	11.0249	11.009
ASMM10P027985	0.664466	0.768737	1.08971	up	noncoding	AK138137	AK138137	Genbank	1232	chr4	-	133657036	133658102		chr4:133657065-133657537	GGAGCTTAGACTGAATGAGTATATTAGACCTTTTCCATTACTTCCTAAATAACACAGTAC	intergenic							29.8919	26.4372	4.82039	4.69644	26.5171	31.1645	22.8231	39.0628	26.21	12.937	28.351	38.2507	4.31978	4.83994	5.07967	5.04218	4.8268	4.11495	4.74522	5.09881
ASMM10P011705	0.247231	0.412732	1.84886	up	noncoding	ENSMUST00000164184	Tmem110	Ensembl	1156	chr14	+	30866444	30874964		chr14:30866462+30866550	TTCTGTAGTCTCTTGCATGTTGGAGTACTACTCTCCCTCAGTAAAGCCAAACATAGGCTG	exon sense-overlapping	NM_028839	Tmem110	transmembrane protein 110	+	30825593	30877210	1343.49	774.728	10.3033	9.41663	421.536	1845.08	1051.26	2056.1	545.599	484.607	1268.86	799.847	8.34157	10.8136	11.2308	10.8271	9.10327	9.17889	10.0021	9.38225
ASMM10P046547	0.122249	0.269037	1.75759	up	noncoding	ENSMUST00000121775	Gm12133	Ensembl	661	chr11	-	40422693	40423354		chr11:40422742-40423354	GGAAAAATCTGTGTTCCCCAGAAATTTACTGACCATCTTGTGAAAGTCTGTATCAGAGTC	intergenic							38.4063	20.1771	5.18242	4.36882	23.2775	39.606	43.8378	46.9037	16.385	21.9037	15.2233	27.1966	4.13329	5.20611	6.07038	5.31989	4.15258	4.82903	3.88663	4.60705
ASMM10P020239	0.199985	0.365595	1.59993	up	noncoding	ENSMUST00000135308	Abi1	Ensembl	875	chr2	-	22941807	22947210		chr2:22946838-22947210	CACCCAGCTTTTACTTCTAATCACTGCATGTTTTATATAGTGCATGCTATATGAGTTAGA	exon sense-overlapping	NM_001077190	Abi1	abl-interactor 1	-	22939988	23040240	73.9074	48.9289	6.20115	5.52314	80.0987	72.2976	70.496	72.7374	55.0825	52.3376	66.8959	21.3996	5.91934	6.10336	6.81314	5.96877	5.88175	6.03241	5.91954	4.25888
ASMM10P020239	0.199985	0.365595	1.59993	up	noncoding	ENSMUST00000135308	Abi1	Ensembl	875	chr2	-	22941807	22947210		chr2:22946838-22947210	CACCCAGCTTTTACTTCTAATCACTGCATGTTTTATATAGTGCATGCTATATGAGTTAGA	exon sense-overlapping	NM_001077192	Abi1	abl-interactor 1	-	22939988	23040240	73.9074	48.9289	6.20115	5.52314	80.0987	72.2976	70.496	72.7374	55.0825	52.3376	66.8959	21.3996	5.91934	6.10336	6.81314	5.96877	5.88175	6.03241	5.91954	4.25888
ASMM10P020239	0.199985	0.365595	1.59993	up	noncoding	ENSMUST00000135308	Abi1	Ensembl	875	chr2	-	22941807	22947210		chr2:22946838-22947210	CACCCAGCTTTTACTTCTAATCACTGCATGTTTTATATAGTGCATGCTATATGAGTTAGA	exon sense-overlapping	NM_001077193	Abi1	abl-interactor 1	-	22939988	23040240	73.9074	48.9289	6.20115	5.52314	80.0987	72.2976	70.496	72.7374	55.0825	52.3376	66.8959	21.3996	5.91934	6.10336	6.81314	5.96877	5.88175	6.03241	5.91954	4.25888
ASMM10P020239	0.199985	0.365595	1.59993	up	noncoding	ENSMUST00000135308	Abi1	Ensembl	875	chr2	-	22941807	22947210		chr2:22946838-22947210	CACCCAGCTTTTACTTCTAATCACTGCATGTTTTATATAGTGCATGCTATATGAGTTAGA	exon sense-overlapping	NM_007380	Abi1	abl-interactor 1	-	22939988	23040240	73.9074	48.9289	6.20115	5.52314	80.0987	72.2976	70.496	72.7374	55.0825	52.3376	66.8959	21.3996	5.91934	6.10336	6.81314	5.96877	5.88175	6.03241	5.91954	4.25888
ASMM10P020239	0.199985	0.365595	1.59993	up	noncoding	ENSMUST00000135308	Abi1	Ensembl	875	chr2	-	22941807	22947210		chr2:22946838-22947210	CACCCAGCTTTTACTTCTAATCACTGCATGTTTTATATAGTGCATGCTATATGAGTTAGA	exon sense-overlapping	NM_145994	Abi1	abl-interactor 1	-	22939988	23040240	73.9074	48.9289	6.20115	5.52314	80.0987	72.2976	70.496	72.7374	55.0825	52.3376	66.8959	21.3996	5.91934	6.10336	6.81314	5.96877	5.88175	6.03241	5.91954	4.25888
ASMM10P056217	0.517407	0.651161	1.26823	up	noncoding	TCONS_00015185	XLOC_011520	Alexander et al 2013	1821	chr18	-	42615652	42622380		chr18:42619401-42622036	TTCTCCACATCCCTGATGTGCCCAGAGCAGCTCATGAAGCTCCTTCCTGCACTATGTGGG	intergenic							578.64	484.009	9.1291	8.78629	267.623	775.361	406.416	865.162	343.573	335.648	600.279	656.536	7.69717	9.5695	9.66325	9.5865	8.44861	8.66436	8.9468	9.0854
ASMM10P048278	0.7663	0.843424	1.08769	up	noncoding	ENSMUST00000129893	Mtif2	Ensembl	1572	chr11	+	29539970	29542021		chr11:29541817+29542021	TAACCAACTCTGGCACCAGACATGCATACACATTATACATGTAAGCAAAACATTCAAAAT	exon sense-overlapping	NM_133767	Mtif2	mitochondrial translational initiation factor 2	+	29526456	29545255	90.1815	81.3633	6.46597	6.3447	113.77	68.1395	108.709	70.1076	87.2266	81.2669	85.1925	71.7673	6.44279	6.01586	7.49531	5.90993	6.51317	6.63555	6.24521	5.98487
ASMM10P023648	0.0505373	0.157111	1.74111	up	noncoding	ENSMUST00000125849	Hypk	Ensembl	1349	chr2	+	121456692	121458436		chr2:121457585+121457645	TTTTAGATCAGAAAATTTGCGTGGCACGGTGGTAGATAACTTGACTCGTGTTTTCTACAG	exon sense-overlapping	NM_026318	Hypk	huntingtin interacting protein K	+	121457087	121458440	62.8764	34.2138	5.93641	5.1364	46.6004	72.4677	58.407	74.0304	35.5409	34.5598	36.8361	29.9186	5.12839	6.10612	6.51788	5.99325	5.25321	5.45062	5.09795	4.74382
ASMM10P023648	0.0505373	0.157111	1.74111	up	noncoding	ENSMUST00000125849	Hypk	Ensembl	1349	chr2	+	121456692	121458436		chr2:121457585+121457645	TTTTAGATCAGAAAATTTGCGTGGCACGGTGGTAGATAACTTGACTCGTGTTTTCTACAG	natural antisense	NM_001025371	Serinc4	serine incorporator 4	-	121451176	121456764	62.8764	34.2138	5.93641	5.1364	46.6004	72.4677	58.407	74.0304	35.5409	34.5598	36.8361	29.9186	5.12839	6.10612	6.51788	5.99325	5.25321	5.45062	5.09795	4.74382
ASMM10P020165	0.159228	0.318552	1.27384	up	noncoding	ENSMUST00000118742	Gm13314	Ensembl	319	chr2	-	14691380	14691699		chr2:14691394-14691699	GAACAGGAGAGAGGAAGTACAAGTCTGTTCATGGATGCATTGCAGATTAAGTCCATTATC	intronic antisense	NM_023116	Cacnb2	calcium channel, voltage-dependent, beta 2 subunit	+	14604305	14987908	204.663	168.461	7.70404	7.35486	279.879	171.728	173.455	193.589	183.483	141.198	177.365	171.797	7.76125	7.38727	8.24521	7.42243	7.57132	7.4159	7.24659	7.18564
ASMM10P041652	0.0229316	0.100714	1.34658	up	noncoding	AK032346	AK032346	Genbank	2734	chr9	-	57501157	57503890		chr9:57501171-57503890	AAGGTCTTCCTTAGCAGCATAGCAACATACCTCTCCTAGGCTACGTGAGTCATCAGATTT	bidirectional	NM_133982	Rpp25	ribonuclease P/MRP 25 subunit	+	57504101	57505447	151.887	113.588	7.23322	6.80391	210.352	147.471	99.4678	150.259	97.643	117.185	126.514	113.011	7.35586	7.16674	7.35558	7.0547	6.66991	7.14744	6.78799	6.61032
ASMM10P012567	0.438097	0.58393	1.14792	up	noncoding	ENSMUST00000140574	Sntb1	Ensembl	600	chr15	-	55791937	55906310		chr15:55791951-55792033	ACAGAATTTGCTGGGTTGTGCTTGTGTCTGAAAAGACTCCATGGATCTCATGAATAGAAT	exon sense-overlapping	NM_016667	Sntb1	syntrophin, basic 1	-	55639153	55906949	55.8866	45.5794	5.70093	5.50191	66.8889	60.0162	30.2885	66.3529	45.3133	43.1429	61.8978	31.9634	5.65854	5.82306	5.49538	5.82675	5.5895	5.77017	5.80955	4.83841
ASMM10P025377	0.148855	0.305215	1.38203	up	noncoding	ENSMUST00000181811	Gm17275	Ensembl	2550	chr1	+	180802567	180809483		chr1:180809338+180809483	TGTTCCCAGCACCAGAACTGAGACTAAATTCAGCCTGTGTAATGTGATCTCTATGGTTGC	natural antisense	NM_008210	H3f3a	H3 histone, family 3A	-	180802567	180813603	39.0759	25.3471	5.16581	4.69902	30.3756	50.2099	23.0284	52.6898	25.514	21.4027	20.0828	34.389	4.51473	5.55941	5.09503	5.49408	4.78862	4.79791	4.26815	4.94139
ASMM10P039168	0.24633	0.412239	1.57463	up	noncoding	NR_027886	A930013F10Rik	RefSeq	2439	chr8	-	22634383	22636809		chr8:22634397-22636809	GCTGTCTCCCCGTGGCCTTTAGGTTACTTAGCTCTTCTTTATGTAAACGTAGTACTCAAA	intron sense-overlapping	NM_011130	Polb	polymerase (DNA directed), beta	-	22628118	22653437	5778.5	4392.21	12.5888	11.9337	3566.4	6666.91	5344.66	7536.03	3840.58	2960.98	6047.15	4720.12	11.2696	12.6849	13.6879	12.7126	11.8348	11.729	12.2435	11.9277
ASMM10P032567	0.0902827	0.222939	1.25322	up	noncoding	ENSMUST00000125048	Rasa4	Ensembl	3967	chr5	+	136083997	136109961		chr5:136105441+136105581	TAATCTGATGGAGACAGCTGCTCATTTGATCACCCCATTCCCAGATTGCTCTAGCTTCTT	exon sense-overlapping	ENSMUST00000042135	Rasa4	RAS p21 protein activator 4	+	136083915	136111860	194.673	165.271	7.59794	7.27231	269.778	179.191	130.297	199.427	121.767	116.778	190.435	232.105	7.70697	7.4474	7.77452	7.46287	6.98447	7.14116	7.33861	7.62498
ASMM10P032567	0.0902827	0.222939	1.25322	up	noncoding	ENSMUST00000125048	Rasa4	Ensembl	3967	chr5	+	136083997	136109961		chr5:136105441+136105581	TAATCTGATGGAGACAGCTGCTCATTTGATCACCCCATTCCCAGATTGCTCTAGCTTCTT	exon sense-overlapping	NM_001039103	Rasa4	RAS p21 protein activator 4	+	136083915	136111860	194.673	165.271	7.59794	7.27231	269.778	179.191	130.297	199.427	121.767	116.778	190.435	232.105	7.70697	7.4474	7.77452	7.46287	6.98447	7.14116	7.33861	7.62498
ASMM10P057049	0.735655	0.821704	1.04618	up	noncoding	uc009mec.1	Pgls	UCSC_knowngene	1451	chr8	+	71592183	71601092		chr8:71595168+71599077	AGTATCATCTTTGTGGCCACGGGGGAAGGCAAGGCAGCTGTGCTGAAGGTCAGGTGAATG	exon sense-overlapping	NM_001166213	Fam129c	family with sequence similarity 129, member C	+	71597645	71608149	2023.59	1933.2	10.8679	10.8027	3340.22	1932.11	682.769	2139.26	2109.48	1831.02	2064.21	1728.07	11.1756	10.8774	10.5376	10.8808	10.9941	11.0433	10.6737	10.5
ASMM10P057049	0.735655	0.821704	1.04618	up	noncoding	uc009mec.1	Pgls	UCSC_knowngene	1451	chr8	+	71592183	71601092		chr8:71595168+71599077	AGTATCATCTTTGTGGCCACGGGGGAAGGCAAGGCAGCTGTGCTGAAGGTCAGGTGAATG	exon sense-overlapping	NM_025396	Pgls	6-phosphogluconolactonase	+	71592183	71596267	2023.59	1933.2	10.8679	10.8027	3340.22	1932.11	682.769	2139.26	2109.48	1831.02	2064.21	1728.07	11.1756	10.8774	10.5376	10.8808	10.9941	11.0433	10.6737	10.5
ASMM10P002017	0.0157212	0.0832349	2.29884	up	noncoding	ENSMUST00000138091	Ahcyl1	Ensembl	3291	chr3	-	107663117	107677767		chr3:107670271-107672041	GGCTAACATGGCTGTATCAGCTCTCCAAAGCTGGGAAGCTCTGTGTTCCAGCCATGAATG	exon sense-overlapping	NM_145542	Ahcyl1	S-adenosylhomocysteine hydrolase-like 1	-	107663119	107696548	48.0059	21.4281	5.54265	4.34175	58.1042	40.1486	45.8604	47.9102	13.4086	14.4563	39.4855	18.362	5.45217	5.22521	6.14091	5.35232	3.87	4.26752	5.19628	4.03319
ASMM10P039023	0.524571	0.657495	1.20264	up	noncoding	ENSMUST00000122684	Gm23886	Ensembl	313	chr8	-	3728924	3729237		chr8:3728938-3729237	CTGCTTGTACACTCTACTTCCCTCTCTTCCACAGTTCCCTGAACCCGAAGGAAGGGGTGT	intergenic							480.848	446.182	8.9435	8.67729	299.662	592.327	387.908	643.496	338.261	307.979	592.554	545.934	7.85542	9.17946	9.58193	9.15717	8.42328	8.53145	8.93001	8.82441
ASMM10P046369	0.313874	0.474058	1.62788	up	noncoding	AK047156	AK047156	Genbank	1298	chr11	-	18751326	18752622		chr11:18751382-18752622	AATGGGATGTTTTCATCTTCCCTGTTTCAAAAGGAAGTTGGTGTGATCTCCCCTCTCCCT	intergenic							15773.3	11867.3	14.0078	13.3048	7432.01	18416.5	16491.8	20753	9435.64	7424.63	18386.8	12222	12.3365	14.2065	15.2596	14.2286	13.0665	12.9923	13.8584	13.3019
ASMM10P057542	0.0285973	0.113759	1.62989	up	noncoding	BY732165	mouselincRNA0277	lincRNA	724	chr11	+	114825002	114864073		chr11:114825086+114863466	ATTCACAGCTGCGACTGAACCATTGTTGGGAATTGGGCTGCCGACTGGACCCAGCTGAAG	exon sense-overlapping	NM_001110337	Gprc5c	G protein-coupled receptor, family C, group 5, member C	+	114851531	114872617	8049.84	5963.36	13.09	12.3852	8993.97	8143.55	5399.45	9662.37	6404.04	4834.84	5519.17	7095.39	12.6281	12.9653	13.7031	13.0634	12.5206	12.39	12.1003	12.53
ASMM10P057542	0.0285973	0.113759	1.62989	up	noncoding	BY732165	mouselincRNA0277	lincRNA	724	chr11	+	114825002	114864073		chr11:114825086+114863466	ATTCACAGCTGCGACTGAACCATTGTTGGGAATTGGGCTGCCGACTGGACCCAGCTGAAG	exon sense-overlapping	NM_147217	Gprc5c	G protein-coupled receptor, family C, group 5, member C	+	114852029	114869096	8049.84	5963.36	13.09	12.3852	8993.97	8143.55	5399.45	9662.37	6404.04	4834.84	5519.17	7095.39	12.6281	12.9653	13.7031	13.0634	12.5206	12.39	12.1003	12.53
ASMM10P057214	0.32946	0.488665	1.53227	up	noncoding	uc012akh.1	Pnldc1	UCSC_knowngene	1666	chr17	-	12888901	12910000		chr17:12890393-12890720	ATCCGAGCTGGGGTTCCGAAAATTCATCCGCCCTCCTGTACTCATCCTCACCGTCAAGAG	exon sense-overlapping	NM_001034866	Pnldc1	poly(A)-specific ribonuclease (PARN)-like domain containing 1	-	12888901	12910000	2158.08	1618.46	11.0825	10.4668	977.006	2887.2	1661.95	3106.15	1197.74	926.115	2231.93	2118.04	9.47717	11.4682	11.9607	11.4239	10.196	10.0895	10.7836	10.7982
ASMM10P045996	0.168169	0.330691	1.84648	up	noncoding	AK035192	AK035192	Genbank	1397	chrY	+	39008014	39009411		chrY:39009351+39009411	ATTCACTAACAAATGGATATTAGCCAAAAACCCGAACCCAAACCAAACCAAACAAACATC	intergenic							211.153	113.535	7.59608	6.7113	87.1878	289.743	160.891	306.79	114.024	53.7283	125.021	161.368	6.04172	8.14461	8.11488	8.0831	6.89359	6.07065	6.77614	7.10481
ASMM10P013703	0.929206	0.958667	1.01672	up	noncoding	TCONS_00010851	XLOC_008163	Alexander et al 2013	1289	chr15	+	80038450	80044894	TCONS_00010850, TCONS_00010852	chr15:80044712+80044894	TTCGTTTCCTTAAAAGCAGGTTCTCATGAGTTGTGCCTGATCCTTGGGTTTCTCCTCTTC	intergenic							149.049	139.83	7.06377	7.03985	271.225	126.621	68.1247	130.224	118.237	92.0485	145.344	203.69	7.71408	6.94211	6.75935	6.83953	6.9456	6.80945	6.9735	7.43085
ASMM10P027101	0.120291	0.266353	1.5004	up	noncoding	TCONS_00023008	XLOC_017412	Alexander et al 2013	518	chr4	-	53270731	53327864		chr4:53318652-53318853	AATGAGATTCTGTCTCCTGCAGAGGCCACTTTGCACTGATGCACAATGGTAAGTATTCCT	intergenic							88.4088	53.3607	6.28496	5.69961	99.6606	108.435	31.3252	114.214	57.497	31.0382	48.6673	76.2406	6.24347	6.70936	5.54721	6.63981	5.94173	5.30122	5.48314	6.07236
ASMM10P056162	0.702412	0.798038	1.044	up	noncoding	TCONS_00012309	XLOC_009729	Alexander et al 2013	1208	chr16	-	94013438	94015331		chr16:94014555-94015285	TGGAGTGCAGGCAGGATCTCACTATGCTGCTCTGGATGGCTGGGAATTTGCTATATAGAT	intergenic							38.1919	32.4927	5.12179	5.05967	47.1729	39.7407	19.1423	46.7119	32.5603	28.651	28.1083	40.6514	5.14825	5.2122	4.81181	5.31491	5.12902	5.19245	4.7316	5.18562
ASMM10P014864	0.849997	0.903177	1.09035	up	noncoding	uc007yeg.1	Prm1	UCSC_knowngene	923	chr16	+	10791058	10798062		chr16:10791369+10791506	AGTCAGTGAATCTCGTGTCAAGCTTTATTTGGCAGGTGGCTTTGCTCAGTACTCAGATCT	natural antisense	NM_008933	Prm2	protamine 2	-	10791380	10792097	22.2626	20.1982	4.26084	4.13605	32.9328	22.9309	9.35089	23.8357	28.2463	17.5808	5	29.9658	4.63175	4.37442	3.75858	4.27862	4.92901	4.53023	2.33788	4.74705
ASMM10P014864	0.849997	0.903177	1.09035	up	noncoding	uc007yeg.1	Prm1	UCSC_knowngene	923	chr16	+	10791058	10798062		chr16:10791369+10791506	AGTCAGTGAATCTCGTGTCAAGCTTTATTTGGCAGGTGGCTTTGCTCAGTACTCAGATCT	natural antisense	NM_013637	Prm1	protamine 1	-	10796331	10796823	22.2626	20.1982	4.26084	4.13605	32.9328	22.9309	9.35089	23.8357	28.2463	17.5808	5	29.9658	4.63175	4.37442	3.75858	4.27862	4.92901	4.53023	2.33788	4.74705
ASMM10P032235	0.25826	0.42402	1.47094	up	noncoding	uc029vkq.1	AK179850	UCSC_knowngene	339	chr5	+	112370224	112370563	ENSMUST00000133708, NM_138646	chr5:112370411+112370563	AATGGCCAAACCCAGGTTCCTGGCACAGACCCTCTCCCCAGCAGCATGCCTGTGGCACTT	exon sense-overlapping	NM_138646	Hps4	Hermansky-Pudlak syndrome 4 homolog (human)	+	112343094	112378424	1628.22	1311.38	10.7641	10.2074	1120.07	1876.86	1455.17	2060.77	989.487	1020.45	1913.51	1322.07	9.65785	10.8363	11.7314	10.8309	9.92929	10.225	10.5661	10.109
ASMM10P002247	0.777758	0.851915	1.05447	up	noncoding	ENSMUST00000141899	Abhd12	Ensembl	1969	chr2	-	150832516	150904731		chr2:150837393-150838310	ATCCATTTTCAGTGGCAAATATACCGATACTTCCCTGGCTTTGACTGGTTCTTCCTCGAC	exon sense-overlapping	NM_024465	Abhd12	abhydrolase domain containing 12	-	150832514	150904731	402.371	381.649	8.51688	8.44036	738.173	328.56	181.603	361.149	323.995	250.589	599.038	352.974	9.09982	8.3295	8.31633	8.32188	8.36494	8.23344	8.94524	8.21781
ASMM10P013318	0.321813	0.481169	1.325	up	noncoding	AK043785	AK043785	Genbank	1892	chr15	+	24868863	24871879		chr15:24871794+24871879	CTAATTGACTCATTTCTCTAATTGCATTTTAAACTGTATCTGCCTGTACTATCTGGGGAA	intergenic							52.6389	35.1209	5.53351	5.12751	32.3521	66.9387	28.0957	83.1691	27.0406	24.46	48.1335	40.8495	4.60578	5.98154	5.37869	6.16802	4.87217	4.97531	5.46874	5.19383
ASMM10P019535	0.461414	0.603274	1.0741	up	noncoding	ENSMUST00000179854	Rnpepl1	Ensembl	4345	chr1	+	92910824	92920572		chr1:92918475+92918872	AAAGTCTAGGAATGGTGACCCTAAGTTTTAGAAGGTGTATAAGTGCTCTGTGGGGCTGGT	exon sense-overlapping	NM_181405	Rnpepl1	arginyl aminopeptidase (aminopeptidase B)-like 1	+	92910824	92920585	33.4839	28.2224	4.96602	4.8629	33.9839	38.2425	20.6914	41.0178	23.4774	25.122	32.2116	32.0786	4.6717	5.15139	4.92627	5.11473	4.67447	5.01159	4.92235	4.8432
ASMM10P049479	0.397395	0.548643	1.13703	up	noncoding	ENSMUST00000126820	Mapt	Ensembl	831	chr11	+	104321948	104328210		chr11:104322119+104322427	AGTTTGCAAGCCCTAAAAAGGGCTTCCTGTGGCTAAACCTCTTTCTAGATAAAGGAGAGC	exon sense-overlapping	NM_001038609	Mapt	microtubule-associated protein tau	+	104231435	104332093	37.7292	30.635	5.16159	4.97632	36.1315	42.3482	26.1249	46.312	27.3773	31.7194	25.6106	37.8327	4.76218	5.30684	5.27583	5.3015	4.88783	5.3318	4.60495	5.08069
ASMM10P049479	0.397395	0.548643	1.13703	up	noncoding	ENSMUST00000126820	Mapt	Ensembl	831	chr11	+	104321948	104328210		chr11:104322119+104322427	AGTTTGCAAGCCCTAAAAAGGGCTTCCTGTGGCTAAACCTCTTTCTAGATAAAGGAGAGC	exon sense-overlapping	NM_010838	Mapt	microtubule-associated protein tau	+	104231435	104332093	37.7292	30.635	5.16159	4.97632	36.1315	42.3482	26.1249	46.312	27.3773	31.7194	25.6106	37.8327	4.76218	5.30684	5.27583	5.3015	4.88783	5.3318	4.60495	5.08069
ASMM10P045937	0.247634	0.412995	2.08339	up	noncoding	uc029xtu.1	FJ541088	UCSC_knowngene	522	chrY	-	29628677	29684609	NM_201530, uc029xsh.1, uc029xtg.1, uc029xto.1, uc029xts.1, uc029xtt.1, uc029xtw.1, uc029xtx.1, uc029xul.1, uc029xuo.1, uc029xyb.1, uc029xyr.1, uc029yag.1	chrY:29664183-29664236	CCCAGCAATTGGTAAAGATGAAAATATATCGCCTCAAGTAAAAGGACATGAAGACAGGGG	intergenic							43.7405	13.1833	4.75916	3.70023	71.1573	41.0458	5	57.7591	9.20471	6.62142	16.9006	20.0063	5.75254	5.25764	2.39813	5.62834	3.35106	3.25673	4.03237	4.16078
ASMM10P027850	0.206289	0.372175	1.7302	up	noncoding	ENSMUST00000125942	Pex7	Ensembl	587	chr10	-	19860788	19869674		chr10:19869407-19869674	AGTAGAAGGGTTTTAGCAACTGTATTTTCTTTTTCTCCCTCTCCCTTTTTATTGTCACAG	exon sense-overlapping	NM_001161825	Pex7	peroxisomal biogenesis factor 7	-	19860089	19907674	40487.9	29337.2	15.4024	14.6115	20447.1	51206.3	32681.8	57616.5	23427.3	20732	39844.6	33345	13.8237	15.7978	16.1833	15.8048	14.3114	14.3668	14.9859	14.7818
ASMM10P027850	0.206289	0.372175	1.7302	up	noncoding	ENSMUST00000125942	Pex7	Ensembl	587	chr10	-	19860788	19869674		chr10:19869407-19869674	AGTAGAAGGGTTTTAGCAACTGTATTTTCTTTTTCTCCCTCTCCCTTTTTATTGTCACAG	exon sense-overlapping	NM_008822	Pex7	peroxisomal biogenesis factor 7	-	19860089	19907674	40487.9	29337.2	15.4024	14.6115	20447.1	51206.3	32681.8	57616.5	23427.3	20732	39844.6	33345	13.8237	15.7978	16.1833	15.8048	14.3114	14.3668	14.9859	14.7818
ASMM10P001876	0.755866	0.836998	1.07555	up	noncoding	ENSMUST00000135992	Setx	Ensembl	577	chr2	+	29157215	29162762		chr2:29161849+29162733	AGCTCTGTGCCGAGGTGGGCGGGAGATGCAGGATTGTTGTGTACCTTAGACATGAATGAA	exon sense-overlapping	NM_198033	Setx	senataxin	+	29124991	29182471	33.6148	29.3458	5.01571	4.91064	27.282	32.9211	38.1214	36.1346	26.8508	23.9509	27.3133	39.2683	4.36078	4.92335	5.85479	4.92393	4.86341	4.94773	4.69541	5.13599
ASMM10P043108	0.174327	0.337413	1.51847	up	noncoding	uc009qui.1	AK146160	UCSC_knowngene	1020	chr9	+	78428444	78430805		chr9:78429994+78430054	TGGCTGTTCTTGCAGAGGACCTAAGTTCACCACTGAACATTTCAAATGGATAAAACTGTG	natural antisense	NM_173386	Mb21d1	Mab-21 domain containing 1	-	78430517	78443147	131.914	72.006	6.76632	6.1637	220.173	128.261	34.2807	144.941	85.4955	54.0323	69.1959	79.3002	7.41909	6.9627	5.68656	6.99693	6.48687	6.07798	5.96713	6.12283
ASMM10P027366	0.302399	0.464376	1.12897	up	noncoding	ENSMUST00000180666	Gm26525	Ensembl	3616	chr4	-	88784454	88794391		chr4:88784642-88785540	TCATTCTCTTCTGGAATCCTGAGAAAGATGTCTTATGTGACTCCTGTTTTGGGTGTGCGG	natural antisense	NM_001085532	Gm13276	predicted gene 13276	+	88785053	88786515	63.1831	53.2101	5.90437	5.72936	91.8512	60.0857	43.6185	57.1772	48.6326	40.5929	50.4127	73.2024	6.1185	5.82458	6.06226	5.61215	5.69355	5.67859	5.529	6.01629
ASMM10P020271	0.170197	0.332957	1.29848	up	noncoding	ENSMUST00000139971	Dpp7	Ensembl	3017	chr2	-	25352286	25356331		chr2:25353231-25353359	ATGCAGCTCACAGCTTTAAAGCCCTGGATAATTTGCCACCACTTGCTGTGTTCCTTTTAG	exon sense-overlapping	NM_031843	Dpp7	dipeptidylpeptidase 7	-	25352289	25356332	165.147	134.103	7.41249	7.03566	153.819	168.569	148.62	189.579	116.898	131.145	139.471	148.9	6.89973	7.36439	7.99076	7.39506	6.92831	7.30707	6.91364	6.99364
mouselincRNA1337+_P1	0.336839	0.495437	1.23372	up	noncoding	mouselincRNA1337+	mouselincRNA1337	lincRNA	12533	chr6	+	125509641	125522174		chr6:125521784+125521843	TCTTGTCCAGTGGGTGGGGCTGTAGGAAGGAAATTAAGATACATTTTTTCCTTAATGTTT	intergenic							34.2166	25.564	5.02434	4.72132	25.0115	36.6974	31.8077	43.3499	27.7257	18.4276	27.0657	29.037	4.23408	5.09363	5.57352	5.19613	4.90302	4.59313	4.68426	4.70487
ASMM10P020986	0.0922175	0.226052	1.13789	up	noncoding	ENSMUST00000129056	Gm13747	Ensembl	551	chr2	-	88034771	88037686		chr2:88037555-88037686	AGTTTTGTGAATGAGCCAGTGTCATAGGGTGTAGTCTCTCTGTGAAGCTTTGCTTTAGGG	exon sense-overlapping	NM_054090	Olfr73	olfactory receptor 73	-	88034195	88035137	45.2678	37.5489	5.43498	5.24862	52.5288	45.1694	31.5667	51.8062	31.0991	29.581	41.311	48.2046	5.30327	5.40839	5.56178	5.46648	5.06455	5.23793	5.25672	5.43527
ASMM10P052775	0.0049615	0.0472297	1.49849	up	noncoding	ENSMUST00000135354	Arl10	Ensembl	353	chr13	+	54578380	54578909		chr13:54578529+54578616	TAGGAACTGATAAGAGGCAAGGAAGCCCAGCAACTACGGCCCAATGCAGCCGGTGCCTTT	exon sense-overlapping	NM_019968	Arl10	ADP-ribosylation factor-like 10	+	54575012	54581128	30.6686	18.4752	4.83802	4.25451	34.6284	33.3819	19.1628	35.5015	13.8679	16.2951	19.3068	24.4311	4.69757	4.94468	4.81388	4.89596	3.9215	4.4339	4.2117	4.45095
ASMM10P051969	0.414144	0.562699	1.36751	up	noncoding	ENSMUST00000059235	Srd5a1	Ensembl	888	chr13	-	69594504	69611348		chr13:69594529-69594741	GTCCAGCACTGTGATGGAATGGCTTCTTTTATCAAATCTCCATCTTTAAAAGCTATATAA	exon sense-overlapping	NM_175283	Srd5a1	steroid 5 alpha-reductase 1	-	69573448	69611463	52.9291	37.4075	5.60787	5.15632	25.598	70.0113	51.4664	64.6405	26.3802	23.3863	63.312	36.5517	4.26752	6.05656	6.31879	5.78859	4.83661	4.91674	5.84108	5.03083
ASMM10P032924	0.854275	0.906068	1.03009	up	noncoding	uc007gji.1	AK136722	UCSC_knowngene	787	chr10	-	82044643	82048038		chr10:82044917-82045280	TCTTAGGTTTGATCTTTTCATAGTGTCCCAAATTCCCTAGATGTTTTGTGTCATGAACTT	bidirectional	NM_001024626	Zfp873	zinc finger protein 873	+	82048126	82061586	30.1953	27.0181	4.81237	4.76961	25.3795	37.1166	19.9825	38.3026	25.4707	17.0043	28.7199	36.8776	4.25455	5.10819	4.87167	5.01507	4.78658	4.48926	4.75953	5.04305
ASMM10P016986	0.226216	0.3927	1.48415	up	noncoding	ENSMUST00000139013	Abcg1	Ensembl	1085	chr17	+	31057773	31098759		chr17:31098680+31098759	TTTAAAAATAACTCCCTTCTGCCCACATACCTTCGCAAGGAGGAATTGGGCTCTTTCGTC	exon sense-overlapping	NM_009593	Abcg1	ATP-binding cassette, sub-family G (WHITE), member 1	+	31057693	31117981	427.184	298.723	8.69568	8.12605	229.5	558.226	287.5	633.512	240.965	219.436	428.318	306.171	7.47661	9.09181	9.08102	9.1333	7.96379	8.05665	8.46628	8.01746
ASMM10P049218	0.884101	0.926797	1.03899	up	noncoding	ENSMUST00000148593	Col1a1	Ensembl	493	chr11	+	94939011	94939741		chr11:94939330+94939390	CTGGCTTTCAATTTACCATCCAGAGTCCAATTTCTCACACATTCTCTCTTGTTTTTCTAG	exon sense-overlapping	NM_007742	Col1a1	collagen, type I, alpha 1	+	94936269	94951856	84.1079	82.1972	6.39135	6.33616	65.9046	82.4346	95.2918	92.8007	74.0942	70.1222	70.979	113.594	5.63849	6.30158	7.28517	6.34014	6.29123	6.43297	6.00125	6.61918
ASMM10P035901	0.0365945	0.131	1.62325	up	noncoding	uc009ghe.1	AK218399	UCSC_knowngene	173	chr7	-	30926671	30926925	ENSMUST00000171338, NM_011680	chr7:30926696-30926754	AAGAATGAGAATGCCCTGCTTCGAGCCCAGCTACAGCAGCACAACCTGGAAATGGTGGGC	intergenic							1316.45	939.729	10.3968	9.69788	1711.36	1379	699.745	1475.7	864.611	755.33	1509.38	629.597	10.2329	10.4074	10.583	10.3638	9.74371	9.79206	10.2334	9.02236
ASMM10P028868	0.886575	0.928572	1.04907	up	noncoding	ENSMUST00000127266	Rad23b	Ensembl	2176	chr4	+	55350049	55368574		chr4:55368409+55368574	TTCCTTAATCTGTGTTTACTGCTTTAAAAAGAGGTGCTAGAATAGTTAAGTCACCGTGTG	exon sense-overlapping	NM_009011	Rad23b	RAD23b homolog (S. cerevisiae)	+	55350041	55392237	30.0754	23.2975	4.58029	4.51117	43.4338	30.3859	7.52781	38.9541	33.5127	11.7014	27.484	20.492	5.02984	4.80148	3.45119	5.03865	5.16869	3.97931	4.70264	4.19405
ASMM10P050974	0.804977	0.871458	1.05572	up	noncoding	ENSMUST00000151036	Srsf5	Ensembl	3482	chr12	+	80946375	80950497		chr12:80949656+80949716	AGCCCTGTCATACAGGTTAATGTGTGTTTTCTCTCTTTCCTTCTTGCCAATTTTTCATAG	exon sense-overlapping	NM_001079695	Srsf5	serine/arginine-rich splicing factor 5	+	80945503	80950507	387.005	413.447	8.67783	8.59961	320.419	417.803	347.856	461.944	407.614	294.489	444.577	507.109	7.94671	8.67826	9.39963	8.68673	8.69438	8.46819	8.51808	8.7178
ASMM10P042924	0.0735991	0.196548	1.74771	up	noncoding	NR_040767	Gm5122	RefSeq	1637	chr9	+	61017068	61019797		chr9:61019719+61019797	GGAGATTGACCCTAGAGCCTCACACTTTAGCAAATTCTCTCATATTGGTATTCTCCCTCC	intergenic							504.458	312.625	8.98228	8.17682	316.337	639.607	347.551	714.339	257.457	204.51	439.728	348.806	7.92888	9.28974	9.39752	9.31297	8.05264	7.94865	8.50449	8.20149
ASMM10P028278	0.0733771	0.19628	1.45047	up	noncoding	ENSMUST00000138492	Gm13209	Ensembl	494	chr4	-	148584720	148586007		chr4:148584740-148585047	GTTTGCTCTGTGAAGAATAGTATGGGTGTATTTCTGTGTTTCCTTAAAATTGGAACCTTT	intergenic							43.4071	25.2118	5.23733	4.70081	77.9668	35.7046	21.9129	38.0441	23.2646	22.9082	21.6196	33.0549	5.8815	5.04917	5.01386	5.00481	4.65914	4.88973	4.36926	4.88511
ASMM10P049981	0.0153827	0.08242	1.31866	up	noncoding	AK089718	AK089718	Genbank	2296	chr12	-	45669498	45671793		chr12:45669568-45670641	GTATTGCATGGTGTCTGCTTCCACAGCTGGCCTCTGTAATGGTGATGACCATTTAAAAAA	intergenic							240.072	179.724	7.8307	7.43163	349.892	231.512	111.984	266.902	172.413	135.816	193.256	217.411	8.07784	7.82432	7.54091	7.87972	7.48123	7.35749	7.35923	7.52857
ASMM10P054946	0.697498	0.794489	1.09286	up	noncoding	ENSMUST00000132014	Bmi1	Ensembl	464	chr2	+	18677279	18682365		chr2:18682295+18682355	AACCAGACCACTCCTGAACATAAGGTAGGAAGTGCTGTTGTCCCTGGTGGGAAGTGCTGC	exon sense-overlapping	NM_007552	Bmi1	Bmi1 polycomb ring finger oncogene	+	18677017	18686629	123.77	103.866	6.79682	6.66871	206.856	112.289	51.6331	124.303	119.963	111.279	110.492	73.7288	7.33335	6.76083	6.32362	6.76949	6.96523	7.07514	6.60853	6.02596
ASMM10P031577	0.11356	0.257051	1.52871	up	noncoding	ENSMUST00000151468	Ept1	Ensembl	3790	chr5	+	30232639	30251076		chr5:30250940+30251076	TTTGGTTTGCATACCTATTTTCTCTACACCTATATGCCCAAGTTTGCAAATGTGTTTTTG	exon sense-overlapping	NM_027652	Ept1	ethanolaminephosphotransferase 1 (CDP-ethanolamine-specific)	+	30232617	30272430	46.1943	24.7011	5.29302	4.6807	50.1069	63.7216	14.886	56.0627	20.7974	24.2126	26.0988	27.6955	5.23527	5.91024	4.4418	5.58477	4.49417	4.96218	4.63104	4.63542
ASMM10P056889	0.345532	0.503051	1.50927	up	noncoding	uc008icg.2	AK139999	UCSC_knowngene	2717	chr19	-	61114983	61140807		chr19:61118298-61127006	GACATGGAAGGTCAGCATTTTCTAAATCTCCCCCAAATACTACCAACTGAAAAGGATTGA	intergenic							24729.4	20492.1	14.6984	14.1045	13612.5	27889.2	25749.8	31666	17137.4	12123.8	29157.8	23549.5	13.2102	14.864	15.8304	14.8889	13.8906	13.6813	14.5839	14.2623
ASMM10P028298	0.513065	0.647262	1.17645	up	noncoding	TCONS_00023235	XLOC_018047	Alexander et al 2013	508	chr4	-	149497375	149498038		chr4:149497598-149498038	AAGACAGCTTGTAAAACTCAACTCTCTTCCTTCATCAGGTGGATCTGGGGATTAGACTCG	intergenic							129.655	115.52	6.98218	6.74773	92.9941	156.842	94.1809	174.604	76.1776	80.9801	128.828	176.095	6.13798	7.25453	7.26641	7.26978	6.3284	6.63065	6.81376	7.21813
ASMM10P017450	0.280134	0.44608	1.31328	up	noncoding	ENSMUST00000142842	Lpin2	Ensembl	3158	chr17	+	71182559	71235119		chr17:71234565+71235119	TCCCCCGTCCCTCACTGTTTTAAAACTGTTTTAAAAGGTTCTTTTAACCTTAGAGGAATT	exon sense-overlapping	NM_001164885	Lpin2	lipin 2	+	71204653	71249818	526.117	458.326	9.12273	8.72955	415.292	619.558	448.254	621.363	358.376	339.958	646.27	488.7	8.31982	9.241	9.82625	9.10386	8.50852	8.68204	9.05846	8.66919
ASMM10P017450	0.280134	0.44608	1.31328	up	noncoding	ENSMUST00000142842	Lpin2	Ensembl	3158	chr17	+	71182559	71235119		chr17:71234565+71235119	TCCCCCGTCCCTCACTGTTTTAAAACTGTTTTAAAAGGTTCTTTTAACCTTAGAGGAATT	exon sense-overlapping	NM_022882	Lpin2	lipin 2	+	71183977	71249818	526.117	458.326	9.12273	8.72955	415.292	619.558	448.254	621.363	358.376	339.958	646.27	488.7	8.31982	9.241	9.82625	9.10386	8.50852	8.68204	9.05846	8.66919
ASMM10P024685	0.254274	0.419473	1.27758	up	noncoding	uc029uma.1	AK145396	UCSC_knowngene	746	chr3	-	52104330	52105076		chr3:52105020-52105076	CGGGTCCCCGGGCTTGTCTCACGGCCTCCAGCCGCCGCCGCTGCCGTGTTTACTGAGCTC	exon sense-overlapping	NM_001004176	Maml3	mastermind like 3 (Drosophila)	-	51687612	52105006	647.252	570.783	9.41948	9.06607	868.921	560.189	555.904	603.993	485.922	517.325	709.447	570.436	9.32226	9.09658	10.194	9.06512	8.93209	9.26401	9.18399	8.88419
ASMM10P031543	0.662738	0.767404	1.12724	up	noncoding	TCONS_00024945	XLOC_018200	Alexander et al 2013	3246	chr5	+	26071274	26169461		chr5:26169298+26169461	AGTTGCTAATAAATACTACTCAAATCGACCAGGTGGCAGCCGTGCATTTCTCGATACCCA	intronic antisense	NM_001134299	Gm10220	predicted gene 10220	-	26114763	26121425	22.5818	18.7027	4.37672	4.20393	24.8102	26.0671	13.6122	25.8377	26.3669	17.671	8.80749	21.9656	4.22365	4.56822	4.31318	4.40185	4.83561	4.53672	3.14519	4.29819
ASMM10P031543	0.662738	0.767404	1.12724	up	noncoding	TCONS_00024945	XLOC_018200	Alexander et al 2013	3246	chr5	+	26071274	26169461		chr5:26169298+26169461	AGTTGCTAATAAATACTACTCAAATCGACCAGGTGGCAGCCGTGCATTTCTCGATACCCA	intronic antisense	NM_001177579	Gm10471	predicted gene 10471	-	26082171	26089264	22.5818	18.7027	4.37672	4.20393	24.8102	26.0671	13.6122	25.8377	26.3669	17.671	8.80749	21.9656	4.22365	4.56822	4.31318	4.40185	4.83561	4.53672	3.14519	4.29819
ASMM10P031543	0.662738	0.767404	1.12724	up	noncoding	TCONS_00024945	XLOC_018200	Alexander et al 2013	3246	chr5	+	26071274	26169461		chr5:26169298+26169461	AGTTGCTAATAAATACTACTCAAATCGACCAGGTGGCAGCCGTGCATTTCTCGATACCCA	intronic antisense	NM_207657	5031410I06Rik	RIKEN cDNA 5031410I06 gene	-	26098667	26105314	22.5818	18.7027	4.37672	4.20393	24.8102	26.0671	13.6122	25.8377	26.3669	17.671	8.80749	21.9656	4.22365	4.56822	4.31318	4.40185	4.83561	4.53672	3.14519	4.29819
ASMM10P040712	0.281553	0.447186	1.62108	up	noncoding	ENSMUST00000131361	Aifm2	Ensembl	656	chr10	+	61715286	61727921		chr10:61727860+61727921	AATCAACAGCCTTGGGGGAAGCACAGGTGCTACGGTGAGATTCTCCCAGAGTTCCCGTGT	exon sense-overlapping	NM_001039194	Aifm2	apoptosis-inducing factor, mitochondrion-associated 2	+	61715262	61738652	81.1852	48.9055	6.22706	5.53011	33.6853	99.5987	89.5534	101.903	38.6305	26.4773	78.8028	51.7113	4.66129	6.58014	7.19077	6.47606	5.36876	5.08126	6.13881	5.53161
ASMM10P040712	0.281553	0.447186	1.62108	up	noncoding	ENSMUST00000131361	Aifm2	Ensembl	656	chr10	+	61715286	61727921		chr10:61727860+61727921	AATCAACAGCCTTGGGGGAAGCACAGGTGCTACGGTGAGATTCTCCCAGAGTTCCCGTGT	exon sense-overlapping	NM_153779	Aifm2	apoptosis-inducing factor, mitochondrion-associated 2	+	61720648	61738652	81.1852	48.9055	6.22706	5.53011	33.6853	99.5987	89.5534	101.903	38.6305	26.4773	78.8028	51.7113	4.66129	6.58014	7.19077	6.47606	5.36876	5.08126	6.13881	5.53161
mouselincRNA0118+_P1	0.139681	0.293123	2.17684	up	noncoding	mouselincRNA0118+	mouselincRNA0118	lincRNA	8950	chr1	+	169042600	169051550		chr1:169051434+169051493	TTTTTTCTCCCCATTAAAAGACAAGGCCCTAGAGATCACAGGGCATCGCCAACATATGGA	intergenic							3702.95	1963.55	11.8506	10.7283	1512.12	4774.13	3226.42	5299.12	1286.21	1231.83	3125.38	2210.77	10.0722	12.1726	12.9799	12.1775	10.2942	10.4787	11.2763	10.8641
[truncated: 10,855 more rows]

## Sheet: down_SAMP8_vs_SAMR1
# Fold Change cut-off: 1.0 # P-value cut-off: 1.0 # Condition pairs: ModH_vs_ConH # Column A: ProbeName it represents probe name. # Column B: P-value, P-value calculated from unpaired t-test. # Column C: FDR, FDR is calculated from Benjamini Hochberg FDR. # Column D: Fold Change, the absolute ratio (no log scale) of normalized intensities between two conditions. # Column E: Regulation, it depicts…
[truncated: 13,834 more rows]
