# Supplementary material for: Aberrant Expression Profiles of lncRNAs and Their Associated Nearby Coding Genes in the Hippocampus of the SAMP8 Mouse Model with AD
Source: Mol Ther Nucleic Acids. 2020 Feb 19;20:140–54. doi: 10.1016/j.omtn.2020.02.008 (PMC7066064; doi:10.1016/j.omtn.2020.02.008)
Supplement: Table S2. lncRNA Expression Profiling Data [file mmc3.xls]

## Sheet: All Targets Value - LncRNAs
All Targets Value (Entities where at least 4 out of 8 samples have flags in Present or Marginal) # Column A: ProbeName, it represents the probe name. # Column B ~ I: Raw Intensity of each sample. # Column J ~ Q: Normalized Intensity of each sample (log2 transformed). # Column R ~ Y: Flags, flags are attributes that denote the quality of the entities (auto-flagging by GeneSpring GX v12.1 software)…
	Raw Intensity								Normalized Intensity								Flags								Annotations
ProbeName	[Con1H](raw)	[Con2H](raw)	[Con3H](raw)	[Con4H](raw)	[Mod1H](raw)	[Mod2H](raw)	[Mod3H](raw)	[Mod4H](raw)	[Con1H](normalized)	[Con2H](normalized)	[Con3H](normalized)	[Con4H](normalized)	[Mod1H](normalized)	[Mod2H](normalized)	[Mod3H](normalized)	[Mod4H](normalized)	Con1H	Con2H	Con3H	Con4H	Mod1H	Mod2H	Mod3H	Mod4H	type	seqname	GeneSymbol	source	RNAlength	chrom	strand	txStart	txEnd	Xhyb	probeCoordinates	Sequence	relationship	Associated_gene_acc	Associated_gene_name	Associated_protein_name	Associated_gene_strand	Associated_gene_start	Associated_gene_end
humanlincRNA1590+_P1	33.2891	28.8395	25.1347	25.731	47.6485	112.077	44.8404	107.745	5.15961	5.20194	4.58139	4.53043	5.16367	6.75864	6.1063	6.55924	P	P	A	P	M	M	P	M	noncoding	humanlincRNA1590+	humanlincRNA1590	lincRNA	24759	chr5	+	98098258	98123017		chr5:98122781+98122840	TTAGTTAAGGATTCTGAGTTGCTGCCTTAGAGTCTTGATTGAGCTGCGGGACAAAGATGC	intergenic
ASMM10P021071	115.293	43.9206	77.656	96.5559	92.4614	59.3686	8.95616	66.3031	6.90849	5.79694	6.11709	6.3954	6.12942	5.80824	3.7	5.82574	P	P	P	P	M	M	A	M	noncoding	ENSMUST00000146633	Gm13778	Ensembl	537	chr2	-	91044091	91053918		chr2:91044123-91044394	GGATACCCAGCTTTTGAGGACATTGTTAGGGTTGTTATCTTGGTTTTGTTTTTAAGATTA	natural antisense	NM_009023	Rapsn	receptor-associated protein of the synapse	+	91035626	91045729
ASMM10P034634	138.959	135.758	134.565	174.762	165.494	118.609	64.163	117.84	7.17455	7.35684	6.8677	7.20721	7.00938	6.84406	6.6616	6.68739	P	M	P	P	M	M	P	M	noncoding	ENSMUST00000111462	Gm11065	Ensembl	228	chr6	+	70295176	70295406		chr6:70295346+70295406	GCAACAGAATTCACCCTCACTATTGAAGACCTTCAACCTGAGGACTTTGCACTTTATCAC	intergenic
ASMM10P035849	291.309	243.072	282.76	319.847	394.99	250.868	136.878	266.224	8.22016	8.19397	7.88909	8.07677	8.24807	7.93463	7.85395	7.87629	P	M	P	P	M	M	P	P	noncoding	uc009gbm.1	Spint2	UCSC_knowngene	815	chr7	-	29258426	29281977		chr7:29260070-29260129	GCTGTCAGTAGCTGCCCTGTTCCTCTTTTATGCTTAAGGGACTCTGCTGCAGGAGCCTGG	exon sense-overlapping	NM_001082548	Spint2	serine protease inhibitor, Kunitz type 2	-	29256329	29281977
ASMM10P035849	291.309	243.072	282.76	319.847	394.99	250.868	136.878	266.224	8.22016	8.19397	7.88909	8.07677	8.24807	7.93463	7.85395	7.87629	P	M	P	P	M	M	P	P	noncoding	uc009gbm.1	Spint2	UCSC_knowngene	815	chr7	-	29258426	29281977		chr7:29260070-29260129	GCTGTCAGTAGCTGCCCTGTTCCTCTTTTATGCTTAAGGGACTCTGCTGCAGGAGCCTGG	exon sense-overlapping	NM_011464	Spint2	serine protease inhibitor, Kunitz type 2	-	29256329	29281977
ASMM10P002962	50.8012	26.0654	143.23	25.908	170.713	84.4546	54.2479	94.6219	5.75734	5.06103	6.95219	4.53888	7.05331	6.33674	6.40131	6.36858	P	M	P	P	M	P	P	P	noncoding	ENSMUST00000153970	Fbxo22	Ensembl	1979	chr9	+	55208985	55224431		chr9:55209123+55209352	TACGTGCTGAAGTATGCCGCCTGTGGAGGGAGTGTGTACGCAGAGTGCTGCGGACCCATC	exon sense-overlapping	NM_028049	Fbxo22	F-box protein 22	+	55208934	55224433
ASMM10P002962	50.8012	26.0654	143.23	25.908	170.713	84.4546	54.2479	94.6219	5.75734	5.06103	6.95219	4.53888	7.05331	6.33674	6.40131	6.36858	P	M	P	P	M	P	P	P	noncoding	ENSMUST00000153970	Fbxo22	Ensembl	1979	chr9	+	55208985	55224431		chr9:55209123+55209352	TACGTGCTGAAGTATGCCGCCTGTGGAGGGAGTGTGTACGCAGAGTGCTGCGGACCCATC	natural antisense	NM_032002	Nrg4	neuregulin 4	-	55220221	55283625
ASMM10P055935	34.7045	11.6466	17.3474	8.67176	47.6381	52.8669	19.3682	52.7016	5.22183	3.97361	4.06989	2.88977	5.16319	5.63781	4.83005	5.49437	P	A	A	A	M	M	P	P	noncoding	uc007ndf.1	AK148766	UCSC_knowngene	2004	chr12	-	20875639	20921262		chr12:20915748-20920841	GGCGGCCATCGAGGAGGTTAAGCTGTTCCCCGGAATGTTTTAACAACAGGGCATACCCAG	intergenic
ASMM10P018131	34.579	29.9238	28.7391	25.8354	19.7732	13.8455	7.08801	18.6277	5.21614	5.2534	4.76036	4.53528	3.8993	3.59278	3.36272	3.90306	P	M	P	P	A	A	A	P	noncoding	ENSMUST00000162318	D030046N08Rik	Ensembl	1570	chr18	-	84719003	84720775		chr18:84719125-84720481	GTGGCCGTGTAACTTCTGGGACAGAGGAGAATAAGATAAAGTTTAAAAAACAATAATTGT	natural antisense	NM_173770	Fam69c	family with sequence similarity 69, member C	+	84720241	84740436
ASMM10P010113	69.5276	33.7873	68.5971	198.836	45.5186	20.4156	19.9309	18.7894	6.20373	5.41839	5.95421	7.39506	5.09394	4.20122	4.86806	3.91471	P	M	P	P	M	P	P	P	noncoding	NR_045751	Gm16596	RefSeq	1546	chr12	-	108536401	108555618		chr12:108537510-108539253	ATACAGTCCCCAGTGTAAACAATCAATTCAATCTGTCACACCACAGACAGGTCAGACCGT	natural antisense	NM_001043335	Eml1	echinoderm microtubule associated protein like 1	+	108422815	108539564
ASMM10P010113	69.5276	33.7873	68.5971	198.836	45.5186	20.4156	19.9309	18.7894	6.20373	5.41839	5.95421	7.39506	5.09394	4.20122	4.86806	3.91471	P	M	P	P	M	P	P	P	noncoding	NR_045751	Gm16596	RefSeq	1546	chr12	-	108536401	108555618		chr12:108537510-108539253	ATACAGTCCCCAGTGTAAACAATCAATTCAATCTGTCACACCACAGACAGGTCAGACCGT	natural antisense	NM_001043336	Eml1	echinoderm microtubule associated protein like 1	+	108410654	108539564
ASMM10P002003	51.7049	27.3345	45.253	91.9928	28.1583	37.8838	16.231	43.4946	5.78343	5.12718	5.38385	6.3309	4.40993	5.13734	4.56801	5.20093	P	P	P	P	M	P	A	P	noncoding	ENSMUST00000137869	Gm13562	Ensembl	687	chr2	+	26365496	26369763		chr2:26368293+26369600	GCTTATTCTGATGCTGTTTCTTCTGAGGGGAGGAATAGGCTGCCTCAGGTCTCAGATACC	natural antisense	NM_172339	Snapc4	small nuclear RNA activating complex, polypeptide 4	-	26362764	26380653
ASMM10P012126	32.8957	29.8438	29.3535	30.019	28.0991	27.0327	17.6806	26.6334	5.1421	5.25008	4.79044	4.74983	4.40643	4.62066	4.69046	4.4482	P	P	P	P	M	P	A	P	noncoding	ENSMUST00000147477	Stmn4	Ensembl	685	chr14	+	66344380	66358102		chr14:66358039+66358102	AATCCATGCTGGATTGGCAGGAGGCTCCTTCCGTGGCAAGAACGTGTGACCTACACACCA	exon sense-overlapping	NM_019675	Stmn4	stathmin-like 4	+	66344374	66361680
ASMM10P047296	58.9003	68.0747	55.3521	56.2739	65.5054	36.6787	21.9531	52.6272	5.97114	6.39187	5.66107	5.64388	5.62931	5.09299	5.01611	5.49228	P	P	P	P	M	P	P	P	noncoding	ENSMUST00000153073	Rad51c	Ensembl	2061	chr11	-	87378590	87404506		chr11:87388261-87388327	CCCTGTGTTCCCAGAGGAGCCTGAAAGAAGAAGAAATCAGGACAAAAGGAAAAGTTTGAG	exon sense-overlapping	NM_053269	Rad51c	RAD51 homolog C	-	87377606	87404495
mouselincRNA1223+_P1	47.8319	40.1205	52.885	114.644	22.0557	32.8951	12.2727	38.1316	5.66873	5.66263	5.59617	6.63148	4.05117	4.92247	4.16213	5.00739	P	P	P	P	A	M	A	P	noncoding	mouselincRNA1223+	mouselincRNA1223	lincRNA	20350	chr5	+	118372895	118393245		chr5:118393110+118393169	AATGCTCATCTTTTGGCAGCTAAGTGAGCCACCACTTGCTGCTAGCTTTCCTGTTTCAAT	intergenic
ASMM10P057351	74.8063	55.5201	77.1657	82.6907	62.565	74.0004	63.3404	73.5704	6.30422	6.12077	6.10965	6.18482	5.55856	6.13597	6.6413	5.98672	M	P	P	P	M	M	P	P	noncoding	uc012fqu.1	Art5	UCSC_knowngene	1381	chr7	-	102096878	102100229		chr7:102097887-102098215	TACGGACAGGAGGCGTTGTCTGTCTTCCCTGAGGAGCGTGAGGTGCTGATACCCCCACAC	exon sense-overlapping	NM_007491	Art5	ADP-ribosyltransferase 5	-	102096878	102100229
ASMM10P105	76.7103	89.4098	122.175	162.939	63.2957	142.448	100.384	158.287	6.33688	6.76846	6.74292	7.11837	5.57975	7.11599	7.37066	7.12757	M	P	P	P	M	M	P	P	noncoding	uc.201+	uc.201	UCR	234	chr4	-	21688196	21688430		chr4:21688262-21688321	AATTTCATTTAATTTTCCATCCCATTTGCTGCACAGCCCGCTTTTACTTTTAACACCCAG	intergenic
ASMM10P305	66.883	61.4475	68.8624	91.5544	70.1916	56.0238	44.014	68.407	6.1518	6.25394	5.96008	6.32315	5.73029	5.7225	6.07578	5.87051	M	P	M	P	M	M	P	P	noncoding	uc.41+	uc.41	UCR	216	chr1	-	190654188	190654404		chr1:190654208-190654267	TCTCAATCAGACTATTAGCTTCGTAATTACCCATCTGCCTCGTGTGGAAAAACGGCAAGG	intergenic
ASMM10P052008	701.524	755.319	592.318	768.942	742.629	413.579	173.245	471.225	9.44763	9.79146	8.9284	9.319	9.10624	8.66478	8.24162	8.7178	P	P	P	P	M	M	P	M	noncoding	AK081465	AK081465	Genbank	1496	chr13	-	74369325	74370820		chr13:74369341-74369927	TGCTGCTCTGACTTCCCCTGATGGATTGAGACCTGTGATGTGAAATAAATCCTTTCTCCT	intergenic
ASMM10P029018	54.4178	94.4416	66.3411	79.6746	63.6483	67.6244	58.1469	81.7564	5.86332	6.84548	5.90895	6.12916	5.58577	6.00305	6.51158	6.14237	M	P	P	P	M	M	P	M	noncoding	ENSMUST00000117418	Gm11406	Ensembl	484	chr4	+	80440397	80440881		chr4:80440817+80440881	GGAAGATAGGATGGAAACACATCCCAAGTCCACATCTCACTTTCTCACTCTAAAGCCTGT	intergenic
ASMM10P016263	16.0376	24.8325	22.8556	20.5152	39.7799	22.7221	17.3143	19.9819	4.12214	4.99566	4.44661	4.19534	4.89711	4.36084	4.65965	4.00847	A	P	P	P	P	M	A	M	noncoding	NR_045914	Ino80dos	RefSeq	1728	chr1	+	63114739	63158295		chr1:63114899+63114960	TGCTCCGTGGTGGGGAATGTTTCTGCACCTTCTGATGGAAAGAAATCTTTACAAGACACA	natural antisense	NM_001160038	Ndufs1	NADH dehydrogenase (ubiquinone) Fe-S protein 1	-	63143591	63176822
ASMM10P023812	583.309	361.663	380.785	1303.86	116.89	100.64	47.6561	110.671	9.1957	8.76885	8.29983	10.088	6.48733	6.59577	6.19853	6.59804	P	P	P	P	P	M	P	M	noncoding	uc008mlv.1	AK019738	UCSC_knowngene	380	chr2	+	131561613	131563179		chr2:131563119+131563179	TTTGGCCCTGCAACTCTACTCTGCATCAGAAGTCAGAATAAATCTTCCTGTTGCTACTCG	natural antisense	NM_013460	Adra1d	adrenergic receptor, alpha 1d	-	131545356	131562285
ASMM10P015428	72.0089	71.459	79.1272	95.6388	69.6288	66.9537	80.7998	71.4308	6.25336	6.45816	6.14653	6.38094	5.71918	5.98198	7.02591	5.93946	P	P	P	P	P	M	P	M	noncoding	AK133433	AK133433	Genbank	1648	chr16	+	93532387	93534033		chr16:93533866+93534033	TGATGTTGTTTAACTCAACATCATGCCTAGAAACCCTCAGAGTCACCCACCAACTGAGAG	intergenic
ASMM10P053078	333.904	301.064	579.231	408.057	245.874	518.681	652.806	621.381	8.40406	8.49812	8.89466	8.42513	7.57724	8.98747	10.4589	9.10427	P	P	P	P	P	M	P	M	noncoding	ENSMUST00000146548	Lin37	Ensembl	412	chr7	-	30555443	30556021		chr7:30555967-30556021	TCGTCTGGGGCTTTGTCTCCCCAGGGTTCAGAGGTCATCAACAGCAAAAACCGTGATGTG	exon sense-overlapping	NM_029377	Lin37	lin-37 homolog (C. elegans)	-	30555440	30559646
ASMM10P047084	44.568	43.6311	39.6196	45.779	63.7798	43.8417	20.0755	42.8119	5.56761	5.78609	5.20021	5.36059	5.5894	5.36135	4.87934	5.17935	P	P	P	P	P	M	P	M	noncoding	uc007kda.1	BC127131	UCSC_knowngene	570	chr11	-	75159115	75159685		chr11:75159137-75159685	ATTGATCACTGACGGGACAGAGTTTATAATGAGCAATTATGCCTGTCTGCGTCCTCTGCT	natural antisense	NM_001002764	Smg6	Smg-6 homolog, nonsense mediated mRNA decay factor (C. elegans)	+	74925871	75164448
ASMM10P040691	110.653	94.4576	149.447	148.82	102.454	180.504	132.705	211.781	6.85027	6.84572	7.01166	6.99326	6.28296	7.45957	7.80327	7.54994	P	P	P	P	P	M	P	M	noncoding	ENSMUST00000141347	1700122E12Rik	Ensembl	377	chr8	+	84847437	84848216		chr8:84847540+84847667	TCGCCTCCCTGAAATGTCAGAAGCCAACAGGGGTGACCCTGAGCTATCTTGACAGAAATG	bidirectional	NM_007591	Calr	calreticulin	-	84842087	84846931
ASMM10P002235	61.3482	45.802	61.2035	73.8164	63.0163	69.3625	54.0564	75.4366	6.02596	5.8518	5.79255	6.02876	5.57265	6.04277	6.39525	6.01863	M	P	P	P	P	M	P	M	noncoding	ENSMUST00000141656	Gm15935	Ensembl	298	chr14	+	21741588	21746083		chr14:21742815+21746012	ACTTTGGCAGGTCCAGCTGTATTCGAGCTTGGAGATTCAGACTCAGGCTCCCATACTTGT	natural antisense	NM_013849	Dusp13	dual specificity phosphatase 13	-	21733394	21742879
ASMM10P040434	27.9804	20.8349	39.181	20.879	36.8106	32.1718	29.5644	38.202	4.9151	4.7613	5.18347	4.21842	4.78727	4.88973	5.45841	5.01131	M	A	P	P	P	M	P	M	noncoding	ENSMUST00000161681	Gm15758	Ensembl	695	chr8	+	54708986	54710381	ENSMUST00000118497, ENSMUST00000134226	chr8:54710321+54710381	TGGATGTGGTGGATGGTCCCACAAACACAAACGATGGAGCAGAGATGGGAGATCCTTTCG	intronic antisense	NM_001172152	Wdr17	WD repeat domain 17	-	54629615	54724368
ASMM10P040434	27.9804	20.8349	39.181	20.879	36.8106	32.1718	29.5644	38.202	4.9151	4.7613	5.18347	4.21842	4.78727	4.88973	5.45841	5.01131	M	A	P	P	P	M	P	M	noncoding	ENSMUST00000161681	Gm15758	Ensembl	695	chr8	+	54708986	54710381	ENSMUST00000118497, ENSMUST00000134226	chr8:54710321+54710381	TGGATGTGGTGGATGGTCCCACAAACACAAACGATGGAGCAGAGATGGGAGATCCTTTCG	intronic antisense	NM_028220	Wdr17	WD repeat domain 17	-	54629615	54718678
ASMM10P035154	97.6057	99.2411	127.619	153.502	134.476	91.7751	67.5438	99.6802	6.66963	6.91142	6.80043	7.03295	6.69972	6.46027	6.74534	6.44662	M	P	P	P	P	M	P	M	noncoding	uc029wam.1	DQ551416	UCSC_knowngene	60	chr6	+	127827442	127827502		chr6:127827442+127827502	TCTGTCTCTTTTTTCCAGACACCAGTAGAAATGCTAAGCCTGCTTGCCCTAACATTCTGC	intergenic
ASMM10P034028	162.046	109.637	139.544	148.809	149.195	99.4999	117.422	98.8555	7.39395	7.05331	6.9139	6.99313	6.85342	6.57891	7.61537	6.4335	M	P	P	P	M	M	P	M	noncoding	AK015398	AK015398	Genbank	929	chr6	-	146846275	146847203		chr6:146846295-146847203	CTGGGCTACAAAATGAGTTCAAGGCCAACCCTGGATACATATACAATAAATATGTCTTTA	intergenic
ASMM10P049159	160.401	156.229	157.128	213.506	170.954	115.866	72.7225	124.301	7.3795	7.55637	7.07939	7.50142	7.05526	6.80659	6.85888	6.76921	M	P	P	P	M	M	P	M	noncoding	NR_045499	2210416O15Rik	RefSeq	1504	chr11	+	88098057	88100107		chr11:88100047+88100107	GGCTTGCCACCCCAGCATGGGCTTGTCCATTTTCTTTCCTTAATAAAAAGTTTCAGCTTC	exon sense-overlapping	NM_198013	Cuedc1	CUE domain containing 1	+	88099145	88194140
ASMM10P012134	46.335	35.3449	42.6018	29.8286	285.418	93.4271	48.4532	114.489	5.62209	5.48081	5.29915	4.74009	7.78531	6.48487	6.22252	6.64372	M	P	P	P	P	M	P	M	noncoding	AK087229	AK087229	Genbank	2151	chr14	+	67476872	67502079		chr14:67501855+67502079	GAATTATGTCCTGACACCCAAGGCTGTTAAGGAGGATTTCAGATTTCGGAGATAAGACCC	intergenic
ASMM10P049466	54.4161	41.5155	73.1851	130.54	28.6196	85.4245	48.2866	83.6638	5.86325	5.71501	6.04113	6.81198	4.42968	6.35276	6.21839	6.17647	M	P	P	P	P	M	P	M	noncoding	uc007lvi.2	DQ714309	UCSC_knowngene	66	chr11	+	103446101	103446167		chr11:103446107+103446167	ACCATGGATGTCTGTGAGGGTCAGGTGCAACTGCATTTCCGTCCCAGGAGAACAGAGGTG	intergenic
ASMM10P053311	53.5946	53.1952	23.4364	54.2093	75.6376	24.9538	16.9544	34.727	5.83987	6.05573	4.47905	5.59742	5.8398	4.50433	4.63078	4.85865	M	P	P	P	P	M	A	M	noncoding	NR_045840	4933416M07Rik	RefSeq	1520	chr8	+	27142909	27149706		chr8:27149646+27149706	GAACCATGATCAAATACATTACATGAAAAAACATTATTCAAAAGAATAAAAAATGATTAA	natural antisense	NM_001080813	Rab11fip1	RAB11 family interacting protein 1 (class I)	-	27138772	27174646
ASMM10P053311	53.5946	53.1952	23.4364	54.2093	75.6376	24.9538	16.9544	34.727	5.83987	6.05573	4.47905	5.59742	5.8398	4.50433	4.63078	4.85865	M	P	P	P	P	M	A	M	noncoding	NR_045840	4933416M07Rik	RefSeq	1520	chr8	+	27142909	27149706		chr8:27149646+27149706	GAACCATGATCAAATACATTACATGAAAAAACATTATTCAAAAGAATAAAAAATGATTAA	natural antisense	NM_029423	Rab11fip1	RAB11 family interacting protein 1 (class I)	-	27138772	27174646
ASMM10P017481	1726.19	1077.3	1446.12	1881.66	1986.6	1351.25	524.169	1544.34	10.6957	10.3045	10.1717	10.6249	10.454	10.3829	10.09	10.4242	M	P	P	P	P	M	P	M	noncoding	AK141412	AK141412	Genbank	3137	chr17	+	78025424	78028561		chr17:78028501+78028561	CCTTCTCTTGCTTATGCTTATATTGCCACTCCTGAATAAAGTTTTCAGAGCTTGATCAGT	intergenic
ASMM10P039336	66.2286	41.4999	35.4406	74.4016	146.713	124.325	43.6003	135.358	6.13845	5.71437	5.04678	6.03976	6.82732	6.91641	6.06118	6.89825	M	P	P	P	P	P	P	P	noncoding	NR_045750	Gm16675	RefSeq	1319	chr8	-	46730969	46739515		chr8:46731008-46731862	CACCATGCATAAAACCCAAAGGAGATACTTTGAAATGTCAAACACTTTCGATTTGAATAC	bidirectional	NM_008391	Irf2	interferon regulatory factor 2	+	46739744	46847458
ASMM10P039382	150.764	104.264	130.945	409.552	68.873	62.3509	42.7984	66.8834	7.29357	6.97821	6.83532	8.43107	5.705	5.88003	6.03057	5.83943	M	M	P	P	P	P	P	M	noncoding	ENSMUST00000162770	5330439A09Rik	Ensembl	1117	chr8	-	54568549	54600987		chr8:54568611-54569549	AACCCCCAGTTATGTGCTGGCTTTGAGATAGACTGTAGCAGATTTTTCTTCTTCTTCTTT	natural antisense	NM_133711	Spata4	spermatogenesis associated 4	+	54600780	54610098
ASMM10P031655	545.446	755.842	782.021	1883.1	155.099	279.015	144.747	300.69	9.10255	9.79354	9.31925	10.6263	6.9139	8.08522	7.9458	8.05134	M	M	P	P	P	M	P	M	noncoding	AK135440	AK135440	Genbank	2407	chr5	+	34487313	34489722		chr5:34489662+34489722	GCAAATCATCCCTTCACTTTGGCTACTTGACTAGTAAACACAGGTTGCTTTCTGGCACTG	intergenic
ASMM10P034437	230.689	235.716	212.562	312.884	396.19	225.947	99.8112	251.351	7.9038	8.15254	7.49321	8.04754	8.25285	7.78407	7.36294	7.79771	M	M	P	P	P	M	P	M	noncoding	AK049886	AK049886	Genbank	1144	chr1	-	59762208	59763350	AK046573	chr1:59762229-59763350	GCTTATTCAAGCCTCCTTTTATCTCTGTATCTGAACGTGATGTTAATAAATCACATTCCT	bidirectional	NM_007561	Bmpr2	bone morphogenetic protein receptor, type II (serine/threonine kinase)	+	59764278	59878081
ASMM10P056732	119.794	127.875	279.308	143.05	230.785	197.999	50.1839	222.337	6.96326	7.27305	7.86976	6.93938	7.48493	7.59481	6.27693	7.62315	M	P	P	P	P	M	P	M	noncoding	uc007rlh.1	AK016283	UCSC_knowngene	1517	chr13	+	93598446	93628633		chr13:93598507+93625384	ATAACTCCAGCTAAGGTATGAAGGCGTCTGGCTCACGCCTCCTGCAACCAAAGCGTCTCC	natural antisense	NM_016668	Bhmt	betaine-homocysteine methyltransferase	-	93616890	93637758
ASMM10P057420	235.046	487.985	282.51	285.118	368.549	327.351	147.506	359.372	7.92752	9.18948	7.88721	7.91309	8.14815	8.32254	7.97844	8.31244	M	P	P	P	P	M	P	M	noncoding	uc012hpb.1	Plp1	UCSC_knowngene	2387	chrX	+	136831070	136837742		chrX:136833436+136835098	ATGCCAGAATGTATGTTCCAAATGACCTTCCACCTGTTTATTGCTGCGTTTGTGGGTGCT	exon sense-overlapping	NM_011123	Plp1	proteolipid protein (myelin) 1	+	136822835	136837742
ASMM10P050772	190.394	132.358	166.028	159.7	433.521	60.0151	28.2687	72.7665	7.61923	7.32033	7.15537	7.08727	8.37832	5.82296	5.3886	5.96939	M	P	P	P	P	M	P	M	noncoding	AK039250	AK039250	Genbank	549	chr12	+	38869930	38870479		chr12:38870244+38870479	CAATAGCTGTGGTTTAAGAATTCATATATAAGGTAGGTTTTCTTTCCGCTTATGAACTCC	intergenic
ASMM10P035595	21.6324	17.9991	16.4116	52.8955	31.592	16.6871	31.409	22.5415	4.54648	4.55892	3.99402	5.5631	4.57458	3.89081	5.55209	4.18845	M	A	A	P	P	A	P	P	noncoding	AK156686	AK156686	Genbank	850	chr1	-	62735097	62735944		chr1:62735113-62735395	AGACGGGAGGGTCAGAGTTCAAGGCCAATTTAGGCTATGCAGGATTCTGTCTCAAAAAAT	intronic antisense	NM_001077403	Nrp2	neuropilin 2	+	62703316	62818692
ASMM10P035595	21.6324	17.9991	16.4116	52.8955	31.592	16.6871	31.409	22.5415	4.54648	4.55892	3.99402	5.5631	4.57458	3.89081	5.55209	4.18845	M	A	A	P	P	A	P	P	noncoding	AK156686	AK156686	Genbank	850	chr1	-	62735097	62735944		chr1:62735113-62735395	AGACGGGAGGGTCAGAGTTCAAGGCCAATTTAGGCTATGCAGGATTCTGTCTCAAAAAAT	intronic antisense	NM_001077404	Nrp2	neuropilin 2	+	62703316	62818692
ASMM10P035595	21.6324	17.9991	16.4116	52.8955	31.592	16.6871	31.409	22.5415	4.54648	4.55892	3.99402	5.5631	4.57458	3.89081	5.55209	4.18845	M	A	A	P	P	A	P	P	noncoding	AK156686	AK156686	Genbank	850	chr1	-	62735097	62735944		chr1:62735113-62735395	AGACGGGAGGGTCAGAGTTCAAGGCCAATTTAGGCTATGCAGGATTCTGTCTCAAAAAAT	intronic antisense	NM_001077405	Nrp2	neuropilin 2	+	62703316	62818692
ASMM10P035595	21.6324	17.9991	16.4116	52.8955	31.592	16.6871	31.409	22.5415	4.54648	4.55892	3.99402	5.5631	4.57458	3.89081	5.55209	4.18845	M	A	A	P	P	A	P	P	noncoding	AK156686	AK156686	Genbank	850	chr1	-	62735097	62735944		chr1:62735113-62735395	AGACGGGAGGGTCAGAGTTCAAGGCCAATTTAGGCTATGCAGGATTCTGTCTCAAAAAAT	intronic antisense	NM_001077406	Nrp2	neuropilin 2	+	62703316	62797091
ASMM10P035595	21.6324	17.9991	16.4116	52.8955	31.592	16.6871	31.409	22.5415	4.54648	4.55892	3.99402	5.5631	4.57458	3.89081	5.55209	4.18845	M	A	A	P	P	A	P	P	noncoding	AK156686	AK156686	Genbank	850	chr1	-	62735097	62735944		chr1:62735113-62735395	AGACGGGAGGGTCAGAGTTCAAGGCCAATTTAGGCTATGCAGGATTCTGTCTCAAAAAAT	intronic antisense	NM_001077407	Nrp2	neuropilin 2	+	62703316	62797091
ASMM10P035595	21.6324	17.9991	16.4116	52.8955	31.592	16.6871	31.409	22.5415	4.54648	4.55892	3.99402	5.5631	4.57458	3.89081	5.55209	4.18845	M	A	A	P	P	A	P	P	noncoding	AK156686	AK156686	Genbank	850	chr1	-	62735097	62735944		chr1:62735113-62735395	AGACGGGAGGGTCAGAGTTCAAGGCCAATTTAGGCTATGCAGGATTCTGTCTCAAAAAAT	intronic antisense	NM_010939	Nrp2	neuropilin 2	+	62703316	62818692
ASMM10P091	77.1463	47.7565	58.125	69.6315	159.494	40.3301	23.126	43.5037	6.34365	5.90855	5.7242	5.93705	6.9579	5.23146	5.10128	5.20113	M	P	P	P	P	M	P	P	noncoding	uc.188+	uc.188	UCR	215	chr13	+	45549797	45550012		chr13:45549953+45550012	CTCGAGTGTATCCTACAAATAGACACACCACGATTAGAAAATAGAATATGAATTCTTCCA	natural antisense	NM_001199305	Atxn1	ataxin 1	-	45549755	45964991
ASMM10P091	77.1463	47.7565	58.125	69.6315	159.494	40.3301	23.126	43.5037	6.34365	5.90855	5.7242	5.93705	6.9579	5.23146	5.10128	5.20113	M	P	P	P	P	M	P	P	noncoding	uc.188+	uc.188	UCR	215	chr13	+	45549797	45550012		chr13:45549953+45550012	CTCGAGTGTATCCTACAAATAGACACACCACGATTAGAAAATAGAATATGAATTCTTCCA	natural antisense	NM_009124	Atxn1	ataxin 1	-	45549755	45964991
ASMM10P039504	58.2826	54.2475	40.6034	44.0073	179.972	132.576	34.3545	145.117	5.95926	6.08324	5.23235	5.29968	7.12884	7.00718	5.69049	6.9987	M	P	P	P	P	M	P	M	noncoding	uc009meg.2	AK141620	UCSC_knowngene	2562	chr8	-	71624416	71626978	NM_001029873	chr8:71626813-71626978	GAGTGTTCATGAGTGCATGGCGTTGAGATGTTTTGCACTATTTTGACTTTTTGGTCTCTG	exon sense-overlapping	NM_001029873	Unc13a	unc-13 homolog A (C. elegans)	-	71626711	71671757
ASMM10P039504	58.2826	54.2475	40.6034	44.0073	179.972	132.576	34.3545	145.117	5.95926	6.08324	5.23235	5.29968	7.12884	7.00718	5.69049	6.9987	M	P	P	P	P	M	P	M	noncoding	uc009meg.2	AK141620	UCSC_knowngene	2562	chr8	-	71624416	71626978	NM_001029873	chr8:71626813-71626978	GAGTGTTCATGAGTGCATGGCGTTGAGATGTTTTGCACTATTTTGACTTTTTGGTCTCTG	natural antisense	NM_146211	Glt25d1	glycosyltransferase 25 domain containing 1	+	71611023	71624911
ASMM10P010376	220.969	257.128	162.162	263.859	140.456	149.926	50.6895	157.942	7.83567	8.27431	7.12453	7.80736	6.75713	7.18956	6.29471	7.12406	M	P	P	P	P	M	P	M	noncoding	AK041697	AK041697	Genbank	1822	chr13	+	75783766	75785576		chr13:75785493+75785576	CCTTTCTTGTTTGTGTAACATGATCCACCCCTTAATTGTCATGTTATTTTAGCAGCTGTT	intergenic
ASMM10P011559	57.0967	44.8623	81.3847	129.013	43.6983	70.2222	44.59	78.8303	5.93321	5.82161	6.1842	6.79601	5.03805	6.06137	6.09722	6.08479	M	M	P	P	P	M	P	M	noncoding	ENSMUST00000134866	Nek10	Ensembl	3312	chr14	+	14865221	14971658		chr14:14971453+14971658	GGTTGGTACTTTATCCTGGCTGTTAGAATAGAATTCTTTCTTTCTTTTGTTGTTGTTCTG	exon sense-overlapping	NM_001195229	Nek10	NIMA (never in mitosis gene a)- related kinase 10	+	14820814	15006693
ASMM10P057197	76.1077	58.4548	131.869	34.8089	187.189	209.524	130.4	229.478	6.32664	6.18925	6.8437	4.95994	7.18824	7.6689	7.7757	7.66993	M	M	P	P	P	P	P	M	noncoding	uc011zuy.1	Ppp1r16a	UCSC_knowngene	331	chr15	+	76693013	76693724		chr15:76693143+76693438	GGCTACTCTGGTACACCTGGTAGAATTGCTTGTGGCACATGGGGCTGATCTGAATGGAAA	exon sense-overlapping	NM_033371	Ppp1r16a	protein phosphatase 1, regulatory (inhibitor) subunit 16A	+	76671679	76694915
ASMM10P032246	24.6576	24.1968	27.2649	31.6107	7.40228	33.4546	36.2349	48.8154	4.7423	4.96161	4.69358	4.82342	2.5966	4.94737	5.77442	5.37703	M	P	P	P	A	M	P	P	noncoding	uc008yww.3	DQ562776	UCSC_knowngene	122	chr5	+	113343037	113343159		chr5:113343099+113343159	CATTGATCTTGGTGTCCTCAAATTGAAAGCCAAGGAAGAGGTGGGGGGCGTGGTAGCCTT	intergenic
ASMM10P051633	26.6146	25.739	32.311	33.3573	30.3595	58.2759	61.5185	61.7104	4.8516	5.04434	4.92553	4.89898	4.5137	5.78183	6.59449	5.7253	M	P	P	P	M	M	P	P	noncoding	ENSMUST00000021847	Pxdc1	Ensembl	2027	chr13	-	34627839	34652681		chr13:34637167-34637307	AGAACATCAAGTATTCTTAACTGCTGAGCGTATCTTCAGCCCCAGGAAAGCATTTCTGAG	exon sense-overlapping	NM_025831	Pxdc1	PX domain containing 1	-	34627840	34652681
ASMM10P045611	95.3718	72.1647	198.722	110.603	67.7119	267.474	158.466	279.928	6.63869	6.47434	7.39737	6.57791	5.67912	8.0266	8.08868	7.9539	M	M	P	P	M	M	P	P	noncoding	ENSMUST00000121561	Gm14979	Ensembl	1035	chrX	+	133210485	133211520		chrX:133211414+133211520	TTAGTGCAAGTGTTTGTGTGCATGTGTATCTCTATCCCAGCAGATGTTGAGCAGCAAGCA	intergenic
ASMM10P047422	15.8861	23.751	27.5354	41.1771	40.3445	37.6125	29.5275	41.4378	4.10987	4.93708	4.70514	5.20471	4.9186	5.12626	5.45661	5.1291	A	M	P	P	P	M	P	P	noncoding	ENSMUST00000153727	Kpnb1	Ensembl	779	chr11	-	97164220	97165400		chr11:97164236-97164724	AAGGCTTGCATCTATTCCATTCTTCAGTACCACAAAAAGGTCTTATGTCCTACCTGATCA	exon sense-overlapping	NM_008379	Kpnb1	karyopherin (importin) beta 1	-	97159709	97187892
ASMM10P015666	23.6913	19.4086	17.0506	31.9557	27.6939	47.6902	18.6573	49.7717	4.68514	4.66318	4.0444	4.83784	4.38513	5.48267	4.77033	5.40641	M	A	A	P	P	M	P	P	noncoding	ENSMUST00000181397	Gm16386	Ensembl	1423	chr17	-	22784797	22817741		chr17:22784950-22785813	ATGTGTAGTGGTCATGAAGTCTCTTCACATATACTCTTCTTTTAGCTGCCTATGAGACAG	intergenic
ASMM10P019497	11.1995	21.9082	13.1876	9.31123	29.0513	37.8792	10.0305	42.9056	3.62725	4.82944	3.69515	2.99141	4.45058	5.13694	3.86155	5.1832	A	M	A	A	P	M	A	P	noncoding	AK131748	AK131748	Genbank	804	chr19	+	5295195	5295998		chr19:5295750+5295998	TTCAATGATGAGAGACCTGGGTGCTTATTTCTCCTAGGAGCTCATAGAGATTCCTTTCCG	natural antisense	NM_030109	Sf3b2	splicing factor 3b, subunit 2	-	5273920	5295455
ASMM10P051874	20.5994	21.3243	30.1615	29.3875	44.0259	39.334	25.4151	39.9393	4.48018	4.7921	4.82885	4.72146	5.04877	5.19447	5.23265	5.07579	A	A	P	P	P	M	P	P	noncoding	NR_027871	Cts8-ps	RefSeq	4221	chr13	-	61281379	61288850		chr13:61281629-61283111	GAAAAAAGGTTTAAGTTCAGTCGTAGTGTCTGTTTTCCTTTCATTTTGAAAAGTAGTGGC	intergenic
ASMM10P015465	100.246	88.9955	104.721	144.464	146.546	122.829	51.3586	142.659	6.70423	6.76183	6.53456	6.95258	6.82554	6.89661	6.31519	6.97384	M	M	P	P	P	P	P	P	noncoding	AK157005	AK157005	Genbank	1749	chr16	+	95841002	95842746		chr16:95842537+95842746	ATCCCAGCCCTCAGGCCTTGTGAATGTGACCATGTTTGGAAATAAATCTATTTATTTTTT	intergenic
ASMM10P020302	262.45	218.986	316.414	258.037	348.003	230.746	75.1549	270.826	8.07816	8.05396	8.03899	7.77544	8.06807	7.81703	6.91415	7.89901	M	P	P	P	P	M	P	P	noncoding	ENSMUST00000152133	Nacc2	Ensembl	1258	chr2	-	26064369	26091819		chr2:26064383-26064453	TATGCAAATGTCCTACCCTATTTTTCAGACCTATAAACAATACACTCATCACCAATCAGT	exon sense-overlapping	NM_001037098	Nacc2	nucleus accumbens associated 2, BEN and BTB (POZ) domain containing	-	26055535	26092396
ASMM10P052506	58.7733	56.1686	74.26	94.8539	56.6908	56.996	41.1814	69.2713	5.96883	6.13614	6.06094	6.37238	5.41655	5.74914	5.97073	5.89005	M	P	P	P	M	M	P	M	noncoding	uc011yxj.1	Slc17a1	UCSC_knowngene	2528	chr13	+	23869017	23895730		chr13:23884893+23884953	CTTGCTATAGTCAGCCCTGGCCTCAGTGGTGCTGTCTGGCAGCGCCCAGCAGCATGTAAG	exon sense-overlapping	NM_009198	Slc17a1	solute carrier family 17 (sodium phosphate), member 1	+	23870272	23895730
ASMM10P030917	34.8414	28.2429	41.0574	33.1887	37.0506	47.0441	30.4539	45.5985	5.22754	5.1744	5.2481	4.89226	4.79649	5.46336	5.50333	5.27651	M	P	P	P	P	M	P	M	noncoding	uc008zcd.3	DQ715827	UCSC_knowngene	100	chr5	-	114850387	114850487	uc008yww.3	chr5:114850401-114850487	AAAGCAGCCACGGTGCCTCTTTCATTGATCTTGGTGTCCTCAAATTGAAAGCCAAGGAAG	intergenic
ASMM10P001215	74.7586	50.2436	121.631	86.0663	186.908	104.952	107.317	122.847	6.30336	5.979	6.73833	6.2373	7.18564	6.65948	7.47548	6.75103	P	P	P	P	P	M	P	M	noncoding	ENSMUST00000125040	Pcnp	Ensembl	2200	chr16	-	56015505	56029696		chr16:56024337-56029602	GCCGCCGGAGTAATGGAGGGGAAAGTTCCAGTCGCAGCGCTGAAAAGCGATCAGCTGAAG	exon sense-overlapping	NM_001024622	Pcnp	PEST proteolytic signal containing nuclear protein	-	56015507	56029717
ASMM10P035337	19.2679	20.3965	13.5043	35.5189	21.5107	22.703	21.5482	25.2358	4.384	4.73309	3.7284	4.98905	4.01746	4.35955	4.98945	4.36582	A	A	A	P	A	M	P	M	noncoding	AK170567	AK170567	Genbank	1329	chr6	+	145863845	145865172		chr6:145865034+145865172	ACATATACAAAGAGGAATAGTCCAGTCTGCAAAAACAGAAATCAGCATCAGGCCCCCATT	natural antisense	NM_001271768	Bhlhe41	basic helix-loop-helix family, member e41	-	145858242	145865420
ASMM10P035337	19.2679	20.3965	13.5043	35.5189	21.5107	22.703	21.5482	25.2358	4.384	4.73309	3.7284	4.98905	4.01746	4.35955	4.98945	4.36582	A	A	A	P	A	M	P	M	noncoding	AK170567	AK170567	Genbank	1329	chr6	+	145863845	145865172		chr6:145865034+145865172	ACATATACAAAGAGGAATAGTCCAGTCTGCAAAAACAGAAATCAGCATCAGGCCCCCATT	natural antisense	NM_024469	Bhlhe41	basic helix-loop-helix family, member e41	-	145858242	145865420
ASMM10P042848	85.563	62.4104	101.189	179.25	46.3418	77.7886	65.4023	87.1957	6.48818	6.27421	6.48672	7.24381	5.12148	6.20916	6.69697	6.24432	P	M	P	P	P	M	P	M	noncoding	ENSMUST00000171578	Psma4	Ensembl	868	chr9	+	54950797	54956386		chr9:54952184+54952340	AAGAAAATGAAACCAAAGGGGTAGAGGGAGTTGAATGGGGTCTTCCGTCTTCTTTCCACT	exon sense-overlapping	NM_011966	Psma4	proteasome (prosome, macropain) subunit, alpha type 4	+	54950858	54958030
ASMM10P042848	85.563	62.4104	101.189	179.25	46.3418	77.7886	65.4023	87.1957	6.48818	6.27421	6.48672	7.24381	5.12148	6.20916	6.69697	6.24432	P	M	P	P	P	M	P	M	noncoding	ENSMUST00000171578	Psma4	Ensembl	868	chr9	+	54950797	54956386		chr9:54952184+54952340	AAGAAAATGAAACCAAAGGGGTAGAGGGAGTTGAATGGGGTCTTCCGTCTTCTTTCCACT	natural antisense	NM_145229	AY074887	cDNA sequence AY074887	-	54950256	54950954
ASMM10P002144	208.048	162.38	234.43	260.049	254.599	214.131	138.515	225.966	7.74594	7.61207	7.62925	7.78589	7.62648	7.70663	7.87629	7.64872	P	M	P	P	P	M	P	M	noncoding	ENSMUST00000140028	5930412G12Rik	Ensembl	287	chr5	-	128579105	128585378		chr5:128579236-128585271	GTCCCTCAAGGTGTTCTCCTGGCTCTTCAAGTATTTACCCGTCTGTGTGTGACTCATATC	intergenic
ASMM10P040831	79.9925	75.9464	146.342	113.849	126.663	122.128	92.8874	137.147	6.39424	6.54146	6.98356	6.62246	6.61032	6.88786	7.24337	6.91687	P	M	P	P	P	M	P	M	noncoding	uc009mzl.1	AK006709	UCSC_knowngene	451	chr8	+	96512339	96513604		chr8:96513544+96513604	CTGCAAAGATAGTGTATTCCCCAGCTCTTTCCCAGAAAATGATAAAACTTTCTCTGGCTG	intergenic
ASMM10P012661	299.316	171.377	308.622	462.365	198.163	145.472	132.233	147.659	8.25386	7.6889	8.00372	8.59082	7.27305	7.1463	7.79771	7.02694	P	P	P	P	M	M	P	M	noncoding	ENSMUST00000180413	Gm26621	Ensembl	700	chr15	-	68335135	68337410	ENSMUST00000181514	chr15:68335156-68335335	AGCCTAGCATGGCTGTCCTCTGAGGCCCAAGAAGCAGCTGATTGAGACAGAAGCAAATAC	intergenic
ASMM10P036174	122.875	101.837	147.448	279.487	69.2417	104.621	49.4245	102.036	6.99784	6.9456	6.99458	7.8836	5.71191	6.65385	6.25373	6.47825	P	P	P	P	M	M	P	M	noncoding	AK046311	AK046311	Genbank	1145	chr7	-	59236830	59237975		chr7:59236855-59237432	TAATTTCAACTGGTTAAGTTATGTGCATATATCTGTTTTTACGTTCACCTCTTCCCTGTG	intronic antisense	NM_001033962	Ube3a	ubiquitin protein ligase E3A	+	59228751	59306727
ASMM10P036174	122.875	101.837	147.448	279.487	69.2417	104.621	49.4245	102.036	6.99784	6.9456	6.99458	7.8836	5.71191	6.65385	6.25373	6.47825	P	P	P	P	M	M	P	M	noncoding	AK046311	AK046311	Genbank	1145	chr7	-	59236830	59237975		chr7:59236855-59237432	TAATTTCAACTGGTTAAGTTATGTGCATATATCTGTTTTTACGTTCACCTCTTCCCTGTG	intronic antisense	NM_011668	Ube3a	ubiquitin protein ligase E3A	+	59228751	59306727
ASMM10P036174	122.875	101.837	147.448	279.487	69.2417	104.621	49.4245	102.036	6.99784	6.9456	6.99458	7.8836	5.71191	6.65385	6.25373	6.47825	P	P	P	P	M	M	P	M	noncoding	AK046311	AK046311	Genbank	1145	chr7	-	59236830	59237975		chr7:59236855-59237432	TAATTTCAACTGGTTAAGTTATGTGCATATATCTGTTTTTACGTTCACCTCTTCCCTGTG	intronic antisense	NM_173010	Ube3a	ubiquitin protein ligase E3A	+	59228749	59289818
ASMM10P029542	69.6259	37.3091	40.9901	57.3905	68.1236	34.847	8.61001	35.8683	6.20593	5.56012	5.24612	5.67187	5.68703	5.00796	3.64512	4.91306	P	P	P	P	M	M	A	M	noncoding	ENSMUST00000123695	Clspn	Ensembl	2756	chr4	+	126557004	126563837		chr4:126563629+126563837	GTGTGGTGTAATAAGAAGCATCATTTTACCAGCCCTGGTGGTTGTACTATCCAAGATACT	exon sense-overlapping	NM_175554	Clspn	claspin	+	126556979	126593903
ASMM10P028326	79.0696	45.2906	65.7588	63.604	51.2372	79.0821	68.0757	80.5572	6.37856	5.83567	5.89433	5.81419	5.27009	6.23474	6.7579	6.11774	P	M	P	P	M	M	P	P	noncoding	ENSMUST00000153938	Camta1	Ensembl	2178	chr4	-	151780452	151861704		chr4:151780946-151782131	TCAGTTAAAAACAGAAATAGAAGCGACGGTCTTGACCCATTTCACACCTGTTTATTTCAG	exon sense-overlapping	NM_001081557	Camta1	calmodulin binding transcription activator 1	-	151059522	151861768
ASMM10P028326	79.0696	45.2906	65.7588	63.604	51.2372	79.0821	68.0757	80.5572	6.37856	5.83567	5.89433	5.81419	5.27009	6.23474	6.7579	6.11774	P	M	P	P	M	M	P	P	noncoding	ENSMUST00000153938	Camta1	Ensembl	2178	chr4	-	151780452	151861704		chr4:151780946-151782131	TCAGTTAAAAACAGAAATAGAAGCGACGGTCTTGACCCATTTCACACCTGTTTATTTCAG	exon sense-overlapping	NM_001195565	Camta1	calmodulin binding transcription activator 1	-	151790571	151861768
ASMM10P048973	32426	25523.2	26560.2	34409	59484.8	33697.4	27981.3	36152.5	14.765	14.6686	14.4348	14.8213	15.3112	15.1447	15.9282	15.0881	P	M	P	P	M	M	P	P	noncoding	ENSMUST00000121688	Gm12732	Ensembl	180	chr11	+	77639853	77640033		chr11:77639923+77640033	TAGTAAACAATAAGGGAGAGATGGAAGGTTCTGCTATCACAGGTCCAGTGGCAAAGGAGT	intergenic
ASMM10P049343	121.223	65.8242	91.6546	105.968	153.738	162.457	56.7635	179.785	6.97902	6.34454	6.34764	6.52036	6.89781	7.30696	6.47504	7.31459	P	P	P	P	M	P	P	P	noncoding	ENSMUST00000126470	A830036E02Rik	Ensembl	690	chr11	+	99416955	99417752		chr11:99417638+99417752	TCGACATGGGTTTTGGGGGCTCTGGACTCAGTTCTCTACACTTGCAAGCTTCCCAGCCCA	natural antisense	NM_010661	Krt12	keratin 12	-	99415663	99422259
ASMM10P028128	82.17	40.4855	86.7361	175.533	45.7614	32.8928	13.4352	40.9676	6.43311	5.67577	6.27178	7.21353	5.1024	4.9222	4.29318	5.11281	P	P	P	P	M	P	A	P	noncoding	NR_045159	4933427I22Rik	RefSeq	1378	chr4	-	139926110	139943519		chr4:139926127-139926682	GTTTTCTTTTCCTGGCTTCTTGGTATAAAAAGGCACGCGTGAAGGAGGTTGGAATAAATG	intergenic
ASMM10P003552	60.9692	71.3422	715.154	47.0053	745.162	386.159	316.632	459.59	6.01785	6.45699	9.19797	5.39565	9.10931	8.57128	9.24378	8.67886	P	P	P	P	M	P	P	P	noncoding	ENSMUST00000170007	Tm9sf2	Ensembl	627	chr14	+	122107137	122137478		chr14:122107439+122126105	ACGAGTGCAAGGTTTGACTTTTGCCAAGCGTCAGAAGGAAAACGCCCATCTGAAAATCTT	exon sense-overlapping	NM_080556	Tm9sf2	transmembrane 9 superfamily member 2	+	122107081	122159603
ASMM10P048750	492.969	342.124	865.081	705.17	518.841	884.827	611.117	946.331	8.95243	8.69152	9.46344	9.18925	8.62399	9.76513	10.3425	9.71183	P	P	P	P	M	P	P	P	noncoding	AK085773	AK085773	Genbank	1105	chr11	+	68956982	68958087		chr11:68957920+68958087	CCTACCTTAGGATTTTTGGAGTTCTCCTAATGCCTGAAAATCTTCCCAGAAATCTCCCTG	bidirectional	NM_177566	Arhgef15	Rho guanine nucleotide exchange factor (GEF) 15	-	68943153	68956858
ASMM10P048192	105713	87139.2	102929	108699	133817	71950.4	35312	81007.7	16.4061	16.3077	16.3837	16.4717	16.5094	16.3553	16.3026	16.3423	P	P	P	P	M	P	P	P	noncoding	ENSMUST00000119032	Gm12034	Ensembl	399	chr11	+	20446411	20446810		chr11:20446750+20446810	AACCTTCAGGTCACTCAGCCTACAGTTGGCATGAATTTCAAAACACGTGGAGCTGTTTAA	intergenic
ASMM10P016439	22.6183	15.4693	12.2117	19.3929	31.7939	38.4879	32.3368	38.6611	4.61497	4.36135	3.59201	4.11718	4.58292	5.16161	5.59881	5.0277	P	A	A	A	M	P	P	P	noncoding	AK156344	AK156344	Genbank	3466	chr17	-	73804133	73807600		chr17:73804207-73804415	GTAGCAGGGTAGAATTACAACAGACACGAAAAGAGGCAGGCAAATTTCTGAGTTTGAGGC	natural antisense	NM_020578	Ehd3	EH-domain containing 3	+	73804840	73832093
ASMM10P052531	110.303	71.0105	146.843	267.317	118.82	226.185	294.631	247.833	6.84607	6.45037	6.98871	7.8228	6.51378	7.78654	9.12416	7.77662	P	P	P	P	M	P	P	P	noncoding	ENSMUST00000159129	Dcdc2a	Ensembl	678	chr13	+	25096346	25119406		chr13:25096369+25096453	AGAGTTTGTTGGTGGTGTGGACCTTATTACATCCTTGTCTTCTCTACAATGCCAGCCCAT	exon sense-overlapping	NM_001195617	Dcdc2a	doublecortin domain containing 2a	+	25056003	25121521
ASMM10P052531	110.303	71.0105	146.843	267.317	118.82	226.185	294.631	247.833	6.84607	6.45037	6.98871	7.8228	6.51378	7.78654	9.12416	7.77662	P	P	P	P	M	P	P	P	noncoding	ENSMUST00000159129	Dcdc2a	Ensembl	678	chr13	+	25096346	25119406		chr13:25096369+25096453	AGAGTTTGTTGGTGGTGTGGACCTTATTACATCCTTGTCTTCTCTACAATGCCAGCCCAT	exon sense-overlapping	NM_177577	Dcdc2a	doublecortin domain containing 2a	+	25056003	25210706
ASMM10P056510	56.7579	28.3338	55.3937	59.1532	85.0422	106.307	102.702	118.761	5.92417	5.17919	5.66196	5.71367	6.00869	6.67683	7.40801	6.69829	P	P	P	P	M	P	P	P	noncoding	TCONS_00029581	TCONS_00029581	Alexander et al 2013	75	chr7	-	138093519	138097542		chr7:138093528-138097491	TGTCCATCAGGTGGATCATAAACTACTGCTGTGATTGCTCTGTGGGACTATGAACTCAAG	intergenic
ASMM10P011674	55.4373	33.0865	52.9236	49.5435	141.6	62.1577	57.7189	74.0326	5.89169	5.38945	5.59742	5.47513	6.77175	5.87441	6.50137	5.99332	P	P	P	P	M	P	P	P	noncoding	AK076131	AK076131	Genbank	1431	chr1	-	181902563	181903994		chr1:181902651-181903868	CTTGTAGTCAATGTGGTGAAAAGTGTTTTACTCCATTCTTTTGTCCTATAACACAGTCAT	intergenic
ASMM10P047839	82.6482	62.7186	82.3382	69.5183	71.6718	113.201	144.724	128.031	6.44202	6.27947	6.19977	5.93455	5.76451	6.77151	7.94549	6.81448	P	P	P	P	M	M	P	P	noncoding	ENSMUST00000138779	Atp5h	Ensembl	857	chr11	-	115416852	115419073		chr11:115418564-115418698	AAATGCTTGAGCTGATCCGTCTCTTAACGACTTGTATTTCTCTGGAATGGTCTCCTTCAG	exon sense-overlapping	NM_027862	Atp5h	ATP synthase, H+ transporting, mitochondrial F0 complex, subunit D	-	115415696	115419919
ASMM10P022677	77.865	62.9189	105.787	64.2406	138.855	131.272	112.861	145.263	6.35871	6.28394	6.55016	5.82745	6.74352	6.99356	7.55211	7.00089	P	P	M	P	M	M	P	M	noncoding	AK017517	AK017517	Genbank	1103	chr2	+	34871107	34872210		chr2:34872140+34872210	CCCTGCGTTGAAAAAGAAAACTCACTTAAGTAACACAGCAGCCTTATACTACTTTTAGTA	bidirectional	NM_080554	Psmd5	proteasome (prosome, macropain) 26S subunit, non-ATPase, 5	-	34852088	34870962
ASMM10P013819	48.3922	41.5782	54.6343	57.5321	41.3603	41.1271	28.7652	49.5154	5.68628	5.71777	5.64388	5.67504	4.95681	5.26049	5.41586	5.39938	P	P	P	P	M	M	P	P	noncoding	TCONS_00010867	XLOC_008232	Alexander et al 2013	310	chr15	+	87902661	87907359		chr15:87902832+87902927	ATCTTCTAAGAGATCTGCAGTCAGTCATGTGACCTTTCTCTGGTTCCACCACAGGACTTT	intergenic
ASMM10P049946	29.4122	25.2475	26.6041	41.7496	24.2565	36.7091	21.7361	42.9001	4.9844	5.0184	4.65965	5.22521	4.19029	5.09433	5.0025	5.18286	M	P	P	P	A	M	P	P	noncoding	ENSMUST00000138617	4930556N08Rik	Ensembl	2019	chr12	-	33358242	33394760		chr12:33358269-33360040	TTACCAACAGTTTAGTTTATGTCCTCTCAGACTTCCTTAGTGTGCATGCATGAATTAAAA	natural antisense	NM_001033436	Atxn7l1	ataxin 7-like 1	+	33302514	33368277
ASMM10P051393	13.4141	20.4343	6.50902	27.3335	67.0439	34.7101	22.6748	37.0549	3.8702	4.7363	2.78163	4.61518	5.66326	5.00202	5.06634	4.96161	A	A	A	P	M	P	P	P	noncoding	ENSMUST00000181076	Gm26645	Ensembl	1316	chr13	-	15459979	15461295		chr13:15459993-15461295	CCATCTTGAACTTTCGGGTCCTAAAGTTCTGCTGAATAAACCCTTTTGCTTTATAAAGAA	intergenic
ASMM10P014957	58.2878	70.0108	106.607	92.392	52.6505	127.489	71.9483	146.968	5.95952	6.43133	6.56018	6.33808	5.3065	6.95288	6.84269	7.0195	P	P	M	P	M	M	P	P	noncoding	ENSMUST00000172013	Ufd1l	Ensembl	1309	chr16	+	18811823	18834310		chr16:18811982+18812078	AATACACGGTTCGTCGAATTAGAGTGAGCTATAGATTACTTCCGCCCGAATCCATGATGG	exon sense-overlapping	NM_011672	Ufd1l	ubiquitin fusion degradation 1 like	+	18812293	18835261
ASMM10P014957	58.2878	70.0108	106.607	92.392	52.6505	127.489	71.9483	146.968	5.95952	6.43133	6.56018	6.33808	5.3065	6.95288	6.84269	7.0195	P	P	M	P	M	M	P	P	noncoding	ENSMUST00000172013	Ufd1l	Ensembl	1309	chr16	+	18811823	18834310		chr16:18811982+18812078	AATACACGGTTCGTCGAATTAGAGTGAGCTATAGATTACTTCCGCCCGAATCCATGATGG	natural antisense	NM_009862	Cdc45	cell division cycle 45	-	18780446	18811972
ASMM10P002104	243.379	243.181	339.699	152.815	512.476	372.97	288.73	441.355	7.97567	8.19434	8.1406	7.0274	8.60576	8.521	9.0873	8.61819	P	P	M	P	M	M	P	P	noncoding	ENSMUST00000139376	Cyth2	Ensembl	1512	chr7	-	45807638	45814302		chr7:45808400-45810122	AGCTGGGTACGGGGCCGGGTGAAGACTTGGAAGCGGCGCTGGTTCATCCTTACAGACAAC	exon sense-overlapping	NM_001112701	Cyth2	cytohesin 2	-	45806636	45814316
ASMM10P002104	243.379	243.181	339.699	152.815	512.476	372.97	288.73	441.355	7.97567	8.19434	8.1406	7.0274	8.60576	8.521	9.0873	8.61819	P	P	M	P	M	M	P	P	noncoding	ENSMUST00000139376	Cyth2	Ensembl	1512	chr7	-	45807638	45814302		chr7:45808400-45810122	AGCTGGGTACGGGGCCGGGTGAAGACTTGGAAGCGGCGCTGGTTCATCCTTACAGACAAC	exon sense-overlapping	NM_011181	Cyth2	cytohesin 2	-	45806636	45814316
ASMM10P049288	62.7802	71.6163	65.3705	80.1906	64.4905	84.0771	66.806	89.9821	6.06094	6.46155	5.88528	6.13854	5.60712	6.32928	6.7299	6.29136	P	P	P	P	M	M	P	P	noncoding	ENSMUST00000119956	Gm11573	Ensembl	394	chr11	+	97096932	97097326		chr11:97097266+97097326	CAGGAATGGCAAAACCAGGAGGAAAATAAGATCCCCACTTCCAACCATGGACAACTCTAA	intergenic
mouselincRNA0935+_P1	41.3723	44.2107	43.0581	56.2821	38.4686	50.6954	33.4184	50.8813	5.46424	5.80509	5.31328	5.64409	4.85013	5.57402	5.64992	5.44072	P	P	P	P	P	M	P	M	noncoding	mouselincRNA0935+	mouselincRNA0935	lincRNA	22850	chr2	+	168028795	168051645		chr2:168051564+168051623	AACAACAGCAACATCAAAAACCTGTACCCTCAGAATAAGCACAGCCACATGCCTGTAAGA	intergenic
ASMM10P036695	545.718	403.512	511.043	1089.81	311.169	246.913	159.943	277.007	9.1044	8.92897	8.71089	9.83336	7.90585	7.9127	8.10349	7.93808	P	P	P	P	P	M	P	M	noncoding	ENSMUST00000054556	Taf10	Ensembl	667	chr7	-	105743236	105744342		chr7:105743354-105743427	GTTGAGTGCTAGGTGGAGTTTGCTAAATATTCTCATTACTACCACCCTCTTCCTCTCTAG	exon sense-overlapping	NM_020024	Taf10	TAF10 RNA polymerase II, TATA box binding protein (TBP)-associated factor	-	105742893	105744338
ASMM10P048976	58.0042	41.1983	67.5241	61.9838	105.137	171.056	100.291	186.437	5.95324	5.70225	5.93043	5.77755	6.3199	7.38222	7.36863	7.36709	M	P	P	P	P	M	P	M	noncoding	ENSMUST00000100443	Myo18a	Ensembl	3807	chr11	+	77840932	77844878		chr11:77844632+77844878	AGCTATGCAGGGAAGGTATAAGAGGGATTTTGGCAGTTTGTTCCCAGATCTAGAGTCACT	exon sense-overlapping	NM_011586	Myo18a	myosin XVIIIA	+	77777264	77865980
ASMM10P031674	244.396	212.68	325.125	432.984	287.641	221.277	150.648	253.805	7.98075	8.00791	8.07677	8.50787	7.79563	7.75225	8.01298	7.81163	M	P	P	P	P	M	P	M	noncoding	AK149209	AK149209	Genbank	3743	chr5	+	35287337	35291081		chr5:35290600+35291081	TTCTGCCTCTCTTGTCAATCTGCACATGGCCCTGAGGAATACAGAATTCTGCATTAAGGT	intergenic
ASMM10P010499	26.88	18.9255	18.0715	36.9245	107.813	15.9519	14.3643	19.8554	4.86503	4.62975	4.12397	5.04541	6.36063	3.82154	4.3899	3.99814	M	A	A	P	M	A	A	M	noncoding	AK039407	AK039407	Genbank	3393	chr13	+	97678194	97681585		chr13:97681525+97681585	ACTGACCCAAAGACAGACAGACTGACTCTGAAAAACTAATGGTACCTTCCTTAAATAGAC	intergenic
ASMM10P030801	58.0388	49.216	57.8411	75.017	53.9087	58.7533	51.3529	74.3431	5.95429	5.95079	5.71898	6.05122	5.34266	5.79255	6.315	5.99928	M	P	P	P	M	M	P	M	noncoding	TCONS_00025322	XLOC_019299	Alexander et al 2013	849	chr5	-	109550403	109554163	TCONS_00025309, TCONS_00025310, TCONS_00025313, TCONS_00025314, TCONS_00025315, TCONS_00025318, TCONS_00025319, TCONS_00025323	chr5:109551830-109551914	TTCTATGAGGAGCAGGCCTGGCACATGGCCCCCCAAGGCATGGAGCTCCTCCTTTTCTGC	intergenic
ASMM10P020270	111.461	84.9539	111.155	97.7417	58.9979	72.558	26.8071	81.7966	6.86244	6.69519	6.61701	6.41198	5.47531	6.10726	5.31398	6.14318	M	P	P	P	P	M	P	M	noncoding	NR_027448	AA543186	RefSeq	1696	chr2	-	25327449	25332571		chr2:25327463-25328721	TACTGGGATCCCAAATACCCAGTGTAGTCGACATCTGGCTAATAAAGACTTTCTATTGGC	bidirectional	NM_001029983	Man1b1	mannosidase, alpha, class 1B, member 1	+	25332742	25352213
ASMM10P032366	52.8553	46.9209	36.3168	62.8289	69.9663	59.1686	118.552	75.7545	5.81631	5.88532	5.07879	5.79694	5.72512	5.80348	7.63217	6.02482	M	P	P	P	P	M	P	M	noncoding	ENSMUST00000124330	Rpl6	Ensembl	947	chr5	+	121205408	121206445		chr5:121206385+121206445	GCAAACCGCATTCCTTTAATCCCAGCCCTCGAGGGGCAAAGGCAGGCTGATCTCAATGTT	exon sense-overlapping	NM_011290	Rpl6	ribosomal protein L6	+	121204500	121209241
ASMM10P053117	242.034	178.323	307.832	192.328	261.608	222.091	93.7902	253.816	7.96896	7.7462	8.0004	7.3456	7.66289	7.75737	7.25987	7.81205	M	P	P	P	P	M	P	M	noncoding	uc029wfg.1	AK193268	UCSC_knowngene	294	chr7	+	44900335	44900629	ENSMUST00000164374, NM_027376	chr7:44900342+44900407	TCTGATCACTCAGGGTGGGCAGTCAATAGCTGGGGTAATATTAGCGTCTCTCTGTTTATT	exon sense-overlapping	NM_027376	Fuz	fuzzy homolog (Drosophila)	+	44896078	44900624
ASMM10P053117	242.034	178.323	307.832	192.328	261.608	222.091	93.7902	253.816	7.96896	7.7462	8.0004	7.3456	7.66289	7.75737	7.25987	7.81205	M	P	P	P	P	M	P	M	noncoding	uc029wfg.1	AK193268	UCSC_knowngene	294	chr7	+	44900335	44900629	ENSMUST00000164374, NM_027376	chr7:44900342+44900407	TCTGATCACTCAGGGTGGGCAGTCAATAGCTGGGGTAATATTAGCGTCTCTCTGTTTATT	natural antisense	NM_001077264	Ap2a1	adaptor-related protein complex 2, alpha 1 subunit	-	44900372	44929490
ASMM10P053117	242.034	178.323	307.832	192.328	261.608	222.091	93.7902	253.816	7.96896	7.7462	8.0004	7.3456	7.66289	7.75737	7.25987	7.81205	M	P	P	P	P	M	P	M	noncoding	uc029wfg.1	AK193268	UCSC_knowngene	294	chr7	+	44900335	44900629	ENSMUST00000164374, NM_027376	chr7:44900342+44900407	TCTGATCACTCAGGGTGGGCAGTCAATAGCTGGGGTAATATTAGCGTCTCTCTGTTTATT	natural antisense	NM_007458	Ap2a1	adaptor-related protein complex 2, alpha 1 subunit	-	44900372	44929490
ASMM10P017282	129.593	142.946	194.633	223.314	255.459	167.271	114.037	189.271	7.07908	7.43175	7.36962	7.56751	7.63137	7.35082	7.56706	7.39162	M	P	P	P	P	M	P	M	noncoding	ENSMUST00000169918	Gtpbp2	Ensembl	1035	chr17	+	46163317	46165188		chr17:46164482+46164724	ATTCCTTGACAAAGAGCTACAATGAGTCACCTTGCTGCTCTCATTTCCTCACTGTGTCTG	exon sense-overlapping	NM_001145979	Gtpbp2	GTP binding protein 2	+	46161031	46169370
ASMM10P017282	129.593	142.946	194.633	223.314	255.459	167.271	114.037	189.271	7.07908	7.43175	7.36962	7.56751	7.63137	7.35082	7.56706	7.39162	M	P	P	P	P	M	P	M	noncoding	ENSMUST00000169918	Gtpbp2	Ensembl	1035	chr17	+	46163317	46165188		chr17:46164482+46164724	ATTCCTTGACAAAGAGCTACAATGAGTCACCTTGCTGCTCTCATTTCCTCACTGTGTCTG	exon sense-overlapping	NM_019581	Gtpbp2	GTP binding protein 2	+	46161031	46169370
ASMM10P041667	54.5575	57.8661	89.6585	91.4176	116.668	73.9279	45.3773	84.988	5.86738	6.17545	6.31841	6.32136	6.4841	6.13508	6.12468	6.20183	M	P	P	P	P	M	P	M	noncoding	TCONS_00034184	XLOC_025863	Alexander et al 2013	203	chr9	-	58127927	58142586		chr9:58142521-58142586	TTAAGGCTATTATTGGCTGCTCTTCAGGGGACTTGGATTTGGTATCTAGCACCTATGTGG	intronic antisense	NM_001162476	Stra6	stimulated by retinoic acid gene 6	+	58134074	58153997
ASMM10P055535	7647	13275.4	21537.8	12216.6	10013.7	27204.1	18395	30240	12.7627	13.8119	14.0809	13.2999	12.7723	14.8229	15.405	14.816	P	P	P	P	P	M	P	M	noncoding	uc008urv.2	Meaf6	UCSC_knowngene	298	chr4	+	125102838	125103534		chr4:125103474+125103534	CCTCAGTGCGAGCATCCCTCCCTCCGTAGGAACCTTCTGAGCACTGTTACTTTTGCAGTG	exon sense-overlapping	NM_027310	Meaf6	MYST/Esa1-associated factor 6	+	125085146	125109889
ASMM10P009841	125.802	124.853	178.862	168.536	172.462	108.938	70.2279	123.927	7.03447	7.23873	7.25572	7.16076	7.06759	6.71673	6.80776	6.76426	M	P	P	P	P	M	P	M	noncoding	NR_027351	Trpt1	RefSeq	998	chr19	+	6996130	6999046		chr19:6996771+6998191	TGGGACTTCCCATGCGAGCTGGTCCCTGAGTTGGAACTGACGCCCCTGGAGACACCACAA	exon sense-overlapping	NM_153597	Trpt1	tRNA phosphotransferase 1	+	6996130	6999046
ASMM10P009841	125.802	124.853	178.862	168.536	172.462	108.938	70.2279	123.927	7.03447	7.23873	7.25572	7.16076	7.06759	6.71673	6.80776	6.76426	M	P	P	P	P	M	P	M	noncoding	NR_027351	Trpt1	RefSeq	998	chr19	+	6996130	6999046		chr19:6996771+6998191	TGGGACTTCCCATGCGAGCTGGTCCCTGAGTTGGAACTGACGCCCCTGGAGACACCACAA	natural antisense	NM_153795	Fermt3	fermitin family homolog 3 (Drosophila)	-	6998957	7019469
ASMM10P031073	41.1971	43.137	45.4377	41.733	68.552	43.9186	27.662	52.9438	5.45729	5.76991	5.38882	5.22403	5.69653	5.36476	5.35502	5.50253	M	P	P	P	P	M	P	M	noncoding	ENSMUST00000161530	Pitpnm2	Ensembl	4622	chr5	-	124132977	124140261		chr5:124132996-124133167	CCTCCAAGGAAAACCTTATCCAAGTTCCACCTTTGGGAAAATAAAATGAAAACTTTGTAA	exon sense-overlapping	NM_011256	Pitpnm2	phosphatidylinositol transfer protein, membrane-associated 2	-	124118689	124216418
ASMM10P043384	99.602	52.453	49.8552	110.395	62.3132	246.256	144.141	273.413	6.69551	6.03491	5.5134	6.57568	5.55178	7.90928	7.93808	7.91483	M	P	P	P	P	M	P	M	noncoding	AK141173	AK141173	Genbank	1915	chr9	+	109127474	109129388		chr9:109129298+109129388	ACGGATCTTGGGCCTCCATGTACACATTCATATATGAGTATAGTCAGATCAATAACTTTA	intergenic
ASMM10P047244	7.05775	11.3484	5.7117	25.5254	26.8612	17.586	12.505	19.7245	2.97347	3.93582	2.65062	4.51671	4.33895	3.96754	4.19054	3.98841	A	A	A	P	P	M	A	M	noncoding	ENSMUST00000155046	Gm11431	Ensembl	428	chr11	-	84763854	84777829		chr11:84763869-84764031	CACAGTGGGATGTGTGCACACCATACACATACACAAAACAAATAAATGGAAATTAAAAGT	intergenic
ASMM10P047146	526.225	437.913	609.98	595.865	619.418	358.848	211.991	410.21	9.05072	9.04158	8.9698	8.94592	8.86515	8.46095	8.56059	8.50979	M	P	P	P	P	M	P	M	noncoding	ENSMUST00000139731	Eral1	Ensembl	2131	chr11	-	78073375	78080383		chr11:78074375-78074477	TTGGGTACCAAGAGATACAGAGATGAGCCTGCCTGATTAGTCCTGATGTCTCCTTATACA	exon sense-overlapping	NM_022313	Eral1	Era (G-protein)-like 1 (E. coli)	-	78073375	78080383
ASMM10P016203	16.1184	10.102	24.8552	19.8171	23.4079	30.6972	12.8421	27.1786	4.13019	3.78383	4.56491	4.14779	4.13977	4.81817	4.22977	4.47686	A	A	P	P	A	M	A	P	noncoding	ENSMUST00000129177	Tmem63b	Ensembl	1193	chr17	-	45664102	45666454		chr17:45664205-45664743	GCTTGAGTTGATGGAGTTGTCTATAATCATCTTGGACTTAGGGACTCGCTGGTTCTTGTA	exon sense-overlapping	NM_198167	Tmem63b	transmembrane protein 63b	-	45660176	45686218
ASMM10P051425	33.5578	22.8953	44.5688	24.7413	68.2069	21.1113	20.8007	27.2357	5.17053	4.88842	5.36078	4.4704	5.68877	4.25294	4.93414	4.48018	M	P	P	P	P	M	P	M	noncoding	ENSMUST00000117685	Gm11270	Ensembl	471	chr13	-	21296247	21296718		chr13:21296540-21296718	TTTGCCAAGAAACACAACAAGAAAGGCCTGAAGAAGATACAGGCCAAGAACGCAAAGGCA	intergenic
ASMM10P011098	20.3229	22.5052	26.5834	30.3133	21.9607	35.4963	34.8967	33.7197	4.45851	4.86539	4.65822	4.76496	4.04472	5.03837	5.713	4.8127	A	P	P	P	A	M	P	M	noncoding	ENSMUST00000133954	Jph4	Ensembl	3829	chr14	-	55111489	55116580		chr14:55111503-55113406	CCAAAAATTACAGTGGATCTCACCAACCACCAGTTACAAACTGCCTTTCTTAAATGGATT	exon sense-overlapping	NM_177049	Jph4	junctophilin 4	-	55106825	55116935
MM9LINCRNAEXON11010+_P1	102.85	140.274	103.38	93.9919	116.904	88.7639	55.4816	108.788	6.74572	7.4055	6.51636	6.36018	6.48773	6.41085	6.43715	6.57345	M	P	P	P	P	M	P	M	noncoding	mouselincRNA0889+	mouselincRNA0889	lincRNA	75750	chr2	+	108616511	108692261		chr2:108685603+108685662	ATGCCATTATGGGGTTTCCCTGGTCCCAAAAGACAAGCAGCCATCACTTACTTCAAAGAA	intergenic
humanlincRNA2246+_P1	67.9574	70.4885	99.7238	87.328	104.89	103.703	71.4041	120.222	6.17234	6.44079	6.46521	6.25832	6.31574	6.6414	6.83015	6.71622	M	M	P	P	P	M	P	M	noncoding	humanlincRNA2246+	humanlincRNA2246	lincRNA	2101	chr15	+	39052338	39054439		chr15:39054369+39054428	AGACTGTTTGGTACTGTGTGCTCTCAGAACCATTTTCAAGTGTCTCCTGCTATGCTCTGA	intergenic
ASMM10P011529	371.766	332.096	681.232	497.37	334.72	863.56	631.859	924.108	8.56326	8.64685	9.12959	8.69237	8.00547	9.73163	10.4006	9.6829	M	M	P	P	P	M	P	M	noncoding	NR_015568	4933406F09Rik	RefSeq	1293	chr14	+	7412472	7422685	ENSMUST00000163873, ENSMUST00000172055, ENSMUST00000180462, ENSMUST00000180980, ENSMUST00000181007, ENSMUST00000181409, ENSMUST00000181649, ENSMUST00000181772, uc007shy.1	chr14:7422520+7422685	CCATATTCACAGATGGTTCTTTCTTCCCCACCACTGATAATCAGGCCTTTCTTTATTTTA	intergenic
ASMM10P020240	53.048	48.4051	60.6564	62.3952	50.417	51.094	42.2009	57.4813	5.82306	5.92804	5.78156	5.78677	5.24457	5.58561	6.00836	5.62217	M	P	P	P	P	M	P	M	noncoding	ENSMUST00000120528	Gm13357	Ensembl	537	chr2	-	23019130	23019667		chr2:23019368-23019667	TCATTCTCACCACAGATACCCTCAAGTCAGTCGTGGCCTACTTTGATGCTAGAGATATGT	intron sense-overlapping	NM_001077190	Abi1	abl-interactor 1	-	22939988	23040240
ASMM10P020240	53.048	48.4051	60.6564	62.3952	50.417	51.094	42.2009	57.4813	5.82306	5.92804	5.78156	5.78677	5.24457	5.58561	6.00836	5.62217	M	P	P	P	P	M	P	M	noncoding	ENSMUST00000120528	Gm13357	Ensembl	537	chr2	-	23019130	23019667		chr2:23019368-23019667	TCATTCTCACCACAGATACCCTCAAGTCAGTCGTGGCCTACTTTGATGCTAGAGATATGT	intron sense-overlapping	NM_001077192	Abi1	abl-interactor 1	-	22939988	23040240
ASMM10P020240	53.048	48.4051	60.6564	62.3952	50.417	51.094	42.2009	57.4813	5.82306	5.92804	5.78156	5.78677	5.24457	5.58561	6.00836	5.62217	M	P	P	P	P	M	P	M	noncoding	ENSMUST00000120528	Gm13357	Ensembl	537	chr2	-	23019130	23019667		chr2:23019368-23019667	TCATTCTCACCACAGATACCCTCAAGTCAGTCGTGGCCTACTTTGATGCTAGAGATATGT	intron sense-overlapping	NM_001077193	Abi1	abl-interactor 1	-	22939988	23040240
ASMM10P020240	53.048	48.4051	60.6564	62.3952	50.417	51.094	42.2009	57.4813	5.82306	5.92804	5.78156	5.78677	5.24457	5.58561	6.00836	5.62217	M	P	P	P	P	M	P	M	noncoding	ENSMUST00000120528	Gm13357	Ensembl	537	chr2	-	23019130	23019667		chr2:23019368-23019667	TCATTCTCACCACAGATACCCTCAAGTCAGTCGTGGCCTACTTTGATGCTAGAGATATGT	intron sense-overlapping	NM_007380	Abi1	abl-interactor 1	-	22939988	23040240
ASMM10P020240	53.048	48.4051	60.6564	62.3952	50.417	51.094	42.2009	57.4813	5.82306	5.92804	5.78156	5.78677	5.24457	5.58561	6.00836	5.62217	M	P	P	P	P	M	P	M	noncoding	ENSMUST00000120528	Gm13357	Ensembl	537	chr2	-	23019130	23019667		chr2:23019368-23019667	TCATTCTCACCACAGATACCCTCAAGTCAGTCGTGGCCTACTTTGATGCTAGAGATATGT	intron sense-overlapping	NM_145994	Abi1	abl-interactor 1	-	22939988	23040240
ASMM10P022151	198.969	186.498	187.924	185.787	231.627	254.773	90.7815	277.446	7.68548	7.81471	7.32319	7.29446	7.49091	7.95363	7.21133	7.94011	M	P	P	P	P	M	P	M	noncoding	ENSMUST00000181241	Gm26869	Ensembl	3523	chr2	-	178023807	178028736	AK049072	chr2:178023848-178026867	TAAATTATAAAGGCAATGTCCAGTGCAGCCATCTCTGCTTCATACTTGGGAAGCCCTGCA	intronic antisense	NM_001177399	Etohi1	ethanol induced 1	+	178023283	178035859
ASMM10P022151	198.969	186.498	187.924	185.787	231.627	254.773	90.7815	277.446	7.68548	7.81471	7.32319	7.29446	7.49091	7.95363	7.21133	7.94011	M	P	P	P	P	M	P	M	noncoding	ENSMUST00000181241	Gm26869	Ensembl	3523	chr2	-	178023807	178028736	AK049072	chr2:178023848-178026867	TAAATTATAAAGGCAATGTCCAGTGCAGCCATCTCTGCTTCATACTTGGGAAGCCCTGCA	intronic antisense	NM_001177400	Etohi1	ethanol induced 1	+	178023283	178032510
ASMM10P026581	26.9168	29.8682	25.7719	38.5758	61.8317	40.9199	15.2769	42.0458	4.86654	5.25087	4.61497	5.1122	5.54166	5.2531	4.48031	5.14956	M	P	P	P	P	M	A	M	noncoding	uc008rph.1	AK035466	UCSC_knowngene	3095	chr3	+	142882494	142894644		chr3:142894550+142894644	GAGTTCACTTGCTAAAGACACTTCCTATTTTTTATGTGCTAAGAATGGAAAACTAAGAGC	bidirectional	NM_178654	Pkn2	protein kinase N2	-	142790901	142882004
ASMM10P267	105.617	98.5706	124.033	144.374	104.349	126.847	76.3266	145.381	6.78219	6.9005	6.76503	6.95143	6.31021	6.94544	6.9359	7.00232	P	P	P	P	P	M	P	M	noncoding	uc.355+	uc.355	UCR	228	chr14	+	118435888	118436116		chr14:118436021+118436080	GGCACCACTCACTGCCCCTATTATGCTATTGATTACCTCTGAATTCAATTTTTCTTTCAA	intergenic
ASMM10P041948	200.224	164.417	177.047	240.372	631.968	568.538	230.128	625.816	7.69212	7.63003	7.24456	7.67877	8.89334	9.12178	8.70125	9.11311	P	P	P	P	P	P	P	P	noncoding	ENSMUST00000149554	Lca5	Ensembl	2196	chr9	-	83390292	83426961		chr9:83390313-83390670	TAAAGAGAGCTAGCTGCCTGTCCCCACTAACGGATCTGATTAAAATCTATGTCCTGTGCA	exon sense-overlapping	NM_027448	Lca5	Leber congenital amaurosis 5 (human)	-	83393415	83441099
ASMM10P041948	200.224	164.417	177.047	240.372	631.968	568.538	230.128	625.816	7.69212	7.63003	7.24456	7.67877	8.89334	9.12178	8.70125	9.11311	P	P	P	P	P	P	P	P	noncoding	ENSMUST00000149554	Lca5	Ensembl	2196	chr9	-	83390292	83426961		chr9:83390313-83390670	TAAAGAGAGCTAGCTGCCTGTCCCCACTAACGGATCTGATTAAAATCTATGTCCTGTGCA	exon sense-overlapping	NM_029434	Lca5	Leber congenital amaurosis 5 (human)	-	83391354	83441127
ASMM10P036815	138.777	110.228	102.73	123.527	115.107	72.6406	10.5911	83.4198	7.17139	7.06265	6.50748	6.7385	6.46319	6.11002	3.94314	6.17222	M	P	P	P	P	M	A	P	noncoding	AK044183	AK044183	Genbank	4134	chr7	-	114534907	114539041		chr7:114534998-114539041	ATTCTAAACCTGACTGTTCAGCCTGAACACTTAGGAGTTACTCAACATATCTGTACCTAA	natural antisense	NM_011055	Pde3b	phosphodiesterase 3B, cGMP-inhibited	+	114415253	114537937
ASMM10P057098	3474.68	2839.45	3604.81	3283.38	3786.37	1947.58	492.528	2214.53	11.683	11.6662	11.4645	11.4393	11.3593	10.8931	9.98933	10.9329	M	P	P	P	M	M	P	P	noncoding	uc009rzm.2	Cmc1	UCSC_knowngene	1101	chr9	-	118064526	118150165		chr9:118115380-118150067	CCCTTAGCGCAGCAGCATCTGAGACACGTCGAGAAAGATGTTCTGATCCCAAAGATAATA	exon sense-overlapping	NM_026442	Cmc1	COX assembly mitochondrial protein 1	-	118064526	118150196
ASMM10P047291	20.8123	25.6543	22.6648	34.5975	33.2444	61.8531	20.8387	69.5533	4.49483	5.04072	4.43573	4.95137	4.64446	5.86775	4.93728	5.89652	A	M	A	P	P	M	P	P	noncoding	uc007ktl.1	AK040752	UCSC_knowngene	1118	chr11	-	87121566	87126905		chr11:87121588-87121784	TAGGAATTTTACCCAGAGAAATAACTGTGTGCTGAATTTTGAAGACCCCATCTCAAAAAA	natural antisense	NM_025377	Ska2	spindle and kinetochore associated complex subunit 2	+	87109260	87122974
ASMM10P021212	35.5409	36.0923	43.4794	149.753	124.505	61.6921	27.6929	83.0615	5.25328	5.51238	5.32649	7.00116	6.58699	5.86396	5.35706	6.1661	P	M	P	P	P	P	P	P	noncoding	ENSMUST00000135180	BB218582	Ensembl	314	chr2	-	106642913	106643388		chr2:106643326-106643388	GTACATGCCCAACCTCTGTCTTAACTGATACAAAGATTTCAAAGGAACAATGTTCAATTT	intergenic
humanlincRNA1513-_P1	366.571	298.063	470.797	525.431	406.913	563.377	318.156	585.536	8.54282	8.48605	8.59153	8.76897	8.29196	9.1068	9.25089	9.02383	P	M	P	P	P	P	P	P	noncoding	humanlincRNA1513-	humanlincRNA1513	lincRNA	31030	chr5	-	36414630	36445660		chr5:36415277-36415336	TTCTTTTGATGAAGGTAAAAGCTTCCTCCATGAGTCCTCTGTGCCTTTCCACAGACTGCA	intergenic
ASMM10P016083	54.9404	54.8845	43.4381	83.8655	73.6031	62.923	26.4861	74.5179	5.87747	6.10202	5.32481	6.20373	5.8028	5.89215	5.29639	6.00305	P	M	P	P	P	P	P	P	noncoding	ENSMUST00000057964	Gm4830	Ensembl	960	chr17	-	36452293	36453253		chr17:36452308-36452415	TCAGGTCCTTGACCAGTCCAGCCCTTACAGCCATGAAGAAGTGTGTTATACACACATTTA	intergenic
ASMM10P024886	45.4275	50.7377	61.5145	17.7491	48.3118	31.5442	5.12894	35.7606	5.59293	5.99073	5.80041	3.98456	5.18362	4.85881	2.92995	4.9068	M	P	P	A	P	M	A	M	noncoding	uc008pqq.1	AK158189	UCSC_knowngene	1519	chr3	-	85556045	85573945		chr3:85556187-85557437	GGTAAAAATGCTTACTTAGACATACAAACCTGAGATCAAACTGAGAGCACTCAGGAGAAA	bidirectional	NM_144896	Pet112	PET112 homolog (S. cerevisiae)	+	85574128	85654470
ASMM10P029640	98.9441	78.5609	98.0305	132.253	126.085	124.456	55.1025	149.383	6.68791	6.58928	6.44049	6.83042	6.6052	6.91837	6.42716	7.04587	P	P	P	P	P	M	P	M	noncoding	ENSMUST00000128131	Snhg12	Ensembl	614	chr4	+	132309817	132310995		chr4:132310090+132310150	GCGCCCTCTACCTGTGAGGCTATTGTTCTGTGGTATTTACAACAAATGTTTCTTCTGCAG	intergenic
ASMM10P035191	116.158	162.524	287.548	96.8267	458.812	144.74	60.0268	161.011	6.91877	7.61291	7.91042	6.39896	8.44938	7.13841	6.55619	7.15557	P	M	P	P	P	M	P	M	noncoding	NR_015455	BC064078	RefSeq	870	chr6	+	128993019	129006649		chr6:129006179+129006649	TTGTATCTTGTGATTCATGTAAAAGAGTTGTCTATGAGCTGTGGCCTGGGGCCGAGAACA	intergenic
MM9LINCRNAEXON10569-_P1	8753.43	5746.42	6887.59	4243.61	3484.53	1408.44	169.786	1575.17	12.9468	12.617	12.4302	11.7897	11.2356	10.4386	8.21094	10.4494	P	M	P	P	P	M	P	M	noncoding	mouselincRNA1197-	mouselincRNA1197	lincRNA	6625	chr5	-	73948845	73955470		chr5:73951095-73951154	TTTAAACACACGTTGATTGTGTGTGTTGTGTGTTGAGCCTCTCTAATCCGTCCTCTGCAG	intergenic
ASMM10P022816	3985.07	4286.16	7713.66	3769.81	8374.38	7553.38	2916.17	8849.86	11.8854	12.2297	12.5833	11.6329	12.5182	12.8701	12.8098	12.9361	P	P	P	P	P	M	P	M	noncoding	ENSMUST00000119348	Gm13500	Ensembl	824	chr2	+	51231986	51232810		chr2:51232750+51232810	ATGGATTCTTTGCCACCACCATGTGAATCTGCTCACTACCGACAGACAGATGCAGATAAA	intergenic
humanlincRNA0857+_P1	53.945	37.4263	52.3453	49.7084	56.6608	46.4717	23.1506	43.4815	5.84926	5.56445	5.58223	5.47914	5.41507	5.44681	5.10284	5.20076	P	P	P	P	M	M	P	M	noncoding	humanlincRNA0857+	humanlincRNA0857	lincRNA	73576	chr8	+	115783050	115856626		chr8:115856564+115856623	TGTATCATTAACAACATCTTCCAAAGAGGCCTTGCTACTCTCTAGTCACTTGGCCAATGT	intergenic
ASMM10P026733	622.015	417.075	530.396	1803.33	118.152	116.309	64.1054	117.8	9.28892	8.97446	8.76732	10.5585	6.50574	6.81198	6.66022	6.68639	P	P	P	P	M	M	P	M	noncoding	ENSMUST00000133829	1700123O12Rik	Ensembl	588	chr4	-	10745713	10797795		chr4:10745728-10745985	ACATTGCTTTCTGTTATCACTCTTCATCCTGCTTCAACCCTTGCAGGACGAGAGGGATTA	intergenic
ASMM10P047394	75.0311	79.401	77.1824	76.8293	105.813	65.8165	58.1935	72.7935	6.30956	6.60296	6.11008	6.08227	6.32994	5.95537	6.51263	5.97062	P	M	P	P	M	M	P	P	noncoding	ENSMUST00000141515	Igf2bp1	Ensembl	1108	chr11	-	95978381	95982608		chr11:95978554-95979281	TGAGCCATCTCTCTAGCCTGAGAGATCTTGTCTTTTACAAGGGAAAAACAAAAAACCTCC	exon sense-overlapping	NM_009951	Igf2bp1	insulin-like growth factor 2 mRNA binding protein 1	-	95957163	96005944
ASMM10P043251	42.7927	33.7529	63.4262	46.1767	63.5271	89.6373	10.7539	109.979	5.51207	5.41675	5.84441	5.37089	5.58411	6.42596	3.9665	6.58793	P	M	P	P	M	P	A	P	noncoding	AK047528	AK047528	Genbank	2034	chr9	+	101113804	101115838		chr9:101115777+101115838	CTGCTATGACAGACTCTTAGATCTCTGGAATCATAAGGCAAATTAAACTCCTTTTTTCTA	intronic antisense	NM_001161362	Ppp2r3a	protein phosphatase 2, regulatory subunit B'', alpha	-	101104988	101251832
ASMM10P043251	42.7927	33.7529	63.4262	46.1767	63.5271	89.6373	10.7539	109.979	5.51207	5.41675	5.84441	5.37089	5.58411	6.42596	3.9665	6.58793	P	M	P	P	M	P	A	P	noncoding	AK047528	AK047528	Genbank	2034	chr9	+	101113804	101115838		chr9:101115777+101115838	CTGCTATGACAGACTCTTAGATCTCTGGAATCATAAGGCAAATTAAACTCCTTTTTTCTA	intronic antisense	NM_172144	Ppp2r3a	protein phosphatase 2, regulatory subunit B'', alpha	-	101104988	101199073
ASMM10P030837	46.3991	23.7116	35.5303	54.4442	187.597	32.1666	18.6363	31.3595	5.62462	4.93609	5.05058	5.60216	7.19161	4.8894	4.76849	4.70047	P	P	P	P	M	P	A	P	noncoding	uc008yso.2	Miat	UCSC_knowngene	929	chr5	-	112221847	112228948		chr5:112226518-112226607	TGCATCTGCCTTCTAAGCACTGGGATTAAAAGAATGCTTATAATCACCCACTGTACCTGG	intergenic
ASMM10P037447	12553	12065.5	13365.9	12639.6	10149.6	4616.58	2716.58	5030.68	13.4564	13.6754	13.3776	13.3543	12.792	12.1268	12.708	12.1065	P	P	P	P	M	P	P	P	noncoding	ENSMUST00000144991	Rsph6a	Ensembl	636	chr7	+	19057394	19065568		chr7:19057473+19057536	AAACGTCAGGCTCAGTGCACTGACTGAGTGGTGTCCCCCACCTCCCACTCCTTTGGGAGG	exon sense-overlapping	NM_001159671	Rsph6a	radial spoke head 6 homolog A (Chlamydomonas)	+	19054686	19074447
ASMM10P037447	12553	12065.5	13365.9	12639.6	10149.6	4616.58	2716.58	5030.68	13.4564	13.6754	13.3776	13.3543	12.792	12.1268	12.708	12.1065	P	P	P	P	M	P	P	P	noncoding	ENSMUST00000144991	Rsph6a	Ensembl	636	chr7	+	19057394	19065568		chr7:19057473+19057536	AAACGTCAGGCTCAGTGCACTGACTGAGTGGTGTCCCCCACCTCCCACTCCTTTGGGAGG	exon sense-overlapping	NM_031255	Rsph6a	radial spoke head 6 homolog A (Chlamydomonas)	+	19054686	19074447
mouselincRNA1199+_P1	40.7978	33.4888	49.7083	51.5986	43.4364	37.9719	30.6417	46.4675	5.44396	5.40641	5.50977	5.52825	5.03016	5.1421	5.51152	5.30769	P	P	P	P	M	P	P	P	noncoding	mouselincRNA1199+	mouselincRNA1199	lincRNA	5250	chr5	+	74767553	74772803		chr5:74772013+74772072	TTTAAAATTAGTGCCATTCTATAAGTTAAAAGGAGACTGGCCTCGCACCTGGCCACTCCC	intergenic
ASMM10P020364	79.9389	48.0824	74.5155	76.3915	104.435	99.327	44.0429	110.012	6.39367	5.91934	6.06511	6.07466	6.31075	6.57675	6.07684	6.58847	P	P	P	P	M	P	P	P	noncoding	ENSMUST00000151779	Ntng2	Ensembl	1957	chr2	-	29194540	29248125		chr2:29194622-29194793	CGCTGTGGAGCCCTGACCCGGCGGACTTCGAATTTCAGTTTTTTATGACTTAATGTCTCT	exon sense-overlapping	NM_133500	Ntng2	netrin G2	-	29194820	29248040
ASMM10P020364	79.9389	48.0824	74.5155	76.3915	104.435	99.327	44.0429	110.012	6.39367	5.91934	6.06511	6.07466	6.31075	6.57675	6.07684	6.58847	P	P	P	P	M	P	P	P	noncoding	ENSMUST00000151779	Ntng2	Ensembl	1957	chr2	-	29194540	29248125		chr2:29194622-29194793	CGCTGTGGAGCCCTGACCCGGCGGACTTCGAATTTCAGTTTTTTATGACTTAATGTCTCT	exon sense-overlapping	NM_133501	Ntng2	netrin G2	-	29194820	29248040
ASMM10P045974	31.3883	27.058	28.5613	35.6421	65.131	60.054	26.0949	71.9698	5.0774	5.11234	4.754	4.99381	5.62059	5.82406	5.27408	5.95064	P	P	P	P	M	P	P	P	noncoding	uc009uzc.1	Kdm5d	UCSC_knowngene	5961	chrY	+	897787	956781		chrY:953215+953403	GTTGAAGCAATAAAAGCTTTGCCGTAGAAGGATCCAGTTGTCCAAGTGAATCTTGCTGGC	exon sense-overlapping	NM_011419	Kdm5d	lysine (K)-specific demethylase 5D	+	897787	943811
humanlincRNA2052+_P1	134.904	99.0507	117.211	172.936	124.14	117.487	97.848	123.697	7.13288	6.90731	6.69251	7.19425	6.58198	6.82758	7.32716	6.76197	P	P	P	P	M	P	P	P	noncoding	humanlincRNA2052+	humanlincRNA2052	lincRNA	3439	chr11	+	7432153	7435592		chr11:7435527+7435586	GAGAGGTCACAACTCCTCTTTTTGCTAAAGTTCTTCCCAGCAGTGTCTACCATTTCTCTC	intergenic
ASMM10P019859	264.062	191.77	234.956	248.094	491.545	295.385	162.539	344.797	8.08483	7.85357	7.63104	7.72672	8.5524	8.17118	8.13303	8.25127	P	P	P	P	M	M	P	P	noncoding	AK043271	AK043271	Genbank	940	chr19	+	38970096	38971036		chr19:38970176+38970321	TTGTATTGCTTGCTTGTTTATTGCTTCTGTGACAGGGTCTCCTGGGCTGGCTTCACATTT	intergenic
ASMM10P024092	48.5597	30.1584	28.7456	41.7082	53.3502	46.0715	41.1318	48.8769	5.69146	5.263	4.76076	5.22349	5.32735	5.43527	5.96883	5.37832	P	P	P	P	M	M	P	P	noncoding	TCONS_00000301	XLOC_000602	Alexander et al 2013	623	chr1	+	169462979	169466484		chr1:169466419+169466484	TTCTGGTTGTCCATTTGAAGAAGACAGTGGTGGCATTTGCTGTTCAGTGGTGTTGTGAAG	intergenic
ASMM10P025231	145.888	126.015	105.211	169.325	161.392	133.118	45.7437	149.89	7.25055	7.25252	6.54065	7.16688	6.97611	7.01562	6.13753	7.05107	M	P	P	P	M	M	P	P	noncoding	AK045025	AK045025	Genbank	3257	chr3	-	107308394	107311650		chr3:107308521-107311650	AAATAATTCTTTTAGGGGGCTGATGAGATGGCTTTACAGGTAGGCTCTTGCTACAGAGCC	natural antisense	NM_146136	Slc16a4	solute carrier family 16 (monocarboxylic acid transporters), member 4	+	107291291	107312116
ASMM10P020691	125.388	123.885	144.301	195.249	116.42	125.691	117.861	140.845	7.0298	7.22617	6.9631	7.36904	6.48039	6.93198	7.62162	6.95307	P	P	P	P	P	M	P	M	noncoding	TCONS_00017724	XLOC_014122	Alexander et al 2013	377	chr2	-	65402780	65415180		chr2:65415069-65415180	GAGAATCACCTTAACAACCAGAAAGCTTCCACCGAGGAGTTCTGCCAAGATCCCTCCAAG	intergenic
ASMM10P037247	17.1701	31.4395	28.4108	25.065	42.4408	25.9535	36.9306	38.2479	4.21969	5.32	4.74784	4.48865	4.99361	4.56174	5.80509	5.01286	A	P	P	P	P	M	P	M	noncoding	ENSMUST00000150497	Ndufa3	Ensembl	782	chr7	+	3617379	3620152		chr7:3617837+3617902	TTCAACTCAGTTTGACTCTGTAGGCAGAACTCCTCGGCGAAGTCTGACTTATGCAAATCT	exon sense-overlapping	NM_025348	Ndufa3	NADH dehydrogenase (ubiquinone) 1 alpha subcomplex, 3	+	3617372	3620161
ASMM10P057440	181.029	131.118	135.137	213.401	155.997	142.419	109.873	159.052	7.55107	7.30651	6.87333	7.50098	6.92401	7.11558	7.5115	7.13621	P	P	P	P	P	M	P	M	noncoding	uc029taf.1	2700054A10Rik	UCSC_knowngene	4337	chr17	-	13487020	13568888	uc029tae.1	chr17:13554043-13568757	CTCCTTGAAGGTTTATTTAAGGTTCTCTGCTGTCCACTGAGTTTGTGAAGCCCCCTGACT	intergenic
ASMM10P027792	78.3686	69.4669	54.3804	101.163	98.7638	89.6898	90.1444	110.734	6.36712	6.42095	5.63774	6.45534	6.22992	6.42657	7.20101	6.59862	P	P	P	P	P	M	P	M	noncoding	TCONS_00023147	XLOC_017772	Alexander et al 2013	3565	chr4	-	124522934	124526627		chr4:124526521-124526627	ACAGCTGCTCTTGCTTTATGCCTTTTACATGTTTTTAAATTGCCCTGTTTGAATCTGCAG	intergenic
ASMM10P032184	219.815	156.278	288.8	362.644	119.136	158.291	108.467	174.66	7.82557	7.55698	7.91704	8.25907	6.51893	7.26782	7.49091	7.27012	M	P	P	P	P	M	P	M	noncoding	TCONS_00025053	XLOC_018534	Alexander et al 2013	908	chr5	+	109834165	109835583		chr5:109835463+109835583	TTACCACATTGATTGCATTTGTAGCGTTTCTCTCCAGTGTGTGTTATTTTCCAAATTCGG	intergenic
ASMM10P051695	19.3826	29.823	40.9542	23.829	34.9241	44.2785	47.5957	50.8757	4.3914	5.24872	5.24386	4.41315	4.7098	5.37819	6.19687	5.44044	A	P	P	P	P	P	P	P	noncoding	NR_045088	A330076C08Rik	RefSeq	1937	chr13	-	44193588	44216487		chr13:44193618-44195055	CTAGCCTGGGCTATATGAGAATCTGTCTCCAAAAATAAGACATAATGCTTATATGCTAAT	intergenic
ASMM10P035367	12.6564	14.5254	30.291	19.1412	21.3849	28.4391	21.0275	31.3921	3.79714	4.27465	4.83561	4.09787	4.00748	4.69764	4.9532	4.70174	A	A	P	A	A	M	P	M	noncoding	AK160206	AK160206	Genbank	1662	chr6	+	148831451	148833112		chr6:148832763+148833112	TTGTGGTAACACCAGCACTGAGAAAAATTCGTCCAAGAACTGCTTGTGAAGTTCCTGCAG	natural antisense	NM_001081113	Ipo8	importin 8	-	148770683	148831467
ASMM10P019168	176.401	153.858	213.535	504.238	94.1983	54.4811	30.5049	60.984	7.51465	7.53236	7.50044	8.70948	6.15418	5.68264	5.50553	5.70787	M	P	P	P	P	M	P	M	noncoding	NR_033510	1500017E21Rik	RefSeq	2662	chr19	-	36619417	36689479		chr19:36689360-36689479	ATCTTCTGCGTGCTAGTGAATGAATTAACTCAGCAAGCTCTTCCTGACAGCTGTGATAGC	natural antisense	NM_001163471	Hectd2	HECT domain containing 2	+	36554638	36621135
ASMM10P019168	176.401	153.858	213.535	504.238	94.1983	54.4811	30.5049	60.984	7.51465	7.53236	7.50044	8.70948	6.15418	5.68264	5.50553	5.70787	M	P	P	P	P	M	P	M	noncoding	NR_033510	1500017E21Rik	RefSeq	2662	chr19	-	36619417	36689479		chr19:36689360-36689479	ATCTTCTGCGTGCTAGTGAATGAATTAACTCAGCAAGCTCTTCCTGACAGCTGTGATAGC	natural antisense	NM_172637	Hectd2	HECT domain containing 2	+	36554638	36621135
ASMM10P053995	21917	17964.3	20401.5	15719.1	36811.8	16813.5	9375.77	18772.8	14.2118	14.1859	14.0028	13.6691	14.63	14.0405	14.4613	14.0756	M	P	P	P	P	M	P	M	noncoding	ENSMUST00000120694	Rpl15-ps1	Ensembl	564	chr11	+	21953139	21953703		chr11:21953545+21953605	TGGATCACCAAACCAGTCCACAAGAACAGAGAGATGCGTGGGTTGACAGAAAGAGCGGTG	intergenic
ASMM10P003935	17.9725	21.2207	30.915	56.8241	22.1332	55.2776	24.4266	56.714	4.28141	4.78416	4.86539	5.65825	4.05699	5.70326	5.17911	5.60216	A	A	P	P	A	M	P	M	noncoding	ENSMUST00000180669	Gm6168	Ensembl	387	chr7	+	13846160	13850484		chr7:13847553+13850442	TTCAGTTCCAAGGCCAAGGCAATTGTTCTTCTAGAGGATCCACGTTCCATTCTTTTCTCC	intergenic
ASMM10P013833	493.531	592.379	801.94	786.736	581.692	572.719	438.019	631.95	8.95384	9.46057	9.35283	9.35612	8.77798	9.13307	9.78382	9.1293	P	P	P	P	P	M	P	M	noncoding	AK027920	AK027920	Genbank	612	chr15	+	89180926	89181536		chr15:89181458+89181519	ATTCATGTCTACCCTGGAATAGCTGTCTCTTCCACCCCAGATTTGCTCTCCTTTTTAAAA	bidirectional	NM_138749	Plxnb2	plexin B2	-	89155548	89180788
ASMM10P056866	70.9569	72.2024	95.4699	114.32	65.538	124.128	56.5997	128.967	6.2332	6.47493	6.40605	6.62786	5.63028	6.91342	6.47034	6.82464	P	P	P	P	P	M	P	M	noncoding	uc008fdi.1	Spink10	UCSC_knowngene	326	chr18	+	62650449	62652349		chr18:62650520+62650849	GTCTCCAGAGATTTGCTCAAATGAAGTTATCCTCATTATGGTCCAATGCCTTTGTCATCA	exon sense-overlapping	NM_177829	Spink10	serine peptidase inhibitor, Kazal type 10	+	62548910	62661388
ASMM10P015897	488.94	383.517	426.449	425.928	557.905	533.13	266.932	600.977	8.94075	8.85722	8.45972	8.48692	8.7178	9.02651	8.95493	9.05819	P	P	P	P	P	M	P	M	noncoding	AK090063	AK090063	Genbank	3173	chr17	-	31532290	31535457		chr17:31532394-31532767	GAACTGTAACCTTGCTGATGTAACCTGTGCCCCTAAAAAGTATAAAAACTGTTTGTAATA	intergenic
ASMM10P829	22.6595	24.4131	14.9532	37.2067	57.8337	27.5867	12.5704	26.549	4.61842	4.9736	3.86455	5.05711	5.44662	4.64871	4.19895	4.44128	M	P	A	P	P	M	A	M	noncoding	uc.400-	uc.400	UCR	206	chr8	-	89465250	89465456		chr8:89465251-89465310	ATTAAATTAAGCTCTCAGATAATCATCTGACACAAAGATAATTGAGCCAGCCTCTGCCAC	intergenic
ASMM10P016070	5.6918	17.5164	19.024	24.4838	44.2524	15.4218	23.9046	26.0613	2.73279	4.52642	4.19272	4.45363	5.0575	3.76558	5.14956	4.41343	A	A	A	P	P	A	P	M	noncoding	ENSMUST00000174722	Gm20391	Ensembl	106	chr17	-	36237253	36237359		chr17:36237267-36237359	AGAGACACAGAGAGCCAAGAATGAGGAGCAGATTTTCCAAGTGAACCCTGCTCTTAGCTA	intergenic
ASMM10P035833	69.6501	66.6415	82.0494	69.8938	340.572	210.571	87.978	228.63	6.20632	6.36279	6.19481	5.94472	8.03044	7.67829	7.1621	7.66513	M	P	P	P	P	P	P	P	noncoding	NR_040339	Gm19897	RefSeq	1619	chr7	-	28774898	28781514		chr7:28775117-28775842	AATAACTCCTCAAAGATGTCCCCTGGCAAACACAGTAGCATGCATGCACCTACAGTAATG	natural antisense	NM_001122765	Sirt2	sirtuin 2	+	28766751	28788665
ASMM10P035833	69.6501	66.6415	82.0494	69.8938	340.572	210.571	87.978	228.63	6.20632	6.36279	6.19481	5.94472	8.03044	7.67829	7.1621	7.66513	M	P	P	P	P	P	P	P	noncoding	NR_040339	Gm19897	RefSeq	1619	chr7	-	28774898	28781514		chr7:28775117-28775842	AATAACTCCTCAAAGATGTCCCCTGGCAAACACAGTAGCATGCATGCACCTACAGTAATG	natural antisense	NM_001122766	Sirt2	sirtuin 2	+	28766751	28788665
ASMM10P035833	69.6501	66.6415	82.0494	69.8938	340.572	210.571	87.978	228.63	6.20632	6.36279	6.19481	5.94472	8.03044	7.67829	7.1621	7.66513	M	P	P	P	P	P	P	P	noncoding	NR_040339	Gm19897	RefSeq	1619	chr7	-	28774898	28781514		chr7:28775117-28775842	AATAACTCCTCAAAGATGTCCCCTGGCAAACACAGTAGCATGCATGCACCTACAGTAATG	natural antisense	NM_022432	Sirt2	sirtuin 2	+	28766751	28788665
ASMM10P043729	4453.74	4026.28	4910.85	4094.65	14346	3483.28	1598.5	3915.42	12.0168	12.156	11.9277	11.7411	13.2894	11.7189	11.8906	11.7415	M	P	P	P	P	M	P	P	noncoding	ENSMUST00000120571	Gm14563	Ensembl	354	chrX	-	22205169	22205523		chrX:22205183-22205523	GGTATCATCCCACACATCCACAAATCGCCAATTGAGAAGAAAGGACAACAGAAGACTGTC	intergenic
ASMM10P021173	22.3185	22.8348	28.2291	43.7478	26.0653	23.206	86.0367	28.6894	4.59548	4.88503	4.73874	5.29109	4.29526	4.3899	7.1216	4.56311	M	P	P	P	P	M	P	M	noncoding	ENSMUST00000146360	Slc41a1	Ensembl	553	chr1	+	131842839	131846629		chr1:131842888+131842948	CCAGAGACTGGAGCAGAACCTTCCATGGTTTTTATGTCATTTGTCTTCATGTCTGTATAG	exon sense-overlapping	NM_173865	Slc41a1	solute carrier family 41, member 1	+	131828011	131848864
ASMM10P013221	26.8479	30.6366	21.6171	30.0627	37.3308	44.0587	20.9039	45.496	4.86295	5.28659	4.36912	4.75188	4.80542	5.37089	4.94333	5.27286	M	P	A	P	P	M	P	M	noncoding	ENSMUST00000162729	C6	Ensembl	573	chr15	+	4765944	4791164		chr15:4765969+4766029	GGCCCCCATCAGTACATTGATGAGTCTTGAAACAACTACCCAGTATTTCACAAGTCAAAG	exon sense-overlapping	NM_016704	C6	complement component 6	+	4727209	4804045
ASMM10P044590	11.069	26.3836	18.3576	23.9114	36.5099	24.4174	12.378	25.3238	3.61022	5.0766	4.1465	4.41891	4.77693	4.46944	4.17509	4.37248	A	M	A	P	P	M	A	M	noncoding	AK034248	AK034248	Genbank	3066	chrX	-	150462590	150465654		chrX:150462604-150463629	GACTCTGGGTTCAACCTTCAGCTCCATGGAAAATAAGTAAATAAATGAATAAACACCAGT	intergenic
humanlincRNA2338+_P1	18.1608	13.3806	25.1611	10.5702	28.9002	27.6225	5	30.5139	4.29707	4.16225	4.58307	3.19273	4.4418	4.65123	2.39813	4.65943	A	A	P	A	P	M	A	M	noncoding	humanlincRNA2338+	humanlincRNA2338	lincRNA	9701	chr4	+	39107648	39117349		chr4:39117107+39117166	GCCCTGTTGTTTGCTCAGAATAAATTCTTATTAGTCTAAATATTGGATCAGTGGCTGTAG	intergenic
ASMM10P049961	596.306	393.286	1035.69	276.619	1262.6	1289.74	902.525	1556.08	9.23208	8.89466	9.72173	7.86941	9.81405	10.315	10.9948	10.4332	M	P	P	P	P	M	P	M	noncoding	AK139615	AK139615	Genbank	1632	chr12	-	36608085	37282672	AK132526, AK135893, AK139663, ENSMUST00000124925, ENSMUST00000147722, NM_025534, uc007ole.2, uc007pke.2, uc008sdt.1, uc029syl.1, uc029tlt.1, uc029vak.1	chr12:36680342-36680682	TAAAGACTCTTTTCAGGGCCATTGCTGTTTTGATTGTGAAGATTCTGTAGTTCTGGTTAG	intronic antisense	NM_008584	Meox2	mesenchyme homeobox 2	+	37108545	37179528
ASMM10P049961	596.306	393.286	1035.69	276.619	1262.6	1289.74	902.525	1556.08	9.23208	8.89466	9.72173	7.86941	9.81405	10.315	10.9948	10.4332	M	P	P	P	P	M	P	M	noncoding	AK139615	AK139615	Genbank	1632	chr12	-	36608085	37282672	AK132526, AK135893, AK139663, ENSMUST00000124925, ENSMUST00000147722, NM_025534, uc007ole.2, uc007pke.2, uc008sdt.1, uc029syl.1, uc029tlt.1, uc029vak.1	chr12:36680342-36680682	TAAAGACTCTTTTCAGGGCCATTGCTGTTTTGATTGTGAAGATTCTGTAGTTCTGGTTAG	intronic antisense	NM_178629	Ispd	isoprenoid synthase domain containing	+	36381518	36689444
ASMM10P049961	596.306	393.286	1035.69	276.619	1262.6	1289.74	902.525	1556.08	9.23208	8.89466	9.72173	7.86941	9.81405	10.315	10.9948	10.4332	M	P	P	P	P	M	P	M	noncoding	AK139615	AK139615	Genbank	1632	chr12	-	36608085	37282672	AK132526, AK135893, AK139663, ENSMUST00000124925, ENSMUST00000147722, NM_025534, uc007ole.2, uc007pke.2, uc008sdt.1, uc029syl.1, uc029tlt.1, uc029vak.1	chr12:36680342-36680682	TAAAGACTCTTTTCAGGGCCATTGCTGTTTTGATTGTGAAGATTCTGTAGTTCTGGTTAG	intronic antisense	NM_178767	Agmo	alkylglycerol monooxygenase	+	37241638	37581932
ASMM10P049512	1688.29	1771.81	2075.7	1763.29	2772.26	1415.81	912.274	1562.88	10.6629	10.9961	10.6809	10.529	10.9185	10.4466	11.0081	10.4399	M	P	P	P	P	P	P	P	noncoding	uc011ygh.1	Kcnh6	UCSC_knowngene	2959	chr11	+	106008202	106034064		chr11:106025733+106025793	AAGAAAGAGACCCTGTCCCAGCCCTGGTCCCTGTCACTTGTTGCTCTTGTTCCCTACAAG	exon sense-overlapping	NM_001037712	Kcnh6	potassium voltage-gated channel, subfamily H (eag-related), member 6	+	106008202	106034064
ASMM10P024662	41.1667	32.6851	54.0191	57.2172	46.3105	50.0745	65.6477	59.4529	5.45626	5.37316	5.62577	5.66743	5.12033	5.55519	6.70325	5.66969	P	P	P	P	P	P	P	P	noncoding	NR_040594	1700027H10Rik	RefSeq	583	chr3	-	45416583	45439309		chr3:45416597-45416783	CAGTATGTGCAATGAATCAGTTGCCTGACATTGGATAAAGGCTCTCTCTTTGCTGTGATC	natural antisense	NM_001098171	Pcdh10	protocadherin 10	+	45378397	45423711
ASMM10P002412	29.8723	22.3359	34.2166	17.6666	116.805	58.3626	36.4696	66.9206	5.00694	4.85526	5.0012	3.97706	6.48634	5.78329	5.78288	5.8403	P	P	P	A	P	M	P	P	noncoding	ENSMUST00000144438	Ccne2	Ensembl	535	chr4	+	11191708	11195157		chr4:11192702+11192858	GAATGTCAAGACTCTCCGCAAGAAACCCAGATAATTCAGGCCAAGAAGAGAAAAACAGCA	exon sense-overlapping	NM_001037134	Ccne2	cyclin E2	+	11191353	11204682
ASMM10P002412	29.8723	22.3359	34.2166	17.6666	116.805	58.3626	36.4696	66.9206	5.00694	4.85526	5.0012	3.97706	6.48634	5.78329	5.78288	5.8403	P	P	P	A	P	M	P	P	noncoding	ENSMUST00000144438	Ccne2	Ensembl	535	chr4	+	11191708	11195157		chr4:11192702+11192858	GAATGTCAAGACTCTCCGCAAGAAACCCAGATAATTCAGGCCAAGAAGAGAAAAACAGCA	exon sense-overlapping	NM_009830	Ccne2	cyclin E2	+	11191708	11204779
ASMM10P032298	10.0226	11.0632	9.77541	12.0007	41.8474	92.7511	104.013	103.962	3.47198	3.90341	3.29229	3.39367	4.97478	6.47666	7.42479	6.50701	A	A	A	A	P	M	P	P	noncoding	ENSMUST00000124378	Gm13830	Ensembl	417	chr5	+	115301146	115302323		chr5:115302179+115302323	AACACTGGAAGACAGGAACAGAAGGATCAGAAATTCAAGTCCAGCTTTGGATAGATGGCG	bidirectional	NM_019682	Dynll1	dynein light chain LC8-type 1	-	115297109	115300990
ASMM10P017709	23.1459	24.2441	19.4977	31.0428	26.902	34.8129	16.7348	32.7489	4.6516	4.96382	4.22494	4.79791	4.34146	5.00657	4.60983	4.76749	P	M	A	P	P	M	A	P	noncoding	ENSMUST00000117745	Gm15180	Ensembl	492	chr1	+	75568082	75568574		chr1:75568371+75568574	ACTAACACAGTGGGAATGTCACCTTTAGTGAGACTGTCAATGTTGCCCACCAGAAGTGAT	intergenic
ASMM10P039792	719.068	597.501	1443.94	1046.01	596.271	1903.59	1094.39	2064.46	9.47968	9.47249	10.1693	9.77828	8.81345	10.8554	11.2916	10.8326	P	P	P	P	P	P	P	P	noncoding	AK134482	AK134482	Genbank	1014	chr8	-	105859302	105860314		chr8:105859722-105860107	AACTGGCGAAACGTAATTTTCCTAAATGGCCAGACTGTAAATAATCTTCCCACCCCTTCC	bidirectional	NM_026532	Nutf2	nuclear transport factor 2	+	105860633	105880401
ASMM10P003175	343.884	265.411	546.197	307.321	299.554	331.434	177.958	388.601	8.44938	8.31856	8.80784	8.02393	7.85529	8.34382	8.28326	8.43519	M	M	P	P	P	M	P	P	noncoding	ENSMUST00000159306	Rnf123	Ensembl	1137	chr9	-	108052224	108059730		chr9:108056413-108056520	ATGCTGCTTCGGCGTCTGGCACAGGCTTCTGCCCTCACAGCTGCTGAACCAGGTGCTGAA	exon sense-overlapping	NM_032543	Rnf123	ring finger protein 123	-	108051671	108079375
ASMM10P030277	116.525	74.9477	92.7695	73.4212	122.421	52.3424	25.3098	53.5022	6.92453	6.52556	6.36492	6.02115	6.55903	5.62229	5.22701	5.51824	P	P	P	P	P	M	P	P	noncoding	ENSMUST00000169577	Gm17130	Ensembl	2683	chr5	-	32005976	32010863		chr5:32006087-32008493	ATGCCTTCTGTGCCTAAACACATAATATGGTAATACAGTGGTAATCACTTGTACTTTAGT	natural antisense	NM_144541	Bre	brain and reproductive organ-expressed protein	+	31698049	32084739
ASMM10P030277	116.525	74.9477	92.7695	73.4212	122.421	52.3424	25.3098	53.5022	6.92453	6.52556	6.36492	6.02115	6.55903	5.62229	5.22701	5.51824	P	P	P	P	P	M	P	P	noncoding	ENSMUST00000169577	Gm17130	Ensembl	2683	chr5	-	32005976	32010863		chr5:32006087-32008493	ATGCCTTCTGTGCCTAAACACATAATATGGTAATACAGTGGTAATCACTTGTACTTTAGT	natural antisense	NM_181279	Bre	brain and reproductive organ-expressed protein	+	31698049	32084739
ASMM10P030277	116.525	74.9477	92.7695	73.4212	122.421	52.3424	25.3098	53.5022	6.92453	6.52556	6.36492	6.02115	6.55903	5.62229	5.22701	5.51824	P	P	P	P	P	M	P	P	noncoding	ENSMUST00000169577	Gm17130	Ensembl	2683	chr5	-	32005976	32010863		chr5:32006087-32008493	ATGCCTTCTGTGCCTAAACACATAATATGGTAATACAGTGGTAATCACTTGTACTTTAGT	natural antisense	NM_181280	Bre	brain and reproductive organ-expressed protein	+	31698049	32084739
ASMM10P030277	116.525	74.9477	92.7695	73.4212	122.421	52.3424	25.3098	53.5022	6.92453	6.52556	6.36492	6.02115	6.55903	5.62229	5.22701	5.51824	P	P	P	P	P	M	P	P	noncoding	ENSMUST00000169577	Gm17130	Ensembl	2683	chr5	-	32005976	32010863		chr5:32006087-32008493	ATGCCTTCTGTGCCTAAACACATAATATGGTAATACAGTGGTAATCACTTGTACTTTAGT	natural antisense	NM_181281	Bre	brain and reproductive organ-expressed protein	+	31698049	32084739
ASMM10P030277	116.525	74.9477	92.7695	73.4212	122.421	52.3424	25.3098	53.5022	6.92453	6.52556	6.36492	6.02115	6.55903	5.62229	5.22701	5.51824	P	P	P	P	P	M	P	P	noncoding	ENSMUST00000169577	Gm17130	Ensembl	2683	chr5	-	32005976	32010863		chr5:32006087-32008493	ATGCCTTCTGTGCCTAAACACATAATATGGTAATACAGTGGTAATCACTTGTACTTTAGT	natural antisense	NM_181282	Bre	brain and reproductive organ-expressed protein	+	31698049	32084739
ASMM10P035421	112.818	88.2373	120.389	149.211	161.946	127.362	86.0529	147.086	6.87992	6.74806	6.72496	6.99646	6.98094	6.95084	7.12183	7.02104	M	P	P	P	P	M	P	M	noncoding	ENSMUST00000145689	Ppp1r12c	Ensembl	1370	chr7	-	4489171	4501664		chr7:4489188-4489732	ACCTCTTAATGCCTGTGTTCCGTTTACCCAGTTCTCATCATTGACTAAGTTTGTTTTCAC	exon sense-overlapping	NM_029834	Ppp1r12c	protein phosphatase 1, regulatory (inhibitor) subunit 12C	-	4481520	4501680
ASMM10P032938	1394.72	1434.62	1682.18	1405.9	1347.55	689.989	114.52	775.225	10.4006	10.6923	10.388	10.2098	9.90896	9.4028	7.57349	9.42543	P	P	P	P	P	M	P	M	noncoding	ENSMUST00000156218	Zfp938	Ensembl	2124	chr10	-	82224853	82241280		chr10:82227476-82227530	CATGTGGAAGCTGGTACATAATGTACCTCTGAAGATATTTATAATGTACCCTGAAGTTTT	exon sense-overlapping	NM_001105557	Zfp938	zinc finger protein 938	-	82224855	82241275
ASMM10P018007	9376.66	7859.14	16923	12544.7	8146.75	17864.5	11541.8	19418	13.0568	13.0669	13.7461	13.3405	12.4821	14.1596	14.7437	14.1366	P	P	P	P	P	M	P	M	noncoding	ENSMUST00000138236	B430212C06Rik	Ensembl	709	chr18	-	67323030	67328210		chr18:67328164-67328210	GGAGTGGAGGCTCTCCTCAGCAGCCCATCTCTCCTCCCTCCAACACTGTGATTTCTTTCT	intergenic
ASMM10P055584	236.953	204.898	405.839	383.478	577.543	383.99	340.491	422.895	7.93756	7.95321	8.3848	8.3373	8.76565	8.56094	9.36103	8.55766	P	P	P	P	P	M	P	P	noncoding	ENSMUST00000149002	Epha2	Ensembl	969	chr4	+	141316912	141320901		chr4:141320569+141320629	AGTTGGCCTCTTCATCCATCGAAGGTTTGTCACACCTCCTCCCGGGCCTTTATTCATTCA	exon sense-overlapping	NM_010139	Epha2	Eph receptor A2	+	141301220	141329384
ASMM10P033659	65.6123	59.2371	44.8636	77.9959	131.827	68.5028	30.3837	69.8298	6.12615	6.20729	5.37157	6.10235	6.67087	6.02445	5.50056	5.90233	P	P	P	P	P	M	P	P	noncoding	ENSMUST00000032468	Efcab12	Ensembl	2551	chr6	-	115810728	115838412	NM_001110506	chr6:115810742-115810895	TGACCTCTGCCGTTTTGAAATAAACTAGGTTAGAGCTGAACTAACCTTCACTAAACTAGC	exon sense-overlapping	NM_001110506	Efcab12	EF-hand calcium binding domain 12	-	115810728	115838412
ASMM10P018660	31.0156	28.135	50.9692	43.4393	50.6481	61.9584	31.3731	63.0028	5.06084	5.16772	5.54457	5.28101	5.25171	5.86999	5.55057	5.75351	P	P	P	P	P	M	P	M	noncoding	AK082068	AK082068	Genbank	2605	chr18	+	70633348	70635952		chr18:70635887+70635952	GGTTATAGGAGTGTTTAATCATTCTCTTGGCTTTATTTCACTAATTGTCTCTACACCAAC	intergenic
ASMM10P019034	25.6532	7.36965	14.5895	18.1196	48.4615	38.1702	12.3695	43.4361	4.7962	3.39001	3.83615	4.01643	5.18817	5.14721	4.17366	5.19907	P	A	A	A	M	M	A	M	noncoding	ENSMUST00000174137	Gcnt1	Ensembl	1122	chr19	-	17332245	17356667		chr19:17332259-17333109	GTGGCATCACTTATATTTTTGTCAGAAATTTACTCCAAGCCAGCTGTGGTGGTCCATGAC	exon sense-overlapping	NM_173442	Gcnt1	glucosaminyl (N-acetyl) transferase 1, core 2	-	17326140	17356667
ASMM10P051718	51.0349	39.8432	49.7058	54.9962	131.322	55.5049	51.6497	57.8532	5.76428	5.65185	5.50958	5.61341	6.66511	5.70881	6.32433	5.63109	P	P	P	P	M	M	P	M	noncoding	NR_029731	Mirlet7f-1	RefSeq	89	chr13	-	48537828	48537917		chr13:48537842-48537917	GTGGGGTAGTGATTTTACCCTGTTTAGGAGATAACTATACAATCTATTGCCTTCCCTGAG	intergenic
ASMM10P020135	78.1684	52.9881	79.3194	57.9123	59.5998	20.9828	5	23.5568	6.36321	6.04882	6.15053	5.6842	5.49108	4.24454	2.39813	4.26038	P	P	P	P	M	M	A	M	noncoding	ENSMUST00000121271	Gm13263	Ensembl	796	chr2	-	10959127	10959923		chr2:10959345-10959923	CTGCTGAGAACATGAGCACTATGATGTCACTGATGCTGATTTGCTGCAGAGTTATCAGGA	intergenic
ASMM10P026511	376.237	1707.1	6316.19	781.126	2921.78	51.8299	19.7159	53.8121	8.58248	10.9454	12.2972	9.34591	10.9857	5.60625	4.85321	5.52521	P	P	P	P	M	M	P	M	noncoding	ENSMUST00000172432	Etnppl	Ensembl	1287	chr3	+	130617598	130621650		chr3:130621574+130621650	AATTCCAAACATCACTGTCCTTAGAGAATGTATGTGATGCTGCATACCCACTGCAAAAAA	exon sense-overlapping	NM_027907	Etnppl	ethanolamine phosphate phospholyase	+	130617574	130635750
ASMM10P047781	350.279	318.311	203.613	380.807	119.318	85.0032	12.7057	80.8596	8.47771	8.5775	7.43245	8.32892	6.52093	6.34732	4.21411	6.12253	P	P	P	P	M	M	A	M	noncoding	uc007mds.1	AK143961	UCSC_knowngene	677	chr11	-	110444903	110449329		chr11:110444971-110445199	ATCTGAGGGGATTCTGCAAGTAAAGGAATTGGGAACTAAATGATTCCCAAATGATTAATG	intronic antisense	NM_011943	Map2k6	mitogen-activated protein kinase kinase 6	+	110399121	110513637
ASMM10P017090	1020.12	989.823	1111.08	1515.65	1148.58	1133.06	680.594	1191.54	9.97587	10.1868	9.81815	10.3128	9.69246	10.1193	10.5308	10.0422	P	M	P	P	M	P	P	P	noncoding	ENSMUST00000173775	Nelfe	Ensembl	499	chr17	+	34852607	34853869		chr17:34853747+34853807	TCCACAAGGTTTGGAAGAAGGTCGAACCCCCTTTGGTCCTTACTGTCTGCCTCTCCCCAG	exon sense-overlapping	NM_001045864	Nelfe	negative elongation factor complex member E, Rdbp	+	34850390	34856372
ASMM10P018040	27.8884	14.3255	41.1709	25.8797	41.5073	27.4404	36.0308	40.4328	4.90999	4.2558	5.25206	4.53804	4.9633	4.64047	5.7638	5.09211	P	A	P	P	M	P	P	P	noncoding	AK144876	AK144876	Genbank	998	chr18	-	70643535	70644532		chr18:70643549-70644532	CCGTTTACTTAATATTTGATCACCAAGAAGTTCCAGACACAATTGCTGAAGCCTCAAGAT	intergenic
ASMM10P040954	30.0253	13.74	26.3447	34.9153	89.6237	26.4288	19.3887	36.8543	5.01429	4.20067	4.64502	4.96471	6.08227	4.58611	4.83097	4.95358	P	A	P	P	M	P	P	P	noncoding	TCONS_00032365	XLOC_024026	Alexander et al 2013	601	chr8	+	109983762	109984466		chr8:109984403+109984466	ACAACCTTTAAAGGGTGAGCAGCCCTTTGAAAACCCATTCCTTCAAACCATGAACAAAAC	intergenic
ASMM10P032254	123.095	96.6368	226.305	275.574	319.076	644.83	229.195	723.395	7.00103	6.87532	7.57918	7.86362	7.94028	9.30164	8.69462	9.33063	P	P	P	P	M	P	P	P	noncoding	uc008yyf.2	DQ561436	UCSC_knowngene	65	chr5	+	113356861	113356926		chr5:113356865+113356926	TGTAAATTTAGAAGCAACTTCTACCTTCTCTTTCACCTGCGTGCCATTGGGCTTGGCCAT	intergenic
ASMM10P016595	1219.48	822.096	955.112	1381.01	3979.99	1791.85	551.684	2029.18	10.2212	9.91426	9.60608	10.1767	11.4317	10.7745	10.1767	10.8126	P	P	P	P	M	P	P	P	noncoding	uc029szj.1	AK214793	UCSC_knowngene	176	chr17	+	6305613	6305789	ENSMUST00000088940, NR_028305, NR_033520	chr17:6305710+6305783	GAGCCCGTATGCAGTCATGAGGAGAAGTTACCCATTTTTAATAAAAAGAATTATGTACTT	exon sense-overlapping	ENSMUST00000088940	Tmem181a	transmembrane protein 181A	+	6270474	6305783
ASMM10P009958	61.2544	31.09	78.9064	41.5914	118.671	94.442	65.3805	96.4632	6.02386	5.30445	6.14119	5.21973	6.51275	6.49987	6.69618	6.39745	P	P	P	P	M	P	P	P	noncoding	NR_038026	4933412E12Rik	RefSeq	1511	chr10	+	116950561	116963279	uc007hcm.2	chr10:116950697+116955527	TCCTGGGATGGACCAGAAGTGCTCTGCGCTCTGCTATTAACCCCATGAAAAGAGTTCTTT	bidirectional	NM_001003950	Rab3ip	RAB3A interacting protein	-	116905783	116950380
ASMM10P031090	150.336	164.148	182.131	141.171	155.177	204.438	236.74	235.872	7.28976	7.62767	7.28211	6.91919	6.91488	7.63525	8.74516	7.70522	P	P	P	P	M	M	P	P	noncoding	ENSMUST00000135736	Scarb1	Ensembl	3093	chr5	-	125282949	125286677		chr5:125282963-125283319	GGGTTTGATCAAGGCCAGCCTAGGATACGTGACATCTTGTCTCCGAAAATCAATTAAACT	exon sense-overlapping	NM_001205082	Scarb1	scavenger receptor class B, member 1	-	125277086	125341094
ASMM10P031090	150.336	164.148	182.131	141.171	155.177	204.438	236.74	235.872	7.28976	7.62767	7.28211	6.91919	6.91488	7.63525	8.74516	7.70522	P	P	P	P	M	M	P	P	noncoding	ENSMUST00000135736	Scarb1	Ensembl	3093	chr5	-	125282949	125286677		chr5:125282963-125283319	GGGTTTGATCAAGGCCAGCCTAGGATACGTGACATCTTGTCTCCGAAAATCAATTAAACT	exon sense-overlapping	NM_001205083	Scarb1	scavenger receptor class B, member 1	-	125283319	125341094
ASMM10P031090	150.336	164.148	182.131	141.171	155.177	204.438	236.74	235.872	7.28976	7.62767	7.28211	6.91919	6.91488	7.63525	8.74516	7.70522	P	P	P	P	M	M	P	P	noncoding	ENSMUST00000135736	Scarb1	Ensembl	3093	chr5	-	125282949	125286677		chr5:125282963-125283319	GGGTTTGATCAAGGCCAGCCTAGGATACGTGACATCTTGTCTCCGAAAATCAATTAAACT	exon sense-overlapping	NM_016741	Scarb1	scavenger receptor class B, member 1	-	125277086	125341094
ASMM10P018358	8404.18	5557.19	7738.89	7543.4	8698.25	5396.26	1956.84	6024.34	12.8779	12.5759	12.5891	12.6115	12.5785	12.364	12.2103	12.3785	P	P	P	P	M	M	P	P	noncoding	ENSMUST00000153606	Gm6542	Ensembl	772	chr18	+	36609957	36610729		chr18:36610557+36610729	TAAACTGTCAGCTGAAAAAGTGGAAATCGCCACACTAACAAGAGAGAGAGTGGGAAGATG	intron sense-overlapping	NM_175375	Ankhd1	ankyrin repeat and KH domain containing 1	+	36560602	36658908
ASMM10P055999	25.2949	42.1043	45.1399	53.9741	36.9449	62.5971	37.9205	66.8864	4.77805	5.73765	5.37998	5.59163	4.79233	5.88548	5.84619	5.83954	P	P	P	P	M	P	P	P	noncoding	TCONS_00008218	XLOC_006541	Alexander et al 2013	21891	chr13	-	28398342	28420408		chr13:28419689-28419887	AAACCAAGAAAACGTCAGAAATAAAAGTCGCATCAACCAGACTGTCTTCTTCACCGCTCC	intergenic
ASMM10P014118	61.0582	77.3916	68.8114	104.389	35.8255	37.7079	25.5604	34.0294	6.01909	6.56958	5.95881	6.49796	4.74784	5.13076	5.24223	4.82697	P	P	P	P	M	P	P	P	noncoding	ENSMUST00000131985	Gm15738	Ensembl	275	chr16	-	13396911	13404682		chr16:13396929-13396996	CTGCCTTTTCGTATCCATACAACTTCATCTGAAAAGAAAACCAATAAAAAACAGAGCAAG	intronic antisense	NM_001122667	Mkl2	MKL/myocardin-like 2	+	13256480	13417529
ASMM10P014118	61.0582	77.3916	68.8114	104.389	35.8255	37.7079	25.5604	34.0294	6.01909	6.56958	5.95881	6.49796	4.74784	5.13076	5.24223	4.82697	P	P	P	P	M	P	P	P	noncoding	ENSMUST00000131985	Gm15738	Ensembl	275	chr16	-	13396911	13404682		chr16:13396929-13396996	CTGCCTTTTCGTATCCATACAACTTCATCTGAAAAGAAAACCAATAAAAAACAGAGCAAG	intronic antisense	NM_153588	Mkl2	MKL/myocardin-like 2	+	13358420	13417529
ASMM10P057155	85.0433	73.6976	105.624	89.742	111.325	131.947	174.096	158.403	6.47912	6.50334	6.54748	6.29576	6.40911	7.00245	8.25162	7.12856	P	P	P	P	P	M	P	M	noncoding	uc011ygy.1	Sox9	UCSC_knowngene	522	chr11	+	112784727	112785387		chr11:112784963+112785096	CAGCAGCACCGCACCCCAGCAGCAGCAGGCACACACGCTCACCACGCTGAGCAGCGAGCC	exon sense-overlapping	NM_011448	Sox9	SRY (sex determining region Y)-box 9	+	112782209	112787757
humanlincRNA0479+_P1	19.7931	15.0383	20.3451	21.0773	49.7515	58.6312	29.2988	68.3123	4.42167	4.32132	4.28442	4.23576	5.22521	5.78933	5.44294	5.86861	A	A	A	P	P	M	P	M	noncoding	humanlincRNA0479+	humanlincRNA0479	lincRNA	15293	chr15	+	97645545	97660838		chr15:97660779+97660838	TATTCATCCAGCTCCTTAGCCAAGTTCACTTTTATACAAACATGAATATATGTCGTGATG	intergenic
ASMM10P028443	242.984	181.755	263.243	807.312	33.9241	35.5032	27.6628	37.7541	7.97336	7.77662	7.79099	9.39735	4.66915	5.0389	5.3552	4.99222	M	P	P	P	M	M	P	M	noncoding	ENSMUST00000121336	Gm11797	Ensembl	754	chr4	+	6069873	6070627		chr4:6070567+6070627	GCAAAGCCAGCATCCTCAGAAAAGAATAACAGCAAATGAGCAATTAGCCCCAAACCCTAA	intergenic
ASMM10P041479	88.5909	149.956	58.4581	91.154	97.8223	62.54	19.1333	68.7764	6.53756	7.50011	5.73251	6.31748	6.21534	5.88363	4.8109	5.87935	M	P	P	P	P	M	P	M	noncoding	AK142168	AK142168	Genbank	2293	chr9	-	44481513	44483803		chr9:44481536-44481663	GGAACCCGAGCTCCAACTGGGCAAATATGAGTTTCTATCTAAAACAATAAAATAAATGAT	intergenic
ASMM10P034138	53.1245	54.5361	79.8892	84.5861	80.4904	100.093	51.0178	109.939	5.82574	6.09244	6.16007	6.21355	5.92892	6.58793	6.3051	6.58719	P	P	P	P	P	M	P	M	noncoding	uc007gua.1	Rmst	UCSC_knowngene	1493	chr10	-	92081749	92133459		chr10:92133402-92133459	AGTTGGAAACATGTCATTTGCTTGCGTCTCGTCATCCTTTGGGGTTTTTCTAGACTCCCT	intergenic
ASMM10P031085	5.97145	13.8256	23.8975	29.4611	29.1659	23.7849	366.583	22.6005	2.78088	4.21021	4.50675	4.72378	4.45556	4.42805	9.48787	4.1925	A	A	P	P	P	M	P	M	noncoding	ENSMUST00000135495	Ccdc92	Ensembl	2287	chr5	-	124834417	124861885		chr5:124836493-124836566	AGCTGACGCTCTCGCTGTTTTAACCTCAGCACCTTCAGATTCTGGAGAATCTTTTACACA	exon sense-overlapping	NM_144819	Ccdc92	coiled-coil domain containing 92	-	124834431	124862221
ASMM10P013842	296.471	264.637	346.671	574.739	404.298	277.659	88.7499	311.121	8.24318	8.3134	8.16781	8.8923	8.28008	8.0788	7.17438	8.10893	M	P	P	P	M	M	P	M	noncoding	AK086441	AK086441	Genbank	1805	chr15	+	89373916	89375718		chr15:89375658+89375718	CTCTACTAAGAACCTATCCTATCCTCATATGAAATTACTTTTAAAAAAGCAGTTATATTT	natural antisense	NM_138302	Tymp	thymidine phosphorylase	-	89371930	89377037
ASMM10P054561	5	6.04965	23.61	5.16879	50.2523	59.5138	31.3601	66.9841	2.3474	3.14519	4.48926	2.40194	5.23978	5.81261	5.55007	5.84194	A	A	P	A	P	M	P	M	noncoding	ENSMUST00000159944	Cldn25	Ensembl	805	chr16	+	58728022	58732989		chr16:58731277+58731337	AAGCAGTCATTGTTCTTGTTCCAGAGTCATTTGATGTGGTTACCAAATGCATGAGTTTCA	exon sense-overlapping	NM_001252450	Cldn25	claudin 25	+	58727909	58734247
ASMM10P054561	5	6.04965	23.61	5.16879	50.2523	59.5138	31.3601	66.9841	2.3474	3.14519	4.48926	2.40194	5.23978	5.81261	5.55007	5.84194	A	A	P	A	P	M	P	M	noncoding	ENSMUST00000159944	Cldn25	Ensembl	805	chr16	+	58728022	58732989		chr16:58731277+58731337	AAGCAGTCATTGTTCTTGTTCCAGAGTCATTTGATGTGGTTACCAAATGCATGAGTTTCA	exon sense-overlapping	NM_001252451	Cldn25	claudin 25	+	58727909	58734247
ASMM10P054561	5	6.04965	23.61	5.16879	50.2523	59.5138	31.3601	66.9841	2.3474	3.14519	4.48926	2.40194	5.23978	5.81261	5.55007	5.84194	A	A	P	A	P	M	P	M	noncoding	ENSMUST00000159944	Cldn25	Ensembl	805	chr16	+	58728022	58732989		chr16:58731277+58731337	AAGCAGTCATTGTTCTTGTTCCAGAGTCATTTGATGTGGTTACCAAATGCATGAGTTTCA	exon sense-overlapping	NM_171826	Cldn25	claudin 25	+	58727909	58734247
ASMM10P040452	113.675	101.159	111.584	156.877	82.3048	76.0349	48.4556	84.2163	6.89001	6.93651	6.62376	7.06282	5.96209	6.17561	6.22273	6.18642	P	P	P	P	P	M	P	P	noncoding	AK038453	AK038453	Genbank	824	chr8	+	57699773	57727344		chr8:57727277+57727344	GAGCTGCATAGGGGTAACCTGTCTCCAAATAAAGCAAAAATAAAACAATTTGATCATTTG	intergenic
ASMM10P037815	59.8732	42.1434	68.3273	180.146	10.9048	12.3996	9.23757	9.58644	5.99185	5.73859	5.94819	7.25198	3.02582	3.42212	3.74326	2.83988	P	P	P	P	A	A	A	A	noncoding	TCONS_00029078	XLOC_021512	Alexander et al 2013	1671	chr7	+	42474380	42476135		chr7:42475485+42475551	GTCTATCTCCAGTATGAATTCTGCTATGAGTTTCAAAATTTGATTGTTTGGCAAAGGACT	intergenic
ASMM10P039904	123.765	199.773	175.676	187.422	378.454	195.386	120.056	208.993	7.0101	7.91732	7.23449	7.30761	8.18797	7.57322	7.65049	7.53033	P	P	P	P	P	P	P	M	noncoding	ENSMUST00000098379	Gm10620	Ensembl	1332	chr8	-	116764143	116765479		chr8:116764243-116764682	AGTAAAAAGAAGGAAAGAGCTGAACAGCAGCGTTCAACCCTCTCTCTGCTTTCTGACTGT	intergenic
ASMM10P034850	354.288	572.331	456.006	475.871	332.278	487.111	225.109	536.352	8.49476	9.41002	8.55147	8.63273	7.99615	8.8982	8.6618	8.89272	P	P	P	P	P	M	P	M	noncoding	AK029004	AK029004	Genbank	3115	chr6	+	90296221	90299333		chr6:90299252+90299333	ACTTCCCACCCCATCAAACTCCTAATGTTCTCTCTATATCTTTGGAAAATAAGCAGGAAA	intergenic
ASMM10P016061	7034.57	4521.1	5787.96	7364.21	9927.74	3295.92	767.536	3697.18	12.6615	12.286	12.1697	12.5829	12.7582	11.6458	10.7349	11.664	P	M	P	P	P	M	P	M	noncoding	ENSMUST00000148443	Cyp20a1	Ensembl	2056	chr1	+	60343322	60388060		chr1:60387933+60388060	CCTCTCAAATGAGTAATCTTAGAGAGTTCTTTTGTGCAAGTTGGAGAATCATGTTTTCTA	exon sense-overlapping	NM_030013	Cyp20a1	cytochrome P450, family 20, subfamily a, polypeptide 1	+	60343371	60387387
ASMM10P024308	23.4926	27.2772	17.5589	36.9213	88.3405	20.8961	25.7041	20.9299	4.67571	5.12288	4.08484	5.04509	6.06094	4.23844	5.25052	4.07925	M	M	A	P	P	M	P	M	noncoding	NR_040610	Bcas1os2	RefSeq	1174	chr2	+	170356360	170380435		chr2:170380350+170380435	GAGACAGGATCCCTTTAAATTCCCAGACAGTTTCTGACTAAAAGAAAAATATCTGACAAT	natural antisense	NM_001164369	Bcas1	breast carcinoma amplified sequence 1	-	170346990	170427845
ASMM10P024308	23.4926	27.2772	17.5589	36.9213	88.3405	20.8961	25.7041	20.9299	4.67571	5.12288	4.08484	5.04509	6.06094	4.23844	5.25052	4.07925	M	M	A	P	P	M	P	M	noncoding	NR_040610	Bcas1os2	RefSeq	1174	chr2	+	170356360	170380435		chr2:170380350+170380435	GAGACAGGATCCCTTTAAATTCCCAGACAGTTTCTGACTAAAAGAAAAATATCTGACAAT	natural antisense	NM_029815	Bcas1	breast carcinoma amplified sequence 1	-	170346990	170427845
ASMM10P048859	89.0143	105.996	85.8982	110.778	171.124	117.08	40.2744	132.6	6.54452	7.00245	6.25768	6.58099	7.05645	6.8222	5.93923	6.86805	M	P	P	P	P	M	P	M	noncoding	ENSMUST00000147937	1700051A21Rik	Ensembl	1516	chr11	+	72266420	72268575		chr11:72266772+72266843	AGAGTGAGGCGTTTGCAGATTTCAGTGCTTGGCACCAGCCCTCTATGGAGAGGACTGGAC	natural antisense	NM_001004148	Slc13a5	solute carrier family 13 (sodium-dependent citrate transporter), member 5	-	72241993	72266604
ASMM10P038202	2200.59	1886.22	2797.07	1326.03	3269.05	1491.07	591.886	1627.47	11.0584	11.0842	11.1079	10.1113	11.1386	10.5216	10.2947	10.5009	M	P	P	P	P	M	P	M	noncoding	ENSMUST00000118776	Gm15544	Ensembl	1531	chr7	+	80429209	80430740		chr7:80430557+80430740	TGTTGATTTTATCGATGAGGGAGTCAACCTTGGCTTGGAGGTGAAGCATAAGACTGCCAA	intergenic
ASMM10P010470	96.4617	58.3075	49.2293	101.313	175.466	91.5413	37.0362	109.825	6.65509	6.1845	5.49711	6.45778	7.09155	6.45663	5.80996	6.58586	M	P	P	P	P	P	P	P	noncoding	AK053128	AK053128	Genbank	2642	chr13	+	95023827	95026468		chr13:95026251+95026468	AATTCACAAGGAGTTATTAGGCTTGGTTTTGGGGATCAGCAGTCAAGAAGAGAGTCAGTG	natural antisense	NM_001170669	Pde8b	phosphodiesterase 8B	-	95024104	95223050
ASMM10P010470	96.4617	58.3075	49.2293	101.313	175.466	91.5413	37.0362	109.825	6.65509	6.1845	5.49711	6.45778	7.09155	6.45663	5.80996	6.58586	M	P	P	P	P	P	P	P	noncoding	AK053128	AK053128	Genbank	2642	chr13	+	95023827	95026468		chr13:95026251+95026468	AATTCACAAGGAGTTATTAGGCTTGGTTTTGGGGATCAGCAGTCAAGAAGAGAGTCAGTG	natural antisense	NM_172263	Pde8b	phosphodiesterase 8B	-	95024104	95250304
ASMM10P023757	4445.55	3470.71	4068.7	4279.03	4640.76	2543.59	1109.38	2906.39	12.0129	11.9437	11.649	11.8007	11.6765	11.2828	11.3165	11.3279	M	P	P	P	P	M	P	M	noncoding	uc008mhh.1	AK184713	UCSC_knowngene	586	chr2	+	129170696	129171282		chr2:129171115+129171282	ATCAAAGTAGGACTCGAGTCCTCCTCGTTTTTCACAGTGGCTTTGTTTCAGAGGTACACT	intergenic
ASMM10P026347	21.9191	19.571	24.6045	18.4575	148.912	53.7264	69.8417	60.3544	4.56703	4.67532	4.55163	4.04034	6.85136	5.66272	6.79756	5.69314	P	A	P	A	P	M	P	M	noncoding	NR_045578	St7l	RefSeq	6005	chr3	+	104864505	104930063		chr3:104865372+104865574	ACATGGAGGGCTTTGCAGAAGGAAATTGGTGTTGCATGCTCCAGTGGGTTTATTTTTGTC	exon sense-overlapping	NM_001253702	St7l	suppression of tumorigenicity 7-like	+	104864505	104930063
ASMM10P026347	21.9191	19.571	24.6045	18.4575	148.912	53.7264	69.8417	60.3544	4.56703	4.67532	4.55163	4.04034	6.85136	5.66272	6.79756	5.69314	P	A	P	A	P	M	P	M	noncoding	NR_045578	St7l	RefSeq	6005	chr3	+	104864505	104930063		chr3:104865372+104865574	ACATGGAGGGCTTTGCAGAAGGAAATTGGTGTTGCATGCTCCAGTGGGTTTATTTTTGTC	exon sense-overlapping	NM_001253703	St7l	suppression of tumorigenicity 7-like	+	104864505	104930063
ASMM10P026347	21.9191	19.571	24.6045	18.4575	148.912	53.7264	69.8417	60.3544	4.56703	4.67532	4.55163	4.04034	6.85136	5.66272	6.79756	5.69314	P	A	P	A	P	M	P	M	noncoding	NR_045578	St7l	RefSeq	6005	chr3	+	104864505	104930063		chr3:104865372+104865574	ACATGGAGGGCTTTGCAGAAGGAAATTGGTGTTGCATGCTCCAGTGGGTTTATTTTTGTC	exon sense-overlapping	NM_153091	St7l	suppression of tumorigenicity 7-like	+	104864505	104930063
ASMM10P032680	96.5042	80.9273	89.6354	103.38	97.5775	144.908	96.902	158.04	6.65593	6.63026	6.31748	6.48396	6.2103	7.14075	7.3094	7.12515	M	P	P	P	P	M	P	M	noncoding	ENSMUST00000155383	Daglb	Ensembl	622	chr5	+	143486677	143489994		chr5:143486816+143487147	TCTCATTCCTACTCTTTCTCGCTGGCCCCAAAGGATTAAAGAGTTCATAGTTCCTGCTGA	exon sense-overlapping	NM_144915	Daglb	diacylglycerol lipase, beta	+	143464492	143504442
ASMM10P031828	53.7728	54.7353	78.5457	81.4271	87.9655	149.982	68.6786	158.62	5.84558	6.0982	6.13496	6.16343	6.05637	7.19017	6.77235	7.1304	M	P	P	P	P	M	P	M	noncoding	ENSMUST00000138607	N4bp2	Ensembl	632	chr5	+	65763978	65775894		chr5:65775822+65775894	TTGGTGCCCTAGTTTTTCCATTTAGTGACTGTTTGAGTCTCTCCTTAAGACACCCCCCAA	exon sense-overlapping	NM_001024917	N4bp2	NEDD4 binding protein 2	+	65763520	65826784
ASMM10P017979	34.5964	34.2982	42.3702	42.2518	42.2379	36.4705	14.8675	42.9299	5.21665	5.44027	5.29109	5.24353	4.98597	5.08431	4.44003	5.18377	P	P	P	P	P	P	A	P	noncoding	uc008fiz.2	DQ691205	UCSC_knowngene	69	chr18	-	67056646	67056715		chr18:67056665-67056715	ATTATGGCTTCTGAGCTGTGTCCGGACTGGGTCTTCTTTTACGTGCTGTGTAAAACTTGA	intergenic
ASMM10P038778	62.9353	57.3249	62.5817	102.222	48.0108	50.4893	33.6805	49.7704	6.06459	6.16189	5.82504	6.46771	5.17462	5.5663	5.66128	5.40631	P	M	P	P	P	M	P	P	noncoding	ENSMUST00000098027	Gm10586	Ensembl	378	chr7	+	127363427	127363809		chr7:127363539+127363780	TCTCCTGAGTCTAGCCTTGGCAGCTTCTGTGCTTAGGCTGGCCTGCATTGTACAGCCTGT	intergenic
ASMM10P056701	655.923	536.57	994.704	582.311	1144.15	583.586	155.782	666.188	9.36103	9.3157	9.66351	8.91047	9.685	9.1603	8.06159	9.20615	P	P	P	P	P	M	P	P	noncoding	uc007nea.1	AK020054	UCSC_knowngene	604	chr12	-	21760869	21784556	NM_001033157, NM_001256489, uc007ncz.1, uc007nda.1, uc007nec.1, uc011ykv.1, uc029rrg.1	chr12:21761212-21784142	CATTGAGGAGGATGCAGTGACTTATGATGATGTGCATGTGAACTTCACTGGGGAAGAGTG	intergenic
ASMM10P011643	156.596	132.802	207.533	254.506	165.011	253.799	134.097	276.683	7.34575	7.32616	7.46287	7.75857	7.00464	7.9477	7.81951	7.93615	P	P	P	P	P	P	P	P	noncoding	AK156947	AK156947	Genbank	3818	chr1	-	181686429	181690242		chr1:181686505-181687395	GGCTCTGTCTGCTTGAAATATCTATCCTACCCATTATCCTACAATCTCATATAACTAGCT	intergenic
ASMM10P032710	145.569	114.518	161.231	172.208	192.492	258.671	154.731	291.748	7.24619	7.11518	7.11647	7.18919	7.23161	7.97714	8.05147	8.01514	P	M	P	P	P	P	P	P	noncoding	AK137816	AK137816	Genbank	2452	chr5	+	145133174	145135626		chr5:145135483+145135626	ATGAACAGTTGCCAAAGTAACTTTCCTGGTCATGCCTTCTTGGTTGTATGCTCCCATGGT	natural antisense	NM_001033313	Pdap1	PDGFA associated protein 1	-	145128769	145140089
ASMM10P028556	58.5522	41.7144	68.2678	54.1492	74.2083	72.0467	43.4635	80.9415	5.96445	5.72298	5.94677	5.59547	5.81379	6.09903	6.05468	6.12415	P	M	P	P	P	P	P	P	noncoding	ENSMUST00000145835	Fbxl4	Ensembl	3641	chr4	+	22357559	22434064		chr4:22423796+22423927	TGTAAGCAACCTTGTAGTCTTCTTTGGAGCCCTCTAGTAGCTCTTCTAAAGGATCCCAGT	exon sense-overlapping	NM_172988	Fbxl4	F-box and leucine-rich repeat protein 4	+	22357564	22434046
ASMM10P014946	7963.2	6934.17	8569.88	6993.67	5827.92	4466.25	866.823	5028.82	12.8114	12.8902	12.74	12.5076	11.9918	12.074	10.9253	12.1058	P	P	P	P	P	P	P	P	noncoding	uc029swj.1	AK205479	UCSC_knowngene	339	chr16	+	18071006	18071345	NM_010047	chr16:18071141+18071342	ATAGGAATGATGTCATGAGAAGGCCCCTTGACTGGATGCTGAGTGGGAATATTGGTTCTA	exon sense-overlapping	NM_010047	Dgcr6	DiGeorge syndrome critical region gene 6	+	18052859	18071342
ASMM10P023396	214.287	189.957	264.884	322.973	172.959	179.615	126.38	196.096	7.79129	7.83897	7.79961	8.09117	7.07153	7.45139	7.72759	7.4429	P	P	P	P	P	M	P	P	noncoding	ENSMUST00000077233	Gm10038	Ensembl	441	chr2	+	103099154	103099601		chr2:103099532+103099601	ATTTTCTGTGTAGCCCAGGCTAGTCTCAAAAGTCAGATTTCTCCTGCTTCTGCTTCACAG	intergenic
ASMM10P055921	3439.06	4581.39	6542.85	3160.05	5712.76	5365.77	3312	5928.94	11.6681	12.3073	12.353	11.3887	11.9662	12.3566	13.0317	12.3483	P	P	P	P	P	M	P	M	noncoding	TCONS_00006701	TCONS_00006701	Alexander et al 2013	75	chr12	-	23022226	23026921		chr12:23022237-23026879	CCCTCCCAACTGAAAACTGTTCCAAGAACATTTTTAAGATAAAAGACCTTCAAAATGACA	intergenic
ASMM10P020851	83.4979	62.8015	118.441	138.842	68.5764	127.687	105.969	142.68	6.45631	6.28093	6.70494	6.89734	5.69707	6.95639	7.45386	6.97428	P	P	P	P	P	M	P	M	noncoding	ENSMUST00000152569	Gm13684	Ensembl	2264	chr2	-	83737781	83759865		chr2:83738002-83739186	CAAGACCTCCCAAGATAACAAGAGCTTTTAAGTGATGAGCCATCTCTTCAGCATCTCCCA	intronic antisense	NM_008402	Itgav	integrin alpha V	+	83724396	83806916
ASMM10P034737	173.439	141.396	196.829	185.872	199.136	141.866	73.327	157.083	7.49015	7.41677	7.38476	7.29502	7.28254	7.10892	6.87253	7.11558	P	P	P	P	P	M	P	M	noncoding	ENSMUST00000148875	Bola3	Ensembl	1169	chr6	+	83353312	83359247		chr6:83358682+83359247	ATACTTCTATTAGAATGACGAACCCCCAGTTTCTCATCTGCATCTGGTGGGGTGAGTTTG	exon sense-overlapping	NM_175277	Bola3	bolA-like 3 (E. coli)	+	83349483	83358392
ASMM10P049559	106.564	74.6015	91.0633	93.1525	131.535	152.262	92.6773	174.556	6.79517	6.51867	6.33911	6.34873	6.66728	7.21386	7.23929	7.26929	P	P	P	P	P	M	P	P	noncoding	ENSMUST00000125108	Amz2	Ensembl	1846	chr11	+	109425981	109431045		chr11:109430982+109431045	GAAGCAGAGAAGGAAGATCAGAAGTTTGAGGCTAGCCTGAGCTATATAACATCATTACCC	exon sense-overlapping	NM_001252193	Amz2	archaelysin family metallopeptidase 2	+	109426219	109438148
ASMM10P028787	90.0716	209.626	203.736	91.9327	268.741	387.936	55.8848	439.458	6.55903	7.9853	7.43369	6.32988	7.70323	8.57837	6.44856	8.61235	P	P	P	P	P	M	P	P	noncoding	ENSMUST00000132432	Gm16731	Ensembl	922	chr4	+	46535900	46539802		chr4:46539603+46539802	TTGATCCATCCTAACTGTGGGTAGCATTAACAAATGGGATGAGATCCTGGGCTGAAAGCT	natural antisense	NM_001164804	Coro2a	coronin, actin binding protein 2A	-	46536936	46601929
ASMM10P028787	90.0716	209.626	203.736	91.9327	268.741	387.936	55.8848	439.458	6.55903	7.9853	7.43369	6.32988	7.70323	8.57837	6.44856	8.61235	P	P	P	P	P	M	P	P	noncoding	ENSMUST00000132432	Gm16731	Ensembl	922	chr4	+	46535900	46539802		chr4:46539603+46539802	TTGATCCATCCTAACTGTGGGTAGCATTAACAAATGGGATGAGATCCTGGGCTGAAAGCT	natural antisense	NM_029077	Trim14	tripartite motif-containing 14	-	46506846	46536144
ASMM10P032486	18.5829	17.1573	16.8539	16.7328	156.325	30.159	29.9872	29.0147	4.32919	4.49924	4.02774	3.89646	6.92673	4.79187	5.47979	4.57955	A	A	A	A	M	M	P	P	noncoding	TCONS_00025136	XLOC_018706	Alexander et al 2013	1784	chr5	+	128448424	128450570		chr5:128450503+128450570	CTCATTATGGACTGGACCGGATTACAGACCAAAAAGGTGGTAGGTGGATTTCTGAGTTTG	intergenic
ASMM10P049302	545.088	335.288	589.843	603.717	1750.32	1003.46	406.029	999.204	9.10105	8.6618	8.92299	8.96498	10.2651	9.94779	9.66083	9.79311	P	P	P	P	M	M	P	P	noncoding	ENSMUST00000127575	Lasp1	Ensembl	758	chr11	+	97833182	97836205		chr11:97833232+97833423	TAGCACATAGCATTAAGGAGGTGAATGTCTGAGTTGAAGGGCAACCTGGTCTACATAGTG	exon sense-overlapping	NM_010688	Lasp1	LIM and SH3 protein 1	+	97799671	97838764
ASMM10P018474	285.219	164.634	213.283	190.144	629.47	280.748	132.934	282.586	8.18728	7.63295	7.49927	7.32687	8.88781	8.09556	7.80664	7.96806	P	P	P	P	M	M	P	M	noncoding	AK143731	AK143731	Genbank	2837	chr18	+	44426682	44429519		chr18:44429459+44429519	TTTTCCCTTGGAAGAGGCAGGAAGAAATCCAGGTGTCAAAAGAAAAGTCAACAACCTATG	natural antisense	NM_001085373	Mcc	mutated in colorectal cancers	-	44425059	44812182
ASMM10P018474	285.219	164.634	213.283	190.144	629.47	280.748	132.934	282.586	8.18728	7.63295	7.49927	7.32687	8.88781	8.09556	7.80664	7.96806	P	P	P	P	M	M	P	M	noncoding	AK143731	AK143731	Genbank	2837	chr18	+	44426682	44429519		chr18:44429459+44429519	TTTTCCCTTGGAAGAGGCAGGAAGAAATCCAGGTGTCAAAAGAAAAGTCAACAACCTATG	natural antisense	NM_001085374	Mcc	mutated in colorectal cancers	-	44425059	44662266
ASMM10P054107	24.805	10.7151	29.3906	25.1371	85.2089	25.5933	21.0989	24.3795	4.75033	3.86126	4.79233	4.49355	6.012	4.54086	4.95754	4.31281	P	A	P	P	M	M	P	M	noncoding	ENSMUST00000132161	Syne2	Ensembl	3606	chr12	+	76087759	76110926		chr12:76107459+76107519	TGTCTTACACCATTTTGCTCTCAGCGCCTAGAAAAGGAGTTGGTAGCCCGTCAGCCTCAA	exon sense-overlapping	NM_001005510	Syne2	spectrin repeat containing, nuclear envelope 2	+	75818317	76110928
ASMM10P035787	39.1069	24.3852	46.3016	120.258	33.2503	14.3436	26.6724	18.132	5.3852	4.97133	5.41534	6.70024	4.64467	3.64512	5.3075	3.86512	P	P	P	P	M	A	P	P	noncoding	uc029rhn.1	AB341123	UCSC_knowngene	66	chr10	-	118267352	118267418		chr10:118267366-118267418	CACAGTCGATAGTGCCAGGCAGATAGTCAGGTTCTGCATTCACACATCCGATCATCGTTC	intergenic
ASMM10P026002	122.408	115.34	136.225	157.587	149.843	154.709	294.799	176.422	6.99181	7.12494	6.88569	7.06793	6.85968	7.23575	9.12659	7.28634	P	P	P	P	M	P	P	P	noncoding	AK143050	AK143050	Genbank	1300	chr3	+	84745165	84792836		chr3:84745337+84745397	TGCAAAGCTCACACGAGGGCCACTAGCCTGGGTCTACCACCCCAACTTCTTTGCCTGGAG	intergenic
ASMM10P028793	81.4132	53.4255	147.673	111.079	71.4257	158.318	97.4892	169.425	6.41898	6.06226	6.99724	6.58594	5.75797	7.26808	7.31964	7.22456	P	P	P	P	M	P	P	P	noncoding	ENSMUST00000118334	Gm12423	Ensembl	135	chr4	+	47171668	47171803		chr4:47171717+47171803	AAGTGACCCATGTAGGAACAAGACGAGTTGCCTTGCTGGTTCATAAGATACTCCCTCTTA	intergenic
ASMM10P043276	53.2167	30.9193	60.6586	59.0943	60.7399	83.2588	43.5193	86.4029	5.82827	5.29639	5.78165	5.71205	5.51794	6.31547	6.05791	6.22824	P	P	P	P	M	P	P	P	noncoding	ENSMUST00000144420	Gm16252	Ensembl	857	chr9	+	103472083	103492930		chr9:103492867+103492930	TGGGATCCCTCTACAGCTCAAGGCTTCCACCAACCCAGCAGAAACACGCAGACGTTGTTC	intronic antisense	NM_001002896	Bfsp2	beaded filament structural protein 2, phakinin	-	103424923	103480328
ASMM10P043276	53.2167	30.9193	60.6586	59.0943	60.7399	83.2588	43.5193	86.4029	5.82827	5.29639	5.78165	5.71205	5.51794	6.31547	6.05791	6.22824	P	P	P	P	M	P	P	P	noncoding	ENSMUST00000144420	Gm16252	Ensembl	857	chr9	+	103472083	103492930		chr9:103492867+103492930	TGGGATCCCTCTACAGCTCAAGGCTTCCACCAACCCAGCAGAAACACGCAGACGTTGTTC	intronic antisense	NM_178638	Tmem108	transmembrane protein 108	-	103482935	103761837
ASMM10P049974	81.6296	60.2597	96.0648	42.9309	77.181	101.636	138.989	111.395	6.42356	6.23008	6.41491	5.26515	5.86927	6.61239	7.88187	6.60637	P	P	P	P	M	P	P	P	noncoding	AK156949	AK156949	Genbank	3035	chr12	-	41018286	41021320		chr12:41018310-41018429	AAATGGTTGTGATCCACCATGTGGTTGCTGGGAATTGAACTCAGGACCTATGGGATAACT	intergenic
ASMM10P031463	40.2521	21.682	24.8852	34.11	27.3222	29.9168	54.8516	28.6868	5.42399	4.81639	4.56712	4.93042	4.36292	4.77917	6.42034	4.56275	P	A	P	P	M	P	P	P	noncoding	uc029vfx.1	AK016672	UCSC_knowngene	1180	chr5	+	15483290	15656679		chr5:15483343+15483403	AGCCTCTTGACCACAGGAACAGTGTCTGGTTTGGTGTCTGAAGACAGGATGTATCCCCAG	intron sense-overlapping	NM_025759	Speer4d	spermatogenesis associated glutamate (E)-rich protein 4d	+	15619098	15623864
ASMM10P002296	221.175	117.354	219.194	146.058	191.583	266.334	254.196	304.322	7.83694	7.1493	7.53568	6.96735	7.22501	8.01987	8.87141	8.07029	P	P	P	P	M	P	P	P	noncoding	ENSMUST00000142773	Kin	Ensembl	647	chr2	+	10090296	10092179		chr2:10090879+10091717	CTGGGAAACGGCTTGTGTAAAGTGGATGAGACACCGAAAGGCTGGTACATTCAGTACATA	exon sense-overlapping	NM_025280	Kin	antigenic determinant of rec-A protein	+	10080611	10092701
ASMM10P009957	55.115	45.9381	88.0411	55.111	100.607	98.2692	59.0535	114.45	5.88272	5.85623	6.29367	5.61638	6.25677	6.56238	6.53484	6.64295	P	P	P	P	M	P	P	P	noncoding	NR_038025	4933412E12Rik	RefSeq	1724	chr10	+	116950561	116963279		chr10:116954730+116955527	TTTTCCTCAGGACCAGAAGTGCTCTGCGCTCTGCTATTAACCCCATGAAAAGAGTTCTTT	bidirectional	NM_001003950	Rab3ip	RAB3A interacting protein	-	116905783	116950380
ASMM10P035097	303.237	337.842	397.396	348.7	456.222	345.419	331.532	375.254	8.27016	8.67399	8.35891	8.20101	8.44224	8.40732	9.31297	8.38033	P	P	P	P	P	P	P	P	noncoding	AK008157	AK008157	Genbank	593	chr6	+	125083436	125084029		chr6:125083713+125084029	AATTTGTATCTTTTGAAAACCGCTCTCTCTACATGGCCACCACACTTTGCTTCTCTGTCT	intergenic
ASMM10P044644	11691.8	10136.5	12099.5	13517.1	17573.5	9144.4	2951.34	10426.8	13.3631	13.422	13.2375	13.4581	13.5863	13.1374	12.8304	13.1785	P	P	P	P	P	M	P	P	noncoding	ENSMUST00000121482	Gm8606	Ensembl	888	chrX	-	155504036	155504924		chrX:155504117-155504924	GGTTGATCAGAAAACTGTGGGCTCGCAGATTTTGCCAAAGATTAAAGCTGTTCCTCAGCT	intergenic
ASMM10P033339	118.658	112.867	170.774	175.115	207.133	165.481	104.729	209.879	6.94998	7.09524	7.19571	7.21019	7.33524	7.33602	7.43432	7.53634	M	P	P	P	P	P	P	P	noncoding	uc009cje.1	Kcmf1	UCSC_knowngene	723	chr6	-	72850382	72899292		chr6:72898993-72899292	CCCTCTGTGACTGGAGCTCGCCCGGCCTCGCGGTAGGCCTCTGCGCGTCCCTGGGCTCGG	exon sense-overlapping	NM_019715	Kcmf1	potassium channel modulatory factor 1	-	72841113	72899979
ASMM10P050008	1525.77	1118.72	2610.78	1147.41	3767.07	1286.68	381.508	1469.53	10.5265	10.3485	11.0054	9.89872	11.352	10.3106	9.55394	10.3567	M	P	P	P	P	M	P	P	noncoding	NR_035439	Mir1892	RefSeq	80	chr12	-	54645932	54646012	NM_134054	chr12:54645946-54646012	ACCAAAGTTTTGTAAGAAACAATACAGAATTTGGGGACGGGAGGGAGGATACTTTGAGAA	exon sense-overlapping	NM_134054	Sptssa	serine palmitoyltransferase, small subunit A	-	54645373	54656572
ASMM10P022434	362.557	321.286	869.738	604.403	465.58	1173.9	640.76	1295.81	8.52456	8.59153	9.47375	8.96735	8.46708	10.1664	10.4274	10.1708	M	P	P	P	P	M	P	P	noncoding	AK153600	AK153600	Genbank	1382	chr2	+	25194818	25196199		chr2:25196139+25196199	ATAATTTATCATACTGTTGACCTCCCTCTTAGAGGAATAAACAGAAGGCTCGTTGTCACT	natural antisense	NM_146115	Tor4a	torsin family 4, member A	-	25192719	25196813
ASMM10P056028	60.5428	52.6221	69.9908	138.901	62.6044	39.4315	18.4791	52.134	6.00622	6.03958	5.98198	6.89825	5.5599	5.19915	4.75658	5.47702	M	P	P	P	P	M	P	M	noncoding	TCONS_00008375	XLOC_006822	Alexander et al 2013	1215	chr13	-	74512432	74617696		chr13:74514124-74556047	CTCTTGCTTTTCTGAATAAGGGTTCCTCTATGTTTTAAATTCAGAACTATTCCATCCATC	intergenic
ASMM10P023341	363.968	438.533	519.547	537.067	443.122	298.088	121.802	331.301	8.53096	9.04373	8.7343	8.80141	8.40316	8.1857	7.67459	8.19584	M	P	P	P	P	M	P	M	noncoding	NR_040529	Gm13807	RefSeq	1295	chr2	+	93403546	93417830		chr2:93417760+93417830	CAGTCTGTTTTCAAGCTCAGAGATTCTCTTGCCTCTGCCTCTAGAGTGCTGGAATTAAAG	intergenic
ASMM10P053140	511.226	483.65	1014.84	786.575	514.886	1352.74	764.132	1546.17	9.00494	9.17553	9.69171	9.3554	8.61355	10.385	10.7256	10.4255	P	P	P	P	P	M	P	M	noncoding	ENSMUST00000126370	Ptpn5	Ensembl	3296	chr7	-	47077797	47132326		chr7:47091314-47091372	TTTCACCAGACCGGGAGAGAGGGTGGGTTGAGGGATGGATGGCCTTCTCCTTCTCCCAAA	exon sense-overlapping	NM_013643	Ptpn5	protein tyrosine phosphatase, non-receptor type 5	-	47077799	47133684
ASMM10P038322	35.1191	29.1095	36.5955	50.7142	49.3644	53.4994	27.6047	57.6303	5.23684	5.21471	5.08889	5.50642	5.21371	5.65659	5.35177	5.62556	P	P	P	P	P	M	P	M	noncoding	ENSMUST00000152139	Dlg2	Ensembl	2934	chr7	+	91672491	91998815		chr7:91998702+91998815	CAGGCATTGTGCTAATGTTCCTCTTATGAATTATGTCTTCCAACTCTGAATCAAATTATG	exon sense-overlapping	NM_011807	Dlg2	discs, large homolog 2 (Drosophila)	+	91090785	92449246
ASMM10P048573	45.4999	56.647	56.8865	72.4289	34.2079	21.5561	14.564	26.7432	5.59527	6.14773	5.69707	5.99753	4.68037	4.28112	4.40871	4.45462	M	P	P	P	P	P	A	M	noncoding	ENSMUST00000145068	1700047K16Rik	Ensembl	886	chr11	+	58322987	58324439		chr11:58324365+58324439	TGTCAGGGTGTTTTACTAAAGCAACAGACATGAAACTACCTGTCAAGACCATTATTGAAA	natural antisense	NM_001256518	Zfp672	zinc finger protein 672	-	58315113	58323113
ASMM10P053696	138.846	133.609	185.706	230.537	216.614	183.576	261.332	215.017	7.17232	7.33473	7.30707	7.61363	7.39261	7.48428	8.91778	7.57409	P	P	P	P	P	M	P	M	noncoding	ENSMUST00000135114	5530601H04Rik	Ensembl	1007	chrX	-	105042658	105070087		chrX:105069653-105069699	ACATCCATCCATCCTTTCATTCAGGAAAACATCTGAGCCCATGAATTGCCAGACCCTGGA	intergenic
ASMM10P010542	134.658	114.544	124.103	372.457	52.6911	46.3094	21.361	55.4194	7.13087	7.11588	6.76585	8.29897	5.30802	5.44161	4.97588	5.56837	P	P	P	P	P	M	P	P	noncoding	uc011zeh.1	Adamts6	UCSC_knowngene	5018	chr13	+	104287872	104494763		chr13:104445644+104445704	CTGGGAGAGCAGGACAGTTGGCTTCCTTCAAAGCCAACACCCTTGCTGCTTCATGGACTG	exon sense-overlapping	NM_001081020	Adamts6	a disintegrin-like and metallopeptidase (reprolysin type) with thrombospondin type 1 motif, 6	+	104287872	104494763
ASMM10P001584	93.1521	86.7949	119.693	238.759	92.7036	100.361	98.6142	116.913	6.60776	6.72558	6.71873	7.66767	6.13363	6.59129	7.34171	6.67496	M	P	P	P	P	M	P	M	noncoding	ENSMUST00000131048	Slc7a10	Ensembl	1620	chr7	+	35186420	35200914		chr7:35198908+35199539	TCTCTACTTTTGGAGGGATCAATGGCTACCTGTTCACCTCATCCAGTGCGGGGCCACAGC	exon sense-overlapping	NM_017394	Slc7a10	solute carrier family 7 (cationic amino acid transporter, y+ system), member 10	+	35186384	35201111
ASMM10P010522	31.7476	26.585	36.7834	40.6926	102.928	30.2983	55.1758	35.8037	5.09299	5.08701	5.09625	5.18691	6.28961	4.79811	6.42925	4.90985	M	P	P	P	P	M	P	M	noncoding	AK029176	AK029176	Genbank	1263	chr13	+	100832939	100834200		chr13:100834060+100834200	CACAGAAGGAAGGGGCTACAGGTGTGCTATTGTAAACAATTTTATTCCCTTTCTAAAAAT	natural antisense	NM_022885	Slc30a5	solute carrier family 30 (zinc transporter), member 5	-	100802647	100833427
ASMM10P034049	129.901	116.248	199.575	284.039	178.741	195.837	97.7072	202.771	7.08079	7.13568	7.4055	7.90928	7.11943	7.57671	7.32449	7.48864	P	P	P	P	P	M	P	M	noncoding	ENSMUST00000136896	Ipo8	Ensembl	6056	chr6	-	148770682	148789991		chr6:148772848-148774976	GGTTCTTTAAAGTTACTTTCAGTACTTTCACCTGAAGCAATCTTTCATGTCTTCCCTCCT	exon sense-overlapping	NM_001081113	Ipo8	importin 8	-	148770683	148831467
ASMM10P002740	11.7345	18.2353	19.8732	21.3207	18.9908	27.2763	30.0557	27.1267	3.6908	4.57881	4.25271	4.25358	3.83827	4.63362	5.48362	4.4741	A	A	A	P	A	M	P	M	noncoding	ENSMUST00000149861	4933406J08Rik	Ensembl	448	chr2	+	122186473	122204961		chr2:122186538+122190606	CCTCGCACCCTGACACGCTGAGAAATACGAAGAAAAATTGGTAGTTTTATTTGGGAACAA	exon sense-overlapping	NM_028914	4933406J08Rik	RIKEN cDNA 4933406J08 gene	+	122186271	122206393
ASMM10P040377	15066.7	12697.6	13680.7	9207.4	8713.59	4064.19	399.465	4659.94	13.7165	13.7428	13.4085	12.9082	12.5829	11.9429	9.63333	12.0029	M	P	P	P	P	M	P	M	noncoding	TCONS_00032259	XLOC_023662	Alexander et al 2013	133	chr8	+	43356074	43358101		chr8:43356103+43356163	CCCACTTCGTGTGTGTGTGTTCCCATCTGTCCTGATGATTTCAACGTTGCTTACATGAAA	intergenic
ASMM10P032088	32.7309	33.1066	41.2681	32.8532	48.1796	65.932	32.8537	73.6057	5.13572	5.39028	5.25561	4.87569	5.17911	5.95866	5.6239	5.98714	P	P	P	P	P	M	P	P	noncoding	ENSMUST00000118016	Gm15844	Ensembl	576	chr5	+	103624470	103625046		chr5:103624975+103625046	TATAACAAGGAAATTTGGCAACAGCAACTCAGTGATACTCCTCACGGTCCTCATGACCTC	intronic antisense	NM_029415	Slc10a6	solute carrier family 10 (sodium/bile acid cotransporter family), member 6	-	103605710	103629403
ASMM10P014874	606.948	497.533	556.184	497.742	863.707	398.196	50.9398	432.734	9.2555	9.21561	8.83565	8.69368	9.31208	8.61603	6.30187	8.59112	P	P	P	P	P	M	P	P	noncoding	ENSMUST00000181206	4930509G22Rik	Ensembl	2481	chr16	+	11178175	11192292		chr16:11192150+11192292	TCAGAGTTGTAATGCTTGGATGATTTTTGTTGGTATTTGTGATTGATTCACTGGATACAG	intergenic
ASMM10P051108	202.676	196.84	163.415	188.197	145.508	114.368	115.143	121.278	7.71034	7.89525	7.13445	7.31343	6.8163	6.78724	7.58409	6.73278	P	P	P	P	P	M	P	M	noncoding	AK041689	AK041689	Genbank	960	chr12	+	99393115	99394074		chr12:99394002+99394074	TTATCATAGCCAGACAGGGAGAGAGAGAACAGTGAGAGAAATACCACGTGCTTCTGAGAA	intronic antisense	NM_183186	Foxn3	forkhead box N3	-	99195093	99450074
ASMM10P051859	15.4207	18.5306	25.1868	24.3823	89.0292	56.4277	34.8999	62.2525	4.06975	4.60078	4.58452	4.44851	6.07366	5.73477	5.71326	5.73602	A	A	P	P	P	M	P	P	noncoding	AK036689	AK036689	Genbank	3228	chr13	-	60622981	60626209		chr13:60623247-60626209	CATGGATAACTGATCACTGTAATTGACACCCACACAACCCACAGCTATAAATGCATAAAC	intronic antisense	NM_029653	Dapk1	death associated protein kinase 1	+	60601946	60763186
ASMM10P043838	220.271	119.309	118.421	160.935	415.774	217.232	186.324	242.842	7.83036	7.17184	6.70445	7.1006	8.32188	7.72488	8.35401	7.74865	P	P	P	P	P	M	P	M	noncoding	ENSMUST00000122166	Gm14578	Ensembl	391	chrX	-	42888729	42889120		chrX:42888796-42889120	GCAAGGGTTACAGTAAACAATAATGGTGAGATGAAAGATTCTGCTATCACAGGTCCAGTT	intron sense-overlapping	NM_011855	Tenm1	teneurin transmembrane protein 1	-	42532392	43274786
ASMM10P001756	7.04667	5	9.90734	8.96423	47.0414	31.2418	39.2513	36.6495	2.97117	2.40026	3.30946	2.93263	5.14328	4.84445	5.90102	4.94487	A	A	A	A	P	P	P	P	noncoding	ENSMUST00000133644	Gm13299	Ensembl	425	chr4	-	42121612	42153435	ENSMUST00000142990, ENSMUST00000178043, ENSMUST00000178906, uc029vff.1	chr4:42153066-42153378	GTCAGAGGAGTTCTTGAATGACCTCAGACCAGATTGAATGACCTCAGACCAGAAGGAATA	bidirectional	ENSMUST00000108018	Gm13306	predicted gene 13306	+	42154039	42158835
ASMM10P001756	7.04667	5	9.90734	8.96423	47.0414	31.2418	39.2513	36.6495	2.97117	2.40026	3.30946	2.93263	5.14328	4.84445	5.90102	4.94487	A	A	A	A	P	P	P	P	noncoding	ENSMUST00000133644	Gm13299	Ensembl	425	chr4	-	42121612	42153435	ENSMUST00000142990, ENSMUST00000178043, ENSMUST00000178906, uc029vff.1	chr4:42153066-42153378	GTCAGAGGAGTTCTTGAATGACCTCAGACCAGATTGAATGACCTCAGACCAGAAGGAATA	bidirectional	NM_001199961	Ccl27b	chemokine (C-C motif) ligand 27b	+	42153444	42158846
humanlincRNA2129-_P1	91.2674	77.1472	559.74	183.149	73.4668	97.5787	36.5811	82.2951	6.57906	6.56399	8.84503	7.27305	5.80001	6.5488	5.78958	6.15155	M	P	A	P	P	M	P	P	noncoding	humanlincRNA2129-	humanlincRNA2129	lincRNA	13637	chr5	-	25877052	25890689		chr5:25877059-25877118	CTAGCAAAAAACCTGTCAGATGTTTCTCAAACTCCAAATGCCTTCCTAAAACCACACAGT	intergenic
ASMM10P023890	26.446	22.0799	20.9131	30.2395	45.2949	37.7939	11.7253	47.5493	4.84016	4.83871	4.32159	4.7611	5.08728	5.13444	4.09482	5.33961	P	P	A	P	P	P	A	P	noncoding	ENSMUST00000117846	Gm11673	Ensembl	331	chr2	+	143877948	143878279		chr2:143878167+143878279	AAACAGGCTGTGAAGCCTCTATGACACTGATGTAGTCAAAGTCAATACCCTGCTAAGACC	intergenic
ASMM10P027467	154.885	140.168	179.161	193.349	184.056	177.763	157.106	180.099	7.33165	7.40433	7.25823	7.35558	7.16536	7.43576	8.07558	7.31675	M	M	P	P	P	P	P	P	noncoding	ENSMUST00000117528	Gm12683	Ensembl	415	chr4	-	99520051	99520466		chr4:99520068-99520466	TCTCTGCAGAGTCTCCAGAGCCATTCATCTATCTGTCTTCTTCTCTTACGTGCTGGTTTT	intergenic
ASMM10P033012	871.88	695.213	1761.45	1271.43	791.05	2613.09	1362.58	2857.34	9.7559	9.67865	10.4515	10.0491	9.19214	11.3183	11.6246	11.3053	P	P	P	P	P	M	P	P	noncoding	uc012ejx.1	9330158H04Rik	UCSC_knowngene	1555	chr6	-	36387380	36390191		chr6:36389277-36389341	TAAACCTGTCGTCCTCACCAGAAGGCTCTCTCCCAAGGCGGAGTCAGGGGACAGCGTGGA	intronic antisense	NM_203491	Chrm2	cholinergic receptor, muscarinic 2, cardiac	+	36388083	36524774
ASMM10P047303	35.5874	28.5911	29.8511	36.9336	32.6389	53.3493	13.99	55.3387	5.25495	5.1898	4.81378	5.04581	4.61853	5.65199	4.35017	5.56541	P	P	P	P	P	P	A	P	noncoding	ENSMUST00000157004	Lpo	Ensembl	258	chr11	-	87816568	87817505		chr11:87817442-87817505	ATGAGGGCGGCAAACTGGAAGGCCACCTGCTGAGGCTGAGAGCCTTCTTATTGGGTTTCA	exon sense-overlapping	NM_080420	Lpo	lactoperoxidase	-	87806427	87826114
ASMM10P034128	2039.97	1685.89	1676.3	1868.41	3512.35	2480.42	600.483	2795.78	10.9549	10.9242	10.3837	10.6142	11.2465	11.2485	10.3153	11.2688	P	P	P	P	P	M	P	P	noncoding	ENSMUST00000125326	Mdfic	Ensembl	3635	chr6	+	15720720	15773304		chr6:15773244+15773304	GTACCTACAAAGCTAGTTGTAGACAATCCATGGCTAAATCATAGTAAGGCCCTGTCTACC	exon sense-overlapping	NM_175088	Mdfic	MyoD family inhibitor domain containing	+	15720660	15802169
ASMM10P047404	41.4156	27.224	38.6379	35.082	47.8474	45.7992	26.1178	42.689	5.4656	5.12033	5.16526	4.97142	5.16918	5.42626	5.27555	5.17471	P	P	P	P	P	M	P	P	noncoding	ENSMUST00000127420	Stau2	Ensembl	3081	chr1	-	16344298	16519253		chr1:16427580-16427657	TTCATCAGAAAGCTCATCTTGGCCGGAGCACCTGGAGGAGCCATCTTGGTTTCCGGTTCC	exon sense-overlapping	NM_001111272	Stau2	staufen (RNA binding protein) homolog 2 (Drosophila)	-	16228809	16519302
ASMM10P047404	41.4156	27.224	38.6379	35.082	47.8474	45.7992	26.1178	42.689	5.4656	5.12033	5.16526	4.97142	5.16918	5.42626	5.27555	5.17471	P	P	P	P	P	M	P	P	noncoding	ENSMUST00000127420	Stau2	Ensembl	3081	chr1	-	16344298	16519253		chr1:16427580-16427657	TTCATCAGAAAGCTCATCTTGGCCGGAGCACCTGGAGGAGCCATCTTGGTTTCCGGTTCC	exon sense-overlapping	NM_025303	Stau2	staufen (RNA binding protein) homolog 2 (Drosophila)	-	16228809	16519302
humanlincRNA1297+_P1	316.362	209.197	381.914	894.797	46.1725	59.9204	41.6364	64.7229	8.32932	7.98295	8.30346	9.55184	5.11518	5.82063	5.98791	5.79047	P	P	P	P	P	M	P	P	noncoding	humanlincRNA1297+	humanlincRNA1297	lincRNA	12856	chr16	+	82454964	82467820		chr16:82467757+82467816	ACCAATAGACTCTAATTTCATTTCCTTTTCCTATCTCAGCATAGCAATATGCACATGGAG	intergenic
mouselincRNA0591+_P1	36.5708	35.519	48.5013	38.5172	95.1236	42.0125	18.5957	38.962	5.29051	5.49021	5.47922	5.10946	6.17011	5.2954	4.76593	5.03881	P	P	P	P	P	M	A	P	noncoding	mouselincRNA0591+	mouselincRNA0591	lincRNA	16550	chr15	+	90417083	90433633		chr15:90433139+90433198	ACCAGCATTAACACCTTACATGTATTACAGTACTTGCCTGCATTTCTTTTCTAAAGCCTC	intergenic
ASMM10P022228	1121.8	926.116	1103.41	1103.83	1787.46	998.338	617.051	1014.99	10.1165	10.09	9.80741	9.8482	10.2972	9.94258	10.362	9.81614	P	P	P	P	M	M	P	P	noncoding	AK013066	AK013066	Genbank	882	chr2	-	181863348	181864228		chr2:181863424-181864228	TGGTTTAATTCCCAGCACCAATATGGTAGCTCACAAACGTCCATAACCTCCAGTTCCTGA	bidirectional	NM_025901	Polr3k	polymerase (RNA) III (DNA directed) polypeptide K	+	181864359	181870826
ASMM10P042164	71.9368	44.8862	80.8315	75.8766	79.3607	60.6297	36.1782	68.3385	6.25145	5.82254	6.17545	6.06459	5.90644	5.83715	5.77101	5.86927	P	P	P	P	M	M	P	P	noncoding	TCONS_00034287	XLOC_026109	Alexander et al 2013	646	chr9	-	107635543	107637199		chr9:107635721-107636067	CCATCTTACTCTCATAATTCACAAATGCTCAGAGTCCTGGTTTCTATTTGGCCTGTGGCG	intergenic
humanlincRNA2268+_P1	44.7648	30.9711	34.5232	51.8098	53.7311	48.0514	22.2282	52.5595	5.57296	5.29843	5.01448	5.53586	5.33739	5.49362	5.03651	5.49035	P	P	P	P	P	M	P	P	noncoding	humanlincRNA2268+	humanlincRNA2268	lincRNA	30306	chr15	+	56418555	56448861		chr15:56448785+56448844	CCTATTGCCTTTCGCCCTTTTAGGAAATGAGTTAACCATTTTGAAAGATTTCTTCACTTT	intergenic
ASMM10P023926	69.9687	40.7774	36.5097	42.9856	172.151	46.6053	28.9574	44.9346	6.21311	5.68607	5.08584	5.26656	7.06467	5.45133	5.42573	5.25304	P	P	P	P	M	P	P	P	noncoding	uc008msy.1	Pax1	UCSC_knowngene	1457	chr2	+	147368281	147393295		chr2:147393191+147393295	CAGGCTGTTGAGATTTCTTGGTGTGCTGGTGTATTTGTTGAATTTGAAATATAGAAAAAG	exon sense-overlapping	NM_008780	Pax1	paired box 1	+	147364993	147375048
ASMM10P013471	39.6403	28.8624	105.162	57.8061	38.9832	100.345	78.4134	100.777	5.40474	5.20286	6.53979	5.68088	4.86875	6.591	6.97902	6.46073	P	P	P	P	M	P	P	P	noncoding	AK158479	AK158479	Genbank	745	chr15	+	58212485	58213229		chr15:58213166+58213229	AATTTATCTGATTTTCTGTGAGTAAGAGTTCTTTAGAGTGTTCTAAACTCCCCTGGGACT	intronic antisense	NM_026346	Fbxo32	F-box protein 32	-	58175878	58214892
ASMM10P035143	23.6091	11.6066	18.9104	25.1384	15.2572	21.7417	5	20.8092	4.68121	3.96854	4.1847	4.49378	3.51284	4.29301	2.39813	4.07019	P	A	A	P	A	P	A	P	noncoding	uc009dyn.1	DQ697370	UCSC_knowngene	107	chr6	+	127798039	127798146		chr6:127798084+127798146	AGGATTATGGCAAAAATGACTCTGGAGTACTTCTCAACAGTGAACGTCTGCTGTCGCCAT	intergenic
ASMM10P041091	27.0715	19.363	36.5995	41.9852	18.0856	67.8538	45.725	86.6772	4.87395	4.65998	5.08958	5.23517	3.7696	6.00906	6.13668	6.23332	P	A	P	P	A	P	P	P	noncoding	NR_045849	4933417D19Rik	RefSeq	1229	chr8	+	123235090	123242359		chr8:123241812+123242359	GTTCAATAAATGCCCAATAACCAAGTTACATCTAGCCTGACTCCAAGAGGCTCCAACGAC	natural antisense	NM_028200	Vps9d1	VPS9 domain containing 1	-	123242355	123254175
ASMM10P041091	27.0715	19.363	36.5995	41.9852	18.0856	67.8538	45.725	86.6772	4.87395	4.65998	5.08958	5.23517	3.7696	6.00906	6.13668	6.23332	P	A	P	P	A	P	P	P	noncoding	NR_045849	4933417D19Rik	RefSeq	1229	chr8	+	123235090	123242359		chr8:123241812+123242359	GTTCAATAAATGCCCAATAACCAAGTTACATCTAGCCTGACTCCAAGAGGCTCCAACGAC	natural antisense	NM_030176	Spata2l	spermatogenesis associated 2-like	-	123232257	123236209
ASMM10P002781	21.9091	18.5898	28.6959	25.0641	33.5413	22.9477	73.4518	27.1796	4.56579	4.60647	4.75825	4.4886	4.65572	4.37583	6.87532	4.47699	P	A	P	P	M	P	P	P	noncoding	ENSMUST00000150721	Ankrd45	Ensembl	575	chr1	+	161142711	161164215		chr1:161142845+161155245	GTCATCCAAGGGTACACGCTCTTACACTGCGCTGCAGCCTGGGGCCGTCTGGAAACTTTG	exon sense-overlapping	NM_028664	Ankrd45	ankyrin repeat domain 45	+	161142711	161170507
ASMM10P024885	43.2911	35.245	71.2342	58.7329	29.1591	77.4893	41.2319	86.9089	5.53096	5.47562	6.00682	5.70298	4.45531	6.20393	5.97295	6.23797	P	P	P	P	M	P	P	P	noncoding	uc008pqp.1	AK086005	UCSC_knowngene	336	chr3	-	85544316	85553389		chr3:85544337-85544556	CTCTACTCCCTAGGATAAATTGGGGTTCACTTCAAAGTTGTTTATAAATGATTCATACTC	intergenic
humanlincRNA1546+_P1	79.2864	57.8308	105.673	154.485	80.9287	83.1306	64.2265	99.5447	6.38203	6.17435	6.54836	7.04079	5.93905	6.31349	6.6639	6.4447	P	P	P	P	M	P	P	P	noncoding	humanlincRNA1546+	humanlincRNA1546	lincRNA	42879	chr5	+	54152981	54195860		chr5:54195782+54195841	TTCTGATGACCATTATGCTGGGTAACTGACGCTTTCTTTCCAATCTGGCTTTCCCTAGGT	intergenic
ASMM10P057884	31.4834	30.7673	33.1987	36.7636	40.1095	58.1685	40.8957	56.9632	5.08177	5.29101	4.96187	5.0385	4.91042	5.77972	5.96047	5.60698	P	P	P	P	M	P	P	P	noncoding	AI594368	mouselincRNA0219	lincRNA	479	chr10	-	118984886	118985351	NM_001099276	chr10:118985111-118985351	CCCTCAGCCGCATGACAACACCCCATTTCAAGTGCCTATAGAATATATATAGTATAGACA	intergenic
ASMM10P015810	15.7715	12.2464	27.3869	25.1946	135.313	50.2908	29.4706	50.5338	4.09984	4.04271	4.6992	4.4981	6.70725	5.56122	5.45232	5.42826	A	A	P	P	M	M	P	P	noncoding	uc008bhz.2	DQ713888	UCSC_knowngene	65	chr17	-	27313129	27313194		chr17:27313143-27313194	ATAAGTGACATGTGTCTAGGACATGTTAAACTGCCAAGACTGACATCTCCTTTTGGACAT	intergenic
ASMM10P029259	20.1184	18.4125	12.1731	25.6384	27.6566	59.5116	20.8901	80.936	4.44411	4.59169	3.58797	4.52422	4.38088	5.81233	4.94212	6.1238	A	A	A	P	M	M	P	P	noncoding	ENSMUST00000141376	Magoh	Ensembl	483	chr4	+	107882989	107887387		chr4:107883007+107883067	GTGCGGTGGTTTGAAGGAGAATGGCCCCTTTAGGCTCATACATTTTAAACTTGATTGCAG	exon sense-overlapping	NM_010760	Magoh	mago-nashi homolog, proliferation-associated (Drosophila)	+	107879812	107887398
ASMM10P030807	345.784	287.571	336.882	358.878	494.387	285.126	138.514	321.811	8.45926	8.43155	8.12788	8.24291	8.56131	8.1204	7.87605	8.15707	P	P	P	P	P	P	P	P	noncoding	uc008ypk.1	AK138792	UCSC_knowngene	665	chr5	-	109769406	109796298		chr5:109796203-109796298	TTCTGTGCTCTGTCCTGCCGCTGGATGCTGTTTAGGGTGTTCAGGCAAGCTCCGAAGTTG	intergenic
ASMM10P036774	100.727	82.4948	82.4222	94.5631	153.511	75.7607	47.8691	77.7811	6.71148	6.65435	6.20073	6.36904	6.89519	6.16946	6.2061	6.06421	P	P	P	P	P	M	P	P	noncoding	AK081893	AK081893	Genbank	1754	chr7	-	110119989	110121740		chr7:110120003-110120330	CCTTCACTCTGAGCCATCTGTCAGCTCTGCCAAGCTGAATTTTTAATAAAAGCCCATTTT	bidirectional	NM_009516	Wee1	WEE 1 homolog 1 (S. pombe)	+	110122058	110143299
ASMM10P026312	20.1985	15.6149	24.8833	16.8611	17.6872	22.4374	19.8669	36.9522	4.45089	4.37554	4.56684	3.90819	3.73762	4.34339	4.86473	4.95731	P	A	P	A	A	M	P	M	noncoding	AK015852	AK015852	Genbank	851	chr3	+	102935448	102936298		chr3:102936185+102936298	TCCCACGTGCCGGGTTCTCTACCAAGTCTGCGCTCAAAATTGTCGGAGGATGCTGGGAAA	natural antisense	NM_011516	Sycp1	synaptonemal complex protein 1	-	102818498	102936100
ASMM10P051464	200.992	188.876	393.73	358.813	177.644	448.642	302.533	502.784	7.69765	7.83075	8.34582	8.24273	7.11058	8.78202	9.17107	8.80215	P	P	P	P	P	M	P	M	noncoding	ENSMUST00000118338	Vmn1r-ps97	Ensembl	603	chr13	-	22136423	22137026		chr13:22136443-22137026	ATCATAGAAGCAGTTCTAAGGATGGTAAACTGCTCGCCTCCTGTTTATCCTGATCTGCAG	intergenic
ASMM10P016648	326.928	312.16	343.227	490.34	400.29	340.375	239.323	382.576	8.37538	8.5462	8.15492	8.67235	8.26676	8.38293	8.76843	8.4121	M	P	P	P	P	P	P	P	noncoding	ENSMUST00000159731	Airn	Ensembl	435	chr17	+	12741397	12830151		chr17:12798379+12798439	CTGATGGACCTTCGAGCCAGTCCTCTCCAGCTCTTCCCTTGAAGAGAAATGATCAGAGAG	intronic antisense	NM_010515	Igf2r	insulin-like growth factor 2 receptor	-	12682405	12769706
ASMM10P020425	138.258	129.22	179.933	220.483	172.48	191.604	144.122	202.451	7.16607	7.28634	7.26352	7.54865	7.06793	7.545	7.93756	7.48589	M	P	P	P	P	M	P	M	noncoding	ENSMUST00000127131	Swi5	Ensembl	1194	chr2	-	32286597	32288031		chr2:32286614-32287596	AATACTCTTCATCCTCCTGCCTTAGCAACTCAAAATGCTAGAGAGCCAGGATAAATTATG	exon sense-overlapping	NM_175190	Swi5	SWI5 recombination repair homolog (yeast)	-	32278815	32288068
ASMM10P012201	406.555	357.015	517.879	976.551	343.247	308.341	157.689	339.513	8.68964	8.74896	8.72894	9.68184	8.04511	8.23727	8.08082	8.23108	M	P	P	P	P	M	P	M	noncoding	AK039328	AK039328	Genbank	2643	chr14	+	75527059	75529702		chr14:75529536+75529702	ATCTCAGTACTAAATGTATCTTTCCGCTTCTGTTCTTCCAGCCCAATGGCCAACTTGTAT	intergenic
ASMM10P013456	89.4984	60.3071	88.3372	68.9024	151.032	68.6074	18.842	79.4584	6.55063	6.23121	6.29877	5.92174	6.87095	6.02812	4.78708	6.09722	P	P	P	P	P	M	P	M	noncoding	uc007vry.1	AK164741	UCSC_knowngene	3076	chr15	+	55112427	55115503		chr15:55115367+55115503	TCCATCCCAACTGTGTTCATCTTGTATGATTCCTGACATCTAGTGATGCTCGGCCTTTCT	exon sense-overlapping	NM_145470	Deptor	DEP domain containing MTOR-interacting protein	+	55112482	55252780
ASMM10P001815	934.014	1121.1	1551.24	1988.65	1202.99	1150.09	973.603	1253.41	9.84733	10.3537	10.272	10.7021	9.75216	10.1402	11.1213	10.1198	P	P	P	P	P	P	P	P	noncoding	ENSMUST00000134815	Fkbp10	Ensembl	853	chr11	+	100415844	100422089		chr11:100416022+100420890	GAAAAAGTTTGACTCCAGCGGGCCTCATCCCCCCTGATGCCACCCTCTATTTTGACGTGG	exon sense-overlapping	NM_001163481	Fkbp10	FK506 binding protein 10	+	100415693	100424840
ASMM10P001815	934.014	1121.1	1551.24	1988.65	1202.99	1150.09	973.603	1253.41	9.84733	10.3537	10.272	10.7021	9.75216	10.1402	11.1213	10.1198	P	P	P	P	P	P	P	P	noncoding	ENSMUST00000134815	Fkbp10	Ensembl	853	chr11	+	100415844	100422089		chr11:100416022+100420890	GAAAAAGTTTGACTCCAGCGGGCCTCATCCCCCCTGATGCCACCCTCTATTTTGACGTGG	exon sense-overlapping	NM_010221	Fkbp10	FK506 binding protein 10	+	100415693	100424840
ASMM10P020220	30.5258	39.414	40.2944	63.6726	53.47	42.0673	31.7374	46.9182	5.03938	5.63849	5.22247	5.8154	5.33048	5.29713	5.5695	5.32054	P	P	P	P	P	M	P	P	noncoding	ENSMUST00000168048	Gm17171	Ensembl	534	chr2	-	20300816	20324670		chr2:20301030-20301104	GCCCAGGCCCAAGAGTTTTCCAAACTGAAGAGATTCCTTGGATTAACATCCCTCAAGTAA	intronic antisense	NM_001081006	Etl4	enhancer trap locus 4	+	20289912	20810535
ASMM10P023795	2182.85	1786.01	3640.85	1812.8	5555.61	2051.23	1057.22	2256.82	11.0484	11.0087	11.4797	10.567	11.9308	10.9704	11.239	10.959	P	P	P	P	P	M	P	P	noncoding	ENSMUST00000121009	Gm14049	Ensembl	636	chr2	+	130987983	130988619		chr2:130988304+130988619	AGTACCTCCCCAAAATCAAAGGTGAGCACCCAGCTTATCCATTGGTGATGTTGCAAAGAA	intron sense-overlapping	NM_009730	Atrn	attractin	+	130906495	131030326
ASMM10P033822	95.2724	82.3797	118.324	226.024	95.2408	60.1198	44.907	73.828	6.63675	6.65199	6.7034	7.58554	6.17254	5.8258	6.10868	5.98984	P	P	P	P	P	M	P	P	noncoding	AK051781	AK051781	Genbank	1491	chr6	-	127661361	127662852		chr6:127661424-127662852	CAAGCTCAGAGATGTTGATCTATATGGATTCACCTTTCCATCCATTTCTTTTTTACTTCC	intergenic
ASMM10P016449	41.1266	75.725	33.5174	80.8352	186.956	46.3295	41.7006	56.152	5.4552	6.5385	4.97615	6.15322	7.18607	5.44194	5.99013	5.58784	P	P	P	P	P	M	P	M	noncoding	TCONS_00013630	XLOC_010972	Alexander et al 2013	930	chr17	-	74519659	74527830		chr17:74519673-74519795	GTTGTCTTTCAGTCAATCAAAATTGTCAACTCGATTAATAAATCTTTGACCCGAAGAGCC	bidirectional	NM_007566	Birc6	baculoviral IAP repeat-containing 6	+	74528294	74703356
ASMM10P025675	77.3136	58.7476	78.785	144.392	78.4931	66.2142	40.9752	78.1021	6.3475	6.19602	6.13845	6.95186	5.89087	5.9656	5.9631	6.06998	P	P	P	P	P	M	P	M	noncoding	uc008osm.1	Hltf	UCSC_knowngene	3628	chr3	+	20058290	20118476		chr3:20058464+20058524	GGTTTTCATGCCCATTTTTGCAACAATTATCCCTATCCTTTAAAATAATGGGGCTTCAAG	exon sense-overlapping	NM_009210	Hltf	helicase-like transcription factor	+	20057810	20118490
ASMM10P025675	77.3136	58.7476	78.785	144.392	78.4931	66.2142	40.9752	78.1021	6.3475	6.19602	6.13845	6.95186	5.89087	5.9656	5.9631	6.06998	P	P	P	P	P	M	P	M	noncoding	uc008osm.1	Hltf	UCSC_knowngene	3628	chr3	+	20058290	20118476		chr3:20058464+20058524	GGTTTTCATGCCCATTTTTGCAACAATTATCCCTATCCTTTAAAATAATGGGGCTTCAAG	exon sense-overlapping	NM_144959	Hltf	helicase-like transcription factor	+	20057810	20108521
ASMM10P026893	27.2357	23.0745	29.4752	41.6824	181.933	33.4816	37.1825	36.6942	4.88061	4.89907	4.7959	5.2227	7.14424	4.94866	5.81701	4.94732	P	P	P	P	P	P	P	P	noncoding	ENSMUST00000126314	Gm12381	Ensembl	2186	chr4	-	38571666	38855483		chr4:38571712-38573312	GTATATTAAACTCACACATGAGCATGGTCTCTAGCATCCTATTGACTCTGTTTCATATTA	intergenic
ASMM10P025047	191.912	181.49	218.671	310.931	188.503	155.539	124.318	180.156	7.62925	7.77429	7.53236	8.03938	7.19924	7.24321	7.70268	7.31792	P	P	P	P	P	P	P	P	noncoding	ENSMUST00000143287	Gm15265	Ensembl	814	chr3	-	94998833	95004869		chr3:95004460-95004869	TAAGCTCCCAGGCAATCCTGCCTCGTCTTGACTTATTGCCATTTCTGTTCTGTTCCTAAT	natural antisense	NM_175356	Pi4kb	phosphatidylinositol 4-kinase, catalytic, beta polypeptide	+	94974730	95006843
ASMM10P046579	97.9433	124.856	134.645	135.482	338.07	71.8442	84.9007	93.1878	6.67411	7.23904	6.86866	6.86186	8.01938	6.09476	7.10357	6.34614	P	P	P	P	P	P	P	P	noncoding	NR_045100	Gm12159	RefSeq	1447	chr11	-	45102865	45116928		chr11:45102891-45104171	TGAGGTTATATGGGAGAACTCTGTAGAAAATGGTTATGTCTGCCTGCAATAAAATTTCCT	intergenic
ASMM10P029138	11.2349	19.0176	19.9006	26.2078	40.9925	28.983	21.5087	24.0362	3.63119	4.63599	4.25429	4.5545	4.94205	4.72872	4.9867	4.29151	A	A	A	P	P	M	P	M	noncoding	ENSMUST00000156910	Hook1	Ensembl	3621	chr4	+	96021240	96025391		chr4:96021507+96021567	TAATTTTGGGGGACACTATATCGACATCTTAACTGTCTGAGTCATTCTTTTCTATTGCAG	exon sense-overlapping	NM_030014	Hook1	hook homolog 1 (Drosophila)	+	95967378	96024274
ASMM10P024501	20.7622	18.4408	16.6917	14.4667	15.018	58.6851	51.2871	72.4129	4.49157	4.59407	4.01352	3.67832	3.48837	5.79073	6.31292	5.96128	M	A	A	A	A	M	P	P	noncoding	AK143464	AK143464	Genbank	2995	chr3	-	11054950	11058045		chr3:11057483-11058045	ATAACGCAGCATAATTTCTTTTAGAGCGGCAAACCAAATCTGAGGAGATTGTCCCGCCTC	intergenic
ASMM10P056356	31.1815	38.3989	46.781	60.5196	48.9595	60.1484	25.8719	82.4948	5.06742	5.601	5.43001	5.74623	5.20093	5.82647	5.26099	6.15523	M	P	P	P	P	P	P	P	noncoding	TCONS_00023217	XLOC_018002	Alexander et al 2013	482	chr4	-	144855003	144871107		chr4:144855402-144871041	AAAGAGAGCTTGTCTCTCAGGAAGAGACTTCACATGGTTCTGATTCCTCTCTTACAGCTC	intergenic
ASMM10P016166	21552.5	17367.5	23277.6	21192.8	36088.6	19556.3	10554.3	22426.4	14.1847	14.1347	14.1965	14.1082	14.6064	14.2895	14.616	14.3519	P	P	P	P	P	P	P	P	noncoding	ENSMUST00000121555	Rpl18-ps1	Ensembl	525	chr1	+	60900897	60901422		chr1:60901050+60901422	AAGAAGATGAAGAAGTCACCTGGGGAGATTGTGTACTGCGGACAGGTGTTTGAGAAATCA	intergenic
ASMM10P043566	30719.9	25317.6	28913	30696.5	54278	24937.6	16233.3	29024.4	14.673	14.6573	14.5725	14.6476	15.2025	14.6821	15.2385	14.7518	P	P	P	P	P	P	P	P	noncoding	ENSMUST00000119187	Gm16106	Ensembl	294	chr10	+	81504472	81504766		chr10:81504561+81504621	ATCAGCCAGCACTCCAAGTAAACTTGCTCCTTCTGGGATAAGACCAAGATGAAGAGATGA	intronic antisense	NM_010304	Gna15	guanine nucleotide binding protein, alpha 15	-	81502313	81524225
ASMM10P049888	202.23	179.981	184.893	339.057	112.817	112.352	56.3249	119.38	7.7063	7.7597	7.30214	8.15849	6.42901	6.76152	6.46253	6.70584	P	P	P	P	P	M	P	M	noncoding	AK082211	AK082211	Genbank	3726	chr12	-	24827405	24831124		chr12:24827461-24830547	CCTTGCCCTTGCCTCTGAAAATGGAAATGGCTATGATAATTAAAGATTGCTACAATAAAA	bidirectional	NM_001083341	Mboat2	membrane bound O-acyltransferase domain containing 2	+	24831598	24960299
ASMM10P049888	202.23	179.981	184.893	339.057	112.817	112.352	56.3249	119.38	7.7063	7.7597	7.30214	8.15849	6.42901	6.76152	6.46253	6.70584	P	P	P	P	P	M	P	M	noncoding	AK082211	AK082211	Genbank	3726	chr12	-	24827405	24831124		chr12:24827461-24830547	CCTTGCCCTTGCCTCTGAAAATGGAAATGGCTATGATAATTAAAGATTGCTACAATAAAA	bidirectional	NM_026037	Mboat2	membrane bound O-acyltransferase domain containing 2	+	24831598	24960299
ASMM10P047790	52.4015	40.913	82.3731	67.3293	47.3677	115.575	53.7042	123.58	5.80201	5.6921	6.20028	5.89024	5.15531	6.80244	6.38259	6.75979	P	P	P	P	P	M	P	M	noncoding	ENSMUST00000125873	BC006965	Ensembl	666	chr11	-	112677289	112691359		chr11:112677303-112677405	TTAGAGAAATTGTAGGCAAGACACAATCTTCCTTTCACAGGGGTCACCTAAGACCATTGG	intergenic
ASMM10P019115	31.5109	27.0275	38.0873	37.4324	41.305	92.412	32.9453	97.2855	5.08299	5.10981	5.14721	5.06601	4.9551	6.47115	5.62846	6.40899	P	P	P	P	P	M	P	P	noncoding	uc008hcp.1	4430402I18Rik	UCSC_knowngene	1812	chr19	-	28901267	28967730		chr19:28901281-28901441	GTTTATGGGGCTTTGTCTCCTTAACAAGCTCCTCCATGAACATGTCTTTTGAAAAATCCC	exon sense-overlapping	NM_198651	4430402I18Rik	RIKEN cDNA 4430402I18 gene	-	28923063	28964154
ASMM10P019115	31.5109	27.0275	38.0873	37.4324	41.305	92.412	32.9453	97.2855	5.08299	5.10981	5.14721	5.06601	4.9551	6.47115	5.62846	6.40899	P	P	P	P	P	M	P	P	noncoding	uc008hcp.1	4430402I18Rik	UCSC_knowngene	1812	chr19	-	28901267	28967730		chr19:28901281-28901441	GTTTATGGGGCTTTGTCTCCTTAACAAGCTCCTCCATGAACATGTCTTTTGAAAAATCCC	natural antisense	NM_009199	Slc1a1	solute carrier family 1 (neuronal/epithelial high affinity glutamate transporter, system Xag), member 1	+	28835165	28913960
ASMM10P056530	102.394	112.581	152.188	118.844	116.26	108.212	156.863	125.2	6.73833	7.09182	7.03839	6.68231	6.47837	6.7057	8.0741	6.78054	P	P	P	P	P	M	P	M	noncoding	TCONS_00032408	XLOC_024216	Alexander et al 2013	779	chr8	-	20258486	20261819		chr8:20261374-20261584	GTGAGCCTGGGATCTTTTAGCCCCAAACACACCCACCACTTGGAGGGAAGCAAAAATTCC	intergenic
ASMM10P031374	62.1932	68.5603	73.3488	127.639	103.702	52.1642	65.7487	63.4586	6.04838	6.40079	6.04386	6.78276	6.30075	5.61725	6.70595	5.762	P	P	P	P	P	M	P	M	noncoding	uc009arj.2	DQ543012	UCSC_knowngene	80	chr5	-	149812183	149812263		chr5:149812199-149812263	TGCCAAATGCTACACATGTCCACTGTAACCACCAATAGAATGGTCTTCCTATGCACATGC	intergenic
ASMM10P023960	91622.5	71920.4	89654	88021.2	141402	74706.9	36011	86098	16.2062	16.0411	16.2308	16.1802	16.5906	16.4242	16.3284	16.468	P	P	P	P	P	P	P	M	noncoding	ENSMUST00000123217	Gins1	Ensembl	602	chr2	+	150912818	150927545		chr2:150927485+150927545	TCGGACTGTATGCTGCTGTCGGTAATAAGTCTCAGTAGACCTGGAACATCACCTCGCCAT	exon sense-overlapping	NM_001163476	Gins1	GINS complex subunit 1 (Psf1 homolog)	+	150909593	150926070
ASMM10P023960	91622.5	71920.4	89654	88021.2	141402	74706.9	36011	86098	16.2062	16.0411	16.2308	16.1802	16.5906	16.4242	16.3284	16.468	P	P	P	P	P	P	P	M	noncoding	ENSMUST00000123217	Gins1	Ensembl	602	chr2	+	150912818	150927545		chr2:150927485+150927545	TCGGACTGTATGCTGCTGTCGGTAATAAGTCTCAGTAGACCTGGAACATCACCTCGCCAT	exon sense-overlapping	NM_027014	Gins1	GINS complex subunit 1 (Psf1 homolog)	+	150909593	150931280
ASMM10P033016	19.2629	17.786	26.2337	19.0905	137.216	23.7358	16.1135	20.5977	4.38361	4.54497	4.63793	4.09303	6.72794	4.42349	4.55832	4.05493	A	A	P	A	P	M	A	P	noncoding	AK032585	AK032585	Genbank	3181	chr6	-	36840805	36843986		chr6:36842626-36843986	ACCTCAAAGCACAGAACAGCACATGAACAGCCCGCTCATGCAGAACAATGAAATTTATTA	intergenic
ASMM10P028408	313.401	250.553	444.655	596.028	175.176	492.814	262.328	570.417	8.31548	8.2329	8.51863	8.94658	7.08924	8.9168	8.92366	8.98644	P	P	P	P	P	M	P	P	noncoding	ENSMUST00000181062	Agrn	Ensembl	8612	chr4	-	156165293	156186107		chr4:156167861-156168545	TCTTCCTCTCATCTGCACATGTTTACAAAGGGGATTTTGGCCTGCATTTAGCCTGTCTTG	exon sense-overlapping	NM_021604	Agrn	agrin	-	156165289	156197488
ASMM10P045837	78.3827	78.4493	130.899	143.349	64.0897	223.625	188.472	257.223	6.36722	6.58731	6.83467	6.94143	5.59763	7.76906	8.3724	7.82951	M	P	P	P	P	P	P	P	noncoding	ENSMUST00000149939	Rps6ka3	Ensembl	755	chrX	+	159362405	159363740		chrX:159362581+159362641	GAAATATGGGAGAAGAAAAGGAAAATTAACCTCGTCTTTTTCTTCTCCTTCACCTGATAG	exon sense-overlapping	NM_148945	Rps6ka3	ribosomal protein S6 kinase polypeptide 3	+	159256119	159363485
ASMM10P725	10.6155	11.1196	20.7672	29.5196	7.15862	39.5396	20.6351	39.7192	3.54711	3.91073	4.31281	4.72703	2.5701	5.20351	4.92207	5.06608	A	A	A	P	A	P	P	P	noncoding	uc.304-	uc.304	UCR	272	chr19	-	45329908	45330180		chr19:45329917-45329976	TTATATAGACAGAATTAGCTCGGTGACAGCGAGCCTGATTGTCTTTCACTAGGGGTTTGG	intergenic
ASMM10P049624	29.0047	15.6616	40.9414	38.2722	11.0646	36.1349	20.9388	52.8762	4.9634	4.3801	5.24353	5.09982	3.04699	5.06921	4.94549	5.50056	P	A	P	P	A	P	P	P	noncoding	ENSMUST00000141556	Mrps7	Ensembl	572	chr11	+	115604866	115607001		chr11:115604962+115605022	TTTCTGCTGAGGGATCCGGAGTACAGCCCGGGAAAGCTAACCATGTTTTTCTCCTTGAAG	exon sense-overlapping	NM_025305	Mrps7	mitchondrial ribosomal protein S7	+	115604150	115607624
ASMM10P017429	151.633	146.598	253.654	237.225	149.822	320.839	200.652	345.567	7.30252	7.46663	7.73765	7.65662	6.85957	8.29417	8.46978	8.25386	P	P	P	P	P	M	P	P	noncoding	AK052337	AK052337	Genbank	2748	chr17	+	66449853	66452599		chr17:66452400+66452599	GGAGGTCTTTAGGACTAACTTATTATGTTAATGTTCTTCTCCTGTAACCTCCCTTATTTT	bidirectional	NM_001114098	Soga2	SOGA family member 2	-	66336981	66449750
ASMM10P017429	151.633	146.598	253.654	237.225	149.822	320.839	200.652	345.567	7.30252	7.46663	7.73765	7.65662	6.85957	8.29417	8.46978	8.25386	P	P	P	P	P	M	P	P	noncoding	AK052337	AK052337	Genbank	2748	chr17	+	66449853	66452599		chr17:66452400+66452599	GGAGGTCTTTAGGACTAACTTATTATGTTAATGTTCTTCTCCTGTAACCTCCCTTATTTT	bidirectional	NM_172963	Soga2	SOGA family member 2	-	66336981	66449750
ASMM10P009873	74.9908	59.4729	96.8327	60.2607	49.4463	71.1736	20.2663	75.1814	6.30826	6.21211	6.42476	5.73901	5.21563	6.08043	4.89352	6.01431	P	P	P	P	P	P	P	P	noncoding	NR_027892	5430402O13Rik	RefSeq	940	chr6	+	50566642	50594865		chr6:50567025+50589908	AAGCTGGGGAAGTGAATGGATGAACTGGGAGATGTCTGACTCGACTTAGAATTTCTGAAG	intronic antisense	NM_027564	4921507P07Rik	RIKEN cDNA 4921507P07 gene	-	50573303	50596590
ASMM10P028566	480.906	274.553	305.161	363.448	803.374	417.365	331.334	452.777	8.92095	8.36802	7.98952	8.26204	9.21216	8.67662	9.31208	8.65402	M	P	P	P	P	P	P	P	noncoding	ENSMUST00000117711	Gm11892	Ensembl	1202	chr4	+	24238099	24239301		chr4:24239220+24239301	CTCTTCTCTGAATATCAGCAGTACCAGGATGCTACCACAGAAGAGGAAGAGGATTTCAGA	intergenic
ASMM10P002401	45.8166	44.4043	47.8836	49.2853	55.6903	49.0435	26.4784	50.7219	5.60559	5.81126	5.46144	5.46758	5.39096	5.52675	5.29596	5.435	P	P	P	P	P	P	P	P	noncoding	ENSMUST00000144208	Gm14617	Ensembl	607	chr2	-	174838056	174841051		chr2:174838118-174838642	TGTCTGTGAGTACGGGTCTTCTACCACCAGCAACGTTTGCACAAAACAAAAACCCTGGAG	intergenic
ASMM10P047031	9.19084	12.5386	8.55142	9.96446	36.0837	30.3952	20.0955	32.5939	3.34898	4.07574	3.10454	3.0973	4.76036	4.80226	4.8812	4.76036	A	A	A	A	P	P	P	P	noncoding	TCONS_00000430	XLOC_001054	Alexander et al 2013	252	chr1	-	86465879	86466239		chr1:86465893-86465984	AGCACTTGGGACGCAGTGAGTTCCAGGCTAGCCTGATCTACATAGAGAAAGCCTACCAAG	intergenic
ASMM10P025065	573.487	494.973	645.918	809.375	1516.31	1591.36	1081.41	1788.9	9.17577	9.20866	9.05679	9.40021	10.0763	10.6121	11.2748	10.6313	M	P	P	P	P	P	P	P	noncoding	ENSMUST00000176569	6330562C20Rik	Ensembl	557	chr3	-	95311375	95315127		chr3:95311420-95311607	GACTTCTTCAGTCTCCATCTTCCAGTTGTGTGTGCTTATCTATCTCCTTGAGACTTCTTC	bidirectional	NM_029789	Cers2	ceramide synthase 2	+	95315251	95323568
ASMM10P028010	217.921	197.144	336.167	344.387	216.991	345.697	234.063	396.828	7.81286	7.89734	8.12283	8.18136	7.39488	8.40776	8.72925	8.46469	P	P	P	P	P	P	P	P	noncoding	ENSMUST00000130984	Catsper4	Ensembl	362	chr4	-	134226497	134227350		chr4:134226511-134226561	GATGCTGGCCTGATTTCTACCCCCACTGGTCTAACCTGGGACAAGATGCTTTCCTCTTGG	exon sense-overlapping	NM_001130030	Catsper4	cation channel, sperm associated 4	-	134211967	134227383
ASMM10P028010	217.921	197.144	336.167	344.387	216.991	345.697	234.063	396.828	7.81286	7.89734	8.12283	8.18136	7.39488	8.40776	8.72925	8.46469	P	P	P	P	P	P	P	P	noncoding	ENSMUST00000130984	Catsper4	Ensembl	362	chr4	-	134226497	134227350		chr4:134226511-134226561	GATGCTGGCCTGATTTCTACCCCCACTGGTCTAACCTGGGACAAGATGCTTTCCTCTTGG	exon sense-overlapping	NM_177866	Catsper4	cation channel, sperm associated 4	-	134211967	134227383
ASMM10P031717	139087	114128	150419	112433	175974	107190	93948.6	124430	16.8256	16.6577	17.0022	16.5455	16.9316	16.9597	17.2177	16.9795	P	P	P	P	P	P	P	P	noncoding	ENSMUST00000162135	Gm15796	Ensembl	204	chr5	+	38507462	38507666		chr5:38507548+38507666	TGCTGTTTGTGATATGAGGCAGATAGTTGCTGTGGGTGTCATCAAAGCTGTGGACAAGAA	intergenic
ASMM10P036562	203.232	163.975	219.229	237.468	300.271	182.271	115.307	202.31	7.71459	7.62584	7.53592	7.65789	7.8585	7.4744	7.58587	7.48447	P	P	P	P	P	M	P	P	noncoding	uc009inf.1	BC096037	UCSC_knowngene	2044	chr7	-	100545747	100547791		chr7:100547634-100547791	GCTGCAGTGTGTTGTCAATAAAATCCCAAGTCCTGCTCCCACATACTGGTAAATAGCAAG	intergenic
ASMM10P024664	551.969	439.412	982.249	393.306	1141.72	536.513	382.172	630.281	9.1235	9.04629	9.64368	8.3749	9.6829	9.03577	9.55871	9.12476	P	P	P	P	P	M	P	M	noncoding	NR_040408	Gm7977	RefSeq	748	chr3	-	48026011	48026759		chr3:48026040-48026759	GAGACAACTTAACATTAATGGACATCGAACAGTGCAGGAGAAGAATGTGATGCAGCAGAG	intergenic
ASMM10P055600	1629.62	1246.52	1927.95	1991.43	3755.03	1861.72	1443.51	2153.07	10.6166	10.4962	10.5758	10.7029	11.3486	10.8226	11.721	10.891	P	P	P	P	P	M	P	M	noncoding	ENSMUST00000167783	Gm13092	Ensembl	339	chr4	-	150315176	150315515		chr4:150315414-150315472	TGCAGCGCTCGCCGGTGGTCGTGATCAGTCTACCCCTCAACCCCAAGCCTTTTCTCAGTG	intronic antisense	NM_001085492	Rere	arginine glutamic acid dipeptide (RE) repeats	+	150281915	150621966
ASMM10P057218	460.395	347.682	615.866	327.341	722.172	415.471	207.225	472.942	8.86186	8.714	8.98403	8.11051	9.07471	8.67112	8.51941	8.72395	P	P	P	P	P	P	P	P	noncoding	uc012anr.1	Mrpl28	UCSC_knowngene	1075	chr17	+	26123502	26126613		chr17:26124712+26125256	ATATTCTCAAGGCAAGCAGGGACCCCTAAGGAGGACCTGGGCTCCAAGTTTGGCATGGAC	exon sense-overlapping	NM_024227	Mrpl28	mitochondrial ribosomal protein L28	+	26123502	26126613
ASMM10P049149	449.545	368.345	438.021	445.934	457.952	242.867	139.519	291.222	8.8276	8.79565	8.49837	8.5455	8.44587	7.88832	7.88705	8.01223	P	P	P	P	P	P	P	P	noncoding	ENSMUST00000153578	Bzrap1	Ensembl	3514	chr11	+	87777092	87785928		chr11:87777692+87777766	GGGCAAAGGTCGCAGACCCCTCATCTTTTCTGGTGGACGTCTCTTTCCTGCTGCTCTCTT	exon sense-overlapping	NM_172449	Bzrap1	benzodiazepine receptor associated protein 1	+	87760540	87785928
ASMM10P040827	156.656	128.877	225.156	159.383	164.083	136.387	71.0713	152.101	7.34647	7.28195	7.57167	7.084	6.9987	7.04925	6.8231	7.07055	P	P	P	P	P	M	P	P	noncoding	uc009mzj.1	AK219629	UCSC_knowngene	229	chr8	+	95864287	95864516		chr8:95864438+95864516	TGATGAGAGAGGAGGCTATGCAGGAGCAGAAAACCTATGCTCTCCATTCTTATGTAACTC	natural antisense	NM_010325	Got2	glutamate oxaloacetate transaminase 2, mitochondrial	-	95864136	95888365
ASMM10P046093	76.7391	56.3951	62.6388	103.621	74.9583	85.9474	30.4712	97.4197	6.33708	6.14081	5.82627	6.48677	5.82731	6.36368	5.50427	6.41053	P	P	P	P	P	M	P	P	noncoding	ENSMUST00000145691	Wif1	Ensembl	1493	chr10	+	121083754	121100637		chr10:121083785+121083887	AATCAGTTACATTTGGTGCTCTGAAATATAAATGACCACCGATGGCTCAGCCCAGCCTGA	exon sense-overlapping	NM_011915	Wif1	Wnt inhibitory factor 1	+	121034003	121100642
ASMM10P055914	6.38891	8.66406	13.235	45.2972	28.117	37.6948	34.2749	31.5215	2.85113	3.59201	3.69959	5.3418	4.40722	5.1305	5.68615	4.70775	A	A	A	P	P	P	P	P	noncoding	TCONS_00006648	XLOC_004930	Alexander et al 2013	100	chr12	+	3186059	3186585		chr12:3186112+3186547	AATTCATTCACGATCTCGATCAAGGTCACCAAGAAAATGAAGGTCCAGGTCACACTCTGG	intergenic
ASMM10P053804	4862.44	3632.81	6021.98	7863.56	2652.25	1530.86	568.951	1427.48	12.1482	12.0065	12.2358	12.6703	10.861	10.5592	10.2329	10.3111	P	P	P	P	M	M	P	P	noncoding	ENSMUST00000160335	Usf1	Ensembl	779	chr1	+	171411333	171417356		chr1:171417296+171417356	ATCGATTGCCCCCAGGACCCACCCTTATTCCCCGTGAGTGACCTTATCTGTTGTTAAGAG	exon sense-overlapping	NM_009480	Usf1	upstream transcription factor 1	+	171411680	171418742
ASMM10P029404	164.538	139.264	160.962	185.658	230.781	193.981	103.558	176.836	7.41574	7.39459	7.114	7.29278	7.48478	7.56432	7.41979	7.29048	P	P	P	P	M	M	P	P	noncoding	ENSMUST00000179121	Gm12845	Ensembl	1431	chr4	+	117724474	117726866		chr4:117725724+117725898	CTGTGTTAGTAGCCAGATGCCCTCCGATGACAGATTCTCATACTTTTCAAAGTCCCATTT	intergenic
ASMM10P028983	85.9606	67.2355	127.564	89.0104	157.311	112.144	58.7585	113.367	6.49422	6.37613	6.79984	6.28414	6.93651	6.75979	6.527	6.63006	P	P	P	P	M	M	P	P	noncoding	ENSMUST00000119593	Gm11251	Ensembl	2800	chr4	+	73029818	73036074		chr4:73035954+73036074	ATCAATGTAAAAAATTCCACCAGCTAAAGACTTGTTGGACCAGATCACAATGTTGGACCC	intergenic
ASMM10P003338	32.9608	23.0528	61.877	23.5077	53.1458	37.1057	54.8033	39.51	5.14521	4.89759	5.80906	4.39191	5.31985	5.10775	6.41898	5.05879	P	P	P	P	P	M	P	P	noncoding	ENSMUST00000162422	Hcfc2	Ensembl	779	chr10	+	82699210	82712230		chr10:82702606+82709963	TAATGTCCCCAGAAACTATGTCATGGTCCAAACCAGAAACTAAAGGGACAGTGCCACTTC	exon sense-overlapping	NM_001081218	Hcfc2	host cell factor C2	+	82699006	82741392
ASMM10P047631	75.1249	61.3695	84.9715	69.4958	62.6961	59.3272	54.9896	58.1492	6.31084	6.2524	6.24159	5.9339	5.56313	5.80759	6.4244	5.63814	P	P	P	P	M	M	P	P	noncoding	ENSMUST00000153395	Slc25a39	Ensembl	1564	chr11	-	102403144	102407506		chr11:102403727-102403790	GGGGAGAGGGCAGGCAGGGGCCTGAGCTGAGCCCTACTGAGCCGGGCCTTGCATCTGCAG	exon sense-overlapping	NM_026542	Slc25a39	solute carrier family 25, member 39	-	102402975	102407517
ASMM10P021086	26.3192	16.9491	16.5899	39.7276	46.4647	34.9589	25.4999	35.3264	4.83225	4.48498	4.0067	5.15151	5.12451	5.01248	5.23831	4.88832	P	A	A	P	P	P	P	P	noncoding	ENSMUST00000145573	1110051M20Rik	Ensembl	732	chr2	-	91304410	91444643		chr2:91304530-91304748	TGATCCAATGTGGTTTTCCCAGGGAGCCTCAGGGTCTGAAAAGAGTGAAATAAAGACACA	exon sense-overlapping	NM_175123	1110051M20Rik	RIKEN cDNA 1110051M20 gene	-	91277827	91444642
ASMM10P031788	31.9056	15.0123	30.5826	9.42097	66.5604	35.5857	10.0366	41.1736	5.09957	4.31904	4.84929	3.00916	5.65185	5.04285	3.86251	5.1196	P	A	P	A	P	P	A	P	noncoding	AK084184	AK084184	Genbank	4059	chr5	+	53905164	53909216		chr5:53908669+53908988	TCTTGATTTTTGTGGATTTAGAGCGAGTCTTGGGATTGACAGTACAACTGTTCACTTAGG	intergenic
ASMM10P036064	12639.2	9342.58	15375.4	10294.1	24715.5	14129.3	3275.77	14963.8	13.4771	13.301	13.5714	13.0593	14.0852	13.7905	13.0132	13.7134	P	P	P	P	P	P	P	P	noncoding	NR_004052	Gm9079	RefSeq	1768	chr10	-	122078111	122079879		chr10:122078191-122079879	TTGTTGGTAAGGTGACTCACCATAGGGCAGCTGTTGTATGCTAATTTGTGTTTGTGTGTG	intergenic
ASMM10P021796	42.9447	25.9106	27.3888	34.8255	89.2408	47.0532	5.70125	55.6811	5.51584	5.05285	4.69941	4.9609	6.07643	5.46358	3.07138	5.57436	P	P	P	P	P	P	A	P	noncoding	NR_040318	2500004C02Rik	RefSeq	1898	chr2	-	153341156	153345810		chr2:153341189-153342514	GGAGACTTAAGCTGGTTTTTATCAAAATTTTGGGACATGACATTTCCTGACAGAATAAAG	bidirectional	NM_001039939	Asxl1	additional sex combs like 1	+	153346138	153404007
ASMM10P017915	560.358	445.705	690.754	770.219	1680.86	329.217	83.4985	371.133	9.14399	9.06344	9.14734	9.32148	10.2142	8.33136	7.07486	8.36275	P	P	P	P	M	P	P	P	noncoding	NR_045402	Mir143hg	RefSeq	1381	chr18	-	61645877	61665538		chr18:61645891-61646480	AGGGGGTGGATATCACCTTCCTCTCTATGTTCTGTGACAGTAATAAAGTACTGGACTTTT	intergenic
ASMM10P056375	221.197	161.384	417.027	334.081	254.155	513.692	311.061	542.572	7.83721	7.60257	8.42586	8.13785	7.62427	8.97572	9.21633	8.90731	M	P	P	P	M	P	P	P	noncoding	TCONS_00025083	XLOC_018569	Alexander et al 2013	1646	chr5	+	113330420	113336634		chr5:113332766+113335489	TTTTCAGACGCACTTTTCTCGTAGTAGCTTCCCATCCCAAGTTTGCAACCATTGCGAAGT	intergenic
ASMM10P039680	13.0461	18.0465	20.1657	30.1833	13.9012	21.7457	28.3092	26.9932	3.83491	4.5633	4.2741	4.75805	3.37455	4.29361	5.3912	4.46767	A	A	A	P	A	P	P	P	noncoding	ENSMUST00000179400	4933436C20Rik	Ensembl	651	chr8	-	92344909	92346870		chr8:92346477-92346783	ACTTATAGAGAAAAACGATGACTAGCATCCACATACACTGTTCGATTCTCTCTATTACAG	intergenic
ASMM10P040099	1167.6	1173.97	1795.93	1299.66	1479.22	1548.73	719.988	1702.62	10.1645	10.4187	10.48	10.0798	10.044	10.5769	10.6303	10.5617	P	P	P	P	P	P	P	P	noncoding	ENSMUST00000146219	Col4a2	Ensembl	764	chr8	+	11441108	11443702		chr8:11441161+11441221	CCCCCCCCAACACCATGGATAGAGCTGACACCAACCTCTGCTGTTGAAATTTTGTCACAG	exon sense-overlapping	NM_009932	Col4a2	collagen, type IV, alpha 2	+	11312828	11449287
humanlincRNA2028-_P1	68.6982	48.6303	62.6401	75.9605	73.3697	59.2229	40.8057	67.1988	6.18794	5.93321	5.82634	6.06589	5.79711	5.80446	5.95672	5.848	P	P	P	P	M	P	P	P	noncoding	humanlincRNA2028-	humanlincRNA2028	lincRNA	14942	chr6	-	51357826	51372768		chr6:51357827-51357886	ATGTCTGGCTTCCCTATATACCATAAGGATCACATAATTGCCACTGATGAACAGTAAAAA	intergenic
ASMM10P021803	22.2732	22.15	45.3435	22.5621	94.361	123.14	105.832	134.667	4.59169	4.84296	5.38586	4.33756	6.15754	6.90169	7.45072	6.89053	P	P	P	P	P	P	P	P	noncoding	ENSMUST00000119537	Gm14497	Ensembl	580	chr2	-	154086834	154087414		chr2:154086943-154087414	TAGACAGACAGTCCATCAAGGTACTCCTAGAACTCTACATCAAAGAAGCCAAGCACAGTC	intergenic
ASMM10P044672	5	5	5	5	35.9324	33.1281	21.8592	41.1397	2.3474	2.40026	2.33788	2.32533	4.75367	4.93281	5.00949	5.11843	A	A	A	A	M	P	P	P	noncoding	ENSMUST00000121264	Gm15188	Ensembl	704	chrX	-	159102348	159104985		chrX:159103262-159103404	ATTAGTGGTGTTGGATGTAGAGGGGTCTGAAATATAGCCAGCTACACTGCAAATGCTGAC	intergenic
ASMM10P039681	804.011	882.766	1297.58	907.301	1373.12	1216.2	1461.61	1431.89	9.63018	10.0229	10.0302	9.5695	9.93558	10.2195	11.7396	10.3153	P	P	P	P	P	M	P	P	noncoding	NR_033641	4933436C20Rik	RefSeq	1258	chr8	-	92326032	92356120		chr8:92355910-92356120	CCGACGCGCGGGTCCCCGCCTCCCGCGTCCGCACCGCCCCCCGGCTCCGCCCGCTCAGCC	intergenic
ASMM10P020639	30.5703	20.7281	24.9	35.1674	67.945	37.6154	22.7722	41.5891	5.04123	4.75533	4.56852	4.97458	5.68395	5.12646	5.07437	5.13532	P	A	P	P	P	P	P	P	noncoding	ENSMUST00000138519	Wdsub1	Ensembl	905	chr2	-	59861687	59863561		chr2:59862926-59863561	AGTTAGATTTGACAAGTTAGTTGCTAGTAATGTCCTCAGCTTGTGGATCCTGGAAGTGAG	exon sense-overlapping	NM_001159636	Wdsub1	WD repeat, SAM and U-box domain containing 1	-	59855193	59882606
ASMM10P020639	30.5703	20.7281	24.9	35.1674	67.945	37.6154	22.7722	41.5891	5.04123	4.75533	4.56852	4.97458	5.68395	5.12646	5.07437	5.13532	P	A	P	P	P	P	P	P	noncoding	ENSMUST00000138519	Wdsub1	Ensembl	905	chr2	-	59861687	59863561		chr2:59862926-59863561	AGTTAGATTTGACAAGTTAGTTGCTAGTAATGTCCTCAGCTTGTGGATCCTGGAAGTGAG	exon sense-overlapping	NM_028118	Wdsub1	WD repeat, SAM and U-box domain containing 1	-	59852364	59882606
ASMM10P041269	138.898	146.673	89.408	75.9846	109.158	123.928	32.4183	147.745	7.17316	7.4675	6.31342	6.06608	6.37888	6.91058	5.60296	7.0285	P	P	P	P	P	P	P	P	noncoding	AK134264	AK134264	Genbank	2659	chr9	-	21521769	21524427	AK133468	chr9:21521794-21524427	ATATAAGAGTGAGAGGCCCGGGTTAGAGGAGGATTATTATTCGAGAGAGGATTACTATTA	intergenic
ASMM10P022001	142.438	104.56	135.79	165.534	156.367	118.498	96.2941	144.861	7.21399	6.98313	6.88045	7.13928	6.92746	6.84157	7.30061	6.99627	P	P	P	P	P	P	P	P	noncoding	ENSMUST00000125497	2810408M09Rik	Ensembl	842	chr2	-	165491177	165493116		chr2:165491769-165491949	TATCATTTTCCACAGTAGTCTAAACCCTGTTCCAAAGCTGTCTGCCTGTGCATGAAGCTG	exon sense-overlapping	NM_001007581	2810408M09Rik	RIKEN cDNA 2810408M09 gene	-	165490111	165493314
ASMM10P022647	47.2414	48.5985	51.1462	55.1655	73.2183	57.627	36.7134	54.9208	5.65031	5.93249	5.54969	5.61765	5.79484	5.7647	5.79484	5.55483	P	P	P	P	P	M	P	P	noncoding	ENSMUST00000100188	Pip5kl1	Ensembl	1794	chr2	+	32575842	32583771		chr2:32581087+32581172	ACCAGTAAGCCCATTTGCGACTTCAAGCCTACCAGATGTGCCCTAAAGTACACCTTTAAT	exon sense-overlapping	NM_198191	Pip5kl1	phosphatidylinositol-4-phosphate 5-kinase-like 1	+	32575818	32583779
ASMM10P002364	208.761	194.434	284.43	286.48	239.584	254.92	208.977	287.379	7.75188	7.87605	7.89651	7.92038	7.53937	7.95429	8.53515	7.99331	P	P	P	P	P	P	P	M	noncoding	ENSMUST00000143732	F830208F22Rik	Ensembl	2891	chr18	-	77793258	77796743		chr18:77794934-77795442	AGGTTACTAACCCTGCTGTAATGCTACCCCGGCCCTTCGCCTTATGGGCTTCGGGGCACC	natural antisense	NM_013831	Pstpip2	proline-serine-threonine phosphatase-interacting protein 2	+	77794549	77882879
ASMM10P045324	187.631	134.91	274.994	185.767	280.784	210.226	190.134	230.897	7.59785	7.34879	7.85067	7.2939	7.76653	7.67565	8.38929	7.67797	P	P	P	P	P	M	P	P	noncoding	ENSMUST00000118461	Gm14795	Ensembl	471	chrX	+	88613356	88613827		chrX:88613764+88613827	AACTCTTTATCTCTTGGTTCACCAGCACACAAGAGAAGAAGTATAGATGAAGCCTGTTTG	intergenic
ASMM10P023530	14.0006	8.66628	24.2646	13.0575	9.37033	39.8626	37.3565	41.193	3.93615	3.59253	4.52942	3.51974	2.82931	5.21654	5.82381	5.12001	A	A	P	A	A	M	P	P	noncoding	ENSMUST00000119253	Gm13975	Ensembl	782	chr2	+	114708111	114708893		chr2:114708758+114708893	AGGACAAACTACCACAACAGATATGATGTGATTTGATGCCACTGGAGAGGCAATGTCCTG	intergenic
MM9LINCRNAEXON11712+_P1	143.059	131.823	105.437	148.441	381.673	504.34	144.235	563.729	7.22009	7.3147	6.54419	6.98968	8.20101	8.94945	7.93975	8.96823	P	P	P	P	P	M	P	M	noncoding	mouselincRNA0340+	mouselincRNA0340	lincRNA	5200	chr12	+	86875497	86880697		chr12:86876928+86876987	ATGGGAATCTAGTTCAGTCTCTGCCACTCTGTAACCACAGGTAAGTTGTATCTCTTCTCC	intergenic
ASMM10P052510	23.4323	21.0332	19.7722	22.2045	19.7167	15.2961	35.7913	24.2028	4.67048	4.77351	4.24486	4.31468	3.89637	3.74954	5.75351	4.30141	P	A	A	P	A	A	P	P	noncoding	TCONS_00007934	XLOC_006001	Alexander et al 2013	759	chr13	+	23992237	23999195		chr13:23999123+23999195	TTTTAAAACAGGTCATATCAAGTGAGGAAGAAAACATCATGGTGGGGAGTGGAGGGGGCA	intergenic
ASMM10P027117	24.3702	14.0913	18.3063	30.8506	19.068	50.477	8.86205	47.0807	4.72459	4.23408	4.14359	4.79011	3.84414	5.56589	3.68464	5.32588	P	A	A	P	A	P	A	M	noncoding	AK030587	AK030587	Genbank	2702	chr4	-	55512373	55515071		chr4:55512494-55514352	CAAAGTCTTTTGGATAAAGCACCACAAATGACTACACACGAACCCGTTTGACTGCCTTCC	intergenic
ASMM10P056898	55.1727	15.8329	84.6788	5	811.352	257.5	186.527	280.961	5.88496	4.39394	6.23613	2.32533	9.22431	7.97053	8.35593	7.96017	P	A	P	A	M	M	P	P	noncoding	uc008kbg.1	BC024571	UCSC_knowngene	1562	chr2	+	71856763	71858342		chr2:71857436+71857457	GAGCAACAACAGCAAACAGGTGCTAATTTGTTTGGATATTAGTTATATAAGCAGTTCTCT	intergenic
ASMM10P049769	346.668	597.184	605.761	638.91	361.339	438.14	248.83	497.311	8.46349	9.47129	8.95964	9.04491	8.1204	8.74553	8.83216	8.78202	P	P	P	P	P	P	P	M	noncoding	ENSMUST00000155666	Tbcd	Ensembl	4832	chr11	+	121598315	121617163		chr11:121601896+121601956	CCCAGGCAGGGCTTGGACTCCCTGTCATAGACTGACCTTCTCCTGTTTCCTTATTCACAG	exon sense-overlapping	NM_029878	Tbcd	tubulin-specific chaperone d	+	121451948	121617170
ASMM10P049769	346.668	597.184	605.761	638.91	361.339	438.14	248.83	497.311	8.46349	9.47129	8.95964	9.04491	8.1204	8.74553	8.83216	8.78202	P	P	P	P	P	P	P	M	noncoding	ENSMUST00000155666	Tbcd	Ensembl	4832	chr11	+	121598315	121617163		chr11:121601896+121601956	CCCAGGCAGGGCTTGGACTCCCTGTCATAGACTGACCTTCTCCTGTTTCCTTATTCACAG	natural antisense	NM_178664	B3gntl1	UDP-GlcNAc:betaGal beta-1,3-N-acetylglucosaminyltransferase-like 1	-	121616207	121673151
mouselincRNA0361-_P1	22.9108	30.0321	20.275	33.1129	121.717	13.32	15.9578	18.5049	4.6341	5.25771	4.28009	4.88853	6.5491	3.53194	4.54656	3.89506	P	P	A	P	P	A	A	P	noncoding	mouselincRNA0361-	mouselincRNA0361	lincRNA	5625	chr13	-	5838579	5844204		chr13:5838580-5838639	TAGAAAAAATACTATGAGGATAATATAAGCCAAGGTTTGGCTCTATGACTTGACTCTTGG	intergenic
ASMM10P049531	40.7308	28.0581	47.2342	90.3655	44.5863	34.9104	18.0993	50.8393	5.44194	5.16367	5.44152	6.30404	5.06664	5.01057	4.72703	5.43845	P	P	P	P	P	P	P	P	noncoding	ENSMUST00000119942	Gm11718	Ensembl	537	chr11	+	107191093	107191630		chr11:107191504+107191630	AATTAAGATCATTACCATCCCTTAGCGCAAATCCTCAGGCTGGACTGATGGCTCCATCTT	intergenic
ASMM10P017288	19.5115	27.7051	26.0378	69.0093	222.131	19.1636	11.7357	13.6811	4.40185	5.14648	4.62929	5.92417	7.43015	4.10163	4.09604	3.41037	A	P	P	P	P	P	A	A	noncoding	ENSMUST00000164180	Crip3	Ensembl	943	chr17	+	46428941	46431577		chr17:46431115+46431175	GGGAGAGAGGAGTCGAGAAGTGGGAAGAGAAGCTGAGAAGATTCTTCTTCTGTGTTCCAG	exon sense-overlapping	NM_053250	Crip3	cysteine-rich protein 3	+	46428941	46431771
ASMM10P017288	19.5115	27.7051	26.0378	69.0093	222.131	19.1636	11.7357	13.6811	4.40185	5.14648	4.62929	5.92417	7.43015	4.10163	4.09604	3.41037	A	P	P	P	P	P	A	A	noncoding	ENSMUST00000164180	Crip3	Ensembl	943	chr17	+	46428941	46431577		chr17:46431115+46431175	GGGAGAGAGGAGTCGAGAAGTGGGAAGAGAAGCTGAGAAGATTCTTCTTCTGTGTTCCAG	exon sense-overlapping	NM_181664	Crip3	cysteine-rich protein 3	+	46428941	46431771
ASMM10P192	12.8011	13.7583	17.8019	23.893	175.155	48.9477	17.612	52.8603	3.80917	4.20261	4.10358	4.41766	7.08911	5.52477	4.68607	5.5001	A	A	A	P	P	P	A	P	noncoding	uc.29+	uc.29	UCR	219	chr3	-	144174136	144174355		chr3:144174147-144174206	CAACACGAAGCTCCAAATATTAATTCCTGCTAGAAGATGACTTCACTTCCTAATGAAATT	intergenic
ASMM10P029358	715.851	942.726	876.945	1234.28	1053.07	799.963	171.585	910.88	9.47404	10.1133	9.48832	10.0049	9.58443	9.61415	8.22725	9.65929	P	P	P	P	P	M	P	P	noncoding	ENSMUST00000120013	Gm12849	Ensembl	739	chr4	+	115707250	115708303		chr4:115708243+115708303	AAACATAGGCTGGCCTCCCTAAGAGCTTCTACTTCTGAGTGGGATTCCTGTCAAGATTAA	intergenic
ASMM10P014841	70.8799	65.0253	83.1238	124.289	43.6843	78.9751	56.7391	93.4361	6.2316	6.32945	6.21305	6.747	5.03774	6.23219	6.47461	6.35132	M	P	P	P	P	M	P	M	noncoding	AK087425	AK087425	Genbank	3887	chr16	+	7870101	7879859		chr16:7879798+7879859	TGACTTGACTTCTCCACCGTGACTCACTTGGAGCTATGAGCTGAAATAAACTCTTTTCCC	intergenic
ASMM10P037986	17.569	21.6556	20.0829	39.9242	22.3192	37.8538	32.2264	36.1597	4.25023	4.81447	4.26828	5.15804	4.06944	5.13665	5.59395	4.92502	A	A	A	P	A	M	P	P	noncoding	ENSMUST00000145096	Nell1	Ensembl	2010	chr7	+	49975068	50280036		chr7:50279973+50280036	ATTATTTTTTCAGTTGATTTCCTCAAAGGATGATTCGTGAGCTGTCACTTTCTGGTCATT	exon sense-overlapping	NM_001037906	Nell1	NEL-like 1	+	49975349	50863289
ASMM10P015344	28.8104	25.1065	43.9487	32.2051	35.4424	90.5136	39.8815	103.633	4.95629	5.01094	5.34226	4.8474	4.73243	6.4398	5.92572	6.50056	M	P	P	P	P	M	P	P	noncoding	AK042603	AK042603	Genbank	2514	chr16	+	84515120	84523888		chr16:84523737+84523888	CAAACTGTAGCTCCCGATCTTCCAAGTATTATTTTAGAACAAGGTACATAATTTCTCTTC	intergenic
ASMM10P026993	63.3137	36.0696	51.9639	44.2875	173.35	39.4998	28.6067	49.4604	6.07366	5.51165	5.57319	5.30867	7.07514	5.20243	5.40703	5.39696	P	P	P	P	P	M	P	P	noncoding	ENSMUST00000160250	Pcmt1	Ensembl	1369	chr10	-	7639658	7663608		chr10:7639803-7640044	AGTCAAAGAGGATAGAATAGTGGAACTTGAACTGGGTCTAAGAGTCATTGGATGGGTGGT	exon sense-overlapping	NM_008786	Pcmt1	protein-L-isoaspartate (D-aspartate) O-methyltransferase 1	-	7630235	7663584
ASMM10P051817	38.0022	37.7812	42.6348	46.3791	39.4656	36.3791	25.5764	47.5888	5.34469	5.57624	5.30052	5.37661	4.88569	5.08055	5.24278	5.34126	P	P	P	P	P	M	P	M	noncoding	ENSMUST00000181629	4930550C17Rik	Ensembl	1411	chr13	-	56222223	56243940		chr13:56222565-56223110	CGCACCCCAACTGCAAGTTTACTACTTCTGGTTCTTGTGGAAGTGTGATCCCACTTTTTT	intergenic
ASMM10P001505	12.8509	11.1201	19.1651	20.9025	12.6957	29.2649	57.0029	27.2466	3.81367	3.91094	4.20305	4.22065	3.24847	4.74364	6.48169	4.48089	A	A	A	P	A	M	P	P	noncoding	ENSMUST00000129509	Arl5b	Ensembl	727	chr2	+	15068168	15076584		chr2:15068190+15069836	TGTATCAGTTTTCATACTTCTCCAACCATAGGAAGCAATGTTGAAGAAATCGTTGTGAAG	exon sense-overlapping	NM_029466	Arl5b	ADP-ribosylation factor-like 5B	+	15055361	15079191
ASMM10P045447	157.821	143.729	179.936	237.745	128.457	139.353	105.529	151.925	7.35526	7.43844	7.26361	7.66021	6.63167	7.08261	7.4474	7.06894	P	P	P	P	P	M	P	P	noncoding	ENSMUST00000120019	Gm16511	Ensembl	564	chrX	+	102830949	102833804		chrX:102831793+102831880	TATGTCCTGTATTCCGGAGATTCTACACCTTCAAATGACCCCTTCTTTCTCATGGAGTCC	intergenic
ASMM10P023616	50.8086	48.1922	69.8121	53.7784	98.7393	52.2109	45.09	53.6529	5.75784	5.92192	5.97876	5.5858	6.22928	5.61865	6.11448	5.52182	P	P	P	P	P	P	P	P	noncoding	ENSMUST00000172793	Gm20471	Ensembl	626	chr1	+	163280355	163287045		chr1:163286851+163287045	TTCCTGGCACACAGTCGAGATTCCCATATTTAATCTACCTGACCCAATAAAAATATTTGA	intronic antisense	NM_001025570	Prrx1	paired related homeobox 1	-	163255276	163313650
ASMM10P023616	50.8086	48.1922	69.8121	53.7784	98.7393	52.2109	45.09	53.6529	5.75784	5.92192	5.97876	5.5858	6.22928	5.61865	6.11448	5.52182	P	P	P	P	P	P	P	P	noncoding	ENSMUST00000172793	Gm20471	Ensembl	626	chr1	+	163280355	163287045		chr1:163286851+163287045	TTCCTGGCACACAGTCGAGATTCCCATATTTAATCTACCTGACCCAATAAAAATATTTGA	intronic antisense	NM_011127	Prrx1	paired related homeobox 1	-	163245118	163313650
ASMM10P023616	50.8086	48.1922	69.8121	53.7784	98.7393	52.2109	45.09	53.6529	5.75784	5.92192	5.97876	5.5858	6.22928	5.61865	6.11448	5.52182	P	P	P	P	P	P	P	P	noncoding	ENSMUST00000172793	Gm20471	Ensembl	626	chr1	+	163280355	163287045		chr1:163286851+163287045	TTCCTGGCACACAGTCGAGATTCCCATATTTAATCTACCTGACCCAATAAAAATATTTGA	intronic antisense	NM_175686	Prrx1	paired related homeobox 1	-	163245118	163313650
ASMM10P010686	551.261	559.635	959.104	830.387	929.108	1281.04	713.916	1393.81	9.12047	9.37604	9.61107	9.43802	9.4085	10.3036	10.6183	10.2666	P	P	P	P	P	M	P	P	noncoding	ENSMUST00000151564	Gm3848	Ensembl	301	chr14	-	11980197	11981208		chr14:11980242-11980351	ATTCCTCAGTATGATCTGCTTTTGTAAGACCTCCTCCCACTAAGGCTGCTGGTTTTGTCT	intronic antisense	NM_008981	Ptprg	protein tyrosine phosphatase, receptor type, G	+	11553552	12242039
ASMM10P046676	90.2228	72.8257	77.2195	104.278	107.059	76.0362	45.3502	87.8956	6.56266	6.4875	6.11029	6.49562	6.34966	6.17574	6.1238	6.25611	P	P	P	P	P	P	P	P	noncoding	ENSMUST00000155165	A430108G06Rik	Ensembl	1359	chr11	-	53564687	53567305		chr11:53564701-53564763	AAATGCCTTCCACTGATGTAAAGGTTTTTGGTTGTGTAAAAAAATCAAATTATTAATACT	bidirectional	NM_008443	Kif3a	kinesin family member 3A	+	53567378	53604244
ASMM10P000247	9.89285	13.0329	17.3362	15.1041	85.0396	31.106	28.2309	32.9508	3.44999	4.12515	4.06876	3.74179	6.00858	4.83763	5.38628	4.77727	A	A	A	A	P	P	P	P	noncoding	ENSMUST00000056755	Panx1	Ensembl	1854	chr9	-	15005784	15045478		chr9:15007970-15021381	GCTGCACAAGTCTGTGGGAGATATCTGAAAGCCACTTCAAGTACCCAATCGTGGAGCAGT	exon sense-overlapping	NM_019482	Panx1	pannexin 1	-	15005784	15045478
ASMM10P029677	28.1571	38.31	25.5458	34.7557	39.9912	36.2046	14.9131	34.8351	4.92444	5.59747	4.60211	4.95825	4.90667	5.0723	4.44471	4.86394	P	P	P	P	P	P	A	P	noncoding	AK131778	AK131778	Genbank	765	chr10	-	53798023	53803529		chr10:53798050-53798632	CATTTCACAGACACAGACAGTCGTTGTCTGCTTTCTTTCCAAAATAAATAAAATGCATAG	intergenic
ASMM10P052741	127.285	104.474	135.948	151.831	154.634	127.399	76.9535	150.669	7.05366	6.98109	6.88278	7.01864	6.90895	6.95143	6.94944	7.05787	P	P	P	P	P	P	P	P	noncoding	ENSMUST00000162253	Uap1	Ensembl	1896	chr1	-	170149670	170174792		chr1:170149699-170150311	CTTCCCATGTGCCTTACTCATGCCTCTCTCAAAACATGTGATTTTTGTACAATAAAGTTT	exon sense-overlapping	NM_133806	Uap1	UDP-N-acetylglucosamine pyrophosphorylase 1	-	170142002	170174946
ASMM10P002901	106.571	81.6121	171.143	63.3047	351.418	205.947	120.581	233.565	6.79527	6.64093	7.19858	5.80663	8.08464	7.64683	7.66038	7.69212	P	P	P	P	P	P	P	P	noncoding	ENSMUST00000152871	Dhps	Ensembl	1166	chr8	+	85071795	85075156		chr8:85072621+85073502	GCACAACATGGATTGGAAACCTGCTGGTGCCGAATGACAATTACTGCAAGTTTGAGGACT	exon sense-overlapping	NM_001039514	Dhps	deoxyhypusine synthase	+	85071756	85075161
ASMM10P002901	106.571	81.6121	171.143	63.3047	351.418	205.947	120.581	233.565	6.79527	6.64093	7.19858	5.80663	8.08464	7.64683	7.66038	7.69212	P	P	P	P	P	P	P	P	noncoding	ENSMUST00000152871	Dhps	Ensembl	1166	chr8	+	85071795	85075156		chr8:85072621+85073502	GCACAACATGGATTGGAAACCTGCTGGTGCCGAATGACAATTACTGCAAGTTTGAGGACT	natural antisense	NM_026399	Wdr83	WD repeat domain containing 83	-	85075034	85080746
ASMM10P012985	54.3702	41.8979	52.2398	25.1489	34.2423	31.4176	10.3702	40.9615	5.86161	5.72964	5.57946	4.49464	4.68224	4.85292	3.91344	5.11254	P	P	P	P	P	M	A	P	noncoding	NR_040462	1700034P13Rik	RefSeq	1494	chr1	+	9747647	9771256		chr1:9771178+9771256	TGTTGTTCTGAGACAGGATCTTACTATGTAGCCTTGGTTAGCCTAGAACTCACTATGTAG	natural antisense	NM_173443	Vcpip1	valosin containing protein (p97)/p47 complex interacting protein 1	-	9723195	9748382
ASMM10P024738	40.1049	43.4738	38.8094	44.6022	42.621	26.4598	26.7347	30.4299	5.41839	5.78066	5.17173	5.32066	5.0003	4.58818	5.31036	4.65546	P	P	P	P	P	P	P	P	noncoding	AK033769	AK033769	Genbank	2150	chr3	-	61001638	61003786		chr3:61001652-61002638	CTAAATGGATTGTTTCCTACCTGAAGACATGATTAAACAGACCCACCCAAGAATGGAACC	natural antisense	NM_008772	P2ry1	purinergic receptor P2Y, G-protein coupled 1	+	61002794	61008979
ASMM10P022026	65.7431	53.7217	102.306	62.0934	79.2909	119.082	120.322	123.098	6.12869	6.07058	6.50225	5.7806	5.90535	6.85107	7.65573	6.75416	P	P	P	P	P	P	P	P	noncoding	ENSMUST00000136271	Ptgis	Ensembl	600	chr2	-	167206521	167208416		chr2:167206535-167206733	CATGGGGTCAGCGGGGCATGGAGGCAGTGTGGCACGGGGCTGGCGGGGCACAGGGGTGGC	exon sense-overlapping	NM_008968	Ptgis	prostaglandin I2 (prostacyclin) synthase	-	167203195	167240537
ASMM10P002236	520.782	508.086	701.806	849.942	562.649	524.039	271.5	558.958	9.03577	9.24378	9.16879	9.47429	8.72942	9.00094	8.98508	8.95384	P	P	P	P	P	P	P	P	noncoding	ENSMUST00000141685	Olfr1260	Ensembl	485	chr2	+	89974715	89978192		chr2:89976096+89977981	GATAATACAAATGGCTGCTGCTCTTCCACCATGGCCCCCAAAATGATATTTGACTTACTT	exon sense-overlapping	NM_146981	Olfr1260	olfactory receptor 1260	+	89977779	89978712
ASMM10P013279	157.891	103.172	162.123	278.789	143.97	95.1733	7.00617	95.8345	7.35636	6.96467	7.12397	7.87972	6.80043	6.51144	3.34487	6.38672	P	P	P	P	P	P	A	P	noncoding	ENSMUST00000181739	4930556M19Rik	Ensembl	4029	chr15	+	10717143	10722471		chr15:10722394+10722471	GCTTACAGGATGCTATTGGCTAGAGCTCATAAAGAAACTTTATCCACTATGATGTAAATT	intergenic
ASMM10P026818	153.198	97.8981	128.036	136.457	216.218	146.98	76.9711	143.055	7.31792	6.89232	6.80503	6.87167	7.39053	7.16197	6.94955	6.97799	P	P	P	P	P	P	P	P	noncoding	TCONS_00022955	XLOC_017265	Alexander et al 2013	915	chr4	-	23771251	23976652	TCONS_00022954	chr4:23771371-23771899	AGTGTGTTTGCTTTCTTGGCCCTCATAAAATTCTTTTTGTGAAGCACTGTTGTCATTGTT	intergenic
ASMM10P021768	33.2109	19.0097	31.8434	32.1868	16.2321	114.621	74.0278	95.4864	5.15677	4.63531	4.90578	4.84704	3.60377	6.79099	6.88805	6.38259	P	A	P	P	A	P	P	P	noncoding	AK020357	AK020357	Genbank	527	chr2	-	152104682	152105209		chr2:152104699-152105209	GTAATATTCCATTCGAGAAGCTGATGTTGAAAGGACAGTATAAACCCCATTTGGCTCCAT	bidirectional	ENSMUST00000099225	Srxn1	sulfiredoxin 1 homolog (S. cerevisiae)	+	152105729	152111353
mouselincRNA1294-_P1	36.5007	20.9451	33.8721	36.7282	72.7158	56.2388	10.0562	62.8964	5.28793	4.76829	4.99012	5.03664	5.78609	5.72778	3.86512	5.7513	P	A	P	P	P	P	A	P	noncoding	mouselincRNA1294-	mouselincRNA1294	lincRNA	11485	chr6	-	84360055	84371540		chr6:84360090-84360149	AATAAAGTTTCTGGGTGTTGGCTGGACTGAGCTGAGCTTCTGGAAGACACCAGATCTAAT	intergenic
ASMM10P025743	147.352	100.297	175.792	127.477	510.968	398.579	376.956	412.773	7.26398	6.92431	7.23538	6.78067	8.6017	8.61754	9.53374	8.51897	P	P	P	P	P	P	P	P	noncoding	ENSMUST00000172896	Gm5708	Ensembl	886	chr3	+	34183306	34184192		chr3:34183998+34184192	TTGTAGTAGTATTTGGTTCCTGACATGGATGATGAAGAGGAGAGGCAGAAGATGATGATG	intergenic
ASMM10P048416	147.359	127.687	192.353	171.459	182.281	151.036	93.9795	150.862	7.26415	7.27121	7.35414	7.18249	7.1476	7.20166	7.26286	7.05988	P	P	P	P	P	P	P	P	noncoding	ENSMUST00000142269	Gnb2l1	Ensembl	4456	chr11	+	48800331	48804974		chr11:48804744+48804974	ACTAAATGACAAGTAGACTAGACTAGCCTCAGAGAGCACAGATAGCCTGCCTCTATATCC	exon sense-overlapping	NM_008143	Gnb2l1	guanine nucleotide binding protein (G protein), beta polypeptide 2 like 1	+	48800359	48806241
ASMM10P041825	5	5	5.16324	5	33.5042	33.7349	27.2357	29.009	2.3474	2.40026	2.55944	2.32533	4.65433	4.96021	5.33469	4.57913	A	A	A	A	P	P	P	P	noncoding	uc029xdf.1	DQ558249	UCSC_knowngene	65	chr9	-	67728694	67728759		chr9:67728708-67728759	ATGAGGAATGAGAGATGAATGCCTAAAGCTATATCATGCAAGAGGTCTAGTGAGGAGGAC	intergenic
ASMM10P044409	69.0553	46.0177	39.8859	47.1105	86.6529	66.8726	30.337	66.927	6.19515	5.85906	5.20914	5.39889	6.03444	5.98044	5.49782	5.84057	P	P	P	P	P	P	P	P	noncoding	ENSMUST00000179723	Astx5	Ensembl	1150	chrX	-	123890521	123893407	ENSMUST00000123508, ENSMUST00000177683, ENSMUST00000179135	chrX:123893279-123893407	GGAGACATTCCAATATTCAAGAAAAGTGGCCTTGCTCTTATGTCATCTGATTAAAGGCTT	intergenic
ASMM10P048623	48.7556	24.8194	27.9283	32.7209	41.2017	33.4347	24.7878	28.5075	5.69773	4.99465	4.72437	4.86968	4.95046	4.94649	5.19996	4.5529	P	P	P	P	P	P	P	P	noncoding	uc007jfe.1	AK007947	UCSC_knowngene	274	chr11	+	59921498	59921889		chr11:59921809+59921889	AGAAGCTGATGGGACAGGAGAGCTGGTTGGTCCCCTTGAAACATTTCTAGGATTAAAAAA	intergenic
ASMM10P036760	347.552	232.027	365.966	191.225	320.83	254.258	98.3003	284.435	8.46645	8.13084	8.24534	7.33602	7.94815	7.94992	7.33524	7.97911	P	P	P	P	P	P	P	P	noncoding	ENSMUST00000120160	Gm9105	Ensembl	1398	chr7	-	109387477	109388875		chr7:109387801-109388875	TGATCCTAAAACTGACTGTCCTAAGGAGGAAGTGCGCATATGTACAACCACAGTGTTTGT	intron sense-overlapping	NM_054103	Stk33	serine/threonine kinase 33	-	109279215	109439053
ASMM10P043379	42.133	27.9054	37.7215	55.8638	46.618	48.403	39.2434	51.1321	5.49085	5.15551	5.13406	5.63422	5.12902	5.50502	5.90059	5.44926	P	P	P	P	P	P	P	P	noncoding	ENSMUST00000129526	Pfkfb4	Ensembl	2446	chr9	+	109017379	109032197		chr9:109017533+109017593	ACTCTTCTGCTGCAGCTGTTACCTTGTCAGGAGGATGTCTTGTCGCCTCTGGAATTCAAA	exon sense-overlapping	NM_173019	Pfkfb4	6-phosphofructo-2-kinase/fructose-2,6-biphosphatase 4	+	108991901	109032225
ASMM10P035288	51.4346	49.8781	65.0902	41.1043	148.209	25.9335	5.50313	26.9376	5.7764	5.96769	5.87804	5.20159	6.84336	4.56059	3.02548	4.46518	P	P	P	P	P	P	A	P	noncoding	AK042725	AK042725	Genbank	1772	chr6	+	141504173	141505946		chr6:141505886+141505946	ACCAGTAAAGCTGATCTGTCAGCTGACATGCACTGGAAATAAATATGTCTGAATACATGC	intergenic
ASMM10P013947	43.8035	37.0411	49.9745	58.301	46.9145	70.5046	21.3276	86.2672	5.54465	5.54887	5.51689	5.69415	5.13835	6.06728	4.97384	6.22531	P	P	P	P	P	P	P	P	noncoding	AK040795	AK040795	Genbank	1315	chr15	+	99902962	99904276		chr15:99904027+99904276	ACTGCCAAAACTTCTGGTTCTTGTGTGTGTACGTAGTCTTTCCTTATTGTAGTTTTAGAT	intergenic
ASMM10P047186	32.7815	19.1984	28.7675	31.5862	76.7325	75.3416	23.9034	79.1348	5.13788	4.64957	4.76218	4.82245	5.86105	6.16143	5.14913	6.09136	P	A	P	P	P	P	P	P	noncoding	NR_045898	Rab11fip4os2	RefSeq	357	chr11	-	79670372	79675086		chr11:79670386-79670548	GACTGTACAAAAACCCAGGGTCTCATATCCAAGTGCCCTAGTAAATCTATTTTTTAATAA	intronic antisense	NM_175543	Rab11fip4	RAB11 family interacting protein 4 (class II)	+	79591211	79694012
ASMM10P035364	4087.95	3905.14	6546.79	2781.6	13494.3	4899.03	1619.49	5344	11.9145	12.1065	12.3546	11.1872	13.1943	12.2074	11.9107	12.1972	P	P	P	P	P	P	P	P	noncoding	ENSMUST00000120136	Gm15763	Ensembl	403	chr6	+	148261149	148261552		chr6:148261492+148261552	TGTAACAATTATGCCAAAAGATATCCAGCTAGCATACCGCATACACGAAGAACATGCTTA	intronic antisense	NM_198967	Tmtc1	transmembrane and tetratricopeptide repeat containing 1	-	148232429	148444352
ASMM10P043049	689.665	601.564	779.299	1141.24	829.711	695.981	405.832	751.57	9.4267	9.4822	9.31666	9.89056	9.25417	9.41764	9.65898	9.38273	P	P	P	P	P	P	P	P	noncoding	ENSMUST00000152544	Plk5	Ensembl	1262	chr10	+	80357976	80360527		chr10:80358644+80358774	TCACTTGGATCCCTCTGTCCAGCCAATAGTGTCCCCTGTTCCCACATATGACCCTGTGTA	exon sense-overlapping	NM_183152	Plk5	polo-like kinase 5	+	80356458	80365489
ASMM10P047582	1180.99	963.052	1282.07	1518.5	1281.06	1099.54	508.931	1204.74	10.1782	10.1433	10.0164	10.3153	9.83484	10.0722	10.0422	10.0574	P	P	P	P	P	P	P	P	noncoding	ENSMUST00000132934	Ptrf	Ensembl	658	chr11	-	100964406	100970551		chr11:100964420-100964502	ACGCCCAAGATCGTGCCTCTTGACCTCCTGCCTGAGACTGAGCCCTTTCACCTGAAGCCT	exon sense-overlapping	NM_008986	Ptrf	polymerase I and transcript release factor	-	100956735	100970617
mouselincRNA1400-_P1	43.6571	32.2663	55.3493	62.4637	58.5793	117.603	48.2638	136.512	5.54126	5.35657	5.66091	5.78879	5.46463	6.82887	6.21767	6.91097	P	P	P	P	P	P	P	P	noncoding	mouselincRNA1400-	mouselincRNA1400	lincRNA	10089	chr7	-	98769192	98779281		chr7:98769791-98769850	GAAATGGTGTCATAATTTCCCCGAAGCTCTTCCCATATGGCTTCTGGGCAGTTCCAATTA	intergenic
ASMM10P047910	306.149	181.038	196.294	367.306	213.657	156.875	93.0148	171.747	8.28566	7.7684	7.38096	8.27839	7.37503	7.25469	7.24602	7.24467	P	P	P	P	P	P	P	P	noncoding	ENSMUST00000125577	Gm11724	Ensembl	472	chr11	-	117789896	117791313		chr11:117789953-117790276	TTGGGAAATACTGCACCACCCAGCTATACTCCTTGCTGCCAGCTTTACGATTTATTCCAA	natural antisense	NM_001195088	Tmc8	transmembrane channel-like gene family 8	+	117782657	117793137
ASMM10P047910	306.149	181.038	196.294	367.306	213.657	156.875	93.0148	171.747	8.28566	7.7684	7.38096	8.27839	7.37503	7.25469	7.24602	7.24467	P	P	P	P	P	P	P	P	noncoding	ENSMUST00000125577	Gm11724	Ensembl	472	chr11	-	117789896	117791313		chr11:117789953-117790276	TTGGGAAATACTGCACCACCCAGCTATACTCCTTGCTGCCAGCTTTACGATTTATTCCAA	natural antisense	NM_001195089	Tmc8	transmembrane channel-like gene family 8	+	117782296	117793137
ASMM10P047910	306.149	181.038	196.294	367.306	213.657	156.875	93.0148	171.747	8.28566	7.7684	7.38096	8.27839	7.37503	7.25469	7.24602	7.24467	P	P	P	P	P	P	P	P	noncoding	ENSMUST00000125577	Gm11724	Ensembl	472	chr11	-	117789896	117791313		chr11:117789953-117790276	TTGGGAAATACTGCACCACCCAGCTATACTCCTTGCTGCCAGCTTTACGATTTATTCCAA	natural antisense	NM_001195090	Tmc8	transmembrane channel-like gene family 8	+	117782296	117793137
ASMM10P047910	306.149	181.038	196.294	367.306	213.657	156.875	93.0148	171.747	8.28566	7.7684	7.38096	8.27839	7.37503	7.25469	7.24602	7.24467	P	P	P	P	P	P	P	P	noncoding	ENSMUST00000125577	Gm11724	Ensembl	472	chr11	-	117789896	117791313		chr11:117789953-117790276	TTGGGAAATACTGCACCACCCAGCTATACTCCTTGCTGCCAGCTTTACGATTTATTCCAA	natural antisense	NM_181856	Tmc8	transmembrane channel-like gene family 8	+	117782296	117793137
ASMM10P037535	143.186	147.854	168.456	163.361	313.268	179.113	94.5178	204.838	7.22156	7.47923	7.17672	7.12169	7.91382	7.44698	7.27242	7.50254	P	P	P	P	P	P	P	P	noncoding	TCONS_00029017	XLOC_021353	Alexander et al 2013	1102	chr7	+	24853898	24855171		chr7:24854888+24855171	CCAATTAAATGTTGTCCTTATAAGAGTTGCCTGGACCTGGGGATCCATCCCATAATCAGC	intergenic
mouselincRNA1298-_P1	20.8574	14.3237	34.3153	30.1473	25.9078	31.1165	19.6966	39.7772	4.49748	4.25526	5.00657	4.75648	4.28624	4.83784	4.85212	5.06868	P	A	P	P	P	P	P	P	noncoding	mouselincRNA1298-	mouselincRNA1298	lincRNA	7207	chr6	-	88146082	88153289		chr6:88146407-88146466	AAGGTGCATGTGTGATATGATATGTATGTGATGTTGTGCCATGTGTAATATTATATGGTG	intergenic
ASMM10P041088	7.20162	5.51282	6.20465	21.0951	72.0262	23.6231	15.7487	23.8883	3.00398	3.03558	2.73558	4.23719	5.77079	4.41726	4.52727	4.28287	A	A	A	P	P	P	A	P	noncoding	ENSMUST00000131659	Cpne7	Ensembl	3542	chr8	+	123117446	123135182		chr8:123127466+123127732	ATGGGTTGGTGGGATTAGCTTCTCCAAGTAGTCAGATGATTCTCAGAGGTACAGTTCTGA	exon sense-overlapping	NM_170684	Cpne7	copine VII	+	123117373	123135185
ASMM10P042379	211.2	118.935	306.616	126.214	585.263	642.025	110.323	755.979	7.76934	7.1686	7.99576	6.76798	8.78849	9.2954	7.51878	9.38978	P	P	P	P	P	P	P	P	noncoding	AK035106	AK035106	Genbank	2512	chr9	+	3388189	3390701		chr9:3389341+3389401	ATAACAGCTGAGTCACTCCCATATACAGGAATTTAAAATGGCCTACAGAGAAGATGGATT	intergenic
ASMM10P028019	36.6338	22.6818	43.7003	34.0191	27.0149	60.3589	5.19477	77.9137	5.29278	4.8764	5.3343	4.92627	4.34694	5.83178	2.94712	6.06646	P	P	P	P	P	P	A	P	noncoding	ENSMUST00000130187	Mtfr1l	Ensembl	4085	chr4	-	134528384	134535258		chr4:134528585-134529088	AGGCACTTGCACTCATAAATAGTACTGTATAATGCAAAACCTTCAAGTTCAGGGACTTGA	exon sense-overlapping	NM_001256112	Mtfr1l	mitochondrial fission regulator 1-like	-	134525554	134535268
ASMM10P053316	5	5	5	10.8617	55.9301	27.8969	38.6006	34.6658	2.3474	2.40026	2.33788	3.23733	5.39723	4.66677	5.87492	4.8556	A	A	A	A	P	P	P	P	noncoding	TCONS_00032239	XLOC_023637	Alexander et al 2013	7236	chr8	+	35765280	35818049		chr8:35803594+35803654	TGGCCACACTTGTAAGGCAACAGGTAACCTGGAGCTGGGACTACCTTCTAAGTCATGGCT	intergenic
ASMM10P014399	23.823	23.5816	21.721	23.95	116.756	31.8502	40.1347	39.0475	4.69242	4.92847	4.37665	4.42187	6.48556	4.87416	5.93455	5.04153	P	P	A	P	P	P	P	P	noncoding	ENSMUST00000135019	Ndufb4	Ensembl	465	chr16	-	37647600	37649359		chr16:37649301-37649359	TAAAGTTTCTGAATAGTAGAACCAGTCAGGTGGGAGTCATGGCACAGTCCTGTGATTCCA	exon sense-overlapping	NM_026610	Ndufb4	NADH dehydrogenase (ubiquinone) 1 beta subcomplex 4	-	37647601	37654368
ASMM10P027447	421.271	422.237	482.936	510.422	413.137	419.806	221.018	458.63	8.74434	8.98963	8.63056	8.72722	8.31224	8.68427	8.62819	8.67587	P	P	P	P	P	P	P	P	noncoding	ENSMUST00000118008	Gm12697	Ensembl	667	chr4	-	97556403	97557070		chr4:97556508-97557070	CCTGTCCCCCTCATCTTCATGGGTTTTAAAGCCACAATTTACCAAGTGTCCAAACTGAAA	intergenic
ASMM10P040101	188.795	157.199	231.454	243.991	487.78	383.501	131.767	447.123	7.60881	7.56531	7.60998	7.70198	8.54245	8.55973	7.79063	8.63228	P	P	P	P	P	P	P	P	noncoding	uc009kve.1	BC030398	UCSC_knowngene	1856	chr8	+	11477928	11480241		chr8:11480155+11480241	TGAGAGAGGTTACTTCCCAATGGAGATGTAGTTAAACAGAAAACAAGGAAAACCAAATAC	natural antisense	NM_011227	Rab20	RAB20, member RAS oncogene family	-	11453976	11478499
ASMM10P051884	28.9474	32.3389	26.2557	47.8317	210.218	18.4772	10.6515	28.6461	4.96161	5.35889	4.63993	5.4242	7.35404	4.04735	3.95154	4.55928	P	P	P	P	P	P	A	P	noncoding	AK051337	AK051337	Genbank	3060	chr13	-	62630173	62636089		chr13:62630187-62631263	AAGAGAATGTACACATGATGTACCCTGTTCCTTGATTGAATAAATCAAGTAGACATGCTC	intergenic
ASMM10P030985	970.415	990.421	1454.99	1271.27	1012.82	2128.01	1557.36	2386.41	9.89753	10.1878	10.1806	10.0489	9.52744	11.018	11.844	11.0344	P	P	P	P	P	P	P	P	noncoding	ENSMUST00000128728	Gm15690	Ensembl	432	chr5	-	120479841	120480903		chr5:120480727-120480903	ATGATGAGGATCTCCATCTAGTTATCAGCCCTCCTGCCCACGAGGGATCCGCACTCACCT	natural antisense	NM_145565	Sds	serine dehydratase	+	120476546	120483905
ASMM10P001053	958.756	803.854	891.633	987.889	1221.33	694.746	279.563	755.2	9.88008	9.88173	9.5115	9.69694	9.7747	9.41554	9.03167	9.38911	P	P	P	P	P	P	P	P	noncoding	ENSMUST00000122806	Gm14302	Ensembl	382	chr2	-	164459895	164460955		chr2:164460100-164460260	TCCCTGGAAGAGATGCCTGCCTTCCTGTGCCGAGGACATGGAGATAAAAATTCAGAAAGA	bidirectional	NM_025575	Sys1	SYS1 Golgi-localized integral membrane protein homolog (S. cerevisiae)	+	164460970	164465510
ASMM10P041129	107.9	83.9631	89.0603	109.345	144.702	77.5674	42.3408	89.1562	6.81177	6.67949	6.30928	6.56399	6.80763	6.2051	6.01334	6.27803	P	P	P	P	P	P	P	P	noncoding	NR_015535	4930567H12Rik	RefSeq	955	chr8	+	125584637	125616670		chr8:125616610+125616670	CGGGCTGCTCAGGACTCCTGGATCTTATAGGTCATTTTAGTACATTATTTCTGTAAAGTC	intergenic
ASMM10P025987	30.0004	18.7502	29.8047	29.9078	49.4261	22.0061	18.726	31.0043	5.01318	4.61755	4.81295	4.74324	5.21514	4.31429	4.77667	4.68351	P	A	P	P	P	P	P	P	noncoding	ENSMUST00000143721	Pdgfc	Ensembl	2502	chr3	+	81037423	81210770		chr3:81210685+81210770	TGTATTCCTTTGCTGCTGAGTAGAGAAACTGTAGAGATGGAGGTGGGAACTCATGACACT	exon sense-overlapping	NM_019971	Pdgfc	platelet-derived growth factor, C polypeptide	+	81036415	81214031
ASMM10P024197	251.163	185.121	293.957	710.423	117.236	98.1723	65.2775	112.922	8.01921	7.80364	7.94011	9.20258	6.49243	6.56008	6.6923	6.62492	P	P	P	P	P	P	P	P	noncoding	uc008ntq.2	Pabpc1l	UCSC_knowngene	750	chr2	+	164047386	164050538		chr2:164047420+164047480	AGTGTATGAGGCCTTTCCTATCCGTGTGGTTAAGGGATGTGTTCCTGGCACCATGTGCAG	exon sense-overlapping	ENSMUST00000067715	Pabpc1l	poly(A) binding protein, cytoplasmic 1-like	+	164025449	164050538
ASMM10P052036	171.309	123.877	263.326	135.457	312.077	118.815	54.3438	148.895	7.47232	7.22604	7.79129	6.86166	7.90889	6.84805	6.40377	7.04032	P	P	P	P	P	P	P	P	noncoding	TCONS_00008374	XLOC_006822	Alexander et al 2013	1239	chr13	-	74512432	74617696	NM_146231, TCONS_00008340, TCONS_00008341, TCONS_00008346, TCONS_00008347, TCONS_00008351, TCONS_00008357, TCONS_00008360, TCONS_00008365, TCONS_00008366, TCONS_00008370, TCONS_00008371, TCONS_00008375, TCONS_00008377, TCONS_00008378, TCONS_00008379, TCONS_00008380, TCONS_00008381, TCONS_00008382, TCONS_00008383, TCONS_00008384, TCONS_00008386, TCONS_00008387, TCONS_00008388, TCONS_00008389, TCON…	chr13:74610213-74610326	CCCAGAAAAGTCTCTATGAAGAGGTGATGCTAGAGACATACCAGAACATCACTGCTATAG	intergenic
ASMM10P040447	6580.7	7008.19	7684.77	9261.44	6849.25	5955.38	3378.07	6955.62	12.5585	12.9089	12.5768	12.9185	12.2273	12.5076	13.0615	12.5847	P	P	P	P	P	M	P	P	noncoding	uc009lsv.1	AK141659	UCSC_knowngene	2618	chr8	+	57488053	57508877		chr8:57490355+57490467	TTTCATAGCAACCTTCAGATGAAAGTGTAGAACTCTCAGCTCCTCCTGCATCATGACTGC	bidirectional	NM_021788	Sap30	sin3 associated polypeptide	-	57482701	57487860
ASMM10P041358	44.2702	40.6944	82.8098	181.455	8.39186	12.5989	10.2716	14.9623	5.55903	5.68309	6.20691	7.25987	2.72292	3.44913	3.89898	3.55533	P	P	P	P	A	A	A	A	noncoding	ENSMUST00000132547	Hyls1	Ensembl	4269	chr9	-	35564457	35570097		chr9:35564471-35568454	TACTAGTTTAATTTTATGGATTCTTCACTCAGATACTGTTTCAGTCTATCTGGCCACTTC	exon sense-overlapping	NM_029762	Hyls1	hydrolethalus syndrome 1	-	35560820	35570069
ASMM10P041358	44.2702	40.6944	82.8098	181.455	8.39186	12.5989	10.2716	14.9623	5.55903	5.68309	6.20691	7.25987	2.72292	3.44913	3.89898	3.55533	P	P	P	P	A	A	A	A	noncoding	ENSMUST00000132547	Hyls1	Ensembl	4269	chr9	-	35564457	35570097		chr9:35564471-35568454	TACTAGTTTAATTTTATGGATTCTTCACTCAGATACTGTTTCAGTCTATCTGGCCACTTC	natural antisense	NM_023292	Pus3	pseudouridine synthase 3	+	35559465	35567400
ASMM10P020963	62.0379	91.7648	131.804	117.595	93.6583	90.3078	60.2283	104.849	6.04386	6.80476	6.84284	6.66928	6.14578	6.43653	6.56158	6.5201	P	P	P	P	P	P	P	M	noncoding	ENSMUST00000119793	Gm13737	Ensembl	232	chr2	-	87323764	87323996		chr2:87323832-87323996	ATTTAGCAGCTAACATGATATTGTTGCTGCCACTGGTTGGTACTGTCCGCCTGTTTTCCT	intergenic
ASMM10P010263	60.0155	51.9745	70.3948	89.4398	99.0988	62.7279	54.4712	70.4899	5.99567	6.02331	5.99149	6.29119	6.23555	5.88901	6.40829	5.91863	P	P	P	P	P	P	P	P	noncoding	NR_028430	BC052688	RefSeq	1642	chr13	+	61771579	61787282		chr13:61771595+61771699	TCATCTCTATTGTGGAGTAGCCTTGAATGGTTGGTGTGACTTGCTTTGACCTTTGCTGCT	intergenic
ASMM10P046381	37.2385	33.6717	35.9035	50.9438	44.7453	34.4815	36.2258	38.6496	5.3176	5.41325	5.06468	5.51218	5.07165	4.99245	5.77364	5.02721	P	P	P	P	P	P	P	P	noncoding	AK048321	AK048321	Genbank	1071	chr11	-	19919253	19920321		chr11:19919267-19920321	ATTCAGAAACTGCAGCAACTGAAGCTGGAGCCATGTCCGTAGTTAAATGAATTTTAAATC	intergenic
ASMM10P010151	712.511	581.97	729.95	1049.16	773.82	432.179	91.1726	526.059	9.46646	9.43594	9.22904	9.78273	9.15634	8.72942	7.21605	8.86494	P	P	P	P	P	P	P	P	noncoding	NR_046280	Zfp672	RefSeq	461	chr11	-	58319735	58323365		chr11:58319905-58322599	CTCTAAGCAGGTAAACGAGTTGTACTTAACTCTGGCTTCAAGATGGATATCCTCTATGAC	exon sense-overlapping	NM_001256518	Zfp672	zinc finger protein 672	-	58315113	58323113
ASMM10P052367	93.1013	73.804	80.4825	88.7749	70.4243	109.773	36.9577	66.7697	6.60693	6.50518	6.16857	6.28046	5.73617	6.72794	5.80614	5.83715	P	P	P	P	P	P	P	P	noncoding	uc007plq.1	AK046182	UCSC_knowngene	780	chr13	+	12540142	12562716		chr13:12562628+12562716	AAGAAAAACAATTTTCCTGTCCCTTAGTTCCAGAAAATTAGGCTTGTCTAAGCCAGGTGG	intergenic
ASMM10P042559	9.98319	23.2801	21.6665	24.1898	135.401	43.0065	6.61588	53.4528	3.46538	4.91075	4.37265	4.43694	6.7082	5.33344	3.26568	5.5167	A	P	P	P	P	P	A	P	noncoding	uc009oqn.2	AB352175	UCSC_knowngene	2178	chr9	+	27349028	27351206		chr9:27351146+27351206	CACCAGATGTTTGGTGTCATGGATTGCCAAGAGGATTGAAGTTGTTTCATGACCCCATTT	intergenic
ASMM10P395	442.723	434.207	430.809	602.937	540.798	584.707	382.078	653.543	8.80642	9.03184	8.47577	8.96194	8.67613	9.16264	9.5572	9.17924	P	P	P	P	P	M	P	P	noncoding	uc.473+	uc.473	UCR	222	chrX	+	101306971	101307193		chrX:101306995+101307054	GCAGTCATGCTGTTTTTGAATTCTCTCTCTGTTTTGTTCTCTGTTCTGTGCTGTTGTGTC	exon sense-overlapping	NM_172932	Nlgn3	neuroligin 3	+	101299178	101321350
ASMM10P026876	183.213	194.458	422.171	302.035	236.037	661.823	395.018	718.477	7.56927	7.87629	8.44627	7.99667	7.51692	9.34103	9.61479	9.31958	P	P	P	P	P	P	P	P	noncoding	ENSMUST00000156987	Orc3	Ensembl	3089	chr4	-	34577642	34614911		chr4:34597458-34598607	ATTGTAGTATGTTTGACTGGGAAGGCTTACTTTTAATCCCTCCGTTTCACATTGGTTTAA	exon sense-overlapping	NM_001159563	Orc3	origin recognition complex, subunit 3	-	34566780	34614942
ASMM10P026876	183.213	194.458	422.171	302.035	236.037	661.823	395.018	718.477	7.56927	7.87629	8.44627	7.99667	7.51692	9.34103	9.61479	9.31958	P	P	P	P	P	P	P	P	noncoding	ENSMUST00000156987	Orc3	Ensembl	3089	chr4	-	34577642	34614911		chr4:34597458-34598607	ATTGTAGTATGTTTGACTGGGAAGGCTTACTTTTAATCCCTCCGTTTCACATTGGTTTAA	exon sense-overlapping	NM_015824	Orc3	origin recognition complex, subunit 3	-	34566780	34614942
ASMM10P053125	364.483	667.021	502.493	322.678	1394.65	104.283	51.5524	115.951	8.53384	9.61728	8.68797	8.09008	9.95959	6.64838	6.32177	6.66224	P	P	P	P	P	M	P	P	noncoding	uc029qpa.1	Igfbp5	UCSC_knowngene	3349	chr1	-	72858035	72861384		chr1:72858049-72858100	TGTACTTAAGGAAATAAAAAAGAAAAACCTGGAAGATCTCACATTTTATTACAAAGTGAA	exon sense-overlapping	NM_010518	Igfbp5	insulin-like growth factor binding protein 5	-	72858064	72874865
humanlincRNA1432+_P1	69.4095	71.6848	77.1063	104.114	203.63	91.6543	53.8549	104.496	6.201	6.46307	6.10842	6.4934	7.31418	6.45839	6.3889	6.51528	P	P	P	P	P	P	P	P	noncoding	humanlincRNA1432+	humanlincRNA1432	lincRNA	2164	chr9	+	102922610	102924774		chr9:102924624+102924683	AACCTTGCTTACCTGTTTGGAATCCTGGGCTTAGTTCCCTGGCTCTAGCAAAGTGTTATA	intergenic
ASMM10P040128	140.865	140.755	166.561	182.725	115.177	136.288	116.451	147.622	7.19718	7.41064	7.16058	7.26987	6.4641	7.04878	7.60257	7.02674	P	P	P	P	P	M	P	P	noncoding	ENSMUST00000165885	Gm17023	Ensembl	448	chr8	+	13076076	13082740		chr8:13082680+13082740	GCACACGATGCACTTCCTACCCACATGCAGGCAACACTCAATAAAACAAAAGTAAATCTT	natural antisense	NM_178708	Pcid2	PCI domain containing 2	-	13077524	13105343
ASMM10P043088	409.084	336.606	295.018	288.389	359.471	143.949	44.078	167.063	8.69871	8.66744	7.9463	7.93043	8.11434	7.13094	6.07798	7.20689	P	P	P	P	P	P	P	P	noncoding	ENSMUST00000126321	Hmgcll1	Ensembl	1831	chr9	+	76015014	76058033		chr9:76057972+76058033	ATATACTGTCCGCAGAGGGAGAAAAGCTCATAAAATGTCTCTGTGGCTGGTAAGATGGCT	exon sense-overlapping	NM_173731	Hmgcll1	3-hydroxymethyl-3-methylglutaryl-Coenzyme A lyase-like 1	+	76014976	76136350
ASMM10P916	42.5155	50.3609	39.4218	44.4617	54.327	26.9893	19.1033	28.2854	5.5015	5.98241	5.19349	5.31555	5.35412	4.61881	4.80848	4.53931	P	P	P	P	P	P	P	P	noncoding	uc.480-	uc.480	UCR	202	chrX	-	42276097	42276299		chrX:42276177-42276236	AAGTTGGAATTTAAAAGTAAGAAAAAACTAAACAAACTGCGCAATTATAAAATCAGCACC	natural antisense	NM_001077712	Stag2	stromal antigen 2	+	42149411	42277175
ASMM10P035896	33.9423	34.1773	46.9126	69.8131	13.6947	28.578	20.5845	34.0143	5.18714	5.43459	5.43413	5.94183	3.35475	4.70671	4.91775	4.82642	P	P	P	P	A	P	P	P	noncoding	NR_027848	Pmis2	RefSeq	720	chr7	-	30670721	30671605		chr7:30671379-30671499	CTCTTGGCGATGATTCTTTTCCTACCCTTTGGGATATTAGCCATATACTTCAGCATCCAG	intergenic
ASMM10P026538	75.7794	74.2768	110.897	167.683	61.1777	103.831	68.1695	119.594	6.32177	6.51334	6.61403	7.15411	5.52611	6.64281	6.76083	6.70797	P	P	P	P	P	P	P	P	noncoding	ENSMUST00000132405	Slc9b2	Ensembl	1242	chr3	+	135330305	135342767		chr3:135330492+135330582	GCTGCCTTTGATTTCTTATTGATAGATCTCAAATCCCTATCCCATATCAATCATAGCTTA	exon sense-overlapping	NM_178877	Slc9b2	solute carrier family 9, subfamily B (NHA2, cation proton antiporter 2), member 2	+	135307699	135342767
ASMM10P032984	23.1738	18.1557	27.4044	31.3909	24.3442	16.1065	14.9484	20.2212	4.65307	4.57255	4.69998	4.8127	4.19534	3.83581	4.44861	4.02535	P	A	P	P	A	A	A	P	noncoding	ENSMUST00000137136	Gm13861	Ensembl	495	chr6	-	34651353	34653894		chr6:34651429-34651540	TAATGCCTCTATCACATAAGAGAGGAACCCTTTGTGGACCGATTTCCATGCAACACTTGG	intergenic
ASMM10P022857	1885.82	1804	1806.43	2158.25	2319.3	998.139	436.35	1152.89	10.8322	11.027	10.4883	10.8276	10.6799	9.9415	9.77789	9.99807	P	P	P	P	P	P	P	P	noncoding	ENSMUST00000120476	Gm13559	Ensembl	863	chr2	+	58740638	58741501		chr2:58741416+58741501	TCAGGAATTCATTGATTATCTTGCGAAACCCCACACCAGAGTCTTTCTTCAGAGGACCCA	intergenic
ASMM10P002790	51.946	43.0454	70.024	54.3731	62.932	107.789	52.366	108.71	5.78976	5.76715	5.98328	5.60043	5.57006	6.69914	6.34521	6.57289	P	P	P	P	P	M	P	P	noncoding	ENSMUST00000150822	Treh	Ensembl	745	chr9	+	44683295	44686016		chr9:44683964+44684934	TCCAGACTAGGACAGCAAGATCTTGACCTACCAATATGGAATCCCAACCTCTCTTCGTAA	exon sense-overlapping	NM_021481	Treh	trehalase (brush-border membrane glycoprotein)	+	44673237	44686304
ASMM10P020837	52.7451	50.0118	49.5251	69.0269	32.5997	35.0145	71.7189	40.254	5.81233	5.97159	5.50475	5.92456	4.6173	5.01501	6.83783	5.08609	P	P	P	P	P	P	P	P	noncoding	AK143382	AK143382	Genbank	1340	chr2	-	80498485	80499823		chr2:80498520-80499823	GGTGTTGAAATCACCTAGACCTGAACTGAAGATGATCAGAATAAGCTTTTGGATTTTTAT	intergenic
ASMM10P033802	965.934	1031.89	889.501	941.183	992.166	2951.56	7795.32	3362.63	9.8899	10.239	9.50633	9.63045	9.49986	11.4989	14.2309	11.5344	P	P	P	P	P	P	P	P	noncoding	ENSMUST00000160901	Ltbr	Ensembl	450	chr6	-	125312732	125313265		chr6:125313133-125313265	GCGGACGCAGAGATGGACTTCTTGTCTCCTGATAACCCTCTTTCCCCATTCGCCTCATAG	exon sense-overlapping	NM_010736	Ltbr	lymphotoxin B receptor	-	125306570	125313870
ASMM10P041442	4277.07	4529.9	6857.52	5327.07	4244.37	903.296	281.284	1003.68	11.9671	12.2906	12.4232	12.1122	11.5331	9.7962	9.04158	9.8004	P	P	P	P	P	P	P	P	noncoding	uc029wyj.1	AK154309	UCSC_knowngene	2846	chr9	-	42251594	42254440		chr9:42251988-42254176	GTCTTGACATTTCTATACCAGTGCCAACACCACTCCTGGTCAAGACAGACAGATCCTTAA	exon sense-overlapping	NM_172769	Sc5d	sterol-C5-desaturase (fungal ERG3, delta-5-desaturase) homolog (S. cerevisae)	-	42254176	42264300
ASMM10P418	21.4875	9.80949	6.95744	13.4028	134.628	45.0035	27.6715	56.2462	4.53769	3.7452	2.84735	3.56037	6.70032	5.40205	5.3555	5.59019	P	A	A	A	P	P	P	P	noncoding	uc.12-	uc.12	UCR	201	chr4	+	127029593	127029794		chr4:127029735+127029794	ACGAACGTTGACTACGGAACCTTCTAAAATATTTACTTAACACACATGGACATCAACTAC	intron sense-overlapping	NM_023603	Sfpq	splicing factor proline/glutamine rich (polypyrimidine tract binding protein associated)	+	127021300	127031236
ASMM10P049041	11.6224	8.8159	21.8722	10.832	29.2404	52.2294	24.0144	49.548	3.67672	3.61745	4.38687	3.23253	4.45946	5.61942	5.15566	5.40062	A	A	A	A	P	P	P	P	noncoding	AK132891	AK132891	Genbank	2057	chr11	+	80413748	80415798		chr11:80415729+80415798	GTGTGTCTGATGACCGCAGTAGTAGTACTCACAGGTAAATATAAGATAAAGTCTTTTAAA	intergenic
ASMM10P043727	17.8844	21.4954	22.9695	28.6288	26.7589	28.761	38.3405	24.0836	4.274	4.80412	4.45343	4.68272	4.33434	4.71574	5.86332	4.29549	A	A	A	P	P	P	P	P	noncoding	ENSMUST00000181848	Gm26593	Ensembl	1970	chrX	-	21360864	21364622		chrX:21364126-21364622	AAACAGGACATAATTACTTCCATGTACCAACTTCAAGACAAAACAGTCCTGCTCAGACCC	intergenic
ASMM10P046549	33.7229	29.1437	59.7906	27.6848	228.905	148.937	173.646	162.508	5.17607	5.21598	5.76304	4.63424	7.4725	7.1797	8.24741	7.16607	P	P	P	P	P	P	P	P	noncoding	ENSMUST00000120460	Gm12136	Ensembl	1209	chr11	-	40569316	40570525		chr11:40569771-40570525	AAAGTTGACCTGGGGGAGGGGGGTATCTGCCAATTCTACATCAATGTGGAAAATAAGAGT	intergenic
ASMM10P451	66.0965	52.5541	73.4696	62.3636	60.1564	85.1394	61.0831	94.8276	6.13572	6.03798	6.04549	5.78609	5.50439	6.34862	6.58207	6.37255	P	P	P	P	P	P	P	P	noncoding	uc.47-	uc.47	UCR	227	chr12	+	25891827	25892054		chr12:25891982+25892041	AATCCAAAATTTCAAAGTGTGATGGATGTCAGCTCCCGATTTGGTGTGTGTGAGGTCACC	intergenic
ASMM10P002086	9.71556	15.9815	14.293	40.7723	30.8556	21.5707	10.3648	22.535	3.4242	4.40779	3.8065	5.19059	4.53728	4.28253	3.91247	4.18753	A	A	A	P	P	P	A	P	noncoding	ENSMUST00000139143	Zfp451	Ensembl	3578	chr1	-	33761544	33814385		chr1:33783142-33805338	TCACAGTGATGACTCAGAACAAATGCAGCTAATTCTGGAACAAAAAGATCATTCCAACGT	exon sense-overlapping	NM_133817	Zfp451	zinc finger protein 451	-	33761752	33814427
ASMM10P009879	152.157	139.774	283.19	280.298	190.475	298.195	142.913	310.582	7.30651	7.40097	7.89156	7.88844	7.2156	8.18646	7.92229	8.10688	P	M	P	P	M	P	P	P	noncoding	NR_027950	4930526I15Rik	RefSeq	1205	chr9	+	124423255	124424856		chr9:124423400+124423791	CTCGAGCAGGGAAGTCCCTCTCCTTCGGACGTGATTGACAGGATCGACTTCCTACGGCTT	intergenic
ASMM10P023788	187.335	172.502	212.648	210.651	263.283	195.541	143.316	193.956	7.59518	7.69696	7.49411	7.47961	7.67286	7.57465	7.9271	7.42674	P	P	P	P	M	M	P	P	noncoding	ENSMUST00000046149	Mrps26	Ensembl	1057	chr2	+	130563741	130565394		chr2:130564247+130564307	GGTGGGCTGGGCTAGGCTCATCTGTGGCCCCGCTCACCCTCGGCGTCTTGCCCCTCGCAG	exon sense-overlapping	NM_207207	Mrps26	mitochondrial ribosomal protein S26	+	130563756	130565394
ASMM10P030712	267.649	202.524	257.292	302.625	371.306	408.801	161.74	389.213	8.10486	7.93432	7.75857	7.99986	8.16137	8.65135	8.12453	8.43755	P	P	P	P	P	P	P	P	noncoding	AK138620	AK138620	Genbank	2559	chr5	-	102399629	102425144		chr5:102399797-102402052	GAAGAACAACAAATGCCCCCAAACATTGAACCACCTCTTCAGCCACATCAAATTAAAAAA	intergenic
ASMM10P019299	69.7772	34.7767	56.9836	74.8657	83.1474	68.1665	49.539	75.9151	6.20864	5.45855	5.69963	6.04882	5.97688	6.01639	6.25849	6.02764	P	P	P	P	P	P	P	P	noncoding	ENSMUST00000111906	Kcnip2	Ensembl	3114	chr19	-	45792345	45816022		chr19:45796421-45796914	CTTTTGATGTGGGTCTGGGGTTCGTGTGTTGATATACTCAAGTCTGTGAGATTTCCTGTG	exon sense-overlapping	NM_001276358	Kcnip2	Kv channel-interacting protein 2	-	45792345	45812291
ASMM10P019299	69.7772	34.7767	56.9836	74.8657	83.1474	68.1665	49.539	75.9151	6.20864	5.45855	5.69963	6.04882	5.97688	6.01639	6.25849	6.02764	P	P	P	P	P	P	P	P	noncoding	ENSMUST00000111906	Kcnip2	Ensembl	3114	chr19	-	45792345	45816022		chr19:45796421-45796914	CTTTTGATGTGGGTCTGGGGTTCGTGTGTTGATATACTCAAGTCTGTGAGATTTCCTGTG	exon sense-overlapping	NM_030716	Kcnip2	Kv channel-interacting protein 2	-	45792345	45816063
ASMM10P019299	69.7772	34.7767	56.9836	74.8657	83.1474	68.1665	49.539	75.9151	6.20864	5.45855	5.69963	6.04882	5.97688	6.01639	6.25849	6.02764	P	P	P	P	P	P	P	P	noncoding	ENSMUST00000111906	Kcnip2	Ensembl	3114	chr19	-	45792345	45816022		chr19:45796421-45796914	CTTTTGATGTGGGTCTGGGGTTCGTGTGTTGATATACTCAAGTCTGTGAGATTTCCTGTG	exon sense-overlapping	NM_145703	Kcnip2	Kv channel-interacting protein 2	-	45792345	45816063
ASMM10P019299	69.7772	34.7767	56.9836	74.8657	83.1474	68.1665	49.539	75.9151	6.20864	5.45855	5.69963	6.04882	5.97688	6.01639	6.25849	6.02764	P	P	P	P	P	P	P	P	noncoding	ENSMUST00000111906	Kcnip2	Ensembl	3114	chr19	-	45792345	45816022		chr19:45796421-45796914	CTTTTGATGTGGGTCTGGGGTTCGTGTGTTGATATACTCAAGTCTGTGAGATTTCCTGTG	exon sense-overlapping	NM_145704	Kcnip2	Kv channel-interacting protein 2	-	45792345	45816063
ASMM10P021892	35.2183	26.9232	36.608	41.22	31.672	17.1117	21.6942	22.5909	5.24021	5.10466	5.08979	5.20621	4.57783	3.92905	5.0003	4.19176	P	P	P	P	P	A	P	P	noncoding	AK033045	AK033045	Genbank	753	chr2	-	157927277	157928028		chr2:157927632-157928028	AAGAAAGGCTCTGTCTCAGAAAAACCCGGCCTTCACGGAGCACACAGCGGAACACAGACG	intronic antisense	NM_198627	Vstm2l	V-set and transmembrane domain containing 2-like	+	157914652	157944719
ASMM10P017758	9.52718	8.82518	6.95907	10.5287	34.3497	35.4783	19.9837	36.1942	3.3997	3.61866	2.84775	3.18546	4.68642	5.0373	4.87217	4.92627	A	A	A	A	P	P	P	P	noncoding	AK172365	AK172365	Genbank	1215	chr18	-	37152013	37153228		chr18:37152088-37153228	TAGACCAGATAGGTTCGAATACAAAAGAAAGGGCTAGGTCTGCTTATTCTGAATGCCCAG	intronic antisense	NM_001003671	Pcdhac1	protocadherin alpha subfamily C, 1	+	37090135	37187657
ASMM10P017758	9.52718	8.82518	6.95907	10.5287	34.3497	35.4783	19.9837	36.1942	3.3997	3.61866	2.84775	3.18546	4.68642	5.0373	4.87217	4.92627	A	A	A	A	P	P	P	P	noncoding	AK172365	AK172365	Genbank	1215	chr18	-	37152013	37153228		chr18:37152088-37153228	TAGACCAGATAGGTTCGAATACAAAAGAAAGGGCTAGGTCTGCTTATTCTGAATGCCCAG	intronic antisense	NM_001003672	Pcdhac2	protocadherin alpha subfamily C, 2	+	37143968	37187657
ASMM10P017758	9.52718	8.82518	6.95907	10.5287	34.3497	35.4783	19.9837	36.1942	3.3997	3.61866	2.84775	3.18546	4.68642	5.0373	4.87217	4.92627	A	A	A	A	P	P	P	P	noncoding	AK172365	AK172365	Genbank	1215	chr18	-	37152013	37153228		chr18:37152088-37153228	TAGACCAGATAGGTTCGAATACAAAAGAAAGGGCTAGGTCTGCTTATTCTGAATGCCCAG	intronic antisense	NM_001174154	Pcdha4-g	protocadherin alpha 4-gamma	+	36952740	37840200
ASMM10P017758	9.52718	8.82518	6.95907	10.5287	34.3497	35.4783	19.9837	36.1942	3.3997	3.61866	2.84775	3.18546	4.68642	5.0373	4.87217	4.92627	A	A	A	A	P	P	P	P	noncoding	AK172365	AK172365	Genbank	1215	chr18	-	37152013	37153228		chr18:37152088-37153228	TAGACCAGATAGGTTCGAATACAAAAGAAAGGGCTAGGTCTGCTTATTCTGAATGCCCAG	intronic antisense	NM_007766	Pcdha4	protocadherin alpha 4	+	36952688	37187657
ASMM10P017758	9.52718	8.82518	6.95907	10.5287	34.3497	35.4783	19.9837	36.1942	3.3997	3.61866	2.84775	3.18546	4.68642	5.0373	4.87217	4.92627	A	A	A	A	P	P	P	P	noncoding	AK172365	AK172365	Genbank	1215	chr18	-	37152013	37153228		chr18:37152088-37153228	TAGACCAGATAGGTTCGAATACAAAAGAAAGGGCTAGGTCTGCTTATTCTGAATGCCCAG	intronic antisense	NM_007767	Pcdha6	protocadherin alpha 6	+	36967755	37187657
ASMM10P017758	9.52718	8.82518	6.95907	10.5287	34.3497	35.4783	19.9837	36.1942	3.3997	3.61866	2.84775	3.18546	4.68642	5.0373	4.87217	4.92627	A	A	A	A	P	P	P	P	noncoding	AK172365	AK172365	Genbank	1215	chr18	-	37152013	37153228		chr18:37152088-37153228	TAGACCAGATAGGTTCGAATACAAAAGAAAGGGCTAGGTCTGCTTATTCTGAATGCCCAG	intronic antisense	NM_009957	Pcdha7	protocadherin alpha 7	+	36973923	37187657
ASMM10P017758	9.52718	8.82518	6.95907	10.5287	34.3497	35.4783	19.9837	36.1942	3.3997	3.61866	2.84775	3.18546	4.68642	5.0373	4.87217	4.92627	A	A	A	A	P	P	P	P	noncoding	AK172365	AK172365	Genbank	1215	chr18	-	37152013	37153228		chr18:37152088-37153228	TAGACCAGATAGGTTCGAATACAAAAGAAAGGGCTAGGTCTGCTTATTCTGAATGCCCAG	intronic antisense	NM_009959	Pcdha5	protocadherin alpha 5	+	36960439	37187657
ASMM10P017758	9.52718	8.82518	6.95907	10.5287	34.3497	35.4783	19.9837	36.1942	3.3997	3.61866	2.84775	3.18546	4.68642	5.0373	4.87217	4.92627	A	A	A	A	P	P	P	P	noncoding	AK172365	AK172365	Genbank	1215	chr18	-	37152013	37153228		chr18:37152088-37153228	TAGACCAGATAGGTTCGAATACAAAAGAAAGGGCTAGGTCTGCTTATTCTGAATGCCCAG	intronic antisense	NM_009960	Pcdha11	protocadherin alpha 11	+	37010857	37187657
ASMM10P017758	9.52718	8.82518	6.95907	10.5287	34.3497	35.4783	19.9837	36.1942	3.3997	3.61866	2.84775	3.18546	4.68642	5.0373	4.87217	4.92627	A	A	A	A	P	P	P	P	noncoding	AK172365	AK172365	Genbank	1215	chr18	-	37152013	37153228		chr18:37152088-37153228	TAGACCAGATAGGTTCGAATACAAAAGAAAGGGCTAGGTCTGCTTATTCTGAATGCCCAG	intronic antisense	NM_009961	Pcdha10	protocadherin alpha 10	+	37005319	37187657
ASMM10P017758	9.52718	8.82518	6.95907	10.5287	34.3497	35.4783	19.9837	36.1942	3.3997	3.61866	2.84775	3.18546	4.68642	5.0373	4.87217	4.92627	A	A	A	A	P	P	P	P	noncoding	AK172365	AK172365	Genbank	1215	chr18	-	37152013	37153228		chr18:37152088-37153228	TAGACCAGATAGGTTCGAATACAAAAGAAAGGGCTAGGTCTGCTTATTCTGAATGCCCAG	intronic antisense	NM_054072	Pcdha1	protocadherin alpha 1	+	36930284	37187657
ASMM10P017758	9.52718	8.82518	6.95907	10.5287	34.3497	35.4783	19.9837	36.1942	3.3997	3.61866	2.84775	3.18546	4.68642	5.0373	4.87217	4.92627	A	A	A	A	P	P	P	P	noncoding	AK172365	AK172365	Genbank	1215	chr18	-	37152013	37153228		chr18:37152088-37153228	TAGACCAGATAGGTTCGAATACAAAAGAAAGGGCTAGGTCTGCTTATTCTGAATGCCCAG	intronic antisense	NM_138661	Pcdha9	protocadherin alpha 9	+	36997879	37187657
ASMM10P017758	9.52718	8.82518	6.95907	10.5287	34.3497	35.4783	19.9837	36.1942	3.3997	3.61866	2.84775	3.18546	4.68642	5.0373	4.87217	4.92627	A	A	A	A	P	P	P	P	noncoding	AK172365	AK172365	Genbank	1215	chr18	-	37152013	37153228		chr18:37152088-37153228	TAGACCAGATAGGTTCGAATACAAAAGAAAGGGCTAGGTCTGCTTATTCTGAATGCCCAG	intronic antisense	NM_138662	Pcdha3	protocadherin alpha 3	+	36946206	37187657
ASMM10P017758	9.52718	8.82518	6.95907	10.5287	34.3497	35.4783	19.9837	36.1942	3.3997	3.61866	2.84775	3.18546	4.68642	5.0373	4.87217	4.92627	A	A	A	A	P	P	P	P	noncoding	AK172365	AK172365	Genbank	1215	chr18	-	37152013	37153228		chr18:37152088-37153228	TAGACCAGATAGGTTCGAATACAAAAGAAAGGGCTAGGTCTGCTTATTCTGAATGCCCAG	intronic antisense	NM_138663	Pcdha12	protocadherin alpha 12	+	37020229	37187657
ASMM10P017758	9.52718	8.82518	6.95907	10.5287	34.3497	35.4783	19.9837	36.1942	3.3997	3.61866	2.84775	3.18546	4.68642	5.0373	4.87217	4.92627	A	A	A	A	P	P	P	P	noncoding	AK172365	AK172365	Genbank	1215	chr18	-	37152013	37153228		chr18:37152088-37153228	TAGACCAGATAGGTTCGAATACAAAAGAAAGGGCTAGGTCTGCTTATTCTGAATGCCCAG	intronic antisense	NM_198117	Pcdha2	protocadherin alpha 2	+	36939204	37187660
ASMM10P017758	9.52718	8.82518	6.95907	10.5287	34.3497	35.4783	19.9837	36.1942	3.3997	3.61866	2.84775	3.18546	4.68642	5.0373	4.87217	4.92627	A	A	A	A	P	P	P	P	noncoding	AK172365	AK172365	Genbank	1215	chr18	-	37152013	37153228		chr18:37152088-37153228	TAGACCAGATAGGTTCGAATACAAAAGAAAGGGCTAGGTCTGCTTATTCTGAATGCCCAG	intronic antisense	NM_201243	Pcdha8	protocadherin alpha 8	+	36992466	37187657
ASMM10P022038	132.473	107.618	100.338	114.858	185.643	144.893	117.595	140.847	7.1081	7.02492	6.47434	6.63443	7.17691	7.14029	7.61708	6.95322	P	P	P	P	P	P	P	P	noncoding	AK083660	AK083660	Genbank	1031	chr2	-	167931214	167932245	AK155234	chr2:167931234-167931811	TGGTCTACATCGTTCCGGGACAGCCAGTTATACAGTGAGACCCCTTCTCAAAACAAAAAA	bidirectional	NM_011201	Ptpn1	protein tyrosine phosphatase, non-receptor type 1	+	167932326	167979385
ASMM10P009882	26.4651	72.4806	40.3962	60.5056	53.2313	5	5	5	4.84099	6.48134	5.22562	5.74587	5.32298	2.32451	2.39813	2.32269	P	P	P	P	P	A	A	A	noncoding	NR_027972	Atad3aos	RefSeq	679	chr4	+	155761191	155763560		chr4:155761771+155763369	AAGAATAAGAGAGTTACTTAGCGTGGGCCTAGAGAACGGCTTCGTGGCTAAGAAGAGTAT	bidirectional	NM_179203	Atad3a	ATPase family, AAA domain containing 3A	-	155740639	155761098
ASMM10P047629	283.684	265.592	434.356	419.919	279.561	486.995	258.05	543.751	8.18015	8.31982	8.48756	8.46796	7.7597	8.8979	8.89569	8.91011	P	P	P	P	P	P	P	P	noncoding	ENSMUST00000126237	Bloodlinc	Ensembl	679	chr11	-	102375548	102377020		chr11:102375700-102375890	AAGATCGAGAGGATTTTGTTGAGCGCCCGCCTGAGCGTACCTCCACTTCCCTGAGCAAAG	intergenic
ASMM10P013604	162.626	116.225	181.71	334.633	147.259	201.521	79.6089	213.819	7.39974	7.13541	7.27877	8.14036	6.83308	7.61863	7.00153	7.5656	P	P	P	P	P	P	P	P	noncoding	ENSMUST00000164680	Gpaa1	Ensembl	924	chr15	+	76332222	76333617		chr15:76333108+76333168	CCCGCTTGGGAGCCTGGGGCTCGTGAGAAGGGGTGAGTCTGTCTGATCCTGTCCCCATGC	exon sense-overlapping	NM_010331	Gpaa1	GPI anchor attachment protein 1	+	76331293	76334899
ASMM10P029164	9.92199	5	19.4598	22.0141	13.3807	31.3064	23.6989	32.7582	3.45518	2.40026	4.22255	4.3016	3.32562	4.84862	5.13432	4.76809	A	A	A	P	A	P	P	P	noncoding	TCONS_00022674	XLOC_016645	Alexander et al 2013	496	chr4	+	99650412	99651785		chr4:99651665+99651785	GGCTCGTTTTGATTAAATCTGACATGCTGCTGATAACTCCATGCTAATGTGAAATAATTA	intergenic
ASMM10P024610	325.897	225.542	348.291	372.052	492.237	392.698	178.098	415.554	8.37209	8.09504	8.17412	8.29635	8.55459	8.59767	8.28457	8.53027	P	P	P	P	M	P	P	P	noncoding	NR_040411	Gm11549	RefSeq	2461	chr3	-	36515056	36521445	ENSMUST00000124606	chr3:36515073-36517120	GGCTACCAAACGGGATTCTGCTCTGCCTTCTTCCATACTAGAAGTATAGTTTTAACTTTT	intergenic
ASMM10P016650	30.8303	22.5669	98.1116	48.2439	89.6616	75.8673	75.4138	82.6654	5.05273	4.86982	6.44128	5.43627	6.08269	6.17222	6.91981	6.15799	P	P	P	P	P	P	P	P	noncoding	ENSMUST00000159301	Gm16574	Ensembl	745	chr17	+	12818792	12819537		chr17:12819447+12819537	CCTTGCACACCTGTCTTTGGCATTAGTGACAAAGCCCAATGGTTCACTGGAAACCTGCTC	intergenic
ASMM10P714	980.28	858.47	1622.37	1508.2	981.051	2114.74	1165.59	2397.63	9.91334	9.97587	10.3348	10.3028	9.48245	11.0111	11.3847	11.0379	P	P	P	P	P	P	P	P	noncoding	uc.293-	uc.293	UCR	243	chr19	-	44631419	44631662		chr19:44631425-44631484	ATTTGGATGTGAAAAAATTTCGCCTTCCCGTCCCCTGTGAGACATCCTTTTTCCTGAGTG	intergenic
ASMM10P028731	155.409	130.941	232.329	206.914	162.639	237.389	222.327	276.756	7.33536	7.30441	7.61495	7.45335	6.98852	7.85834	8.63864	7.9366	P	P	P	P	P	P	P	P	noncoding	ENSMUST00000126277	Creb3	Ensembl	697	chr4	+	43563266	43566527		chr4:43563369+43563429	TTTTTCAGGATTACCTCACTTTGCAGCAGCCAAGATCCCCCATACTGCTCTGAGAGCTCC	exon sense-overlapping	NM_013497	Creb3	cAMP responsive element binding protein 3	+	43562633	43567060
ASMM10P046540	562.793	416.077	401.611	495.029	459.211	232.17	96.122	266.99	9.14939	8.97029	8.37171	8.68507	8.44972	7.82754	7.29766	7.87991	P	P	P	P	P	P	P	P	noncoding	ENSMUST00000127086	Wwc1	Ensembl	728	chr11	-	35868744	35875712		chr11:35868758-35869096	TCATGAGAACAGCCAGGTCCCTGTTGTCCTTTCTAGGCAGAAACAACTCTCTGGTTGTCT	exon sense-overlapping	NM_170779	Wwc1	WW, C2 and coiled-coil domain containing 1	-	35839177	35980089
ASMM10P027136	50.2582	49.3895	37.4893	69.7802	112.599	25.9949	55.9797	39.2233	5.74148	5.95537	5.12405	5.94083	6.42558	4.56376	6.452	5.0486	P	P	P	P	P	P	P	P	noncoding	TCONS_00023023	XLOC_017433	Alexander et al 2013	1224	chr4	-	57320678	57323327		chr4:57320785-57321577	ATTGTCAGCGGAAAAGCTGTAGCCCTTGCTTTCAAGAGACCCTAACAAATCAGATCAACA	intergenic
ASMM10P039016	89.2861	86.6545	75.1291	90.538	241.199	76.0309	32.9524	83.4072	6.54748	6.72293	6.07694	6.30665	7.54884	6.17545	5.62879	6.17176	P	P	P	P	P	P	P	P	noncoding	AK029472	AK029472	Genbank	1065	chr8	-	3674034	3676942		chr8:3674134-3674606	CCAAAATACTATTTTTTAAATGCTTTAGTACATTTTAGTGCTGGAGAGATGGCTCAGTGG	natural antisense	NM_025701	Trappc5	trafficking protein particle complex 5	+	3676476	3680921
ASMM10P052654	34.2854	39.7454	32.0608	35.9211	45.1055	78.8606	19.2177	78.5907	5.20185	5.6485	4.91471	5.00602	5.08246	6.23008	4.81822	6.07991	P	P	P	P	P	P	P	P	noncoding	ENSMUST00000145151	Dsp	Ensembl	534	chr13	+	38178366	38182234		chr13:38178373+38178433	AAACACTGGCATTTTTTCAAGTTCCTTCTCATTGATGAGGATTGCTGTCATTCCCAACAG	exon sense-overlapping	NM_023842	Dsp	desmoplakin	+	38151293	38198577
ASMM10P015338	25.7497	17.0126	44.6342	29.4524	31.9143	47.4885	43.4814	51.9634	4.80178	4.48983	5.36344	4.72334	4.58746	5.47619	6.0554	5.47116	P	A	P	P	P	P	P	P	noncoding	AK090304	AK090304	Genbank	2489	chr16	+	80371703	80374190		chr16:80374130+80374190	CTTAGTTTTAAATGAGATGTCTCTATCAAATTCCCCCTCAGGGAACCTTGCAGAAGAGAC	intergenic
ASMM10P042487	37.7043	38.1523	40.9093	54.1002	133.955	43.2827	33.578	54.3564	5.33455	5.59145	5.24216	5.59413	6.69416	5.34247	5.65724	5.54043	P	P	P	P	P	P	P	P	noncoding	ENSMUST00000054947	5730577I03Rik	Ensembl	1166	chr9	+	20614730	20615896	NR_033729	chr9:20615836+20615896	CTCACAAGAGGTGTTACCTACTGACTGGACATATAAAGACTCACATGGGGGAAAAGCCTT	intergenic
ASMM10P042906	8.49569	8.59229	10.7094	10.2875	183.092	147.208	28.2174	180.361	3.23494	3.58042	3.42175	3.15015	7.15371	7.164	5.38559	7.31974	A	A	A	A	P	P	P	P	noncoding	AK044471	AK044471	Genbank	2251	chr9	+	59036561	59038811		chr9:59038716+59038811	CCAAAGTGCGGGCCAAAAATAACTAGACCAAATATTCTTGTGAAATGTATTCTAAGTATG	bidirectional	NM_001042752	Neo1	neogenin	-	58874679	59036441
ASMM10P042906	8.49569	8.59229	10.7094	10.2875	183.092	147.208	28.2174	180.361	3.23494	3.58042	3.42175	3.15015	7.15371	7.164	5.38559	7.31974	A	A	A	A	P	P	P	P	noncoding	AK044471	AK044471	Genbank	2251	chr9	+	59036561	59038811		chr9:59038716+59038811	CCAAAGTGCGGGCCAAAAATAACTAGACCAAATATTCTTGTGAAATGTATTCTAAGTATG	bidirectional	NM_008684	Neo1	neogenin	-	58874679	59036441
ASMM10P012407	163.83	132.95	208.242	274.451	206.38	134.074	129.285	146.589	7.41064	7.32866	7.46645	7.85798	7.33092	7.02564	7.76173	7.01462	P	P	P	P	P	P	P	P	noncoding	ENSMUST00000168549	Gm17044	Ensembl	740	chr15	-	10526141	10526881		chr15:10526155-10526881	TTCTCCTGCATTTTTACCCTCAGTGTGTCTGCCATGGATCTGACATTCCAACTAAAAATG	intron sense-overlapping	NM_029430	Ttc23l	tetratricopeptide repeat domain 23-like	-	10503946	10558668
ASMM10P016673	14433.4	12481.7	13198.4	14872.1	19088.4	9237.36	3893.78	10475.7	13.6559	13.7206	13.3562	13.596	13.7165	13.153	13.2739	13.1882	P	P	P	P	P	P	P	P	noncoding	ENSMUST00000172650	Gm7393	Ensembl	739	chr17	+	14941964	14942703		chr17:14942567+14942703	ATTAGGATCAATTGTAATCACAGATATAACGAGATCCGTCGCCACTGAGGAGGCAACGTG	intronic antisense	NM_175173	Wdr27	WD repeat domain 27	-	14818671	14943124
humanlincRNA2260+_P1	86.069	93.8529	118.809	189.45	114.902	78.502	50.0491	93.0725	6.49595	6.83685	6.70964	7.32188	6.4599	6.22273	6.27421	6.34389	P	P	P	P	P	P	P	M	noncoding	humanlincRNA2260+	humanlincRNA2260	lincRNA	18832	chr15	+	51011231	51030063		chr15:51030004+51030063	TATCAATATGGATTCCCTCTGCACATCTGGAACTCCTTGTGCTTACTTGAGTACACTATG	intergenic
ASMM10P051491	73.191	67.1187	78.2766	246.902	28.6136	33.2927	24.5869	38.8766	6.27486	6.37369	6.12829	7.7215	4.42955	4.9403	5.18897	5.03593	P	P	P	P	P	P	P	P	noncoding	ENSMUST00000120434	Vmn1r-ps132	Ensembl	892	chr13	-	23201160	23202052		chr13:23201174-23202052	AGAGATGTCCGTGTTCCTAATGTCTCACATGCTCACTGAGAAGTAAAGAAATTACATTCT	intergenic
ASMM10P037354	64.9255	65.164	83.4931	63.9082	144.914	59.4877	63.1535	66.0619	6.11038	6.33116	6.21813	5.81941	6.81023	5.81155	6.63663	5.82102	P	P	P	P	P	P	P	P	noncoding	ENSMUST00000118665	Gm15773	Ensembl	1448	chr7	+	12603195	12604643		chr7:12604446+12604643	AAACAAAAAGCTAGAGAAGGAACACACAGGTACGAAGAGCCTAAATGGCAGATCTGATGC	intronic antisense	NM_001104644	Vmn2r53	vomeronasal 2, receptor 53	-	12581469	12606544
ASMM10P058181	16.0317	23.8689	32.0301	21.7566	30.5654	24.2701	14.1598	23.495	4.12173	4.94349	4.91324	4.28351	4.52288	4.4588	4.3688	4.25627	A	P	P	P	P	P	A	P	noncoding	AA797675	mouselincRNA1069	lincRNA	413	chr3	-	146351168	146351581	ENSMUST00000112036, NM_001111316, NM_001268286	chr3:146351182-146351581	CATACAGGCCCAGATTCTGCTTAGTCATATTGGTTTTATTCTTAGAATATTTACAGAGTC	intergenic
ASMM10P040860	58.6727	45.1088	61.0348	167.645	55.763	28.0835	8.37892	34.6843	5.96678	5.82963	5.78892	7.15371	5.39286	4.677	3.60626	4.85666	P	P	P	P	P	P	A	P	noncoding	NR_033726	Ces2d-ps	RefSeq	1964	chr8	+	104867423	104874082		chr8:104867427+104867487	GCTTCCTGTTTGTGAAACTTAGTCTTCCAAGCAGCCCAGAACCTGGGCTGAGAGCTGACC	intergenic
ASMM10P039597	23.5958	49.0915	41.6765	42.5912	50.9026	31.7211	36.0858	28.0693	4.68051	5.94742	5.26954	5.25261	5.26049	4.8673	5.76623	4.52877	P	P	P	P	P	P	P	P	noncoding	ENSMUST00000127527	Gm16183	Ensembl	1193	chr8	-	84611201	84617184		chr8:84611215-84611824	AACTCTATGCATGTAAGAAAAATAAAGCAAGCACTGAAGTGGTGGGGCTGGGATGTCTGG	natural antisense	NM_001252059	Cacna1a	calcium channel, voltage-dependent, P/Q type, alpha 1A subunit	+	84415363	84640249
ASMM10P039597	23.5958	49.0915	41.6765	42.5912	50.9026	31.7211	36.0858	28.0693	4.68051	5.94742	5.26954	5.25261	5.26049	4.8673	5.76623	4.52877	P	P	P	P	P	P	P	P	noncoding	ENSMUST00000127527	Gm16183	Ensembl	1193	chr8	-	84611201	84617184		chr8:84611215-84611824	AACTCTATGCATGTAAGAAAAATAAAGCAAGCACTGAAGTGGTGGGGCTGGGATGTCTGG	natural antisense	NM_001252060	Cacna1a	calcium channel, voltage-dependent, P/Q type, alpha 1A subunit	+	84415363	84640249
ASMM10P039597	23.5958	49.0915	41.6765	42.5912	50.9026	31.7211	36.0858	28.0693	4.68051	5.94742	5.26954	5.25261	5.26049	4.8673	5.76623	4.52877	P	P	P	P	P	P	P	P	noncoding	ENSMUST00000127527	Gm16183	Ensembl	1193	chr8	-	84611201	84617184		chr8:84611215-84611824	AACTCTATGCATGTAAGAAAAATAAAGCAAGCACTGAAGTGGTGGGGCTGGGATGTCTGG	natural antisense	NM_001252061	Cacna1a	calcium channel, voltage-dependent, P/Q type, alpha 1A subunit	+	84415363	84640249
ASMM10P039597	23.5958	49.0915	41.6765	42.5912	50.9026	31.7211	36.0858	28.0693	4.68051	5.94742	5.26954	5.25261	5.26049	4.8673	5.76623	4.52877	P	P	P	P	P	P	P	P	noncoding	ENSMUST00000127527	Gm16183	Ensembl	1193	chr8	-	84611201	84617184		chr8:84611215-84611824	AACTCTATGCATGTAAGAAAAATAAAGCAAGCACTGAAGTGGTGGGGCTGGGATGTCTGG	natural antisense	NM_007578	Cacna1a	calcium channel, voltage-dependent, P/Q type, alpha 1A subunit	+	84415363	84640249
ASMM10P014441	152.7	279.21	210.059	254.182	208.35	227.203	118.189	239.437	7.31252	8.39334	7.47899	7.75669	7.34227	7.79358	7.62671	7.72672	P	P	P	P	P	P	P	P	noncoding	AK020537	AK020537	Genbank	1331	chr16	-	45357036	45358363		chr16:45357050-45357893	GGTTGAGCCAGCCCTGTGGCTCACTTCCTTTCCTTTCTAACCTTTTAGAAATAATAAAAT	intergenic
ASMM10P025664	37.8229	33.7523	45.8201	60.8322	76.6528	52.1578	48.506	62.7517	5.3389	5.41662	5.39986	5.75364	5.85985	5.61689	6.2254	5.74755	P	P	P	P	P	P	P	P	noncoding	AK014131	AK014131	Genbank	2076	chr3	+	19311659	19313735		chr3:19313232+19313735	GAGAGCCATGTCTTCCACCATAGCATGCAGTATTATGTTTTCTGTATTGTTGGGAAGGCA	bidirectional	NM_001122759	Pde7a	phosphodiesterase 7A	-	19225917	19311322
ASMM10P030871	64.3915	93.3323	80.012	137.221	148.662	100.523	76.7781	120.158	6.09934	6.83024	6.16189	6.8806	6.84842	6.59396	6.94497	6.71543	P	P	P	P	P	P	P	P	noncoding	uc008yvz.2	DQ717530	UCSC_knowngene	106	chr5	-	113339240	113339346		chr5:113339254-113339346	CTAATCTTGGGAGTTCACTCATCCTAGCTCCTGTGCATCGAGATTATCTTTTCTTGGTTG	intergenic
ASMM10P028640	1475.59	1460.56	1563.95	3994.08	281.042	371.324	149.63	398.547	10.4769	10.7216	10.2826	11.7036	7.76731	8.512	8.00267	8.47014	P	P	P	P	P	P	P	P	noncoding	ENSMUST00000122250	Gm12363	Ensembl	668	chr4	+	34842984	34843652		chr4:34843538+34843652	AACAAGTAGGGTAACCACTTGCCTGCAAAAATGGTACCCTCTTCCTGCCAATACTTCTTC	intronic antisense	NM_013889	Zfp292	zinc finger protein 292	-	34803109	34882948
ASMM10P023209	52.7687	66.7975	138.182	58.5098	1064.46	412.598	265.33	441.795	5.81336	6.3667	6.90298	5.69857	9.59532	8.661	8.94419	8.61926	P	P	P	P	P	P	P	P	noncoding	ENSMUST00000118699	Gm13758	Ensembl	743	chr2	+	88572051	88579744		chr2:88579652+88579744	AACAGAAATCAAACTGATGTTGTCAGCCCTGCTGGAATGGCAAGAACGTCAATATGGGCA	intergenic
ASMM10P030995	94.0642	53.7082	92.3003	60.2916	443.13	654.825	126.05	738.683	6.61987	6.07009	6.35817	5.73997	8.40376	9.32452	7.72351	9.35813	P	P	P	P	P	P	P	P	noncoding	ENSMUST00000166703	Oas3	Ensembl	2329	chr5	-	120763916	120777640		chr5:120763930-120764243	AGGTCACCAAATTCCATGTTCAGAGGGGACAGTTTCATGACATTTTATAGTAACAGAATT	exon sense-overlapping	NM_145226	Oas3	2'-5' oligoadenylate synthetase 3	-	120753097	120777659
ASMM10P020687	23379.5	19974.9	20981.9	25084.4	29484	15463.2	6288.26	17659.8	14.3033	14.3239	14.0505	14.3654	14.3405	13.9065	13.9303	13.9588	P	P	P	P	P	P	P	P	noncoding	ENSMUST00000121329	Gm13593	Ensembl	692	chr2	-	65296177	65297369		chr2:65296194-65296652	CGTGGGTTGCTCTCACTGAGAGCTTCTACTTCTAAGTCTAATTGCAGTAAAATGAGTCCT	intergenic
ASMM10P047609	144.156	222.573	192.167	283.315	348.762	275.318	80.8904	310.679	7.23242	8.07784	7.35179	7.90522	8.07165	8.06936	7.02756	8.10736	P	P	P	P	P	P	P	P	noncoding	ENSMUST00000156781	E130111B04Rik	Ensembl	450	chr11	-	102030267	102035084		chr11:102030281-102030468	TCTTGCTGTGAATTCCCTGCCATGATGTCCTGTATCCTTAAATAAACCTTCCATTGCTTC	intergenic
ASMM10P038127	18.4676	15.2849	6.62322	19.0655	130.735	39.4993	18.5007	45.6036	4.31938	4.34224	2.80065	4.09125	6.65843	5.20228	4.7591	5.27671	A	A	A	A	P	P	P	P	noncoding	AK080027	AK080027	Genbank	510	chr7	+	73608953	73609460		chr7:73609397+73609460	ACATGGTGAATGCTCTGGGGCTGGAGTTAGGGAATTGTAAATCACTATGTAAAAACTGGG	intergenic
ASMM10P015942	19.893	23.9684	24.4607	43.5568	88.2807	33.6667	23.3092	38.6297	4.42955	4.94851	4.5431	5.28497	6.06038	4.95638	5.11175	5.02633	A	P	P	P	P	P	P	P	noncoding	ENSMUST00000173244	Gm4134	Ensembl	563	chr17	-	33861301	33864228		chr17:33861322-33861474	AAACTATCAGGAATGCTCTAGATGACCTGCTGCATGCAGACCTCTTCAAGTGTAAAACGG	intergenic
ASMM10P057856	63.5791	57.015	90.7381	71.702	146.842	72.4583	27.7318	82.5132	6.08052	6.15523	6.33496	5.98312	6.82866	6.10589	5.35854	6.15536	P	P	P	P	P	P	P	P	noncoding	CK371969	mouselincRNA0113	lincRNA	547	chr1	+	161598648	161599181		chr1:161598908+161599181	ACTCCTCAACCCAAGCACCTCAAGAAAGGAAGGTTTATTTGGCTAACCTCACAAGGTACA	intergenic
ASMM10P009834	87.015	111.972	106.998	121.984	124.146	119.053	76.6858	136.262	6.50929	7.08444	6.56399	6.72063	6.5822	6.85049	6.94281	6.9077	P	P	P	P	P	P	P	P	noncoding	NR_024599	Gm11346	RefSeq	1148	chr13	-	24598124	24604767		chr13:24599056-24604629	AACACCATCACAAGCCGTGCCCACCCTGAATGGAGTTCTGTCTGACCCAGGAAGGTTCCA	intergenic
ASMM10P014624	13.8599	13.3389	15.3832	25.1101	27.5476	40.9025	29.1493	52.3975	3.91999	4.15848	3.90226	4.4919	4.37583	5.25206	5.43527	5.48568	A	A	A	P	P	P	P	P	noncoding	AK141354	AK141354	Genbank	3113	chr16	-	80220263	80223377		chr16:80220277-80222939	ATATAGAAAGAGCACTTGCCATCAACCTTAAAGTTGCCCAGTTTTATTTTTAGTCTGCTT	intergenic
mouselincRNA1478+_P1	195.099	181.539	233.441	222.848	225.925	229.396	142.373	263.909	7.65492	7.77485	7.62246	7.56286	7.45541	7.80703	7.91766	7.8665	P	P	P	P	P	M	P	P	noncoding	mouselincRNA1478+	mouselincRNA1478	lincRNA	8475	chr8	+	90074620	90083095		chr8:90082789+90082848	AAGTAAGTATTTCCCATGCATTATCTCATCTGTGCCTTGCCCTCAGTTTACAAGGGGCTG	intergenic
ASMM10P048220	295.489	244.026	320.1	248.61	352.871	187.654	82.1022	216.181	8.23878	8.19889	8.05584	7.72971	8.09021	7.51518	7.04746	7.58051	P	P	P	P	P	P	P	P	noncoding	AK011873	AK011873	Genbank	1667	chr11	+	23004244	23005894		chr11:23005604+23005750	AAACCAGGAATGTTACCCAGTATTGTCCCCTCAATGGGAGACAAGTGTAACCTATTTTTT	intergenic
ASMM10P040510	2915.67	2935.59	2973.47	6365.4	632.658	800.673	294.494	917.293	11.4369	11.717	11.2027	12.3731	8.89517	9.61565	9.12383	9.67199	P	P	P	P	P	P	P	P	noncoding	ENSMUST00000157704	Gm25661	Ensembl	296	chr8	+	69399724	69400020		chr8:69399960+69400020	TGCTCAGTAAATGGCTACCCTTCCTGCTTCCTGTCTAAACAGATGTAGTCTCTGAGTTGT	intergenic
ASMM10P042964	303.383	308.062	380.812	271.532	316.433	184.978	119.677	202.741	8.27095	8.53255	8.30002	7.84305	7.92958	7.4923	7.64418	7.48828	P	P	P	P	P	P	P	P	noncoding	uc012gvh.1	Parp16	UCSC_knowngene	2588	chr9	+	65214689	65239219		chr9:65235849+65235941	TATGAAGTAGCTCCCTAGCTGTCCTGGAACTCACAGTGCAGACCAGGCTGGCCTTGAGCT	exon sense-overlapping	NM_177460	Parp16	poly (ADP-ribose) polymerase family, member 16	+	65214689	65239219
ASMM10P027382	355.436	379.811	465.696	391.904	584.022	556.99	370.792	618.011	8.50007	8.8432	8.57773	8.36958	8.78583	9.0873	9.5058	9.0983	P	P	P	P	P	P	P	P	noncoding	TCONS_00023063	XLOC_017558	Alexander et al 2013	2409	chr4	-	91211605	91214921		chr4:91213961-91214921	TGCACTCAGCTCTGCTCTCTCTATGCTCCTTTGGTTCTGTTTTCAGTAGAATCCTTTATT	intergenic
ASMM10P016947	7567.44	6625.37	6268.81	7884.66	10543.7	5305.39	2148.07	5781.58	12.7458	12.8231	12.2928	12.6744	12.833	12.3342	12.3554	12.3066	P	P	P	P	P	P	P	P	noncoding	ENSMUST00000146593	Gm15843	Ensembl	529	chr1	+	72459498	72460027		chr1:72459944+72460027	AGGCTGCACAGAAGAAAAAGATATACCAGAAGAAACTGAAGAAACAAAACTCATGGCCCA	intronic antisense	NM_001045533	March4	membrane-associated ring finger (C3HC4) 4	-	72427111	72536564
ASMM10P027469	33.638	41.4645	43.9832	50.0046	37.6984	48.0836	57.168	48.9291	5.17233	5.71342	5.34338	5.48662	4.81941	5.49468	6.48634	5.38037	P	P	P	P	P	P	P	P	noncoding	ENSMUST00000136525	Gm12688	Ensembl	701	chr4	-	99653606	99654983		chr4:99653620-99654239	GCCGGTTCCATTTGTTGCGCCTTTTTCCTTCGACACAATAAAAGTCAAATTAATTGATTC	intergenic
ASMM10P055449	157.326	169.738	218.113	231.465	190.493	205.401	182.052	234.347	7.3514	7.67565	7.52923	7.62135	7.21569	7.64346	8.3205	7.69689	P	P	P	P	P	P	P	P	noncoding	ENSMUST00000098066	Gm20459	Ensembl	7576	chr4	+	57568178	57896982		chr4:57568223+57568283	CCCCCCCAGGAGCAGACCCCACGCGCCCTTAGGCTGTCCCCGGGGTCGAGTTGAGCTCCC	exon sense-overlapping	NM_001035532	Akap2	A kinase (PRKA) anchor protein 2	+	57845247	57896984
ASMM10P055449	157.326	169.738	218.113	231.465	190.493	205.401	182.052	234.347	7.3514	7.67565	7.52923	7.62135	7.21569	7.64346	8.3205	7.69689	P	P	P	P	P	P	P	P	noncoding	ENSMUST00000098066	Gm20459	Ensembl	7576	chr4	+	57568178	57896982		chr4:57568223+57568283	CCCCCCCAGGAGCAGACCCCACGCGCCCTTAGGCTGTCCCCGGGGTCGAGTTGAGCTCCC	exon sense-overlapping	NM_001035533	Akap2	A kinase (PRKA) anchor protein 2	+	57854561	57896984
ASMM10P055449	157.326	169.738	218.113	231.465	190.493	205.401	182.052	234.347	7.3514	7.67565	7.52923	7.62135	7.21569	7.64346	8.3205	7.69689	P	P	P	P	P	P	P	P	noncoding	ENSMUST00000098066	Gm20459	Ensembl	7576	chr4	+	57568178	57896982		chr4:57568223+57568283	CCCCCCCAGGAGCAGACCCCACGCGCCCTTAGGCTGTCCCCGGGGTCGAGTTGAGCTCCC	exon sense-overlapping	NM_009649	Akap2	A kinase (PRKA) anchor protein 2	+	57845247	57896984
ASMM10P055449	157.326	169.738	218.113	231.465	190.493	205.401	182.052	234.347	7.3514	7.67565	7.52923	7.62135	7.21569	7.64346	8.3205	7.69689	P	P	P	P	P	P	P	P	noncoding	ENSMUST00000098066	Gm20459	Ensembl	7576	chr4	+	57568178	57896982		chr4:57568223+57568283	CCCCCCCAGGAGCAGACCCCACGCGCCCTTAGGCTGTCCCCGGGGTCGAGTTGAGCTCCC	exon sense-overlapping	NM_172868	Palm2	paralemmin 2	+	57568247	57717128
ASMM10P009798	430.071	427.971	697.337	841.04	312.097	697.321	391.979	795.815	8.77079	9.00795	9.16088	9.45766	7.90907	9.42032	9.60228	9.46096	P	P	P	P	P	P	P	P	noncoding	NR_015385	Six3os1	RefSeq	3240	chr17	-	85609089	85618396		chr17:85615785-85618056	CCCGAAGCCGTTGGAACTCAAGGTCCCCTTTCACTCCCTTCTTGAGTACCCCTAGCACTT	intergenic
ASMM10P056726	27.6779	24.8382	21.6892	35.4077	39.4954	25.3991	18.0403	28.3314	4.90054	4.99602	4.37417	4.98424	4.88721	4.52889	4.72251	4.54194	P	P	A	P	P	P	P	P	noncoding	uc007qnl.2	Gm2762	UCSC_knowngene	2301	chr13	+	53393688	53455630		chr13:53395379+53397901	TCTCTCTGAGCTCTCCGTGATGTTGAAAAAGCTTCTTCAAGGATGACCAAATGCTTACCC	intergenic
ASMM10P053593	173.303	167.667	202.862	238.591	231.465	230.322	197.526	254.193	7.48913	7.65971	7.42869	7.66633	7.49005	7.81433	8.4485	7.81387	P	P	P	P	P	P	P	P	noncoding	ENSMUST00000126821	Faim3	Ensembl	548	chr1	+	130878157	130880779		chr1:130878158+130878218	TCTTTTCTTGGTGACCTCCTGAAGCCTCCTCCAGACGTGCGGGCCGACTAGCGATGAGGA	exon sense-overlapping	NM_026976	Faim3	Fas apoptotic inhibitory molecule 3	+	130865776	130880790
ASMM10P013751	185.356	120.308	177.707	110.112	100.928	61.0634	7.7821	61.4094	7.5831	7.18347	7.249	6.57345	6.26126	5.84915	3.49967	5.71814	P	P	P	P	P	P	A	P	noncoding	AK138670	AK138670	Genbank	2913	chr15	+	82383783	82386694		chr15:82386634+82386694	AGCATCGTTCATACTGGTTGAAGGAGGGAATGCAAGAATCCAATGACAGATGAGTGGATT	intergenic
ASMM10P057591	48.4752	40.7191	46.4109	59.9321	66.2145	138.647	75.7948	153.11	5.6891	5.68433	5.42012	5.73209	5.64566	7.07553	6.92564	7.08079	P	P	P	P	P	P	P	P	noncoding	AA414516	mouselincRNA1237	lincRNA	618	chr5	-	135896015	135901796	ENSMUST00000138143, NM_001045481, NM_008328	chr5:135896037-135896212	ATATGAAGTGAGGGAAAGTCAAGGTATGACCTTGGCTCTGTTTCTTGTTGACCCTAGGCA	intergenic
ASMM10P017833	93.797	65.2561	178.043	55.0361	263.013	72.194	45.3074	79.8948	6.61635	6.33367	7.25045	5.61456	7.67071	6.10149	6.12253	6.10576	P	P	P	P	P	P	P	P	noncoding	AK040437	AK040437	Genbank	1056	chr18	-	46238847	46239903		chr18:46238976-46239903	GATTCTAATATATCGAAGAGATAAGGGTCCATGTGATAAGGACTAGTGAATGTTCATGTT	intergenic
humanlincRNA1948-_P1	40.5789	42.7919	30.3893	46.441	45.1776	24.3255	12.4161	24.0079	5.43627	5.75895	4.84035	5.37832	5.08431	4.46334	4.17969	4.28927	P	P	P	P	P	P	A	P	noncoding	humanlincRNA1948-	humanlincRNA1948	lincRNA	26171	chr10	-	30422286	30448457		chr10:30422313-30422372	CTGGAAAAACAAGCTGAAAATATTTATCAAGGGAATAAACACACCTGCATACTTCCAAAC	intergenic
ASMM10P042807	50.5777	39.7734	65.4129	117.886	37.123	44.3054	15.5366	58.1712	5.74968	5.64942	5.88715	6.67188	4.79874	5.37945	4.50663	5.6395	P	P	P	P	P	P	A	P	noncoding	uc009pjx.2	Timm8b	UCSC_knowngene	646	chr9	+	50603900	50614192		chr9:50614132+50614192	TCCTCAGTGCTGAGATTACAGCTATGTACATCATACCTGGCTCACATTAAAATTCTTGTC	exon sense-overlapping	NM_013897	Timm8b	translocase of inner mitochondrial membrane 8B	+	50603900	50605320
ASMM10P000987	92.9143	50.8298	64.8664	101.406	72.7871	48.7762	29.2291	56.9734	6.60388	5.99356	5.87406	6.4589	5.78788	5.51883	5.43996	5.60712	P	P	P	P	P	P	P	P	noncoding	ENSMUST00000120466	Gm13217	Ensembl	953	chr2	-	9041123	9042484		chr2:9041655-9041912	GCTGCAATGGGTCACTTCCTGTAGAAATATGGACTAACTTACACCTCGTTTTACTGCAAT	intergenic
ASMM10P032449	55.2909	22.2243	52.2878	55.1624	121.747	106.694	44.8724	113.29	5.88858	4.84831	5.58077	5.61756	6.54952	6.6835	6.10774	6.62884	P	P	P	P	P	P	P	P	noncoding	AK018236	AK018236	Genbank	1364	chr5	+	124531132	124532496		chr5:124532327+124532496	CCCTAACCTCTGTTTAGTGTCTGAGGCCAGAAGAAACAATGTATACATTTTATATAAGTT	natural antisense	NM_021430	Rilpl1	Rab interacting lysosomal protein-like 1	-	124493079	124531391
ASMM10P036918	2228.66	2229.54	4915.01	3985.05	1809.33	5889.72	3111.43	6680.34	11.0756	11.3109	11.9288	11.6957	10.3179	12.4881	12.925	12.527	P	P	P	P	P	P	P	P	noncoding	ENSMUST00000126810	Spns1	Ensembl	3251	chr7	-	126370066	126377411		chr7:126373850-126373921	GGGCAAGGGTTTGGTGGGCGTCTCACTGACTGCGTGTTCCCCTTGCCTCCCTTCCCACAG	exon sense-overlapping	NM_023712	Spns1	spinster homolog 1	-	126370059	126377934
ASMM10P039456	35.8174	41.372	86.3959	47.1894	107.115	87.7588	115.899	90.0213	5.26467	5.70956	6.26605	5.4017	6.3503	6.39297	7.5942	6.29278	P	P	P	P	P	P	P	P	noncoding	TCONS_00032480	XLOC_024391	Alexander et al 2013	206	chr8	-	69576060	69585095	NM_009866	chr8:69576124-69576199	TGTGATGTCCTCAGTGAGTGAAGATATTCCATTCCAGAGGAGGTCTACTTGACACATCTG	intergenic
ASMM10P027040	34.4957	23.4708	13.7079	37.7615	140.78	31.0477	5.09585	29.9547	5.21111	4.92165	3.74717	5.07755	6.76226	4.83476	2.91972	4.63104	P	P	A	P	P	P	A	P	noncoding	ENSMUST00000151903	5830415F09Rik	Ensembl	2127	chr4	-	46376504	46389418		chr4:46376563-46376974	GTGAATGGAGTTTTTATGTTATCGCATACTTCTAAGATACTCATTGTGGTTTGAAAGGGA	exon sense-overlapping	NM_029086	5830415F09Rik	RIKEN cDNA 5830415F09 gene	-	46376974	46389423
ASMM10P057180	215.839	198.184	283.285	239.54	282.738	248.045	179.337	238.47	7.79961	7.90653	7.89172	7.67327	7.77382	7.91938	8.2956	7.72064	P	P	P	P	M	P	P	P	noncoding	uc011zgj.1	Nid2	UCSC_knowngene	4888	chr14	+	19751256	19811787		chr14:19802568+19803048	CTGCATGTAAGCATACCCACCGTCGCTCCACCCGTGGTCCGGCCCACACCCCGGCCCGAT	exon sense-overlapping	NM_008695	Nid2	nidogen 2	+	19751256	19811787
ASMM10P057180	215.839	198.184	283.285	239.54	282.738	248.045	179.337	238.47	7.79961	7.90653	7.89172	7.67327	7.77382	7.91938	8.2956	7.72064	P	P	P	P	M	P	P	P	noncoding	uc011zgj.1	Nid2	UCSC_knowngene	4888	chr14	+	19751256	19811787		chr14:19802568+19803048	CTGCATGTAAGCATACCCACCGTCGCTCCACCCGTGGTCCGGCCCACACCCCGGCCCGAT	natural antisense	NM_026528	2700060E02Rik	RIKEN cDNA 2700060E02 gene	-	19811401	19823823
ASMM10P051911	1027.68	865.113	1231.05	1265.14	1198.37	841.054	536.414	790.56	9.9889	9.98543	9.96135	10.0414	9.74816	9.68571	10.133	9.45128	P	P	P	P	P	M	P	P	noncoding	uc011zba.1	Cdc14b	UCSC_knowngene	4315	chr13	-	64192544	64209204		chr13:64205511-64205583	CCTGCCCCTTTGCCATCACAGTCGCTGCTCTGGGCCTTTTAGGGTGTCTTAAATCCACAG	exon sense-overlapping	NM_001122989	Cdc14b	CDC14 cell division cycle 14B	-	64192544	64248538
ASMM10P051911	1027.68	865.113	1231.05	1265.14	1198.37	841.054	536.414	790.56	9.9889	9.98543	9.96135	10.0414	9.74816	9.68571	10.133	9.45128	P	P	P	P	P	M	P	P	noncoding	uc011zba.1	Cdc14b	UCSC_knowngene	4315	chr13	-	64192544	64209204		chr13:64205511-64205583	CCTGCCCCTTTGCCATCACAGTCGCTGCTCTGGGCCTTTTAGGGTGTCTTAAATCCACAG	exon sense-overlapping	NM_172587	Cdc14b	CDC14 cell division cycle 14B	-	64192544	64274988
ASMM10P040575	2857.94	2318.68	5332.56	4119.87	3111.94	8514.8	3444.11	8354.89	11.4048	11.3742	12.0472	11.7474	11.0707	13.0317	13.0929	12.8684	P	P	P	P	P	P	P	P	noncoding	ENSMUST00000133263	Jak3	Ensembl	1566	chr8	+	71676551	71680306		chr8:71679391+71679558	ATCTAGGGCCCTATCGTTTTCCCTTACTGGAACACATACCTCCTTCCCAACTTGTGCAGC	exon sense-overlapping	NM_010589	Jak3	Janus kinase 3	+	71676382	71690577
ASMM10P044977	2566.91	2688.37	4214.49	2733.01	2624.63	1238.73	444.204	1205.01	11.2556	11.5823	11.7073	11.1646	10.8488	10.2546	9.81259	10.0576	P	P	P	P	P	P	P	P	noncoding	ENSMUST00000173298	Rhox4a	Ensembl	1869	chrX	+	37265478	37268432		chrX:37268372+37268432	AGGCTGACCTGGAAGTCACAGAGATCCACCTGCCTCTGCTTCCTAACAGCTGGGACCAAA	exon sense-overlapping	NM_001039688	Rhox4a	reproductive homeobox 4A	+	37265374	37270135
ASMM10P043090	32.3361	28.9032	33.6265	31.2232	40.7077	33.9968	21.2751	31.5958	5.1174	5.20442	4.9804	4.80589	4.93244	4.97123	4.97069	4.71107	P	P	P	P	P	P	P	P	noncoding	uc009qtf.1	AK085652	UCSC_knowngene	2907	chr9	+	77046681	77051992		chr9:77051932+77051992	TAAGCAAGAACACACAAATTGATTGCCCAGTGCCAAAAAGCCATTCCTGAATAAACACAC	bidirectional	NM_012033	Tinag	tubulointerstitial nephritis antigen	-	76951697	77045781
ASMM10P032330	4375.57	4451.02	4141.68	5189.4	4463.64	4521.65	2412.68	4597.25	11.995	12.2682	11.6808	12.0804	11.6102	12.0924	12.5265	11.9811	P	P	P	P	P	P	P	P	noncoding	ENSMUST00000125522	Wsb2	Ensembl	3357	chr5	+	117357304	117366778		chr5:117366718+117366778	GGTACCTGCCATTCACCCACAGTCATGCACACGACTTTCAAGAATAAAGATCTGAATACC	exon sense-overlapping	NM_021539	Wsb2	WD repeat and SOCS box-containing 2	+	117357304	117378589
ASMM10P003575	68.3703	55.8194	76.953	73.8102	124.611	119.481	257.906	123.183	6.18079	6.12583	6.10584	6.02834	6.58821	6.85552	8.89536	6.75541	P	P	P	P	P	P	P	P	noncoding	uc007sao.1	EF651814	UCSC_knowngene	443	chr14	+	3134898	3136967	NM_001024712, NM_001029930, NM_001164727, NM_001177715, NM_001205306, NM_001242941, NM_001242945, NM_001256501, NM_001256886, NM_001270812, NM_001270842, NM_175393, NM_177135, NR_033117, NR_033121, NR_033388, uc007seb.1, uc029sea.1, uc029sen.1	chr14:3136100+3136784	ATAGAAGATAACTATTCCTACAGCATTAAGGAGGACCACCTCCTCCGTGAGTGCACTCAA	intergenic
ASMM10P055953	1783.57	1920.26	3814.41	2032.52	3577.74	4396.35	2448.21	4681.95	10.7443	11.1126	11.5447	10.7358	11.2729	12.053	12.5519	12.0101	P	P	P	P	P	P	P	P	noncoding	TCONS_00006975	XLOC_005831	Alexander et al 2013	549	chr12	-	110011829	110013771		chr12:110011830-110012727	ACACTGAGGCATCTCTCTCTCTCCAGTTCCTACAACACTGAGGCGTCTCTCTCTCCAGTT	intergenic
ASMM10P029444	1321.53	1033.4	1226.4	905.21	1970.12	958.617	706.794	1025.26	10.3272	10.2403	9.9539	9.5662	10.4383	9.88846	10.6021	9.83484	P	P	P	P	P	P	P	P	noncoding	ENSMUST00000161196	Foxj3	Ensembl	3071	chr4	+	119539691	119604864		chr4:119604801+119604864	AGGGCTGCACAGAGAATCCCTGTCTTGAAAAAACAAAACTAAAAGCAAACCAACCAAGCA	exon sense-overlapping	NM_172699	Foxj3	forkhead box J3	+	119539687	119629119
ASMM10P011759	37.8596	41.563	56.2553	58.7584	55.0708	46.5782	30.154	50.2082	5.34021	5.71704	5.6842	5.70349	5.37369	5.45033	5.48722	5.41881	P	P	P	P	P	P	P	P	noncoding	TCONS_00009512	XLOC_007115	Alexander et al 2013	416	chr14	+	34662024	34662633		chr14:34662573+34662633	CTCCAACTTCGGTGTTCTTTAGCCAGTTTTCCAAGCAAGCACTCCTTTATCTTTCACAAG	intergenic
ASMM10P018876	1087.01	862.299	1203.64	2632.57	479.509	391.086	243.633	428.187	10.071	9.98127	9.92863	11.1168	8.51609	8.59287	8.79901	8.57511	P	P	P	P	P	P	P	P	noncoding	ENSMUST00000173308	Esrra	Ensembl	654	chr19	-	6912764	6921813		chr19:6914209-6914292	CATCTGGGCCCCCTCCGGGCTCTGGGAGGCCGCCACTGGAGCCCTGCCTCTTCCTGGCAG	exon sense-overlapping	NM_007953	Esrra	estrogen related receptor, alpha	-	6910976	6921808
ASMM10P049632	35.0548	25.0277	41.6904	28.0263	40.9256	35.2516	25.8882	36.4897	5.23455	5.0055	5.26984	4.65316	4.93948	5.02721	5.26176	4.93857	P	P	P	P	P	P	P	P	noncoding	ENSMUST00000147878	Llgl2	Ensembl	863	chr11	+	115854232	115855584		chr11:115854959+115855031	TTTTTGTGGGCCAGGGACAAGCCTCTCAGGGACCCCACTGGTAAAGGAGAAAGTGTCTGG	exon sense-overlapping	NM_001252532	Llgl2	lethal giant larvae homolog 2 (Drosophila)	+	115824057	115855780
ASMM10P049632	35.0548	25.0277	41.6904	28.0263	40.9256	35.2516	25.8882	36.4897	5.23455	5.0055	5.26984	4.65316	4.93948	5.02721	5.26176	4.93857	P	P	P	P	P	P	P	P	noncoding	ENSMUST00000147878	Llgl2	Ensembl	863	chr11	+	115854232	115855584		chr11:115854959+115855031	TTTTTGTGGGCCAGGGACAAGCCTCTCAGGGACCCCACTGGTAAAGGAGAAAGTGTCTGG	exon sense-overlapping	NM_145438	Llgl2	lethal giant larvae homolog 2 (Drosophila)	+	115824057	115855780
ASMM10P636	96.117	80.0582	119.327	153.73	80.6607	104.335	72.0848	108.869	6.65067	6.6152	6.71557	7.03434	5.93288	6.64936	6.84534	6.57462	P	P	P	P	P	P	P	P	noncoding	uc.7+	uc.7	UCR	256	chr4	-	148823568	148823824		chr4:148823569-148823628	TTGAGATTTACATTCTCATCCCCTTAATCTCCATAGTAGTGGCTTCAAAATCATTCCTCC	intronic antisense	NM_001159344	Casz1	castor zinc finger 1	+	148804391	148954892
ASMM10P636	96.117	80.0582	119.327	153.73	80.6607	104.335	72.0848	108.869	6.65067	6.6152	6.71557	7.03434	5.93288	6.64936	6.84534	6.57462	P	P	P	P	P	P	P	P	noncoding	uc.7+	uc.7	UCR	256	chr4	-	148823568	148823824		chr4:148823569-148823628	TTGAGATTTACATTCTCATCCCCTTAATCTCCATAGTAGTGGCTTCAAAATCATTCCTCC	intronic antisense	NM_027195	Casz1	castor zinc finger 1	+	148804391	148945130
ASMM10P029035	547.762	415.735	416.324	388.841	982.062	537.457	625.002	559.964	9.11056	8.96921	8.423	8.35956	9.4851	9.03884	10.3768	8.95677	P	P	P	P	P	P	P	P	noncoding	AK038357	AK038357	Genbank	3183	chr4	+	83477349	83480532		chr4:83480340+83480532	TACAGAGGAAGTTCTAGGATGGCCAGGGCTACACAATGTTAAATAAAACAAACAAACAAA	intronic antisense	NM_133948	Psip1	PC4 and SFRS1 interacting protein 1	-	83455680	83486390
ASMM10P047482	24.7376	15.861	25.8264	33.2535	26.4025	20.6148	15.4809	21.4692	4.74812	4.39688	4.61881	4.89485	4.31308	4.21767	4.50253	4.11832	P	A	P	P	P	P	A	P	noncoding	ENSMUST00000123303	Tns4	Ensembl	763	chr11	-	99085470	99089285		chr11:99085490-99085666	GCTTCTGAGCTTTCTGATTTCTCTGTTGCACAAAAGGTATAAATACAAATTTCTCTCACT	exon sense-overlapping	NM_172564	Tns4	tensin 4	-	99065677	99089306
ASMM10P036754	53.9538	49.1775	58.4231	58.7145	56.5444	39.3882	16.3554	44.9788	5.84959	5.94978	5.7317	5.70267	5.41218	5.19692	4.57819	5.25476	P	P	P	P	P	P	A	P	noncoding	ENSMUST00000180590	Gm26599	Ensembl	3189	chr7	-	108950753	108961535		chr7:108960678-108961535	GGAGCTTCATTTGGCTTAGTCCTACAGAGGACGCACATGTTCTCTGTCTGCTAATCTATA	intergenic
ASMM10P057808	217.673	173.406	469.836	347.947	188.911	548.347	429.27	576.492	7.81124	7.7046	8.58763	8.19716	7.20111	9.06569	9.75052	9.00257	P	P	P	P	P	P	P	P	noncoding	CJ322887	humanlincRNA2248	lincRNA	436	chr15	-	40593493	40593927	NM_001145660	chr15:40593574-40593914	TGGCATTTATTATGCTCAAAATAGTCACTACTCTTTCCAGAGTATTTCCCCCTAAAATAG	intergenic
ASMM10P034195	141.167	81.656	91.6233	152.263	164.127	139.757	62.4206	172.591	7.20026	6.64157	6.34719	7.023	6.99882	7.08717	6.61863	7.25176	P	P	P	P	P	P	P	P	noncoding	ENSMUST00000181540	Gm26627	Ensembl	1487	chr6	+	29507724	29509698		chr6:29508991+29509698	AACTCAGAACAAACAACAGTCAGTGTTGATTAAAAGCACCCACTCTTCACTTCCACATCT	natural antisense	NM_001029985	Kcp	kielin/chordin-like protein	-	29482035	29507952
ASMM10P025339	1216.72	843.738	1071.57	1093.92	1435.04	1041.01	586.842	1120.01	10.2177	9.94739	9.76823	9.83853	9.99602	9.99496	10.2795	9.95819	P	P	P	P	P	P	P	P	noncoding	TCONS_00021089	XLOC_016169	Alexander et al 2013	355	chr3	-	121716477	121721074		chr3:121716500-121716728	GCTTTCTTCTGGTGTGTTTGAAGAAAGTGACAGTGTGTGTACTCACATAAAATAAATAAG	intergenic
ASMM10P030748	107.988	254.939	226.199	215.183	365.301	872.142	555.045	970.609	6.81252	8.26076	7.57798	7.51371	8.13454	9.74566	10.1901	9.75181	P	P	P	P	P	P	P	P	noncoding	AK140536	AK140536	Genbank	2327	chr5	-	105697046	105699373		chr5:105697060-105699373	CTAACCAGAAAGGTGTCCTGCTCCTTAGAGGTGAGATTTTTACATTATTTTTCCATTATC	bidirectional	NM_001122768	Lrrc8d	leucine rich repeat containing 8D	+	105699968	105815215
ASMM10P057240	45.6218	38.6073	132.918	63.0599	95.6997	83.1046	105.831	97.8231	5.59977	5.6082	6.85418	5.8019	6.18106	6.31277	7.45063	6.41647	P	P	P	P	P	P	P	P	noncoding	uc012bjz.1	Gm815	UCSC_knowngene	656	chr19	+	26885924	26888647		chr19:26887865+26888308	GCAGTGTGAGATTGGCTGCATCTCGCCTCGCTGCCACATGCAGAACGGGCTGTGGGTAGT	exon sense-overlapping	NM_001033407	Gm815	predicted gene 815	+	26885924	26888647
ASMM10P041344	29.6054	10.4913	9.30146	12.6106	42.1163	101.161	8.70773	44.9211	4.99566	3.83415	3.22437	3.46973	4.98293	6.60458	3.66059	5.2529	P	A	A	A	P	P	A	P	noncoding	uc009osd.1	AK039836	UCSC_knowngene	1497	chr9	-	32905917	32928966		chr9:32906092-32907042	AGGTTCGATTCTGAAGCCCGGCAGAACAGCTCAGATGTGTAACTTTCAAGCTGTAAAATC	intergenic
ASMM10P048779	27.0467	13.735	37.7465	62.2658	70.8534	27.1702	37.1103	36.4675	4.87254	4.20015	5.13511	5.78429	5.7461	4.62834	5.81268	4.93728	P	A	P	P	P	P	P	P	noncoding	ENSMUST00000129924	1700064E03Rik	Ensembl	840	chr11	+	69401512	69402700		chr11:69402600+69402700	GTCCAGGTATAAAGGACACGGAATTGATTTTTATGTTTCTTCATTGTTTCCTCTGGTTTT	natural antisense	NM_001017426	Kdm6b	KDM1 lysine (K)-specific demethylase 6B	-	69398517	69413675
ASMM10P035246	26.2946	31.1679	20.8781	40.7952	22.3174	28.3412	80.1678	34.1094	4.83137	5.30802	4.31904	5.19134	4.06906	4.69186	7.01501	4.83064	P	P	A	P	A	P	P	P	noncoding	ENSMUST00000155455	Gm14330	Ensembl	385	chr6	+	135875504	135882574		chr6:135882514+135882574	CGCTCCTCTGGACCTAGAAAGTACCATTTTCAGTTTCTGTTTAGCATCCTTAAGGTGAGC	intronic antisense	NM_008171	Grin2b	glutamate receptor, ionotropic, NMDA2B (epsilon 2)	-	135729804	136173511
ASMM10P002408	15.4924	18.0531	46.5324	12.5475	54.366	28.4111	18.0007	37.8398	4.07652	4.56418	5.42317	3.46067	5.3555	4.69625	4.7192	4.99546	A	A	P	A	P	P	P	P	noncoding	ENSMUST00000144371	Thoc5	Ensembl	770	chr11	+	4902211	4914310		chr11:4911545+4912780	ATTAAAAAGACTGCTGTAGATAAGACGCTGTCCGTGGCAATTGAAGGCAGTGTGGACGAA	exon sense-overlapping	NM_172438	Thoc5	THO complex 5	+	4895342	4928865
ASMM10P030732	381.448	434.161	690.025	612.329	483.217	731.898	509.106	847.528	8.60203	9.03167	9.14627	8.98508	8.5274	9.48454	10.0434	9.55342	P	P	P	P	P	P	P	P	noncoding	uc008ykf.1	AK030263	UCSC_knowngene	1061	chr5	-	104239312	104246702		chr5:104239518-104239925	ATTCACTGCTGAGCATACAATATACTCTGATCATATTTGCCTCCACTCCTCTTCATGTGC	intergenic
ASMM10P057841	16.7329	18.43	23.5635	16.1924	131.734	85.2713	6.26152	114.626	4.18479	4.59337	4.48641	3.84545	6.67012	6.3503	3.19436	6.64561	A	A	P	A	P	P	A	P	noncoding	CF545823	mouselincRNA0048	lincRNA	579	chr1	+	77823413	77823971	NM_001081276, NM_029709, NM_177548	chr1:77823641+77823971	CTCTCAAACCAAAGAACAGCAACAACAACAAAATCCCATGAAAAGCAACTCAGCAGAAAC	intergenic
ASMM10P035275	12847.5	19248.8	38516.6	30817.9	22773.8	44956.3	32395.5	51617.7	13.497	14.2689	14.9435	14.6511	13.9832	15.6164	16.1734	15.6606	P	P	P	P	P	P	P	P	noncoding	AK007111	AK007111	Genbank	671	chr6	+	140309070	140309740		chr6:140309680+140309740	CTAATATTGATGTACCTACCTCTCCCTCCTGACTGCTAGTTATTAAAAGTGTACACCACC	intergenic
ASMM10P054681	345.462	289.615	605.1	190.234	807.668	946.348	871.962	1058.78	8.45663	8.44262	8.95862	7.32788	9.21875	9.86957	10.9379	9.88787	P	P	P	P	P	P	P	P	noncoding	ENSMUST00000173317	H2-K1	Ensembl	885	chr17	-	33996591	33997781		chr17:33997733-33997781	TACCCAATGGCTCATGTGGATTCCCTCTTAGCTTCTGAGTCCCAAAAGAAAATGTGCAGT	exon sense-overlapping	NM_001001892	H2-K1	histocompatibility 2, K1, K region	-	33996011	34000333
ASMM10P030938	320.407	306.761	347.329	367.884	497.938	142.068	36.7528	160.802	8.34821	8.52723	8.16993	8.28022	8.57223	7.11164	5.79636	7.15357	P	P	P	P	P	P	P	P	noncoding	NR_027810	1110006O24Rik	RefSeq	768	chr5	-	115631048	115631816		chr5:115631065-115631816	CGTAAGAAGCAGTGCTAGTGTTTAAAACAAAACAACAACAAAATACAGACGCTTACTGAA	bidirectional	NM_198163	Rab35	RAB35, member RAS oncogene family	+	115631986	115647158
ASMM10P040594	124.474	133.559	191.138	240.134	139.928	148.974	108.928	174.886	7.01889	7.33383	7.34438	7.67726	6.75313	7.17996	7.49799	7.27179	P	P	P	P	P	P	P	P	noncoding	AK054489	AK054489	Genbank	3268	chr8	+	72548415	72551683		chr8:72549824+72549931	CAAACATTTTATTCCTTCCAGTGTCTCCTGGTGCATTACATTTATGCCAATCTTCTGTCT	bidirectional	NM_027485	Med26	mediator complex subunit 26	-	72494558	72548310
ASMM10P020050	32.5657	29.9588	47.6841	43.9171	78.9661	26.0075	15.7419	27.2463	5.12922	5.25495	5.4553	5.29596	5.90013	4.56451	4.5263	4.4808	P	P	P	P	P	P	A	P	noncoding	ENSMUST00000157536	Gm23537	Ensembl	330	chr1	+	104485956	104486286		chr1:104486226+104486286	ACAGGACTGAGCTATGAATAAACCCTTAGACTCATCTTAGCCACTCAGCTGGGCTTTCTA	intergenic
ASMM10P012373	38.4595	59.9005	72.2	59.1429	58.7362	31.3233	30.1606	40.9877	5.36165	6.22252	6.02436	5.71346	5.46826	4.84907	5.48741	5.11366	P	P	P	P	P	P	P	P	noncoding	AK157695	AK157695	Genbank	1707	chr15	-	4076218	4077923		chr15:4076273-4077142	TACCTAGAACACTCTATGTGGTGGTTTGAATATGCTTGGGAAGTGGTGCTATTAGGAGGT	intronic antisense	NM_024188	Oxct1	3-oxoacid CoA transferase 1	+	4026427	4155344
ASMM10P021509	66.3834	55.4378	72.1843	134.83	45.1246	52.6118	19.2457	55.0389	6.14207	6.11816	6.02422	6.85639	5.0831	5.6301	4.82063	5.55804	P	P	P	P	P	P	P	P	noncoding	ENSMUST00000156275	4933427J07Rik	Ensembl	1533	chr2	-	128955670	128957861		chr2:128955684-128955908	TGCTGACTGGGCATCCTCTGTACTGTTTGTGAAGTCGATAGTAAAATCCTGTTTCAATTT	intergenic
humanlincRNA1779-_P1	142.519	174.714	160.236	226.182	233.979	176.423	124.387	189.743	7.21466	7.71655	7.10568	7.58657	7.50523	7.42479	7.70352	7.39662	P	P	P	P	P	P	P	P	noncoding	humanlincRNA1779-	humanlincRNA1779	lincRNA	23172	chr18	-	57841340	57864512		chr18:57841341-57841400	AAATCATGGCCAACTTGATATCTCTAACTTCTCTCAGACTTTCATTGCCCTGCTTGAAAT	intergenic
ASMM10P031729	22.3823	37.4511	53.0308	37.7147	36.6595	20.6668	18.9385	23.6326	4.59952	5.56541	5.60069	5.0759	4.78149	4.22318	4.795	4.26528	P	P	P	P	P	P	P	P	noncoding	ENSMUST00000127599	Cpeb2	Ensembl	639	chr5	+	43237315	43246459		chr5:43246317+43246459	ATAGTATAAAGACATAAGGCTGCCTATGCTGCCGCTGTGTAGCTATCAACACCGTTAGCT	exon sense-overlapping	NM_001177379	Cpeb2	cytoplasmic polyadenylation element binding protein 2	+	43233462	43289724
ASMM10P031729	22.3823	37.4511	53.0308	37.7147	36.6595	20.6668	18.9385	23.6326	4.59952	5.56541	5.60069	5.0759	4.78149	4.22318	4.795	4.26528	P	P	P	P	P	P	P	P	noncoding	ENSMUST00000127599	Cpeb2	Ensembl	639	chr5	+	43237315	43246459		chr5:43246317+43246459	ATAGTATAAAGACATAAGGCTGCCTATGCTGCCGCTGTGTAGCTATCAACACCGTTAGCT	exon sense-overlapping	NM_175937	Cpeb2	cytoplasmic polyadenylation element binding protein 2	+	43233462	43289724
ASMM10P050630	118.632	119.645	110.73	190.158	135.55	144.441	51.3922	164.927	6.94944	7.17589	6.61232	7.32716	6.70991	7.1361	6.31645	7.18799	P	P	P	P	P	P	P	P	noncoding	TCONS_00000484	XLOC_001254	Alexander et al 2013	657	chr1	-	151072177	151074428		chr1:151072191-151072306	CCCTTTGGATCGGGTGCCCTTCATTGGCTCTTAAGGCAGTTTACTTCTGTTTTACCACTA	intergenic
ASMM10P041237	64.1968	71.9191	89.8689	118.25	125.651	100.715	26.8883	109.414	6.09561	6.46826	6.32213	6.67496	6.5994	6.59688	5.31817	6.58207	P	P	P	P	P	P	P	P	noncoding	AK080390	AK080390	Genbank	1486	chr9	-	20606132	20607616		chr9:20606164-20607616	CAGCGCCTCCTGTAGCTTGTAAAATGGCATTGACATCTGACATTCTTTATTTATTAATTA	intergenic
ASMM10P026851	140.849	145.701	160.176	157.418	290.934	354.841	165.464	390.016	7.19691	7.45769	7.10512	7.06684	7.8136	8.44204	8.16471	8.43982	P	P	P	P	P	P	P	P	noncoding	TCONS_00022964	XLOC_017274	Alexander et al 2013	861	chr4	-	31852035	31924967		chr4:31852049-31852500	CTAGTGTGTTTAAGATTTGATAGTCTTTTTCTGCTCTCGGTTGTTTGTTTTTGATGTTGG	intergenic
ASMM10P055928	47.2708	53.0855	48.6964	48.742	115.076	38.8695	6.81408	41.1604	5.65106	6.05198	5.48387	5.45033	6.46262	5.17628	3.30569	5.11902	P	P	P	P	P	P	A	P	noncoding	TCONS_00006764	XLOC_005224	Alexander et al 2013	75	chr12	+	85538730	85541470		chr12:85538746+85541426	TCCGGGATACATGCCAGGTCCTGACATCACTGTTTATGCTCAGCAACAAGCAGCCCATAA	intergenic
ASMM10P026149	35.8369	31.1072	37.2455	43.0843	24.9222	50.1564	34.7605	52.3197	5.26566	5.30515	5.11449	5.26984	4.23006	5.5576	5.70795	5.48282	P	P	P	P	P	P	P	P	noncoding	ENSMUST00000162523	Gm16107	Ensembl	862	chr1	-	52873136	52873998		chr1:52873193-52873998	TGGTCTAGGTATTGATGAAGATGCTCCCACTGTCGACAATACTGTAACGGAAGAAATGCC	intronic antisense	NM_146108	Hibch	3-hydroxyisobutyryl-Coenzyme A hydrolase	+	52845045	52920860
ASMM10P031895	508.994	329.539	305.995	618.385	541.576	313.737	225.117	374.71	8.99777	8.63594	7.99331	8.99902	8.67808	8.26297	8.66205	8.37746	P	P	P	P	P	P	P	P	noncoding	ENSMUST00000135377	Fip1l1	Ensembl	4986	chr5	+	74535484	74540566		chr5:74540433+74540566	TATGTCATTAGGAAATTATTGGGCAAGCCAGGTAGTGGTGGCACGTACCTTTAACCACTC	exon sense-overlapping	NM_001159573	Fip1l1	FIP1 like 1 (S. cerevisiae)	+	74535481	74597124
ASMM10P031895	508.994	329.539	305.995	618.385	541.576	313.737	225.117	374.71	8.99777	8.63594	7.99331	8.99902	8.67808	8.26297	8.66205	8.37746	P	P	P	P	P	P	P	P	noncoding	ENSMUST00000135377	Fip1l1	Ensembl	4986	chr5	+	74535484	74540566		chr5:74540433+74540566	TATGTCATTAGGAAATTATTGGGCAAGCCAGGTAGTGGTGGCACGTACCTTTAACCACTC	exon sense-overlapping	NM_001159574	Fip1l1	FIP1 like 1 (S. cerevisiae)	+	74535481	74597124
ASMM10P031895	508.994	329.539	305.995	618.385	541.576	313.737	225.117	374.71	8.99777	8.63594	7.99331	8.99902	8.67808	8.26297	8.66205	8.37746	P	P	P	P	P	P	P	P	noncoding	ENSMUST00000135377	Fip1l1	Ensembl	4986	chr5	+	74535484	74540566		chr5:74540433+74540566	TATGTCATTAGGAAATTATTGGGCAAGCCAGGTAGTGGTGGCACGTACCTTTAACCACTC	exon sense-overlapping	NM_024183	Fip1l1	FIP1 like 1 (S. cerevisiae)	+	74535481	74597124
ASMM10P054642	4507.72	5263.33	7703.02	6498.45	6552.46	9637.75	4473.84	10659.4	12.0343	12.5065	12.58	12.4093	12.1567	13.2074	13.4672	13.2102	P	P	P	P	P	P	P	P	noncoding	ENSMUST00000159540	Nhlrc4	Ensembl	379	chr17	-	25944153	25944961		chr17:25944909-25944961	TTCCCGCCCCTCCCCAAACACCCAGGCTGTCTCCAACAACAGAGGCCTGACCTAAAGCCC	exon sense-overlapping	NM_001039038	Nhlrc4	NHL repeat containing 4	-	25942232	25944931
ASMM10P021716	69.973	72.0033	85.3314	153.291	61.8676	60.3469	41.703	66.9844	6.2134	6.47063	6.24799	7.03138	5.54218	5.83144	5.99027	5.84206	P	P	P	P	P	M	P	P	noncoding	ENSMUST00000180851	Gm26681	Ensembl	1440	chr2	-	150748280	150750762		chr2:150748297-150749447	GCATGTGAGCAGCTCATTGGACCTTGCCTTGTCTCACTTTAATAAAACCACCAAGATCTG	natural antisense	NM_172117	Entpd6	ectonucleoside triphosphate diphosphohydrolase 6	+	150749080	150771674
ASMM10P038933	826.7	717.947	663.676	922.189	787.846	632.754	286.632	707.019	9.67344	9.72173	9.09605	9.59751	9.18506	9.27699	9.07471	9.29624	P	P	P	P	P	M	P	P	noncoding	ENSMUST00000169736	Athl1	Ensembl	3145	chr7	+	140941565	140947658		chr7:140945177+140945237	GGCACAGTGGCCCTCTTCCGTGGGTTGTGCCTGGCCTTTTGGCCTGTTCTCATTCTCCAG	exon sense-overlapping	NM_145387	Athl1	ATH1, acid trehalase-like 1 (yeast)	+	140941580	140947658
ASMM10P001772	61.6559	65.647	59.8807	56.9545	77.2972	45.3228	31.6334	43.2834	6.03404	6.34178	5.76518	5.66107	5.87147	5.41286	5.56521	5.194	P	P	P	P	P	P	P	P	noncoding	ENSMUST00000133923	Cnot8	Ensembl	231	chr11	+	58114026	58117258		chr11:58115380+58117206	GATGAAAGAGGGTGGTGACTCCACACAGCAGCAGCCCAAGGCTTCAGCACTGACAAGTCA	exon sense-overlapping	NM_026949	Cnot8	CCR4-NOT transcription complex, subunit 8	+	58104152	58118594
ASMM10P029635	45.805	46.6752	44.0649	39.0823	64.8511	84.1907	77.4424	85.3131	5.60522	5.8799	5.34695	5.12953	5.61465	6.33131	6.95806	6.2103	P	P	P	P	P	P	P	P	noncoding	AK037719	AK037719	Genbank	3135	chr4	+	132265707	132268841		chr4:132268749+132268841	AATCTAAGCACTCATGAGGCAGATCTCTGAATTTAAGGCCAGGCTTGGTCTACAAAGAAA	intergenic
ASMM10P010534	32.462	28.7393	51.3215	35.7697	38.0965	24.5805	11.7579	22.4917	5.12504	5.19628	5.55607	4.99974	4.83585	4.48054	4.0987	4.1847	P	P	P	P	P	P	A	P	noncoding	ENSMUST00000170645	Gm17160	Ensembl	260	chr13	+	102762434	102764785		chr13:102764724+102764785	TGCTTCTCATGTACTCATGGAGAGATAAGGGAGGAACGATTAAAAAAGAATAAATGGGGA	intronic antisense	NM_175171	Mast4	microtubule associated serine/threonine kinase family member 4	-	102732488	103334492
ASMM10P010119	43.0932	31.692	49.6841	34.7993	84.9967	37.3832	35.3699	51.2086	5.52284	5.33048	5.50884	4.9595	6.00819	5.11769	5.73284	5.452	P	P	P	P	P	P	P	P	noncoding	NR_045821	6330418K02Rik	RefSeq	741	chr5	+	138264044	138266661		chr5:138266010+138266226	GCACCGGAAGGAGAAGGCAGAGCGGGCTAGAGCTGCTGGATCTCGGACAATGGAAAAGAA	natural antisense	NM_001033416	Gal3st4	galactose-3-O-sulfotransferase 4	-	138264924	138272754
ASMM10P010119	43.0932	31.692	49.6841	34.7993	84.9967	37.3832	35.3699	51.2086	5.52284	5.33048	5.50884	4.9595	6.00819	5.11769	5.73284	5.452	P	P	P	P	P	P	P	P	noncoding	NR_045821	6330418K02Rik	RefSeq	741	chr5	+	138264044	138266661		chr5:138266010+138266226	GCACCGGAAGGAGAAGGCAGAGCGGGCTAGAGCTGCTGGATCTCGGACAATGGAAAAGAA	natural antisense	NM_153161	BC037034	cDNA sequence BC037034	-	138259657	138264052
ASMM10P015412	180.38	147.101	157.585	200.009	190.908	123.644	110.853	131.799	7.5471	7.47116	7.08386	7.40315	7.21876	6.90731	7.52569	6.85739	P	P	P	P	P	P	P	P	noncoding	ENSMUST00000129701	Gm15976	Ensembl	429	chr16	+	91924437	91928635		chr16:91924439+91924510	AACTATGTCCTGGCATTCGTGGCCCTGGGGAAGAGGAGTCCTTTGTGCTGTAGCCCTGTT	intronic antisense	NM_138597	Atp5o	ATP synthase, H+ transporting, mitochondrial F1 complex, O subunit	-	91925222	91931630
ASMM10P057793	381.269	345.302	446.87	1018.84	76.2874	63.0087	32.7677	67.1965	8.60116	8.70596	8.52474	9.74069	5.85209	5.89382	5.61857	5.84795	P	P	P	P	P	P	P	P	noncoding	CJ066524	mouselincRNA1650	lincRNA	435	chrX	+	104670100	104716100	NM_009604	chrX:104716032+104716100	AAGAACATCCTGTCTCCTGTGTCCAGGAAAGGGGATAACATTTGAAATGTAAATAAAAAA	intronic antisense	NM_175358	Zdhhc15	zinc finger, DHHC domain containing 15	-	104536969	104671064
ASMM10P011149	1200.37	1069.58	2273.99	1787.36	1009.07	2669.58	1754.17	2903.78	10.1992	10.2921	10.8086	10.5506	9.522	11.349	12.0497	11.327	P	P	P	P	P	P	P	P	noncoding	ENSMUST00000174213	Lats2	Ensembl	4001	chr14	-	57691097	57746121		chr14:57724591-57724821	TTTTCTGATTTACTTTGGAAATGTTCAGCAAGCAGCAGTAGCCTCCCCCAGCTGGAATGA	exon sense-overlapping	NM_015771	Lats2	large tumor suppressor 2	-	57689661	57746123
ASMM10P011149	1200.37	1069.58	2273.99	1787.36	1009.07	2669.58	1754.17	2903.78	10.1992	10.2921	10.8086	10.5506	9.522	11.349	12.0497	11.327	P	P	P	P	P	P	P	P	noncoding	ENSMUST00000174213	Lats2	Ensembl	4001	chr14	-	57691097	57746121		chr14:57724591-57724821	TTTTCTGATTTACTTTGGAAATGTTCAGCAAGCAGCAGTAGCCTCCCCCAGCTGGAATGA	exon sense-overlapping	NM_153382	Lats2	large tumor suppressor 2	-	57722188	57734418
ASMM10P025804	20.7914	19.3977	34.2952	20.9825	17.9367	46.1496	31.0762	41.2547	4.49378	4.66227	5.00585	4.22757	3.75838	5.43711	5.53324	5.12188	A	A	P	P	A	P	P	P	noncoding	AK040898	AK040898	Genbank	3346	chr3	+	37644606	37647952		chr3:37647889+37647952	CCACTTATTGATAATCTGAGAACTATTTGGGTGGGGGGAAAAGAAAGAGAGAGAGAGAGA	intergenic
ASMM10P018356	34.5032	37.2493	54.4927	37.1744	26.7501	66.0188	53.6607	67.3052	5.21136	5.55714	5.64031	5.05581	4.33394	5.96052	6.38113	5.84995	P	P	P	P	P	P	P	P	noncoding	AK020686	AK020686	Genbank	823	chr1	+	85775270	85784694		chr1:85784568+85784694	GCTCATTTAGTTTAAGGTAAAGATCTTTTTAAAAATTGGTTTGGGGGCGGGGGAAGGGTA	intergenic
ASMM10P023518	29.4453	21.8127	22.483	27.9114	40.3861	30.469	15.7598	32.8119	4.98695	4.82405	4.4253	4.64646	4.92053	4.80662	4.5285	4.77122	P	A	A	P	P	P	A	P	noncoding	ENSMUST00000120404	Gm13967	Ensembl	380	chr2	+	113384680	113385199		chr2:113385062+113385199	AATGAAATAAAAAGGCAAGAAGCCAAAGAGAAAGGCGCCCGGTCACCTGGTCACAACAAA	intron sense-overlapping	NM_001043322	Fmn1	formin 1	+	113327735	113716767
ASMM10P023518	29.4453	21.8127	22.483	27.9114	40.3861	30.469	15.7598	32.8119	4.98695	4.82405	4.4253	4.64646	4.92053	4.80662	4.5285	4.77122	P	A	A	P	P	P	A	P	noncoding	ENSMUST00000120404	Gm13967	Ensembl	380	chr2	+	113384680	113385199		chr2:113385062+113385199	AATGAAATAAAAAGGCAAGAAGCCAAAGAGAAAGGCGCCCGGTCACCTGGTCACAACAAA	intron sense-overlapping	NM_010230	Fmn1	formin 1	+	113327735	113716767
ASMM10P025246	146.861	115.985	154.595	154.209	168.096	154.349	88.4301	180.508	7.25797	7.13262	7.05539	7.03839	7.02861	7.23242	7.16981	7.32056	P	P	P	P	P	P	P	P	noncoding	ENSMUST00000135512	4933431E20Rik	Ensembl	359	chr3	-	107893502	107895763	ENSMUST00000133570, ENSMUST00000137800, ENSMUST00000137970, ENSMUST00000138472, ENSMUST00000144591, ENSMUST00000146337, ENSMUST00000152663, ENSMUST00000163675, NR_015459	chr3:107894082-107894128	TAAAACATTAGTTTTGCTGGCTCCCTGTGCTTGGCTAACTTTAGAGCCTCTTACCTTGCC	bidirectional	NM_010360	Gstm5	glutathione S-transferase, mu 5	+	107895853	107898685
ASMM10P058242	126.446	104.69	183.642	363.126	45.725	81.7289	55.827	83.3702	7.04235	6.98447	7.29306	8.26076	5.10128	6.28659	6.4462	6.17121	P	P	P	P	P	P	P	P	noncoding	BI500066	mouselincRNA0147	lincRNA	527	chr10	-	18327478	18328005		chr10:18327784-18327830	GCAGCAATCCCCTTTGTTAAAAAGACTTGAATGTCTGTGAGAAATGGTTGTTCTCCCAGA	intergenic
ASMM10P002455	242.054	180.23	239.342	256.254	297.325	189.579	108.345	217.689	7.96912	7.76125	7.65323	7.76671	7.84305	7.53152	7.48895	7.59072	P	P	P	P	P	P	P	P	noncoding	ENSMUST00000145195	Slc9b2	Ensembl	1562	chr3	+	135307699	135342535		chr3:135323736+135326093	TAGCCCTTTCTGTCATTCTGGTTCGTGCTGGCCTTGGTCTAGATTCAAAGTTTTGTCGTA	exon sense-overlapping	NM_178877	Slc9b2	solute carrier family 9, subfamily B (NHA2, cation proton antiporter 2), member 2	+	135307699	135342767
ASMM10P009827	32.9432	38.3875	32.6096	43.7886	49.2377	60.3612	83.2502	69.5598	5.14393	5.60023	4.93948	5.29235	5.20987	5.83197	7.06905	5.89675	P	P	P	P	P	P	P	P	noncoding	NR_024093	Zfp91Cntf	RefSeq	3350	chr19	-	12763527	12796123		chr19:12765357-12770176	GACAGAACGGTTGATTTAGGGGATGGCTTTCGCAGAGCAATCACCTCTGACCCTTCACCG	exon sense-overlapping	NM_053009	Zfp91	zinc finger protein 91	-	12766938	12796123
ASMM10P009827	32.9432	38.3875	32.6096	43.7886	49.2377	60.3612	83.2502	69.5598	5.14393	5.60023	4.93948	5.29235	5.20987	5.83197	7.06905	5.89675	P	P	P	P	P	P	P	P	noncoding	NR_024093	Zfp91Cntf	RefSeq	3350	chr19	-	12763527	12796123		chr19:12765357-12770176	GACAGAACGGTTGATTTAGGGGATGGCTTTCGCAGAGCAATCACCTCTGACCCTTCACCG	exon sense-overlapping	NM_170786	Cntf	ciliary neurotrophic factor	-	12763527	12765632
ASMM10P016056	1321.5	983.679	1924.33	2638.55	846.151	1340.82	719.763	1490.65	10.3269	10.1767	10.5737	11.1198	9.28034	10.3735	10.6282	10.3771	P	P	P	P	P	P	P	P	noncoding	ENSMUST00000173127	Gm9574	Ensembl	683	chr17	-	36137002	36138440		chr17:36137066-36137477	GAGAGCTGGGGTCATGTCCCTTAACCTCCTTTCCTGTCCCTTCCAATCTTAGAGCCTCCT	intergenic
ASMM10P022766	19.2251	17.0461	20.0501	47.4189	77.4058	41.2765	13.4309	29.3794	4.38088	4.49251	4.26564	5.4103	5.87321	5.26672	4.29267	4.60196	A	A	A	P	P	P	A	P	noncoding	AK088428	AK088428	Genbank	753	chr2	+	39065614	39066366		chr2:39066151+39066366	AAGCGCCTAAGATTTACCCCAAACAAGGAAACAACTGTCAATACTAAAGAAATACACAAA	natural antisense	NM_178778	Scai	suppressor of cancer cell invasion	-	39066214	39190730
ASMM10P026755	261.193	190.653	340.321	391.427	391.297	348.221	170.012	361.731	8.07029	7.84371	8.14334	8.36802	8.23463	8.41843	8.21386	8.32426	P	M	P	P	M	P	P	P	noncoding	uc008sar.2	Fam92a	UCSC_knowngene	1744	chr4	-	12168228	12172015		chr4:12169993-12170983	TAGCAAAGTGGATTGATTTGCGTTTGCTCTGCTCTGTTTCCCTGCTTACCAAATGGTGGA	exon sense-overlapping	NM_026558	Fam92a	family with sequence similarity 92, member A	-	12153721	12172015
ASMM10P021075	31.3588	22.709	17.193	21.9293	27.9803	27.8231	13.9991	27.9051	5.07599	4.87745	4.05713	4.29549	4.399	4.66257	4.35124	4.52062	P	P	A	P	A	M	A	P	noncoding	ENSMUST00000131855	Eif2d	Ensembl	3465	chr1	+	131153180	131187658		chr1:131187595+131187658	GAGGAGCTGTGAGTGTATTGTATCCGTAATCAGGAACAGAGCAATAAATGAACACTTACT	exon sense-overlapping	NM_001136070	Eif2d	eukaryotic translation initiation factor 2D	+	131153206	131173471
ASMM10P021075	31.3588	22.709	17.193	21.9293	27.9803	27.8231	13.9991	27.9051	5.07599	4.87745	4.05713	4.29549	4.399	4.66257	4.35124	4.52062	P	P	A	P	A	M	A	P	noncoding	ENSMUST00000131855	Eif2d	Ensembl	3465	chr1	+	131153180	131187658		chr1:131187595+131187658	GAGGAGCTGTGAGTGTATTGTATCCGTAATCAGGAACAGAGCAATAAATGAACACTTACT	exon sense-overlapping	NM_010709	Eif2d	eukaryotic translation initiation factor 2D	+	131153206	131172234
ASMM10P056798	78.3102	36.7851	166.707	63.3631	112.066	68.1856	62.1667	56.1801	6.36595	5.53886	7.1621	5.8088	6.41868	6.01681	6.61195	5.58894	P	P	P	P	P	P	P	P	noncoding	uc007wsc.1	AK083296	UCSC_knowngene	1294	chr15	-	79015887	79023529		chr15:79017084-79023480	CTTGCTGAGGGTTTACTTGCGAATGTTTATTGTGATGAGTCTTGTTGAGGCCTCTAGTTT	intergenic
ASMM10P020602	26.3246	17.0174	23.6197	25.6965	48.8945	57.9828	14.9938	37.8703	4.8328	4.49007	4.48959	4.52889	5.19996	5.77385	4.45254	4.99652	P	A	A	P	P	P	A	P	noncoding	AK031624	AK031624	Genbank	1611	chr1	+	122205144	122252180		chr1:122252120+122252180	AAACACTTTCCCCAAATGCCTTTAGTTTATTTTCTCATTAAACAGAGGTCTTGGAGTGGC	intergenic
ASMM10P048558	46.2422	43.9992	39.076	66.3072	59.2987	42.7673	30.7455	53.3938	5.61942	5.79895	5.17949	5.87009	5.48213	5.32432	5.51626	5.51465	P	P	P	P	P	P	P	P	noncoding	AK156366	AK156366	Genbank	1156	chr11	+	57431697	57432851		chr11:57432790+57432851	TAAAAAATATGTCTTATTCTTACATCAAAGGCCCACCAATGGTAACAAAGGCCACCACTG	intergenic
ASMM10P043338	721.327	606.721	774.644	790.784	1002.83	1124.48	541.698	1163.37	9.48321	9.49194	9.30912	9.36352	9.51317	10.1045	10.1474	10.0082	P	P	P	P	P	P	P	P	noncoding	ENSMUST00000177392	Uba7	Ensembl	3527	chr9	+	107975654	107984058		chr9:107983666+107983755	AAATAGTTTCAGATGTTTCCTGCCTTGGGCCGCTCCTGCTCCTGGTTGGGGCTCTTGAGG	exon sense-overlapping	NM_023738	Uba7	ubiquitin-like modifier activating enzyme 7	+	107975566	107984056
ASMM10P041939	83.543	79.5929	177.298	96.6309	106.624	130.443	38.1588	146.863	6.45758	6.60598	7.24602	6.3965	6.34266	6.98313	5.85649	7.01765	P	P	P	P	P	P	P	P	noncoding	AK035861	AK035861	Genbank	2506	chr9	-	81328796	81331301		chr9:81328844-81330199	GCCTTCTCCTTGGGGTGATTTTCTAAATTGTAGTTGAAAAAGTGATAGTGTTCAGATAAA	intergenic
ASMM10P051307	30.6115	25.1634	66.7656	61.3786	47.5633	37.409	30.9899	41.5233	5.04305	5.01476	5.91687	5.76384	5.16161	5.11843	5.52825	5.13289	P	P	P	P	P	P	P	P	noncoding	TCONS_00006830	XLOC_005444	Alexander et al 2013	714	chr12	+	115344253	115345046		chr12:115344986+115345046	ACTGTGGAGAAGGAACTGATTATATGTTGTGTTGGCTGTGGATATCTCTTTATGAGACAA	intergenic
ASMM10P045305	4208.86	3842.4	4418.57	4917.72	5064	1623.77	1829.9	1763.6	11.9504	12.0878	11.779	11.9969	11.798	10.6422	12.1176	10.6132	P	P	P	P	P	P	P	P	noncoding	ENSMUST00000120527	Gm16463	Ensembl	721	chrX	+	85241616	85242731		chrX:85242505+85242731	ACCAAAGCACCCAAGATGCAGTCTTGTTACTCCACAGGTTCTGCAACACAAATGTTGATG	intergenic
ASMM10P031328	5	11.4385	15.3794	22.199	75.0017	54.0267	98.456	76.7662	2.3474	3.94977	3.90137	4.31456	5.82838	5.67232	7.33957	6.04662	A	A	A	P	P	P	P	P	noncoding	ENSMUST00000138202	Usp12	Ensembl	3914	chr5	-	146734838	146758448		chr5:146758173-146758365	AAGTGGCTTTTAAGGGAAGATTACAGTGTTAGAGATGGTGGCGTTGATCCAGTGTGTGCT	exon sense-overlapping	NM_011669	Usp12	ubiquitin specific peptidase 12	-	146734811	146794956
ASMM10P031610	786.799	485.031	696.905	926.471	829.405	480.619	114.866	505.99	9.60148	9.18026	9.1603	9.60608	9.25363	8.87851	7.57943	8.81152	P	P	P	P	P	P	P	P	noncoding	AK148952	AK148952	Genbank	841	chr10	-	78185430	78186269		chr10:78185464-78186031	TGTAACATAATGTCAGAGTAAGGCCGCTGTACTAAGATCGTTTAAAGTGTAAGCATTAAA	intergenic
ASMM10P045069	34.6599	37.3017	34.3327	48.6678	44.3736	27.1919	15.7322	33.0271	5.21983	5.55972	5.00739	5.44749	5.06113	4.6294	4.52528	4.78091	P	P	P	P	P	P	A	P	noncoding	ENSMUST00000180844	Gm26765	Ensembl	692	chr10	+	91149514	91150594		chr10:91150534+91150594	GGTAAATCCAAGATCAGCCTGGTGACTTGAGAACTTGTCTCAAAAAAGAAAATAAAACTT	natural antisense	NM_001080129	Tmpo	thymopoietin	-	91147570	91171582
ASMM10P045069	34.6599	37.3017	34.3327	48.6678	44.3736	27.1919	15.7322	33.0271	5.21983	5.55972	5.00739	5.44749	5.06113	4.6294	4.52528	4.78091	P	P	P	P	P	P	A	P	noncoding	ENSMUST00000180844	Gm26765	Ensembl	692	chr10	+	91149514	91150594		chr10:91150534+91150594	GGTAAATCCAAGATCAGCCTGGTGACTTGAGAACTTGTCTCAAAAAAGAAAATAAAACTT	natural antisense	NM_001080130	Tmpo	thymopoietin	-	91147570	91171582
ASMM10P045069	34.6599	37.3017	34.3327	48.6678	44.3736	27.1919	15.7322	33.0271	5.21983	5.55972	5.00739	5.44749	5.06113	4.6294	4.52528	4.78091	P	P	P	P	P	P	A	P	noncoding	ENSMUST00000180844	Gm26765	Ensembl	692	chr10	+	91149514	91150594		chr10:91150534+91150594	GGTAAATCCAAGATCAGCCTGGTGACTTGAGAACTTGTCTCAAAAAAGAAAATAAAACTT	natural antisense	NM_001080131	Tmpo	thymopoietin	-	91147570	91171582
ASMM10P045069	34.6599	37.3017	34.3327	48.6678	44.3736	27.1919	15.7322	33.0271	5.21983	5.55972	5.00739	5.44749	5.06113	4.6294	4.52528	4.78091	P	P	P	P	P	P	A	P	noncoding	ENSMUST00000180844	Gm26765	Ensembl	692	chr10	+	91149514	91150594		chr10:91150534+91150594	GGTAAATCCAAGATCAGCCTGGTGACTTGAGAACTTGTCTCAAAAAAGAAAATAAAACTT	natural antisense	NM_001080132	Tmpo	thymopoietin	-	91147570	91171582
ASMM10P056579	401.038	381.239	454.397	508.881	376.965	215.903	148.183	249.309	8.66919	8.84999	8.5445	8.72338	8.18221	7.71694	7.98726	7.78589	P	P	P	P	P	P	P	P	noncoding	TCONS_00034214	XLOC_025930	Alexander et al 2013	537	chr9	-	68544543	68562179	TCONS_00034215, TCONS_00034216	chr9:68544706-68545390	TGCCCCCGCCAACCTTCCTTGAACCCTTCAGAGCTCATGCCCAGGAAGCATCTTCTAAGC	intergenic
ASMM10P055260	122.933	106.179	171.366	206.06	192.751	134.016	103.539	163.312	6.99903	7.0062	7.20026	7.44672	7.2335	7.02414	7.41934	7.17409	P	P	P	P	P	P	P	P	noncoding	NR_045380	1700034I23Rik	RefSeq	2345	chr3	-	40900198	40902543		chr3:40902479-40902537	GCTGAGGCGCGCGCTCTACCAGCCCTCTTCCACCGCGGCCGTGGGAATGGACACATCTTT	intronic antisense	NM_026622	3110057O12Rik	RIKEN cDNA 3110057O12 gene	+	40894276	40936307
ASMM10P045840	53.0241	39.0594	34.298	47.8191	110.117	45.5529	22.2765	48.642	5.82233	5.62645	5.00619	5.4236	6.39336	5.4192	5.03881	5.37359	P	P	P	P	P	P	P	P	noncoding	ENSMUST00000133252	Eif1ax	Ensembl	416	chrX	+	159372177	159376558		chrX:159376495+159376558	AGTTTCCTGTTTGTTTGCCTGTGTTGGGGATCGAACACTTTCTGGCTAACAGACTAGACT	exon sense-overlapping	NM_025437	Eif1ax	eukaryotic translation initiation factor 1A, X-linked	+	159372194	159385699
ASMM10P018607	27.7266	12.86	37.8189	38.968	16.8402	59.2902	45.8093	65.5865	4.90317	4.10789	5.13827	5.12554	3.66146	5.80585	6.13955	5.81024	P	A	P	P	A	P	P	P	noncoding	AK051788	AK051788	Genbank	999	chr18	+	65579150	65580147		chr18:65580049+65580147	ATCTTCCCTTATAGAACGTAAAGACCAGCTATTACATCGTGTTTACTCAATATCATTCCC	intergenic
ASMM10P058193	28.9304	19.1865	39.1559	69.8545	37.5791	30.8915	7.70468	48.7234	4.9609	4.64906	5.1819	5.94287	4.81364	4.82697	3.48383	5.3749	P	A	P	P	P	P	A	P	noncoding	BB869594	mouselincRNA1003	lincRNA	338	chr3	+	65659228	65659565	NM_001024720	chr3:65659311+65659565	TTGTCGCCGACTTGCGTGTGCCTTGCAACTTCCGAGCCGGAAACTTCCTGGCCGGCTAAG	intergenic
ASMM10P028718	19.861	16.6754	18.0756	28.4945	25.5342	22.0447	17.8174	19.6546	4.42708	4.46501	4.1244	4.67515	4.26386	4.31668	4.70354	3.98312	A	A	A	P	P	P	A	P	noncoding	AK143879	AK143879	Genbank	3261	chr4	+	42878061	42881320		chr4:42881260+42881320	GACTGTAGCTCAGAATTCCGGACTGAGCCCTGGTAACAAACATCTTTTCAATCATCCTCT	intergenic
ASMM10P020619	20.8481	12.707	13.7753	20.9628	10.6303	12.2917	63.611	23.0553	4.4964	4.09283	3.75453	4.22582	2.98881	3.4055	6.64781	4.22385	P	A	A	P	A	A	P	P	noncoding	AK141092	AK141092	Genbank	1731	chr1	+	122866041	122867773		chr1:122867713+122867773	TGTCCACCATGATGGACTATACCTTCAAACTATGAGTCAAAATAAGTCTGTCCTTCCATT	intergenic
ASMM10P013004	95.4768	85.848	93.7707	111.564	93.7229	66.6009	35.8794	68.0402	6.64063	6.7092	6.38212	6.5915	6.14667	5.97432	5.75758	5.86369	P	P	P	P	P	P	P	P	noncoding	ENSMUST00000163376	Rabl2	Ensembl	1032	chr15	-	89586231	89591905		chr15:89586562-89586913	ATACTGACTGTCCACCACCTGTGGAAATTTAGATCTTAAAGGGTCCCATCTTCAGTGTGG	exon sense-overlapping	NM_026817	Rabl2	RAB, member of RAS oncogene family-like 2	-	89582526	89591923
ASMM10P000270	77.9935	75.0397	134.159	98.7788	221.262	164.784	109.067	176.701	6.36018	6.52744	6.86474	6.42605	7.42674	7.32834	7.50011	7.28868	P	P	P	P	P	P	P	P	noncoding	ENSMUST00000062783	AY036118	Ensembl	714	chr17	-	39848102	39848827		chr17:39848561-39848601	CCCCAGCCAAAAAAGCCAGAGCCGCGGCGGGGATGGGTGCCGGGAGAGCAAAGCGCGCGC	intergenic
ASMM10P000880	1078.47	941.084	1047.2	1269.22	1137.27	1148.88	760.254	1282.79	10.0571	10.1109	9.73486	10.046	9.67825	10.1381	10.718	10.1569	P	P	P	P	P	P	P	P	noncoding	uc008ahl.1	AK178082	UCSC_knowngene	122	chr17	-	6620632	6621278	ENSMUST00000088940, NR_033520	chr17:6620633-6621200	CTGCTGCTCTACAATGACCCTTTCTTCCCACTCTCCTTCTTGGTGAATAGCTGGTTCCCG	intergenic
ASMM10P030110	410.513	313.636	390.741	549.01	1272.68	431.571	48.0678	504.119	8.70439	8.55147	8.33605	8.83255	9.82547	8.72722	6.21211	8.80663	P	P	P	P	P	P	P	P	noncoding	ENSMUST00000157024	Crot	Ensembl	2746	chr5	-	8986180	8997042		chr5:8986264-8987767	CAGCTGCTGACAGTTACTTAATAAAAGCTCACATAATCTGAATGACACATAATCTGAATG	exon sense-overlapping	NM_023733	Crot	carnitine O-octanoyltransferase	-	8966047	8997146
ASMM10P043240	60.9497	69.0393	67.5439	77.3874	171.633	84.6094	38.858	98.9682	6.01694	6.41173	5.93083	6.0899	7.06064	6.33911	5.88532	6.43517	P	P	P	P	P	P	P	P	noncoding	NR_028123	1600029I14Rik	RefSeq	864	chr9	+	99470420	99474751		chr9:99474691+99474751	TAACCTCAGAAGACACTGGGTCTCTTCAACAATAAAGCTTTGATCCTAGTGTGGTACCTT	exon sense-overlapping	NM_001165957	Nme9	NME/NM23 family member 9	+	99456242	99479899
ASMM10P046382	350.687	357.381	302.291	447.419	478.14	315.04	272.643	369.491	8.47937	8.7501	7.97714	8.54938	8.51061	8.26969	8.99071	8.356	P	P	P	P	P	P	P	P	noncoding	TCONS_00004251	XLOC_003929	Alexander et al 2013	2298	chr11	-	20025175	20029600		chr11:20025199-20026262	ACTCTCTTCTGGCCTCCACGGACACTTGCATATATTTATACCAACATATAAATAAAAAAC	intergenic
ASMM10P031888	165.618	145.736	343.26	276.598	223.336	456.144	257.034	503.848	7.42674	7.458	8.1554	7.86929	7.4371	8.80245	8.89033	8.80628	P	P	P	P	P	P	P	P	noncoding	ENSMUST00000129275	1700094C10Rik	Ensembl	507	chr5	+	74014215	74029680		chr5:74029569+74029680	TAGCTCCCTCTAGTCATGTACAACAATGATCCAAAGTTTAACTCATTCTAGAAAAAGAAC	natural antisense	NM_177561	Usp46	ubiquitin specific peptidase 46	-	74000037	74068411
ASMM10P045760	76.5536	97.4734	144.597	173.964	315.798	193.08	64.8523	226.109	6.33434	6.88731	6.96669	7.20122	7.92641	7.55726	6.68271	7.64989	P	P	P	P	P	P	P	P	noncoding	AK014238	AK014238	Genbank	1064	chrX	+	150467225	150468178		chrX:150467723+150468178	GGAGTTGGCCTATTGTATTATGGAGGGTTTATTTGTTTGTTTGGTTGGTTTTGTTTTTTG	intergenic
ASMM10P372	98.325	117.419	137.11	144.545	124.715	145.798	85.4523	163.637	6.67902	7.15039	6.89281	6.95374	6.5888	7.14944	7.11141	7.17736	P	P	P	P	P	P	P	P	noncoding	uc.452+	uc.452	UCR	204	chr7	-	36710548	36710752		chr7:36710582-36710641	ATTGACAACTTTTCTGTCTGATTCAGAGCAAACAGCTGCTGCCACAATCTCCTAGCAACC	intronic antisense	NM_172298	Tshz3	teashirt zinc finger family member 3	+	36698117	36773457
ASMM10P034490	30.7035	35.6002	12.395	31.4211	115.138	27.6144	22.1974	33.6066	5.04768	5.49382	3.61189	4.81378	6.46384	4.6503	5.03434	4.80697	P	P	A	P	P	P	P	P	noncoding	ENSMUST00000155758	Gm15055	Ensembl	408	chr6	+	52103002	52112188		chr6:52112027+52112188	CCAAAACAGAAACAAAAAGCAAAAAGTTTCTCAGTGAACCTCAGAAAAGGTTCCTAAGGT	intergenic
ASMM10P050705	38.9339	39.2864	35.0026	91.7046	104.81	32.1091	55.9997	42.604	5.38026	5.63373	5.03046	6.32557	6.315	4.8867	6.45254	5.17085	P	P	P	P	P	P	P	P	noncoding	AK045717	AK045717	Genbank	2043	chr12	+	28688010	28690051		chr12:28689991+28690051	CTGAAAAGCAGGGTGGGCGGGCAGCCTGTGGCTGGGGTGGACGCTGCTCTAGGGTCCACC	intergenic
ASMM10P000891	119.459	163.81	161.084	198.813	149.597	103.641	69.1518	105.021	6.95806	7.62399	7.11486	7.39454	6.85778	6.64063	6.78345	6.52273	P	P	P	P	P	P	P	P	noncoding	ENSMUST00000116643	Spin2-ps1	Ensembl	875	chrX	-	3835900	3837534		chrX:3836620-3837428	GGACTCCTTCGCCTTGGAGCCCCCCAGGACCCAGGAAGCAGAAGGGCAGCAAAGCTGCAT	exon sense-overlapping	NM_001270685	Gm21637	predicted gene, 21637	-	3835878	3836656
ASMM10P023075	419.525	465.035	760.605	581.918	434.529	1134.7	688.329	1249.65	8.73815	9.12157	9.28675	8.90967	8.38061	10.1231	10.551	10.1133	P	P	P	P	P	P	P	P	noncoding	ENSMUST00000153614	Ube2e3	Ensembl	1317	chr2	+	78869239	78914551		chr2:78914457+78914551	CTTTTAATGCAGTATATTCTGATCATGGTGTACTCTCCTCCAATACCTCCCAGATCTACC	exon sense-overlapping	NM_009454	Ube2e3	ubiquitin-conjugating enzyme E2E 3	+	78869046	78920583
ASMM10P057060	26.2986	29.4723	29.5223	44.8041	77.7724	25.7307	6.97266	18.988	4.83167	5.23146	4.79791	5.32565	5.87804	4.54841	3.33751	3.93054	P	P	P	P	P	P	A	P	noncoding	uc009ndk.1	AK086852	UCSC_knowngene	372	chr8	-	105624338	105637350		chr8:105624426-105637115	TCCAGACTCGCTTTGAATTCATGAGAAAGAAGAGTGTGAAACAAGAAGCAAAGATCGGGT	intronic antisense	NM_181322	Ctcf	CCCTC-binding factor	+	105636537	105682922
ASMM10P027163	203.028	194.111	245.231	607.343	11.3148	59.4349	5	57.8891	7.71295	7.87262	7.68798	8.97446	3.0795	5.80996	2.39813	5.63183	P	P	P	P	A	P	A	P	noncoding	AK039629	AK039629	Genbank	1277	chr10	-	9546245	9547521		chr10:9546347-9547521	CAAGATAACAATGCATTGCCATCCTGTTGAAACATCAGACAGTGAGAAATGAATTGAATA	intergenic
ASMM10P038676	135.741	193.506	244.205	175.987	234.189	186.222	70.6692	202.275	7.14116	7.86729	7.68087	7.21727	7.50636	7.50254	6.81561	7.48415	P	P	P	P	P	P	P	P	noncoding	ENSMUST00000149766	Acsm3	Ensembl	1325	chr7	+	119774543	119779229		chr7:119779146+119779229	CTGACTTAATAATATGACACAAGAGTCTAGAATCTAGGGGGACTTTTGGTATAGCATTGG	exon sense-overlapping	NM_016870	Acsm3	acyl-CoA synthetase medium-chain family member 3	+	119760922	119784896
ASMM10P039363	43.1535	36.7902	57.3177	52.0383	97.0756	78.9356	76.1736	101.045	5.5265	5.539	5.70716	5.54268	6.20292	6.2316	6.93239	6.46461	P	P	P	P	P	P	P	P	noncoding	AK018281	AK018281	Genbank	1417	chr8	-	49738479	49739896		chr8:49738509-49739896	TTTCTCTCTCTTTCAGCCCATTGAAAGGACCATGAAGTGGCTGACATCTATCTAGCACCT	intergenic
ASMM10P049775	16.7092	12.034	19.5223	21.1003	72.4954	61.6462	10.3287	67.7411	4.18106	4.02091	4.22659	4.23798	5.78165	5.86308	3.90688	5.85837	A	A	A	P	P	P	A	P	noncoding	ENSMUST00000180719	Gm26520	Ensembl	1423	chr12	-	3343815	3357153		chr12:3343964-3344947	TTTTCTCACTTAGACTAATCCAAATGTGACTACAGCCTACCTTAATAACCCAACTGAAGA	intergenic
ASMM10P002759	78.6556	80.8101	186.405	68.7133	185.307	158.332	82.4114	179.552	6.37137	6.62821	7.31088	5.91811	7.17455	7.2684	7.05242	7.31252	P	P	P	P	P	P	P	P	noncoding	ENSMUST00000150093	Slc25a38	Ensembl	682	chr9	+	120110404	120120676		chr9:120120010+120120256	ATCCCAGAGGTCCATTGTGAGATGTGTCCCTGGAGTGGGGATCTACTTTGGCACCCTGTA	exon sense-overlapping	NM_144793	Slc25a38	solute carrier family 25, member 38	+	120110398	120124319
ASMM10P040747	30.04	41.1427	32.325	40.615	47.3518	35.5853	21.5564	42.5569	5.01501	5.70062	4.92655	5.18415	5.15466	5.04275	4.99012	5.16936	P	P	P	P	P	P	P	P	noncoding	uc009msc.1	AK019563	UCSC_knowngene	328	chr8	+	90359702	90361755		chr8:90361689+90361755	TCCTGGCTTCCCTCAGTGAAGAACTCTGAAGAGAAAGTATGAGCCAAATAAAGCCTACCT	intergenic
ASMM10P046274	1311.19	1081.53	1690.85	1248.14	2204.58	861.991	237.358	940.28	10.3172	10.3092	10.3964	10.0211	10.6055	9.72921	8.75117	9.70488	P	P	P	P	P	P	P	P	noncoding	ENSMUST00000122017	Gm11965	Ensembl	277	chr11	-	5678355	5678632		chr11:5678429-5678632	AAGTTCTGTACACCTGTCAGATTCTCCTTACTGTCAAGGCTGTGCCTACAGAAAAGGCAT	intronic antisense	NM_023816	Ankrd36	ankyrin repeat domain 36	+	5569683	5689337
ASMM10P021128	1179.83	1204.79	2112.13	2430.52	998.93	2693.51	1391.01	3012.01	10.1767	10.4531	10.7115	11.0014	9.50886	11.3645	11.6655	11.3762	P	P	P	P	P	P	P	P	noncoding	AK086618	AK086618	Genbank	1582	chr2	-	93950571	93952152		chr2:93950651-93951674	AGTTATTTTTTCATACAGTAGAGCCTGATCATGCTTTCCCCTCCTGAGTCTCCTCCCAGA	intergenic
ASMM10P036315	19.4713	18.2164	22.4954	19.2108	27.5202	20.2824	22.201	33.3506	4.39973	4.57696	4.42616	4.104	4.37405	4.19226	5.03473	4.79597	A	A	P	A	P	P	P	P	noncoding	uc009hrt.2	DQ718309	UCSC_knowngene	92	chr7	-	73788207	73788299		chr7:73788221-73788299	AAGTGTGGCACCCGTGTCAGGAGGCCTGATTTTAACAGCCCCGTATGAGGTAACCTCTGC	intergenic
ASMM10P040869	71.8974	64.3918	103.534	114.888	66.0325	128.901	86.1447	136.48	6.25078	6.31547	6.51773	6.63546	5.64091	6.96793	7.12397	6.91043	P	P	P	P	P	P	P	P	noncoding	ENSMUST00000122762	Gm24629	Ensembl	89	chr8	+	105203992	105204081		chr8:105204021+105204081	GCTGATATTCATGTCCCTAATGTTGTACACCACTCCCATTACCAAATTTGACTGGCTTTG	intron sense-overlapping	NM_001161456	Cbfb	core binding factor beta	+	105170673	105217988
ASMM10P040869	71.8974	64.3918	103.534	114.888	66.0325	128.901	86.1447	136.48	6.25078	6.31547	6.51773	6.63546	5.64091	6.96793	7.12397	6.91043	P	P	P	P	P	P	P	P	noncoding	ENSMUST00000122762	Gm24629	Ensembl	89	chr8	+	105203992	105204081		chr8:105204021+105204081	GCTGATATTCATGTCCCTAATGTTGTACACCACTCCCATTACCAAATTTGACTGGCTTTG	intron sense-overlapping	NM_001161457	Cbfb	core binding factor beta	+	105170673	105217988
ASMM10P040869	71.8974	64.3918	103.534	114.888	66.0325	128.901	86.1447	136.48	6.25078	6.31547	6.51773	6.63546	5.64091	6.96793	7.12397	6.91043	P	P	P	P	P	P	P	P	noncoding	ENSMUST00000122762	Gm24629	Ensembl	89	chr8	+	105203992	105204081		chr8:105204021+105204081	GCTGATATTCATGTCCCTAATGTTGTACACCACTCCCATTACCAAATTTGACTGGCTTTG	intron sense-overlapping	NM_001161458	Cbfb	core binding factor beta	+	105170673	105217988
ASMM10P040869	71.8974	64.3918	103.534	114.888	66.0325	128.901	86.1447	136.48	6.25078	6.31547	6.51773	6.63546	5.64091	6.96793	7.12397	6.91043	P	P	P	P	P	P	P	P	noncoding	ENSMUST00000122762	Gm24629	Ensembl	89	chr8	+	105203992	105204081		chr8:105204021+105204081	GCTGATATTCATGTCCCTAATGTTGTACACCACTCCCATTACCAAATTTGACTGGCTTTG	intron sense-overlapping	NM_022309	Cbfb	core binding factor beta	+	105170673	105217988
ASMM10P022104	1164.97	1258.32	1458.4	1689.01	1252.46	1160.29	612.317	1318.03	10.1609	10.5082	10.1852	10.4731	9.8052	10.1505	10.3453	10.192	P	P	P	P	P	P	P	P	noncoding	ENSMUST00000130864	Kif21b	Ensembl	9254	chr1	+	136131429	136177998		chr1:136173490+136173651	TGGAATTACGTCCCTGGACTCACCCCCTGCCTTCCTCGACGAGTCCTGGCCATAAAGGGC	exon sense-overlapping	NM_001039472	Kif21b	kinesin family member 21B	+	136131400	136178014
ASMM10P022263	11879.5	8918.15	9804.83	9722.04	17586	7337.04	4887.81	8556.26	13.3961	13.2401	12.934	12.99	13.5874	12.828	13.5824	12.8969	P	P	P	P	P	P	P	P	noncoding	ENSMUST00000117145	Gm13216	Ensembl	591	chr2	+	5603570	5604161		chr2:5603968+5604161	AAACAAGTGGATCCTCATGGAGCATATCCACAAGCTAAAGGCAGACAAGACCTGCAAGAA	intronic antisense	NM_177343	Camk1d	calcium/calmodulin-dependent protein kinase ID	-	5293456	5714664
ASMM10P040046	301.446	270.234	333.735	319.402	389.872	236.192	92.7674	253.667	8.26297	8.34303	8.11352	8.07381	8.22966	7.85089	7.24047	7.81043	P	P	P	P	P	P	P	P	noncoding	AK043010	AK043010	Genbank	526	chr8	+	3672429	3672954		chr8:3672894+3672954	CTACAGGTTGCCTGCCCTGGACTTTCCATTTTAAACTCGAATAAATTGCCCCGAAAATTC	intergenic
ASMM10P020160	1215.86	676.453	1322.25	1120.12	1589.34	1937.5	1530.14	2204.74	10.2156	9.63643	10.0574	9.86429	10.1377	10.8829	11.8132	10.9272	P	P	P	P	P	P	P	P	noncoding	uc012bqy.1	Ptpla	UCSC_knowngene	1875	chr2	-	13850281	14056035		chr2:13850856-13851259	ACAGAGACAAAGATTGGAGCTGAGACGAAAGGATGGACCATCTAGAGACTATCATACCCA	exon sense-overlapping	NM_001012396	Ptpla	protein tyrosine phosphatase-like (proline instead of catalytic arginine), member a	-	14026830	14056035
ASMM10P020160	1215.86	676.453	1322.25	1120.12	1589.34	1937.5	1530.14	2204.74	10.2156	9.63643	10.0574	9.86429	10.1377	10.8829	11.8132	10.9272	P	P	P	P	P	P	P	P	noncoding	uc012bqy.1	Ptpla	UCSC_knowngene	1875	chr2	-	13850281	14056035		chr2:13850856-13851259	ACAGAGACAAAGATTGGAGCTGAGACGAAAGGATGGACCATCTAGAGACTATCATACCCA	exon sense-overlapping	NM_013935	Ptpla	protein tyrosine phosphatase-like (proline instead of catalytic arginine), member a	-	14026830	14056035
ASMM10P014109	29.795	18.9266	42.9323	43.996	39.7876	24.4914	11.6732	27.095	5.00456	4.63009	5.30958	5.29886	4.89759	4.4741	4.0893	4.47225	P	A	P	P	P	P	A	P	noncoding	ENSMUST00000117770	Gm15897	Ensembl	1486	chr16	-	11494820	11496306		chr16:11495217-11496306	CACTGCCAATACTTTGGCTATGAAAATCTGCAAAACCCTAGAACCCAAATCAATCTTGTA	intronic antisense	NM_028964	Snx29	sorting nexin 29	+	11322903	11755473
ASMM10P021492	3438.31	2703.28	3032.29	3141.48	3576.24	1307.61	139.838	1482.63	11.6676	11.5905	11.2344	11.3777	11.2719	10.3345	7.89098	10.3698	P	P	P	P	P	P	P	P	noncoding	NR_015476	1500011K16Rik	RefSeq	812	chr2	-	127791376	127792488		chr2:127791393-127791832	TATGTGAAAGAGAAACTGTTGAGTAAGCTTAAAGATAAATGCCAGTCCTATCAAGTGACC	intergenic
ASMM10P024403	17149	14967	16640.4	14491	19793.1	7899.09	5010.34	8798.71	13.8928	13.9707	13.7151	13.5499	13.7685	12.9268	13.6122	12.929	P	P	P	P	P	P	P	P	noncoding	ENSMUST00000117586	Gm14299	Ensembl	397	chr2	+	179993187	179993584		chr2:179993460+179993584	TGATTGGCTATGCTAGAAACACATATCTCAAGCAGCAGCTCTTCTCCTTTGCCATTCTGG	intergenic
ASMM10P013226	48.9854	51.5601	61.7476	60.1342	146.296	60.7195	46.0649	60.069	5.70349	6.01267	5.8057	5.73554	6.8237	5.8397	6.14802	5.68646	P	P	P	P	P	P	P	P	noncoding	uc007ajb.1	AK080352	UCSC_knowngene	652	chr1	+	14756194	14776931		chr1:14776851+14776931	TCCCTCTGACTTCATTGCCGCCTATGGGTTGTTTAAATATTTTAAATGACTCCATCTTAT	bidirectional	NM_010827	Msc	musculin	-	14753345	14755966
ASMM10P535	31.2344	35.5431	41.8949	44.974	77.4797	42.5585	32.6844	44.9501	5.07034	5.49094	5.27555	5.33167	5.87441	5.3156	5.61544	5.25357	P	P	P	P	P	P	P	P	noncoding	uc.124-	uc.124	UCR	287	chr9	+	100210707	100210994		chr9:100210932+100210991	GGGCTGGAAAAATTGCTTATTGACATCAAAATACAGTGCCCTCAACCTGATAAACATGGA	intergenic
mouselincRNA1294+_P1	295.757	275.25	638.792	485.678	310.389	971.837	471.475	1054.41	8.23951	8.37193	9.03854	8.66035	7.90162	9.90769	9.9085	9.88173	P	P	P	P	P	P	P	P	noncoding	mouselincRNA1294+	mouselincRNA1294	lincRNA	11485	chr6	+	84360055	84371540		chr6:84371445+84371504	AGCTGTTGGGATTTAATGCTTTGCCTTCACAAAACAGCCAGTCTCCTGCCCTATAGATTC	intergenic
ASMM10P046877	85.7896	61.3948	108.636	263.856	18.9712	46.7011	37.9813	43.0395	6.49196	6.25274	6.58699	7.80721	3.83581	5.45451	5.84876	5.18682	P	P	P	P	A	P	P	P	noncoding	AK038287	AK038287	Genbank	1614	chr11	-	64773089	64774702		chr11:64773170-64774702	TATGTCCTCTACCTATCCAGCATAAAAGTTTACTCATTTCTTAGGGTATTGACTTGACTT	intergenic
ASMM10P041630	76.3876	64.728	111.176	281.761	98.1922	47.8544	34.0542	50.4379	6.3322	6.32268	6.61773	7.89638	6.2205	5.48814	5.6769	5.42489	P	P	P	P	P	P	P	P	noncoding	uc009psw.1	Tspan3	UCSC_knowngene	1681	chr9	-	56131724	56160789		chr9:56131741-56132474	TTTTAAATGTTAACCCTGTATCCAGCATCCTTGCCAATCTTGAAAACAGTTGTGTGTTTT	exon sense-overlapping	NM_019793	Tspan3	tetraspanin 3	-	56135883	56161070
ASMM10P046288	243.283	196.133	324.901	254.727	282.115	270.393	188.031	273.566	7.97494	7.8899	8.07615	7.75992	7.77157	8.04168	8.36859	7.91571	P	P	P	P	M	M	P	P	noncoding	NR_029471	Rps15a-ps6	RefSeq	824	chr11	-	6172507	6173331		chr11:6172521-6172643	CAAACAAACCCCCCCGAAACCAAGAACACGCAACCCAGATACCCAGATGTAGTCTATAAT	intron sense-overlapping	NM_173748	Nudcd3	NudC domain containing 3	-	6105691	6200451
ASMM10P022261	171.712	121.691	249.082	125.619	387.187	179.585	136.48	175.808	7.47533	7.19836	7.70988	6.76054	8.22171	7.4509	7.85067	7.28046	P	P	P	P	P	M	P	P	noncoding	ENSMUST00000117204	Gm13197	Ensembl	225	chr2	+	5283649	5283874		chr2:5283814+5283874	CCTGAGAGGGTCTGGTCAGCTGCTGGAGCCACCTTGTTCTTTGTGACCGAGAAGATGCAT	intergenic
ASMM10P056973	560.228	465.424	793.239	493.17	885.204	442.137	235.644	435.75	9.14381	9.12234	9.33725	8.68095	9.34915	8.75894	8.73815	8.60116	P	P	P	P	P	P	P	P	noncoding	uc009aka.1	AK181896	UCSC_knowngene	98	chr5	-	143320271	143320452		chr5:143320272-143320396	CGGGGCCTGGAACACCAGTGACAGTGTCTGATCTCTACCAGGAAACTTACCTAGATGACG	exon sense-overlapping	NM_028379	Zdhhc4	zinc finger, DHHC domain containing 4	-	143316488	143329238
ASMM10P002179	15.9948	11.5192	52.5586	13.5115	70.1066	28.8479	34.6238	31.7725	4.11896	3.95893	5.58784	3.57201	5.72838	4.72134	5.70272	4.72016	A	A	P	A	P	P	P	P	noncoding	ENSMUST00000140677	Rtca	Ensembl	876	chr3	-	116494150	116508024		chr3:116506944-116507750	CGGGCCTCAGTCTTATGACCTGAAGGCCTCAGCATTTATCTGGACTGGAAATGGTTCGTG	exon sense-overlapping	NM_025517	Rtca	RNA 3'-terminal phosphate cyclase	-	116488963	116508175
ASMM10P048374	49.7001	38.1584	53.614	56.7987	62.8516	90.5904	45.5018	104.723	5.72752	5.59175	5.61756	5.65751	5.56813	6.44158	6.12881	6.51763	P	P	P	P	P	P	P	P	noncoding	ENSMUST00000152153	Ccnjl	Ensembl	349	chr11	+	43529245	43556689		chr11:43529294+43529354	TCACTGAGGGCAGGGTGAAGGAAGAGTCTCCGATCGCTGAAGCTCCTGGTGTCCTCGCAG	exon sense-overlapping	ENSMUST00000050574	Ccnjl	cyclin J-like	+	43528783	43586997
ASMM10P050488	14046.8	12926.2	11503.1	13979.9	21742.5	17292.8	18299.2	18303.1	13.6138	13.7674	13.1658	13.5091	13.9166	14.099	15.3915	14.0223	P	P	P	P	P	P	P	P	noncoding	TCONS_00006992	XLOC_005845	Alexander et al 2013	741	chr12	-	111565125	111566006		chr12:111565139-111565185	GTGGGTCTCTGAGTTTAAAGTTAAACAGAGAGAGTTCCAGGACAGCTAGGGCTACACAGA	intergenic
ASMM10P030620	67.9794	49.319	82.4655	63.7585	94.7771	123.795	39.7686	135.532	6.17299	5.95384	6.20121	5.8172	6.16529	6.90916	5.92237	6.90024	P	P	P	P	P	P	P	P	noncoding	NR_040428	Gm19619	RefSeq	2856	chr5	-	91257570	91283076		chr5:91257756-91258625	CTCCTGCTCTTTGTTCTAATATATATGACAGTATGCCACTAAATTCATGAGTCCTATGTT	intergenic
ASMM10P052713	20.6264	12.2417	19.7551	25.5164	40.4553	29.7494	23.8524	32.8587	4.48222	4.042	4.24285	4.51623	4.92366	4.76985	5.14559	4.77351	A	A	A	P	P	P	P	P	noncoding	ENSMUST00000128977	Kdm1b	Ensembl	2876	chr13	+	47066457	47084613		chr13:47066481+47066608	GGAGCACTCACATTGCTCCTACTACAACCCACTTGGAATCCTGGGGTCACCCAGACCTTG	exon sense-overlapping	NM_172262	Kdm1b	lysine (K)-specific demethylase 1B	+	47043498	47085279
ASMM10P025156	9.99026	15.8389	18.721	25.3105	77.2257	115.899	10.3618	114.907	3.46663	4.39452	4.17276	4.50507	5.86976	6.80686	3.9118	6.64915	A	A	A	P	P	P	A	P	noncoding	ENSMUST00000118852	Gm12448	Ensembl	522	chr3	-	99544446	99544968		chr3:99544471-99544968	TAAACAGAAGGCTTATTGGCATGGCCTTCTACACTCCTGATTTCAGTATGGCCATTGTGG	intergenic
ASMM10P003006	471.251	377.074	580.74	516.849	516.355	230.029	112.99	246.353	8.89272	8.82989	8.89889	8.74574	8.61702	7.81219	7.55398	7.7698	P	P	P	P	P	P	P	P	noncoding	ENSMUST00000154632	BC046251	Ensembl	3653	chr7	+	65582069	65618884		chr7:65610409+65610753	TGGCACAGCGTTATTGCAAACGCTGAAACACCGCCTGCCTGGAAGTCTCTGCATAAGGGC	intergenic
ASMM10P043874	32.6706	24.6981	35.6356	39.6686	89.674	63.2205	33.1227	59.1284	5.13299	4.98843	5.05398	5.14976	6.08286	5.89882	5.63708	5.66255	P	P	P	P	P	P	P	P	noncoding	ENSMUST00000150501	Zfp280c	Ensembl	842	chrX	-	48586090	48594504		chrX:48586231-48586570	ATCCATCACTTCAGAGCACTTGCTGGTCTTGCAGAGGACTTTATTTAGTTCTGTTCCCAG	exon sense-overlapping	NM_001166649	Zfp280c	zinc finger protein 280C	-	48541625	48594452
ASMM10P043874	32.6706	24.6981	35.6356	39.6686	89.674	63.2205	33.1227	59.1284	5.13299	4.98843	5.05398	5.14976	6.08286	5.89882	5.63708	5.66255	P	P	P	P	P	P	P	P	noncoding	ENSMUST00000150501	Zfp280c	Ensembl	842	chrX	-	48586090	48594504		chrX:48586231-48586570	ATCCATCACTTCAGAGCACTTGCTGGTCTTGCAGAGGACTTTATTTAGTTCTGTTCCCAG	exon sense-overlapping	NM_001166650	Zfp280c	zinc finger protein 280C	-	48541625	48591761
ASMM10P043874	32.6706	24.6981	35.6356	39.6686	89.674	63.2205	33.1227	59.1284	5.13299	4.98843	5.05398	5.14976	6.08286	5.89882	5.63708	5.66255	P	P	P	P	P	P	P	P	noncoding	ENSMUST00000150501	Zfp280c	Ensembl	842	chrX	-	48586090	48594504		chrX:48586231-48586570	ATCCATCACTTCAGAGCACTTGCTGGTCTTGCAGAGGACTTTATTTAGTTCTGTTCCCAG	exon sense-overlapping	NM_153532	Zfp280c	zinc finger protein 280C	-	48541625	48592133
ASMM10P032358	9.83325	5	5	5	40.5558	122.32	68.6806	135.062	3.4408	2.40026	2.33788	2.32533	4.92744	6.89151	6.77264	6.89484	A	A	A	A	P	P	P	P	noncoding	AK137788	AK137788	Genbank	1835	chr5	+	120680248	120682079		chr5:120681561+120682079	TAAAATTCTGTTTCTTTCGGAGCCTGTCATTAGTACAGGCAGGGCTTAGACCCCACTCTT	natural antisense	NM_008052	Dtx1	deltex 1 homolog (Drosophila)	-	120680263	120711669
ASMM10P028117	216.993	168.621	183.089	280.626	242.449	206.362	148.903	239.978	7.80791	7.66742	7.28868	7.8899	7.55726	7.64912	7.99401	7.73026	P	P	P	P	P	P	P	P	noncoding	AK156210	AK156210	Genbank	2280	chr10	-	24359531	24361805		chr10:24359649-24361805	TTAAGAAAGCTTGCTCTACATGTCAGGTAGCTCACAACCACCTGTAACTTCATCTCCAGG	intergenic
ASMM10P003409	108.692	71.6651	133.21	42.2855	189.154	158.501	114.474	177.147	6.82349	6.46262	6.85649	5.24506	7.20296	7.27023	7.57304	7.29246	P	P	P	P	P	P	P	P	noncoding	ENSMUST00000164558	Ylpm1	Ensembl	5416	chr12	+	85014700	85070492		chr12:85057307+85064970	AAGCGAACTGACAAGTTGGATGGCTTGAGGACTGGTACTAAAAGGAAGCGAGACTGGGAG	exon sense-overlapping	NM_178363	Ylpm1	YLP motif containing 1	+	84996320	85070515
ASMM10P031215	49.2602	27.6426	44.956	61.4886	59.3144	55.2613	34.5909	69.09	5.71326	5.14393	5.37378	5.76715	5.48282	5.70298	5.70044	5.88615	P	P	P	P	P	P	P	P	noncoding	ENSMUST00000144786	Zfp113	Ensembl	503	chr5	-	138150518	138155700		chr5:138150532-138150606	GCTGTCTCTTGGCTACGGGCTTGGCTAGTGGCAGTGTGGTCTTAGAAAGCTCTAATGCTG	exon sense-overlapping	NM_019747	Zfp113	zinc finger protein 113	-	138139701	138155744
ASMM10P041393	193.187	155.106	159.278	170.138	227.13	202.61	158.989	241.896	7.6387	7.54442	7.09672	7.17286	7.46229	7.62446	8.09309	7.74373	P	P	P	P	P	P	P	P	noncoding	ENSMUST00000142228	Panx3	Ensembl	603	chr9	-	37664220	37669173		chr9:37667453-37667500	AATCCAGTCATTAGTCCTCTGTGCTTTACAAAATAAAAGAGCCTTCTTTCAATCTGGGTA	exon sense-overlapping	NM_172454	Panx3	pannexin 3	-	37659901	37669222
ASMM10P047742	1311.16	1249.8	1607.06	1561.4	1777.16	2095.99	1370.64	2371.52	10.3169	10.4985	10.3207	10.352	10.2909	11.0006	11.6296	11.0249	P	P	P	P	P	M	P	P	noncoding	ENSMUST00000138443	Bptf	Ensembl	1061	chr11	-	107043040	107047275		chr11:107043202-107043632	TCAATATAGGACGTTATGTTAGCACACTTGGCTGTCTCCCACCTGCAATGAGATCTGATG	exon sense-overlapping	NM_176850	Bptf	bromodomain PHD finger transcription factor	-	107033080	107131922
ASMM10P029149	220.314	154.116	503.311	289.829	515.685	469.345	572.292	544.821	7.83089	7.53592	8.69085	7.9407	8.61536	8.84618	10.2428	8.91305	P	P	P	P	P	M	P	P	noncoding	ENSMUST00000120431	Gm12846	Ensembl	1373	chr4	+	98664365	98666137		chr4:98665805+98666137	AGATGAAAAGTATTACTCATCCAGCATCTAGGGACCAACATGTGATGGCCTTGATCGGAT	intron sense-overlapping	NM_001005787	Inadl	InaD-like (Drosophila)	+	98546633	98689010
ASMM10P029149	220.314	154.116	503.311	289.829	515.685	469.345	572.292	544.821	7.83089	7.53592	8.69085	7.9407	8.61536	8.84618	10.2428	8.91305	P	P	P	P	P	M	P	P	noncoding	ENSMUST00000120431	Gm12846	Ensembl	1373	chr4	+	98664365	98666137		chr4:98665805+98666137	AGATGAAAAGTATTACTCATCCAGCATCTAGGGACCAACATGTGATGGCCTTGATCGGAT	intron sense-overlapping	NM_007704	Inadl	InaD-like (Drosophila)	+	98546633	98719603
ASMM10P029149	220.314	154.116	503.311	289.829	515.685	469.345	572.292	544.821	7.83089	7.53592	8.69085	7.9407	8.61536	8.84618	10.2428	8.91305	P	P	P	P	P	M	P	P	noncoding	ENSMUST00000120431	Gm12846	Ensembl	1373	chr4	+	98664365	98666137		chr4:98665805+98666137	AGATGAAAAGTATTACTCATCCAGCATCTAGGGACCAACATGTGATGGCCTTGATCGGAT	intron sense-overlapping	NM_172696	Inadl	InaD-like (Drosophila)	+	98395825	98719603
ASMM10P017764	22.1202	15.0826	15.3018	12.0499	57.7526	61.7536	12.5601	78.4803	4.58096	4.32397	3.89358	3.40096	5.44452	5.86499	4.19741	6.07738	P	A	A	A	P	P	A	P	noncoding	uc008eqj.1	AK150172	UCSC_knowngene	1420	chr18	-	37652752	37654172		chr18:37652968-37654172	AGAGGTAATAAAAACTTTTTCACGGCCACCCGGAAGCCGCGGCTCATACTAACAGTTATT	intronic antisense	NM_001174154	Pcdha4-g	protocadherin alpha 4-gamma	+	36952740	37840200
ASMM10P013115	1127.21	1005.37	1492.14	1347.93	1082.99	689.731	343.248	797.01	10.1206	10.2069	10.2199	10.1364	9.61688	9.4016	9.37748	9.46344	P	P	P	P	P	P	P	P	noncoding	ENSMUST00000160500	Nckap5l	Ensembl	325	chr15	-	99424014	99424533		chr15:99424429-99424503	ACCAGGCTGGCCTCAAATTCAGAGCCCGACCTGCCTCTGCCCGGCACTGCCCAAAATCAT	exon sense-overlapping	NM_001001884	Nckap5l	NCK-associated protein 5-like	-	99422033	99457748
ASMM10P039213	19.2941	26.4093	9.3803	19.3072	26.5051	26.5625	11.8631	36.6501	4.38568	5.07755	3.23746	4.11021	4.31897	4.59433	4.11248	4.94501	A	P	A	A	P	P	A	P	noncoding	AK037384	AK037384	Genbank	1467	chr8	-	26131177	26132642		chr8:26131196-26132642	TCATCACCCTATACATATTATGACATCTAGCCACAGAAGGTCTAATCCAAAACCAAAAAA	intronic antisense	NM_029965	Rnf170	ring finger protein 170	+	26119379	26143869
ASMM10P057053	75.9392	81.7393	141.682	119.098	209.75	178.713	139.823	194.005	6.32414	6.64227	6.93662	6.68576	7.35193	7.44369	7.89073	7.42727	P	P	P	P	P	P	P	P	noncoding	uc009mmt.1	Nacc1	UCSC_knowngene	2911	chr8	-	84670478	84676506		chr8:84673255-84676421	GAAGATGCAGACTACTGCCAGAACTTCGCCCCCAACTTCAAGGAGAGCGAGATGAATGCC	exon sense-overlapping	NM_025788	Nacc1	nucleus accumbens associated 1, BEN and BTB (POZ) domain containing	-	84670478	84687862
ASMM10P041007	152.684	134.53	234.245	173.552	237.47	216.313	142.251	248.649	7.31203	7.34529	7.62784	7.19847	7.52643	7.71897	7.91646	7.78301	P	P	P	P	P	P	P	P	noncoding	AK157344	AK157344	Genbank	1533	chr8	+	115392288	115393818		chr8:115393758+115393818	CCCTCTCCTTCATATCTGCTACATATGTGGATTCTGAATAACTGGAGCAGGAGTTATCCC	intergenic
ASMM10P035440	162.989	153.879	163.76	175.405	175.268	124.006	90.4019	143.067	7.40289	7.53292	7.13721	7.21246	7.09011	6.91193	7.2059	6.97821	P	P	P	P	P	P	P	P	noncoding	TCONS_00029248	XLOC_022227	Alexander et al 2013	896	chr7	-	4906224	4912420	TCONS_00029251	chr7:4911483-4911713	TAAAAAATAGACTTTATCTGGACGTGGAGACAAGCCTCCCTAAGGAACCACCCATAGGAC	intergenic
ASMM10P049960	27.8288	33.0114	39.4104	79.4792	117.31	20.7297	43.4209	23.2	4.90714	5.3868	5.19283	6.12603	6.49352	4.22659	6.0528	4.23465	P	P	P	P	P	P	P	P	noncoding	ENSMUST00000152817	Lrrc72	Ensembl	934	chr12	-	36212282	36218218		chr12:36217823-36218170	TAGAACCTCGAAATCCACATGTCTGATTATTGATAAGCAACCTGAACTTCCTACCACAGG	exon sense-overlapping	NM_001177877	Lrrc72	leucine rich repeat containing 72	-	36209562	36253398
ASMM10P049960	27.8288	33.0114	39.4104	79.4792	117.31	20.7297	43.4209	23.2	4.90714	5.3868	5.19283	6.12603	6.49352	4.22659	6.0528	4.23465	P	P	P	P	P	P	P	P	noncoding	ENSMUST00000152817	Lrrc72	Ensembl	934	chr12	-	36212282	36218218		chr12:36217823-36218170	TAGAACCTCGAAATCCACATGTCTGATTATTGATAAGCAACCTGAACTTCCTACCACAGG	exon sense-overlapping	NM_027699	Lrrc72	leucine rich repeat containing 72	-	36208344	36218202
ASMM10P039011	27.4373	21.0171	19.0088	41.9049	33.9837	32.4253	13.7058	43.5401	4.8907	4.77256	4.19176	5.23168	4.67162	4.9028	4.32431	5.20361	P	A	A	P	P	P	A	P	noncoding	AK047209	AK047209	Genbank	2005	chr8	-	3498335	3500339		chr8:3498474-3498595	GAATTGACCAAACTGTGTTGGTCTTGTTTTCTTCTGGGACCTCAGTATTATATGTTTATT	bidirectional	NM_053177	Mcoln1	mucolipin 1	+	3500518	3515231
ASMM10P047540	662.31	948.822	768.863	1007.18	785.161	703.919	391.643	815.818	9.37512	10.1216	9.29939	9.72347	9.17761	9.43279	9.60066	9.49925	P	P	P	P	P	P	P	P	noncoding	ENSMUST00000148502	Krt15	Ensembl	689	chr11	-	100133034	100134398		chr11:100134345-100134398	CCCGACTCAGAAACCTGGGCCCTTCACCTTTCTTGACTTTGGCCCCTTTCCTTTCCCAAG	exon sense-overlapping	NM_008469	Krt15	keratin 15	-	100131758	100135949
ASMM10P037713	25.8047	31.9233	22.0853	26.0677	31.01	79.5232	13.097	74.0388	4.80646	5.34171	4.39921	4.54808	4.54458	6.24521	4.2586	5.99344	P	P	P	P	P	P	A	P	noncoding	ENSMUST00000167761	Atp4a	Ensembl	2601	chr7	+	30712208	30720871		chr7:30720665+30720725	ATGGGGGTTTAGGGGAAACCTGGTTGGGAGGAGGCTGAGGTACCTGCTTTGCCCCCACAG	exon sense-overlapping	NM_018731	Atp4a	ATPase, H+/K+ exchanging, gastric, alpha polypeptide	+	30712231	30725534
ASMM10P011605	3301.83	4648.41	6563.73	5261.18	3210.32	16986.8	4748.24	18731.3	11.6138	12.3342	12.3581	12.0982	11.1115	14.0631	13.5485	14.0677	P	P	P	P	P	P	P	P	noncoding	ENSMUST00000169054	A430057M04Rik	Ensembl	3830	chr14	+	21848446	21856926		chr14:21856771+21856926	TTAATGAGGTACCTAAAGGGCTGAAGGGCTTAGCCAATTAAACTCTCCTTCCCAGACACT	natural antisense	NM_026965	Comtd1	catechol-O-methyltransferase domain containing 1	-	21845860	21848910
ASMM10P022854	6308.09	5922.57	8429.33	6434.83	12843.5	5327.09	4112.98	5910.41	12.5014	12.6681	12.713	12.397	13.1177	12.3423	13.347	12.3431	P	P	P	P	P	P	P	P	noncoding	ENSMUST00000119044	Gm13545	Ensembl	482	chr2	+	58338346	58338828		chr2:58338395+58338828	ATAGAAATGGCATAAAGAAACCCTGGTCGCAAAGATACGAATCTCTTAAGGGGGCTGACC	intronic antisense	NM_001111030	Acvr1c	activin A receptor, type IC	-	58267452	58357758
ASMM10P027113	8410.29	12136.8	9842.58	13504.1	19720.8	17124.5	6426.4	18979.9	12.881	13.6829	12.9411	13.4557	13.7644	14.0809	13.9612	14.0965	P	P	P	P	P	P	P	P	noncoding	AK040386	AK040386	Genbank	2752	chr4	-	55339993	55342743		chr4:55340011-55342743	TATAAGCAGCACCATTTTCCGGGGTTCTGGGTCTTCCTCCTGATGAAGCAATAAAGCTTT	intergenic
ASMM10P048026	3708	3885.14	6142.66	4716.76	3142.14	10633.6	5523.37	11639.8	11.7773	12.1017	12.2718	11.9261	11.0855	13.3532	13.741	13.3352	P	P	P	P	P	P	P	P	noncoding	ENSMUST00000126556	Gm15643	Ensembl	383	chr11	-	121829445	121830103		chr11:121829472-121829615	CCAAAGTAGGAAAGGCCTAACAGATTAAAGATGCTGCTCCCTCCATTTTTAAAATAAATT	bidirectional	NM_029049	Ptchd3	patched domain containing 3	+	121830217	121843436
ASMM10P023343	58.7095	271.697	71.0547	250.673	14.702	36.5251	5	39.7108	5.96792	8.35102	6.00241	7.73949	3.45649	5.0869	2.39813	5.0656	P	P	P	P	A	P	A	P	noncoding	NR_040533	Gm10804	RefSeq	872	chr2	+	93452818	93456721		chr2:93456661+93456721	TGGGGATGACAGCCCAGAGTCCCTTACGAACAGCAGTGTAATGTATGAACTATCTAAGTA	intronic antisense	NM_001271430	Cd82	CD82 antigen	-	93419101	93462502
ASMM10P023343	58.7095	271.697	71.0547	250.673	14.702	36.5251	5	39.7108	5.96792	8.35102	6.00241	7.73949	3.45649	5.0869	2.39813	5.0656	P	P	P	P	A	P	A	P	noncoding	NR_040533	Gm10804	RefSeq	872	chr2	+	93452818	93456721		chr2:93456661+93456721	TGGGGATGACAGCCCAGAGTCCCTTACGAACAGCAGTGTAATGTATGAACTATCTAAGTA	intronic antisense	NM_001271431	Cd82	CD82 antigen	-	93419101	93462950
ASMM10P023343	58.7095	271.697	71.0547	250.673	14.702	36.5251	5	39.7108	5.96792	8.35102	6.00241	7.73949	3.45649	5.0869	2.39813	5.0656	P	P	P	P	A	P	A	P	noncoding	NR_040533	Gm10804	RefSeq	872	chr2	+	93452818	93456721		chr2:93456661+93456721	TGGGGATGACAGCCCAGAGTCCCTTACGAACAGCAGTGTAATGTATGAACTATCTAAGTA	intronic antisense	NM_001271432	Cd82	CD82 antigen	-	93419101	93462502
ASMM10P023343	58.7095	271.697	71.0547	250.673	14.702	36.5251	5	39.7108	5.96792	8.35102	6.00241	7.73949	3.45649	5.0869	2.39813	5.0656	P	P	P	P	A	P	A	P	noncoding	NR_040533	Gm10804	RefSeq	872	chr2	+	93452818	93456721		chr2:93456661+93456721	TGGGGATGACAGCCCAGAGTCCCTTACGAACAGCAGTGTAATGTATGAACTATCTAAGTA	intronic antisense	NM_001271461	Cd82	CD82 antigen	-	93419101	93461851
ASMM10P023343	58.7095	271.697	71.0547	250.673	14.702	36.5251	5	39.7108	5.96792	8.35102	6.00241	7.73949	3.45649	5.0869	2.39813	5.0656	P	P	P	P	A	P	A	P	noncoding	NR_040533	Gm10804	RefSeq	872	chr2	+	93452818	93456721		chr2:93456661+93456721	TGGGGATGACAGCCCAGAGTCCCTTACGAACAGCAGTGTAATGTATGAACTATCTAAGTA	intronic antisense	NM_007656	Cd82	CD82 antigen	-	93419101	93462502
ASMM10P038092	90.8401	89.4725	122.722	167.487	98.3726	96.5001	62.9504	110.423	6.57267	6.76949	6.75041	7.15212	6.22389	6.53212	6.63256	6.59437	P	P	P	P	P	P	P	P	noncoding	uc009hmp.2	DQ558780	UCSC_knowngene	68	chr7	+	69921091	69921159		chr7:69921099+69921159	GTTCACTGAGGCATCAGTGTGGCATCCTCTGTAATTCTGCCCTTTGTACAGTTGTGCTGC	intergenic
ASMM10P384	48.1265	54.4679	60.7587	65.9252	49.0609	48.7999	29.8564	50.421	5.67805	6.09049	5.78389	5.8615	5.20351	5.51966	5.47418	5.42448	P	P	P	P	P	P	P	P	noncoding	uc.463+	uc.463	UCR	275	chrX	-	93409844	93410119		chrX:93409848-93409907	AAGAGATTGACTATTATTGTGCCCAGATTAAATGGGGGAGTAATGCCACCCCTGTCTGAT	intron sense-overlapping	NM_008892	Pola1	polymerase (DNA directed), alpha 1	-	93304765	93632155
ASMM10P045551	1177.98	1048.97	2574.68	1470.37	1052.36	2789.89	2367.18	3133.12	10.1735	10.2612	10.9862	10.2737	9.58355	11.4136	12.4965	11.4373	P	P	P	P	P	P	P	P	noncoding	ENSMUST00000146539	Dach2	Ensembl	4451	chrX	+	113298251	113755834		chrX:113755755+113755834	AGTAAGATTAGGTGTCTCCCCTCATATTAAGGCTGGACAGGGAAACCCAGAAGGAGAAAA	exon sense-overlapping	NM_001142570	Dach2	dachshund 2 (Drosophila)	+	113298255	113835091
ASMM10P045551	1177.98	1048.97	2574.68	1470.37	1052.36	2789.89	2367.18	3133.12	10.1735	10.2612	10.9862	10.2737	9.58355	11.4136	12.4965	11.4373	P	P	P	P	P	P	P	P	noncoding	ENSMUST00000146539	Dach2	Ensembl	4451	chrX	+	113298251	113755834		chrX:113755755+113755834	AGTAAGATTAGGTGTCTCCCCTCATATTAAGGCTGGACAGGGAAACCCAGAAGGAGAAAA	exon sense-overlapping	NM_033605	Dach2	dachshund 2 (Drosophila)	+	113298255	113836386
ASMM10P002189	1564.13	1125	1807.02	844.106	2681.77	1369.39	1155.24	1563.81	10.5661	10.358	10.4896	9.46469	10.8784	10.3964	11.372	10.441	P	P	P	P	P	P	P	P	noncoding	ENSMUST00000140897	Tardbp	Ensembl	453	chr4	-	148616720	148618733		chr4:148617776-148618664	GGTAATCCAGGAAAATCTCCATTTGGGAGATCATGATGTCATGGTGTTTGATTCTTTTGG	exon sense-overlapping	NM_001003898	Tardbp	TAR DNA binding protein	-	148612381	148626996
ASMM10P002189	1564.13	1125	1807.02	844.106	2681.77	1369.39	1155.24	1563.81	10.5661	10.358	10.4896	9.46469	10.8784	10.3964	11.372	10.441	P	P	P	P	P	P	P	P	noncoding	ENSMUST00000140897	Tardbp	Ensembl	453	chr4	-	148616720	148618733		chr4:148617776-148618664	GGTAATCCAGGAAAATCTCCATTTGGGAGATCATGATGTCATGGTGTTTGATTCTTTTGG	exon sense-overlapping	NM_001003899	Tardbp	TAR DNA binding protein	-	148612381	148626996
ASMM10P002189	1564.13	1125	1807.02	844.106	2681.77	1369.39	1155.24	1563.81	10.5661	10.358	10.4896	9.46469	10.8784	10.3964	11.372	10.441	P	P	P	P	P	P	P	P	noncoding	ENSMUST00000140897	Tardbp	Ensembl	453	chr4	-	148616720	148618733		chr4:148617776-148618664	GGTAATCCAGGAAAATCTCCATTTGGGAGATCATGATGTCATGGTGTTTGATTCTTTTGG	exon sense-overlapping	NM_001008545	Tardbp	TAR DNA binding protein	-	148612381	148626996
ASMM10P002189	1564.13	1125	1807.02	844.106	2681.77	1369.39	1155.24	1563.81	10.5661	10.358	10.4896	9.46469	10.8784	10.3964	11.372	10.441	P	P	P	P	P	P	P	P	noncoding	ENSMUST00000140897	Tardbp	Ensembl	453	chr4	-	148616720	148618733		chr4:148617776-148618664	GGTAATCCAGGAAAATCTCCATTTGGGAGATCATGATGTCATGGTGTTTGATTCTTTTGG	exon sense-overlapping	NM_001008546	Tardbp	TAR DNA binding protein	-	148612381	148626996
ASMM10P002189	1564.13	1125	1807.02	844.106	2681.77	1369.39	1155.24	1563.81	10.5661	10.358	10.4896	9.46469	10.8784	10.3964	11.372	10.441	P	P	P	P	P	P	P	P	noncoding	ENSMUST00000140897	Tardbp	Ensembl	453	chr4	-	148616720	148618733		chr4:148617776-148618664	GGTAATCCAGGAAAATCTCCATTTGGGAGATCATGATGTCATGGTGTTTGATTCTTTTGG	exon sense-overlapping	NM_145556	Tardbp	TAR DNA binding protein	-	148612381	148626996
ASMM10P034527	517.809	384.004	362.867	642.755	667.763	188.907	89.2094	211.941	9.02584	8.8592	8.23108	9.05569	8.9657	7.52772	7.18334	7.55191	P	P	P	P	P	P	P	P	noncoding	AK045573	AK045573	Genbank	3196	chr6	+	54700656	54703850		chr6:54703784+54703844	GAGCAAGGACCACATCCAAGGATGTAATTACCATACGCTTGCTATTAAAGAGCCTTCCAG	intergenic
ASMM10P042281	48.7952	30.6476	37.5296	48.1253	34.2025	37.3263	23.3165	47.8092	5.69869	5.287	5.12613	5.43324	4.67949	5.11547	5.1122	5.34862	P	P	P	P	P	P	P	P	noncoding	uc009rzf.1	Zcwpw2	UCSC_knowngene	1665	chr9	-	117876001	118014160		chr9:117998841-117998951	AATGTTGAAAAGTATTACGTAGAATTTCTGGGTGACCCCCACTCGACAGCGTGGATGAGT	intergenic
ASMM10P028472	10235.2	7456.98	8534.26	9145.59	18267	7432.28	2838.79	8381.55	13.167	12.9972	12.7326	12.8948	13.6397	12.8433	12.7705	12.8713	P	P	P	P	P	P	P	P	noncoding	ENSMUST00000117608	Rps11-ps3	Ensembl	486	chr4	+	10946607	10947093		chr4:10946928+10947093	AACATGTCTGTGCACCTGTTTCAGGGATCATTGTCACATTGTCACAGTTGGAGAGTGTAG	intergenic
ASMM10P039850	59.3241	56.3796	58.1926	75.1711	79.3168	59.1448	38.7266	67.5343	5.98071	6.14045	5.72592	6.05331	5.90578	5.8026	5.87971	5.85454	P	P	P	P	P	P	P	P	noncoding	NR_040624	D030045P18Rik	RefSeq	1892	chr10	+	45807703	45852018		chr10:45851958+45852018	ACTCACCCTCTACAGTCCATTGTACCTATGATAATACAATAAACAATGATTAAGCAGCCT	intergenic
ASMM10P035005	361.033	274.012	305.666	302.026	586.02	151.588	44.7487	165.451	8.51844	8.36262	7.99218	7.99638	8.79035	7.2066	6.10336	7.19309	P	P	P	P	P	P	P	P	noncoding	AK042866	AK042866	Genbank	497	chr6	+	118455206	118455701		chr6:118455641+118455701	CTGTTGAAGGCGTCTAGAAACCAGGGTTACTTTATGTAAGAAGTAAAGGTGTTTGCAGTG	natural antisense	NM_028335	Zfp248	zinc finger protein 248	-	118427318	118455506
mouselincRNA0797-_P1	355.076	250.474	382.393	895.712	115.19	144.097	72.9471	152.61	8.49837	8.23217	8.30655	9.55342	6.46422	7.13251	6.86399	7.07514	P	P	P	P	P	P	P	P	noncoding	mouselincRNA0797-	mouselincRNA0797	lincRNA	5872	chr18	-	75410679	75416551		chr18:75410729-75410788	TCATAGGACCATAATTTGGTCTGCTCATTCCTCTTCACCAAGCCTGTTCAGTGATTTTTT	intergenic
ASMM10P044278	69.0994	54.554	59.0531	87.1384	74.0359	51.2612	40.7184	59.6231	6.19616	6.09307	5.7464	6.2546	5.80968	5.59019	5.95399	5.67343	P	P	P	P	P	P	P	P	noncoding	ENSMUST00000118289	Gm9133	Ensembl	540	chrX	-	102880528	102882254		chrX:102880674-102880756	AGGTGTCATTCTCTAATGTCATTTCCTTTGCAGGTCCCTAATGCCACCAAGCACGATTCT	intergenic
ASMM10P015079	242.072	188.332	264.067	406.821	240.084	229.751	122.737	269.216	7.96946	7.8266	7.79612	8.4198	7.54271	7.81086	7.68567	7.89223	P	P	P	P	P	P	P	P	noncoding	ENSMUST00000141421	Pcyt1a	Ensembl	643	chr16	+	32430937	32452253		chr16:32452123+32452253	AATGTGTCCTGTGTTCTTCGGTCCTTCCTATGTCAATTCTTCACTTTACTGCTGGGCACA	exon sense-overlapping	NM_001163159	Pcyt1a	phosphate cytidylyltransferase 1, choline, alpha isoform	+	32431019	32475065
ASMM10P042005	26.1174	26.7296	27.6986	42.8864	21.489	24.891	17.8326	33.5416	4.82276	5.09423	4.71263	5.26313	4.01507	4.49951	4.70474	4.80412	P	P	P	P	A	P	A	P	noncoding	NR_040756	1700034K08Rik	RefSeq	617	chr9	-	92979915	93005733		chr9:92979929-92980255	ACTTCCTAACATCCTAAGATAACTTAATAAAATCCCAGTGTCAGGTCTGGGCTTTCTACC	intergenic
ASMM10P000963	40.1461	34.3139	54.9257	39.1868	29.2298	39.0942	24.0447	48.8396	5.41949	5.4414	5.65122	5.13317	4.45851	5.18464	5.1579	5.37765	P	P	P	P	P	P	P	P	noncoding	ENSMUST00000119729	Gm7340	Ensembl	2696	chrX	+	111571697	111574450		chrX:111572027+111572107	ACACAGGAAAAACCTACATTGAAGAAGAAAAGGAGGAAGAGCTGCTGCTCACCTGCACTA	intergenic
ASMM10P019804	1424.68	1048.45	1412.91	1008.7	1225.26	625.957	522.11	756.343	10.4324	10.2598	10.1404	9.72586	9.77857	9.26002	10.0841	9.39068	P	P	P	P	P	P	P	P	noncoding	AK089623	AK089623	Genbank	1704	chr19	+	32841965	32843664		chr19:32843604+32843664	GCTGCCATGTGGGTGCTGGGAATTGAACCCTGGTCCTTTGGAAGAACAGCCAGTGTTCTT	intergenic
ASMM10P034510	16.1641	21.8089	38.8082	21.7457	156.73	67.5817	32.4016	76.1591	4.13363	4.82382	5.17155	4.28323	6.93045	6.0011	5.60179	6.03327	A	A	P	P	P	P	P	P	noncoding	ENSMUST00000119487	Gm15573	Ensembl	540	chr6	+	53045883	53046423		chr6:53045936+53046423	TGGGAACAAAAAGTTAGTCGCTAGTCTGTTTTGTGGGAAGGCAGAACATCTTTCTCAATG	intronic antisense	NM_173406	Jazf1	JAZF zinc finger 1	-	52768067	53068624
ASMM10P013891	28.7675	32.2971	31.3197	50.55	36.7817	43.0926	32.8222	32.2397	4.95358	5.35712	4.88305	5.50056	4.78546	5.33584	5.62195	4.74163	P	P	P	P	P	P	P	P	noncoding	ENSMUST00000135073	Slc48a1	Ensembl	404	chr15	+	97784427	97789963		chr15:97786818+97786955	TTTTCTGACTTGCAAGCACTCCACTTCTGACTCAGCATTTTGCAGCCCAGAAATTGCTGA	exon sense-overlapping	NM_026353	Slc48a1	solute carrier family 48 (heme transporter), member 1	+	97784364	97792692
ASMM10P018940	37.9016	21.8538	21.4379	86.2322	18.5326	19.0936	8.73211	23.3154	5.34171	4.8268	4.35869	6.2405	3.80498	4.09529	3.66445	4.24486	P	P	A	P	A	P	A	P	noncoding	TCONS_00016077	XLOC_012224	Alexander et al 2013	1616	chr19	-	10470145	10471963	TCONS_00016078, TCONS_00016079	chr19:10470771-10471238	TTGAATTTCTGTTTCTACCTACAGCAGTGGCTACAGCCTGCTTCCAGGTTGATGATCCAT	intergenic
ASMM10P035909	168.576	130.627	208.408	673.822	24.4624	48.5388	11.0942	39.1427	7.45299	7.30214	7.46737	9.1214	4.20367	5.5108	4.01447	5.04574	P	M	P	P	A	P	A	P	noncoding	AK076735	AK076735	Genbank	960	chr10	-	120281239	120282199		chr10:120281254-120282199	AGGGCAGCTATGCGTAATGGTGACACTGTATCTTGGAATAAAAATGATTGCCCCTTGCCT	intergenic
ASMM10P017438	9.2469	5	6.94046	49.2646	24.3814	45.8223	104.58	33.202	3.35648	2.40026	2.84561	5.46622	4.19841	5.42684	7.43245	4.78915	A	A	A	P	A	P	P	P	noncoding	AK045711	AK045711	Genbank	2013	chr17	+	69100482	69102495		chr17:69102435+69102495	ACACACACACACAAATCCATATCTATAGACATGCACACAGTAATGCACAAACAAATACAC	intergenic
ASMM10P056158	49.1575	38.514	66.6749	69.9329	57.0977	72.919	37.1853	67.0853	5.71008	5.60508	5.91515	5.94555	5.42725	6.11591	5.81709	5.84417	P	P	P	P	M	M	P	M	noncoding	TCONS_00012290	XLOC_009583	Alexander et al 2013	239	chr16	-	48609728	48613896		chr16:48609729-48613700	GATGAGCACTTTCTGCTCCCAGTAGAAGCATGGATCACGACTTCCACATGGTCTCCAGCA	intronic antisense	NM_010816	Morc1	microrchidia 1	+	48431236	48630905
ASMM10P040865	570.693	415.959	1124.25	414.556	878.248	512.342	136.043	496.524	9.16784	8.9698	9.83817	8.44719	9.33596	8.97062	7.84461	8.78021	P	P	P	P	M	M	P	P	noncoding	ENSMUST00000173838	Ces3b	Ensembl	816	chr8	+	105083752	105086622		chr8:105085442+105085555	TTCTACACCCCTGTTTCCTAAACACTCCAGAAGTTCTTATAATACCCTGGGCTACAAGGG	exon sense-overlapping	NM_001159415	Ces3b	carboxylesterase 3B	+	105083754	105093591
ASMM10P040865	570.693	415.959	1124.25	414.556	878.248	512.342	136.043	496.524	9.16784	8.9698	9.83817	8.44719	9.33596	8.97062	7.84461	8.78021	P	P	P	P	M	M	P	P	noncoding	ENSMUST00000173838	Ces3b	Ensembl	816	chr8	+	105083752	105086622		chr8:105085442+105085555	TTCTACACCCCTGTTTCCTAAACACTCCAGAAGTTCTTATAATACCCTGGGCTACAAGGG	exon sense-overlapping	NM_144511	Ces3b	carboxylesterase 3B	+	105083754	105093591
ASMM10P036805	161.463	96.8611	170.779	89.7688	122.728	180.43	227.301	184.028	7.38912	6.87928	7.19586	6.29631	6.56296	7.45923	8.68112	7.34939	P	P	P	P	P	P	P	P	noncoding	AK133467	AK133467	Genbank	2533	chr7	-	113451496	113454027	TCONS_00024968	chr7:113451954-113454027	TAGCTGTTAGTATTAAGACAATACCAGTCTCTGCAGAACCTTGAAAAAGAGGTTGCAGTT	intergenic
ASMM10P045157	39.777	26.4212	44.2133	41.2857	30.68	46.1974	9.02124	50.848	5.40937	5.07857	5.35077	5.20835	4.52818	5.43845	3.70921	5.43871	P	P	P	P	P	P	A	P	noncoding	ENSMUST00000121790	Gm14671	Ensembl	262	chrX	+	66024043	66024305		chrX:66024245+66024305	TGCCCCACAACTGAGCCTACAACTGTTTATAACTGTTTTGGAGCAGAATATCACTACTGG	intergenic
ASMM10P019355	75.8215	55.3083	68.1491	129.288	125.081	131.915	22.8469	121.921	6.32251	6.11463	5.94392	6.79909	6.5924	7.00174	5.08155	6.74001	P	P	P	P	P	P	P	P	noncoding	AK132438	AK132438	Genbank	2417	chr19	-	53960354	53962769		chr19:53960392-53962769	CCACCATGCACAAAAGTGTATTTCTGTATTTCACCCATCATATAAATACCAATTCTCAGA	intronic antisense	NM_019658	Shoc2	soc-2 (suppressor of clear) homolog (C. elegans)	+	53944875	54033278
ASMM10P048272	4700.97	3055.79	3430.78	2642.82	8486.59	5900.07	3590.05	6257.69	12.0914	11.7706	11.3983	11.1245	12.5403	12.4956	13.1622	12.4386	P	P	P	P	P	P	P	P	noncoding	AK146406	AK146406	Genbank	1924	chr1	-	116577497	116655169	ENSMUST00000123048, ENSMUST00000146108, NR_040297	chr1:116654851-116655101	GTATGAATTCAGAACTTTTCAGCTGGGGAACGAGAGTACCAGTGAGTACAGCTTTACGAG	intronic antisense	NM_001077425	Cntnap5a	contactin associated protein-like 5A	+	115685136	116580674
ASMM10P048753	58.3706	50.9591	54.7343	56.6437	66.1724	31.0849	53.0833	37.4268	5.96092	5.99753	5.64658	5.6536	5.6445	4.83687	6.36572	4.97834	P	P	P	P	P	P	P	P	noncoding	AK157402	AK157402	Genbank	3308	chr11	+	69000567	69003873		chr11:69003492+69003567	CAAAAACAAAAAGCCAATGCCTGACACTGGATGTGCTAATACACCAGAGTAAGTCTAGCA	natural antisense	NM_001159519	Pfas	phosphoribosylformylglycinamidine synthase (FGAR amidotransferase)	-	68985700	69008460
ASMM10P050472	98.0343	62.7427	86.2758	88.3321	90.0649	108.303	68.8877	122.527	6.67509	6.27978	6.26366	6.27232	6.08837	6.70701	6.77818	6.74754	P	P	P	P	P	P	P	P	noncoding	AK149238	AK149238	Genbank	2364	chr12	-	110734575	110736939		chr12:110734846-110736545	CCTTGTAGGTGGTACCATCCCTGAGCTGATAGTATTGGGTTCTATAAGAAAGCAAGCTGA	intergenic
ASMM10P016368	810.3	632.994	1101.44	2375.59	431.052	650.123	380.087	705.643	9.64323	9.54727	9.8052	10.9654	8.3699	9.3136	9.54727	9.2904	P	P	P	P	P	P	P	P	noncoding	uc008dgg.2	Rab31	UCSC_knowngene	3216	chr17	-	65651725	65675053		chr17:65674739-65675053	CCTGACTTCCTCCTCTTTCTGTGAACAGCAACTAAGCTGATTTGTCATCTAGCATTACAA	exon sense-overlapping	NM_133685	Rab31	RAB31, member RAS oncogene family	-	65651725	65772752
ASMM10P024622	1082.71	1243.92	1620.13	2461.07	577.68	2403.43	802.083	2601.83	10.0631	10.4934	10.3317	11.0176	8.76631	11.2002	10.8036	11.167	P	P	P	P	P	P	P	P	noncoding	AK147007	AK147007	Genbank	1168	chr3	-	36724695	36725863		chr3:36724712-36725863	ATATCAGTAAATATGTCAGGAGAAAATGCCACTCCCTGCCATTTTGCACAAGCCAAAAAA	intergenic
ASMM10P027273	5	10.7438	23.2814	23.9658	54.9911	83.6011	5	78.0437	2.3474	3.86467	4.47023	4.42336	5.37113	6.32041	2.39813	6.06852	A	A	A	P	P	P	A	P	noncoding	ENSMUST00000120048	Gm11485	Ensembl	1175	chr4	-	73422144	73423319		chr4:73422158-73423319	GTGGATGGGAGTCATGTGAATTCCACAAAGAATTCGTTTACCTTGGGTGCTGACTTTTAA	intergenic
ASMM10P054217	160.73	158.897	232.298	229.371	187.213	392.175	146.095	431.027	7.38262	7.58128	7.61452	7.60711	7.1888	8.59572	7.9606	8.58458	P	P	P	P	P	P	P	P	noncoding	TCONS_00008082	XLOC_006221	Alexander et al 2013	738	chr13	+	66526002	66534321		chr13:66533756+66533816	AGTGCATCACTGTTGGTTTTGAAGTTCCACCCAGTGCTGAAGAGACCCTCCTGTGTGATC	intergenic
ASMM10P042003	221.335	155.396	263.38	512.588	195.605	194.189	114.686	222.286	7.83914	7.54767	7.79144	8.73538	7.25345	7.56531	7.57607	7.62246	P	P	P	P	P	P	P	P	noncoding	ENSMUST00000119461	Gm15493	Ensembl	528	chr9	-	92334551	92335079		chr9:92334814-92335079	TTCCCTGATGTTCTCACCATGTTCTCCTATCCTAAGACCTCTGAAAGCATCTATGGTGGT	intronic antisense	NM_001033184	1700057G04Rik	RIKEN cDNA 1700057G04 gene	+	92309376	92357876
ASMM10P056101	31.9034	36.4346	30.1593	32.9813	34.0736	63.0497	15.296	77.0785	5.09934	5.52695	4.82874	4.88216	4.67353	5.89471	4.48181	6.05198	P	P	P	P	P	P	A	P	noncoding	TCONS_00010893	TCONS_00010893	Alexander et al 2013	75	chr15	+	99045234	99053517		chr15:99045261+99053489	CCTTAAACATGAGACAGCAGAAAAATAAAAAGCAACCAAACTAGATCCATCAAAGAGCAG	intergenic
ASMM10P038308	209.995	166.185	440.642	328.09	230.856	509.365	317.47	566.792	7.76142	7.64844	8.50656	8.11323	7.48557	8.96315	9.2469	8.97646	P	P	P	P	P	P	P	P	noncoding	uc009igl.1	E230029C05Rik	UCSC_knowngene	878	chr7	+	90029158	90049069		chr7:90036898+90036977	CTCAGTTTTAGGAGTGGAGAACAGGGGCCACGGAAAATACATTGCTCCCCAGCTCCCAGC	intergenic
ASMM10P045889	19.6648	17.9713	30.0277	27.3932	45.5464	32.8734	17.8369	39.9106	4.41213	4.55659	4.82162	4.61766	5.09496	4.92119	4.70527	5.07437	A	A	P	P	P	P	A	P	noncoding	NR_046015	Gm1720	RefSeq	1503	chrX	+	166662024	166689812		chrX:166689748+166689812	TTCTTCTGGTTGCCACAACTTCTATGAATTGTACCCTCAACCTATAAATAAACCCTGCCT	intergenic
ASMM10P019707	80827.6	68258.2	87547.8	75633.1	75889.9	53906.8	13982	61975.1	16.0587	15.9904	16.1833	15.966	15.6235	15.8924	15.0459	15.9199	P	P	P	P	P	P	P	P	noncoding	ENSMUST00000163135	Gm17068	Ensembl	980	chr19	+	16277796	16278776		chr19:16278691+16278776	AAGCTCATTTCCTGGTATGACAATGAATTTCGGCTACAGCAACAGGGTGGTGAACCTCAT	intron sense-overlapping	NM_008139	Gnaq	guanine nucleotide binding protein, alpha q polypeptide	+	16132830	16387453
ASMM10P055310	1754.26	1303.62	2201.33	2888.15	1542.36	931.114	297.013	1089.61	10.7212	10.5517	10.7678	11.2469	10.1003	9.84555	9.13926	9.92233	P	P	P	P	P	P	P	P	noncoding	uc008pyd.1	Gba	UCSC_knowngene	1986	chr3	+	89202927	89208681		chr3:89207799+89207859	CTTTTACCCTGGCCTCTACTCTAGAACCTCCTTTACCACGTAACTGGATGGACGGACTGG	exon sense-overlapping	NM_008094	Gba	glucosidase, beta, acid	+	89202939	89208681
ASMM10P020258	14.3847	13.1191	14.9244	22.0959	18.1969	35.3266	25.0511	34.18	3.97436	4.13393	3.86278	4.30718	3.77813	5.03056	5.21339	4.83359	A	A	A	P	A	P	P	P	noncoding	uc008iqj.1	AK085201	UCSC_knowngene	2646	chr2	-	25141796	25145396		chr2:25141990-25143816	TGTGACTGATTTCTGCTCATTTTCCCTAAGGCTATCATTATCTAGATGTTTGGCTTTCTT	intergenic
ASMM10P018854	229.906	175.259	321.912	301.265	251.433	383.266	252.012	428.204	7.89957	7.7201	8.06396	7.99159	7.60969	8.55814	8.85525	8.57537	P	P	P	P	P	P	P	P	noncoding	AK141899	AK141899	Genbank	2296	chr19	-	6113397	6115690		chr19:6113429-6114146	CTATGGGCCATATCTGACTCCTCTCCATCCAAAGACAGTCGTTTGTCCTCCAGAATAAAT	natural antisense	NM_001009546	Naaladl1	N-acetylated alpha-linked acidic dipeptidase-like 1	+	6105797	6115555
ASMM10P022963	317.746	225.438	347.711	712.669	186.412	178.937	124.503	205.115	8.33623	8.0939	8.17096	9.20772	7.18249	7.44507	7.7063	7.50403	P	P	P	P	P	P	P	P	noncoding	TCONS_00017254	XLOC_012934	Alexander et al 2013	751	chr2	+	71106193	71108193		chr2:71107991+71108193	TCAATTTCTGCCTCTACCTCCTAAGTGCTAGGACTATAGGTGTGTCACTCAGGTTTCACA	intergenic
ASMM10P012984	136.16	105.231	148.101	195.041	719.166	204.199	57.001	229.042	7.14458	6.99208	7.00003	7.36723	9.06836	7.6327	6.48154	7.66767	P	P	P	P	P	P	P	P	noncoding	NR_033627	AA619741	RefSeq	2676	chr1	-	34633534	34636210		chr1:34633594-34636210	CTGACGGTATAACCCTGTGCACCTTTGAAAAAGATTTTGGTTTTAAATTGCTGCTTTTAA	intergenic
ASMM10P055350	46.014	63.7944	52.1456	44.28	184.328	56.0342	25.8379	62.9847	5.61232	6.30206	5.57731	5.3083	7.16743	5.72269	5.25974	5.75291	P	P	P	P	P	P	P	P	noncoding	ENSMUST00000147894	Dclre1b	Ensembl	4582	chr3	-	103804248	103809325		chr3:103805911-103805969	ATTTGACCTTAAATAAAAATAATGAAAAAACTATACACCTACCAGGGTAACTACCAAACT	exon sense-overlapping	NM_001025312	Dclre1b	DNA cross-link repair 1B, PSO2 homolog (S. cerevisiae)	-	103800604	103809387
ASMM10P055350	46.014	63.7944	52.1456	44.28	184.328	56.0342	25.8379	62.9847	5.61232	6.30206	5.57731	5.3083	7.16743	5.72269	5.25974	5.75291	P	P	P	P	P	P	P	P	noncoding	ENSMUST00000147894	Dclre1b	Ensembl	4582	chr3	-	103804248	103809325		chr3:103805911-103805969	ATTTGACCTTAAATAAAAATAATGAAAAAACTATACACCTACCAGGGTAACTACCAAACT	exon sense-overlapping	NM_133865	Dclre1b	DNA cross-link repair 1B, PSO2 homolog (S. cerevisiae)	-	103800604	103809387
ASMM10P056294	69.9685	65.4621	91.6678	84.6358	83.3805	116.282	93.7498	131.503	6.21305	6.33789	6.34789	6.21425	5.98241	6.8112	7.25882	6.85342	P	P	P	P	P	P	P	P	noncoding	TCONS_00020901	TCONS_00020901	Alexander et al 2013	75	chr3	+	116809365	116817026		chr3:116809389+116816995	CGGTGACTCAGATACCACACTCTATCGCTATTGGCACTGCTCCCAGACTTGGTTCAGAGA	intergenic
ASMM10P013588	123.624	96.7346	105.259	112.768	157.702	142.025	80.2993	163.199	7.00838	6.87767	6.54132	6.60746	6.94028	7.11078	7.01734	7.17298	P	P	P	P	P	P	P	P	noncoding	ENSMUST00000146755	Gm15945	Ensembl	810	chr15	+	75661406	75663529		chr15:75663427+75663529	ACCTGTGCCTTCTTTGTCTCAATCTGTGAAAAAGCAAACGCTTTCAGGACTGCTTCCATC	natural antisense	NM_028404	Top1mt	DNA topoisomerase 1, mitochondrial	-	75657032	75678790
ASMM10P033781	72.0315	63.2622	67.3694	56.8199	238.714	77.5588	27.3133	84.1414	6.25373	6.29087	5.92745	5.6578	7.53456	6.20495	5.33826	6.18513	P	P	P	P	P	P	P	P	noncoding	ENSMUST00000151594	Cd4	Ensembl	1647	chr6	-	124867332	124888199		chr6:124867346-124867664	TAAACAAACACACAGGGCCTAGTGCCAGGCACCTGCTTCTAGTTGTCTGGAGAGCTCTCT	exon sense-overlapping	NM_013488	Cd4	CD4 antigen	-	124864692	124888209
ASMM10P052386	15.2412	34.7461	23.0231	27.8298	33.4969	14.9581	5.68823	14.2033	4.05245	5.45661	4.45702	4.64242	4.65381	3.71344	3.06873	3.46996	A	P	P	P	P	A	A	A	noncoding	AK156145	AK156145	Genbank	1601	chr13	+	14709666	14711263		chr13:14711202+14711263	CTGCAGTGTACTCATAAAACCAAATAAGAAAGAATAAAAACAGGCAACTTTGGGAGGTAG	intergenic
ASMM10P012741	27.2504	26.6081	82.7753	67.7164	31.4996	101.116	57.0347	110.744	4.8812	5.08843	6.2061	5.89916	4.56945	6.60331	6.48229	6.59899	P	P	P	P	P	P	P	P	noncoding	AK156888	AK156888	Genbank	2237	chr1	-	34338180	34340422		chr1:34339207-34340028	CAGTGAGTCTCCAGAAATTCAAACGCTAATTAGACAGTGTTAGTTTATTTCTACTTTGAC	intergenic
ASMM10P055956	108.261	105.342	154.028	159.846	192.298	150.32	136.916	178.262	6.81663	6.99326	7.05121	7.09011	7.23	7.19441	7.85414	7.30061	P	P	P	P	P	P	P	P	noncoding	TCONS_00007002	XLOC_005877	Alexander et al 2013	483	chr12	-	119876639	119877185		chr12:119876893-119876997	GCATGAGCTTTCTTATACGCATCTTCATTTTCCTCCATTAGGTAGCATATGTAGTCTGCC	intergenic
ASMM10P003474	357.783	580.285	695.232	289.508	1362.4	724.908	344.098	839.112	8.50719	9.43163	9.15604	7.93808	9.92537	9.4734	9.38177	9.53787	P	P	P	P	P	P	P	P	noncoding	ENSMUST00000166996	Sult1d1	Ensembl	552	chr5	-	87555939	87560191		chr5:87559849-87560152	ACATAAGCGTATTATTTATGTGGCACGGAATGCCAAAGATGTGGTTGTTTCTTACTATTA	exon sense-overlapping	NM_016771	Sult1d1	sulfotransferase family 1D, member 1	-	87554649	87569006
ASMM10P039985	285.955	213.853	289.461	409.297	323.626	175.152	116.857	201.409	8.19095	8.01603	7.91938	8.43053	7.9606	7.41314	7.60831	7.47786	P	P	P	P	P	P	P	P	noncoding	uc009nwn.1	AK076318	UCSC_knowngene	3038	chr8	-	123744630	123754228		chr8:123744644-123747368	ACTCACAGTGATCTGCTTGCTTCTGCTTCTACAGTGCTCAGATTAAAAGCATTCTTCACC	intergenic
ASMM10P013147	40.9392	35.7847	93.0077	34.3899	90.5456	44.1734	37.8799	46.3214	5.44907	5.50045	6.36971	4.94145	6.09744	5.37453	5.84459	5.30203	P	P	P	P	P	P	P	P	noncoding	NR_045327	A330009N23Rik	RefSeq	1318	chr15	-	101221190	101224777		chr15:101224625-101224777	AAGGCGGGTGGCCCAGGGTCGCAGGGCCGGGGAATGTGGCAGTCATCGGCGCTGCTGCGG	intronic antisense	NM_019518	Grasp	GRP1 (general receptor for phosphoinositides 1)-associated scaffold protein	+	101224206	101232756
ASMM10P019337	43.4349	47.2593	38.7366	53.226	59.6639	63.5843	76.1942	72.1407	5.53518	5.89322	5.16869	5.57122	5.49228	5.90834	6.93293	5.95597	P	P	P	P	P	P	P	P	noncoding	AK015981	AK015981	Genbank	1510	chr19	-	48990468	48991981		chr19:48990564-48991235	AACTTTTCAGTTAATGGTTAGCCCTCATGAAGTTCTCACCAAATGGTTTGTTCACAGGAC	intergenic
ASMM10P025389	49.1705	55.5332	40.6646	51.0566	61.3815	55.3581	22.838	60.2562	5.71028	6.12136	5.23494	5.51483	5.53134	5.70452	5.08095	5.69114	P	P	P	P	P	P	P	P	noncoding	AK052240	AK052240	Genbank	1795	chr3	-	129354196	129355990		chr3:129355840-129355990	ATGGTAAGTGCTTGTTTAGTACTTGTTAAATGGCCCTGGGTTCCATAGTCAGCACATTAG	intergenic
ASMM10P018596	2372.96	3769.96	4855.06	3927.03	3117.39	8622.92	3726.97	9480.86	11.1524	12.0601	11.9114	11.6781	11.0739	13.046	13.2158	13.0327	P	P	P	P	P	P	P	P	noncoding	ENSMUST00000129518	St8sia3	Ensembl	745	chr18	+	64266807	64269908		chr18:64266886+64266946	TCACTCTCTGGGTTCCCCTCCCTGAGGCCAGCACCTATCTGAACTCATGCTCCTCTTCAG	exon sense-overlapping	NM_009182	St8sia3	ST8 alpha-N-acetyl-neuraminide alpha-2,8-sialyltransferase 3	+	64254358	64276144
ASMM10P025160	173.682	163.982	231.962	207.673	173.261	206.028	169.882	220.688	7.49139	7.62594	7.61255	7.45769	7.07406	7.6475	8.21233	7.61042	P	P	P	P	P	P	P	P	noncoding	ENSMUST00000137776	B930086A06Rik	Ensembl	2437	chr3	-	100102658	100106895	ENSMUST00000145279	chr3:100102795-100103201	ACCAAGAGGCCAAACCATCTGCCCCTATCTTTACCTACTAAACAAAAATGATTTTCAAAA	natural antisense	NM_028892	Spag17	sperm associated antigen 17	+	99885416	100143322
ASMM10P041195	22.911	8.59483	21.681	23.5151	22.5336	24.8257	10.8267	29.2541	4.63424	3.58119	4.37347	4.39255	4.08309	4.49502	3.97706	4.59511	P	A	P	P	A	P	A	P	noncoding	ENSMUST00000161171	Amotl1	Ensembl	685	chr9	-	14555672	14559051		chr9:14558797-14559051	TATAAACCAGTAATGAGTCAGAAAGTACAGAGGTGTTCCCATGACCCTGTACAGGCAGAG	exon sense-overlapping	NM_001081395	Amotl1	angiomotin-like 1	-	14541966	14615000
ASMM10P018972	63.345	66.4938	60.0846	74.4103	146.254	631.512	54.8722	661.292	6.07424	6.35984	5.76931	6.03982	6.8231	9.27229	6.42115	9.19718	P	P	P	P	P	P	P	P	noncoding	TCONS_00016080	XLOC_012247	Alexander et al 2013	503	chr19	-	11392670	11393291		chr19:11392684-11392949	AAGTGTTACAGGATTTGCTGTCTCTGCCTTGGTAGGATTTGATGGCATAATTATCATGAC	intergenic
ASMM10P036212	307.457	280.73	372.05	609.118	227.773	400.518	190.561	441.126	8.29089	8.40157	8.27016	8.97828	7.46633	8.62389	8.39255	8.61718	P	P	P	P	P	P	P	P	noncoding	ENSMUST00000107533	A230006K03Rik	Ensembl	977	chr7	-	61127995	61311713		chr7:61128009-61128085	ATTTATCCTTGGTTGTGTAGAAGGTAATTATCTCTGTGTCTGTCTCACCATCCCGACAAT	intergenic
ASMM10P043282	208.684	199.114	506.003	329.773	190.369	764.137	429.529	841.002	7.75157	7.91238	8.69723	8.12164	7.21435	9.54727	9.75181	9.54103	P	P	P	P	P	P	P	P	noncoding	uc009rhp.1	AK033064	UCSC_knowngene	409	chr9	+	104361831	104385031		chr9:104384893+104385031	TAGCAACAGCTTGGTGTTATCAGTTCCTCCCGGATGAGAGCATCAGTGTCCTGCAGGCCT	intergenic
ASMM10P022813	151.589	135.529	164.943	331.568	98.7523	141.058	83.3683	145.67	7.30214	7.35515	7.14853	8.12788	6.2296	7.09913	7.07198	7.00588	P	P	P	P	P	P	P	P	noncoding	NR_040362	Gm13483	RefSeq	719	chr2	+	50296809	50433967		chr2:50433903+50433967	TCTTTCTGTTCTTCCTAGCATCTCCTCAGACAGAGATATCTATAGAACATTCCACCCAAA	bidirectional	NM_133839	Mmadhc	methylmalonic aciduria (cobalamin deficiency) cblD type, with homocystinuria	-	50279880	50296677
ASMM10P025191	75.1078	74.774	50.5614	94.3874	328.532	96.5273	5	102.326	6.31021	6.52209	5.53352	6.36595	7.9811	6.53321	2.39813	6.48134	P	P	P	P	P	P	A	P	noncoding	uc007dvi.1	BC023483	UCSC_knowngene	2090	chr1	+	178937109	178939199		chr1:178939079+178939199	TTGTTCACTGGCTACAGTCTCTGACTTTGTGGCATATGAGGTATAAAATGTTGTAAAAAA	intergenic
ASMM10P057356	59.8809	57.4104	66.4007	66.7498	41.4152	117.178	47.0042	134.456	5.9921	6.16524	5.90976	5.87935	4.95815	6.8241	6.17938	6.88786	P	P	P	P	P	P	P	P	noncoding	uc012fti.1	Ern2	UCSC_knowngene	2966	chr7	-	122169892	122186216		chr7:122170374-122170504	GCCCCTCTGCAGATCTGAAAAGGTTCCGCTCATACAAAGGGACATCAGTTCGAGACCTGC	exon sense-overlapping	NM_012016	Ern2	endoplasmic reticulum (ER) to nucleus signalling 2	-	122169892	122186216
ASMM10P041043	36.0619	24.0356	37.9967	47.5367	31.8752	28.1879	21.7596	33.6029	5.27174	4.95191	5.14393	5.41525	4.58565	4.68351	5.0035	4.80685	P	P	P	P	P	P	P	P	noncoding	ENSMUST00000144801	Crispld2	Ensembl	748	chr8	+	120030791	120050471		chr8:120030974+120031067	TGGTTTGTGAGTGTAGGCACACAGCTGGAACACAGCCTGTCCACAGCCCTGTGAGCTATG	exon sense-overlapping	NM_030209	Crispld2	cysteine-rich secretory protein LCCL domain containing 2	+	119992469	120052793
ASMM10P031471	34.8976	29.9203	39.4547	36.5214	42.3255	47.7711	44.8824	47.0805	5.22973	5.25328	5.19447	5.02958	4.98982	5.48568	6.10806	5.3258	P	P	P	P	P	P	P	P	noncoding	ENSMUST00000115271	Sema3c	Ensembl	4075	chr5	+	17694201	17730265		chr5:17694504+17694642	CTCCTTGTCCTTCTCAGAAGATCTTCAATGTACTTTGAACAAGTCAAGTTGACTTTTTAA	exon sense-overlapping	NM_013657	Sema3c	sema domain, immunoglobulin domain (Ig), short basic domain, secreted, (semaphorin) 3C	+	17574815	17730267
ASMM10P056584	34.133	30.2598	29.3253	28.248	31.7564	22.0263	39.6235	21.4588	5.19578	5.26742	4.78873	4.66422	4.58096	4.31571	5.91736	4.11789	P	P	P	P	P	P	P	P	noncoding	TCONS_00034232	XLOC_025952	Alexander et al 2013	1116	chr9	-	72773613	72779117	TCONS_00034234	chr9:72776221-72779001	ACTGTGGCTGCTGAATGGACTATTATGATAAGAAACGGAGTGAGTGGAATGGTACCACAG	intergenic
ASMM10P033975	3628.41	971.129	3049.73	1447.47	1031.36	136.286	22.2624	155.669	11.7447	10.156	11.2448	10.2563	9.55658	7.04856	5.03793	7.1025	P	P	P	P	P	P	P	P	noncoding	ENSMUST00000171651	Slco1a1	Ensembl	2669	chr6	-	141922773	141946816		chr6:141922787-141922965	CATTCATCGATTTTATGCTATCCCATACAAGGTGTGATCTTATTAAAGAGGCCTGAGAAC	exon sense-overlapping	NM_013797	Slco1a1	solute carrier organic anion transporter family, member 1a1	-	141907280	141946962
ASMM10P028762	56.0323	40.3183	73.0481	137.475	13.6688	23.8282	9.73764	24.0599	5.90551	5.67043	6.03925	6.88306	3.35272	4.43057	3.81968	4.29375	P	P	P	P	A	P	A	P	noncoding	ENSMUST00000150111	Gm12493	Ensembl	441	chr4	+	44967768	44971096		chr4:44967832+44967915	AACTAGCTGTATCCAGGGTCAGTTGCTGCCTTCAGCCAGAGCAGAAGCAGAGAGACGGGT	intergenic
ASMM10P015998	21.3833	17.1377	28.8326	26.1888	28.6547	47.9114	13.6651	47.6049	4.5307	4.49775	4.76501	4.55341	4.43126	5.4896	4.32004	5.34158	P	A	P	P	P	P	A	P	noncoding	ENSMUST00000130728	C2	Ensembl	850	chr17	-	34877053	34881967		chr17:34877165-34877474	TACGTATTGCTGTGAACTACTTTGTGGAAGCTGGGAATTAAACTCAGGTCCTCTGGAAGA	exon sense-overlapping	NM_013484	C2	complement component 2 (within H-2S)	-	34862601	34882100
ASMM10P046803	1043.45	1117.89	1749.6	1467.71	1372.68	1549.96	938.23	1732.15	10.012	10.3473	10.4448	10.2709	9.93478	10.5796	11.0579	10.5858	P	P	P	P	P	P	P	P	noncoding	ENSMUST00000130746	4930412M03Rik	Ensembl	1111	chr11	-	60112218	60115230		chr11:60112254-60112793	TAGAATTGATAGCCTCCTCTCTCTCCACAGCCTATCCTGGCGTCCCTGAAATAAATGAAT	intronic antisense	NM_009021	Rai1	retinoic acid induced 1	+	60105012	60199195
ASMM10P027159	466.097	371.953	951.357	364.873	617.293	139.776	22.6699	163.714	8.87635	8.80984	9.60228	8.26876	8.86064	7.08754	5.06583	7.17759	P	P	P	P	P	P	P	P	noncoding	AK054077	AK054077	Genbank	2421	chr4	-	58797251	58799675		chr4:58797307-58797600	GATCCTCTGCAATATGTACTTAGCTACCTAAGCATGAAATAGACTTACTGGAAAGAAAAA	intergenic
ASMM10P002799	54.925	55.1253	62.1873	58.7229	185.287	104.772	58.8621	129.033	5.87659	6.1097	5.81505	5.70284	7.17438	6.6561	6.53026	6.82534	P	P	P	P	P	P	P	P	noncoding	ENSMUST00000150924	Gpsm3	Ensembl	1019	chr17	+	34590091	34591754		chr17:34590555+34590779	TCCTCCTGGAACCCGACACACAGACTGAGCTCCTTCTGGACCTAGTGGCCGAAGCCCAGT	exon sense-overlapping	NM_134116	Gpsm3	G-protein signalling modulator 3 (AGS3-like, C. elegans)	+	34589805	34591754
ASMM10P025371	23.0947	21.6235	10.9383	15.1463	54.5448	21.2913	5	18.696	4.64791	4.81265	3.4482	3.74586	5.35981	4.26477	2.39813	3.90864	P	A	A	A	P	P	A	P	noncoding	ENSMUST00000132762	Gm15551	Ensembl	523	chr3	-	126667328	126669032		chr3:126667360-126667663	CAAGGGTAGGGGCAAATTTGTAAATTCAGCTCAATGTTAAACCATAAACGATTAAACCAT	intronic antisense	NM_001025438	Camk2d	calcium/calmodulin-dependent protein kinase II, delta	+	126596972	126845054
ASMM10P025371	23.0947	21.6235	10.9383	15.1463	54.5448	21.2913	5	18.696	4.64791	4.81265	3.4482	3.74586	5.35981	4.26477	2.39813	3.90864	P	A	A	A	P	P	A	P	noncoding	ENSMUST00000132762	Gm15551	Ensembl	523	chr3	-	126667328	126669032		chr3:126667360-126667663	CAAGGGTAGGGGCAAATTTGTAAATTCAGCTCAATGTTAAACCATAAACGATTAAACCAT	intronic antisense	NM_001025439	Camk2d	calcium/calmodulin-dependent protein kinase II, delta	+	126596972	126845054
ASMM10P025371	23.0947	21.6235	10.9383	15.1463	54.5448	21.2913	5	18.696	4.64791	4.81265	3.4482	3.74586	5.35981	4.26477	2.39813	3.90864	P	A	A	A	P	P	A	P	noncoding	ENSMUST00000132762	Gm15551	Ensembl	523	chr3	-	126667328	126669032		chr3:126667360-126667663	CAAGGGTAGGGGCAAATTTGTAAATTCAGCTCAATGTTAAACCATAAACGATTAAACCAT	intronic antisense	NM_023813	Camk2d	calcium/calmodulin-dependent protein kinase II, delta	+	126596972	126845054
ASMM10P024234	313.206	264.9	397.594	334.704	252.5	340.714	311.47	361.011	8.31475	8.31548	8.35978	8.1406	7.61519	8.38523	9.21804	8.32075	P	P	P	P	P	P	P	P	noncoding	ENSMUST00000129364	Gm11458	Ensembl	1127	chr2	+	164911353	164919953		chr2:164919825+164919953	ATTGAACTCAGGACCCCTGAAGGAGCAACCAGTGTTCCTCACTGCTGAGCCATCTCCCCA	natural antisense	NM_199027	Zfp335	zinc finger protein 335	-	164891891	164911750
ASMM10P037786	39.6365	32.7221	44.7029	37.9885	67.5759	67.4739	26.1484	79.7217	5.40452	5.3749	5.36556	5.08728	5.67577	5.9974	5.27717	6.10216	P	P	P	P	P	P	P	P	noncoding	AK053739	AK053739	Genbank	3810	chr7	+	39552495	39556305		chr7:39555909+39556305	TTTCTTCAGGAGGGAGCATTTGATGTTTGTTTGTTTGTTTGGTAGTGGTGGTAGTTGTTG	intergenic
ASMM10P023760	58.7762	55.1134	67.2935	93.2551	67.5179	67.7452	56.6081	71.0634	5.96898	6.10917	5.92592	6.35005	5.67403	6.00602	6.47079	5.93135	P	P	P	P	P	P	P	P	noncoding	ENSMUST00000148548	A730036I17Rik	Ensembl	346	chr2	+	129228021	129231971		chr2:129228051+129228204	GGTCTTTCTTGTTCCATTTCTGCCTGATTTTCAATAAGATTATATTCTTAGGAGGACTAG	intergenic
ASMM10P044452	92.2801	70.8952	114.979	137.043	84.6767	79.1712	60.0996	76.5446	6.59475	6.44715	6.66728	6.87797	6.00406	6.23748	6.55791	6.04154	P	P	P	P	P	P	P	P	noncoding	uc007glv.2	DQ542726	UCSC_knowngene	61	chr10	+	85758861	85758922		chr10:85758862+85758922	GCCAAATTCTATATGGTTTATATTACACTCTGCATTTCCCGATTCGTGTGTGCTCACCCA	intergenic
ASMM10P837	2540.36	1809.73	2870.44	2430.16	2574.91	2541.45	1273.45	2898.58	11.2452	11.0314	11.1461	11	10.8226	11.2812	11.5181	11.3239	P	P	P	P	P	P	P	P	noncoding	uc.408-	uc.408	UCR	252	chr8	+	108956868	108957120		chr8:108957061+108957120	AGTGGTCTGACCAGTGTAGGAACGGACACCTTCAGATTGTAAGCTTTGAAGATGAACAAT	exon sense-overlapping	NM_007496	Zfhx3	zinc finger homeobox 3	+	108714643	108961636
ASMM10P032640	22909.5	20361.4	37066.2	30935	23035.9	38566.4	25907.6	42249.6	14.2818	14.3493	14.8925	14.6573	14.0015	15.3635	15.8495	15.3484	P	P	P	P	P	P	P	P	noncoding	ENSMUST00000174792	Uncx	Ensembl	1196	chr5	+	139543897	139545268		chr5:139545207+139545268	AATTCCTCCCTCCCCAACCTCTTCGTTATTCGATTTCATGAGGAGTCAGGAAGCAGTATT	exon sense-overlapping	NM_013702	Uncx	UNC homeobox	+	139543897	139548178
ASMM10P013020	109.595	63.1631	46.5473	84.9727	125.943	94.4276	37.9575	99.4315	6.83604	6.28887	5.4236	6.22075	6.60231	6.49964	5.848	6.44269	P	P	P	P	P	P	P	P	noncoding	AK050761	AK050761	Genbank	2549	chr1	-	34809360	34811908		chr1:34809423-34811908	GTCGCTGAAGTACACTGTAATTTCTCAAAGAGTATGAAACTGTCAAAAATGTTTGTTGGT	natural antisense	NM_183019	Arhgef4	Rho guanine nucleotide exchange factor (GEF) 4	+	34801721	34812754
ASMM10P002134	34.5224	19.3817	76.5964	35.937	75.8788	101.038	52.6064	105.91	5.21232	4.66107	6.09934	5.00668	5.84353	6.60248	6.35288	6.53484	P	A	P	P	P	P	P	P	noncoding	ENSMUST00000139796	Dbr1	Ensembl	842	chr9	+	99580201	99583838		chr9:99582105+99582390	GACTTCCTTCAGGGCCACTGATGACCTGATTAATGTGACTGGGGGCCTGTGGAATATGCC	exon sense-overlapping	NM_031403	Dbr1	debranching enzyme homolog 1 (S. cerevisiae)	+	99575798	99584343
ASMM10P021907	30.8324	24.6508	29.289	33.5931	91.7511	54.2182	27.0359	45.3007	5.05295	4.98624	4.7874	4.90914	6.11742	5.67751	5.32513	5.26456	P	P	P	P	P	P	P	P	noncoding	AK032464	AK032464	Genbank	1417	chr2	-	158567371	158568788		chr2:158567388-158568788	AAGGACATCCTCAGCCACATATTAAATTCAAAGCCAGCCTTAGCTATATGAGACCCTGTC	intergenic
ASMM10P033797	15.2334	7.24893	5.00811	11.9695	153.747	54.297	33.9669	62.3017	4.05188	3.37314	2.53054	3.38927	6.89804	5.67875	5.67385	5.73721	A	A	A	A	P	P	P	P	noncoding	ENSMUST00000152650	Cd27	Ensembl	744	chr6	-	125236107	125237003		chr6:125236237-125236472	AGAATTCGAGGGATGGCTAAAAAGGGCTCCATGGATAGGACTCAGACAACAGAAGAATGA	exon sense-overlapping	NM_001033126	Cd27	CD27 antigen	-	125232621	125237027
ASMM10P033797	15.2334	7.24893	5.00811	11.9695	153.747	54.297	33.9669	62.3017	4.05188	3.37314	2.53054	3.38927	6.89804	5.67875	5.67385	5.73721	A	A	A	A	P	P	P	P	noncoding	ENSMUST00000152650	Cd27	Ensembl	744	chr6	-	125236107	125237003		chr6:125236237-125236472	AGAATTCGAGGGATGGCTAAAAAGGGCTCCATGGATAGGACTCAGACAACAGAAGAATGA	exon sense-overlapping	NM_001042564	Cd27	CD27 antigen	-	125232621	125237027
ASMM10P056317	271.869	186.42	308.306	565.148	176.238	255.263	201.592	236.288	8.12557	7.81348	8.00295	8.87008	7.09938	7.95653	8.47577	7.70697	P	P	P	P	P	P	P	P	noncoding	TCONS_00021112	TCONS_00021112	Alexander et al 2013	75	chr3	-	144388195	144420308		chr3:144388218-144420273	TCTCCTGACTAGATGACTCCTCTTCCAGCCGGATATATGCATCTGAATGTTTCTTGACCA	intergenic
ASMM10P057488	26.927	26.5198	25.5783	34.7338	35.0884	30.6797	10.6079	39.3455	4.8673	5.08365	4.60364	4.95671	4.71587	4.81669	3.9456	5.05285	P	P	P	P	P	P	A	P	noncoding	uc029xps.1	FJ541119	UCSC_knowngene	494	chrY	+	4341312	4381528		chrY:4370044+4381456	GCTCTTGGAGCTGCATCATTGGACTGAAAGTGAATGGCCCATGTGTTGCCACTGATGTGA	intergenic
ASMM10P040067	215.359	186.474	232.98	226.587	301.661	222.782	113.63	251.303	7.79711	7.8138	7.6189	7.58908	7.8655	7.76219	7.56201	7.79711	P	P	P	P	P	P	P	P	noncoding	TCONS_00032180	XLOC_023466	Alexander et al 2013	570	chr8	+	4675610	4678109		chr8:4675678+4675738	CTGTGTCCTGTGGCTGGATGCTGTGGAGGGTTCTCAGGCAAGCTCCTAAATTGCGACATG	intergenic
ASMM10P046861	280.921	308.694	518.355	478.246	297.797	621.09	360.063	678.019	8.16732	8.53491	8.73063	8.64062	7.84605	9.24567	9.45721	9.2272	P	P	P	P	P	P	P	P	noncoding	ENSMUST00000140072	Zfp286	Ensembl	705	chr11	-	62783515	62789386		chr11:62789274-62789375	AGTTGCTCTCTGCCAGGGAGGACTGGAGTTTGTAGTTCTTGAGCTTCGTCCCCTTCCCTC	exon sense-overlapping	NM_138949	Zfp286	zinc finger protein 286	-	62778386	62789417
ASMM10P056870	113.693	86.3191	98.6345	146.581	101.87	87.0844	31.4941	92.5268	6.89033	6.71587	6.44752	6.97214	6.27592	6.38277	5.55742	6.33618	P	P	P	P	P	P	P	P	noncoding	uc008fqh.1	Zbtb7c	UCSC_knowngene	3608	chr18	+	75820177	76148561		chr18:76146713+76147685	TAGCATGAGGACTGTGTCCTGGCCAGATCCCAGGAAGAAGAATCCACCTGCTTGCAAGGC	exon sense-overlapping	NM_145356	Zbtb7c	zinc finger and BTB domain containing 7C	+	75820177	76148564
ASMM10P019134	52.9727	64.2161	51.5753	53.4852	53.6421	33.8249	36.2856	45.2299	5.82129	6.31046	5.56313	5.57831	5.33439	4.96495	5.77577	5.2625	P	P	P	P	P	P	P	P	noncoding	uc008heq.1	Prkg1	UCSC_knowngene	1455	chr19	-	30708884	30781452		chr19:30709141-30710115	CAACCAAGAATTTCTTATCCCAGTCGTGTCATAAAGGCAAAAATAAAAAGTTCACTGACA	exon sense-overlapping	NM_001013833	Prkg1	protein kinase, cGMP-dependent, type I	-	30564486	31765033
ASMM10P019134	52.9727	64.2161	51.5753	53.4852	53.6421	33.8249	36.2856	45.2299	5.82129	6.31046	5.56313	5.57831	5.33439	4.96495	5.77577	5.2625	P	P	P	P	P	P	P	P	noncoding	uc008heq.1	Prkg1	UCSC_knowngene	1455	chr19	-	30708884	30781452		chr19:30709141-30710115	CAACCAAGAATTTCTTATCCCAGTCGTGTCATAAAGGCAAAAATAAAAAGTTCACTGACA	exon sense-overlapping	NM_011160	Prkg1	protein kinase, cGMP-dependent, type I	-	30564486	31664370
ASMM10P055832	24.4608	23.4952	22.237	45.5457	26.9373	31.139	20.7317	28.8743	4.73062	4.92309	4.40934	5.35077	4.34339	4.8388	4.92937	4.57122	P	P	P	P	P	P	P	P	noncoding	TCONS_00000380	XLOC_000855	Alexander et al 2013	867	chr1	-	36739778	36744757		chr1:36740303-36744464	GCCTGAATCCTTGCCCTACAGGTTGCAGAATGTTTGTGCAATCCACAAAGACCTAAACAA	intergenic
ASMM10P043532	1145.07	816.282	1041.92	1092.97	1195.62	869.76	156.097	968.557	10.1404	9.90488	9.72921	9.83724	9.74513	9.74259	8.06566	9.74919	P	P	P	P	P	P	P	P	noncoding	AK079243	AK079243	Genbank	2028	chr9	+	122896589	122898617		chr9:122898550+122898617	CAGGGAAATGAGTAGGACTGAAGTGCATGATGTGAAACAACAAATCAATAAAACGTTTTT	intergenic
ASMM10P030350	51.4899	38.5928	32.2822	32.2273	56.8011	43.759	33.6338	50.6457	5.77773	5.60787	4.92489	4.8484	5.4192	5.35869	5.65921	5.43357	P	P	P	P	P	M	P	P	noncoding	ENSMUST00000181240	Gm26560	Ensembl	2616	chr5	-	38317332	38320894		chr5:38317407-38317687	TGCTCATTCCCATCTGGGCCTTGGCTTCTAAGAAGAGACAAATAATAAGAGGTTTGGATT	natural antisense	NM_013503	Drd5	dopamine receptor D5	+	38319508	38322310
ASMM10P026299	28.0157	29.3288	55.2155	44.2865	241.558	67.2297	29.4282	77.4266	4.91725	5.22493	5.65741	5.30845	7.5512	5.98913	5.44979	6.05712	P	P	P	P	P	P	P	P	noncoding	AK040179	AK040179	Genbank	964	chr3	+	101297486	101298449		chr3:101298166+101298449	TTATGCACTTTCTAGAATAACTTCACATCTGACACCTAGCCCATGCAAGAGAAGGACCGG	intergenic
ASMM10P023391	19.139	12.9692	19.0061	20.0723	29.1141	39.3034	26.7592	44.1058	4.37363	4.11845	4.19145	4.16503	4.4533	5.19313	5.31139	5.22403	A	A	A	P	P	P	P	P	noncoding	ENSMUST00000159119	Gas5	Ensembl	665	chr1	+	161034928	161038535		chr1:161035006+161035066	GGGCGTGGCCAGAGGGAAAGTTTTGTGGGCCTGAAGAAGGTGGGGCTTGAGGAGGAGTCT	bidirectional	NM_173424	Zbtb37	zinc finger and BTB domain containing 37	-	161017755	161034259
humanlincRNA1998-_P1	34.6945	19.6217	21.7702	43.9332	40.9567	135.596	49.3247	157.549	5.22148	4.67836	4.37961	5.29665	4.94049	7.04145	6.25062	7.1203	P	A	P	P	P	P	P	P	noncoding	humanlincRNA1998-	humanlincRNA1998	lincRNA	6977	chr17	-	14782522	14789499		chr17:14782523-14782582	TCCCCTTTCTGGTAATTTTCAGCAACTTTAAGAAGTTCAGAAAGACCCAGGACCTTGCCC	intergenic
ASMM10P047678	148.768	108.692	120.699	170.903	315.863	116.695	71.5081	128.849	7.27553	7.04115	6.72776	7.17895	7.92656	6.81723	6.83308	6.82387	P	P	P	P	P	P	P	P	noncoding	AK078572	AK078572	Genbank	2024	chr11	-	103672632	103674656		chr11:103672647-103674656	TGTTTCCTGTCTGTATAATGGGCTAATAAAGACACTCCCTAAGGAAGGCTCACACACCTG	intergenic
ASMM10P040636	2114.56	2450.99	4760.01	3040.71	2292.76	6655.68	3514.48	7402.9	10.9991	11.4498	11.8813	11.322	10.66	12.6812	13.1201	12.6849	P	P	P	P	P	P	P	P	noncoding	ENSMUST00000173300	Otud4	Ensembl	722	chr8	+	79651329	79659220		chr8:79651409+79651671	GCAAGCCCTCCCTTTTAGAATTGTCTTTGAAGTTATTCATGTTGTAGAGCTTACATATAA	exon sense-overlapping	NM_001081164	Otud4	OTU domain containing 4	+	79639675	79677755
ASMM10P040636	2114.56	2450.99	4760.01	3040.71	2292.76	6655.68	3514.48	7402.9	10.9991	11.4498	11.8813	11.322	10.66	12.6812	13.1201	12.6849	P	P	P	P	P	P	P	P	noncoding	ENSMUST00000173300	Otud4	Ensembl	722	chr8	+	79651329	79659220		chr8:79651409+79651671	GCAAGCCCTCCCTTTTAGAATTGTCTTTGAAGTTATTCATGTTGTAGAGCTTACATATAA	exon sense-overlapping	NM_001256033	Otud4	OTU domain containing 4	+	79639675	79677755
ASMM10P038407	39.539	34.1663	28.1482	28.9581	66.4667	22.1463	13.8144	28.6689	5.40108	5.43434	4.73353	4.69998	5.6502	4.32551	4.33378	4.56092	P	P	P	P	P	P	A	P	noncoding	ENSMUST00000117843	Gm15673	Ensembl	938	chr7	+	101238340	101239278		chr7:101239175+101239278	GAACAAAACTGTGGTTCAAAACGGTAGTGTGCAGATTATTAGAGTCCACACCACTCATTG	intron sense-overlapping	NM_001146010	Fchsd2	FCH and double SH3 domains 2	+	101108774	101284405
ASMM10P038407	39.539	34.1663	28.1482	28.9581	66.4667	22.1463	13.8144	28.6689	5.40108	5.43434	4.73353	4.69998	5.6502	4.32551	4.33378	4.56092	P	P	P	P	P	P	A	P	noncoding	ENSMUST00000117843	Gm15673	Ensembl	938	chr7	+	101238340	101239278		chr7:101239175+101239278	GAACAAAACTGTGGTTCAAAACGGTAGTGTGCAGATTATTAGAGTCCACACCACTCATTG	intron sense-overlapping	NM_199012	Fchsd2	FCH and double SH3 domains 2	+	101108774	101284405
ASMM10P053716	549.112	829.524	637.393	909.822	713.013	792.424	344.88	884.423	9.11343	9.92464	9.03539	9.57433	9.05463	9.59923	9.38688	9.62019	P	P	P	P	P	P	P	P	noncoding	ENSMUST00000130034	Gprasp2	Ensembl	813	chrX	+	135840251	135841796		chrX:135840538+135840598	TGTTTACTGTCCCCTTAATTTGCCCACACCTGCTGCCATCATTTCCTGATTGTCATACAT	exon sense-overlapping	NM_001163015	Gprasp2	G protein-coupled receptor associated sorting protein 2	+	135839033	135844730
ASMM10P016500	38.3274	27.3263	94.1671	55.6814	70.5012	115.276	64.8886	120.888	5.356	5.12646	6.38895	5.63046	5.73846	6.79969	6.6835	6.72704	P	P	P	P	P	P	P	P	noncoding	AK039852	AK039852	Genbank	1067	chr17	-	84020662	84026019		chr17:84020689-84021446	CTGAGAGTTGTGTAGTTCAGGCTTGCAGACTTTTTGTTAACTAATTTCCCTCAAGAAAAT	intergenic
ASMM10P026923	23.6097	18.4926	21.0564	26.785	17.7042	29.478	22.8209	29.7037	4.6813	4.59741	4.33191	4.58658	3.73931	4.75627	5.07933	4.61842	P	A	A	P	A	P	P	P	noncoding	ENSMUST00000129112	Nol6	Ensembl	774	chr4	-	41121546	41123534		chr4:41121601-41121778	TAAGGGGACCCACTCAGATTTTAGGAGTTGTAGAATCTCACTACTCCATGTCTCTACCCA	exon sense-overlapping	NM_139236	Nol6	nucleolar protein family 6 (RNA-associated)	-	41114426	41124339
ASMM10P022385	32.2954	33.9656	19.7804	36.8609	27.8543	21.8375	8.53361	23.9463	5.1163	5.42674	4.24551	5.04259	4.39307	4.29971	3.63033	4.28671	P	P	A	P	P	P	A	P	noncoding	AK032685	AK032685	Genbank	3561	chr2	+	21224575	21228135		chr2:21227988+21228135	AGTGGACTCTCAGCTAGGTGCCACTTCCTTTTTAAGAATTTTTGCTGTAAATTGGAAAAT	intergenic
ASMM10P042206	23.1615	38.0869	30.5417	47.2606	39.9133	23.8531	21.3719	17.9599	4.65247	5.58861	4.8474	5.40413	4.90328	4.43218	4.97692	3.84902	P	P	P	P	P	P	P	P	noncoding	ENSMUST00000125241	Tspear	Ensembl	722	chr10	+	77864581	77868001		chr10:77867941+77868001	TTGTCACAGTGGCCAGGAGGATACTCAGGGCCATCAGAAAAGCCAGAACCTCCAACCTGT	intergenic
ASMM10P038455	44.4561	40.6526	46.337	75.9103	40.4448	30.3947	31.1324	41.3387	5.56541	5.68136	5.41675	6.06511	4.9233	4.80206	5.53642	5.12484	P	P	P	P	P	P	P	P	noncoding	NR_028580	Gm10825	RefSeq	4548	chr10	+	22402812	22407470		chr10:22402870+22403148	ATCCTACCAGTCCTCTCAGCGATCCTCAAGGAGGGACAAGCAAACCACAGAGACTCCCGA	intergenic
ASMM10P022802	63.7111	65.0027	83.3869	90.1231	51.722	55.765	50.4915	58.1468	6.08349	6.3288	6.2162	6.3006	5.2832	5.71541	6.28796	5.63781	P	P	P	P	P	P	P	P	noncoding	ENSMUST00000142250	Mbd5	Ensembl	3401	chr2	+	48949961	49021440		chr2:49021179+49021440	CTCCTAGCATGGTAAATTTGAGACATCCACTTATACTTCTGACCATATTTCTTTTGTTTG	exon sense-overlapping	NM_029924	Mbd5	methyl-CpG binding domain protein 5	+	48949507	49317069
ASMM10P016093	85.7679	89.8895	104.174	128.082	107.344	117.023	61.9494	139.142	6.49169	6.7754	6.52668	6.78734	6.35323	6.82121	6.60556	6.93766	P	P	P	P	P	P	P	P	noncoding	ENSMUST00000173717	Gm20401	Ensembl	212	chr17	-	36752512	36753979		chr17:36753587-36753662	CTATCTTCTGAGGCTGGCCTCCTGGAGTCCTGGGTCTAATTCATTGTTGTGTTGTACGTA	intergenic
ASMM10P000430	598.938	500.75	1327.09	517.788	1602.04	1208.37	464.354	1351.23	9.24075	9.22471	10.0628	8.74821	10.1489	10.2061	9.88008	10.2185	P	P	P	P	P	P	P	P	noncoding	uc029vwz.1	AK202427	UCSC_knowngene	88	chr6	+	85155263	85155714	NM_011467	chr6:85155306+85155678	GCCTGCTGCTCATCAACAACGCAGCCACTCTTGGGGATGTTTCCAAAGGCTTCCTCAACG	intergenic
ASMM10P017827	31.9952	27.106	33.4211	34.2502	42.4234	26.907	19.9107	23.3809	5.10332	5.11449	4.97203	4.93594	4.99347	4.61447	4.86742	4.24827	P	P	P	P	P	P	P	P	noncoding	AK136693	AK136693	Genbank	2132	chr18	-	45677948	45680081		chr18:45677966-45679436	CCCAGAAGGTTAGCAGTTCCATGTTGCCTATGAATTAACTAAATGTGTAAAAAACCAAAA	intronic antisense	NM_080465	Kcnn2	potassium intermediate/small conductance calcium-activated channel, subfamily N, member 2	+	45560153	45685883
ASMM10P031553	334.753	284.453	396.756	388.747	280.58	389.763	145.26	442.323	8.40895	8.41824	8.356	8.35908	7.76537	8.58815	7.95185	8.62051	P	P	P	P	P	P	P	P	noncoding	ENSMUST00000180828	Gm26894	Ensembl	1134	chr5	+	28466373	28480973		chr5:28480913+28480973	GTCTGCTGCCACAATTCCCTGCCATGATGGGAACCATAGTCCAAATAAATCCTTTCTTCT	natural antisense	NM_009170	Shh	sonic hedgehog	-	28456839	28467101
ASMM10P039754	150026	131050	139636	126342	153340	102451	95336.8	117574	16.9416	16.9003	16.9032	16.7483	16.7118	16.8883	17.2336	16.878	P	P	P	P	P	P	P	P	noncoding	ENSMUST00000153288	Gm10631	Ensembl	494	chr8	-	104177794	104184599		chr8:104177808-104177957	ATCCGATACCCTCTTCTGGTGTGTCTGAAGACAGACAGCTACAATGCACTCATATAAATG	intronic antisense	NM_001141922	Bean1	brain expressed, associated with Nedd4, 1	+	104170512	104219097
ASMM10P039754	150026	131050	139636	126342	153340	102451	95336.8	117574	16.9416	16.9003	16.9032	16.7483	16.7118	16.8883	17.2336	16.878	P	P	P	P	P	P	P	P	noncoding	ENSMUST00000153288	Gm10631	Ensembl	494	chr8	-	104177794	104184599		chr8:104177808-104177957	ATCCGATACCCTCTTCTGGTGTGTCTGAAGACAGACAGCTACAATGCACTCATATAAATG	intronic antisense	NM_001141924	Bean1	brain expressed, associated with Nedd4, 1	+	104170512	104219097
ASMM10P039754	150026	131050	139636	126342	153340	102451	95336.8	117574	16.9416	16.9003	16.9032	16.7483	16.7118	16.8883	17.2336	16.878	P	P	P	P	P	P	P	P	noncoding	ENSMUST00000153288	Gm10631	Ensembl	494	chr8	-	104177794	104184599		chr8:104177808-104177957	ATCCGATACCCTCTTCTGGTGTGTCTGAAGACAGACAGCTACAATGCACTCATATAAATG	intronic antisense	NM_001141925	Bean1	brain expressed, associated with Nedd4, 1	+	104170512	104219097
ASMM10P038173	62.9875	69.5174	64.7718	66.7202	84.0852	35.564	21.2718	41.3575	6.06589	6.42179	5.87192	5.87873	5.99512	5.04171	4.97055	5.12658	P	P	P	P	P	P	P	P	noncoding	AK005859	AK005859	Genbank	271	chr7	+	78847253	78847523		chr7:78847431+78847523	ATACTGGTGGAAGATGGATTATACATGCACCATGTCACTGCGTTTTCCATGCTCGTGGTT	bidirectional	NM_029585	Det1	de-etiolated homolog 1 (Arabidopsis)	-	78827473	78847211
ASMM10P043974	85.1026	62.219	89.1531	185.768	27.7272	29.6234	16.2678	38.5425	6.47979	6.27029	6.30994	7.29423	4.38698	4.76454	4.57122	5.02332	P	P	P	P	P	P	A	P	noncoding	ENSMUST00000117124	Gm6754	Ensembl	913	chrX	-	63034193	63035106		chrX:63034377-63035106	TATGGGGAAAATGTGGTGTGTGGATCATGGGACAAAATCTTCCTGGGAACTCAAGTGGTT	intergenic
ASMM10P050857	103.673	86.1687	126.949	122.934	130.221	121.552	74.4157	132.305	6.75751	6.71385	6.79383	6.73278	6.65293	6.87971	6.89749	6.86376	P	P	P	P	P	P	P	P	noncoding	uc011yms.2	AB350315	UCSC_knowngene	89	chr12	+	67668631	67668720		chr12:67668660+67668720	CCTGGTGGTAGCTCAGCATTGGTTCAGGTCCTCTTTGTCCTCAGAGCTGGTGGAGCTACA	intergenic
ASMM10P028850	319.453	268.686	338.144	418.45	352.516	384.664	202.687	436.156	8.34445	8.33545	8.13416	8.46216	8.08828	8.56516	8.48512	8.6026	P	P	P	P	P	P	P	P	noncoding	uc008sxd.1	Fsd1l	UCSC_knowngene	704	chr4	+	53631715	53659678		chr4:53631840+53631900	CTGCCGCCCTCTGCGGGCGCTAGGCCCCTTTCTTCCCGCTGCCCGCGGCGTGCTCCGAGG	exon sense-overlapping	NM_001195284	Fsd1l	fibronectin type III and SPRY domain containing 1-like	+	53631470	53707009
ASMM10P028850	319.453	268.686	338.144	418.45	352.516	384.664	202.687	436.156	8.34445	8.33545	8.13416	8.46216	8.08828	8.56516	8.48512	8.6026	P	P	P	P	P	P	P	P	noncoding	uc008sxd.1	Fsd1l	UCSC_knowngene	704	chr4	+	53631715	53659678		chr4:53631840+53631900	CTGCCGCCCTCTGCGGGCGCTAGGCCCCTTTCTTCCCGCTGCCCGCGGCGTGCTCCGAGG	exon sense-overlapping	NM_176966	Fsd1l	fibronectin type III and SPRY domain containing 1-like	+	53631470	53651619
ASMM10P054380	124.367	116.389	187.167	267.416	107.668	173.673	121.069	197.916	7.01774	7.13664	7.31759	7.82328	6.35736	7.40273	7.66685	7.45316	P	P	P	P	P	P	P	P	noncoding	TCONS_00009581	XLOC_007391	Alexander et al 2013	3513	chr14	+	103404699	103443649	TCONS_00009585	chr14:103443572+103443632	ACTGGTTTCCACTGTCACTATGAGGTGAGTATTTTCCTATTTCCTACTTTCCCCCTCTTT	intergenic
ASMM10P047480	19.5431	21.0114	27.7088	41.7959	464.134	150.674	29.2138	179.404	4.40423	4.77215	4.71333	5.22701	8.46268	7.19691	5.43911	7.31168	A	A	P	P	P	P	P	P	noncoding	ENSMUST00000139730	Top2a	Ensembl	2849	chr11	-	99016592	99022210		chr11:99016610-99017030	AACCTGTAAGAGAGATTTGTGGAATTAGGCTGGTGCATGTAGCAAAATAATAAAAGCAAG	exon sense-overlapping	NM_011623	Top2a	topoisomerase (DNA) II alpha	-	98992946	99024189
ASMM10P040386	192.765	175.878	266.871	340.028	266.096	211.943	124.486	236.767	7.63456	7.72642	7.80791	8.16363	7.68642	7.68872	7.70577	7.70944	P	P	P	P	P	P	P	P	noncoding	ENSMUST00000136119	Sorbs2	Ensembl	6425	chr8	+	45658783	45742419		chr8:45741422+45741486	ATGACATCGCATGTGCTTTCTCTGTTTTGCCTTGGCCTCTGCCATATCATGTTTTTGCTT	exon sense-overlapping	NM_001205219	Sorbs2	sorbin and SH3 domain containing 2	+	45507787	45827906
ASMM10P040386	192.765	175.878	266.871	340.028	266.096	211.943	124.486	236.767	7.63456	7.72642	7.80791	8.16363	7.68642	7.68872	7.70577	7.70944	P	P	P	P	P	P	P	P	noncoding	ENSMUST00000136119	Sorbs2	Ensembl	6425	chr8	+	45658783	45742419		chr8:45741422+45741486	ATGACATCGCATGTGCTTTCTCTGTTTTGCCTTGGCCTCTGCCATATCATGTTTTTGCTT	exon sense-overlapping	NM_172752	Sorbs2	sorbin and SH3 domain containing 2	+	45507787	45827906
ASMM10P015823	52.0914	35.6208	60.4996	57.5061	50.8624	57.7006	34.2366	67.1762	5.79381	5.49468	5.77809	5.67444	5.25883	5.76623	5.68366	5.84728	P	P	P	P	P	P	P	P	noncoding	uc008bjp.2	DQ719838	UCSC_knowngene	94	chr17	-	27319755	27319849		chr17:27319774-27319849	ATCCACATAGGTGGCCATTTTGCTTTGCTCTCCTATCTATGTTTAAGAGGCACGTCACCT	intergenic
humanlincRNA1630+_P1	45.7402	40.2615	54.7831	59.9157	43.3843	65.7537	66.53	77.1947	5.60306	5.66902	5.64753	5.73189	5.02739	5.95413	6.72376	6.05338	P	P	P	P	P	P	P	P	noncoding	humanlincRNA1630+	humanlincRNA1630	lincRNA	2720	chr3	+	126562824	126565544		chr3:126565485+126565544	CCTGAATCCTCCTTCATCTTTATCAGCAGTATGAAACTCCTACATATCAAATTCACGTTT	intergenic
ASMM10P018578	353.029	247.132	365.278	423.362	526.731	198.496	26.8316	222.29	8.48943	8.21316	8.24273	8.47758	8.64085	7.59855	5.31523	7.62263	P	P	P	P	P	P	P	P	noncoding	AK082299	AK082299	Genbank	1465	chr18	+	61591373	61592838	AK049890	chr18:61592757+61592838	GTAGTCAGGAATGTAATACTATGGATTGTGTTACATGAAATGGAGTTATCTTTGCTTGTG	intergenic
ASMM10P049396	26.0533	21.6116	21.7634	32.4187	24.1737	37.0452	20.976	30.5435	4.8189	4.81211	4.37903	4.85709	4.18588	5.10577	4.94851	4.66129	P	A	A	P	A	P	P	P	noncoding	ENSMUST00000131170	Psme3	Ensembl	778	chr11	+	101319833	101322099		chr11:101319851+101319911	TCTAGGGAAGAGGAAAAACATTGCACTGTCCCGAACTTGTGACCTTGACATATCTTCTAG	exon sense-overlapping	NM_011192	Psme3	proteaseome (prosome, macropain) activator subunit 3 (PA28 gamma, Ki)	+	101316250	101323530
ASMM10P018093	217.094	285.483	712.355	202.302	662.976	1137.48	56.8491	1244.32	7.8088	8.423	9.1915	7.42097	8.9581	10.1268	6.47825	10.1036	P	P	P	P	P	P	P	P	noncoding	uc007bte.1	BC038927	UCSC_knowngene	872	chr1	+	84965292	84966164	NM_033616, uc007bts.1, uc029qqx.1, uc029tuy.1	chr1:84966015+84966164	TATCAACTGCCATCATTCTGCCAATTGACTCGAGTCTGCAGAAGTGGCAAAAAGCATCAG	intergenic
ASMM10P027924	61.9257	52.8074	63.7282	56.3015	67.528	42.5264	26.8086	45.9826	6.04135	6.04467	5.84915	5.64475	5.67434	5.31414	5.31417	5.29051	P	P	P	P	P	P	P	P	noncoding	ENSMUST00000144212	Gm12962	Ensembl	691	chr4	-	131647047	131672141		chr4:131647094-131647375	TGTCTGCATACTGACATATTTTCCACTCTGCTGATGACGGACTGAACCGCTGATCTGTAA	intergenic
ASMM10P017657	63.9197	47.3575	68.556	47.3262	35.17	18.3994	9.64275	15.472	6.08892	5.89726	5.95318	5.40666	4.71927	4.04044	3.80287	3.61022	P	P	P	P	P	A	A	A	noncoding	ENSMUST00000130296	Gm16090	Ensembl	1704	chr18	-	20597963	20665260		chr18:20597981-20598682	TACAAAACTCTGAAATTTCAGCTGGACATATGGCCATTCAAAATAAAGAGTCTACTTCCA	natural antisense	NM_007883	Dsg2	desmoglein 2	+	20558115	20604526
ASMM10P017657	63.9197	47.3575	68.556	47.3262	35.17	18.3994	9.64275	15.472	6.08892	5.89726	5.95318	5.40666	4.71927	4.04044	3.80287	3.61022	P	P	P	P	P	A	A	A	noncoding	ENSMUST00000130296	Gm16090	Ensembl	1704	chr18	-	20597963	20665260		chr18:20597981-20598682	TACAAAACTCTGAAATTTCAGCTGGACATATGGCCATTCAAAATAAAGAGTCTACTTCCA	natural antisense	NM_013697	Ttr	transthyretin	+	20665249	20674326
ASMM10P042099	100.064	87.1544	353.461	132.08	250.616	511.303	353.121	560.716	6.70224	6.7299	8.1934	6.82866	7.60531	8.96785	9.42458	8.9588	P	P	P	P	P	P	P	P	noncoding	ENSMUST00000112503	Trf	Ensembl	775	chr9	-	103220894	103222675		chr9:103222354-103222675	CCTCCAAGTTTCCCACACTTTTAAGATCAGTTTCCTGAAGTTTCTCTTGTTCTCTTCAGT	exon sense-overlapping	NM_133977	Trf	transferrin	-	103208875	103230286
ASMM10P023276	15.2639	20.6705	20.5199	28.6885	21.5341	29.9713	36.1344	28.8856	4.05493	4.75103	4.29714	4.68607	4.01833	4.78189	5.76861	4.57198	A	A	A	P	A	P	P	P	noncoding	uc029uae.1	DQ556287	UCSC_knowngene	81	chr2	+	92543347	92543428		chr2:92543352+92543428	ACAGAGCTAAGAAGTCAGCTTCTGGAAGCTGCTCTCTTTTTCATCTCCATGGTTGAAGCA	intergenic
ASMM10P000010	40.7565	30.8582	47.1498	213.331	22.5712	23.9055	7.58019	24.772	5.4426	5.29407	5.43978	7.49998	4.08594	4.43636	3.4608	4.33727	M	M	P	P	A	P	A	P	noncoding	2_00012021	XLOC_007073	Lei Sun et al 2012	1031	chr16	-	93363303	93365364		chr16:93364738-93365200	GATTCTGGAGGAGTTATATCTGCATGTATGTCTGCATAGCATGTACCTTCCTGGTACCTC	intergenic
ASMM10P027437	579.138	429.027	548.055	748.962	454.459	297.713	156.619	289.991	9.18767	9.01138	8.81345	9.28034	8.43648	8.18411	8.07165	8.0066	P	P	P	P	M	M	P	M	noncoding	ENSMUST00000122430	Gm12675	Ensembl	173	chr4	-	96190070	96190243		chr4:96190084-96190243	AGTTCACAATGAGCCCTTTCCCCAGTAAGTCATCATATCTATGCTGTCCCTAGACAGTTA	intergenic
ASMM10P057427	218.664	205.709	273.283	217.215	198.036	98.2564	87.9405	93.7879	7.81818	7.95887	7.83944	7.52705	7.27242	6.56158	7.16126	6.35506	P	P	P	P	P	P	P	P	noncoding	uc029rki.1	Nf2	UCSC_knowngene	2656	chr11	-	4765844	4782352		chr11:4780586-4782170	TAAAAAGGTACCTGAAATGTGAGCCTCAAGCCCAAGGCAGAAGACCTATCTGCATTTGAG	exon sense-overlapping	NM_001252250	Nf2	neurofibromatosis 2	-	4765844	4849544
ASMM10P057427	218.664	205.709	273.283	217.215	198.036	98.2564	87.9405	93.7879	7.81818	7.95887	7.83944	7.52705	7.27242	6.56158	7.16126	6.35506	P	P	P	P	P	P	P	P	noncoding	uc029rki.1	Nf2	UCSC_knowngene	2656	chr11	-	4765844	4782352		chr11:4780586-4782170	TAAAAAGGTACCTGAAATGTGAGCCTCAAGCCCAAGGCAGAAGACCTATCTGCATTTGAG	exon sense-overlapping	NM_001252252	Nf2	neurofibromatosis 2	-	4765844	4849544
ASMM10P057427	218.664	205.709	273.283	217.215	198.036	98.2564	87.9405	93.7879	7.81818	7.95887	7.83944	7.52705	7.27242	6.56158	7.16126	6.35506	P	P	P	P	P	P	P	P	noncoding	uc029rki.1	Nf2	UCSC_knowngene	2656	chr11	-	4765844	4782352		chr11:4780586-4782170	TAAAAAGGTACCTGAAATGTGAGCCTCAAGCCCAAGGCAGAAGACCTATCTGCATTTGAG	exon sense-overlapping	NM_001252253	Nf2	neurofibromatosis 2	-	4782104	4833135
ASMM10P057427	218.664	205.709	273.283	217.215	198.036	98.2564	87.9405	93.7879	7.81818	7.95887	7.83944	7.52705	7.27242	6.56158	7.16126	6.35506	P	P	P	P	P	P	P	P	noncoding	uc029rki.1	Nf2	UCSC_knowngene	2656	chr11	-	4765844	4782352		chr11:4780586-4782170	TAAAAAGGTACCTGAAATGTGAGCCTCAAGCCCAAGGCAGAAGACCTATCTGCATTTGAG	exon sense-overlapping	NM_010898	Nf2	neurofibromatosis 2	-	4765844	4849544
ASMM10P042843	393.731	334.69	617.962	465.69	442.291	745.719	408.811	721.798	8.64711	8.65737	8.99071	8.6017	8.40066	9.5115	9.67429	9.32708	P	P	P	P	P	P	P	P	noncoding	AK149982	AK149982	Genbank	5140	chr9	+	54479610	54484750		chr9:54484690+54484750	ATTTAAAGCATACAGCTTATTGTTATTGCCCTTGGTTCCTCCCTAAAGGTAGAAAGCCCT	natural antisense	NM_172771	Dmxl2	Dmx-like 2	-	54365157	54501626
ASMM10P049872	29.9953	24.7007	43.8166	15.8595	51.8462	13.7711	21.4642	16.5951	5.01295	4.98853	5.33813	3.81225	5.28626	3.58385	4.98342	3.72675	P	P	P	A	P	A	P	A	noncoding	uc007nec.1	AK132630	UCSC_knowngene	1886	chr12	-	23111963	23189689		chr12:23113727-23113819	AGTCCTTGCCCGTGAAGCAAACAGACAAGATCTTCAGACAGATGGACACAAACAAAGATG	intergenic
ASMM10P049066	1134.89	1167.1	1668.61	1391.75	1309.26	1452.05	619.207	1496.57	10.1279	10.4106	10.374	10.1876	9.87104	10.483	10.3665	10.3823	P	P	P	P	P	P	P	P	noncoding	ENSMUST00000150687	Slfn5	Ensembl	360	chr11	+	82951348	82952170		chr11:82952033+82952094	ACTGCTTTCTGCAGATTGCCCCGCCCCATGCGATGTCACTGCGCTCAGCTGATTTAAGGA	exon sense-overlapping	NM_183201	Slfn5	schlafen 5	+	82952101	82964850
ASMM10P001157	128.637	78.5247	215.63	89.0961	260.447	146.647	73.2208	158.959	7.06951	6.58821	7.51477	6.28586	7.65662	7.15871	6.87064	7.13469	P	P	P	P	M	P	P	P	noncoding	ENSMUST00000124342	Gbas	Ensembl	1600	chr5	+	129725098	129758250		chr5:129757257+129757651	TACATAGCTTGAAGAAATACAAATGAAGTCACGTTTCCTGAGCAGTTTTTCTGAGTCTCA	exon sense-overlapping	NM_008095	Gbas	glioblastoma amplified sequence	+	129725074	129758325
ASMM10P027896	74.1324	28.3009	44.5538	101.049	32.2071	23.5909	5	24.3329	6.29174	5.17786	5.36025	6.45391	4.59861	4.41478	2.39813	4.30938	P	P	P	P	P	P	A	P	noncoding	ENSMUST00000097355	4930403O15Rik	Ensembl	1138	chr10	-	20515326	20518164		chr10:20515375-20516390	AACTTGCCATGGACAGCATTAGAAACTTGGCTGGGACCAGTCAAGATGGTTCTGTTTAAC	intron sense-overlapping	NM_013875	Pde7b	phosphodiesterase 7B	-	20398003	20725068
ASMM10P052743	27.6847	26.5177	17.6452	22.3779	76.1541	15.9897	5	12.3391	4.90077	5.08329	4.09063	4.32551	5.84936	3.82492	2.39813	3.24626	P	P	A	P	P	A	A	A	noncoding	AK048181	AK048181	Genbank	3080	chr13	+	50433827	50436907		chr13:50436836+50436907	CTGATTGCTCACATGAACAACAAACTGAAAAACAGCCAAACTAGATTGCTGATTTTCAAT	intergenic
ASMM10P038177	161.424	105.339	154.106	240.647	116.933	90.8323	61.2131	100.781	7.38857	6.99313	7.05202	7.68106	6.4885	6.44715	6.58569	6.46089	P	P	P	P	P	P	P	P	noncoding	ENSMUST00000133042	Isg20	Ensembl	801	chr7	+	78913980	78917018		chr7:78916957+78917018	AGGGCAGATCAGTCCCACCTGCCTAAGCTGGCTCCAGGTAAGGAACCTCTGCAGCCTGCT	exon sense-overlapping	NM_020583	Isg20	interferon-stimulated protein	+	78913764	78920396
ASMM10P028523	29.5556	23.9936	65.401	26.8165	188.404	58.2209	10.9395	60.7033	4.99277	4.9499	5.88655	4.58908	7.19775	5.78081	3.99347	5.70062	P	P	P	P	P	P	A	P	noncoding	NR_045765	A530072M11Rik	RefSeq	1852	chr4	+	16164109	16266225		chr4:16266005+16266225	TTCCAAGTGAAAATATATGGACAAAAGGGTGTACCATGCGACACAACAGCTTCCAGAGCA	bidirectional	NM_138952	Ripk2	receptor (TNFRSF)-interacting serine-threonine kinase 2	-	16123374	16163498
ASMM10P043453	350.776	294.841	293.533	178.204	153.479	102.549	11.6615	110.433	8.47991	8.47014	7.93879	7.2364	6.89484	6.62492	4.08702	6.59475	P	P	P	P	P	P	A	P	noncoding	ENSMUST00000172565	Gm18489	Ensembl	551	chr9	+	117059157	117059708		chr9:117059522+117059708	TGTGTGAGATGGACATAAGTGAGTGCTGTAGCAACCTCTGACAATTGTGTGTGTGTTGGT	intronic antisense	NM_001172121	Rbms3	RNA binding motif, single stranded interacting protein	-	116572746	117629913
ASMM10P043453	350.776	294.841	293.533	178.204	153.479	102.549	11.6615	110.433	8.47991	8.47014	7.93879	7.2364	6.89484	6.62492	4.08702	6.59475	P	P	P	P	P	P	A	P	noncoding	ENSMUST00000172565	Gm18489	Ensembl	551	chr9	+	117059157	117059708		chr9:117059522+117059708	TGTGTGAGATGGACATAAGTGAGTGCTGTAGCAACCTCTGACAATTGTGTGTGTGTTGGT	intronic antisense	NM_001172122	Rbms3	RNA binding motif, single stranded interacting protein	-	116572746	117252483
ASMM10P043453	350.776	294.841	293.533	178.204	153.479	102.549	11.6615	110.433	8.47991	8.47014	7.93879	7.2364	6.89484	6.62492	4.08702	6.59475	P	P	P	P	P	P	A	P	noncoding	ENSMUST00000172565	Gm18489	Ensembl	551	chr9	+	117059157	117059708		chr9:117059522+117059708	TGTGTGAGATGGACATAAGTGAGTGCTGTAGCAACCTCTGACAATTGTGTGTGTGTTGGT	intronic antisense	NM_001172123	Rbms3	RNA binding motif, single stranded interacting protein	-	116572746	117252483
ASMM10P043453	350.776	294.841	293.533	178.204	153.479	102.549	11.6615	110.433	8.47991	8.47014	7.93879	7.2364	6.89484	6.62492	4.08702	6.59475	P	P	P	P	P	P	A	P	noncoding	ENSMUST00000172565	Gm18489	Ensembl	551	chr9	+	117059157	117059708		chr9:117059522+117059708	TGTGTGAGATGGACATAAGTGAGTGCTGTAGCAACCTCTGACAATTGTGTGTGTGTTGGT	intronic antisense	NM_001172124	Rbms3	RNA binding motif, single stranded interacting protein	-	116572746	117252483
ASMM10P043453	350.776	294.841	293.533	178.204	153.479	102.549	11.6615	110.433	8.47991	8.47014	7.93879	7.2364	6.89484	6.62492	4.08702	6.59475	P	P	P	P	P	P	A	P	noncoding	ENSMUST00000172565	Gm18489	Ensembl	551	chr9	+	117059157	117059708		chr9:117059522+117059708	TGTGTGAGATGGACATAAGTGAGTGCTGTAGCAACCTCTGACAATTGTGTGTGTGTTGGT	intronic antisense	NM_001172126	Rbms3	RNA binding motif, single stranded interacting protein	-	116572746	117252483
ASMM10P043453	350.776	294.841	293.533	178.204	153.479	102.549	11.6615	110.433	8.47991	8.47014	7.93879	7.2364	6.89484	6.62492	4.08702	6.59475	P	P	P	P	P	P	A	P	noncoding	ENSMUST00000172565	Gm18489	Ensembl	551	chr9	+	117059157	117059708		chr9:117059522+117059708	TGTGTGAGATGGACATAAGTGAGTGCTGTAGCAACCTCTGACAATTGTGTGTGTGTTGGT	intronic antisense	NM_178660	Rbms3	RNA binding motif, single stranded interacting protein	-	116572746	117252483
ASMM10P002118	15.5426	16.0017	27.1517	21.2091	24.0068	45.1675	8.31791	47.0186	4.08038	4.41031	4.68828	4.24541	4.17703	5.40829	3.59649	5.32397	A	A	P	P	A	P	A	P	noncoding	ENSMUST00000139592	4930405P13Rik	Ensembl	813	chr11	+	88905927	88936061		chr11:88927987+88932287	AGAAGACTGTCACTCACCCTCATGGGACGAAGGTGTGGGCAGGGGACAGATGCACGCCGT	natural antisense	NM_029023	Scpep1	serine carboxypeptidase 1	-	88924019	88955442
ASMM10P029870	24.9967	10.4434	12.1951	10.7488	68.7652	14.1424	68.395	19.3838	4.76005	3.82968	3.59028	3.21863	5.70249	3.62546	6.76585	3.96134	P	A	A	A	P	A	P	P	noncoding	ENSMUST00000121527	Gm13081	Ensembl	5599	chr4	+	143745786	143751385		chr4:143751319+143751385	GCGTTTATGATATTCAAGTAAGAAATACCAGATGGTTGCCAGAGTGCCTGATAAAATTAT	intergenic
ASMM10P010806	27.7161	20.8191	23.0848	20.4597	22.9997	19.2909	5	22.8328	4.90201	4.76028	4.46012	4.19128	4.11462	4.11021	2.39813	4.20849	P	A	A	P	A	P	A	P	noncoding	AK044271	AK044271	Genbank	2694	chr14	-	27426029	27428719		chr14:27426043-27426243	AGGAAGAGCAAAGGGGGACAGAAATTTGCTAAGTTCCAAGCACATGAGAAAAGTCATAGC	bidirectional	NM_001114879	D14Abb1e	DNA segment, Chr 14, Abbott 1 expressed	+	27428846	27483554
ASMM10P010806	27.7161	20.8191	23.0848	20.4597	22.9997	19.2909	5	22.8328	4.90201	4.76028	4.46012	4.19128	4.11462	4.11021	2.39813	4.20849	P	A	A	P	A	P	A	P	noncoding	AK044271	AK044271	Genbank	2694	chr14	-	27426029	27428719		chr14:27426043-27426243	AGGAAGAGCAAAGGGGGACAGAAATTTGCTAAGTTCCAAGCACATGAGAAAAGTCATAGC	bidirectional	NM_028945	D14Abb1e	DNA segment, Chr 14, Abbott 1 expressed	+	27428846	27483554
ASMM10P053004	40.0472	30.8208	42.7686	38.8544	36.4082	24.0784	13.8876	27.3319	5.41662	5.29315	5.30396	5.12199	4.77286	4.44692	4.34041	4.48706	P	P	P	P	P	P	A	P	noncoding	ENSMUST00000133515	Zfp606	Ensembl	3477	chr7	+	12489512	12495553		chr7:12489545+12489605	GAAGGATCATATATGCTCTTTCAGGAACCAGTGACTTTCAAAGATGTGGCTGTGGCCTTT	exon sense-overlapping	NM_026112	Zfp606	zinc finger protein 606	+	12478304	12496235
ASMM10P037145	91.4538	69.1064	96.5886	87.1044	168.822	196.963	61.7355	217.867	6.58207	6.41271	6.42138	6.25394	7.03456	7.5864	6.60039	7.59212	P	P	P	P	P	P	P	P	noncoding	AK051376	AK051376	Genbank	3799	chr7	-	141486120	141489918		chr7:141486144-141488508	TTCTTTGGGATGTTGGTGGCTCTGGCAATGTCCTGTGTTGGGCGAAAACAAATGATATTT	natural antisense	NM_053082	Tspan4	tetraspanin 4	+	141475235	141493427
ASMM10P021615	59.5129	40.7429	57.2646	67.6149	89.9689	78.9286	77.2689	91.338	5.98446	5.68518	5.70638	5.89744	6.08665	6.23145	6.95469	6.31629	P	P	P	P	P	P	P	P	noncoding	ENSMUST00000154237	Cyb5r1	Ensembl	2420	chr1	+	134405780	134411736		chr1:134408323+134408403	GCCTAGGGCATGCTTTCTGTTCTGTTTGTTTACTTAGTTCCTGTTTTAAATTGACTCTAA	exon sense-overlapping	NM_028057	Cyb5r1	cytochrome b5 reductase 1	+	134405989	134411738
ASMM10P026009	2393.32	1704.36	1668.65	2280.85	1560.3	1101.29	371.961	1244.74	11.1618	10.941	10.3745	10.9073	10.1143	10.0757	9.51178	10.1041	P	P	P	P	P	P	P	P	noncoding	AK137032	AK137032	Genbank	2671	chr3	+	85654983	85657652		chr3:85657588+85657652	TCTAAATGGAACTGGAAGCAAACCCACATGACTACTACAGAGATGCAAATAACTGCGGGC	intergenic
ASMM10P042619	81.1364	66.1638	75.0689	94.2437	86.818	71.3512	60.7258	82.7132	6.41458	6.35288	6.07521	6.36345	6.03656	6.08545	6.57281	6.15888	P	P	P	P	P	P	P	P	noncoding	ENSMUST00000156972	Robo4	Ensembl	3947	chr9	+	37401896	37414019		chr9:37404232+37404292	CTCAGATTAGGGCTGCCATGAGCTCCCTAGTCCATTATCGTTGCTCTGACTTCTTCCCAG	exon sense-overlapping	NM_028783	Robo4	roundabout homolog 4 (Drosophila)	+	37402045	37414022
ASMM10P042010	183.526	163.477	197.857	321.467	140.623	140.932	111.634	148.932	7.57215	7.62069	7.39162	8.08508	6.75968	7.09751	7.53619	7.04054	P	P	P	P	P	P	P	P	noncoding	AK138748	AK138748	Genbank	1050	chr9	-	94667207	94668818		chr9:94667222-94668144	ACAGGCATTTTGTCAACCAAGATCCCTTTTCCCAGATGACCCCAGCTAGTATCCAATTGA	intergenic
ASMM10P034679	22.5448	18.5897	15.6312	23.442	24.3486	13.07	11.8824	24.0656	4.61011	4.60616	3.92249	4.38728	4.19581	3.50423	4.11559	4.29427	P	A	A	P	P	A	A	P	noncoding	ENSMUST00000160182	Gm16239	Ensembl	2635	chr10	-	99179183	99184610		chr10:99179197-99179582	GAGCTCCAGACAGTCAAGTCTACACACTGAGGCTCTGCTTCTAATAACAACAACAAGCAT	intronic antisense	NM_027740	Poc1b	POC1 centriolar protein homolog B (Chlamydomonas)	+	99107170	99197988
ASMM10P020753	69.4311	72.9242	91.8403	95.9707	94.6664	97.7583	79.7036	105.909	6.20147	6.48891	6.35068	6.38654	6.16326	6.55229	7.00464	6.53456	P	P	P	P	P	P	P	P	noncoding	NR_102349	6430710C18Rik	RefSeq	1007	chr2	-	72784680	72813717		chr2:72784747-72784990	GTTACCCCCCACACTTTGAAAGTTAGATAATTACATTTACCAGTTCAAGAATTGGCATTT	intergenic
ASMM10P047955	34.7808	27.631	35.9338	39.6953	108.845	29.533	25.3411	37.674	5.22562	5.14266	5.06634	5.15048	6.37487	4.75856	5.22908	4.98923	P	P	P	P	P	M	P	P	noncoding	ENSMUST00000135048	Gm11770	Ensembl	548	chr11	-	120215081	120216993		chr11:120215095-120215201	TCCTGGTGCAGAGGCCCACCCAGATTGGAATTCCAATAAATTTGACTTTATCTATATAAA	intergenic
ASMM10P041913	7378.42	4839.4	5689.04	7703.53	7440.97	4509.24	2429.84	5147.95	12.7261	12.3909	12.1442	12.6394	12.3384	12.0869	12.5361	12.1354	P	P	P	P	P	P	P	P	noncoding	ENSMUST00000119091	Gm8087	Ensembl	567	chr9	-	78388900	78389467		chr9:78388917-78389467	AGGAAGTTTTTGGATGGCATCTATGTATCCAAGAAGGGAACCATGTAGCAGGCTGACAAG	intergenic
ASMM10P012040	48.5162	54.2218	58.9199	103.795	128.507	105.305	29.053	110.87	5.69056	6.08279	5.74328	6.48983	6.63189	6.66442	5.43054	6.60104	P	P	P	P	P	P	P	P	noncoding	AK139912	AK139912	Genbank	763	chr1	-	188583001	188608529		chr1:188583015-188583407	GGTTTAGCTGGACCTCTGTTTTGCTTACTATCAAATTAATGAAATATGAAATATCCCTCC	intronic antisense	NM_021408	Ush2a	Usher syndrome 2A (autosomal recessive, mild)	+	188262837	188965039
ASMM10P013300	22.7076	26.6413	24.7769	35.6991	37.3166	19.3145	5	16.975	4.62154	5.0908	4.56159	4.99634	4.80484	4.11254	2.39813	3.76471	P	P	P	P	P	P	A	A	noncoding	ENSMUST00000178304	Gm9630	Ensembl	402	chr15	+	14466267	14466669		chr15:14466516+14466669	TGTTTTGCCTTCCTGGAGGTAGACAAAATTAAACCTTGGCCAATCAAAATAGAACTATAC	intergenic
ASMM10P001419	690.789	327.562	873.081	296.097	1236.67	402.584	494.87	452.24	9.42899	8.62704	9.48091	7.96327	9.79101	8.63286	9.9968	8.65215	P	P	P	P	P	P	P	P	noncoding	ENSMUST00000128133	Rdh9	Ensembl	449	chr10	+	127776385	127788739		chr10:127776539+127776641	TCCTGTGCTTCTTCAGGGAGAGGCATGAGAGTGTTGGCTGCATGTCTGACGGAGAAGGGA	exon sense-overlapping	NM_153133	Rdh9	retinol dehydrogenase 9	+	127776404	127792697
ASMM10P031059	143.44	102.763	93.4091	141.66	232.716	391.148	121.466	428.295	7.2242	6.95806	6.37551	6.92418	7.49741	8.5931	7.67155	8.57569	P	P	P	P	P	P	P	P	noncoding	ENSMUST00000125652	Diablo	Ensembl	3386	chr5	-	123509764	123524143		chr5:123509781-123511218	AGGCAGGGTCTTTGACATATGCTTACTACTTTACCAAATAAACCTCATGCCCAAAAAACC	exon sense-overlapping	NM_023232	Diablo	diablo homolog (Drosophila)	-	123511329	123524164
ASMM10P031059	143.44	102.763	93.4091	141.66	232.716	391.148	121.466	428.295	7.2242	6.95806	6.37551	6.92418	7.49741	8.5931	7.67155	8.57569	P	P	P	P	P	P	P	P	noncoding	ENSMUST00000125652	Diablo	Ensembl	3386	chr5	-	123509764	123524143		chr5:123509781-123511218	AGGCAGGGTCTTTGACATATGCTTACTACTTTACCAAATAAACCTCATGCCCAAAAAACC	natural antisense	NM_198611	B3gnt4	UDP-GlcNAc:betaGal beta-1,3-N-acetylglucosaminyltransferase 4	+	123510459	123511882
ASMM10P019379	1553.13	1929.8	3027.19	2583.7	2181.7	4584.01	2189.89	5023.94	10.5513	11.1209	11.2319	11.0934	10.5905	12.1163	12.3771	12.1051	P	P	P	P	P	P	P	P	noncoding	uc008hzx.1	AK041356	UCSC_knowngene	4097	chr19	-	57075609	57079706		chr19:57075630-57077301	TATTTAATAACATCTCCTCCTCTCGCCTTGTTCTAAAGGGACATCTGATTCCCATTATTC	exon sense-overlapping	NM_001103178	Ablim1	actin-binding LIM protein 1	-	57033263	57119009
ASMM10P019379	1553.13	1929.8	3027.19	2583.7	2181.7	4584.01	2189.89	5023.94	10.5513	11.1209	11.2319	11.0934	10.5905	12.1163	12.3771	12.1051	P	P	P	P	P	P	P	P	noncoding	uc008hzx.1	AK041356	UCSC_knowngene	4097	chr19	-	57075609	57079706		chr19:57075630-57077301	TATTTAATAACATCTCCTCCTCTCGCCTTGTTCTAAAGGGACATCTGATTCCCATTATTC	exon sense-overlapping	NM_178688	Ablim1	actin-binding LIM protein 1	-	57033263	57216032
ASMM10P016299	132.556	168.361	146.093	226.669	212.849	351.538	141.222	362.634	7.10882	7.66546	6.97986	7.59008	7.37066	8.43155	7.90348	8.32776	P	P	P	P	P	P	P	P	noncoding	ENSMUST00000176564	Gm18417	Ensembl	648	chr17	-	55850481	55851129		chr17:55850498-55851129	GTGGCAGTTATCATGTATACAATCCTGTATATTCTATGGCCCACATCCTCCACAAGATTA	intronic antisense	NM_139138	Emr4	EGF-like module containing, mucin-like, hormone receptor-like sequence 4	+	55749983	55853662
ASMM10P056549	148.938	125.374	186.284	375.136	85.4948	122.971	86.881	138.681	7.27614	7.24398	7.31064	8.30899	6.01653	6.89926	7.13928	6.93293	P	P	P	P	P	P	P	P	noncoding	TCONS_00032513	XLOC_024527	Alexander et al 2013	536	chr8	-	89045630	89050709	TCONS_00032514, TCONS_00032517, TCONS_00032518, TCONS_00032525, TCONS_00032526	chr8:89045735-89047721	TTCCTTGGTAGATTCCAGGAGCAGCCCCCATCCATGGTTTGGAGGACTCGACCCTATGGA	intergenic
ASMM10P028080	102.236	97.4106	101.264	116.206	120.015	141.712	81.7645	167.753	6.73526	6.88569	6.48818	6.65158	6.52788	7.10672	7.04164	7.21229	P	P	P	P	P	P	P	P	noncoding	TCONS_00023201	XLOC_017924	Alexander et al 2013	798	chr4	-	137176480	137182253		chr4:137176546-137176878	AGACGAGTCTTTGTTTGTGGCTTCTCCTTTTGTGCATGCTTTTCTCGATGCCTACACATG	intergenic
humanlincRNA0341-_P1	122.417	108.371	113.917	172.879	121.301	155.568	181.231	172.104	6.99195	7.03646	6.65491	7.19341	6.54468	7.24337	8.31279	7.24758	P	P	P	P	P	P	P	P	noncoding	humanlincRNA0341-	humanlincRNA0341	lincRNA	10396	chr7	-	110288622	110299018		chr7:110288651-110288710	CACCCATCTCTTCGTTTGTCTGTCCATTCATTCTGCTCGTATGTTCATTCAACAAGTATT	intergenic
ASMM10P023954	110.074	16.0388	24.7708	210.529	576.38	20.2039	7.41402	20.443	6.84336	4.41416	4.56112	7.47844	8.7633	4.18557	3.42896	4.04318	P	A	P	P	P	P	A	P	noncoding	ENSMUST00000147223	Entpd6	Ensembl	2893	chr2	+	150749080	150763351		chr2:150763288+150763351	AGGATGTTGCTTTGTTTACTGGTCAAGTTCTTAGAACTTAAAAGCCCTGGTTTGGTCCCT	exon sense-overlapping	NM_172117	Entpd6	ectonucleoside triphosphate diphosphohydrolase 6	+	150749080	150771674
ASMM10P046360	77.0718	87.287	79.0972	118.561	96.7743	97.2389	46.3456	99.9076	6.34237	6.73228	6.14578	6.67862	6.19816	6.54391	6.15683	6.44998	P	P	P	P	P	P	P	P	noncoding	ENSMUST00000123754	Pno1	Ensembl	503	chr11	-	17208788	17211054		chr11:17209155-17209310	AAATGCTATCCTTGTTTCTGCCGGGTGTGGACCTGAAAAGGCCTTCATTCCTTTTGTCTT	exon sense-overlapping	NM_025443	Pno1	partner of NOB1 homolog (S. cerevisiae)	-	17203199	17211589
ASMM10P029717	87.4814	101.843	83.6762	119.33	128.894	149.543	50.7961	163.729	6.51747	6.94572	6.22075	6.68846	6.63625	7.18527	6.29794	7.17772	P	P	P	P	P	P	P	P	noncoding	ENSMUST00000150430	Gale	Ensembl	930	chr4	+	135965618	135967703		chr4:135966269+135966369	TAACTGATGCCCGTCGCCTCAGCCCCACCCTCCTAGGGTGGGGTAACAAGTGGGACTTAC	exon sense-overlapping	NM_178389	Gale	galactose-4-epimerase, UDP	+	135965164	135968178
ASMM10P047023	112.337	114.538	132.544	259.059	107.798	112.32	80.4812	119.963	6.87387	7.11546	6.8498	7.77917	6.36003	6.76119	7.02001	6.71295	P	P	P	P	P	P	P	P	noncoding	uc007jye.1	4933427D14Rik	UCSC_knowngene	4703	chr11	-	72154096	72207431		chr11:72181847-72182146	TTTCCAGTACCCACATGGTAGCACATAGCTATCTATAACTCCAGTTCCAGAAGATCCAAG	exon sense-overlapping	NM_028963	4933427D14Rik	RIKEN cDNA 4933427D14 gene	-	72154096	72203371
ASMM10P011775	19.4282	25.2113	43.4669	27.4355	20.2689	13.5207	5	22.4189	4.39584	5.01665	5.32555	4.61963	3.93393	3.55816	2.39813	4.17969	A	P	P	P	A	A	A	P	noncoding	AK087117	AK087117	Genbank	2440	chr1	-	183318208	183324396		chr1:183318222-183318377	AAGTCAGATGGGCATGAGAGCTGCCAAAACCAAAGCAAAAGGAAACAAAACCAAATAAGC	natural antisense	NM_181732	Aida	axin interactor, dorsalization associated	+	183297059	183324501
ASMM10P016522	32.8469	34.8419	42.7906	55.8766	36.1258	48.8776	45.6007	60.7039	5.1404	5.46154	5.30473	5.63448	4.76198	5.52174	6.13242	5.7007	P	P	P	P	P	P	P	P	noncoding	ENSMUST00000176375	Six3os1	Ensembl	1404	chr17	-	85613200	85616246	ENSMUST00000176958	chr17:85615878-85616246	AAGAAACCATTAGAAACTGCACTTCACTCCTCAGGAAGAGTTGACATCTCTCACTGCCCT	intergenic
ASMM10P049011	47.345	33.2544	45.2117	50.5622	59.9417	60.4835	36.7539	61.1797	5.65311	5.39737	5.38196	5.501	5.49844	5.83394	5.79647	5.71191	P	P	P	P	P	P	P	P	noncoding	ENSMUST00000147930	Poldip2	Ensembl	871	chr11	+	78516228	78517932		chr11:78516568+78516818	AAAGAAGTATAAGGTCCTTGTGGTCTTGGGGTTCAGGTAACAGGTGGGCTCTTTTGTCTT	exon sense-overlapping	NM_026389	Poldip2	polymerase (DNA-directed), delta interacting protein 2	+	78512295	78522736
ASMM10P012887	47.2198	65.4073	64.0183	65.0767	50.0288	73.6226	122.648	89.0225	5.64895	6.3366	5.85597	5.84488	5.2334	6.13084	7.68464	6.27467	P	P	P	P	P	P	P	P	noncoding	uc007wxg.1	AK045688	UCSC_knowngene	1115	chr15	-	81800790	81802613		chr15:81800819-81801701	GCACACACATAGTACACATACACACATGCAGGCAAACACTCATATACATGAAAATAAAAC	bidirectional	NM_153484	Tef	thyrotroph embryonic factor	+	81802672	81826863
ASMM10P056853	431.505	297.59	485.032	303.505	522.61	237.863	179.154	267.082	8.77654	8.4838	8.63741	8.00385	8.63286	7.86095	8.29466	7.88087	P	P	P	P	P	P	P	P	noncoding	uc008dpo.1	2410091C18Rik	UCSC_knowngene	285	chr17	+	78943833	78946469		chr17:78943945+78946295	AAGCCTTCATTCAAGGGTTTTATGGACACCAGCTTCACGATGTCTTAATCGCTCCTGGAA	exon sense-overlapping	NM_028611	Ndufaf7	NADH dehydrogenase (ubiquinone) 1 alpha subcomplex assembly factor 7	+	78937134	78948052
ASMM10P047774	24.0277	17.1841	14.4951	23.4913	22.098	22.5024	31.5485	23.1291	4.70504	4.50114	3.82563	4.39108	4.05465	4.34706	5.56108	4.22962	P	A	A	P	A	P	P	P	noncoding	ENSMUST00000126499	Abca9	Ensembl	2454	chr11	-	110156516	110168055		chr11:110156530-110158180	TCCTGAACTTGATGGGATTTTTACTGTAAATAAAGGAAACTAGCTGCCCATTGTGGATAT	exon sense-overlapping	NM_147220	Abca9	ATP-binding cassette, sub-family A (ABC1), member 9	-	110100821	110168153
ASMM10P050560	1433.42	1075.06	2567.1	2017.85	1013.35	3793.13	2191.96	4133.89	10.4373	10.2996	10.9821	10.7231	9.52839	11.841	12.3779	11.8168	P	P	P	P	P	P	P	P	noncoding	ENSMUST00000168738	Gm9075	Ensembl	794	chr12	+	3082666	3087041		chr12:3086981+3087041	CAATCTTCCTTGGATGAATCTTCCTCCATACATAGTTCATTCCTCAGTGTGAATAGCAGG	intergenic
ASMM10P034891	89.0874	69.0708	67.5419	61.0388	193.134	137.608	44.1215	154.216	6.54577	6.4124	5.93074	5.75683	7.23612	7.06386	6.08021	7.08994	P	P	P	P	P	P	P	P	noncoding	AK053215	AK053215	Genbank	2713	chr6	+	97234257	97236970		chr6:97236898+97236970	CATCATCTATGATTATTAAAAGGAAAGAGAAGGGAGGTGTTGCTTTCTTTTTCAGGTAAG	intergenic
ASMM10P044794	85.7061	42.7256	103.107	115.365	63.3758	141.805	70.673	151.923	6.49071	5.75601	6.5117	6.64116	5.58095	7.10794	6.81582	7.06879	P	P	P	P	P	P	P	P	noncoding	ENSMUST00000126694	Tfe3	Ensembl	6328	chrX	+	7764651	7775197		chrX:7772315+7772448	TATCGAAAGCACTCTAACCCTTTGATTTACCTCGGATTCTGCCATGTGGTCAGGTATTCG	exon sense-overlapping	NM_001105196	Tfe3	transcription factor E3	+	7762660	7775202
ASMM10P044794	85.7061	42.7256	103.107	115.365	63.3758	141.805	70.673	151.923	6.49071	5.75601	6.5117	6.64116	5.58095	7.10794	6.81582	7.06879	P	P	P	P	P	P	P	P	noncoding	ENSMUST00000126694	Tfe3	Ensembl	6328	chrX	+	7764651	7775197		chrX:7772315+7772448	TATCGAAAGCACTCTAACCCTTTGATTTACCTCGGATTCTGCCATGTGGTCAGGTATTCG	exon sense-overlapping	NM_001105197	Tfe3	transcription factor E3	+	7763942	7775202
ASMM10P044794	85.7061	42.7256	103.107	115.365	63.3758	141.805	70.673	151.923	6.49071	5.75601	6.5117	6.64116	5.58095	7.10794	6.81582	7.06879	P	P	P	P	P	P	P	P	noncoding	ENSMUST00000126694	Tfe3	Ensembl	6328	chrX	+	7764651	7775197		chrX:7772315+7772448	TATCGAAAGCACTCTAACCCTTTGATTTACCTCGGATTCTGCCATGTGGTCAGGTATTCG	exon sense-overlapping	NM_001271489	Tfe3	transcription factor E3	+	7762660	7775202
ASMM10P044794	85.7061	42.7256	103.107	115.365	63.3758	141.805	70.673	151.923	6.49071	5.75601	6.5117	6.64116	5.58095	7.10794	6.81582	7.06879	P	P	P	P	P	P	P	P	noncoding	ENSMUST00000126694	Tfe3	Ensembl	6328	chrX	+	7764651	7775197		chrX:7772315+7772448	TATCGAAAGCACTCTAACCCTTTGATTTACCTCGGATTCTGCCATGTGGTCAGGTATTCG	exon sense-overlapping	NM_001271490	Tfe3	transcription factor E3	+	7762660	7775202
ASMM10P044794	85.7061	42.7256	103.107	115.365	63.3758	141.805	70.673	151.923	6.49071	5.75601	6.5117	6.64116	5.58095	7.10794	6.81582	7.06879	P	P	P	P	P	P	P	P	noncoding	ENSMUST00000126694	Tfe3	Ensembl	6328	chrX	+	7764651	7775197		chrX:7772315+7772448	TATCGAAAGCACTCTAACCCTTTGATTTACCTCGGATTCTGCCATGTGGTCAGGTATTCG	exon sense-overlapping	NM_001271491	Tfe3	transcription factor E3	+	7764040	7775202
ASMM10P044794	85.7061	42.7256	103.107	115.365	63.3758	141.805	70.673	151.923	6.49071	5.75601	6.5117	6.64116	5.58095	7.10794	6.81582	7.06879	P	P	P	P	P	P	P	P	noncoding	ENSMUST00000126694	Tfe3	Ensembl	6328	chrX	+	7764651	7775197		chrX:7772315+7772448	TATCGAAAGCACTCTAACCCTTTGATTTACCTCGGATTCTGCCATGTGGTCAGGTATTCG	exon sense-overlapping	NM_172472	Tfe3	transcription factor E3	+	7762660	7775202
ASMM10P022177	171.165	132.871	175.561	335.409	78.5455	78.8742	57.5436	87.3981	7.47116	7.32754	7.2335	8.14374	5.89203	6.23061	6.49582	6.24799	P	P	P	P	P	P	P	P	noncoding	NR_040745	B230312C02Rik	RefSeq	1336	chr2	-	180370857	180385885		chr2:180382652-180383052	TCACTGTGATGGACGGCATCCTCAAACTGTAAGCCAACAGATGCCCTTCCTTAAATTACT	intergenic
ASMM10P025098	29.7322	21.7265	39.9724	30.4142	33.5098	70.9391	39.0695	86.4823	5.00159	4.81909	5.21166	4.76925	4.65445	6.07653	5.89502	6.23008	P	A	P	P	P	P	P	P	noncoding	ENSMUST00000176742	Gm20633	Ensembl	2831	chr3	-	96243549	96246380		chr3:96243563-96246380	GTTGGTTGACAGTACTGATTTTGTTACCCTACTAGGTGAAGGAATAAACCTTGGAACTAA	natural antisense	NM_013549	Hist2h2aa1	histone cluster 2, H2aa1	+	96245537	96246115
ASMM10P041628	766.034	659.527	764.28	603.448	422.488	232.8	46.4188	262.091	9.56653	9.60228	9.29143	8.96355	8.34507	7.83163	6.15963	7.85595	P	P	P	P	P	P	P	P	noncoding	ENSMUST00000122673	Gm25545	Ensembl	323	chr10	+	75442619	75442942		chr10:75442882+75442942	GCTTTCAGATTCCTTTATTTCAGTGCCGAAGAATCAGACCAGTGATGGTCCTGTTTGTAT	intergenic
ASMM10P017005	25.6373	25.9475	32.4735	31.8559	110.706	40.7371	31.2239	44.7155	4.79513	5.05517	4.93281	4.83409	6.40079	5.24669	5.54225	5.24559	P	P	P	P	P	P	P	P	noncoding	AK137176	AK137176	Genbank	4372	chr17	+	31751256	31755621		chr17:31755544+31755621	GGGTTTCTCTGGATGTTTCCCTAATATTTTGGGGAATATATTTCCCCAATTTTTGAAAAC	intergenic
ASMM10P015843	56.3857	43.3447	42.0815	77.8297	103.568	42.254	9.02342	46.6547	5.9144	5.77787	5.28233	6.09934	6.29809	5.30314	3.70993	5.31345	P	P	P	P	P	P	A	P	noncoding	AK086687	AK086687	Genbank	1418	chr17	-	28174657	28176074		chr17:28174674-28175436	GTCAACTGAGATGCTTGCTGTATGAGAGGCAGTGGAAGGCAGATATAAATATAGTATTTT	intergenic
ASMM10P022315	101.978	95.7867	99.6931	159.466	115.543	97.3333	48.5007	106.743	6.73015	6.86474	6.46472	7.08444	6.46967	6.54526	6.22518	6.54577	P	P	P	P	P	P	P	P	noncoding	ENSMUST00000148089	E030013I19Rik	Ensembl	2675	chr2	+	12301024	12311300		chr2:12302224+12302285	CAAAAGAGTATACCAACTCCAGAAAAGAGTGGTTATATGGCTGTCACCTCTACCTTTGAG	natural antisense	NM_001001309	Itga8	integrin alpha 8	-	12106659	12301920
ASMM10P040646	51.5065	47.3576	46.5907	50.4432	145.768	70.7346	27.826	73.9567	5.77852	5.89744	5.42513	5.49782	6.81862	6.07221	5.36358	5.99219	P	P	P	P	P	P	P	P	noncoding	ENSMUST00000166673	Gm17072	Ensembl	1353	chr8	+	81827662	81829275		chr8:81829185+81829275	GGAGGCAGAGGACATTATAGAGCCAGTCATTCAGGACTTAATATTTTCTTGTGTGTAGTG	intron sense-overlapping	NM_001024617	Inpp4b	inositol polyphosphate-4-phosphatase, type II	+	81715199	82122561
ASMM10P001811	823.121	737.063	972.587	877.98	749.253	247.754	63.8082	264.884	9.66713	9.75819	9.63018	9.52717	9.11582	7.91766	6.65284	7.87207	P	P	P	P	P	P	P	P	noncoding	ENSMUST00000134787	2610307P16Rik	Ensembl	1275	chr13	-	28460033	28521108		chr13:28505903-28521069	TTATTCAAAATGAGCTGCGGGGCTGTGCTGTGGATTTGTTTTCAGGATGTGTTCCTGAGT	intergenic
ASMM10P040192	31.0997	25.9362	42.8488	60.5021	68.7703	50.9985	34.8147	49.2976	5.06468	5.05433	5.30684	5.7457	5.70267	5.58396	5.70988	5.39178	P	P	P	P	P	P	P	P	noncoding	ENSMUST00000118021	Defa-ps4	Ensembl	183	chr8	+	21119165	21119348		chr8:21119287+21119348	TGTGTCTGTCTCCTTTGGAAACCCAGAAGGCTCTGATCTTCAAGAAGAATGTGAGTACTG	intergenic
ASMM10P058256	24.3998	11.6396	21.0616	28.8395	29.2501	23.8415	22.4755	26.5734	4.72634	3.97277	4.33226	4.69424	4.46012	4.43095	5.05261	4.44353	P	A	A	P	P	P	P	P	noncoding	AA546430	humanlincRNA2156	lincRNA	497	chr14	+	71728354	71728798	ENSMUST00000134732, NM_030248	chr14:71728703+71728770	ATGGTGCTAGACTGGAGGAGGCAGAGACACCCACTCGCAGCACGGACACTTTCCTACAAT	intergenic
ASMM10P037820	119.179	91.2818	142.067	146.399	149.653	111.462	138.167	106.385	6.95502	6.79644	6.94009	6.97014	6.8585	6.75117	7.87146	6.54028	P	P	P	P	P	P	P	P	noncoding	ENSMUST00000172625	Gm18128	Ensembl	511	chr7	+	42734408	42734919		chr7:42734846+42734919	TAGATCAAAATCTCATTTCTCCACCACATGTTGTAGCAGCTTCATCACCAAGAGGCCCAA	intergenic
ASMM10P015120	175.794	145.428	197.528	230.987	217.098	161.742	90.5577	171.71	7.51063	7.45465	7.38947	7.6184	7.39537	7.29984	7.20834	7.24428	P	P	P	P	P	P	P	P	noncoding	ENSMUST00000114986	Fam178b	Ensembl	851	chr1	-	36562695	36589317		chr1:36589250-36589317	TTATTTGACATCTGCTGGGAGGGCTCCAGTGGCCTCTGCATCTTTCTGTGCTTGCCCAGT	exon sense-overlapping	NM_001126046	Fam178b	family with sequence similarity 178, member B	-	36562695	36683183
ASMM10P015120	175.794	145.428	197.528	230.987	217.098	161.742	90.5577	171.71	7.51063	7.45465	7.38947	7.6184	7.39537	7.29984	7.20834	7.24428	P	P	P	P	P	P	P	P	noncoding	ENSMUST00000114986	Fam178b	Ensembl	851	chr1	-	36562695	36589317		chr1:36589250-36589317	TTATTTGACATCTGCTGGGAGGGCTCCAGTGGCCTCTGCATCTTTCTGTGCTTGCCCAGT	exon sense-overlapping	NM_027957	Fam178b	family with sequence similarity 178, member B	-	36562695	36593332
ASMM10P019597	107.166	87.2316	110.117	125.515	124.005	101.645	87.9201	101.576	6.80191	6.73135	6.60475	6.75935	6.58025	6.6127	7.16058	6.47123	P	P	P	P	P	P	P	P	noncoding	uc008gol.1	Ahnak	UCSC_knowngene	1195	chr19	+	8989283	9076919		chr19:9067536+9067601	GACTACTCACTTTCTGTGCTGTCTAAAGTTCTATCTCAGATCTCAGCTTCCTCAATAGCC	exon sense-overlapping	NM_001039959	Ahnak	AHNAK nucleoprotein (desmoyokin)	+	8989283	9076919
ASMM10P019597	107.166	87.2316	110.117	125.515	124.005	101.645	87.9201	101.576	6.80191	6.73135	6.60475	6.75935	6.58025	6.6127	7.16058	6.47123	P	P	P	P	P	P	P	P	noncoding	uc008gol.1	Ahnak	UCSC_knowngene	1195	chr19	+	8989283	9076919		chr19:9067536+9067601	GACTACTCACTTTCTGTGCTGTCTAAAGTTCTATCTCAGATCTCAGCTTCCTCAATAGCC	exon sense-overlapping	NM_009643	Ahnak	AHNAK nucleoprotein (desmoyokin)	+	8989283	9019195
ASMM10P022110	27.8421	18.0892	21.6548	28.6909	26.2738	30.1186	64.3746	33.156	4.9075	4.56684	4.37219	4.68627	4.30677	4.78948	6.66774	4.78683	P	A	A	P	A	P	P	P	noncoding	AK083486	AK083486	Genbank	3806	chr2	-	174276554	174280360		chr2:174276568-174280360	GCCATGGCACAGGCACACCCCACATGTAATACCCAAGTATACTTTTAAAACTTTAAAACC	intergenic
ASMM10P010771	65.2115	50.9933	82.8062	94.3962	55.1172	63.3804	78.3217	59.628	6.11742	5.99891	6.20672	6.36615	5.37575	5.90354	6.97665	5.67365	P	P	P	P	P	P	P	P	noncoding	uc007sqx.1	AK076711	UCSC_knowngene	794	chr14	-	24375652	24377252		chr14:24375666-24376088	ATGGTGATACTTAAGTGATTCTTTGGACACCCTTAAATAAACCGCCCATTGTTGTATATG	intergenic
ASMM10P056766	34.123	19.9938	24.7279	33.9491	208.682	61.5744	56.1852	60.5766	5.19486	4.70474	4.5595	4.92335	7.34488	5.86161	6.45872	5.69717	P	A	A	P	P	P	P	P	noncoding	uc007tuk.3	TCR-alpha chain	UCSC_knowngene	292	chr14	+	54173719	54220781		chr14:54173732+54220520	AGACTTCAGGTCAACCTTGACATCCAGAACCCAGAACCTGCTGTGTACCAGTTAAAAGAT	intergenic
ASMM10P030848	105.245	87.4913	76.9868	89.415	173.159	84.4901	19.6088	93.8938	6.77775	6.73568	6.10647	6.29056	7.07305	6.33751	4.84679	6.35643	P	P	P	P	P	P	P	P	noncoding	AK016092	AK016092	Genbank	1211	chr10	-	71484308	71485518		chr10:71484324-71485500	GCCCAGGAGGGTTGATTGGCAGGCTGGAAGACAAATGCCCAATAAAGGCATTTATTTTTT	intergenic
ASMM10P048659	42.697	34.6954	54.3565	79.3796	63.5481	42.8117	30.9527	43.1943	5.50875	5.45451	5.63657	6.12443	5.58426	5.32617	5.52574	5.19144	P	P	P	P	P	P	P	P	noncoding	ENSMUST00000126308	Mfap4	Ensembl	1770	chr11	+	61485515	61488900		chr11:61485556+61485618	TGGAGTTCTCTTGAAACTTAAGTTCTGGGGATATTGGGCCTTCCTCTGAAAGTTGAGAGG	exon sense-overlapping	NM_029568	Mfap4	microfibrillar-associated protein 4	+	61485443	61488704
ASMM10P048659	42.697	34.6954	54.3565	79.3796	63.5481	42.8117	30.9527	43.1943	5.50875	5.45451	5.63657	6.12443	5.58426	5.32617	5.52574	5.19144	P	P	P	P	P	P	P	P	noncoding	ENSMUST00000126308	Mfap4	Ensembl	1770	chr11	+	61485515	61488900		chr11:61485556+61485618	TGGAGTTCTCTTGAAACTTAAGTTCTGGGGATATTGGGCCTTCCTCTGAAAGTTGAGAGG	natural antisense	NM_011841	Mapk7	mitogen-activated protein kinase 7	-	61488811	61494203
ASMM10P016985	305.976	289.7	354.692	315.889	411.233	327.062	187.431	353.54	8.28408	8.4429	8.19844	8.05888	8.30655	8.32119	8.36313	8.28695	P	P	P	P	P	P	P	P	noncoding	ENSMUST00000155703	Igfbp2	Ensembl	906	chr1	+	72848698	72852148		chr1:72848977+72849085	TCACACGTTAGCTAATAGTCTTCTCCTTAATTACAACAGCCACCCTCCTCAGGGAGGTTA	exon sense-overlapping	NM_008342	Igfbp2	insulin-like growth factor binding protein 2	+	72824479	72852471
ASMM10P040049	2779.85	1982.87	2970.81	2013.34	7573.84	4719.77	1176.96	5280.62	11.3677	11.1568	11.2006	10.7197	12.3648	12.1522	11.403	12.1711	P	P	P	P	P	P	P	P	noncoding	ENSMUST00000098955	Gm16589	Ensembl	1782	chr8	+	4087542	4089900		chr8:4089707+4089900	ACCCCGTACCTCTCCTTAGTATGCAAAAATCTGGAAAGACTGTCTATTTTTTAATATAGG	intergenic
ASMM10P046186	50.4159	48.5342	23.6721	34.2898	46.4664	49.2641	121.567	53.9427	5.7457	5.93125	4.49293	4.93804	5.12463	5.53294	7.67286	5.52882	P	P	P	P	P	P	P	P	noncoding	AK037511	AK037511	Genbank	2917	chr10	+	128595614	128598623		chr10:128598560+128598623	TCAGTGAGAGTAATGGACCTTTAGCCCTGTGGAACCATCAATCCAAATAAAGTCTTGCTT	intergenic
ASMM10P052267	108.037	90.5842	99.2768	109.825	114.394	98.0143	60.5673	112.127	6.81399	6.78601	6.45771	6.56999	6.45153	6.55722	6.56911	6.61419	P	P	P	P	P	P	P	P	noncoding	AK042309	AK042309	Genbank	1843	chr13	-	112424221	112426340		chr13:112424352-112425855	AAGTTTTGCTTCCCAGCATTCATGTTGACTGACACACAACCACCTGTAACTCCAGCGATA	intergenic
ASMM10P014814	417.638	389.705	516.272	476.485	459.828	487.702	142.217	528.921	8.73172	8.88058	8.72338	8.63462	8.45082	8.90106	7.91571	8.87226	P	P	P	P	P	P	P	P	noncoding	ENSMUST00000122114	Gm15885	Ensembl	388	chr16	+	4539307	4539695		chr16:4539569+4539695	AAGTGATTCTTTGGTTTCCCTCTTTGGGAATCGCTGGCTCACAAGGTTTTCTGTGGTGAT	intergenic
ASMM10P018183	59.7924	39.4657	62.1623	76.7556	67.1749	87.4904	25.5908	99.7115	5.99013	5.64069	5.81397	6.08088	5.66626	6.38868	5.24373	6.44764	P	P	P	P	P	P	P	P	noncoding	ENSMUST00000173356	Greb1l	Ensembl	3701	chr18	+	10325176	10502412		chr18:10502351+10502412	ATAACCTTGTGTACATACTGAGTTCCATCCAGAGCTCCTTAGTGGGGCCATGTCTCATAA	exon sense-overlapping	NM_001083628	Greb1l	growth regulation by estrogen in breast cancer-like	+	10325178	10562941
ASMM10P043129	3561.6	3302.08	3810.46	3639.43	7144.25	2732.76	2057.67	3146.7	11.7177	11.8732	11.5441	11.5891	12.2893	11.3887	12.2944	11.4444	P	P	P	P	P	P	P	P	noncoding	ENSMUST00000118045	Gm15896	Ensembl	440	chr9	+	82202647	82203398		chr9:82202669+82203045	CTTCTGACTGAAGCAAGAACTGCAAACAGCATTTCAATGCACTTCTCACATTCGGAGGAA	intergenic
ASMM10P035257	17.2554	12.0196	10.9391	20.2457	25.8316	39.1186	31.4236	41.5513	4.22681	4.01898	3.44851	4.17787	4.28123	5.18568	5.55275	5.13393	A	A	A	P	P	P	P	P	noncoding	2_00025431	Art4	Lei Sun et al 2012	226	chr6	+	136851060	136851601		chr6:136851411+136851601	AGACAGGTGTGTCAATGTCACAGGTGTGTGCAGGCAGAGGCAGTGTCACAGGTGTGTGCA	intronic antisense	NM_026639	Art4	ADP-ribosyltransferase 4	-	136848450	136857600
ASMM10P038966	1070.9	972.21	1342.59	1728.61	992.462	899.384	623.664	1017.16	10.0456	10.1609	10.0761	10.5016	9.50058	9.78885	10.3728	9.81872	P	P	P	P	P	P	P	P	noncoding	ENSMUST00000129618	Tnni2	Ensembl	895	chr7	+	142442907	142444408		chr7:142442919+142442979	GCCCACAGTCCCTGAGGCCTGGCTATATCCTGCCTCCTTATCCCCATTACCCCCTTCAGC	exon sense-overlapping	NM_009405	Tnni2	troponin I, skeletal, fast 2	+	142442467	142444405
ASMM10P014422	244.412	209.65	237.84	297.266	426.705	383.279	179.812	419.541	7.98097	7.98576	7.64481	7.97053	8.35559	8.55839	8.29876	8.54651	P	P	P	P	P	P	P	P	noncoding	NR_040522	4932412D23Rik	RefSeq	715	chr16	-	42796387	42875762		chr16:42796401-42796748	CTGTGCTGTCCCCTGATGCTACAACATTAGGCCCTGATTAAAGACATTTTTTGAGTTGTC	intergenic
ASMM10P010914	45.3193	29.9639	28.8662	35.0796	62.921	60.6625	29.5213	66.9303	5.58982	5.25521	4.7668	4.97133	5.56972	5.83822	5.45572	5.8408	P	P	P	P	P	P	P	P	noncoding	AK084007	AK084007	Genbank	3916	chr14	-	40895250	40899166		chr14:40895267-40897500	CCATCTAACTTACTGTATAGCAGTCAATCCCCTATTTTCTAAGAAGAAACCAATTATGTG	intergenic
ASMM10P051444	4745.61	4322.56	18803.3	4201.21	10688.4	7044.05	5115.32	8032.32	12.1058	12.2393	13.8849	11.7758	12.8559	12.7699	13.6285	12.8142	P	P	P	P	P	P	P	P	noncoding	uc029rzf.1	BC057675	UCSC_knowngene	3103	chr13	-	21764228	21767331	AK144717	chr13:21764389-21767331	TTGTGGCTTTAATACAAGCTCTATATATACAGACAAAGAGAGCTGTTGACATCTGCAGAG	intergenic
ASMM10P012142	94.6766	78.9288	111.227	148.731	76.5337	66.9693	61.2884	81.4724	6.62835	6.59468	6.61838	6.99208	5.85682	5.98222	6.58793	6.13564	P	P	P	P	P	P	P	P	noncoding	ENSMUST00000165663	Cenpf	Ensembl	609	chr1	-	189683825	189688035		chr1:189684604-189684666	CATCTAACAGTTTTAAAAAACTTTGGTGTTTCCAACCTCATCTCTTCTGGGGTATTAATG	exon sense-overlapping	NM_001081363	Cenpf	centromere protein F	-	189640613	189688086
ASMM10P011277	29.9651	42.5607	32.7512	41.1096	40.6417	29.3541	18.529	28.5012	5.01183	5.75047	4.94459	5.20171	4.92967	4.74871	4.76086	4.55257	P	P	P	P	P	P	P	P	noncoding	AK139460	AK139460	Genbank	4804	chr14	-	70046105	70050909		chr14:70046603-70050909	AACTGAAATTGAAAAATAAAACTGGGCCTATAGGAAATGGAGCTGGGATGGGCCTGCCAG	natural antisense	NM_028560	Pebp4	phosphatidylethanolamine binding protein 4	+	69840419	70059886
ASMM10P049027	1209.74	1042.1	2155.42	709.709	3365.06	1469.82	1113.61	1632.65	10.2083	10.2509	10.7397	9.1998	11.19	10.4976	11.3232	10.5047	P	P	P	P	P	P	P	P	noncoding	ENSMUST00000122169	Gm11203	Ensembl	741	chr11	+	79897221	79897962		chr11:79897837+79897962	TATCCCCATCGTCTATGAACTGGACAAGAACTTGAAGCCCATCAAGCCTATGTAGTTCCT	intergenic
ASMM10P015327	77.68	64.9344	76.2324	126.704	56.1004	45.1769	13.1281	37.7641	6.35441	6.3273	6.09313	6.77249	5.40062	5.40879	4.26229	4.99245	P	P	P	P	P	P	A	P	noncoding	TCONS_00012168	XLOC_009222	Alexander et al 2013	240	chr16	+	77694449	77695619		chr16:77695559+77695619	AAGCTGCCTCATGGTACAAGGAACTGAATTCTCTCAACAACCATATAAACTCAAACATCC	intergenic
ASMM10P002691	79.2689	63.5942	124.632	99.4026	152.067	80.6101	49.1572	100.019	6.38183	6.29867	6.77189	6.43476	6.88244	6.26605	6.24621	6.45132	P	P	P	P	P	P	P	P	noncoding	ENSMUST00000148966	Mpv17l	Ensembl	2315	chr16	+	13940694	13948582		chr16:13941028+13942119	TTCTACGTCGGAAACATCAAAGACCTGGTGGCCTGTTATAGTCTCAGCTAATGCCATGGC	exon sense-overlapping	NM_033564	Mpv17l	Mpv17 transgene, kidney disease mutant-like	+	13940694	13949357
ASMM10P056413	66.1643	72.4597	101.308	174.702	49.8409	61.6906	58.6461	73.9285	6.1373	6.48076	6.48921	7.20689	5.22794	5.86369	6.52395	5.99149	P	P	P	P	P	P	P	P	noncoding	TCONS_00027079	XLOC_019844	Alexander et al 2013	88	chr6	+	44206249	44208550		chr6:44206283+44208503	CCCAACTGTTTGGGAAATGAAAGAAATTTATTGTCATTACCTCATCTCTTCACTCCTAAT	intergenic
ASMM10P035463	968.022	980.623	2167.79	1369.28	1184.39	1811.03	1768.47	1982.88	9.89299	10.1735	10.7474	10.1617	9.73421	10.792	12.0601	10.7799	P	P	P	P	P	P	P	P	noncoding	uc009faw.1	AK213652	UCSC_knowngene	121	chr7	-	6190296	6190417		chr7:6190310-6190417	AGCTTTCTCGGGTACCTCTCCCCACCTCATTCCTTTAGGCTATGGAGAGAACCAGATCCG	natural antisense	NM_001146024	Zfp444	zinc finger protein 444	+	6172512	6193104
ASMM10P030817	21.2629	25.1269	26.4178	28.1199	76.2421	26.2818	7.00954	29.8326	4.52343	5.01248	4.64932	4.65719	5.8515	4.5775	3.34648	4.62475	P	P	P	P	P	P	A	P	noncoding	ENSMUST00000130630	Gm15787	Ensembl	284	chr5	-	110162452	110176443		chr5:110162470-110162609	ATAGAAAAGAAAAGAAGAGCCAAGCCAAGTGTAGCAGGGCATGTCTGCAACACTAGCACT	intronic antisense	NM_172717	Chfr	checkpoint with forkhead and ring finger domains	+	110135839	110171972
ASMM10P056522	49.3935	45.3506	78.622	91.0977	44.9244	41.6396	21.4797	45.2748	5.71769	5.8379	6.13572	6.31601	5.07687	5.28072	4.98477	5.26377	P	P	P	P	P	P	P	P	noncoding	TCONS_00032281	XLOC_023715	Alexander et al 2013	1713	chr8	+	65209121	65219368	TCONS_00032283	chr8:65214339+65217344	TGGGAAAAGGAGTGTCTGTCATTTTGCTGGCCTCTTGATAAATGGTCACTGGAAGGAATG	intergenic
ASMM10P034286	721.072	1369.14	1058.92	2095.8	383.453	679.144	314.568	758.647	9.48245	10.6249	9.74983	10.7819	8.2086	9.38033	9.23532	9.39342	P	P	P	P	P	P	P	P	noncoding	ENSMUST00000169004	Chrm2	Ensembl	697	chr6	+	36388194	36444497		chr6:36444432+36444497	GAGATGAAGACTATACTTACTCCTTCCTTTCCATCCTCTGAGGTGCAGCATCACCTTCTT	exon sense-overlapping	NM_203491	Chrm2	cholinergic receptor, muscarinic 2, cardiac	+	36388083	36524774
ASMM10P015852	73.7845	38.469	37.9458	40.2231	108.53	84.3655	42.4409	87.8456	6.28597	5.60374	5.1421	5.16971	6.36938	6.33496	6.01705	6.25488	P	P	P	P	P	P	P	P	noncoding	ENSMUST00000126683	Srpk1	Ensembl	4956	chr17	-	28595462	28600886		chr17:28595807-28598901	TATTCTTAGCCTGTGGAACTAGTACCTAAAGTAGACCGTATACTAAGACAATGAATATGC	exon sense-overlapping	NM_016795	Srpk1	serine/arginine-rich protein specific kinase 1	-	28589591	28622454
ASMM10P038253	33.3637	31.3258	45.0219	51.3324	25.3084	28.8048	11.802	20.4613	5.16248	5.31465	5.37551	5.52249	4.25064	4.71942	4.10485	4.0446	P	P	P	P	P	P	A	P	noncoding	uc009iee.1	AK132723	UCSC_knowngene	1285	chr7	+	84152357	84194973		chr7:84194437+84194973	ACCTTACAGAAAAACTATTAAAGGAAATCAAGAATGCAGGCATGGGCAATGTTCGGTATT	bidirectional	NM_133722	Abhd17c	abhydrolase domain containing 17C	-	84109355	84151893
ASMM10P012015	92.6102	111.861	103.996	139.368	113.407	130.85	77.3726	162.164	6.59952	7.08338	6.5237	6.90226	6.43684	6.98775	6.95708	7.16268	P	P	P	P	P	P	P	P	noncoding	uc011zlu.1	Khnyn	UCSC_knowngene	3936	chr14	+	55884968	55896781		chr14:55894099+55894159	GTGAGAGAATAGGGCACCGGCTCACACCTTTCTCTAAACCAGCTCTTCTCTGGCCACTGG	exon sense-overlapping	NM_027143	Khnyn	KH and NYN domain containing	+	55884968	55896781
ASMM10P002590	351.254	303.238	478.801	533.169	289.273	115.213	21.8768	126.155	8.48143	8.51174	8.61657	8.79005	7.80487	6.79858	5.01077	6.79275	P	P	P	P	P	P	P	P	noncoding	ENSMUST00000147235	Gm13705	Ensembl	493	chr2	+	73584859	73589208		chr2:73585012+73588863	GAATTTGACGATGGCTTGCACTACATCAGGATGCAGAAGAAGATATAGTAAGAGCCTACC	intergenic
ASMM10P002932	42.5796	47.4018	133.494	56.0607	164.564	87.3511	73.0797	87.6948	5.50391	5.89901	6.85984	5.63849	7.00215	6.38626	6.8677	6.25187	P	P	P	P	P	P	P	P	noncoding	ENSMUST00000153377	Mesdc2	Ensembl	1109	chr7	+	83892329	83898080		chr7:83892879+83895529	GGTTCTAAAGAAAGATGATGACATAGAAGAAGGAGACCTTCCAGAACACAAGAGACCCTC	exon sense-overlapping	NM_023403	Mesdc2	mesoderm development candidate 2	+	83891999	83901532
ASMM10P001604	216.767	171.114	201.457	525.408	83.1711	89.2977	68.1193	97.0342	7.80487	7.68724	7.41616	8.76885	5.97737	6.41954	6.75901	6.40605	P	P	P	P	P	P	P	P	noncoding	ENSMUST00000131366	Clhc1	Ensembl	788	chr11	+	29563832	29578346		chr11:29569380+29575344	CCCAGGAAAAATGACCTGATACAACTAATAACAGCATGTCCCCAGATTGACTTAATTAGA	exon sense-overlapping	NM_001163521	1700034F02Rik	RIKEN cDNA 1700034F02 gene	+	29547949	29578352
ASMM10P001604	216.767	171.114	201.457	525.408	83.1711	89.2977	68.1193	97.0342	7.80487	7.68724	7.41616	8.76885	5.97737	6.41954	6.75901	6.40605	P	P	P	P	P	P	P	P	noncoding	ENSMUST00000131366	Clhc1	Ensembl	788	chr11	+	29563832	29578346		chr11:29569380+29575344	CCCAGGAAAAATGACCTGATACAACTAATAACAGCATGTCCCCAGATTGACTTAATTAGA	exon sense-overlapping	NM_028504	1700034F02Rik	RIKEN cDNA 1700034F02 gene	+	29547949	29578352
ASMM10P015172	1288.86	1093.3	1387.78	1550.23	1734.77	507.183	474.358	566.792	10.2961	10.3207	10.1178	10.3411	10.2491	8.95739	9.91857	8.97636	P	P	P	P	P	P	P	P	noncoding	uc007zgh.1	AK038731	UCSC_knowngene	2928	chr16	+	43618987	43621915		chr16:43620800+43620876	GATCAAGAAATCATAAGATTTTCCAATTATATACAGAGTCCTGAAGGGGTTCCAGCTTAA	exon sense-overlapping	NM_019778	Zbtb20	zinc finger and BTB domain containing 20	+	43247283	43619123
[truncated: 24,565 more rows]
