# Supplementary material for: Aberrant Expression Profiles of lncRNAs and Their Associated Nearby Coding Genes in the Hippocampus of the SAMP8 Mouse Model with AD
Source: Mol Ther Nucleic Acids. 2020 Feb 19;20:140–54. doi: 10.1016/j.omtn.2020.02.008 (PMC7066064; doi:10.1016/j.omtn.2020.02.008)
Supplement: Table S3. Differentially Expressed lncRNAs [file mmc4.xls]

## Sheet: up_SAMP8_vs_SAMR1
# Fold Change cut-off: 2.0 # P-value cut-off: 0.05 # Condition pairs: SAMP8 vs SAMR1 # Column A: ProbeName it represents probe name. # Column B: P-value, P-value calculated from unpaired t-test. # Column C: FDR, FDR is calculated from Benjamini Hochberg FDR. # Column D: Fold Change, the absolute ratio (no log scale) of normalized intensities between two conditions. # Column E: Regulation, it depi…
ModH_vs_ConH 2.0 fold up regulated LncRNAs
	P-value and FDR		Fold change and Regulation		Annotations																			Group--Raw Intensity		Group--Normalized Intensity		Raw Intensity								Normalized Intensity
ProbeName	P-value	FDR	Fold Change	Regulation	type	seqname	GeneSymbol	source	RNAlength	chrom	strand	txStart	txEnd	Xhyb	probeCoordinates	Sequence	relationship	Associated_gene_acc	Associated_gene_name	Associated_protein_name	Associated_gene_strand	Associated_gene_start	Associated_gene_end	group-ModH(raw)	group-ConH(raw)	group-ModH(normalized)	group-ConH(normalized)	[Mod1H, ModH](raw)	[Mod2H, ModH](raw)	[Mod3H, ModH](raw)	[Mod4H, ModH](raw)	[Con1H, ConH](raw)	[Con2H, ConH](raw)	[Con3H, ConH](raw)	[Con4H, ConH](raw)	[Mod1H, ModH](normalized)	[Mod2H, ModH](normalized)	[Mod3H, ModH](normalized)	[Mod4H, ModH](normalized)	[Con1H, ConH](normalized)	[Con2H, ConH](normalized)	[Con3H, ConH](normalized)	[Con4H, ConH](normalized)
humanlincRNA1590+_P1	0.0183934	0.0904145	2.42607	up	noncoding	humanlincRNA1590+	humanlincRNA1590	lincRNA	24759	chr5	+	98098258	98123017		chr5:98122781+98122840	TTAGTTAAGGATTCTGAGTTGCTGCCTTAGAGTCTTGATTGAGCTGCGGGACAAAGATGC	intergenic							78.0776	28.2486	6.14696	4.86834	47.6485	112.077	44.8404	107.745	33.2891	28.8395	25.1347	25.731	5.16367	6.75864	6.1063	6.55924	5.15961	5.20194	4.58139	4.53043
ASMM10P012134	0.00907374	0.0631313	2.82562	up	noncoding	AK087229	AK087229	Genbank	2151	chr14	+	67476872	67502079		chr14:67501855+67502079	GAATTATGTCCTGACACCCAAGGCTGTTAAGGAGGATTTCAGATTTCGGAGATAAGACCC	intergenic							135.447	38.5276	6.7841	5.28554	285.418	93.4271	48.4532	114.489	46.335	35.3449	42.6018	29.8286	7.78531	6.48487	6.22252	6.64372	5.62209	5.48081	5.29915	4.74009
ASMM10P039504	0.0393273	0.136434	2.0888	up	noncoding	uc009meg.2	AK141620	UCSC_knowngene	2562	chr8	-	71624416	71626978	NM_001029873	chr8:71626813-71626978	GAGTGTTCATGAGTGCATGGCGTTGAGATGTTTTGCACTATTTTGACTTTTTGGTCTCTG	exon sense-overlapping	NM_001029873	Unc13a	unc-13 homolog A (C. elegans)	-	71626711	71671757	123.005	49.2852	6.7063	5.64363	179.972	132.576	34.3545	145.117	58.2826	54.2475	40.6034	44.0073	7.12884	7.00718	5.69049	6.9987	5.95926	6.08324	5.23235	5.29968
ASMM10P039504	0.0393273	0.136434	2.0888	up	noncoding	uc009meg.2	AK141620	UCSC_knowngene	2562	chr8	-	71624416	71626978	NM_001029873	chr8:71626813-71626978	GAGTGTTCATGAGTGCATGGCGTTGAGATGTTTTGCACTATTTTGACTTTTTGGTCTCTG	natural antisense	NM_146211	Glt25d1	glycosyltransferase 25 domain containing 1	+	71611023	71624911	123.005	49.2852	6.7063	5.64363	179.972	132.576	34.3545	145.117	58.2826	54.2475	40.6034	44.0073	7.12884	7.00718	5.69049	6.9987	5.95926	6.08324	5.23235	5.29968
ASMM10P057197	0.0119236	0.0726319	2.82022	up	noncoding	uc011zuy.1	Ppp1r16a	UCSC_knowngene	331	chr15	+	76693013	76693724		chr15:76693143+76693438	GGCTACTCTGGTACACCTGGTAGAATTGCTTGTGGCACATGGGGCTGATCTGAATGGAAA	exon sense-overlapping	NM_033371	Ppp1r16a	protein phosphatase 1, regulatory (inhibitor) subunit 16A	+	76671679	76694915	189.148	75.3101	7.57569	6.07988	187.189	209.524	130.4	229.478	76.1077	58.4548	131.869	34.8089	7.18824	7.6689	7.7757	7.66993	6.32664	6.18925	6.8437	4.95994
ASMM10P003552	0.0467572	0.15036	4.3884	up	noncoding	ENSMUST00000170007	Tm9sf2	Ensembl	627	chr14	+	122107137	122137478		chr14:122107439+122126105	ACGAGTGCAAGGTTTGACTTTTGCCAAGCGTCAGAAGGAAAACGCCCATCTGAAAATCTT	exon sense-overlapping	NM_080556	Tm9sf2	transmembrane 9 superfamily member 2	+	122107081	122159603	476.886	223.618	8.90081	6.76711	745.162	386.159	316.632	459.59	60.9692	71.3422	715.154	47.0053	9.10931	8.57128	9.24378	8.67886	6.01785	6.45699	9.19797	5.39565
ASMM10P056510	0.0163038	0.0846278	2.11141	up	noncoding	TCONS_00029581	TCONS_00029581	Alexander et al 2013	75	chr7	-	138093519	138097542		chr7:138093528-138097491	TGTCCATCAGGTGGATCATAAACTACTGCTGTGATTGCTCTGTGGGACTATGAACTCAAG	intergenic							103.203	49.9097	6.69796	5.61975	85.0422	106.307	102.702	118.761	56.7579	28.3338	55.3937	59.1532	6.00869	6.67683	7.40801	6.69829	5.92417	5.17919	5.66196	5.71367
ASMM10P051393	0.0497666	0.155874	2.25399	up	noncoding	ENSMUST00000181076	Gm26645	Ensembl	1316	chr13	-	15459979	15461295		chr13:15459993-15461295	CCATCTTGAACTTTCGGGTCCTAAAGTTCTGCTGAATAAACCCTTTTGCTTTATAAAGAA	intergenic							40.3709	16.9227	5.17331	4.00083	67.0439	34.7101	22.6748	37.0549	13.4141	20.4343	6.50902	27.3335	5.66326	5.00202	5.06634	4.96161	3.8702	4.7363	2.78163	4.61518
ASMM10P048976	0.00333522	0.0393287	2.40927	up	noncoding	ENSMUST00000100443	Myo18a	Ensembl	3807	chr11	+	77840932	77844878		chr11:77844632+77844878	AGCTATGCAGGGAAGGTATAAGAGGGATTTTGGCAGTTTGTTCCCAGATCTAGAGTCACT	exon sense-overlapping	NM_011586	Myo18a	myosin XVIIIA	+	77777264	77865980	140.73	57.1776	7.10946	5.84087	105.137	171.056	100.291	186.437	58.0042	41.1983	67.5241	61.9838	6.3199	7.38222	7.36863	7.36709	5.95324	5.70225	5.93043	5.77755
ASMM10P041948	7.57068e-05	0.0110522	2.6317	up	noncoding	ENSMUST00000149554	Lca5	Ensembl	2196	chr9	-	83390292	83426961		chr9:83390313-83390670	TAAAGAGAGCTAGCTGCCTGTCCCCACTAACGGATCTGATTAAAATCTATGTCCTGTGCA	exon sense-overlapping	NM_027448	Lca5	Leber congenital amaurosis 5 (human)	-	83393415	83441099	514.112	195.515	8.95737	7.56137	631.968	568.538	230.128	625.816	200.224	164.417	177.047	240.372	8.89334	9.12178	8.70125	9.11311	7.69212	7.63003	7.24456	7.67877
ASMM10P041948	7.57068e-05	0.0110522	2.6317	up	noncoding	ENSMUST00000149554	Lca5	Ensembl	2196	chr9	-	83390292	83426961		chr9:83390313-83390670	TAAAGAGAGCTAGCTGCCTGTCCCCACTAACGGATCTGATTAAAATCTATGTCCTGTGCA	exon sense-overlapping	NM_029434	Lca5	Leber congenital amaurosis 5 (human)	-	83391354	83441127	514.112	195.515	8.95737	7.56137	631.968	568.538	230.128	625.816	200.224	164.417	177.047	240.372	8.89334	9.12178	8.70125	9.11311	7.69212	7.63003	7.24456	7.67877
ASMM10P035833	0.00032649	0.0159973	2.74504	up	noncoding	NR_040339	Gm19897	RefSeq	1619	chr7	-	28774898	28781514		chr7:28775117-28775842	AATAACTCCTCAAAGATGTCCCCTGGCAAACACAGTAGCATGCATGCACCTACAGTAATG	natural antisense	NM_001122765	Sirt2	sirtuin 2	+	28766751	28788665	216.937	72.0587	7.63399	6.17716	340.572	210.571	87.978	228.63	69.6501	66.6415	82.0494	69.8938	8.03044	7.67829	7.1621	7.66513	6.20632	6.36279	6.19481	5.94472
ASMM10P035833	0.00032649	0.0159973	2.74504	up	noncoding	NR_040339	Gm19897	RefSeq	1619	chr7	-	28774898	28781514		chr7:28775117-28775842	AATAACTCCTCAAAGATGTCCCCTGGCAAACACAGTAGCATGCATGCACCTACAGTAATG	natural antisense	NM_001122766	Sirt2	sirtuin 2	+	28766751	28788665	216.937	72.0587	7.63399	6.17716	340.572	210.571	87.978	228.63	69.6501	66.6415	82.0494	69.8938	8.03044	7.67829	7.1621	7.66513	6.20632	6.36279	6.19481	5.94472
ASMM10P035833	0.00032649	0.0159973	2.74504	up	noncoding	NR_040339	Gm19897	RefSeq	1619	chr7	-	28774898	28781514		chr7:28775117-28775842	AATAACTCCTCAAAGATGTCCCCTGGCAAACACAGTAGCATGCATGCACCTACAGTAATG	natural antisense	NM_022432	Sirt2	sirtuin 2	+	28766751	28788665	216.937	72.0587	7.63399	6.17716	340.572	210.571	87.978	228.63	69.6501	66.6415	82.0494	69.8938	8.03044	7.67829	7.1621	7.66513	6.20632	6.36279	6.19481	5.94472
ASMM10P049961	0.0193869	0.092589	2.75066	up	noncoding	AK139615	AK139615	Genbank	1632	chr12	-	36608085	37282672	AK132526, AK135893, AK139663, ENSMUST00000124925, ENSMUST00000147722, NM_025534, uc007ole.2, uc007pke.2, uc008sdt.1, uc029syl.1, uc029tlt.1, uc029vak.1	chr12:36680342-36680682	TAAAGACTCTTTTCAGGGCCATTGCTGTTTTGATTGTGAAGATTCTGTAGTTCTGGTTAG	intronic antisense	NM_008584	Meox2	mesenchyme homeobox 2	+	37108545	37179528	1252.74	575.474	10.3892	8.92947	1262.6	1289.74	902.525	1556.08	596.306	393.286	1035.69	276.619	9.81405	10.315	10.9948	10.4332	9.23208	8.89466	9.72173	7.86941
ASMM10P049961	0.0193869	0.092589	2.75066	up	noncoding	AK139615	AK139615	Genbank	1632	chr12	-	36608085	37282672	AK132526, AK135893, AK139663, ENSMUST00000124925, ENSMUST00000147722, NM_025534, uc007ole.2, uc007pke.2, uc008sdt.1, uc029syl.1, uc029tlt.1, uc029vak.1	chr12:36680342-36680682	TAAAGACTCTTTTCAGGGCCATTGCTGTTTTGATTGTGAAGATTCTGTAGTTCTGGTTAG	intronic antisense	NM_178629	Ispd	isoprenoid synthase domain containing	+	36381518	36689444	1252.74	575.474	10.3892	8.92947	1262.6	1289.74	902.525	1556.08	596.306	393.286	1035.69	276.619	9.81405	10.315	10.9948	10.4332	9.23208	8.89466	9.72173	7.86941
ASMM10P049961	0.0193869	0.092589	2.75066	up	noncoding	AK139615	AK139615	Genbank	1632	chr12	-	36608085	37282672	AK132526, AK135893, AK139663, ENSMUST00000124925, ENSMUST00000147722, NM_025534, uc007ole.2, uc007pke.2, uc008sdt.1, uc029syl.1, uc029tlt.1, uc029vak.1	chr12:36680342-36680682	TAAAGACTCTTTTCAGGGCCATTGCTGTTTTGATTGTGAAGATTCTGTAGTTCTGGTTAG	intronic antisense	NM_178767	Agmo	alkylglycerol monooxygenase	+	37241638	37581932	1252.74	575.474	10.3892	8.92947	1262.6	1289.74	902.525	1556.08	596.306	393.286	1035.69	276.619	9.81405	10.315	10.9948	10.4332	9.23208	8.89466	9.72173	7.86941
ASMM10P002412	0.0056765	0.0502496	2.40009	up	noncoding	ENSMUST00000144438	Ccne2	Ensembl	535	chr4	+	11191708	11195157		chr4:11192702+11192858	GAATGTCAAGACTCTCCGCAAGAAACCCAGATAATTCAGGCCAAGAAGAGAAAAACAGCA	exon sense-overlapping	NM_001037134	Ccne2	cyclin E2	+	11191353	11204682	69.6395	26.0229	5.9732	4.71011	116.805	58.3626	36.4696	66.9206	29.8723	22.3359	34.2166	17.6666	6.48634	5.78329	5.78288	5.8403	5.00694	4.85526	5.0012	3.97706
ASMM10P002412	0.0056765	0.0502496	2.40009	up	noncoding	ENSMUST00000144438	Ccne2	Ensembl	535	chr4	+	11191708	11195157		chr4:11192702+11192858	GAATGTCAAGACTCTCCGCAAGAAACCCAGATAATTCAGGCCAAGAAGAGAAAAACAGCA	exon sense-overlapping	NM_009830	Ccne2	cyclin E2	+	11191708	11204779	69.6395	26.0229	5.9732	4.71011	116.805	58.3626	36.4696	66.9206	29.8723	22.3359	34.2166	17.6666	6.48634	5.78329	5.78288	5.8403	5.00694	4.85526	5.0012	3.97706
ASMM10P032298	0.00167305	0.028477	7.11307	up	noncoding	ENSMUST00000124378	Gm13830	Ensembl	417	chr5	+	115301146	115302323		chr5:115302179+115302323	AACACTGGAAGACAGGAACAGAAGGATCAGAAATTCAAGTCCAGCTTTGGATAGATGGCG	bidirectional	NM_019682	Dynll1	dynein light chain LC8-type 1	-	115297109	115300990	85.6435	10.7155	6.34581	3.51534	41.8474	92.7511	104.013	103.962	10.0226	11.0632	9.77541	12.0007	4.97478	6.47666	7.42479	6.50701	3.47198	3.90341	3.29229	3.39367
ASMM10P032254	0.0101555	0.0667449	2.80307	up	noncoding	uc008yyf.2	DQ561436	UCSC_knowngene	65	chr5	+	113356861	113356926		chr5:113356865+113356926	TGTAAATTTAGAAGCAACTTCTACCTTCTCTTTCACCTGCGTGCCATTGGGCTTGGCCAT	intergenic							479.124	180.403	8.81679	7.32979	319.076	644.83	229.195	723.395	123.095	96.6368	226.305	275.574	7.94028	9.30164	8.69462	9.33063	7.00103	6.87532	7.57918	7.86362
humanlincRNA0479+_P1	0.000185218	0.0138226	2.40448	up	noncoding	humanlincRNA0479+	humanlincRNA0479	lincRNA	15293	chr15	+	97645545	97660838		chr15:97660779+97660838	TATTCATCCAGCTCCTTAGCCAAGTTCACTTTTATACAAACATGAATATATGTCGTGATG	intergenic							51.4984	19.0634	5.58152	4.31579	49.7515	58.6312	29.2988	68.3123	19.7931	15.0383	20.3451	21.0773	5.22521	5.78933	5.44294	5.86861	4.42167	4.32132	4.28442	4.23576
ASMM10P054561	0.0028386	0.0365557	5.71658	up	noncoding	ENSMUST00000159944	Cldn25	Ensembl	805	chr16	+	58728022	58732989		chr16:58731277+58731337	AAGCAGTCATTGTTCTTGTTCCAGAGTCATTTGATGTGGTTACCAAATGCATGAGTTTCA	exon sense-overlapping	NM_001252450	Cldn25	claudin 25	+	58727909	58734247	52.0276	9.9571	5.6111	3.09595	50.2523	59.5138	31.3601	66.9841	5	6.04965	23.61	5.16879	5.23978	5.81261	5.55007	5.84194	2.3474	3.14519	4.48926	2.40194
ASMM10P054561	0.0028386	0.0365557	5.71658	up	noncoding	ENSMUST00000159944	Cldn25	Ensembl	805	chr16	+	58728022	58732989		chr16:58731277+58731337	AAGCAGTCATTGTTCTTGTTCCAGAGTCATTTGATGTGGTTACCAAATGCATGAGTTTCA	exon sense-overlapping	NM_001252451	Cldn25	claudin 25	+	58727909	58734247	52.0276	9.9571	5.6111	3.09595	50.2523	59.5138	31.3601	66.9841	5	6.04965	23.61	5.16879	5.23978	5.81261	5.55007	5.84194	2.3474	3.14519	4.48926	2.40194
ASMM10P054561	0.0028386	0.0365557	5.71658	up	noncoding	ENSMUST00000159944	Cldn25	Ensembl	805	chr16	+	58728022	58732989		chr16:58731277+58731337	AAGCAGTCATTGTTCTTGTTCCAGAGTCATTTGATGTGGTTACCAAATGCATGAGTTTCA	exon sense-overlapping	NM_171826	Cldn25	claudin 25	+	58727909	58734247	52.0276	9.9571	5.6111	3.09595	50.2523	59.5138	31.3601	66.9841	5	6.04965	23.61	5.16879	5.23978	5.81261	5.55007	5.84194	2.3474	3.14519	4.48926	2.40194
ASMM10P026347	0.00251726	0.0348648	3.46442	up	noncoding	NR_045578	St7l	RefSeq	6005	chr3	+	104864505	104930063		chr3:104865372+104865574	ACATGGAGGGCTTTGCAGAAGGAAATTGGTGTTGCATGCTCCAGTGGGTTTATTTTTGTC	exon sense-overlapping	NM_001253702	St7l	suppression of tumorigenicity 7-like	+	104864505	104930063	83.2086	21.138	6.25119	4.45858	148.912	53.7264	69.8417	60.3544	21.9191	19.571	24.6045	18.4575	6.85136	5.66272	6.79756	5.69314	4.56703	4.67532	4.55163	4.04034
ASMM10P026347	0.00251726	0.0348648	3.46442	up	noncoding	NR_045578	St7l	RefSeq	6005	chr3	+	104864505	104930063		chr3:104865372+104865574	ACATGGAGGGCTTTGCAGAAGGAAATTGGTGTTGCATGCTCCAGTGGGTTTATTTTTGTC	exon sense-overlapping	NM_001253703	St7l	suppression of tumorigenicity 7-like	+	104864505	104930063	83.2086	21.138	6.25119	4.45858	148.912	53.7264	69.8417	60.3544	21.9191	19.571	24.6045	18.4575	6.85136	5.66272	6.79756	5.69314	4.56703	4.67532	4.55163	4.04034
ASMM10P026347	0.00251726	0.0348648	3.46442	up	noncoding	NR_045578	St7l	RefSeq	6005	chr3	+	104864505	104930063		chr3:104865372+104865574	ACATGGAGGGCTTTGCAGAAGGAAATTGGTGTTGCATGCTCCAGTGGGTTTATTTTTGTC	exon sense-overlapping	NM_153091	St7l	suppression of tumorigenicity 7-like	+	104864505	104930063	83.2086	21.138	6.25119	4.45858	148.912	53.7264	69.8417	60.3544	21.9191	19.571	24.6045	18.4575	6.85136	5.66272	6.79756	5.69314	4.56703	4.67532	4.55163	4.04034
ASMM10P049302	0.000742694	0.0215357	2.00554	up	noncoding	ENSMUST00000127575	Lasp1	Ensembl	758	chr11	+	97833182	97836205		chr11:97833232+97833423	TAGCACATAGCATTAAGGAGGTGAATGTCTGAGTTGAAGGGCAACCTGGTCTACATAGTG	exon sense-overlapping	NM_010688	Lasp1	LIM and SH3 protein 1	+	97799671	97838764	1039.75	518.484	9.9167	8.9127	1750.32	1003.46	406.029	999.204	545.088	335.288	589.843	603.717	10.2651	9.94779	9.66083	9.79311	9.10105	8.6618	8.92299	8.96498
ASMM10P051859	9.26725e-05	0.0115044	2.61813	up	noncoding	AK036689	AK036689	Genbank	3228	chr13	-	60622981	60626209		chr13:60623247-60626209	CATGGATAACTGATCACTGTAATTGACACCCACACAACCCACAGCTATAAATGCATAAAC	intronic antisense	NM_029653	Dapk1	death associated protein kinase 1	+	60601946	60763186	60.6523	20.8801	5.81443	4.42589	89.0292	56.4277	34.8999	62.2525	15.4207	18.5306	25.1868	24.3823	6.07366	5.73477	5.71326	5.73602	4.06975	4.60078	4.58452	4.44851
ASMM10P001756	0.000273889	0.0151908	4.94177	up	noncoding	ENSMUST00000133644	Gm13299	Ensembl	425	chr4	-	42121612	42153435	ENSMUST00000142990, ENSMUST00000178043, ENSMUST00000178906, uc029vff.1	chr4:42153066-42153378	GTCAGAGGAGTTCTTGAATGACCTCAGACCAGATTGAATGACCTCAGACCAGAAGGAATA	bidirectional	ENSMUST00000108018	Gm13306	predicted gene 13306	+	42154039	42158835	38.546	7.72956	5.20841	2.90338	47.0414	31.2418	39.2513	36.6495	7.04667	5	9.90734	8.96423	5.14328	4.84445	5.90102	4.94487	2.97117	2.40026	3.30946	2.93263
ASMM10P001756	0.000273889	0.0151908	4.94177	up	noncoding	ENSMUST00000133644	Gm13299	Ensembl	425	chr4	-	42121612	42153435	ENSMUST00000142990, ENSMUST00000178043, ENSMUST00000178906, uc029vff.1	chr4:42153066-42153378	GTCAGAGGAGTTCTTGAATGACCTCAGACCAGATTGAATGACCTCAGACCAGAAGGAATA	bidirectional	NM_001199961	Ccl27b	chemokine (C-C motif) ligand 27b	+	42153444	42158846	38.546	7.72956	5.20841	2.90338	47.0414	31.2418	39.2513	36.6495	7.04667	5	9.90734	8.96423	5.14328	4.84445	5.90102	4.94487	2.97117	2.40026	3.30946	2.93263
ASMM10P015810	0.00572019	0.0504636	2.73644	up	noncoding	uc008bhz.2	DQ713888	UCSC_knowngene	65	chr17	-	27313129	27313194		chr17:27313143-27313194	ATAAGTGACATGTGTCTAGGACATGTTAAACTGCCAAGACTGACATCTCCTTTTGGACAT	intergenic							66.4021	20.1498	5.78726	4.33496	135.313	50.2908	29.4706	50.5338	15.7715	12.2464	27.3869	25.1946	6.70725	5.56122	5.45232	5.42826	4.09984	4.04271	4.6992	4.4981
ASMM10P047031	0.00096292	0.0230503	2.6288	up	noncoding	TCONS_00000430	XLOC_001054	Alexander et al 2013	252	chr1	-	86465879	86466239		chr1:86465893-86465984	AGCACTTGGGACGCAGTGAGTTCCAGGCTAGCCTGATCTACATAGAGAAAGCCTACCAAG	intergenic							29.7921	10.0613	4.80104	3.40664	36.0837	30.3952	20.0955	32.5939	9.19084	12.5386	8.55142	9.96446	4.76036	4.80226	4.8812	4.76036	3.34898	4.07574	3.10454	3.0973
ASMM10P025065	0.00133878	0.0260852	2.70998	up	noncoding	ENSMUST00000176569	6330562C20Rik	Ensembl	557	chr3	-	95311375	95315127		chr3:95311420-95311607	GACTTCTTCAGTCTCCATCTTCCAGTTGTGTGTGCTTATCTATCTCCTTGAGACTTCTTC	bidirectional	NM_029789	Cers2	ceramide synthase 2	+	95315251	95323568	1494.49	630.938	10.6486	9.21035	1516.31	1591.36	1081.41	1788.9	573.487	494.973	645.918	809.375	10.0763	10.6121	11.2748	10.6313	9.17577	9.20866	9.05679	9.40021
ASMM10P021803	0.00102122	0.0234364	4.1716	up	noncoding	ENSMUST00000119537	Gm14497	Ensembl	580	chr2	-	154086834	154087414		chr2:154086943-154087414	TAGACAGACAGTCCATCAAGGTACTCCTAGAACTCTACATCAAAGAAGCCAAGCACAGTC	intergenic							114.5	28.0822	6.85012	4.78952	94.361	123.14	105.832	134.667	22.2732	22.15	45.3435	22.5621	6.15754	6.90169	7.45072	6.89053	4.59169	4.84296	5.38586	4.33756
ASMM10P044672	5.031e-08	0.000520559	6.06657	up	noncoding	ENSMUST00000121264	Gm15188	Ensembl	704	chrX	-	159102348	159104985		chrX:159103262-159103404	ATTAGTGGTGTTGGATGTAGAGGGGTCTGAAATATAGCCAGCTACACTGCAAATGCTGAC	intergenic							33.0149	5	4.9536	2.35272	35.9324	33.1281	21.8592	41.1397	5	5	5	5	4.75367	4.93281	5.00949	5.11843	2.3474	2.40026	2.33788	2.32533
MM9LINCRNAEXON11712+_P1	0.00306379	0.0378122	2.82342	up	noncoding	mouselincRNA0340+	mouselincRNA0340	lincRNA	5200	chr12	+	86875497	86880697		chr12:86876928+86876987	ATGGGAATCTAGTTCAGTCTCTGCCACTCTGTAACCACAGGTAAGTTGTATCTCTTCTCC	intergenic							398.495	132.19	8.51461	7.01716	381.673	504.34	144.235	563.729	143.059	131.823	105.437	148.441	8.20101	8.94945	7.93975	8.96823	7.22009	7.3147	6.54419	6.98968
ASMM10P056898	0.00788399	0.058632	12.7078	up	noncoding	uc008kbg.1	BC024571	UCSC_knowngene	1562	chr2	+	71856763	71858342		chr2:71857436+71857457	GAGCAACAACAGCAAACAGGTGCTAATTTGTTTGGATATTAGTTATATAAGCAGTTCTCT	intergenic							384.085	40.1711	8.37773	4.71009	811.352	257.5	186.527	280.961	55.1727	15.8329	84.6788	5	9.22431	7.97053	8.35593	7.96017	5.88496	4.39394	6.23613	2.32533
ASMM10P192	0.0232589	0.101632	2.96238	up	noncoding	uc.29+	uc.29	UCR	219	chr3	-	144174136	144174355		chr3:144174147-144174206	CAACACGAAGCTCCAAATATTAATTCCTGCTAGAAGATGACTTCACTTCCTAATGAAATT	intergenic							73.6438	17.0636	5.70001	4.13326	175.155	48.9477	17.612	52.8603	12.8011	13.7583	17.8019	23.893	7.08911	5.52477	4.68607	5.5001	3.80917	4.20261	4.10358	4.41766
ASMM10P000247	0.00509039	0.0477959	2.65005	up	noncoding	ENSMUST00000056755	Panx1	Ensembl	1854	chr9	-	15005784	15045478		chr9:15007970-15021381	GCTGCACAAGTCTGTGGGAGATATCTGAAAGCCACTTCAAGTACCCAATCGTGGAGCAGT	exon sense-overlapping	NM_019482	Panx1	pannexin 1	-	15005784	15045478	44.3318	13.8415	5.25244	3.84642	85.0396	31.106	28.2309	32.9508	9.89285	13.0329	17.3362	15.1041	6.00858	4.83763	5.38628	4.77727	3.44999	4.12515	4.06876	3.74179
ASMM10P002901	0.00969005	0.0651426	2.23557	up	noncoding	ENSMUST00000152871	Dhps	Ensembl	1166	chr8	+	85071795	85075156		chr8:85072621+85073502	GCACAACATGGATTGGAAACCTGCTGGTGCCGAATGACAATTACTGCAAGTTTGAGGACT	exon sense-overlapping	NM_001039514	Dhps	deoxyhypusine synthase	+	85071756	85075161	227.878	105.658	7.771	6.61035	351.418	205.947	120.581	233.565	106.571	81.6121	171.143	63.3047	8.08464	7.64683	7.66038	7.69212	6.79527	6.64093	7.19858	5.80663
ASMM10P002901	0.00969005	0.0651426	2.23557	up	noncoding	ENSMUST00000152871	Dhps	Ensembl	1166	chr8	+	85071795	85075156		chr8:85072621+85073502	GCACAACATGGATTGGAAACCTGCTGGTGCCGAATGACAATTACTGCAAGTTTGAGGACT	natural antisense	NM_026399	Wdr83	WD repeat domain containing 83	-	85075034	85080746	227.878	105.658	7.771	6.61035	351.418	205.947	120.581	233.565	106.571	81.6121	171.143	63.3047	8.08464	7.64683	7.66038	7.69212	6.79527	6.64093	7.19858	5.80663
ASMM10P025743	0.000576458	0.0196192	3.40323	up	noncoding	ENSMUST00000172896	Gm5708	Ensembl	886	chr3	+	34183306	34184192		chr3:34183998+34184192	TTGTAGTAGTATTTGGTTCCTGACATGGATGATGAAGAGGAGAGGCAGAAGATGATGATG	intergenic							424.819	137.73	8.81799	7.05108	510.968	398.579	376.956	412.773	147.352	100.297	175.792	127.477	8.6017	8.61754	9.53374	8.51897	7.26398	6.92431	7.23538	6.78067
ASMM10P041825	9.17614e-06	0.00592667	5.55574	up	noncoding	uc029xdf.1	DQ558249	UCSC_knowngene	65	chr9	-	67728694	67728759		chr9:67728708-67728759	ATGAGGAATGAGAGATGAATGCCTAAAGCTATATCATGCAAGAGGTCTAGTGAGGAGGAC	intergenic							30.871	5.04081	4.88209	2.40811	33.5042	33.7349	27.2357	29.009	5	5	5.16324	5	4.65433	4.96021	5.33469	4.57913	2.3474	2.40026	2.55944	2.32533
ASMM10P041088	0.0206676	0.0955967	2.8215	up	noncoding	ENSMUST00000131659	Cpne7	Ensembl	3542	chr8	+	123117446	123135182		chr8:123127466+123127732	ATGGGTTGGTGGGATTAGCTTCTCCAAGTAGTCAGATGATTCTCAGAGGTACAGTTCTGA	exon sense-overlapping	NM_170684	Cpne7	copine VII	+	123117373	123135185	33.8216	10.0035	4.74955	3.25308	72.0262	23.6231	15.7487	23.8883	7.20162	5.51282	6.20465	21.0951	5.77079	4.41726	4.52727	4.28287	3.00398	3.03558	2.73558	4.23719
ASMM10P042379	0.0420434	0.141276	2.50132	up	noncoding	AK035106	AK035106	Genbank	2512	chr9	+	3388189	3390701		chr9:3389341+3389401	ATAACAGCTGAGTCACTCCCATATACAGGAATTTAAAATGGCCTACAGAGAAGATGGATT	intergenic							523.397	190.741	8.74811	7.42542	585.263	642.025	110.323	755.979	211.2	118.935	306.616	126.214	8.78849	9.2954	7.51878	9.38978	7.76934	7.1686	7.99576	6.76798
ASMM10P053316	0.000297373	0.015318	6.13861	up	noncoding	TCONS_00032239	XLOC_023637	Alexander et al 2013	7236	chr8	+	35765280	35818049		chr8:35803594+35803654	TGGCCACACTTGTAAGGCAACAGGTAACCTGGAGCTGGGACTACCTTCTAAGTCATGGCT	intergenic							39.2733	6.46543	5.19863	2.58072	55.9301	27.8969	38.6006	34.6658	5	5	5	10.8617	5.39723	4.66677	5.87492	4.8556	2.3474	2.40026	2.33788	3.23733
ASMM10P418	0.00435531	0.044331	4.25559	up	noncoding	uc.12-	uc.12	UCR	201	chr4	+	127029593	127029794		chr4:127029735+127029794	ACGAACGTTGACTACGGAACCTTCTAAAATATTTACTTAACACACATGGACATCAACTAC	intron sense-overlapping	NM_023603	Sfpq	splicing factor proline/glutamine rich (polypyrimidine tract binding protein associated)	+	127021300	127031236	65.8874	12.9143	5.76201	3.67265	134.628	45.0035	27.6715	56.2462	21.4875	9.80949	6.95744	13.4028	6.70032	5.40205	5.3555	5.59019	4.53769	3.7452	2.84735	3.56037
ASMM10P049041	0.00629332	0.0525611	2.69521	up	noncoding	AK132891	AK132891	Genbank	2057	chr11	+	80413748	80415798		chr11:80415729+80415798	GTGTGTCTGATGACCGCAGTAGTAGTACTCACAGGTAAATATAAGATAAAGTCTTTTAAA	intergenic							38.758	13.2856	5.15879	3.72839	29.2404	52.2294	24.0144	49.548	11.6224	8.8159	21.8722	10.832	4.45946	5.61942	5.15566	5.40062	3.67672	3.61745	4.38687	3.23253
ASMM10P046549	0.000509456	0.0190263	4.99018	up	noncoding	ENSMUST00000120460	Gm12136	Ensembl	1209	chr11	-	40569316	40570525		chr11:40569771-40570525	AAAGTTGACCTGGGGGAGGGGGGTATCTGCCAATTCTACATCAATGTGGAAAATAAGAGT	intergenic							178.499	37.5855	7.51642	5.19733	228.905	148.937	173.646	162.508	33.7229	29.1437	59.7906	27.6848	7.4725	7.1797	8.24741	7.16607	5.17607	5.21598	5.76304	4.63424
ASMM10P017758	0.000105558	0.0118706	3.06874	up	noncoding	AK172365	AK172365	Genbank	1215	chr18	-	37152013	37153228		chr18:37152088-37153228	TAGACCAGATAGGTTCGAATACAAAAGAAAGGGCTAGGTCTGCTTATTCTGAATGCCCAG	intronic antisense	NM_001003671	Pcdhac1	protocadherin alpha subfamily C, 1	+	37090135	37187657	31.5015	8.96002	4.88054	3.26289	34.3497	35.4783	19.9837	36.1942	9.52718	8.82518	6.95907	10.5287	4.68642	5.0373	4.87217	4.92627	3.3997	3.61866	2.84775	3.18546
ASMM10P017758	0.000105558	0.0118706	3.06874	up	noncoding	AK172365	AK172365	Genbank	1215	chr18	-	37152013	37153228		chr18:37152088-37153228	TAGACCAGATAGGTTCGAATACAAAAGAAAGGGCTAGGTCTGCTTATTCTGAATGCCCAG	intronic antisense	NM_001003672	Pcdhac2	protocadherin alpha subfamily C, 2	+	37143968	37187657	31.5015	8.96002	4.88054	3.26289	34.3497	35.4783	19.9837	36.1942	9.52718	8.82518	6.95907	10.5287	4.68642	5.0373	4.87217	4.92627	3.3997	3.61866	2.84775	3.18546
ASMM10P017758	0.000105558	0.0118706	3.06874	up	noncoding	AK172365	AK172365	Genbank	1215	chr18	-	37152013	37153228		chr18:37152088-37153228	TAGACCAGATAGGTTCGAATACAAAAGAAAGGGCTAGGTCTGCTTATTCTGAATGCCCAG	intronic antisense	NM_001174154	Pcdha4-g	protocadherin alpha 4-gamma	+	36952740	37840200	31.5015	8.96002	4.88054	3.26289	34.3497	35.4783	19.9837	36.1942	9.52718	8.82518	6.95907	10.5287	4.68642	5.0373	4.87217	4.92627	3.3997	3.61866	2.84775	3.18546
ASMM10P017758	0.000105558	0.0118706	3.06874	up	noncoding	AK172365	AK172365	Genbank	1215	chr18	-	37152013	37153228		chr18:37152088-37153228	TAGACCAGATAGGTTCGAATACAAAAGAAAGGGCTAGGTCTGCTTATTCTGAATGCCCAG	intronic antisense	NM_007766	Pcdha4	protocadherin alpha 4	+	36952688	37187657	31.5015	8.96002	4.88054	3.26289	34.3497	35.4783	19.9837	36.1942	9.52718	8.82518	6.95907	10.5287	4.68642	5.0373	4.87217	4.92627	3.3997	3.61866	2.84775	3.18546
ASMM10P017758	0.000105558	0.0118706	3.06874	up	noncoding	AK172365	AK172365	Genbank	1215	chr18	-	37152013	37153228		chr18:37152088-37153228	TAGACCAGATAGGTTCGAATACAAAAGAAAGGGCTAGGTCTGCTTATTCTGAATGCCCAG	intronic antisense	NM_007767	Pcdha6	protocadherin alpha 6	+	36967755	37187657	31.5015	8.96002	4.88054	3.26289	34.3497	35.4783	19.9837	36.1942	9.52718	8.82518	6.95907	10.5287	4.68642	5.0373	4.87217	4.92627	3.3997	3.61866	2.84775	3.18546
ASMM10P017758	0.000105558	0.0118706	3.06874	up	noncoding	AK172365	AK172365	Genbank	1215	chr18	-	37152013	37153228		chr18:37152088-37153228	TAGACCAGATAGGTTCGAATACAAAAGAAAGGGCTAGGTCTGCTTATTCTGAATGCCCAG	intronic antisense	NM_009957	Pcdha7	protocadherin alpha 7	+	36973923	37187657	31.5015	8.96002	4.88054	3.26289	34.3497	35.4783	19.9837	36.1942	9.52718	8.82518	6.95907	10.5287	4.68642	5.0373	4.87217	4.92627	3.3997	3.61866	2.84775	3.18546
ASMM10P017758	0.000105558	0.0118706	3.06874	up	noncoding	AK172365	AK172365	Genbank	1215	chr18	-	37152013	37153228		chr18:37152088-37153228	TAGACCAGATAGGTTCGAATACAAAAGAAAGGGCTAGGTCTGCTTATTCTGAATGCCCAG	intronic antisense	NM_009959	Pcdha5	protocadherin alpha 5	+	36960439	37187657	31.5015	8.96002	4.88054	3.26289	34.3497	35.4783	19.9837	36.1942	9.52718	8.82518	6.95907	10.5287	4.68642	5.0373	4.87217	4.92627	3.3997	3.61866	2.84775	3.18546
ASMM10P017758	0.000105558	0.0118706	3.06874	up	noncoding	AK172365	AK172365	Genbank	1215	chr18	-	37152013	37153228		chr18:37152088-37153228	TAGACCAGATAGGTTCGAATACAAAAGAAAGGGCTAGGTCTGCTTATTCTGAATGCCCAG	intronic antisense	NM_009960	Pcdha11	protocadherin alpha 11	+	37010857	37187657	31.5015	8.96002	4.88054	3.26289	34.3497	35.4783	19.9837	36.1942	9.52718	8.82518	6.95907	10.5287	4.68642	5.0373	4.87217	4.92627	3.3997	3.61866	2.84775	3.18546
ASMM10P017758	0.000105558	0.0118706	3.06874	up	noncoding	AK172365	AK172365	Genbank	1215	chr18	-	37152013	37153228		chr18:37152088-37153228	TAGACCAGATAGGTTCGAATACAAAAGAAAGGGCTAGGTCTGCTTATTCTGAATGCCCAG	intronic antisense	NM_009961	Pcdha10	protocadherin alpha 10	+	37005319	37187657	31.5015	8.96002	4.88054	3.26289	34.3497	35.4783	19.9837	36.1942	9.52718	8.82518	6.95907	10.5287	4.68642	5.0373	4.87217	4.92627	3.3997	3.61866	2.84775	3.18546
ASMM10P017758	0.000105558	0.0118706	3.06874	up	noncoding	AK172365	AK172365	Genbank	1215	chr18	-	37152013	37153228		chr18:37152088-37153228	TAGACCAGATAGGTTCGAATACAAAAGAAAGGGCTAGGTCTGCTTATTCTGAATGCCCAG	intronic antisense	NM_054072	Pcdha1	protocadherin alpha 1	+	36930284	37187657	31.5015	8.96002	4.88054	3.26289	34.3497	35.4783	19.9837	36.1942	9.52718	8.82518	6.95907	10.5287	4.68642	5.0373	4.87217	4.92627	3.3997	3.61866	2.84775	3.18546
ASMM10P017758	0.000105558	0.0118706	3.06874	up	noncoding	AK172365	AK172365	Genbank	1215	chr18	-	37152013	37153228		chr18:37152088-37153228	TAGACCAGATAGGTTCGAATACAAAAGAAAGGGCTAGGTCTGCTTATTCTGAATGCCCAG	intronic antisense	NM_138661	Pcdha9	protocadherin alpha 9	+	36997879	37187657	31.5015	8.96002	4.88054	3.26289	34.3497	35.4783	19.9837	36.1942	9.52718	8.82518	6.95907	10.5287	4.68642	5.0373	4.87217	4.92627	3.3997	3.61866	2.84775	3.18546
ASMM10P017758	0.000105558	0.0118706	3.06874	up	noncoding	AK172365	AK172365	Genbank	1215	chr18	-	37152013	37153228		chr18:37152088-37153228	TAGACCAGATAGGTTCGAATACAAAAGAAAGGGCTAGGTCTGCTTATTCTGAATGCCCAG	intronic antisense	NM_138662	Pcdha3	protocadherin alpha 3	+	36946206	37187657	31.5015	8.96002	4.88054	3.26289	34.3497	35.4783	19.9837	36.1942	9.52718	8.82518	6.95907	10.5287	4.68642	5.0373	4.87217	4.92627	3.3997	3.61866	2.84775	3.18546
ASMM10P017758	0.000105558	0.0118706	3.06874	up	noncoding	AK172365	AK172365	Genbank	1215	chr18	-	37152013	37153228		chr18:37152088-37153228	TAGACCAGATAGGTTCGAATACAAAAGAAAGGGCTAGGTCTGCTTATTCTGAATGCCCAG	intronic antisense	NM_138663	Pcdha12	protocadherin alpha 12	+	37020229	37187657	31.5015	8.96002	4.88054	3.26289	34.3497	35.4783	19.9837	36.1942	9.52718	8.82518	6.95907	10.5287	4.68642	5.0373	4.87217	4.92627	3.3997	3.61866	2.84775	3.18546
ASMM10P017758	0.000105558	0.0118706	3.06874	up	noncoding	AK172365	AK172365	Genbank	1215	chr18	-	37152013	37153228		chr18:37152088-37153228	TAGACCAGATAGGTTCGAATACAAAAGAAAGGGCTAGGTCTGCTTATTCTGAATGCCCAG	intronic antisense	NM_198117	Pcdha2	protocadherin alpha 2	+	36939204	37187660	31.5015	8.96002	4.88054	3.26289	34.3497	35.4783	19.9837	36.1942	9.52718	8.82518	6.95907	10.5287	4.68642	5.0373	4.87217	4.92627	3.3997	3.61866	2.84775	3.18546
ASMM10P017758	0.000105558	0.0118706	3.06874	up	noncoding	AK172365	AK172365	Genbank	1215	chr18	-	37152013	37153228		chr18:37152088-37153228	TAGACCAGATAGGTTCGAATACAAAAGAAAGGGCTAGGTCTGCTTATTCTGAATGCCCAG	intronic antisense	NM_201243	Pcdha8	protocadherin alpha 8	+	36992466	37187657	31.5015	8.96002	4.88054	3.26289	34.3497	35.4783	19.9837	36.1942	9.52718	8.82518	6.95907	10.5287	4.68642	5.0373	4.87217	4.92627	3.3997	3.61866	2.84775	3.18546
ASMM10P042906	0.000342268	0.0162644	10.6217	up	noncoding	AK044471	AK044471	Genbank	2251	chr9	+	59036561	59038811		chr9:59038716+59038811	CCAAAGTGCGGGCCAAAAATAACTAGACCAAATATTCTTGTGAAATGTATTCTAAGTATG	bidirectional	NM_001042752	Neo1	neogenin	-	58874679	59036441	134.72	9.52124	6.75576	3.34681	183.092	147.208	28.2174	180.361	8.49569	8.59229	10.7094	10.2875	7.15371	7.164	5.38559	7.31974	3.23494	3.58042	3.42175	3.15015
ASMM10P042906	0.000342268	0.0162644	10.6217	up	noncoding	AK044471	AK044471	Genbank	2251	chr9	+	59036561	59038811		chr9:59038716+59038811	CCAAAGTGCGGGCCAAAAATAACTAGACCAAATATTCTTGTGAAATGTATTCTAAGTATG	bidirectional	NM_008684	Neo1	neogenin	-	58874679	59036441	134.72	9.52124	6.75576	3.34681	183.092	147.208	28.2174	180.361	8.49569	8.59229	10.7094	10.2875	7.15371	7.164	5.38559	7.31974	3.23494	3.58042	3.42175	3.15015
ASMM10P023209	0.000247283	0.0148199	6.7718	up	noncoding	ENSMUST00000118699	Gm13758	Ensembl	743	chr2	+	88572051	88579744		chr2:88579652+88579744	AACAGAAATCAAACTGATGTTGTCAGCCCTGCTGGAATGGCAAGAACGTCAATATGGGCA	intergenic							546.045	79.0644	8.95494	6.1954	1064.46	412.598	265.33	441.795	52.7687	66.7975	138.182	58.5098	9.59532	8.661	8.94419	8.61926	5.81336	6.3667	6.90298	5.69857
ASMM10P030995	0.00122629	0.025229	5.67828	up	noncoding	ENSMUST00000166703	Oas3	Ensembl	2329	chr5	-	120763916	120777640		chr5:120763930-120764243	AGGTCACCAAATTCCATGTTCAGAGGGGACAGTTTCATGACATTTTATAGTAACAGAATT	exon sense-overlapping	NM_145226	Oas3	2'-5' oligoadenylate synthetase 3	-	120753097	120777659	490.672	75.0911	8.70248	6.19703	443.13	654.825	126.05	738.683	94.0642	53.7082	92.3003	60.2916	8.40376	9.32452	7.72351	9.35813	6.61987	6.07009	6.35817	5.73997
ASMM10P038127	0.0281269	0.112793	3.00163	up	noncoding	AK080027	AK080027	Genbank	510	chr7	+	73608953	73609460		chr7:73609397+73609460	ACATGGTGAATGCTCTGGGGCTGGAGTTAGGGAATTGTAAATCACTATGTAAAAACTGGG	intergenic							58.5847	14.8603	5.47413	3.88838	130.735	39.4993	18.5007	45.6036	18.4676	15.2849	6.62322	19.0655	6.65843	5.20228	4.7591	5.27671	4.31938	4.34224	2.80065	4.09125
ASMM10P014624	0.0131793	0.0765198	2.02658	up	noncoding	AK141354	AK141354	Genbank	3113	chr16	-	80220263	80223377		chr16:80220277-80222939	ATATAGAAAGAGCACTTGCCATCAACCTTAAAGTTGCCCAGTTTTATTTTTAGTCTGCTT	intergenic							37.4992	16.923	5.13721	4.11816	27.5476	40.9025	29.1493	52.3975	13.8599	13.3389	15.3832	25.1101	4.37583	5.25206	5.43527	5.48568	3.91999	4.15848	3.90226	4.4919
ASMM10P057591	0.0251782	0.105913	2.07124	up	noncoding	AA414516	mouselincRNA1237	lincRNA	618	chr5	-	135896015	135901796	ENSMUST00000138143, NM_001045481, NM_008328	chr5:135896037-135896212	ATATGAAGTGAGGGAAAGTCAAGGTATGACCTTGGCTCTGTTTCTTGTTGACCCTAGGCA	intergenic							108.442	48.8843	6.68191	5.63141	66.2145	138.647	75.7948	153.11	48.4752	40.7191	46.4109	59.9321	5.64566	7.07553	6.92564	7.08079	5.6891	5.68433	5.42012	5.73209
ASMM10P032449	0.00795683	0.0588714	2.01195	up	noncoding	AK018236	AK018236	Genbank	1364	chr5	+	124531132	124532496		chr5:124532327+124532496	CCCTAACCTCTGTTTAGTGTCTGAGGCCAGAAGAAACAATGTATACATTTTATATAAGTT	natural antisense	NM_021430	Rilpl1	Rab interacting lysosomal protein-like 1	-	124493079	124531391	96.6508	46.2413	6.4924	5.48381	121.747	106.694	44.8724	113.29	55.2909	22.2243	52.2878	55.1624	6.54952	6.6835	6.10774	6.62884	5.88858	4.84831	5.58077	5.61756
ASMM10P030748	0.0122068	0.0733926	3.76929	up	noncoding	AK140536	AK140536	Genbank	2327	chr5	-	105697046	105699373		chr5:105697060-105699373	CTAACCAGAAAGGTGTCCTGCTCCTTAGAGGTGAGATTTTTACATTATTTTTCCATTATC	bidirectional	NM_001122768	Lrrc8d	leucine rich repeat containing 8D	+	105699968	105815215	690.774	201.077	9.45553	7.54124	365.301	872.142	555.045	970.609	107.988	254.939	226.199	215.183	8.13454	9.74566	10.1901	9.75181	6.81252	8.26076	7.57798	7.51371
ASMM10P054681	0.0145403	0.080369	3.20892	up	noncoding	ENSMUST00000173317	H2-K1	Ensembl	885	chr17	-	33996591	33997781		chr17:33997733-33997781	TACCCAATGGCTCATGTGGATTCCCTCTTAGCTTCTGAGTCCCAAAAGAAAATGTGCAGT	exon sense-overlapping	NM_001001892	H2-K1	histocompatibility 2, K1, K region	-	33996011	34000333	921.188	357.603	9.97852	8.29644	807.668	946.348	871.962	1058.78	345.462	289.615	605.1	190.234	9.21875	9.86957	10.9379	9.88787	8.45663	8.44262	8.95862	7.32788
ASMM10P026851	0.00111851	0.0241785	2.01168	up	noncoding	TCONS_00022964	XLOC_017274	Alexander et al 2013	861	chr4	-	31852035	31924967		chr4:31852049-31852500	CTAGTGTGTTTAAGATTTGATAGTCTTTTTCTGCTCTCGGTTGTTTGTTTTTGATGTTGG	intergenic							300.314	151.036	8.21504	7.20664	290.934	354.841	165.464	390.016	140.849	145.701	160.176	157.418	7.8136	8.44204	8.16471	8.43982	7.19691	7.45769	7.10512	7.06684
ASMM10P031328	0.00420471	0.0436804	6.03539	up	noncoding	ENSMUST00000138202	Usp12	Ensembl	3914	chr5	-	146734838	146758448		chr5:146758173-146758365	AAGTGGCTTTTAAGGGAAGATTACAGTGTTAGAGATGGTGGCGTTGATCCAGTGTGTGCT	exon sense-overlapping	NM_011669	Usp12	ubiquitin specific peptidase 12	-	146734811	146794956	76.0627	13.5042	6.22172	3.62827	75.0017	54.0267	98.456	76.7662	5	11.4385	15.3794	22.199	5.82838	5.67232	7.33957	6.04662	2.3474	3.94977	3.90137	4.31456
ASMM10P032358	0.000509476	0.0190263	13.4128	up	noncoding	AK137788	AK137788	Genbank	1835	chr5	+	120680248	120682079		chr5:120681561+120682079	TAAAATTCTGTTTCTTTCGGAGCCTGTCATTAGTACAGGCAGGGCTTAGACCCCACTCTT	natural antisense	NM_008052	Dtx1	deltex 1 homolog (Drosophila)	-	120680263	120711669	91.6545	6.20831	6.3716	2.62607	40.5558	122.32	68.6806	135.062	9.83325	5	5	5	4.92744	6.89151	6.77264	6.89484	3.4408	2.40026	2.33788	2.32533
ASMM10P029149	0.0402466	0.138024	2.22648	up	noncoding	ENSMUST00000120431	Gm12846	Ensembl	1373	chr4	+	98664365	98666137		chr4:98665805+98666137	AGATGAAAAGTATTACTCATCCAGCATCTAGGGACCAACATGTGATGGCCTTGATCGGAT	intron sense-overlapping	NM_001005787	Inadl	InaD-like (Drosophila)	+	98546633	98689010	525.536	291.893	9.15435	7.99959	515.685	469.345	572.292	544.821	220.314	154.116	503.311	289.829	8.61536	8.84618	10.2428	8.91305	7.83089	7.53592	8.69085	7.9407
ASMM10P029149	0.0402466	0.138024	2.22648	up	noncoding	ENSMUST00000120431	Gm12846	Ensembl	1373	chr4	+	98664365	98666137		chr4:98665805+98666137	AGATGAAAAGTATTACTCATCCAGCATCTAGGGACCAACATGTGATGGCCTTGATCGGAT	intron sense-overlapping	NM_007704	Inadl	InaD-like (Drosophila)	+	98546633	98719603	525.536	291.893	9.15435	7.99959	515.685	469.345	572.292	544.821	220.314	154.116	503.311	289.829	8.61536	8.84618	10.2428	8.91305	7.83089	7.53592	8.69085	7.9407
ASMM10P029149	0.0402466	0.138024	2.22648	up	noncoding	ENSMUST00000120431	Gm12846	Ensembl	1373	chr4	+	98664365	98666137		chr4:98665805+98666137	AGATGAAAAGTATTACTCATCCAGCATCTAGGGACCAACATGTGATGGCCTTGATCGGAT	intron sense-overlapping	NM_172696	Inadl	InaD-like (Drosophila)	+	98395825	98719603	525.536	291.893	9.15435	7.99959	515.685	469.345	572.292	544.821	220.314	154.116	503.311	289.829	8.61536	8.84618	10.2428	8.91305	7.83089	7.53592	8.69085	7.9407
ASMM10P017764	0.0343544	0.126443	2.54243	up	noncoding	uc008eqj.1	AK150172	UCSC_knowngene	1420	chr18	-	37652752	37654172		chr18:37652968-37654172	AGAGGTAATAAAAACTTTTTCACGGCCACCCGGAAGCCGCGGCTCATACTAACAGTTATT	intronic antisense	NM_001174154	Pcdha4-g	protocadherin alpha 4-gamma	+	36952740	37840200	52.6367	16.1386	5.39607	4.04987	57.7526	61.7536	12.5601	78.4803	22.1202	15.0826	15.3018	12.0499	5.44452	5.86499	4.19741	6.07738	4.58096	4.32397	3.89358	3.40096
ASMM10P034510	0.00592946	0.0513218	2.90511	up	noncoding	ENSMUST00000119487	Gm15573	Ensembl	540	chr6	+	53045883	53046423		chr6:53045936+53046423	TGGGAACAAAAAGTTAGTCGCTAGTCTGTTTTGTGGGAAGGCAGAACATCTTTCTCAATG	intronic antisense	NM_173406	Jazf1	JAZF zinc finger 1	-	52768067	53068624	83.2182	24.6317	6.14165	4.60306	156.73	67.5817	32.4016	76.1591	16.1641	21.8089	38.8082	21.7457	6.93045	6.0011	5.60179	6.03327	4.13363	4.82382	5.17155	4.28323
ASMM10P048272	0.00775285	0.0582172	2.08923	up	noncoding	AK146406	AK146406	Genbank	1924	chr1	-	116577497	116655169	ENSMUST00000123048, ENSMUST00000146108, NR_040297	chr1:116654851-116655101	GTATGAATTCAGAACTTTTCAGCTGGGGAACGAGAGTACCAGTGAGTACAGCTTTACGAG	intronic antisense	NM_001077425	Cntnap5a	contactin associated protein-like 5A	+	115685136	116580674	6058.6	3457.59	12.6592	11.5962	8486.59	5900.07	3590.05	6257.69	4700.97	3055.79	3430.78	2642.82	12.5403	12.4956	13.1622	12.4386	12.0914	11.7706	11.3983	11.1245
ASMM10P002134	0.0211833	0.0969509	2.12664	up	noncoding	ENSMUST00000139796	Dbr1	Ensembl	842	chr9	+	99580201	99583838		chr9:99582105+99582390	GACTTCCTTCAGGGCCACTGATGACCTGATTAATGTGACTGGGGGCCTGTGGAATATGCC	exon sense-overlapping	NM_031403	Dbr1	debranching enzyme homolog 1 (S. cerevisiae)	+	99575798	99584343	83.8584	41.6094	6.33343	5.24486	75.8788	101.038	52.6064	105.91	34.5224	19.3817	76.5964	35.937	5.84353	6.60248	6.35288	6.53484	5.21232	4.66107	6.09934	5.00668
ASMM10P033797	0.000851373	0.0222451	6.32365	up	noncoding	ENSMUST00000152650	Cd27	Ensembl	744	chr6	-	125236107	125237003		chr6:125236237-125236472	AGAATTCGAGGGATGGCTAAAAAGGGCTCCATGGATAGGACTCAGACAACAGAAGAATGA	exon sense-overlapping	NM_001033126	Cd27	CD27 antigen	-	125232621	125237027	76.0781	9.865	5.99696	3.33621	153.747	54.297	33.9669	62.3017	15.2334	7.24893	5.00811	11.9695	6.89804	5.67875	5.67385	5.73721	4.05188	3.37314	2.53054	3.38927
ASMM10P033797	0.000851373	0.0222451	6.32365	up	noncoding	ENSMUST00000152650	Cd27	Ensembl	744	chr6	-	125236107	125237003		chr6:125236237-125236472	AGAATTCGAGGGATGGCTAAAAAGGGCTCCATGGATAGGACTCAGACAACAGAAGAATGA	exon sense-overlapping	NM_001042564	Cd27	CD27 antigen	-	125232621	125237027	76.0781	9.865	5.99696	3.33621	153.747	54.297	33.9669	62.3017	15.2334	7.24893	5.00811	11.9695	6.89804	5.67875	5.67385	5.73721	4.05188	3.37314	2.53054	3.38927
humanlincRNA1998-_P1	0.0396221	0.137065	2.7211	up	noncoding	humanlincRNA1998-	humanlincRNA1998	lincRNA	6977	chr17	-	14782522	14789499		chr17:14782523-14782582	TCCCCTTTCTGGTAATTTTCAGCAACTTTAAGAAGTTCAGAAAGACCCAGGACCTTGCCC	intergenic							95.8567	30.0049	6.33821	4.89402	40.9567	135.596	49.3247	157.549	34.6945	19.6217	21.7702	43.9332	4.94049	7.04145	6.25062	7.1203	5.22148	4.67836	4.37961	5.29665
ASMM10P047480	0.011449	0.071346	5.00516	up	noncoding	ENSMUST00000139730	Top2a	Ensembl	2849	chr11	-	99016592	99022210		chr11:99016610-99017030	AACCTGTAAGAGAGATTTGTGGAATTAGGCTGGTGCATGTAGCAAAATAATAAAAGCAAG	exon sense-overlapping	NM_011623	Top2a	topoisomerase (DNA) II alpha	-	98992946	99024189	205.856	27.5148	7.10259	4.77918	464.134	150.674	29.2138	179.404	19.5431	21.0114	27.7088	41.7959	8.46268	7.19691	5.43911	7.31168	4.40423	4.77215	4.71333	5.22701
ASMM10P042099	0.0226515	0.100181	3.08567	up	noncoding	ENSMUST00000112503	Trf	Ensembl	775	chr9	-	103220894	103222675		chr9:103222354-103222675	CCTCCAAGTTTCCCACACTTTTAAGATCAGTTTCCTGAAGTTTCTCTTGTTCTCTTCAGT	exon sense-overlapping	NM_133977	Trf	transferrin	-	103208875	103230286	418.939	168.19	8.73913	7.11355	250.616	511.303	353.121	560.716	100.064	87.1544	353.461	132.08	7.60531	8.96785	9.42458	8.9588	6.70224	6.7299	8.1934	6.82866
ASMM10P031059	0.0119357	0.0726521	2.31972	up	noncoding	ENSMUST00000125652	Diablo	Ensembl	3386	chr5	-	123509764	123524143		chr5:123509781-123511218	AGGCAGGGTCTTTGACATATGCTTACTACTTTACCAAATAAACCTCATGCCCAAAAAACC	exon sense-overlapping	NM_023232	Diablo	diablo homolog (Drosophila)	-	123511329	123524164	293.406	120.318	8.08444	6.87049	232.716	391.148	121.466	428.295	143.44	102.763	93.4091	141.66	7.49741	8.5931	7.67155	8.57569	7.2242	6.95806	6.37551	6.92418
ASMM10P031059	0.0119357	0.0726521	2.31972	up	noncoding	ENSMUST00000125652	Diablo	Ensembl	3386	chr5	-	123509764	123524143		chr5:123509781-123511218	AGGCAGGGTCTTTGACATATGCTTACTACTTTACCAAATAAACCTCATGCCCAAAAAACC	natural antisense	NM_198611	B3gnt4	UDP-GlcNAc:betaGal beta-1,3-N-acetylglucosaminyltransferase 4	+	123510459	123511882	293.406	120.318	8.08444	6.87049	232.716	391.148	121.466	428.295	143.44	102.763	93.4091	141.66	7.49741	8.5931	7.67155	8.57569	7.2242	6.95806	6.37551	6.92418
ASMM10P056766	0.00938364	0.0640286	2.81861	up	noncoding	uc007tuk.3	TCR-alpha chain	UCSC_knowngene	292	chr14	+	54173719	54220781		chr14:54173732+54220520	AGACTTCAGGTCAACCTTGACATCCAGAACCCAGAACCTGCTGTGTACCAGTTAAAAGAT	intergenic							96.7546	28.1985	6.34059	4.84561	208.682	61.5744	56.1852	60.5766	34.123	19.9938	24.7279	33.9491	7.34488	5.86161	6.45872	5.69717	5.19486	4.70474	4.5595	4.92335
ASMM10P035257	0.0161348	0.0842471	2.09995	up	noncoding	2_00025431	Art4	Lei Sun et al 2012	226	chr6	+	136851060	136851601		chr6:136851411+136851601	AGACAGGTGTGTCAATGTCACAGGTGTGTGCAGGCAGAGGCAGTGTCACAGGTGTGTGCA	intronic antisense	NM_026639	Art4	ADP-ribosyltransferase 4	-	136848450	136857600	34.4813	15.115	5.0384	3.96804	25.8316	39.1186	31.4236	41.5513	17.2554	12.0196	10.9391	20.2457	4.28123	5.18568	5.55275	5.13393	4.22681	4.01898	3.44851	4.17787
ASMM10P002712	0.0327866	0.123337	2.12901	up	noncoding	ENSMUST00000149411	Mlx	Ensembl	679	chr11	+	101087289	101091126		chr11:101087292+101087753	TCCGCTGGCTTGTTTCCGGTTCGGTCGAGTATGCCTACAGTGACAACAGCCTGGATCCTG	exon sense-overlapping	NM_001159384	Mlx	MAX-like protein X	+	101087289	101092207	104.115	52.9075	6.64775	5.55756	160.646	90.7813	69.8218	95.2112	47.3579	31.5946	102.813	29.8644	6.96819	6.44641	6.79716	6.37922	5.65355	5.32661	6.50845	4.74163
ASMM10P002712	0.0327866	0.123337	2.12901	up	noncoding	ENSMUST00000149411	Mlx	Ensembl	679	chr11	+	101087289	101091126		chr11:101087292+101087753	TCCGCTGGCTTGTTTCCGGTTCGGTCGAGTATGCCTACAGTGACAACAGCCTGGATCCTG	exon sense-overlapping	NM_001159385	Mlx	MAX-like protein X	+	101087289	101092207	104.115	52.9075	6.64775	5.55756	160.646	90.7813	69.8218	95.2112	47.3579	31.5946	102.813	29.8644	6.96819	6.44641	6.79716	6.37922	5.65355	5.32661	6.50845	4.74163
ASMM10P002712	0.0327866	0.123337	2.12901	up	noncoding	ENSMUST00000149411	Mlx	Ensembl	679	chr11	+	101087289	101091126		chr11:101087292+101087753	TCCGCTGGCTTGTTTCCGGTTCGGTCGAGTATGCCTACAGTGACAACAGCCTGGATCCTG	exon sense-overlapping	NM_011550	Mlx	MAX-like protein X	+	101087289	101092207	104.115	52.9075	6.64775	5.55756	160.646	90.7813	69.8218	95.2112	47.3579	31.5946	102.813	29.8644	6.96819	6.44641	6.79716	6.37922	5.65355	5.32661	6.50845	4.74163
ASMM10P000943	0.00516211	0.0480937	2.17845	up	noncoding	ENSMUST00000118894	Xlr4d-ps	Ensembl	646	chrX	+	74727228	74734141		chrX:74728079+74729712	CCAAAGCCAGTGCCCAGTAAGAAAACTCTATGAAAGGAAGAGAAAGTATGGGGTGAGTGT	intergenic							78.2502	30.0989	6.07193	4.94862	143.519	62.3479	32.5239	74.6102	27.0696	25.0089	36.788	31.529	6.79364	5.8799	5.60916	6.00499	4.87356	5.00449	5.09663	4.8198
ASMM10P052978	0.00235766	0.0338136	2.39358	up	noncoding	uc009ets.1	AK087382	UCSC_knowngene	1747	chr6	+	148944866	148947129		chr6:148945390+148945453	GGTCGCGGCCCTAAGCACGTGGCTTGTCAGGTGAAGCACACACAACAAAAAGGGAAAAAA	natural antisense	NM_019643	Fam60a	family with sequence similarity 60, member A	-	148921058	148946432	230.471	98.5742	7.85591	6.59674	205.724	255.487	156.389	304.282	113.029	88.9152	76.0386	116.314	7.32669	7.95864	8.06856	8.06975	6.88194	6.76076	6.0907	6.65356
ASMM10P002929	0.000262523	0.0150414	4.98024	up	noncoding	ENSMUST00000153321	Foxa3	Ensembl	1915	chr7	-	19013281	19023538		chr7:19014748-19014921	GTGCTTCCGGGCTCCAGGCAAGATGCTGACCCTGAGTGAAATCTACCAATGGATCATGGA	exon sense-overlapping	NM_008260	Foxa3	forkhead box A3	-	19013282	19023539	401.046	88.7048	8.73992	6.4237	359.209	414.934	365.997	464.043	87.9846	54.381	105.833	106.621	8.11339	8.66985	9.48335	8.69309	6.52744	6.08789	6.55092	6.52857
ASMM10P003870	0.000636024	0.0202349	3.94875	up	noncoding	ENSMUST00000178097	Tpd52-ps	Ensembl	555	chr8	-	79680265	79680824		chr8:79680510-79680563	CAAAGGGTGGGACGTGACGGCAACCAATGCATACAAGAAGACATCTGAAACTCTATCGCA	intergenic							383.423	102.297	8.57944	6.59804	621.734	306.026	289.251	316.681	83.6325	79.5792	162.028	83.9469	8.86852	8.22494	9.09044	8.13387	6.45847	6.60579	7.12282	6.2051
ASMM10P049086	0.0111948	0.0705998	3.30713	up	noncoding	NR_036452	E230016K23Rik	RefSeq	2221	chr11	+	83582060	83623693		chr11:83609937+83610020	AGTGGAAGAGAAAAGTTATTAGGATGTGGGGGAAGTGGACCTGTTCAGCGATAGTTCTTT	intronic antisense	NM_009139	Ccl6	chemokine (C-C motif) ligand 6	-	83587885	83593087	173.694	52.5632	7.39214	5.66656	96.5616	214.293	144.195	239.726	64.3463	35.5229	74.1293	36.2544	6.19383	7.70767	7.93896	7.72809	6.09831	5.49035	6.05851	5.01906
ASMM10P058149	0.00577842	0.0506889	2.3934	up	noncoding	BB589685	humanlincRNA0785	lincRNA	625	chr2	+	118499202	118500460	NM_053095, uc011wrl.1	chr2:118499315+118499407	AGTTGCTGGTGCACATTAATAGTATCATGGGAGCCCAGGCAGAGTGGGAGCAGCGAGCTC	intergenic							38.4843	13.5636	5.09796	3.83889	27.7039	50.7056	19.7246	55.8032	14.9189	10.8725	13.216	15.247	4.38568	5.57428	4.85418	5.57769	4.02173	3.8806	3.69718	3.75607
ASMM10P027170	0.0112338	0.0706731	2.46569	up	noncoding	ENSMUST00000118446	Rpsa-ps11	Ensembl	889	chr4	-	59162267	59163156		chr4:59162986-59163156	AAAGTTTCGGTATCTATATCATAAACCTGAAGAGGTCCTGGGAGAAGCTGTTGCTCGCAG	intergenic							7742.1	3758.23	13.0124	11.7104	11561.3	6220.56	6220.77	6965.76	4070.11	2876.73	5246.19	2839.88	12.9759	12.5768	13.9092	12.5877	11.908	11.6873	12.0297	11.2165
ASMM10P031105	0.0026468	0.0355252	2.9809	up	noncoding	AK012844	AK012844	Genbank	1600	chr5	-	129020202	129023160		chr5:129020224-129020278	AGAGTCTCCGCGCCTGTCCGACTGGAGCTGGAAAGATGGCGGAAGCGCGATTCAAATGCC	natural antisense	NM_009391	Ran	RAN, member RAS oncogene family	+	129020155	129024321	54.4621	16.3227	5.63223	4.05648	88.6451	46.1452	31.7574	51.3006	16.3593	18.4002	19.5579	10.9734	6.0675	5.4368	5.57085	5.45375	4.15053	4.59069	4.22925	3.25543
ASMM10P042742	0.000310661	0.0156166	2.81154	up	noncoding	AK079124	AK079124	Genbank	1997	chr9	+	44336283	44338280		chr9:44338175+44338280	AGATACAGATCTCCATGAATTCAAGGCTAAATCTGGTCTACAGAGAGAGTTCCAGGACAG	natural antisense	NM_001110251	Hmbs	hydroxymethylbilane synthase	-	44336347	44342381	210.284	77.4819	7.76588	6.27452	202.585	221.204	176.659	240.686	72.1656	66.7023	80.7966	90.2629	7.30678	7.75188	8.27075	7.7341	6.25601	6.36492	6.17448	6.30265
ASMM10P042742	0.000310661	0.0156166	2.81154	up	noncoding	AK079124	AK079124	Genbank	1997	chr9	+	44336283	44338280		chr9:44338175+44338280	AGATACAGATCTCCATGAATTCAAGGCTAAATCTGGTCTACAGAGAGAGTTCCAGGACAG	natural antisense	NM_013551	Hmbs	hydroxymethylbilane synthase	-	44336347	44344228	210.284	77.4819	7.76588	6.27452	202.585	221.204	176.659	240.686	72.1656	66.7023	80.7966	90.2629	7.30678	7.75188	8.27075	7.7341	6.25601	6.36492	6.17448	6.30265
ASMM10P038494	0.0351283	0.127965	3.70396	up	noncoding	ENSMUST00000144538	Trim6	Ensembl	1490	chr7	+	104218792	104227733		chr7:104227670+104227733	GGCCATCGTTACTTATGAAGTGAGTTCCAAGCTAGTCAGAGTTACACAGAGAAACCCTGT	exon sense-overlapping	NM_001013616	Trim6	tripartite motif-containing 6	+	104218794	104235152	300.676	122.512	8.22913	6.34006	302.367	366.285	173.171	360.882	37.9944	87.9396	38.7898	325.325	7.86835	8.48826	8.24057	8.31933	5.34445	6.74204	5.17085	8.10288
ASMM10P000536	0.000424735	0.0178935	7.56306	up	noncoding	uc009bpx.1	TCR-beta chain	UCSC_knowngene	734	chr6	+	41543459	41548352	uc009bpc.2, uc009bpd.2, uc009bpe.2, uc009bpf.2, uc009bpg.1, uc009bph.1, uc009bpn.2, uc009bpq.1, uc009bpr.3, uc009bpu.1, uc009bpv.1, uc009bpy.1	chr6:41547074+41547609	AACCTGTCACACAGAACATCAGTGCAGAGGCCTGGGGCCGAGCAGACTGTGGAATCACTT	intergenic							1025.47	125.503	9.81052	6.89155	2097.56	754.066	393.656	856.61	183.058	134.743	78.4973	105.714	10.5379	9.52677	9.60905	9.56838	7.56841	7.34687	6.13347	6.51747
ASMM10P002882	0.0253978	0.106456	2.11059	up	noncoding	ENSMUST00000152595	Gm15545	Ensembl	704	chr7	+	44986972	44992328		chr7:44987375+44992022	TCCGCATAAGCTGACCGTGAAACCTCTGGAGCCAAGGATGTCTTTAAATCTAGATGGTCT	intronic antisense	NM_029410	Bcl2l12	BCL2-like 12 (proline rich)	-	44991221	44997579	56.0227	23.8017	5.64853	4.57088	39.1241	67.3204	29.8391	87.8074	22.7747	16.4159	36.4844	19.5318	4.87385	5.99266	5.47366	6.25394	4.62603	4.44471	5.08451	4.12826
ASMM10P022727	0.0118651	0.072544	3.025	up	noncoding	ENSMUST00000120111	Gm13435	Ensembl	1023	chr2	+	37207050	37208073		chr2:37207600+37208073	AAAGACTATGAGAGATACTTGGCGACGATCAATCGAGAAACAGCTTGAGAATGGAGGTGG	intergenic							66.411	22.8779	6.03883	4.4419	65.8037	60.2559	78.7817	60.8026	16.5211	17.9019	41.4979	15.5908	5.63685	5.83031	6.98546	5.7027	4.16519	4.55245	5.2639	3.78603
ASMM10P056472	0.0250198	0.105494	4.9228	up	noncoding	TCONS_00029108	XLOC_021653	Alexander et al 2013	847	chr7	+	64006839	64021339	TCONS_00029109	chr7:64007831+64018831	CAGAGCTATCGCTGGTCCTGAAGCTGAGAGACAGGGTTCCCAGGAACATCTTGACCGAGT	intergenic							68.2494	12.7284	5.71028	3.4108	26.0877	104.276	25.0366	117.597	5	8.83645	28.037	9.04009	4.29651	6.64829	5.2127	6.68363	2.3474	3.6204	4.72927	2.94614
ASMM10P044560	0.0207689	0.0959807	2.37672	up	noncoding	ENSMUST00000117682	Gm8202	Ensembl	310	chrX	-	144236902	144237212		chrX:144236951-144237212	AAGACTGCATAGGCAGATGCAGTGATCTAATCTCCATGCAACAGAATTGGGAGCTGATGA	intergenic							625.18	291.376	9.21482	7.96585	859.944	653.039	258.183	729.552	206.034	266.464	542.625	150.38	9.30365	9.32046	8.89669	9.33847	7.7338	8.32438	8.79862	7.00659
ASMM10P034155	0.0288466	0.114218	2.29238	up	noncoding	ENSMUST00000180863	Gm26809	Ensembl	2981	chr6	+	18844219	18847360		chr6:18844280+18844349	ACTGTCAGGATCATTGCTCTTTAGGATGCCTGGGCGGTTAGATTTGCCACCTGATTTTTT	intergenic							1089.01	556.053	10.0903	8.89345	799.334	1436.22	580.68	1539.82	351.511	374.671	1058.84	439.193	9.20837	10.4687	10.2663	10.4179	8.48193	8.81921	9.74919	8.52347
ASMM10P044195	0.0192833	0.0923815	3.71661	up	noncoding	ENSMUST00000121810	Gm9003	Ensembl	482	chrX	-	94422677	94423295		chrX:94422925-94423295	GATGGGTCCAATGAAGAAATGGCAAGAAGATATGTGACTTTGGTGGGAACAATTGGAAAA	intergenic							43.7487	12.3664	5.34044	3.44645	58.1071	28.028	55.465	33.3946	5	7.14995	23.6372	13.6786	5.45232	4.67419	6.43684	4.7984	2.3474	3.35613	4.49063	3.59164
ASMM10P039192	0.00832513	0.0602519	5.41636	up	noncoding	TCONS_00032431	XLOC_024264	Alexander et al 2013	6152	chr8	-	25122432	25133545		chr8:25130482-25133545	AGTTCTGAGATTGTGGGTTTGAGCCCCACCTGTGTTACCAGTTCTGGTATTCTGTATTCT	intergenic							337.937	68.6697	8.44377	6.00644	198.185	306.105	498.407	349.049	53.2446	52.0793	120.908	48.447	7.27321	8.22542	10.0093	8.26712	5.82911	6.02552	6.73002	5.44112
ASMM10P057441	0.000234918	0.0144934	26.7012	up	noncoding	uc029thf.1	H2-Eb1	UCSC_knowngene	1416	chr17	+	34264831	34316674		chr17:34264964+34309790	TGGAGCGAACCGGGCCGAGGTGGACACGGTGTGCAGACACAACTATGAGATCTCGGATAA	exon sense-overlapping	NM_010382	H2-Eb1	histocompatibility 2, class II antigen E beta	+	34305866	34316674	2253.08	58.8762	10.6026	5.8638	5065.41	1745.43	299.58	1901.92	73.6905	59.5664	63.9078	38.3403	11.7987	10.7383	9.15604	10.7175	6.28445	6.21503	5.85333	5.1024
ASMM10P057441	0.000234918	0.0144934	26.7012	up	noncoding	uc029thf.1	H2-Eb1	UCSC_knowngene	1416	chr17	+	34264831	34316674		chr17:34264964+34309790	TGGAGCGAACCGGGCCGAGGTGGACACGGTGTGCAGACACAACTATGAGATCTCGGATAA	exon sense-overlapping	NM_207105	H2-Ab1	histocompatibility 2, class II antigen A, beta 1	+	34263226	34269418	2253.08	58.8762	10.6026	5.8638	5065.41	1745.43	299.58	1901.92	73.6905	59.5664	63.9078	38.3403	11.7987	10.7383	9.15604	10.7175	6.28445	6.21503	5.85333	5.1024
ASMM10P046003	0.00126729	0.0254169	9.13187	up	noncoding	AK147773	AK147773	Genbank	2366	chr10	+	107946644	107977832		chr10:107977772+107977832	GAGATATATACATGGGTCACACTGTGATACACTACAGCTTCCATAATGAAATATTTTCTG	intergenic							104.873	9.60152	6.46707	3.27616	64.5813	151.316	38.3768	165.218	9.99468	12.8017	5	10.6097	5.60951	7.20392	5.86466	7.19017	3.4681	4.10151	2.33788	3.19713
ASMM10P043994	0.000640463	0.0202466	3.88581	up	noncoding	ENSMUST00000122340	Gm14699	Ensembl	228	chrX	-	68782639	68782867		chrX:68782688-68782867	TTAAGAAGGAGAAACTCAAGTCCCAATGGTGCAATGACAACCCCCTCTTCAAGAGTGCTA	intronic antisense	NM_001166619	Fmr1nb	fragile X mental retardation 1 neighbor	+	68761838	68804560	1494.78	335.851	10.275	8.3168	3084.87	1175.22	413.448	1305.57	326.008	280.527	428.867	308.003	11.0605	10.168	9.6914	10.1802	8.37264	8.40028	8.46767	8.0266
ASMM10P043994	0.000640463	0.0202466	3.88581	up	noncoding	ENSMUST00000122340	Gm14699	Ensembl	228	chrX	-	68782639	68782867		chrX:68782688-68782867	TTAAGAAGGAGAAACTCAAGTCCCAATGGTGCAATGACAACCCCCTCTTCAAGAGTGCTA	intronic antisense	NM_001166620	Fmr1nb	fragile X mental retardation 1 neighbor	+	68761838	68804560	1494.78	335.851	10.275	8.3168	3084.87	1175.22	413.448	1305.57	326.008	280.527	428.867	308.003	11.0605	10.168	9.6914	10.1802	8.37264	8.40028	8.46767	8.0266
ASMM10P043994	0.000640463	0.0202466	3.88581	up	noncoding	ENSMUST00000122340	Gm14699	Ensembl	228	chrX	-	68782639	68782867		chrX:68782688-68782867	TTAAGAAGGAGAAACTCAAGTCCCAATGGTGCAATGACAACCCCCTCTTCAAGAGTGCTA	intronic antisense	NM_174993	Fmr1nb	fragile X mental retardation 1 neighbor	+	68761838	68804560	1494.78	335.851	10.275	8.3168	3084.87	1175.22	413.448	1305.57	326.008	280.527	428.867	308.003	11.0605	10.168	9.6914	10.1802	8.37264	8.40028	8.46767	8.0266
ASMM10P040902	0.00355232	0.0404672	5.03448	up	noncoding	AK140502	AK140502	Genbank	1677	chr8	+	106202409	106204087		chr8:106203995+106204087	TCAGTGAGAGACCCTACATCAAGGAAGACACTAAATGGACTGTATGAGATCCCATTCCCT	intronic antisense	NM_001007567	Slc7a6os	solute carrier family 7, member 6 opposite strand	-	106200437	106210933	56.0992	9.65126	5.67733	3.34549	25.986	71.1805	50.9227	76.3074	8.60516	9.01437	12.6724	8.31308	4.29122	6.08076	6.30136	6.036	3.25246	3.6448	3.63811	2.84659
ASMM10P003003	0.00673465	0.0541873	5.4109	up	noncoding	ENSMUST00000154598	Gatm	Ensembl	510	chr2	-	122595488	122598534		chr2:122598151-122598326	TGATGTTGAGATTGATCTTTTCAAGAAAGCAGGATGGACCATAGTTACTCCTCCAACACC	exon sense-overlapping	NM_025961	Gatm	glycine amidinotransferase (L-arginine:glycine amidinotransferase)	-	122594472	122611277	235.652	31.4191	7.33245	4.89658	594.801	137.261	51.8227	158.724	22.4058	24.1283	56.6177	22.5246	8.81021	7.05915	6.3288	7.13162	4.6014	4.95871	5.69097	4.33523
ASMM10P019125	0.0211055	0.0966927	3.58409	up	noncoding	ENSMUST00000181726	A930007I19Rik	Ensembl	2099	chr19	-	29486354	29521994		chr19:29486478-29486933	CGATATTGCGGGAAACACAAGTTGTATGTATAAAATTTTGCCAAAACCCCAGTGAAATTC	bidirectional	NM_001081319	C030046E11Rik	RIKEN cDNA C030046E11 gene	+	29522281	29605921	75.4004	18.8188	5.94738	4.10578	72.3644	104.549	19.4207	105.267	8.84259	18.5719	11.3659	36.4946	5.77755	6.65293	4.8332	6.52584	3.29451	4.60508	3.49525	5.02827
ASMM10P043637	0.00407631	0.0429507	4.2969	up	noncoding	ENSMUST00000121232	Gm9430	Ensembl	1527	chrX	-	8662301	8663828		chrX:8662343-8663828	TCAAAGAGGTCATCTGGGGAAGTTATATGAAGCCTACAGTAGCATCTGTCCCAAACAGCA	intergenic							49.5822	10.4396	5.50068	3.39738	80.9934	32.3457	48.4893	36.5004	11.0293	7.48552	17.065	6.17838	5.9407	4.89854	6.224	4.93948	3.60497	3.41132	4.04557	2.52767
ASMM10P002017	0.0157212	0.0832349	2.29884	up	noncoding	ENSMUST00000138091	Ahcyl1	Ensembl	3291	chr3	-	107663117	107677767		chr3:107670271-107672041	GGCTAACATGGCTGTATCAGCTCTCCAAAGCTGGGAAGCTCTGTGTTCCAGCCATGAATG	exon sense-overlapping	NM_145542	Ahcyl1	S-adenosylhomocysteine hydrolase-like 1	-	107663119	107696548	48.0059	21.4281	5.54265	4.34175	58.1042	40.1486	45.8604	47.9102	13.4086	14.4563	39.4855	18.362	5.45217	5.22521	6.14091	5.35232	3.87	4.26752	5.19628	4.03319
ASMM10P002868	0.0139931	0.0788336	2.00131	up	noncoding	ENSMUST00000152288	Emd	Ensembl	873	chrX	+	74254815	74257323		chrX:74255009+74255207	TGCTACGCCAGTTCCACTCGCAAGCTCTACGAAAAGAAAATCTTCGAGTACGAGACCCAG	exon sense-overlapping	NM_007927	Emd	emerin	+	74254838	74257747	59.1498	28.7546	5.81972	4.81878	75.0398	55.3554	39.4148	66.7894	21.6698	29.9278	43.8213	19.5993	5.82885	5.70442	5.90801	5.83761	4.54937	5.25368	5.33843	4.13363
ASMM10P045834	0.0149819	0.0813024	5.39501	up	noncoding	uc029xob.1	AB349653	UCSC_knowngene	73	chrX	+	158742315	158742388	AK135613, ENSMUST00000118497, ENSMUST00000118512, ENSMUST00000118908, ENSMUST00000120188, ENSMUST00000122021, ENSMUST00000178263, ENSMUST00000179673	chrX:158742327+158742388	AGATGGACACACAGGTGATTGAGGTTATGGTCTCATTACCACGAGGTATTGTGTCCATCT	intergenic							81.6215	16.1285	6.27779	3.84617	73.426	53.9787	131.679	67.4024	31.7639	9.00659	16.9938	6.74962	5.79895	5.67025	7.78976	5.85221	5.09394	3.64386	4.03953	2.60733
ASMM10P000537	0.00127292	0.0254169	4.14251	up	noncoding	uc009bpv.1	TCR-beta chain	UCSC_knowngene	739	chr6	+	41543363	41548352	uc009bpd.2, uc009bpq.1, uc009bpr.3, uc009bpu.1, uc009bpx.1, uc009bpy.1	chr6:41547618+41547771	ATCACTTCAGCATCCTATCATCAGGGGGTTCTGTCTGCAACCATCCTCTATGAGATCCTA	intergenic							3226.23	736.061	11.4449	9.39439	7044	2253.08	1095.2	2512.63	806.931	587.289	520.562	1029.46	12.2718	11.0999	11.2953	11.1126	9.63436	9.44881	8.73752	9.75689
ASMM10P037630	0.00439073	0.0445638	3.29601	up	noncoding	ENSMUST00000138741	Gmfg	Ensembl	2182	chr7	+	28443106	28448233		chr7:28448127+28448233	GTTCGATGGGTTCAGTCTTTTAAGAAGTACCAGCACCCTGATGTTAACTTATTTATTTAC	exon sense-overlapping	NM_001039192	Gmfg	glia maturation factor, gamma	+	28440936	28446895	381.577	91.4135	8.22738	6.50666	860.517	271.137	117.88	276.774	101.006	84.8602	92.1333	87.6546	9.3048	8.04543	7.62246	7.93682	6.71501	6.69335	6.35559	6.26267
ASMM10P037630	0.00439073	0.0445638	3.29601	up	noncoding	ENSMUST00000138741	Gmfg	Ensembl	2182	chr7	+	28443106	28448233		chr7:28448127+28448233	GTTCGATGGGTTCAGTCTTTTAAGAAGTACCAGCACCCTGATGTTAACTTATTTATTTAC	exon sense-overlapping	NM_022024	Gmfg	glia maturation factor, gamma	+	28437446	28446895	381.577	91.4135	8.22738	6.50666	860.517	271.137	117.88	276.774	101.006	84.8602	92.1333	87.6546	9.3048	8.04543	7.62246	7.93682	6.71501	6.69335	6.35559	6.26267
ASMM10P056930	0.0184835	0.0906337	3.09211	up	noncoding	uc008sbe.2	Otud6b	UCSC_knowngene	3255	chr4	-	14809504	14826587		chr4:14822719-14825498	GGACAGTAAGATTCTGTTGCTGTTAACATTTCAAACTTGGTACTTGAGAATCAACCACCT	exon sense-overlapping	NM_152812	Otud6b	OTU domain containing 6B	-	14809504	14826587	31.2217	11.0295	4.86401	3.23542	39.7094	31.1808	20.6933	33.3033	14.3094	5	19.8088	5	4.89438	4.84099	4.92655	4.79411	3.96735	2.40026	4.24873	2.32533
ASMM10P028312	0.0427845	0.142775	2.45388	up	noncoding	ENSMUST00000152907	H6pd	Ensembl	392	chr4	-	149999775	150001290		chr4:149999789-150000026	TGTGCTGACTTGGTGATGAGCATGCAAGGCCGGGCGTGGGCTTTTTGTTTTCTCCCTTTG	intron sense-overlapping	NM_173371	H6pd	hexose-6-phosphate dehydrogenase (glucose 1-dehydrogenase)	-	149979480	150009023	216.146	92.9748	7.71702	6.42195	115.582	259.768	185.706	303.531	47.5992	82.0727	144.139	98.0884	6.47034	7.98236	8.34894	8.06643	5.66188	6.64729	6.96171	6.41692
ASMM10P033736	0.000479617	0.0188066	5.51145	up	noncoding	ENSMUST00000162504	Gm8459	Ensembl	760	chr6	-	122566714	122567474		chr6:122566763-122567474	CCTAAAACCAGGTATCAAACTGACATTGTCAGCCCTACTGGACGCAAGAACATCAATGCT	intergenic							156.108	26.7813	7.15769	4.69526	278.68	123.157	78.9707	143.623	15.0747	26.7743	42.5364	22.74	7.7547	6.90196	6.98987	6.98422	4.0384	5.0971	5.29673	4.34879
ASMM10P057018	0.0192063	0.0922611	2.03607	up	noncoding	uc009gzn.2	Ldha	UCSC_knowngene	1505	chr7	+	46845803	46855627		chr7:46851063+46853982	GACTCCAGTGTGCCTACGAGGTGATCAAGCTGAAAGGTTACACATCCTGGGCCATTGGCC	exon sense-overlapping	NM_001136069	Ldha	lactate dehydrogenase A	+	46847081	46855627	18824.6	11852.1	14.3591	13.3333	19242.3	19601.4	14400.5	22054.4	12888.8	8569.96	16444.8	9504.91	13.7278	14.2977	15.0832	14.3275	13.5005	13.191	13.6927	12.9489
ASMM10P057018	0.0192063	0.0922611	2.03607	up	noncoding	uc009gzn.2	Ldha	UCSC_knowngene	1505	chr7	+	46845803	46855627		chr7:46851063+46853982	GACTCCAGTGTGCCTACGAGGTGATCAAGCTGAAAGGTTACACATCCTGGGCCATTGGCC	exon sense-overlapping	NM_010699	Ldha	lactate dehydrogenase A	+	46845803	46855627	18824.6	11852.1	14.3591	13.3333	19242.3	19601.4	14400.5	22054.4	12888.8	8569.96	16444.8	9504.91	13.7278	14.2977	15.0832	14.3275	13.5005	13.191	13.6927	12.9489
ASMM10P016020	0.000987296	0.0231754	5.47234	up	noncoding	ENSMUST00000113886	Gm11131	Ensembl	3122	chr17	-	35377020	35380292		chr17:35377414-35379737	TCTTCTCTAGATTCAGAGGTTTTGAGTCCATGATGACAGAGTGAAGGTGGTGGAGGAACA	natural antisense	NM_001143689	H2-Q4	histocompatibility 2, Q region locus 4	+	35379616	35384674	88.6615	16.0905	6.45971	4.00756	64.1288	90.1427	94.8494	105.525	19.0996	8.61642	22.3998	14.2463	5.59871	6.4335	7.27767	6.52898	4.37149	3.58488	4.42006	3.6538
ASMM10P030941	0.0282684	0.113169	3.45676	up	noncoding	AK047894	AK047894	Genbank	1237	chr5	-	116006832	116008069		chr5:116006847-116008069	TAAAAACCACTACAACAGGAAATACATCGCTATCCAAGTCTACTAAGAATTCTGTTGTCT	intergenic							127.128	24.1646	6.37449	4.58507	330.021	70.6327	26.8328	81.025	20.7737	21.4504	37.391	17.0433	7.98647	6.06986	5.31541	6.12623	4.49212	4.80113	5.12083	3.9262
ASMM10P010918	0.00589566	0.051248	2.05997	up	noncoding	AK086931	AK086931	Genbank	1840	chr14	-	41167835	41169742		chr14:41167865-41168786	GGAAAGATTGGTGGAGATGAAGTTGTATGTTCTAACGTCCTGTAACCTTAAACAATTAAA	intergenic							59.854	28.0215	5.88167	4.83904	60.5037	52.7347	59.3013	66.8763	25.2378	22.0986	37.0404	27.709	5.51207	5.63444	6.54105	5.83913	4.77407	4.83994	5.10617	4.63599
ASMM10P030440	0.0114951	0.0714573	2.35403	up	noncoding	ENSMUST00000180470	Gm20033	Ensembl	572	chr5	-	64802472	64804116		chr5:64802486-64802739	ACACTTTAAGAGCCTCAAGGCACTTTTTCCGTGGAAACCAGGCCAGCGCGAGGACAACTT	intronic antisense	NM_008453	Klf3	Kruppel-like factor 3 (basic)	+	64803522	64830129	70.4733	28.7081	6.11292	4.87779	58.8975	70.5956	62.5113	89.8888	30.1438	35.9798	24.3251	24.3837	5.47294	6.06895	6.62052	6.28928	5.02044	5.50791	4.5342	4.44861
ASMM10P031501	0.000317421	0.0157704	2.93494	up	noncoding	NR_045040	2700038G22Rik	RefSeq	1370	chr5	+	23850596	23855033	NR_045042	chr5:23854973+23855033	TTGTGAGGCTGAGCAACCCCGAGCGCGCACGCATGGGAGCAATAAACATCTTGCCATTGC	intergenic							136.23	43.5283	7.00351	5.45017	233.535	109.91	86.4017	115.075	42.0789	29.7322	53.0706	49.2315	7.50336	6.7295	7.12959	6.65158	5.48889	5.24487	5.60202	5.46491
ASMM10P029835	0.00331743	0.0392932	2.04164	up	noncoding	AK039021	AK039021	Genbank	1105	chr4	+	141536530	141537634		chr4:141537571+141537634	AATCGCTAAAATTTTGCACTTTTTGGCTACTTCACTAACGAATTCGAGGTGAAGGGTCTA	intronic antisense	NM_019763	Spen	SPEN homolog, transcriptional regulator (Drosophila)	-	141467889	141538597	90.8682	42.8207	6.47539	5.44566	101.281	91.3619	61.9547	108.875	38.5491	52.8932	38.4874	41.353	6.2666	6.45422	6.60579	6.57493	5.36541	6.04662	5.16003	5.21057
ASMM10P002761	0.0226898	0.100263	2.28369	up	noncoding	ENSMUST00000150188	Grwd1	Ensembl	1764	chr7	-	45825229	45830776		chr7:45830099-45830594	TCGTGCGCAAACTGACTGATGATGCTTCGGATGCACAATCTCCATGGCACCAGGCCGTCA	exon sense-overlapping	NM_153419	Grwd1	glutamate-rich WD repeat containing 1	-	45825222	45830789	53.4392	24.1896	5.71739	4.52602	48.9536	57.3373	53.894	53.5719	17.1342	18.4018	43.7683	17.4541	5.20081	5.75844	6.3906	5.51973	4.21688	4.59087	5.33661	3.95974
ASMM10P018368	0.0310805	0.119576	61.528	up	noncoding	ENSMUST00000083211	Vaultrc5	Ensembl	143	chr18	+	36801865	36802008	NR_027885	chr18:36801918+36802008	TATTCGTAGCAGGTTCGAACAACACAACCAACCACTTACCTAACCCGTGAGTGTTTGGTT	intergenic							26311.9	165.475	13.194	7.25084	177.883	20797.1	60818.4	23454.4	218.112	83.9775	188.795	171.017	7.11242	14.3925	16.8573	14.4139	7.81471	6.67994	7.32834	7.18038
ASMM10P057150	0.000891642	0.0225567	44.9465	up	noncoding	uc011ybi.1	Ccl4	UCSC_knowngene	610	chr11	+	83662583	83664683		chr11:83662741+83663508	TCTCAGCACCAACTTCACAGAAGCTTTGTGATGGATTACTATGAGACCAGCAGTCTTTGC	exon sense-overlapping	NM_013652	Ccl4	chemokine (C-C motif) ligand 4	+	83662583	83664683	490.004	8.45654	8.62304	3.1329	89.8731	687.604	375.822	806.719	7.35475	7.34805	14.1233	5	6.08545	9.39679	9.52899	9.48091	3.0314	3.38636	3.7885	2.32533
ASMM10P057212	0.00142134	0.0267886	2.91296	up	noncoding	uc012ajj.1	Tmem181b-ps	UCSC_knowngene	1853	chr17	-	6443547	6450994		chr17:6447353-6449437	CTCTACAATGATTTAATGAATTAAATGATCCCATGTACCAGTATCGGGTTGACACCGGAA	intergenic							61.2878	19.004	5.81572	4.27324	90.9943	64.948	33.0368	56.1719	21.7175	16.6333	24.4986	13.1667	6.1039	5.93798	5.63257	5.58844	4.55296	4.46203	4.54587	3.53209
ASMM10P038125	0.0107387	0.069062	2.2356	up	noncoding	AK042593	AK042593	Genbank	1654	chr7	+	73422249	73423902		chr7:73423741+73423902	CAGATTTCCAGACAACAGACAGGAGTTGCTCCAAATAACCTTTCTAAACAAGTCCACTTC	intergenic							329.801	149.738	8.34063	7.17997	556.766	229.755	274.04	258.644	165.607	116.344	144.627	172.376	8.71592	7.811	8.99812	7.83747	7.42662	7.1361	6.96685	7.19028
ASMM10P044742	0.00608887	0.0518284	5.09838	up	noncoding	ENSMUST00000124513	Gm15247	Ensembl	403	chrX	-	169985800	169986939		chrX:169985814-169986006	GAAAACGGAGAGCTTTCTGGCTTTTTATGCGGCTTGATCAATAAAATACTGCTCAGCGTG	natural antisense	NM_183151	Mid1	midline 1	+	169879621	169990797	261.018	52.5422	7.98653	5.63649	125.344	315.927	232.075	370.727	79.8571	32.9791	63.2921	34.0406	6.59536	8.27431	8.71652	8.35992	6.3923	5.38559	5.8408	4.92726
ASMM10P049310	0.00268624	0.0357943	2.96173	up	noncoding	ENSMUST00000145113	Cdk12	Ensembl	3648	chr11	+	98220400	98225522		chr11:98225462+98225522	TGATTCCTAGCACTATATACCAGTTATGTGGCCAGCTTGAAACTTCAAGACTCTTACCTC	exon sense-overlapping	NM_001109626	Cdk12	cyclin-dependent kinase 12	+	98203304	98253540	27.7864	8.86633	4.69515	3.12872	30.0706	29.6272	17.9433	33.5044	5	8.5811	7.40277	14.4815	4.49792	4.76486	4.71546	4.80237	2.3474	3.5778	2.90828	3.68139
ASMM10P049310	0.00268624	0.0357943	2.96173	up	noncoding	ENSMUST00000145113	Cdk12	Ensembl	3648	chr11	+	98220400	98225522		chr11:98225462+98225522	TGATTCCTAGCACTATATACCAGTTATGTGGCCAGCTTGAAACTTCAAGACTCTTACCTC	exon sense-overlapping	NM_001109628	Cdk12	cyclin-dependent kinase 12	+	98203304	98253540	27.7864	8.86633	4.69515	3.12872	30.0706	29.6272	17.9433	33.5044	5	8.5811	7.40277	14.4815	4.49792	4.76486	4.71546	4.80237	2.3474	3.5778	2.90828	3.68139
ASMM10P049310	0.00268624	0.0357943	2.96173	up	noncoding	ENSMUST00000145113	Cdk12	Ensembl	3648	chr11	+	98220400	98225522		chr11:98225462+98225522	TGATTCCTAGCACTATATACCAGTTATGTGGCCAGCTTGAAACTTCAAGACTCTTACCTC	exon sense-overlapping	NM_026952	Cdk12	cyclin-dependent kinase 12	+	98203304	98246704	27.7864	8.86633	4.69515	3.12872	30.0706	29.6272	17.9433	33.5044	5	8.5811	7.40277	14.4815	4.49792	4.76486	4.71546	4.80237	2.3474	3.5778	2.90828	3.68139
ASMM10P031212	0.000234035	0.0144934	12.2874	up	noncoding	ENSMUST00000121449	Gm15502	Ensembl	208	chr5	-	137896751	137896959		chr5:137896896-137896959	AGGAAAACAGTAACACTCGCTTTAGAATAGCAGCCAAGTATCAGGTCGACCCTGATGCTA	intron sense-overlapping	NM_007819	Cyp3a13	cytochrome P450, family 3, subfamily a, polypeptide 13	-	137892932	137921619	1542.99	153.801	10.5491	6.92997	2683.01	1303.23	723.85	1461.87	71.6074	104.355	347.563	91.6805	10.8795	10.3287	10.6385	10.3497	6.24432	6.97986	8.17062	6.32509
ASMM10P003736	6.1383e-05	0.010522	2.1975	up	noncoding	ENSMUST00000174530	Gm21989	Ensembl	1609	chr12	+	20990458	21200919		chr12:21085790+21168203	CTGCTCTCAGGCTTTGGACGTGGACCGGATGGTTCTCTACAAAATGAAGAAATCTGTGAA	exon sense-overlapping	NM_001004364	Asap2	ArfGAP with SH3 domain, ankyrin repeat and PH domain 2	+	21111755	21270171	32.5327	13.2871	4.94934	3.81347	37.3964	32.1497	24.3141	36.2707	12.5556	11.9247	14.8822	13.7858	4.80697	4.88875	5.17195	4.92967	3.78474	4.00652	3.85886	3.60377
ASMM10P003736	6.1383e-05	0.010522	2.1975	up	noncoding	ENSMUST00000174530	Gm21989	Ensembl	1609	chr12	+	20990458	21200919		chr12:21085790+21168203	CTGCTCTCAGGCTTTGGACGTGGACCGGATGGTTCTCTACAAAATGAAGAAATCTGTGAA	exon sense-overlapping	NM_001098168	Asap2	ArfGAP with SH3 domain, ankyrin repeat and PH domain 2	+	21111755	21270171	32.5327	13.2871	4.94934	3.81347	37.3964	32.1497	24.3141	36.2707	12.5556	11.9247	14.8822	13.7858	4.80697	4.88875	5.17195	4.92967	3.78474	4.00652	3.85886	3.60377
ASMM10P003736	6.1383e-05	0.010522	2.1975	up	noncoding	ENSMUST00000174530	Gm21989	Ensembl	1609	chr12	+	20990458	21200919		chr12:21085790+21168203	CTGCTCTCAGGCTTTGGACGTGGACCGGATGGTTCTCTACAAAATGAAGAAATCTGTGAA	exon sense-overlapping	NM_001135192	Asap2	ArfGAP with SH3 domain, ankyrin repeat and PH domain 2	+	21111755	21270171	32.5327	13.2871	4.94934	3.81347	37.3964	32.1497	24.3141	36.2707	12.5556	11.9247	14.8822	13.7858	4.80697	4.88875	5.17195	4.92967	3.78474	4.00652	3.85886	3.60377
ASMM10P016433	1.69478e-05	0.0079717	2.67359	up	noncoding	ENSMUST00000118042	Gm9311	Ensembl	1269	chr17	-	73190257	73191685		chr17:73190315-73191352	GAACAAAGCCATCCATTACTTCCAGAAGGAACCAGGCTAATAACCAGTACATCCCTAAAC	intronic antisense	NM_001081071	Lclat1	lysocardiolipin acyltransferase 1	+	73107984	73243366	116.402	42.2152	6.82156	5.40278	166.925	108.322	74.3796	115.979	37.3326	29.6258	47.5059	54.3964	7.01972	6.70738	6.89661	6.66251	5.32066	5.24084	5.44862	5.601
ASMM10P049114	0.00254217	0.0349278	3.369	up	noncoding	ENSMUST00000119676	Gm11442	Ensembl	458	chr11	+	85216596	85217054		chr11:85216994+85217054	CTTAAAATACTATGAGATAAAGTCCGAGAGGAGTATGAGCAGACCCTCAGTACCAAACTC	intronic antisense	NM_025825	Appbp2	amyloid beta precursor protein (cytoplasmic tail) binding protein 2	-	85191309	85235120	133.946	43.4874	7.07079	5.31847	183.346	112.599	117.388	122.451	27.1863	24.4442	78.9471	43.3721	7.15742	6.76458	7.61495	6.74622	4.87784	4.97478	6.14237	5.27889
ASMM10P010595	0.00650613	0.0531809	2.58302	up	noncoding	AK132396	AK132396	Genbank	3202	chr1	-	171322979	171326177		chr1:171323200-171324161	TCAAGTACAGTAAAGCAGAAGCCGGGAAAGGAGGAACGGATAGATGCTTTGTTTCAGAAG	intergenic							89.8004	32.6516	6.42872	5.05966	57.4764	113.696	71.4415	116.588	33.4988	23.9281	35.905	37.2746	5.43627	6.77787	6.83144	6.66928	5.16801	4.94635	5.06482	5.05945
ASMM10P028225	0.000295511	0.015318	2.3993	up	noncoding	uc008vru.1	AK170464	UCSC_knowngene	3368	chr4	-	145243503	145246871		chr4:145243519-145246723	TTCAAGGCCATCCTTCGGTACATGAAGGGTTTGAGATAACCCTGGACTTCATGAAACCAA	exon sense-overlapping	NM_011610	Tnfrsf1b	tumor necrosis factor receptor superfamily, member 1b	-	145212367	145246870	46.9579	17.7627	5.47868	4.21607	63.664	42.88	33.3102	47.9776	18.0765	17.7971	19.1389	16.0382	5.58637	5.32888	5.64525	5.35424	4.28996	4.54582	4.20035	3.82815
ASMM10P052853	0.0213304	0.0973204	3.28709	up	noncoding	ENSMUST00000114435	5730446D14Rik	Ensembl	1055	chr6	+	52168509	52169564		chr6:52169426+52169487	AATCTGACTGTTCACAAGCACACACACACGGAAAGACGTACACGTAGTCATCTTTGCACA	natural antisense	NM_010452	Hoxa3	homeobox A3	-	52169061	52213067	51.9715	14.0555	5.59004	3.87323	29.6752	47.546	83.8717	46.793	13.7693	10.8915	12.0326	19.5288	4.48181	5.47884	7.08218	5.31732	3.91162	3.88262	3.57078	4.12789
ASMM10P044639	0.0131155	0.0762947	2.6399	up	noncoding	ENSMUST00000138944	Sat1	Ensembl	1275	chrX	-	155213305	155214904		chrX:155214148-155214904	CAATACAGCTTGAATGGGTTGTTTTTCTTCTTTGCATCTCATGGGATACTCTGATTACAG	exon sense-overlapping	NM_009121	Sat1	spermidine/spermine N1-acetyl transferase 1	-	155213138	155216409	1130.48	498.985	10.2673	8.86684	1225.82	1066.89	1032.69	1196.5	568.408	509.994	575.427	342.109	9.77946	10.0319	11.2089	10.0489	9.1603	9.2483	8.88604	8.1727
ASMM10P021092	0.0413212	0.139997	2.62704	up	noncoding	uc029tzs.1	AK184073	UCSC_knowngene	123	chr2	-	91680334	91680457	ENSMUST00000126000, NM_145528	chr2:91680356-91680457	ATCTTGGAGACTATCTTTGTCCGAAAAGTGGGAGCATTTGTCAACAAACCCATCAATCAG	exon sense-overlapping	NM_145528	Atg13	autophagy related 13	-	91674611	91710592	150.334	74.86	7.25126	5.85782	123.91	160.057	129.139	188.228	44.3663	34.1182	180.872	40.0834	6.57927	7.28496	7.75929	7.38153	5.56255	5.43273	7.27242	5.16358
ASMM10P027140	0.000510743	0.0190263	4.06348	up	noncoding	ENSMUST00000120064	Gm12538	Ensembl	486	chr4	-	57413710	57414196		chr4:57413768-57414196	ACCAAGTCCATTTCATACTCAACACAGTGTCCTTGATGACTGTGCTCATGCCCAAGTTTC	intergenic							184.533	47.7146	7.57772	5.555	176.674	215.864	168.683	176.909	43.166	36.194	71.3356	40.1631	7.10276	7.71655	8.20048	7.29109	5.52695	5.51678	6.0092	5.16709
ASMM10P047157	0.0413928	0.140128	2.14487	up	noncoding	ENSMUST00000166463	Ngef	Ensembl	735	chr1	-	87479728	87486217		chr1:87479742-87479836	CTTACTGGGCCTCAGTTTCCAGGTTCCTTGGCAGTTGGTGGGAAGGCACTTCTCCACATA	exon sense-overlapping	NM_001111314	Ngef	neuronal guanine nucleotide exchange factor	-	87476828	87573870	92.8337	37.785	6.33009	5.2292	78.2598	126.026	32.5204	134.528	49.7529	30.4821	24.1339	46.7713	5.88677	6.93621	5.60884	6.88856	5.72897	5.27798	4.52196	5.38791
ASMM10P047157	0.0413928	0.140128	2.14487	up	noncoding	ENSMUST00000166463	Ngef	Ensembl	735	chr1	-	87479728	87486217		chr1:87479742-87479836	CTTACTGGGCCTCAGTTTCCAGGTTCCTTGGCAGTTGGTGGGAAGGCACTTCTCCACATA	exon sense-overlapping	NM_019867	Ngef	neuronal guanine nucleotide exchange factor	-	87476828	87510362	92.8337	37.785	6.33009	5.2292	78.2598	126.026	32.5204	134.528	49.7529	30.4821	24.1339	46.7713	5.88677	6.93621	5.60884	6.88856	5.72897	5.27798	4.52196	5.38791
ASMM10P023413	0.00998343	0.0662275	4.23987	up	noncoding	NR_002840	Gas5	RefSeq	2554	chr1	+	161035165	161038537		chr1:161035684+161035751	CGGAGTTCTTTGTAAGACAGGTCCATTTTGTGGAAGTAGAACTACTAAAGATTAACATTT	bidirectional	NM_173424	Zbtb37	zinc finger and BTB domain containing 37	-	161017755	161034259	154.117	33.3512	7.18898	5.10496	64.3049	188.449	166.901	196.814	31.763	32.491	35.5517	33.5993	5.60268	7.52391	8.18107	7.44825	5.09379	5.36519	5.05124	4.9096
ASMM10P019145	0.00364179	0.040779	2.71335	up	noncoding	ENSMUST00000148138	Trpm8	Ensembl	567	chr1	+	88277660	88308073		chr1:88308013+88308073	ACAGGAGAATGTCTTCAACAACAACAGCAACAGCAGCAAAAGTTTTAGTTCTTCTCCATG	exon sense-overlapping	NM_134252	Trpm8	transient receptor potential cation channel, subfamily M, member 8	+	88306711	88388851	26.6892	8.55617	4.602	3.16193	39.9187	22.2916	18.4206	26.126	11.2739	5.29187	12.1701	5.48883	4.90349	4.33523	4.7506	4.41868	3.63455	2.98083	3.58757	2.44476
ASMM10P045528	0.00217819	0.0327798	2.0031	up	noncoding	ENSMUST00000118899	Gm4991	Ensembl	1552	chrX	+	109910220	109911772		chrX:109911675+109911772	ATTGAGAAGTACTTCTCAGTGGAGGAAGATCAAACTGTGGTGCCAGAAACTCCCTCTGAA	intergenic							1027.13	527.38	9.91697	8.91474	1775.37	920.386	440.32	972.434	593.743	301.816	612.365	601.596	10.2903	9.82547	9.79787	9.7542	9.22375	8.50203	8.97546	8.95772
ASMM10P017475	0.00673292	0.0541873	4.61368	up	noncoding	AK076567	AK076567	Genbank	910	chr1	-	9667414	9668325		chr1:9667544-9667702	GCATGGAAACTGACTTCACACATACCAATACTGCATTTTGTTGTAAGGTTTTCACATTAA	intergenic							404.861	57.7315	8.08038	5.87447	1066.8	217.92	93.4017	241.321	66.5081	58.1963	52.6868	53.5347	9.5985	7.7301	7.25345	7.73949	6.14378	6.18252	5.59145	5.58011
ASMM10P003373	0.00434009	0.044308	2.88047	up	noncoding	ENSMUST00000163231	Arel1	Ensembl	5262	chr12	-	84918147	84970824		chr12:84926396-84927868	ACTGGAGCAAGAACTTTGAAGTAGTTTTCCAGGATGAGGAAGGTGCATCCTAACCCTAAC	exon sense-overlapping	NM_178065	Arel1	apoptosis resistant E3 ubiquitin protein ligase 1	-	84918148	84970886	21.428	7.0458	4.31635	2.79005	28.3699	18.9761	19.3134	19.0526	5	5.24687	5	12.9363	4.41932	4.08546	4.82539	3.93522	2.3474	2.96898	2.33788	3.50593
ASMM10P032668	0.00026115	0.0150353	20.2067	up	noncoding	AK142426	AK142426	Genbank	409	chr5	+	142903241	142903646		chr5:142903585+142903646	TCGCCTTCACCGTTCCAGTTTTTAAATCCTGAGTCAAAAGCGCCAAAACAAAACAAAAAA	natural antisense	NM_007393	Actb	actin, beta	-	142903115	142906724	91053.7	5540.05	16.4151	12.0783	190619	69374.7	30015.2	74205.7	6000.91	5170.8	9188.79	1799.69	17.1143	16.2676	16.0679	16.2106	12.4314	12.4829	12.8421	10.5569
ASMM10P049454	0.00727525	0.0565723	2.68731	up	noncoding	NR_045346	Arhgap27os3	RefSeq	2731	chr11	+	103344752	103350126		chr11:103349836+103350124	TGTACCTGTGTGAGTTTATGTATACAACATATGTGCAGTGCCCACCAAGACCAGAAGAGG	intronic antisense	NM_001205236	Arhgap27	Rho GTPase activating protein 27	-	103331483	103363692	132.834	39.0803	6.74334	5.31717	283.446	93.3561	45.7963	108.738	34.9431	32.2082	43.4589	45.7111	7.77699	6.4841	6.13917	6.57309	5.23146	5.35435	5.32529	5.35759
ASMM10P735	0.0185783	0.0907581	2.47981	up	noncoding	uc.313-	uc.313	UCR	231	chr7	-	128446922	128447153		chr7:128447028-128447087	AGGATCTTGAAGGCTAACTGCAAGGAACTGTGCACACTGGAACTCAGTTGTAGATTTTTT	intron sense-overlapping	NM_009383	Tial1	Tia1 cytotoxic granule-associated RNA binding protein-like 1	-	128439776	128461513	69.1519	27.5692	5.97821	4.66798	93.8363	71.3438	32.0004	79.4271	34.0617	15.3512	45.8995	14.9643	6.14851	6.08479	5.58308	6.09646	5.19144	4.34975	5.40316	3.72758
ASMM10P016280	0.0094263	0.0640373	2.86229	up	noncoding	uc008cyt.1	env	UCSC_knowngene	183	chr17	-	50251114	50252847	AK137612	chr17:50251128-50251266	TCCTGATCCTGACAATGCTGAACTTGTCTCAGGTTCCTAGTATAATGGGCGAGCAGAGAT	intergenic							35.3132	11.3685	5.02261	3.50544	26.4289	44.8086	22.1396	47.8756	17.4867	6.87314	13.4967	7.61721	4.31429	5.39488	5.03005	5.35123	4.24305	3.30352	3.72736	2.74785
ASMM10P046348	0.0423463	0.14198	2.0596	up	noncoding	ENSMUST00000131439	Sec61g	Ensembl	474	chr11	-	16501642	16505044		chr11:16504859-16505044	GATAGCTCTCCTTCATACTTTCTATGACTGACAGAAGCTAATTGCAAACTTTGTGTTTTA	exon sense-overlapping	NM_001109971	Sec61g	SEC61, gamma subunit	-	16501637	16508484	174.403	69.3746	7.1266	6.08423	382.744	120.847	59.0398	134.982	86.4123	44.2178	62.0461	84.8222	8.20475	6.87289	6.53456	6.89419	6.50084	5.80562	5.81233	6.21813
ASMM10P046348	0.0423463	0.14198	2.0596	up	noncoding	ENSMUST00000131439	Sec61g	Ensembl	474	chr11	-	16501642	16505044		chr11:16504859-16505044	GATAGCTCTCCTTCATACTTTCTATGACTGACAGAAGCTAATTGCAAACTTTGTGTTTTA	exon sense-overlapping	NM_011343	Sec61g	SEC61, gamma subunit	-	16501637	16508484	174.403	69.3746	7.1266	6.08423	382.744	120.847	59.0398	134.982	86.4123	44.2178	62.0461	84.8222	8.20475	6.87289	6.53456	6.89419	6.50084	5.80562	5.81233	6.21813
ASMM10P049156	0.00644565	0.0530321	2.19246	up	noncoding	ENSMUST00000153213	Gm15892	Ensembl	478	chr11	+	88066357	88067026		chr11:88066900+88067026	CCATACCTCTTCAGTTTCTATTCCCATAGAATTTTGCAACTATGGTTTTTGAATCAGTCA	intergenic							98.367	38.4139	6.43116	5.29861	190.658	75.6342	51.2332	75.9424	36.6386	34.0038	37.1051	45.9082	7.21742	6.16747	6.31141	6.02834	5.29315	5.42797	5.10946	5.36386
ASMM10P016237	0.00645277	0.0530406	3.28623	up	noncoding	AK161970	AK161970	Genbank	1613	chr17	-	46852284	46853896		chr17:46852652-46853733	CTTAGGTTCGTGTCCCTTGAACTGGCTACAGAATAACAGTAGAGGGAAATTAGGGAAAAA	intergenic							24.5793	7.87255	4.51887	2.80243	32.3542	19.9587	24.6158	21.3885	5	5	5.80967	15.6805	4.60609	4.16658	5.1898	4.11299	2.3474	2.40026	2.66801	3.79406
ASMM10P027675	0.00102458	0.0234565	2.18631	up	noncoding	ENSMUST00000139332	Dph2	Ensembl	2558	chr4	-	117888906	117892020		chr4:117889945-117890017	TGAAAGTTGGGGTTGGAGTTGAAAAAACCGGGATAGCTTTCTTTTCTCCTTCTACGTCAG	exon sense-overlapping	NM_026344	Dph2	DPH2 homolog (S. cerevisiae)	-	117888642	117892003	94.0223	42.8759	6.55028	5.42178	103.328	92.1843	74.6256	105.951	45.5102	31.4806	56.8935	37.6195	6.29506	6.46771	6.9031	6.53525	5.59558	5.32133	5.69717	5.07306
ASMM10P038432	2.53748e-05	0.00900521	8.34489	up	noncoding	ENSMUST00000181643	C920009B18Rik	Ensembl	1004	chr10	+	22306701	22321765		chr10:22321705+22321765	AATTTAAACTGTGCAATGTTAGATTTGCTTACATCTCATGAATTAAAGGAAATTTGAACT	intron sense-overlapping	NM_009016	Raet1a	retinoic acid early transcript 1, alpha	+	22158608	22374139	1187.57	135.345	10.0428	6.98194	1884.61	1198.08	349.699	1317.88	118.315	81.8179	142.734	198.516	10.3768	10.1937	9.40939	10.1915	6.94622	6.64318	6.94611	7.39227
ASMM10P038432	2.53748e-05	0.00900521	8.34489	up	noncoding	ENSMUST00000181643	C920009B18Rik	Ensembl	1004	chr10	+	22306701	22321765		chr10:22321705+22321765	AATTTAAACTGTGCAATGTTAGATTTGCTTACATCTCATGAATTAAAGGAAATTTGAACT	intron sense-overlapping	NM_009017	Raet1b	retinoic acid early transcript beta	+	22173874	22374113	1187.57	135.345	10.0428	6.98194	1884.61	1198.08	349.699	1317.88	118.315	81.8179	142.734	198.516	10.3768	10.1937	9.40939	10.1915	6.94622	6.64318	6.94611	7.39227
ASMM10P038432	2.53748e-05	0.00900521	8.34489	up	noncoding	ENSMUST00000181643	C920009B18Rik	Ensembl	1004	chr10	+	22306701	22321765		chr10:22321705+22321765	AATTTAAACTGTGCAATGTTAGATTTGCTTACATCTCATGAATTAAAGGAAATTTGAACT	intron sense-overlapping	NM_009018	Raet1c	retinoic acid early transcript gamma	+	22173901	22374139	1187.57	135.345	10.0428	6.98194	1884.61	1198.08	349.699	1317.88	118.315	81.8179	142.734	198.516	10.3768	10.1937	9.40939	10.1915	6.94622	6.64318	6.94611	7.39227
ASMM10P002256	0.0440241	0.1455	2.59988	up	noncoding	ENSMUST00000142070	Prnp	Ensembl	319	chr2	+	131909941	131918158		chr2:131912262+131917385	GCCTTCCTAGTGGTACCAGTCCAATTTAGGAGAGCCAAGCAGACTGTTATTCAGAAAAAA	exon sense-overlapping	NM_011170	Prnp	prion protein	+	131909927	131938431	88.6799	35.621	6.28869	4.91024	164.806	63.3261	44.8946	81.6929	18.0432	30.9251	75.9745	17.541	7.00323	5.90221	6.10833	6.14099	4.28678	5.29665	6.08971	3.96784
ASMM10P044253	0.0130363	0.0759793	3.10704	up	noncoding	uc029xlw.1	AK196840	UCSC_knowngene	409	chrX	-	101213377	101213786	NM_001110310	chrX:101213391-101213486	TTGGATATATTACTGATGCTGCAAGTCTAGGGCCTTTTTCTTATTCTTAGGTTTAACCAG	exon sense-overlapping	NM_001110310	Snx12	sorting nexin 12	-	101211960	101222563	130.844	44.7354	6.91671	5.28117	216.687	116.977	64.5197	125.19	49.9241	23.4402	84.4636	21.1136	7.39332	6.82033	6.67298	6.78022	5.73284	4.91958	6.23292	4.23934
ASMM10P044253	0.0130363	0.0759793	3.10704	up	noncoding	uc029xlw.1	AK196840	UCSC_knowngene	409	chrX	-	101213377	101213786	NM_001110310	chrX:101213391-101213486	TTGGATATATTACTGATGCTGCAAGTCTAGGGCCTTTTTCTTATTCTTAGGTTTAACCAG	exon sense-overlapping	NM_001110311	Snx12	sorting nexin 12	-	101097785	101222563	130.844	44.7354	6.91671	5.28117	216.687	116.977	64.5197	125.19	49.9241	23.4402	84.4636	21.1136	7.39332	6.82033	6.67298	6.78022	5.73284	4.91958	6.23292	4.23934
ASMM10P044253	0.0130363	0.0759793	3.10704	up	noncoding	uc029xlw.1	AK196840	UCSC_knowngene	409	chrX	-	101213377	101213786	NM_001110310	chrX:101213391-101213486	TTGGATATATTACTGATGCTGCAAGTCTAGGGCCTTTTTCTTATTCTTAGGTTTAACCAG	exon sense-overlapping	NM_018875	Snx12	sorting nexin 12	-	101211960	101222563	130.844	44.7354	6.91671	5.28117	216.687	116.977	64.5197	125.19	49.9241	23.4402	84.4636	21.1136	7.39332	6.82033	6.67298	6.78022	5.73284	4.91958	6.23292	4.23934
ASMM10P025769	0.00100202	0.0232704	2.47259	up	noncoding	ENSMUST00000144542	Gm15952	Ensembl	556	chr3	+	35933056	35938048		chr3:35937936+35938048	GGGAGAGGGTATAGGGGGCTTTGGGGATAACATTTGAAATGTAAATGAAGAAAATACCTA	bidirectional	NM_001205361	Dcun1d1	DCN1, defective in cullin neddylation 1, domain containing 1 (S. cerevisiae)	-	35892104	35932966	641.88	278.207	9.34983	8.04381	736.279	696.686	361.081	773.475	368.937	229.973	227.231	286.686	9.09605	9.419	9.46096	9.42332	8.55204	8.11738	7.58409	7.92173
ASMM10P025769	0.00100202	0.0232704	2.47259	up	noncoding	ENSMUST00000144542	Gm15952	Ensembl	556	chr3	+	35933056	35938048		chr3:35937936+35938048	GGGAGAGGGTATAGGGGGCTTTGGGGATAACATTTGAAATGTAAATGAAGAAAATACCTA	bidirectional	NM_001205362	Dcun1d1	DCN1, defective in cullin neddylation 1, domain containing 1 (S. cerevisiae)	-	35892104	35932334	641.88	278.207	9.34983	8.04381	736.279	696.686	361.081	773.475	368.937	229.973	227.231	286.686	9.09605	9.419	9.46096	9.42332	8.55204	8.11738	7.58409	7.92173
ASMM10P016373	0.00418481	0.0436761	5.64268	up	noncoding	ENSMUST00000143516	Ankrd12	Ensembl	2342	chr17	-	66022888	66077044		chr17:66022967-66024075	CTTTCATCCCAGTACAACAAGAGGCACAGGCAAGAGGACGGACAAACAACAATGAAAAAG	exon sense-overlapping	NM_001025572	Ankrd12	ankyrin repeat domain 12	-	65967500	66077046	175.896	32.043	7.4721	4.97572	111.154	173.616	217.579	201.236	49.9896	29.7194	27.732	20.731	6.40666	7.40219	8.60295	7.47661	5.73462	5.24452	4.7149	4.20883
ASMM10P052293	0.00267956	0.0357617	6.05495	up	noncoding	AK028540	AK028540	Genbank	2615	chr13	-	114833081	114835695		chr13:114833119-114835695	GAGCCAGACAGAAACGTTTTATTTAACTGTAAATCATCCTTTTCATACCCTGTTGTTAAG	intergenic							1245.22	169.099	9.92394	7.32583	1106.42	1724.81	214.333	1935.31	180.236	107.705	185.147	203.309	9.64323	10.7238	8.57922	10.7495	7.54546	7.02564	7.30352	7.42869
ASMM10P034027	0.000961896	0.0230503	4.21245	up	noncoding	AK015564	AK015564	Genbank	849	chr6	-	146775889	146776735		chr6:146775925-146776735	GCAGTGCAGTTAGGAGGGAATGTCTGTTTCTTTTGTTCCAGTACCTTTGTATAATAAAGT	natural antisense	NM_172734	Stk38l	serine/threonine kinase 38 like	+	146724929	146778814	805.621	199.753	9.54486	7.47021	1297.01	746.289	312.872	866.317	195.974	141.806	346.824	114.41	9.85053	9.51232	9.2272	9.58941	7.66279	7.42036	8.16893	6.62874
ASMM10P036372	0.0444435	0.146184	2.77946	up	noncoding	ENSMUST00000150606	Pex11a	Ensembl	1044	chr7	-	79737088	79743131		chr7:79737104-79737263	CTTTTATGTACATAGTAAGAGCCTAGTGTTGCTGGACAAATAAAGATGAAAAGGAGAGAA	exon sense-overlapping	NM_011068	Pex11a	peroxisomal biogenesis factor 11 alpha	-	79737263	79743025	443.744	187	8.72762	7.25281	318.064	589.344	223.172	644.397	176.719	139.417	366.523	65.3399	7.93566	9.1712	8.64424	9.15937	7.51652	7.39737	8.24741	5.84995
ASMM10P001720	0.0176188	0.0882555	2.7932	up	noncoding	ENSMUST00000133066	Cmpk1	Ensembl	651	chr4	-	114963110	114987149		chr4:114969337-114970463	TGATACATACTACCACACTGGAAATACGGCTACACACACCTTTCTGCAGGAGAGCTTCTT	exon sense-overlapping	NM_025647	Cmpk1	cytidine monophosphate (UMP-CMP) kinase 1	-	114960612	114987228	1476.94	665.528	10.5748	9.09285	2241.68	1294.64	913.017	1458.43	506.822	551.171	1303.99	300.132	10.6263	10.3184	11.0094	10.345	8.99134	9.35523	10.038	7.98688
ASMM10P025334	0.0259151	0.107567	5.02293	up	noncoding	AK138897	AK138897	Genbank	3341	chr3	-	121424235	121427574		chr3:121424270-121426463	CAATTCCATCAAGTCATCTCCTGACCTCCACTTGAAAGCAAATAAGTGAAATTTGAAAAA	natural antisense	NM_028044	Cnn3	calponin 3, acidic	+	121426540	121458205	801.436	161.447	9.60618	7.27766	301.425	699.463	1417.41	787.448	148.136	125.673	158.942	213.035	7.86383	9.42543	11.6907	9.44482	7.26959	7.24718	7.09538	7.49846
ASMM10P029649	0.00106644	0.0237266	2.05664	up	noncoding	ENSMUST00000130090	Rpa2	Ensembl	823	chr4	+	132768375	132774235		chr4:132774175+132774235	GTGAATTGTAAGATAGAGCGAGTTGCACGACTGCTGGGCTATTAAACAAGTTCTGTCTGG	exon sense-overlapping	NM_011284	Rpa2	replication protein A2	+	132768359	132778746	88.7848	39.0698	6.35462	5.31433	122.141	90.3654	40.4413	102.192	45.4671	31.5001	42.0256	37.2863	6.55585	6.43751	5.94533	6.47979	5.59438	5.32269	5.28014	5.06011
ASMM10P036701	5.81727e-06	0.00568984	3.11524	up	noncoding	ENSMUST00000146911	9130208D14Rik	Ensembl	7293	chr7	-	105824222	105831515		chr7:105824236-105828725	CCAGAGGCATGGGCCAAAATCACAAAGGAGGATGTGCTCAATGACTTGAAAGAACAATAA	intergenic							37.7411	10.5295	5.11964	3.4803	45.411	37.6947	20.7239	47.135	10.1243	8.00691	12.7579	11.2288	5.09156	5.13041	4.92847	5.32813	3.48451	3.49771	3.64887	3.29011
ASMM10P021458	0.00823917	0.0599379	2.30875	up	noncoding	ENSMUST00000138752	Hdc	Ensembl	4518	chr2	-	126600233	126618661		chr2:126600250-126601613	ACCTTCTATGGGAGAATAAAGGTGGATACCTCTCTTGCCTTTCCCATGGGTATTCAAAAA	exon sense-overlapping	NM_008230	Hdc	histidine decarboxylase	-	126593667	126618665	395.487	166.575	8.53752	7.33041	304.206	525.299	176.418	576.025	139.142	163.024	151.419	212.716	7.87525	9.00457	8.26931	9.00094	7.17672	7.6167	7.03173	7.49648
ASMM10P025462	0.00676001	0.0542481	3.09588	up	noncoding	uc008rnz.1	AK076796	UCSC_knowngene	483	chr3	-	140904994	140908467		chr3:140905104-140905423	TAGTTAGTTCCAACATGCAACTACATGCCCCTAAGGAAAGAAGATGGCAGCTCCTTTCTC	intergenic							53.9077	13.8258	5.50063	3.87028	35.1567	76.5801	20.7271	83.1671	14.932	12.0184	13.0072	15.3455	4.71882	6.1869	4.92887	6.16793	4.02277	4.01866	3.67528	3.7644
ASMM10P009791	0.00100681	0.0232999	5.23318	up	noncoding	NR_003568	Gpr137b-ps	RefSeq	2956	chr13	-	12614064	12650395	NM_031999	chr13:12615800-12617724	TTCAGGGAAGTTTTGCTCCAGACTACTGTGATTGGGGACAACAAAATAACAGCTTCCTGG	intergenic							228.14	36.0683	7.53699	5.1493	500.106	150.111	83.4306	178.911	39.4948	21.8616	51.8272	31.0895	8.576	7.19213	7.07305	7.30678	5.39986	4.82725	5.56972	4.80038
ASMM10P017262	0.0104373	0.0678024	3.67297	up	noncoding	ENSMUST00000097320	Gm10497	Ensembl	792	chr17	+	44735844	44737612		chr17:44737536+44737612	CGTGATGTTCTGTTATATGTCTTGCCTAACCTATTATTTTAAAACTTCCAACGCTTCCAA	natural antisense	ENSMUST00000113572	Runx2	runt related transcription factor 2	-	44604000	44736648	99.1711	19.1335	6.19068	4.31373	209.892	77.307	20.8652	88.6204	20.1872	16.1111	23.3225	16.9132	7.35285	6.20073	4.93988	6.26927	4.44978	4.41891	4.47268	3.91356
ASMM10P017262	0.0104373	0.0678024	3.67297	up	noncoding	ENSMUST00000097320	Gm10497	Ensembl	792	chr17	+	44735844	44737612		chr17:44737536+44737612	CGTGATGTTCTGTTATATGTCTTGCCTAACCTATTATTTTAAAACTTCCAACGCTTCCAA	natural antisense	NM_001271630	Runx2	runt related transcription factor 2	-	44603988	44736176	99.1711	19.1335	6.19068	4.31373	209.892	77.307	20.8652	88.6204	20.1872	16.1111	23.3225	16.9132	7.35285	6.20073	4.93988	6.26927	4.44978	4.41891	4.47268	3.91356
ASMM10P017262	0.0104373	0.0678024	3.67297	up	noncoding	ENSMUST00000097320	Gm10497	Ensembl	792	chr17	+	44735844	44737612		chr17:44737536+44737612	CGTGATGTTCTGTTATATGTCTTGCCTAACCTATTATTTTAAAACTTCCAACGCTTCCAA	natural antisense	NM_001271631	Runx2	runt related transcription factor 2	-	44603988	44736176	99.1711	19.1335	6.19068	4.31373	209.892	77.307	20.8652	88.6204	20.1872	16.1111	23.3225	16.9132	7.35285	6.20073	4.93988	6.26927	4.44978	4.41891	4.47268	3.91356
ASMM10P052268	0.00143317	0.0268357	2.90723	up	noncoding	AK020154	AK020154	Genbank	885	chr13	-	112463095	112463977		chr13:112463140-112463977	CCAACATCTACCTTTTGTTTTGCTCTAAAGGAGACAAATGACAGGAAGCTGGACGGATGG	bidirectional	NM_010560	Il6st	interleukin 6 signal transducer	+	112464069	112506860	51.0366	16.4166	5.64674	4.10709	54.5418	47.6544	51.3413	50.609	19.4396	15.6503	14.9595	15.6171	5.35968	5.4811	6.31464	5.43153	4.39718	4.37815	3.86512	3.78793
ASMM10P048484	0.0103365	0.0673736	2.06712	up	noncoding	AK144334	AK144334	Genbank	1580	chr11	+	51606097	51607675		chr11:51607615+51607675	TGGAAAAATTAAGAGTCTTTTCATGTAGCCCCAGGATATGATTACAGACATGTGTCACCC	natural antisense	NM_001048061	Hnrnpab	heterogeneous nuclear ribonucleoprotein A/B	-	51600099	51606881	123.09	57.9807	6.91606	5.86844	90.2404	144.571	93.4841	164.066	52.2434	50.1181	57.1254	72.4358	6.09196	7.13737	7.25521	7.1797	5.79869	5.97432	5.70308	5.99766
ASMM10P048484	0.0103365	0.0673736	2.06712	up	noncoding	AK144334	AK144334	Genbank	1580	chr11	+	51606097	51607675		chr11:51607615+51607675	TGGAAAAATTAAGAGTCTTTTCATGTAGCCCCAGGATATGATTACAGACATGTGTCACCC	natural antisense	NM_010448	Hnrnpab	heterogeneous nuclear ribonucleoprotein A/B	-	51600099	51606881	123.09	57.9807	6.91606	5.86844	90.2404	144.571	93.4841	164.066	52.2434	50.1181	57.1254	72.4358	6.09196	7.13737	7.25521	7.1797	5.79869	5.97432	5.70308	5.99766
ASMM10P030041	0.0487713	0.154115	2.13281	up	noncoding	ENSMUST00000140322	Ssu72	Ensembl	1555	chr4	+	155705123	155716678		chr4:155716594+155716678	CTGTGTTTACCAAACAGAAGCATGAAAAAACAGTATTCTGAGAGAACTTCAAGAAGAAGT	exon sense-overlapping	NM_026899	Ssu72	Ssu72 RNA polymerase II CTD phosphatase homolog (yeast)	+	155704814	155733873	68.4401	24.0772	5.72964	4.63689	130.498	59.1645	16.7155	67.3828	21.9069	22.8822	29.7477	21.772	6.65573	5.80324	4.60812	5.8515	4.56564	4.88748	4.81003	4.28442
ASMM10P056743	0.041341	0.139997	2.58407	up	noncoding	uc007seb.1	EF651816	UCSC_knowngene	443	chr14	-	7329377	7594633	ENSMUST00000171273, NM_001025085, NM_001256501, NM_001270806, NM_001270842, NM_029288, NM_177135, uc029sea.1	chr14:7329378-7471046	AAGAGGTTCTCTGAGGAGGCCAGCAAGAACATCTGTGCCTCAAGTGCCAAGGAGCAGCAG	exon sense-overlapping	NM_001025085	Gm5797	predicted gene 5797	-	7323987	7332395	37.9957	14.3687	5.14922	3.77957	43.8332	24.8078	50.5808	32.7611	17.3388	7.94885	7.54181	24.6452	5.04316	4.49401	6.29123	4.76849	4.23231	3.4887	2.93396	4.46334
ASMM10P011019	0.0275828	0.111484	106.506	up	noncoding	ENSMUST00000175096	Rpph1	Ensembl	319	chr14	-	50807448	50807767	NR_002142	chr14:50807468-50807767	AGTTCAATGGCTGAGGTGAGGCACCTCCCGGGCCTCATAACCCAATTCAGACTACTCTCC	bidirectional	NM_009632	Parp2	poly (ADP-ribose) polymerase family, member 2	+	50807945	50821300	12191.3	35.015	11.8931	5.15833	50.1521	9309.14	29172.7	10233.2	38.4948	37.0556	37.71	26.7998	5.23756	13.1633	16.0172	13.1544	5.36258	5.5496	5.13337	4.58777
ASMM10P024555	0.0132572	0.0767419	2.34837	up	noncoding	AK021261	AK021261	Genbank	1048	chr3	-	27415105	27416152		chr3:27415167-27415585	AATTCAAAGAACCAGTTAAAAAGAAGACTGAAAAACTGAATTACTACCTCCACAGAGAGG	intergenic							119.931	50.5227	6.88492	5.65326	80.2514	140.778	104.281	154.414	59.3861	33.0697	50.0378	59.5973	5.92325	7.09619	7.42869	7.09155	5.98253	5.38882	5.51824	5.72346
ASMM10P003232	0.00283878	0.0365557	3.63635	up	noncoding	ENSMUST00000160230	Trim23	Ensembl	331	chr13	+	104178860	104189729		chr13:104181241+104189662	ACAGACCTAGGTCCCAGGTACTGCAGAGAATGCCCGATCATGTGTCAGAGCTTATTTTTC	exon sense-overlapping	NM_030731	Trim23	tripartite motif-containing 23	+	104179097	104202048	42.7034	11.5051	5.36156	3.49907	50.6066	33.192	43.5935	43.4215	8.89361	8.38133	20.2916	8.45379	5.25098	4.93544	6.06104	5.19878	3.30319	3.54879	4.28112	2.86316
ASMM10P018585	0.00314198	0.0382675	3.77225	up	noncoding	ENSMUST00000137643	C130036L24Rik	Ensembl	3109	chr1	+	86359583	86373791		chr1:86373731+86373791	CTCTTCTCAACCCTCAGAGTATAAGTTGTCTGATACTCTAAATAAAGCTGGCTAATGCAG	bidirectional	NM_010880	Ncl	nucleolin	-	86344718	86359455	167.215	42.4796	7.34153	5.4261	104.299	209.735	125.116	229.708	33.0387	52.0676	37.5468	47.2654	6.30956	7.67181	7.71341	7.67134	5.14791	6.02504	5.12718	5.40429
ASMM10P031663	0.0462919	0.14954	2.18753	up	noncoding	ENSMUST00000124272	Htt	Ensembl	3976	chr5	+	34886450	34903724		chr5:34903502+34903724	TATGCCAGAACAGACATGGTAACAAATGCTTATGATCCAGCATTTAAGAAACGAAGGCAG	exon sense-overlapping	NM_010414	Htt	huntingtin	+	34761739	34912521	39.229	17.4396	5.14716	4.01785	57.3981	36.8913	20.2646	42.3619	5.54749	16.1373	23.7412	24.3324	5.43413	5.09991	4.8934	5.1612	2.70758	4.42093	4.497	4.44591
ASMM10P001323	0.0241155	0.103562	4.14051	up	noncoding	ENSMUST00000126647	Gm11261	Ensembl	305	chr4	-	78659966	78660382		chr4:78660102-78660258	AGATGGACACACAGGACCAGATGGAACCTCTTTGGGTGCCGGAGAGATTGGTGAGACGCT	intergenic							147.511	39.5469	7.17495	5.12514	163.064	94.1506	227.053	105.775	44.4117	24.6888	72.0134	17.0737	6.99136	6.49562	8.67977	6.53307	5.56397	4.98785	6.02	3.92876
ASMM10P032221	0.0265005	0.108747	2.23846	up	noncoding	uc008ysd.1	AK138421	UCSC_knowngene	1510	chr5	+	111392059	111395731		chr5:111395635+111395731	TAGTTATGTAGTGAGTTCCAGGCCAGCCAGATCAACATAGGGAGGCCCTTTCTCAAATAA	intergenic							772.734	393.031	9.72319	8.56068	716.371	758.078	810.982	805.505	407.109	372.471	380.269	412.275	9.06159	9.53402	10.8188	9.47837	8.69237	8.81102	8.29771	8.44162
ASMM10P048939	0.0491953	0.154836	2.01527	up	noncoding	AK137857	AK137857	Genbank	373	chr11	+	75710772	75711145		chr11:75711057+75711145	TATGTTGTACCAAAACTAACCTTAAATTTCTATCATAGAGCCGGGCGTGGTGGCGCATGC	intergenic							721.863	358.966	9.40456	8.39359	1392.32	503.594	433.528	558.012	440.542	443.964	281.21	270.147	9.95484	8.9468	9.76552	8.95109	8.80188	9.05625	7.88054	7.83567
ASMM10P010068	0.0215322	0.0977295	2.33674	up	noncoding	NR_045287	1700097N02Rik	RefSeq	845	chr17	-	30622440	30626905		chr17:30624564-30624880	CTCTTAAATGGAGCTGGCGGGGTTGTGGAGTAAGATACTCAGACGTGGATTGACAGGTCT	bidirectional	NM_013811	Dnah8	dynein, axonemal, heavy chain 8	+	30626935	30875264	51.926	18.0916	5.41954	4.19504	102.428	39.1762	20.9738	45.1265	19.8581	15.9089	24.5196	12.0796	6.28245	5.1879	4.94842	5.25939	4.42661	4.40158	4.54729	3.40469
ASMM10P028713	0.0117279	0.0721619	2.03605	up	noncoding	AK052053	AK052053	Genbank	3875	chr4	+	42687398	42691273		chr4:42691210+42691273	CTGAAGTCTCTCTGCCCATACCCGTGTGTAGGTTGAGGTTTCAGATGGAATTAAATTTAG	intergenic							449.151	244.515	8.83829	7.81251	357.375	541.101	298.121	600.008	210.912	142.923	340.311	283.912	8.10542	9.04579	9.14627	9.05569	7.76749	7.43085	8.14315	7.90857
ASMM10P037446	0.0389653	0.135749	26.4567	up	noncoding	ENSMUST00000149195	Esr1	Ensembl	2847	chr10	+	4611592	4893083		chr10:4891984+4892044	ACTCGGTGGAATTAATTTCCTGGTATCTTCTCTCTTTGATGTGTCACGATAAGGCTCTGA	exon sense-overlapping	NM_007956	Esr1	estrogen receptor 1 (alpha)	+	4612045	5003761	1888.67	37.1375	9.91228	5.18672	36.5012	1954.68	3408.71	2154.8	34.2627	21.4583	37.3146	55.5142	4.77644	10.9004	13.0788	10.8935	5.20093	4.80206	5.118	5.6259
ASMM10P049874	0.0377737	0.133517	2.03844	up	noncoding	uc011yky.1	EG629133	UCSC_knowngene	1260	chr12	-	23276265	23315287	uc011ykv.1	chr12:23276346-23276804	AATATGAACCAACAAGTACCCCCAGAGCTCCCTGGGACTAAACCACCAACAAAAAAGAAT	intergenic							2489.63	1437.61	11.4068	10.3793	2962.85	2262.28	2294.14	2439.25	1542.11	1531.46	1363.07	1313.79	11.0094	11.1079	12.4479	11.0619	10.5412	10.7814	10.0953	10.0994
ASMM10P030619	0.0266742	0.109102	3.54607	up	noncoding	AK050408	AK050408	Genbank	1845	chr5	-	91251679	91253524		chr5:91251726-91253524	ACTGCACAGTGGCTTGTCTAGGAAGATTCAAAAGCTTTGATTTTGTCCAAACAATTGATG	intergenic							118.593	32.4298	6.73657	4.91035	63.9092	163.875	66.0367	180.552	48.2122	32.1991	36.1283	13.1797	5.59293	7.31908	6.71306	7.32122	5.68035	5.35412	5.07215	3.5348
ASMM10P003673	0.0176144	0.0882555	2.76306	up	noncoding	ENSMUST00000173499	Malat1	Ensembl	485	chr19	-	5801915	5802671		chr19:5801917-5802237	TGAAAATGAGGTTAGGCTAGTATTTGGAGAAAGAAGATTAGAAAATGGAAGTGAAAGACG	intergenic							300.326	125.579	8.28761	6.82135	224.347	328.508	274.929	373.522	181.684	52.5615	150.703	117.368	7.44483	8.32892	9.00476	8.37193	7.55666	6.03809	7.02414	6.6665
ASMM10P020613	0.000275025	0.0151908	5.82501	up	noncoding	ENSMUST00000122906	Nr4a2	Ensembl	3123	chr2	-	57106829	57124003		chr2:57106952-57107225	CTGTAGTATTTTCTTTGTATATTTCTAGTACGGCACATGAGATGAGTCACTGCCTTTTTT	exon sense-overlapping	NM_013613	Nr4a2	nuclear receptor subfamily 4, group A, member 2	-	57107225	57115038	211.476	33.7636	7.64063	5.09837	169.745	274.821	102.756	298.58	23.5127	41.893	34.2696	35.3792	7.04374	8.06668	7.40904	8.04307	4.677	5.7295	5.00404	4.98293
ASMM10P056976	0.000789053	0.0217776	3.70617	up	noncoding	uc009bom.1	TCR-beta chain	UCSC_knowngene	429	chr6	+	41203440	41547104	uc009bpw.2, uc009bpx.1	chr6:41543498+41546729	CTCGTGTTAGAGGATCTGAGAAATGTGACTCCACCCAAGGTCTCCTTGTTTGAGCCATCA	intron sense-overlapping	NM_001003664	Gm5409	predicted pseudogene 5409	+	41415306	41419593	665.663	170.047	9.19994	7.31001	1343.27	483.069	289.751	546.564	161.423	113.219	143.347	262.2	9.90422	8.88446	9.09373	8.91736	7.38838	7.09966	6.95322	7.7988
ASMM10P056976	0.000789053	0.0217776	3.70617	up	noncoding	uc009bom.1	TCR-beta chain	UCSC_knowngene	429	chr6	+	41203440	41547104	uc009bpw.2, uc009bpx.1	chr6:41543498+41546729	CTCGTGTTAGAGGATCTGAGAAATGTGACTCCACCCAAGGTCTCCTTGTTTGAGCCATCA	intron sense-overlapping	NM_001038996	Try10	trypsin 10	+	41354104	41357944	665.663	170.047	9.19994	7.31001	1343.27	483.069	289.751	546.564	161.423	113.219	143.347	262.2	9.90422	8.88446	9.09373	8.91736	7.38838	7.09966	6.95322	7.7988
ASMM10P056976	0.000789053	0.0217776	3.70617	up	noncoding	uc009bom.1	TCR-beta chain	UCSC_knowngene	429	chr6	+	41203440	41547104	uc009bpw.2, uc009bpx.1	chr6:41543498+41546729	CTCGTGTTAGAGGATCTGAGAAATGTGACTCCACCCAAGGTCTCCTTGTTTGAGCCATCA	intron sense-overlapping	NM_001038997	Gm5771	predicted gene 5771	+	41392355	41397256	665.663	170.047	9.19994	7.31001	1343.27	483.069	289.751	546.564	161.423	113.219	143.347	262.2	9.90422	8.88446	9.09373	8.91736	7.38838	7.09966	6.95322	7.7988
ASMM10P056976	0.000789053	0.0217776	3.70617	up	noncoding	uc009bom.1	TCR-beta chain	UCSC_knowngene	429	chr6	+	41203440	41547104	uc009bpw.2, uc009bpx.1	chr6:41543498+41546729	CTCGTGTTAGAGGATCTGAGAAATGTGACTCCACCCAAGGTCTCCTTGTTTGAGCCATCA	intron sense-overlapping	NM_009430	Prss2	protease, serine 2	+	41521775	41525079	665.663	170.047	9.19994	7.31001	1343.27	483.069	289.751	546.564	161.423	113.219	143.347	262.2	9.90422	8.88446	9.09373	8.91736	7.38838	7.09966	6.95322	7.7988
ASMM10P056976	0.000789053	0.0217776	3.70617	up	noncoding	uc009bom.1	TCR-beta chain	UCSC_knowngene	429	chr6	+	41203440	41547104	uc009bpw.2, uc009bpx.1	chr6:41543498+41546729	CTCGTGTTAGAGGATCTGAGAAATGTGACTCCACCCAAGGTCTCCTTGTTTGAGCCATCA	intron sense-overlapping	NM_011646	Try4	trypsin 4	+	41302271	41305533	665.663	170.047	9.19994	7.31001	1343.27	483.069	289.751	546.564	161.423	113.219	143.347	262.2	9.90422	8.88446	9.09373	8.91736	7.38838	7.09966	6.95322	7.7988
ASMM10P056976	0.000789053	0.0217776	3.70617	up	noncoding	uc009bom.1	TCR-beta chain	UCSC_knowngene	429	chr6	+	41203440	41547104	uc009bpw.2, uc009bpx.1	chr6:41543498+41546729	CTCGTGTTAGAGGATCTGAGAAATGTGACTCCACCCAAGGTCTCCTTGTTTGAGCCATCA	intron sense-overlapping	NM_053243	Prss1	protease, serine 1 (trypsin 1)	+	41458929	41463786	665.663	170.047	9.19994	7.31001	1343.27	483.069	289.751	546.564	161.423	113.219	143.347	262.2	9.90422	8.88446	9.09373	8.91736	7.38838	7.09966	6.95322	7.7988
ASMM10P056976	0.000789053	0.0217776	3.70617	up	noncoding	uc009bom.1	TCR-beta chain	UCSC_knowngene	429	chr6	+	41203440	41547104	uc009bpw.2, uc009bpx.1	chr6:41543498+41546729	CTCGTGTTAGAGGATCTGAGAAATGTGACTCCACCCAAGGTCTCCTTGTTTGAGCCATCA	intronic antisense	NM_001003405	Try5	trypsin 5	-	41311231	41314710	665.663	170.047	9.19994	7.31001	1343.27	483.069	289.751	546.564	161.423	113.219	143.347	262.2	9.90422	8.88446	9.09373	8.91736	7.38838	7.09966	6.95322	7.7988
ASMM10P056976	0.000789053	0.0217776	3.70617	up	noncoding	uc009bom.1	TCR-beta chain	UCSC_knowngene	429	chr6	+	41203440	41547104	uc009bpw.2, uc009bpx.1	chr6:41543498+41546729	CTCGTGTTAGAGGATCTGAGAAATGTGACTCCACCCAAGGTCTCCTTGTTTGAGCCATCA	intronic antisense	NM_001103153	Gm10334	predicted gene 10334	-	41442213	41446097	665.663	170.047	9.19994	7.31001	1343.27	483.069	289.751	546.564	161.423	113.219	143.347	262.2	9.90422	8.88446	9.09373	8.91736	7.38838	7.09966	6.95322	7.7988
ASMM10P056976	0.000789053	0.0217776	3.70617	up	noncoding	uc009bom.1	TCR-beta chain	UCSC_knowngene	429	chr6	+	41203440	41547104	uc009bpw.2, uc009bpx.1	chr6:41543498+41546729	CTCGTGTTAGAGGATCTGAGAAATGTGACTCCACCCAAGGTCTCCTTGTTTGAGCCATCA	intronic antisense	NM_011645	Prss3	protease, serine 3	-	41373758	41377613	665.663	170.047	9.19994	7.31001	1343.27	483.069	289.751	546.564	161.423	113.219	143.347	262.2	9.90422	8.88446	9.09373	8.91736	7.38838	7.09966	6.95322	7.7988
ASMM10P036142	0.0031802	0.0384611	13.7407	up	noncoding	AK079694	AK079694	Genbank	1007	chr7	-	49608730	49609736		chr7:49608759-49609736	TTGTTCCTTTCAATGAGGAAGAAAATCAGTGCCATTCCAAAGAAAGCGAGCAGTTTTGGG	natural antisense	NM_001111016	Nav2	neuron navigator 2	+	48959072	49610088	1047.73	79.7812	9.70268	5.92229	1649.28	1109.83	196.59	1235.23	65.3552	68.1459	167.624	17.9999	10.1885	10.0895	8.44051	10.0922	6.12069	6.39406	7.16915	4.00527
ASMM10P036142	0.0031802	0.0384611	13.7407	up	noncoding	AK079694	AK079694	Genbank	1007	chr7	-	49608730	49609736		chr7:49608759-49609736	TTGTTCCTTTCAATGAGGAAGAAAATCAGTGCCATTCCAAAGAAAGCGAGCAGTTTTGGG	natural antisense	NM_175272	Nav2	neuron navigator 2	+	49246188	49610088	1047.73	79.7812	9.70268	5.92229	1649.28	1109.83	196.59	1235.23	65.3552	68.1459	167.624	17.9999	10.1885	10.0895	8.44051	10.0922	6.12069	6.39406	7.16915	4.00527
ASMM10P013846	0.0392356	0.136333	2.10517	up	noncoding	ENSMUST00000168835	C230037L18Rik	Ensembl	634	chr15	+	89477738	89484782		chr15:89477809+89477869	AGGACAGAAAGCTCTTCTGTGGCCCAGAAATCTTTGAAACTGTATTTGGATCTCTCCCAG	bidirectional	NM_009713	Arsa	arylsulfatase A	-	89472475	89477424	200.234	102.376	7.65811	6.58417	129.137	233.19	187.374	251.234	71.0427	73.0427	161.196	104.223	6.63924	7.83425	8.36262	7.79631	6.23496	6.49071	7.11599	6.49502
ASMM10P027973	0.0262805	0.108344	5.50941	up	noncoding	AK134360	AK134360	Genbank	2348	chr10	-	22056283	22058630		chr10:22056332-22057528	TATATACACACACACACACACACAGTGAGTTTGAGGCCAGGCTTGGCTACATGAAGCTTT	intergenic							377.057	63.0251	8.43624	5.97434	119.081	319.992	701.942	367.212	49.7585	56.1407	78.3512	67.8501	6.51707	8.29064	10.5909	8.3463	5.72911	6.13538	6.13054	5.90233
ASMM10P026607	0.000105143	0.0118706	3.24556	up	noncoding	uc012cze.1	AK171687	UCSC_knowngene	2356	chr3	+	145922803	145925159		chr3:145925068+145925159	ACTTCACAGACACAGTAATATTTGAGGAAATGGCTTTAACCACAACGTGCTTCGTTTTTT	exon sense-overlapping	NM_009740	Bcl10	B cell leukemia/lymphoma 10	+	145924377	145934283	102.931	29.4871	6.60888	4.91041	128.503	109.751	52.451	121.02	32.1073	25.4832	36.4998	23.8582	6.63178	6.72776	6.34732	6.72866	5.10905	5.03196	5.08519	4.41544
ASMM10P026220	0.0022301	0.0331446	6.06542	up	noncoding	uc029unr.1	AK189692	UCSC_knowngene	1103	chr3	+	95896365	95897468	NM_146104	chr3:95896528+95896693	TCTAAGCTTTCTCAGGAGCAGCCTGGGTGCAGCCAGTCAGGGACTGGTGGGTTTGAATCT	exon sense-overlapping	NM_146104	Aph1a	anterior pharynx defective 1a homolog (C. elegans)	+	95893920	95898592	150.675	27.6155	7.16223	4.56163	237.285	130.597	83.5073	151.309	17.6508	22.9129	58.0044	11.8938	7.52502	6.98499	7.07531	7.06363	4.25663	4.88984	5.7213	3.37874
ASMM10P026220	0.0022301	0.0331446	6.06542	up	noncoding	uc029unr.1	AK189692	UCSC_knowngene	1103	chr3	+	95896365	95897468	NM_146104	chr3:95896528+95896693	TCTAAGCTTTCTCAGGAGCAGCCTGGGTGCAGCCAGTCAGGGACTGGTGGGTTTGAATCT	exon sense-overlapping	NM_146134	Aph1a	anterior pharynx defective 1a homolog (C. elegans)	+	95893920	95898592	150.675	27.6155	7.16223	4.56163	237.285	130.597	83.5073	151.309	17.6508	22.9129	58.0044	11.8938	7.52502	6.98499	7.07531	7.06363	4.25663	4.88984	5.7213	3.37874
ASMM10P040296	0.0101099	0.066589	2.08575	up	noncoding	ENSMUST00000162640	Rnf122	Ensembl	3998	chr8	+	31111829	31122085		chr8:31122024+31122085	TGCAGGTCAGAGTCGTCCTTGACAACAGAGCCAGTTTGAGGCTAGCCTCATAAATAAATA	exon sense-overlapping	NM_175136	Rnf122	ring finger protein 122	+	31111845	31131473	164.829	70.2449	7.1969	6.13634	290.446	136.484	67.1443	165.243	84.0184	68.2302	58.2866	70.4442	7.81163	7.05039	6.73511	7.19048	6.46558	6.39525	5.72855	5.95597
ASMM10P056692	0.0124953	0.0744343	2.65857	up	noncoding	uc007mom.1	Pgs1	UCSC_knowngene	312	chr11	+	118019606	118023814		chr11:118019730+118023628	ACTTCTTCTGAGAACAGAGACAGGCCAGTGACTGGGAGCCATGAAGCGTTCAGGCCAGGT	exon sense-overlapping	NM_133757	Pgs1	phosphatidylglycerophosphate synthase 1	+	117986856	118024011	516.59	220.123	9.1299	7.71925	451.958	514.008	572.052	528.342	247.987	160.472	240.6	231.433	8.43008	8.97686	10.2421	8.87054	8.00125	7.59571	7.65935	7.62069
ASMM10P035003	0.00525406	0.0486807	3.52837	up	noncoding	ENSMUST00000118257	Gm4875	Ensembl	786	chr6	+	117997206	117997992		chr6:117997549+117997992	ACCAGATCAGCAATATCAAATACCATGAGGAGTTTGAGAAGAGCCGCAAGGGGCTCATTT	intergenic							32.8492	8.95913	4.97074	3.15174	36.6805	26.6686	34.898	33.1497	5	11.3198	10.9364	8.5803	4.78217	4.60106	5.7131	4.78664	2.3474	3.93253	3.4481	2.87891
ASMM10P022869	0.00586169	0.0510856	2.23174	up	noncoding	AK017674	AK017674	Genbank	1742	chr2	+	60253663	60255406		chr2:60255273+60255406	CTGACAAATGCATTGGCTTGGTTGGTAGAAAAAGAATAAAGGAGCGTCACAAAATATAAT	intronic antisense	NM_025422	Cd302	CD302 antigen	-	60251992	60284418	368.465	155.19	8.38861	7.23044	404.964	447.705	125.39	495.8	160.048	130.392	136.808	193.511	8.28187	8.77932	7.71623	8.77702	7.37557	7.29968	6.89015	7.35636
ASMM10P003316	0.0482484	0.153047	2.10057	up	noncoding	ENSMUST00000161970	Ttll11	Ensembl	2654	chr2	-	35751661	35979766		chr2:35889321-35890271	TGAATACGAAGAGTGTTTGAAAATATCCCCAGCCTGGTGGATGAAGAGGTAAAGGTGGCT	exon sense-overlapping	NM_028921	Ttll11	tubulin tyrosine ligase-like family, member 11	-	35751239	35979624	35.9245	16.8594	5.09604	4.02525	32.3272	26.6065	43.8259	40.9384	13.6724	7.0703	22.8783	23.8164	4.60495	4.59759	6.06986	5.11175	3.89992	3.34148	4.44749	4.41213
ASMM10P003316	0.0482484	0.153047	2.10057	up	noncoding	ENSMUST00000161970	Ttll11	Ensembl	2654	chr2	-	35751661	35979766		chr2:35889321-35890271	TGAATACGAAGAGTGTTTGAAAATATCCCCAGCCTGGTGGATGAAGAGGTAAAGGTGGCT	exon sense-overlapping	NM_029774	Ttll11	tubulin tyrosine ligase-like family, member 11	-	35751239	35979624	35.9245	16.8594	5.09604	4.02525	32.3272	26.6065	43.8259	40.9384	13.6724	7.0703	22.8783	23.8164	4.60495	4.59759	6.06986	5.11175	3.89992	3.34148	4.44749	4.41213
ASMM10P017118	0.000544787	0.0193526	5.4356	up	noncoding	ENSMUST00000134687	Ncr3-ps	Ensembl	525	chr17	+	35180534	35184662		chr17:35184602+35184662	TTCTCTCTGTGGCCACGGGCAGTACCATCTATTACCAGGGCAAATGTGAGTTGCTGAGCA	intergenic							31.9341	5.86682	4.92993	2.48749	25.1229	34.8773	37.8924	29.8437	5	5	5	8.46728	4.24017	5.00896	5.84503	4.62557	2.3474	2.40026	2.33788	2.86443
ASMM10P048113	0.0484143	0.153398	2.13377	up	noncoding	ENSMUST00000155824	Ppia	Ensembl	2853	chr11	+	6415875	6419812		chr11:6418027+6418100	CCCTAAAGCTAAAGACATTAAGCATGAGACTGTTCACCTATATATTAACTAGCTGTTCAT	exon sense-overlapping	NM_008907	Ppia	peptidylprolyl isomerase A	+	6415869	6419810	125.184	59.9116	6.98049	5.88709	101.347	106.486	163.121	129.784	73.1418	41.6699	75.3739	49.461	6.26751	6.68039	8.13987	6.83421	6.27392	5.72147	6.08043	5.47255
ASMM10P016451	0.0404891	0.138376	2.57438	up	noncoding	ENSMUST00000181387	Gm26749	Ensembl	1933	chr17	-	74575380	74617119		chr17:74575415-74575580	GCTGGTCGCCTCGTCTGAACTTTCTAAATGGAATCAGTTCTTTTTCTTTTCTAAAATTAT	natural antisense	NM_007566	Birc6	baculoviral IAP repeat-containing 6	+	74528294	74703356	158.464	59.9283	7.28047	5.91624	82.3863	170.974	205.388	175.109	64.9647	46.1977	62.9255	65.6251	5.96302	7.38153	8.50449	7.27285	6.1118	5.86506	5.83284	5.85528
ASMM10P013345	0.035435	0.128563	3.45773	up	noncoding	AK143244	AK143244	Genbank	997	chr15	+	31418356	31419351		chr15:31419266+31419351	CGTATGCAAGCCCACATATGCGCGCGGCACACACAGACACACAATTTAAAAACTAAAAAA	intergenic							40.9024	12.1523	5.23537	3.44554	27.3419	32.778	67.6614	35.8284	19.4737	5	11.5219	12.6137	4.3644	4.91797	6.74819	4.91091	4.39985	2.40026	3.51189	3.47017
ASMM10P042421	6.22385e-05	0.010522	6.84145	up	noncoding	AK030568	AK030568	Genbank	3510	chr9	+	13308936	13312446		chr9:13312299+13312446	TTGAGAATGGAAACACTGGGTGGAGTGTTGTTTGTTGGTCAGTGTTAAGGACCTGGATTA	intergenic							116.982	16.8196	6.81664	4.04234	170.963	103.057	71.6469	122.262	20.8503	7.11849	15.3473	23.9623	7.05556	6.6314	6.8357	6.74389	4.49684	3.35091	3.89863	4.42296
ASMM10P021498	4.42785e-05	0.00985211	2.41784	up	noncoding	NR_028589	Gm14005	RefSeq	2797	chr2	-	128298662	128429351		chr2:128298848-128300996	GACCTCCACATCGATACATTTCTTGGAATTCACATGTGAGTAAGAAAAGATAAGATAGGC	intergenic							201.944	86.5565	7.6849	6.41118	238.664	195.042	148.146	225.925	77.5273	68.144	88.6695	111.885	7.53387	7.5712	7.98629	7.64822	6.35161	6.39397	6.30378	6.59536
ASMM10P026813	0.0237684	0.102675	2.04309	up	noncoding	uc008sdt.1	AK139513	UCSC_knowngene	411	chr4	-	23101200	23101611	AK139615, ENSMUST00000124925, uc007ole.2, uc029vak.1, uc029vbc.1	chr4:23101247-23101611	ATACCAGAACTACTGAAGCAAAAGCTTTGCATTACTGGGACTATTGATGCTGGTTAGCTG	intergenic							728.251	423.351	9.58336	8.5526	803.077	750.238	509.508	850.182	444.761	292.897	697.992	257.754	9.21137	9.51876	10.0447	9.55856	8.81262	8.46109	9.16228	7.77442
ASMM10P036310	0.00585929	0.0510856	2.12118	up	noncoding	AK158912	AK158912	Genbank	526	chr7	-	73617857	73618383		chr7:73617874-73618383	ACTGTAGGGGCGGCCAGTGTGGCAGAATCCAAGCTTGTCTGTTTGGCTTTTGTGAAAAAA	intergenic							277.67	139.038	8.17763	7.09276	325.814	254.625	243.581	286.661	138.709	149.119	142.483	125.839	7.97053	7.95169	8.79812	7.9902	7.17076	7.49297	6.94417	6.76315
ASMM10P052922	0.00395256	0.0422225	3.04596	up	noncoding	ENSMUST00000162980	Gm16556	Ensembl	356	chr6	-	122560043	122570849		chr6:122560058-122560105	CCTCTCTGGTCTTTTGGGAACAAAATTGTTTGGGAAATAAAGTTGAGTTGATGTCATTTT	intronic antisense	NM_009645	Aicda	activation-induced cytidine deaminase	+	122553808	122564180	178.235	49.3496	7.24792	5.64102	352.389	145.895	66.2668	148.389	65.5966	43.9654	43.2376	44.5989	8.0879	7.1509	6.71818	7.03468	6.12559	5.79805	5.31989	5.32054
ASMM10P047277	0.00596475	0.0514084	4.45125	up	noncoding	AK008799	AK008799	Genbank	494	chr11	-	86581200	86581694		chr11:86581214-86581401	ACAGATTGCCCTTGGTCCTTCTCATACACCGTGCACATACACTTGTTAAATAAATGTTTT	intergenic							1432.55	362.058	10.5268	8.37256	749.685	1789.39	1188.13	2002.99	377.501	199.461	406.277	464.995	9.11729	10.7733	11.4175	10.799	8.58734	7.91506	8.38714	8.60071
ASMM10P013704	0.0231647	0.101362	2.00161	up	noncoding	AK089834	AK089834	Genbank	1839	chr15	+	80048255	80050094		chr15:80050034+80050094	TAGCAAGTTCGAGACCAGCCAGGTGTCTGTGAGATCTTGTCTCAAAAACAAAACTCAACT	intergenic							112.195	55.6307	6.81974	5.81858	87.6475	123.312	109.211	128.61	63.5249	51.6798	47.7368	59.5813	6.05051	6.90447	7.50276	6.82121	6.07873	6.01573	5.45669	5.72317
ASMM10P050201	0.00454799	0.0452266	2.06119	up	noncoding	ENSMUST00000165200	Gm17191	Ensembl	417	chr12	-	81532034	81533358		chr12:81532117-81532316	CCACACTTGACCACCATTACTTGGGCGTTTTCGTTTTTACTTTTTAGCAAAATATTGAAA	intron sense-overlapping	NM_025292	Synj2bp	synaptojanin 2 binding protein	-	81492193	81532907	97.6101	47.4036	6.56706	5.52358	123.489	95.5286	61.2959	110.127	27.7117	42.5835	70.8247	48.4944	6.57226	6.51717	6.58841	6.5904	4.90191	5.75088	5.99845	5.44309
ASMM10P049075	0.000929368	0.0228472	5.4013	up	noncoding	ENSMUST00000117952	Gm11427	Ensembl	1612	chr11	+	83254195	83260534		chr11:83260471+83260534	ATACGTTACCCCCAAAAATATTATCTGACAATCAAGACAGTAAGGGACTTAGAGAAGGCT	intergenic							108.18	20.5103	6.77237	4.33906	117.287	108.954	93.3635	113.117	28.7988	20.5038	21.4118	11.327	6.49329	6.717	7.25233	6.62687	4.95524	4.74046	4.35703	3.30352
ASMM10P056696	0.0292201	0.115056	3.37728	up	noncoding	uc007muk.1	AK199756	UCSC_knowngene	100	chr11	+	120762963	120763096	NM_001166537, NM_001166539, NM_001166540, NM_001166541, NM_001166542	chr11:120762981+120763023	GCAGCCTCCGAAAGAGCCCAGTGAAGTGCCAACTCCGAAGAGACCTCGGGGCCGACCAAA	exon sense-overlapping	ENSMUST00000105046	Hmga1-rs1	high mobility group AT-hook I, related sequence 1	+	120762793	120764392	148.001	41.459	7.14798	5.39212	91.663	110.548	261.685	128.108	35.1474	35.0534	52.0047	43.6307	6.1162	6.73978	8.9206	6.81536	5.23756	5.4693	5.57436	5.28728
ASMM10P045265	0.00859821	0.0613328	3.21828	up	noncoding	uc009tqf.1	BC042783	UCSC_knowngene	895	chrX	+	75573451	75575268		chrX:75575141+75575268	CAAGTTTTCAACTGAGTAAAATGTTAAGAATGCTCGTGAACTTTCAGGTATTTTCCCTTG	natural antisense	NM_175122	Rab39b	RAB39B, member RAS oncogene family	-	75572057	75578204	41.3755	12.4248	5.29108	3.60479	27.2538	47.5079	36.8161	53.9242	16.8629	5.58615	8.59529	18.655	4.35975	5.47688	5.79948	5.52821	4.19559	3.05431	3.11062	4.05864
ASMM10P040679	0.000403713	0.0175966	4.01462	up	noncoding	ENSMUST00000180630	Gm26532	Ensembl	690	chr8	+	84208919	84209609		chr8:84209549+84209609	CAGAGTTGAAAGCTTGTATTGAATGTTGTTCTCCAACTAAATAAAAGCTCCACAGCCTCA	intergenic							1500.02	426.336	10.6416	8.63634	1410.8	1660.76	1015.22	1913.28	441.394	317.384	376.555	570.013	9.97411	10.6767	11.1872	10.7284	8.80425	8.57223	8.28623	8.88265
ASMM10P013113	0.00602065	0.0515824	2.78056	up	noncoding	ENSMUST00000140368	Fmnl3	Ensembl	760	chr15	-	99327843	99335727		chr15:99327930-99328057	AAAGTCAGGTTTGCTAGTGCAGACCTGCTGGCGTCTCCTTTCTGACCATCAAGGGCCCTC	exon sense-overlapping	NM_011711	Fmnl3	formin-like 3	-	99317222	99370466	270.687	95.5785	8.03038	6.555	161.673	351.107	174.302	395.664	91.0274	73.715	114.166	103.406	6.9789	8.42928	8.25285	8.46048	6.57485	6.50359	6.65728	6.4843
ASMM10P038656	0.0239076	0.103061	4.25186	up	noncoding	AK028406	AK028406	Genbank	3017	chr7	+	117670563	117673577		chr7:117673486+117673577	TACCAAAAACACCACAGGTGTACATAGACGCTTTCTGCCATACTGTGTTTTCAGATGCAG	intergenic							460.63	57.7377	7.94922	5.86113	1356.78	203.985	63.8075	217.944	52.3025	47.1783	66.0252	65.445	9.92031	7.63137	6.65266	7.59255	5.79957	5.8919	5.90115	5.8519
ASMM10P056765	0.00233393	0.0337227	11.3902	up	noncoding	uc007tuh.2	TCR-alpha chain	UCSC_knowngene	362	chr14	+	53777533	54220781		chr14:53777566+54168683	TCTGCGCAGTCATGGAACACGGGTTACCAGAACTTCTATTTTGGGAAAGGAACAAGTTTG	intergenic							293.197	17.5625	7.63147	4.12174	681.919	218.255	46.0897	226.523	24.511	19.8159	15.8057	10.1173	8.99276	7.73326	6.1488	7.65106	4.7333	4.69334	3.93862	3.1217
ASMM10P014421	0.031429	0.120265	2.16985	up	noncoding	NR_040521	4932412D23Rik	RefSeq	4105	chr16	-	42725701	42875587		chr16:42725715-42729360	GCATCATTCACTCGCTCCTCTTGACAGTACTTCACTTAACTCTGTAATAAACTATCTTTT	intergenic							101.125	47.6477	6.66062	5.54302	77.2201	110.959	98.5107	117.81	26.578	54.1049	48.4408	61.467	5.86964	6.74534	7.34069	6.6868	4.84823	6.07954	5.47824	5.76608
ASMM10P021515	0.00629629	0.0525653	2.57361	up	noncoding	AK042594	AK042594	Genbank	1945	chr2	-	129197251	129199194		chr2:129197283-129198666	GGTCATAAAACATTGAATAAAAGGACTGGTTTGTTAAAAGGTTGTTAGTGTCCTGCCAAT	natural antisense	NM_001159593	Slc20a1	solute carrier family 20, member 1	+	129198772	129205104	253.989	94.5277	7.84922	6.48542	249.245	330.134	90.7044	345.873	108.888	48.5428	107.099	113.581	7.59571	8.33639	7.20989	8.25487	6.82612	5.93135	6.56527	6.61895
ASMM10P021515	0.00629629	0.0525653	2.57361	up	noncoding	AK042594	AK042594	Genbank	1945	chr2	-	129197251	129199194		chr2:129197283-129198666	GGTCATAAAACATTGAATAAAAGGACTGGTTTGTTAAAAGGTTGTTAGTGTCCTGCCAAT	natural antisense	NM_015747	Slc20a1	solute carrier family 20, member 1	+	129198772	129211612	253.989	94.5277	7.84922	6.48542	249.245	330.134	90.7044	345.873	108.888	48.5428	107.099	113.581	7.59571	8.33639	7.20989	8.25487	6.82612	5.93135	6.56527	6.61895
ASMM10P028946	0.00763692	0.0577825	2.50946	up	noncoding	uc012dfy.1	Orm3	UCSC_knowngene	809	chr4	+	63356161	63359511		chr4:63356509+63356570	TGGATGAATGCCAAGGTCCTCACTACAAGGCCTGCTCATCTGTGTGCCTGCTTCTCCCCA	exon sense-overlapping	NM_013623	Orm3	orosomucoid 3	+	63356161	63359511	937.666	355.851	9.74011	8.41273	737.871	1263.47	322.383	1426.94	379.875	314.887	383.014	345.627	9.09884	10.2807	9.27169	10.3092	8.59491	8.55922	8.30999	8.18679
ASMM10P040124	0.038575	0.134994	3.35688	up	noncoding	ENSMUST00000118696	Gm15352	Ensembl	270	chr8	+	13021940	13022210		chr8:13022150+13022210	TTCTACATCTCTACTGTTAGAGACTCAGGCCAGGAAATGTTTCTACTTCCCATCTTCTAG	intergenic							218.285	43.6436	7.16126	5.41413	609.077	77.9011	96.8213	89.3389	26.1429	43.4847	64.118	40.8288	8.84376	6.21148	7.30886	6.28093	4.82442	5.78091	5.85837	5.19283
ASMM10P043926	0.0125465	0.0745101	2.52243	up	noncoding	uc009tfh.1	AK082553	UCSC_knowngene	1081	chrX	-	53696921	53716578		chrX:53696935-53697068	ATTCTGGGACCAGGAATGCAGTTGCTGCTTAGAACACACACTCGGGCAAAACAGCCGTTC	intergenic							108.137	36.0292	6.49564	5.16083	225.604	78.068	46.4597	82.4167	34.6303	28.5065	25.9062	55.074	7.45386	6.2134	6.16125	6.15406	5.21827	5.18714	4.62219	5.61573
ASMM10P057315	0.00764416	0.0578	2.73458	up	noncoding	uc012ekr.1	TCRB	UCSC_knowngene	314	chr6	+	41178745	41223889		chr6:41179014+41223872	TCTGCCCAGAAGAACGAGATGGCCGTTTTTCTCTGTGCCAGCAAAACGGGACAGGGGAGT	intergenic							28.0489	10.0262	4.72586	3.27454	30.2191	28.4082	20.7083	32.8602	5	10.2862	14.9954	9.82343	4.50636	4.69597	4.92735	4.77374	2.3474	3.80917	3.86807	3.07351
ASMM10P014617	0.0111998	0.0705998	2.34629	up	noncoding	uc007zsl.2	E330011O21Rik	UCSC_knowngene	1079	chr16	-	78250862	78295015		chr16:78294898-78295015	TGTCACCCACACTGGGGTGGCCTTTGGTGATACAGCTGTCTTTGAGTCATTTCTGCTCCT	intergenic							395.67	155.713	8.45917	7.22879	388.714	499.719	122.387	571.86	189.65	116.147	169.945	147.109	8.22643	8.93799	7.68155	8.99071	7.61363	7.13469	7.18894	6.97788
ASMM10P035340	0.0215446	0.0977309	2.09663	up	noncoding	ENSMUST00000147862	Fgfr1op2	Ensembl	1894	chr6	+	146577941	146587308		chr6:146587234+146587308	AAGTTCCATGACAACCAGGGGTACAAAGAGGAAAACTGTTTTTCTCTGTCTCTTAAAAAA	exon sense-overlapping	NM_026218	Fgfr1op2	FGFR1 oncogene partner 2	+	146577910	146599198	202.992	89.686	7.51757	6.4495	231.933	245.759	70.0311	264.245	126.702	76.2472	85.6799	70.1146	7.49362	7.90571	6.80215	7.86882	7.04542	6.54828	6.25451	5.94978
ASMM10P022165	0.0109721	0.0699757	2.09518	up	noncoding	ENSMUST00000126021	Psma7	Ensembl	1515	chr2	-	180036373	180042395		chr2:180041679-180042277	TTTTAGTTTTGGTTTTTGTTTTTCCCGAGTCACCGGATCTTCCGGAACACACGTGGTTCC	exon sense-overlapping	NM_011969	Psma7	proteasome (prosome, macropain) subunit, alpha type 7	-	180036375	180042402	40.6055	18.411	5.28231	4.21524	32.9791	44.6106	33.4462	51.3862	11.5433	14.9905	20.8024	26.3078	4.63419	5.38882	5.65077	5.45549	3.66746	4.31735	4.31503	4.56112
ASMM10P017169	0.00234626	0.0337869	2.00987	up	noncoding	ENSMUST00000173591	Gm8868	Ensembl	577	chr17	+	36558620	36561668		chr17:36561461+36561668	TTAGCTTCTACTCTGCTGAAATCACCCTAACCTGGGAAACAGATGAGAGCAACCAAACCT	intergenic							1260.31	697.901	10.2952	9.28809	1815.96	1254.05	621.649	1349.58	565.413	487.521	1140.19	598.483	10.3264	10.2678	10.3695	10.217	9.15531	9.1874	9.85753	8.95209
ASMM10P047558	0.0156216	0.0831309	2.47329	up	noncoding	AK164857	AK164857	Genbank	3630	chr11	-	100458063	100461693		chr11:100458077-100458161	AAATTAACTGATATCAGTTTTGTTTTGATTTACCTGGTTGTGTGTAGTATTTCCAGGACC	intergenic							333.194	160.799	8.39857	7.09214	415.883	341.006	210.211	365.677	147.496	98.7195	315.222	81.7581	8.32219	8.38684	8.54568	8.33957	7.26498	6.90211	8.03328	6.16819
ASMM10P045004	0.0197088	0.0934411	2.00291	up	noncoding	ENSMUST00000118292	Gm14571	Ensembl	570	chrX	+	39796583	39797153		chrX:39796882+39797153	TCTTTACTTCTACAGAGACCCAGAGAAGATTGAGAAGGAGGAACAGGCTGATGCTGAGAA	intergenic							7223.27	4295.83	12.9253	11.9232	10102	6276.97	5647.89	6866.2	5253.75	3741.2	3969.99	4218.38	12.7825	12.586	13.7657	12.5671	12.2512	12.0489	11.6102	11.7826
ASMM10P048092	0.00602112	0.0515824	6.612	up	noncoding	ENSMUST00000149826	Gm11963	Ensembl	500	chr11	+	5498839	5505699		chr11:5505584+5505699	TAGCTAAAATTTATTTATATCTGAAGTTGGGTGGCAGGGTGCACTCCAGAGGCAGAGGCA	intergenic							71.4531	10.5483	5.8846	3.15952	36.6837	104.886	29.4314	114.811	12.1406	5	5	20.0526	4.78226	6.65843	5.44998	6.64775	3.73604	2.40026	2.33788	4.16389
ASMM10P002947	0.00151149	0.0273015	7.72327	up	noncoding	ENSMUST00000153674	Ankrd37	Ensembl	884	chr8	-	45996910	45999867		chr8:45999360-45999650	TTGTCATCTGCTTTAGGAGGATGACCTTAAGAGTTTGCTGGAGACAGGAGCATCAGTGAA	exon sense-overlapping	NM_001039562	Ankrd37	ankyrin repeat domain 37	-	45996907	45999850	57.816	7.2577	5.77251	2.8233	43.866	46.2071	92.9606	48.2302	5.4055	5	10.1107	8.51458	5.04428	5.43881	7.24502	5.36192	2.68161	2.40026	3.34054	2.87078
ASMM10P002947	0.00151149	0.0273015	7.72327	up	noncoding	ENSMUST00000153674	Ankrd37	Ensembl	884	chr8	-	45996910	45999867		chr8:45999360-45999650	TTGTCATCTGCTTTAGGAGGATGACCTTAAGAGTTTGCTGGAGACAGGAGCATCAGTGAA	natural antisense	NM_138668	Ufsp2	UFM1-specific peptidase 2	+	45975527	45996956	57.816	7.2577	5.77251	2.8233	43.866	46.2071	92.9606	48.2302	5.4055	5	10.1107	8.51458	5.04428	5.43881	7.24502	5.36192	2.68161	2.40026	3.34054	2.87078
ASMM10P040372	0.0353474	0.128374	2.12019	up	noncoding	uc007fdg.1	Ccdc138	UCSC_knowngene	1626	chr10	+	58498204	58501248		chr10:58501185+58501248	TATTAAAGGCAGAATGGTTACAGTTTCTGGAATATCAGAATTAGGTCTGTAGACAGATCA	exon sense-overlapping	NM_001162956	Ccdc138	coiled-coil domain containing 138	+	58497936	58576244	117.103	46.2669	6.63428	5.55008	156.229	139.106	31.8393	141.237	52.0164	44.1114	53.0003	35.9396	6.92573	7.07929	5.57519	6.95689	5.79173	5.8019	5.59977	5.00694
ASMM10P003440	0.0290169	0.114549	2.29807	up	noncoding	ENSMUST00000165438	Atxn7l3b	Ensembl	458	chr10	-	112927788	112929001		chr10:112927962-112928766	CGAGTGTGCCATTCTGCATCTGCCTGATGTCATGGGCCTCCTTCGAAGTTTTAGATGGTG	exon sense-overlapping	NM_001033474	Atxn7l3b	ataxin 7-like 3B	-	112925427	112929026	984.678	548.892	10.0299	8.8295	1271.08	915.568	717.008	1035.06	442.78	340.826	1106.81	305.151	9.82351	9.81922	10.6231	9.8539	8.80725	8.68543	9.812	8.01333
ASMM10P002958	0.00841971	0.0606072	2.33808	up	noncoding	ENSMUST00000153918	Ipo13	Ensembl	638	chr4	-	117900954	117903867		chr4:117901590-117901996	ACGCACATTTGGTGGTGGTTGTGCTGCAGCAGGTCTTCCAGCTCATCCAGAAGGTGCTGA	exon sense-overlapping	NM_146152	Ipo13	importin 13	-	117894492	117914999	73.8219	31.7016	6.20245	4.97713	69.9149	73.4525	76.0225	75.8977	33.9899	20.3629	45.4382	27.0155	5.7242	6.12808	6.93045	6.02708	5.18903	4.73051	5.3892	4.59976
ASMM10P042388	0.0033553	0.0394021	2.64213	up	noncoding	ENSMUST00000160064	Casp4	Ensembl	1901	chr9	+	5308859	5328357		chr9:5328294+5328357	TGGGTTACTGTACAAAACGAGGCATATCTATAATTCCCTTCACTGCATGTTGCCAGGCTC	exon sense-overlapping	NM_007609	Casp4	caspase 4, apoptosis-related cysteine peptidase	+	5308859	5336791	1067.21	366.856	9.86085	8.45915	1454.63	1224.02	274.896	1315.29	349.355	333.874	377.782	406.413	10.0196	10.2303	9.00457	10.1889	8.47463	8.65402	8.28971	8.41824
ASMM10P051037	1.35767e-05	0.00726525	8.66124	up	noncoding	ENSMUST00000165702	Gm17138	Ensembl	459	chr12	+	86714985	86715444		chr12:86715189+86715444	ATCATCATGCTCACCATGTCTGGCAGAAGTGCTCACCAAGTGGCCAGGCACCGCAACTTG	intronic antisense	NM_144524	Angel1	angel homolog 1 (Drosophila)	-	86700501	86726460	821.552	96.3496	9.62395	6.50938	1227.92	812.993	359.895	885.404	89.8067	76.6212	151.356	67.6147	9.78045	9.63731	9.45571	9.62233	6.55481	6.55467	7.03078	5.89726
ASMM10P036263	0.0338367	0.125556	2.04348	up	noncoding	uc009hik.1	AK162351	UCSC_knowngene	3581	chr7	-	67246537	67250118		chr7:67247011-67250118	ACAGACTACCAGGAAATTACTCAGCTCACCTAAGTGCTAAATAAGGAAGTTGTATTTTTC	intron sense-overlapping	NM_001033713	Mef2a	myocyte enhancer factor 2A	-	67233826	67372858	76.6813	33.4906	6.04711	5.01608	151.433	56.3555	39.5023	59.4346	31.0706	22.5846	55.6944	24.6128	6.87506	5.7327	5.91144	5.66926	5.06363	4.87143	5.66816	4.46111
ASMM10P056851	0.00457125	0.0453002	2.08829	up	noncoding	uc008dls.1	BC096411	UCSC_knowngene	683	chr17	-	70874348	70875935		chr17:70874896-70875809	ATGGTTACTGTGTCATTCATGATGGCTACGGCGCTGGAGCTGGAGAGCAGGGGAGAGGAA	intergenic							161.472	73.7435	7.24083	6.17851	149.739	193.577	73.4083	229.165	58.953	56.7247	100.318	78.9785	6.85902	7.56106	6.87467	7.66859	5.97244	6.149	6.47409	6.1185
ASMM10P025093	0.000168466	0.0136422	2.73562	up	noncoding	ENSMUST00000180958	Gm17690	Ensembl	3467	chr3	-	96167463	96172414		chr3:96167477-96169652	AGAGTCCCTAGAGGTTGGTCTTTCAGGGAGGTTGGTTGAAGTTTTTTAGTAGTTGTGCTC	natural antisense	NM_181409	Mtmr11	myotubularin related protein 11	+	96161969	96171718	83.1129	29.1831	6.35078	4.89891	86.2178	88.0091	59.5366	98.6882	34.262	21.9319	34.1913	26.3471	6.0279	6.39833	6.54617	6.43072	5.20076	4.83097	5.00005	4.56386
ASMM10P042555	0.000207354	0.014361	2.55951	up	noncoding	AK032727	AK032727	Genbank	1420	chr9	+	27095942	27097357		chr9:27097294+27097357	AGAGGAAATCTACAGGATGAGGCCATTCAAAACTAGTCCAAGAGTTCCCAAAGTTTCTTG	intergenic							104.223	40.3625	6.70938	5.35351	120.402	102.153	85.1449	109.192	46.2253	29.7959	46.1871	39.242	6.53326	6.61881	7.10682	6.57861	5.61897	5.24796	5.41209	5.13502
ASMM10P038808	0.000900352	0.0226298	3.71436	up	noncoding	ENSMUST00000128851	Fus	Ensembl	4909	chr7	+	127967490	127982029		chr7:127975623+127975683	GAAAACAGCATTTTCTTGAAGTGTGTGGCATTATCAATGGGGATTCAAAGTAGCAGATCT	exon sense-overlapping	NM_139149	Fus	fused in sarcoma	+	127967478	127982031	68.003	16.9617	5.94279	4.04968	119.71	53.6734	40.3577	58.2706	12.4016	9.3251	27.7079	18.4125	6.52465	5.66117	5.94319	5.64217	3.76747	3.6817	4.71319	4.03636
ASMM10P043719	0.0142985	0.079884	2.33724	up	noncoding	AK005351	AK005351	Genbank	906	chrX	-	20931853	20932758		chrX:20931875-20932758	TACTTGCCTGTTCAAGACCAGCCTGGTGTTTAAAGCAAATTTCAGGTATGGCTATGTTGT	intergenic							1601.29	767.936	10.7216	9.49683	1277.93	1834.51	1154.75	2137.97	823.24	748.09	646.917	853.497	9.83053	10.8053	11.3706	10.8801	9.6676	9.77789	9.05937	9.48245
ASMM10P050879	0.0360843	0.129916	2.72694	up	noncoding	ENSMUST00000158061	Gm24857	Ensembl	310	chr12	+	70935327	70935637		chr12:70935577+70935637	TGGTGTCCACCTTTAATCCTAGCACTCAGGAGGCAGAGAGGCAGGCAGATCTCTCTAGGT	intergenic							8197.2	3555.71	13.1216	11.6743	7263.97	7044.01	10604.6	7876.26	3649.07	3805.82	3201.41	3566.54	12.3114	12.7693	14.6265	12.779	11.7542	12.074	11.3089	11.56
ASMM10P450	0.000415329	0.017764	4.54004	up	noncoding	uc.46-	uc.46	UCR	222	chr1	-	178329199	178329421		chr1:178329207-178329266	ATTCCACAAGAGGAAGTGCCTGCGGGTTCCTTTTTTAGAAGCTTTGTGGGTTGATTTTTT	exon sense-overlapping	NM_016805	Hnrnpu	heterogeneous nuclear ribonucleoprotein U	-	178328299	178337784	11702.8	3124.43	13.6395	11.4568	14244.6	10736.9	9981.78	11847.8	3228.94	2174.39	3972.46	3121.92	13.283	13.369	14.5369	13.369	11.5767	11.2744	11.6108	11.3652
ASMM10P042251	0.0093284	0.06389	3.20155	up	noncoding	ENSMUST00000142256	Pdcd6ip	Ensembl	847	chr9	-	113655569	113657294		chr9:113655592-113656016	ATTTGAAGGGTTAGCCTTGTTCGGGGATCAGTCATTCATTCAATCTTCTGTCAGTCTGTC	exon sense-overlapping	NM_001164677	Pdcd6ip	programmed cell death 6 interacting protein	-	113651743	113708259	112.674	30.3908	6.58552	4.90675	238.677	68.2531	73.3861	70.3794	30.4635	22.193	46.5891	22.3175	7.53402	6.0187	6.87396	5.91542	5.03497	4.84541	5.42489	4.32174
ASMM10P042251	0.0093284	0.06389	3.20155	up	noncoding	ENSMUST00000142256	Pdcd6ip	Ensembl	847	chr9	-	113655569	113657294		chr9:113655592-113656016	ATTTGAAGGGTTAGCCTTGTTCGGGGATCAGTCATTCATTCAATCTTCTGTCAGTCTGTC	exon sense-overlapping	NM_001164678	Pdcd6ip	programmed cell death 6 interacting protein	-	113651743	113708259	112.674	30.3908	6.58552	4.90675	238.677	68.2531	73.3861	70.3794	30.4635	22.193	46.5891	22.3175	7.53402	6.0187	6.87396	5.91542	5.03497	4.84541	5.42489	4.32174
ASMM10P042251	0.0093284	0.06389	3.20155	up	noncoding	ENSMUST00000142256	Pdcd6ip	Ensembl	847	chr9	-	113655569	113657294		chr9:113655592-113656016	ATTTGAAGGGTTAGCCTTGTTCGGGGATCAGTCATTCATTCAATCTTCTGTCAGTCTGTC	exon sense-overlapping	NM_011052	Pdcd6ip	programmed cell death 6 interacting protein	-	113651743	113708259	112.674	30.3908	6.58552	4.90675	238.677	68.2531	73.3861	70.3794	30.4635	22.193	46.5891	22.3175	7.53402	6.0187	6.87396	5.91542	5.03497	4.84541	5.42489	4.32174
ASMM10P017128	0.0054341	0.0491815	2.87807	up	noncoding	ENSMUST00000172583	H2-Q3	Ensembl	608	chr17	+	35358988	35359972		chr17:35359805+35359972	TTGCCCTGAACGAAGACCTGAAAACCTGGACTGCTGTGGACATGGCGGCGCAGAAAACCT	intergenic							21380.5	9243.8	14.405	12.8799	34324.5	19570.1	9201.99	22425.5	7841.74	7427.78	16778.9	4926.82	14.5421	14.2921	14.4348	14.3508	12.7974	12.9936	13.7292	11.9993
ASMM10P058054	0.0286884	0.11388	2.0661	up	noncoding	CA750824	mouselincRNA0692	lincRNA	792	chr17	+	26663216	26664009	ENSMUST00000135271, NM_007735	chr17:26663901+26664009	TTATACATAGGCCTTTAATCCCAGCACTGAGGAGGCATACAAATTAAGTTTGAGGCCGGC	intergenic							503.303	271.472	9.08284	8.03592	566.891	450.025	514.175	482.121	297.986	279.812	256.542	251.549	8.73925	8.78714	10.0564	8.74853	8.2485	8.39646	7.75444	7.7443
ASMM10P003296	0.000219014	0.0144934	4.77696	up	noncoding	ENSMUST00000161642	Birc3	Ensembl	565	chr9	-	7849693	7860326		chr9:7851037-7854366	GAGGAGTCAGTGCAAGGGCCATCACTGAACAGGAGTGCAATGCTGTGAAACAGAAACCAC	exon sense-overlapping	NM_007464	Birc3	baculoviral IAP repeat-containing 3	-	7848700	7873170	368.68	83.3788	8.55619	6.3001	402.298	410.13	231.827	430.467	76.8684	70.0067	133.467	53.1726	8.27347	8.65507	8.71373	8.58248	6.33985	6.43101	6.85957	5.56995
ASMM10P037011	0.0106786	0.0688039	3.76063	up	noncoding	uc029wow.1	BC031451	UCSC_knowngene	830	chr7	-	129559709	129560539	AK083524, AK132526, AK136482, AK139771, AK144215, AK145129, AK146406, ENSMUST00000144826, NR_033535, uc008lsd.2, uc029wox.1	chr7:129560352-129560539	TTTGATTGGTCTGTAAGCTTAAGGCCTAAACTAGGAGAGACAAGGTGGTTATTGCCCAGG	intergenic							2957.21	992.46	11.6646	9.75367	3393.1	2651.18	2907.26	2877.29	1332.88	826.967	1304.28	505.71	11.2012	11.3385	12.8063	11.3126	10.3405	9.92167	10.0393	8.7132
ASMM10P002158	0.0401006	0.137853	2.0935	up	noncoding	ENSMUST00000140312	Son	Ensembl	8426	chr16	+	91647878	91679195		chr16:91671470+91674694	GATTAAAAAGGGCCAAATCCTTGTAGCTGTCTTCTTGCCCCGGTCAGTGCCAGCCGTACT	exon sense-overlapping	NM_019973	Son	Son DNA binding protein	+	91647823	91663318	684.169	389.857	9.53971	8.47379	652.877	671.959	665.185	746.656	416.454	282.852	590.179	269.944	8.93698	9.36143	10.4878	9.37265	8.72666	8.41008	8.92382	7.83461
ASMM10P002158	0.0401006	0.137853	2.0935	up	noncoding	ENSMUST00000140312	Son	Ensembl	8426	chr16	+	91647878	91679195		chr16:91671470+91674694	GATTAAAAAGGGCCAAATCCTTGTAGCTGTCTTCTTGCCCCGGTCAGTGCCAGCCGTACT	exon sense-overlapping	NM_178880	Son	Son DNA binding protein	+	91647823	91679192	684.169	389.857	9.53971	8.47379	652.877	671.959	665.185	746.656	416.454	282.852	590.179	269.944	8.93698	9.36143	10.4878	9.37265	8.72666	8.41008	8.92382	7.83461
ASMM10P001409	0.00921837	0.063465	3.56197	up	noncoding	ENSMUST00000127939	Rnf114	Ensembl	1985	chr2	+	167503445	167516164		chr2:167503606+167510875	GCGGACACGTTTCATCCTATCTAAGATCCGGGCCCATGTGACGTCATGTTCCAAATACCA	exon sense-overlapping	NM_030743	Rnf114	ring finger protein 114	+	167492644	167516166	348.092	127.404	8.52802	6.69534	358.21	343.197	302.691	388.27	90.5562	74.1433	280.847	64.0709	8.10833	8.39671	9.17297	8.43405	6.56802	6.51144	7.87794	5.82396
ASMM10P010273	0.0275121	0.111354	2.75044	up	noncoding	NR_029575	Mir24-1	RefSeq	68	chr13	+	63301207	63301275		chr13:63301215+63301275	CCTACTGAGCTGATATCAGTTCTCATTTCACACACTGGCTCAGTTCAGCAGGAACAGGAG	intergenic							73.5873	25.1389	6.0767	4.61704	42.6028	89.9949	49.607	112.145	18.8195	31.4718	34.8014	15.4628	4.99995	6.43182	6.26052	6.61451	4.3501	5.32109	5.02279	3.77417
ASMM10P057941	0.0027086	0.0359616	2.13135	up	noncoding	BB617615	humanlincRNA0714	lincRNA	627	chr12	-	72809608	72810230	NM_022312	chr12:72809889-72810230	TGAATAAGATGTAGAACTCAGGCTGGAGAGATAGCTCAGCGATTAAGAGCAGTGACTGCT	intergenic							32.8599	13.4525	4.9109	3.81913	41.0128	30.1819	18.6699	41.5749	11.2975	15.6519	10.6513	16.2093	4.94384	4.79278	4.77241	5.13455	3.63766	4.37853	3.41336	3.84699
ASMM10P025893	0.00440958	0.0446488	4.47516	up	noncoding	uc008phr.1	Tsc22d2	UCSC_knowngene	8916	chr3	+	58415688	58466787		chr3:58437415+58437475	TATTCTAGCTTCTAAGGACTGAATGTTGTCCACAAGAGTGTCTCATCAGGTCATAAATTG	exon sense-overlapping	NM_001081229	Tsc22d2	TSC22 domain family, member 2	+	58415688	58466787	38.5899	7.63585	5.16812	3.00618	34.2375	27.9115	59.0211	33.1894	5.06506	5.44937	7.51816	12.5108	4.68179	4.66773	6.53414	4.78882	2.61895	3.02049	2.93011	3.45518
ASMM10P045365	0.000219322	0.0144934	3.94579	up	noncoding	ENSMUST00000149985	Msn	Ensembl	1883	chrX	+	96096056	96154039		chrX:96153784+96154039	GAGTTTGGAGATGCAACACATTATTAGCATTGTAGTTAATGGTATAAAGAGGATCTGGAC	exon sense-overlapping	NM_010833	Msn	moesin	+	96096044	96168553	511.611	124.77	8.87453	6.89422	826.936	492.455	200.248	526.805	148.315	86.9324	164.611	99.2214	9.2492	8.91592	8.46674	8.86628	7.2721	6.72736	7.14518	6.43225
ASMM10P055183	0.0102951	0.0673097	2.4703	up	noncoding	ENSMUST00000130089	4930405A21Rik	Ensembl	544	chr2	-	156715951	156720826		chr2:156716072-156716130	TTTATAAGAGTCACCTTGAGCCAGGTGGGGCCAGTGCTGCACGCCTTTATTCCTAGCACT	intronic antisense	ENSMUST00000169464	Dlgap4	discs, large homolog-associated protein 4 (Drosophila)	+	156613704	156764363	438.589	199.981	8.82654	7.52186	402.971	486.775	302.465	562.143	223.387	164.197	296.036	116.305	8.27581	8.89695	9.17074	8.96267	7.85529	7.62806	7.95072	6.65335
ASMM10P055183	0.0102951	0.0673097	2.4703	up	noncoding	ENSMUST00000130089	4930405A21Rik	Ensembl	544	chr2	-	156715951	156720826		chr2:156716072-156716130	TTTATAAGAGTCACCTTGAGCCAGGTGGGGCCAGTGCTGCACGCCTTTATTCCTAGCACT	intronic antisense	NM_001277186	Dlgap4	discs, large homolog-associated protein 4 (Drosophila)	+	156613696	156764363	438.589	199.981	8.82654	7.52186	402.971	486.775	302.465	562.143	223.387	164.197	296.036	116.305	8.27581	8.89695	9.17074	8.96267	7.85529	7.62806	7.95072	6.65335
ASMM10P055183	0.0102951	0.0673097	2.4703	up	noncoding	ENSMUST00000130089	4930405A21Rik	Ensembl	544	chr2	-	156715951	156720826		chr2:156716072-156716130	TTTATAAGAGTCACCTTGAGCCAGGTGGGGCCAGTGCTGCACGCCTTTATTCCTAGCACT	intronic antisense	NM_001277187	Dlgap4	discs, large homolog-associated protein 4 (Drosophila)	+	156613696	156764363	438.589	199.981	8.82654	7.52186	402.971	486.775	302.465	562.143	223.387	164.197	296.036	116.305	8.27581	8.89695	9.17074	8.96267	7.85529	7.62806	7.95072	6.65335
ASMM10P014248	0.0163613	0.0848125	3.24942	up	noncoding	ENSMUST00000135352	Bcl6	Ensembl	3933	chr16	-	23967693	23972380		chr16:23967707-23968059	TATGTAGGAGCAGTGAAGGTGTTAAAGGAAGCTTAGGAGTAGAGCAACCAGAGAAATATG	exon sense-overlapping	NM_009744	Bcl6	B cell leukemia/lymphoma 6	-	23965051	23988612	65.0454	18.7609	5.76412	4.06393	121.379	58.7895	23.3868	56.626	7.07765	10.5485	30.6827	26.7349	6.54589	5.79338	5.11665	5.60056	2.97804	3.8406	4.85418	4.58292
ASMM10P044266	0.000158556	0.0136422	4.21126	up	noncoding	ENSMUST00000119371	Gm9103	Ensembl	405	chrX	-	102178193	102178657		chrX:102178222-102178271	ATCTAGGCCTTCATCTCTGGCCTGCTGGACAAGATCACGGGCATGCTGAAGCTGAGCACA	intergenic							1846.15	488.878	10.9007	8.82649	2116.99	2030.34	986.028	2251.23	469.799	447.937	687.919	349.857	10.5495	10.9511	11.1457	10.9568	8.88902	9.07037	9.14136	8.2052
ASMM10P014174	0.0131481	0.0764432	4.18764	up	noncoding	ENSMUST00000138839	4930451C15Rik	Ensembl	1739	chr16	-	17545429	17554432		chr16:17553354-17554432	AAACACACACACACACATACACACTCCTTGGAGGTGATCCAGGTACACACTGGATATTGT	exon sense-overlapping	NM_001145435	4930451C15Rik	RIKEN cDNA 4930451C15 gene	-	17544464	17561247	281.235	71.3504	8.16478	6.09864	171.688	253.323	428.077	271.851	75.6949	40.7057	100.457	68.5443	7.06144	7.94564	9.74618	7.90585	6.32028	5.6835	6.47595	5.91483
ASMM10P014174	0.0131481	0.0764432	4.18764	up	noncoding	ENSMUST00000138839	4930451C15Rik	Ensembl	1739	chr16	-	17545429	17554432		chr16:17553354-17554432	AAACACACACACACACATACACACTCCTTGGAGGTGATCCAGGTACACACTGGATATTGT	exon sense-overlapping	NM_029053	4930451C15Rik	RIKEN cDNA 4930451C15 gene	-	17544464	17561247	281.235	71.3504	8.16478	6.09864	171.688	253.323	428.077	271.851	75.6949	40.7057	100.457	68.5443	7.06144	7.94564	9.74618	7.90585	6.32028	5.6835	6.47595	5.91483
ASMM10P057237	0.0415539	0.140361	2.29182	up	noncoding	uc012bic.1	Slc3a2	UCSC_knowngene	243	chr19	-	8709714	8712903		chr19:8709756-8712729	TAAAGACCTTCTACAAAGTGCCAAGAAAAAGAGAAGCTCTGAGTTCTTGGTTGCAGGACG	exon sense-overlapping	NM_001161413	Slc3a2	solute carrier family 3 (activators of dibasic and neutral amino acid transport), member 2	-	8706881	8723369	52.8709	26.7128	5.65204	4.45555	67.049	52.6523	34.5958	57.1866	11.6609	13.3165	61.4941	20.3799	5.66344	5.63125	5.70083	5.61264	3.68064	4.15568	5.79937	4.1865
ASMM10P057237	0.0415539	0.140361	2.29182	up	noncoding	uc012bic.1	Slc3a2	UCSC_knowngene	243	chr19	-	8709714	8712903		chr19:8709756-8712729	TAAAGACCTTCTACAAAGTGCCAAGAAAAAGAGAAGCTCTGAGTTCTTGGTTGCAGGACG	exon sense-overlapping	NM_008577	Slc3a2	solute carrier family 3 (activators of dibasic and neutral amino acid transport), member 2	-	8706881	8713897	52.8709	26.7128	5.65204	4.45555	67.049	52.6523	34.5958	57.1866	11.6609	13.3165	61.4941	20.3799	5.66344	5.63125	5.70083	5.61264	3.68064	4.15568	5.79937	4.1865
ASMM10P023044	0.0225577	0.100016	2.49629	up	noncoding	TCONS_00017285	XLOC_012981	Alexander et al 2013	727	chr2	+	75633987	75634811		chr2:75634748+75634811	TCATAAAGTACCTCATGCTTTTACGTCAAGATGGTCGTCTGTTCGTGATTCTTGGGTGCG	intergenic							379.366	175.724	8.64446	7.32467	425.075	375.019	302.366	415.005	262.992	172.495	180.382	87.0276	8.35232	8.52807	9.16936	8.52807	8.08051	7.69689	7.26818	6.2531
ASMM10P012472	0.0260297	0.107832	9.25353	up	noncoding	AK158951	AK158951	Genbank	3250	chr15	-	34823179	34826429		chr15:34823193-34826429	ACGGTACAAGCTCTCTGGGGAAAGGACACCACATCAATAAATAACAGAAGACTTACTTGG	intergenic							547.326	53.3259	8.37369	5.16368	125.601	942.513	89.232	1031.96	43.1841	11.1794	20.95	137.99	6.59804	9.86508	7.1843	9.84733	5.52731	3.91605	4.32387	6.88749
ASMM10P027954	0.000285473	0.0152495	2.47582	up	noncoding	uc008vbk.1	AK155592	UCSC_knowngene	4424	chr4	-	132506075	132510499		chr4:132506187-132509347	ATCATCAAATGAACAGACTAATTCTGATTCTACCTGGGAAGCACTCAGCTCTCGGCTCTG	exon sense-overlapping	NM_144907	Sesn2	sestrin 2	-	132492806	132510456	104.37	39.8696	6.66023	5.35233	144.151	94.9751	66.1173	112.238	40.0634	42.2605	42.3881	34.7662	6.80222	6.50824	6.7149	6.61558	5.41709	5.74159	5.292	4.95864
ASMM10P010440	0.000543604	0.0193526	2.39784	up	noncoding	TCONS_00008132	XLOC_006294	Alexander et al 2013	1818	chr13	+	91260931	91262809		chr13:91262676+91262809	TAAGTTTCCCTTTAAGTTACGATGGGAATCAAGAACAACGATGTATGGACCCGTTCCCGG	intergenic							101.041	39.5939	6.56947	5.30774	157.46	91.9087	55.4456	99.3503	42.484	28.0424	52.5963	35.2527	6.93813	6.4623	6.43618	6.44128	5.50084	5.16291	5.58906	4.97813
ASMM10P031590	0.0160275	0.0839954	2.33573	up	noncoding	ENSMUST00000149013	Tmem214	Ensembl	3947	chr5	+	30869632	30878364		chr5:30878232+30878364	TCTTGTCAATCAACCACAAACAGTTCACCCTACTTCATATATTGGAGAGGCCAGCCTGGA	exon sense-overlapping	NM_144525	Tmem214	transmembrane protein 214	+	30869646	30877467	83.8686	34.9947	6.38746	5.16358	72.1184	75.8411	102.932	84.583	35.4216	30.4228	41.4966	32.638	5.77289	6.1714	7.41273	6.19281	5.24957	5.27509	5.26368	4.866
ASMM10P057264	0.00325917	0.0389622	3.64372	up	noncoding	uc012cgc.1	Tbc1d20	UCSC_knowngene	1940	chr2	+	152293871	152312590		chr2:152310530+152311316	TTTGCAGCTGTGGTAGATCGTGCTGTACCGGGAGCAGGAAGTCCTGGACTGTGACTGTGA	exon sense-overlapping	NM_024196	Tbc1d20	TBC1 domain family, member 20	+	152293871	152312590	37.9079	10.7685	5.1217	3.25629	44.2662	39.4833	20.0508	47.8312	10.478	5	18.686	8.91015	5.05812	5.20194	4.87726	5.34947	3.5294	2.40026	4.17033	2.92517
ASMM10P032783	0.0415345	0.14033	2.95938	up	noncoding	uc009aux.1	AK035387	UCSC_knowngene	2991	chr6	-	3333193	3346069		chr6:3342609-3342674	TAAATGAAGAATGGTGTATATGAACTGAGTCTGTCTGCATGATGCAGCTCTGATTTCTTG	intergenic							351.427	103.343	8.12027	6.55497	315.484	478.945	68.6629	542.616	134.449	64.6125	155.276	59.0345	7.92564	8.87612	6.7716	8.90772	7.12818	6.31983	7.06181	5.71008
ASMM10P057550	0.0103001	0.0673221	2.99722	up	noncoding	BG089161	humanlincRNA1195	lincRNA	273	chr1	+	51683468	52159900		chr1:51683511+52159691	TATAGAAAAGGGGTGGGGCTGGGGGAGGAATGTTTCTGTCCCGGGAGACATTGGCACTTC	exon sense-overlapping	NM_001205313	Stat1	signal transducer and activator of transcription 1	+	52119621	52161865	1121.6	333.252	9.84944	8.26582	1546.55	1256.24	227.75	1455.85	354.825	227.613	479.136	271.435	10.1036	10.2691	8.68489	10.3402	8.49682	8.10612	8.61754	7.84278
ASMM10P057550	0.0103001	0.0673221	2.99722	up	noncoding	BG089161	humanlincRNA1195	lincRNA	273	chr1	+	51683468	52159900		chr1:51683511+52159691	TATAGAAAAGGGGTGGGGCTGGGGGAGGAATGTTTCTGTCCCGGGAGACATTGGCACTTC	exon sense-overlapping	NM_009283	Stat1	signal transducer and activator of transcription 1	+	52119437	52161865	1121.6	333.252	9.84944	8.26582	1546.55	1256.24	227.75	1455.85	354.825	227.613	479.136	271.435	10.1036	10.2691	8.68489	10.3402	8.49682	8.10612	8.61754	7.84278
ASMM10P018554	0.0466597	0.150159	2.23145	up	noncoding	uc012bdi.1	Chsy3	UCSC_knowngene	4264	chr18	+	59175339	59516738		chr18:59516658+59516738	AAAGGACTCTCTGATCTGGCCTCAGTGAAAGAAGACACACCTAACCCTTAAGAGACTTGA	exon sense-overlapping	NM_001081328	Chsy3	chondroitin sulfate synthase 3	+	59175339	59411336	242.855	107.216	7.82834	6.67036	122.237	323.429	160.843	364.912	124.737	57.3473	123.919	122.859	6.5568	8.30553	8.11434	8.33669	7.02236	6.1628	6.76419	6.73208
ASMM10P034942	0.00441503	0.0446811	2.19123	up	noncoding	ENSMUST00000180959	Gm26799	Ensembl	1361	chr6	+	112696776	112704668		chr6:112704584+112704668	GGGGAGGATTGAGGGTGTGGATATGATGATCAAAATACACTGTGTGCATTAAAATTTCAA	bidirectional	NM_001167730	Rad18	RAD18 homolog (S. cerevisiae)	-	112619850	112696670	90.0157	40.0071	6.45256	5.32082	126.673	83.6332	64.3486	85.4082	31.2607	43.28	29.5922	55.8955	6.61065	6.3212	6.66691	6.21148	5.07136	5.77506	4.80206	5.63481
ASMM10P034942	0.00441503	0.0446811	2.19123	up	noncoding	ENSMUST00000180959	Gm26799	Ensembl	1361	chr6	+	112696776	112704668		chr6:112704584+112704668	GGGGAGGATTGAGGGTGTGGATATGATGATCAAAATACACTGTGTGCATTAAAATTTCAA	bidirectional	NM_021385	Rad18	RAD18 homolog (S. cerevisiae)	-	112619850	112696670	90.0157	40.0071	6.45256	5.32082	126.673	83.6332	64.3486	85.4082	31.2607	43.28	29.5922	55.8955	6.61065	6.3212	6.66691	6.21148	5.07136	5.77506	4.80206	5.63481
ASMM10P057565	0.0314685	0.120322	2.20786	up	noncoding	CO802283	mouselincRNA0724	lincRNA	757	chr17	-	83502319	83517321		chr17:83504189-83517275	ATACCCTGCATATCAGGGGTTAAAGCCAGTTTCCACAGAAGCACCACCTATCATATTTGC	exon sense-overlapping	NM_001159529	Cox7a2l	cytochrome c oxidase subunit VIIa polypeptide 2-like	-	83501916	83514333	2585.7	1434.69	11.4439	10.3012	3468.72	2147.17	2367.37	2359.53	1155.56	1062.26	2369.7	1151.25	11.2294	11.0278	12.4969	11.0215	10.1518	10.2795	10.869	9.90458
ASMM10P057565	0.0314685	0.120322	2.20786	up	noncoding	CO802283	mouselincRNA0724	lincRNA	757	chr17	-	83502319	83517321		chr17:83504189-83517275	ATACCCTGCATATCAGGGGTTAAAGCCAGTTTCCACAGAAGCACCACCTATCATATTTGC	exon sense-overlapping	NM_009187	Cox7a2l	cytochrome c oxidase subunit VIIa polypeptide 2-like	-	83501916	83514333	2585.7	1434.69	11.4439	10.3012	3468.72	2147.17	2367.37	2359.53	1155.56	1062.26	2369.7	1151.25	11.2294	11.0278	12.4969	11.0215	10.1518	10.2795	10.869	9.90458
ASMM10P021356	0.0261143	0.108022	2.03468	up	noncoding	AK140455	AK140455	Genbank	3072	chr2	-	119629098	119632170		chr2:119629237-119632170	AATTAAGAAAAAACAATTTAGCTAGGCAGTGGTGGCACACGCCAGCCTGGTCTACAGAGT	natural antisense	NM_001042652	Nusap1	nucleolar and spindle associated protein 1	+	119618297	119650160	521.003	284.746	9.12573	8.10092	618.05	460.543	505.521	499.899	291.224	311.589	262.911	273.26	8.86308	8.8178	10.0299	8.79214	8.21962	8.54416	7.78903	7.85089
ASMM10P021356	0.0261143	0.108022	2.03468	up	noncoding	AK140455	AK140455	Genbank	3072	chr2	-	119629098	119632170		chr2:119629237-119632170	AATTAAGAAAAAACAATTTAGCTAGGCAGTGGTGGCACACGCCAGCCTGGTCTACAGAGT	natural antisense	NM_133851	Nusap1	nucleolar and spindle associated protein 1	+	119618297	119650160	521.003	284.746	9.12573	8.10092	618.05	460.543	505.521	499.899	291.224	311.589	262.911	273.26	8.86308	8.8178	10.0299	8.79214	8.21962	8.54416	7.78903	7.85089
ASMM10P011582	0.00653217	0.0532823	3.50673	up	noncoding	TCONS_00009482	XLOC_007019	Alexander et al 2013	644	chr14	+	20217636	20221558		chr14:20217689+20217749	AAAGAGGAAGCCATCATGAGAGGAGATGGACCATGAGCCTGTGGCCAGGAGAAACAGCAA	intergenic							62.8029	14.3827	5.65344	3.84331	136.808	44.1985	26.9273	43.2774	18.1267	8.65483	9.3205	21.4288	6.7241	5.37616	5.32	5.19349	4.29409	3.5904	3.22762	4.26113
ASMM10P003340	0.0254769	0.106662	2.81991	up	noncoding	ENSMUST00000162494	Cdk8	Ensembl	2973	chr5	+	146231229	146302874		chr5:146271740+146286107	CAGGGATTTGCTGACATGGGCTTTGCCCGATTATTTAATTCACCTTTGAAGCCTTTAGCA	exon sense-overlapping	NM_153599	Cdk8	cyclin-dependent kinase 8	+	146231674	146302874	90.9572	39.8577	6.51642	5.02077	90.8601	90.1313	87.1854	95.6519	25.2738	17.8185	92.7866	23.5518	6.10149	6.43323	7.14585	6.38512	4.77613	4.54682	6.36517	4.39498
ASMM10P038175	0.000122269	0.0125769	3.33612	up	noncoding	ENSMUST00000123824	Aen	Ensembl	4428	chr7	+	78895853	78911209		chr7:78911149+78911209	TTCTATAAGTAGCCTCTCACGCAGGCTCCATAAGTAAGCCCAATAAATTCATTGGTCCCC	exon sense-overlapping	NM_001162939	Aen	apoptosis enhancing nuclease	+	78895926	78908833	328.814	101.762	8.35264	6.61447	440.36	331.878	189.407	353.612	122.501	75.4729	76.5199	132.553	8.39551	8.34582	8.38179	8.28743	6.99356	6.53348	6.09775	6.83308
ASMM10P038175	0.000122269	0.0125769	3.33612	up	noncoding	ENSMUST00000123824	Aen	Ensembl	4428	chr7	+	78895853	78911209		chr7:78911149+78911209	TTCTATAAGTAGCCTCTCACGCAGGCTCCATAAGTAAGCCCAATAAATTCATTGGTCCCC	exon sense-overlapping	NM_026531	Aen	apoptosis enhancing nuclease	+	78895926	78908833	328.814	101.762	8.35264	6.61447	440.36	331.878	189.407	353.612	122.501	75.4729	76.5199	132.553	8.39551	8.34582	8.38179	8.28743	6.99356	6.53348	6.09775	6.83308
ASMM10P039129	0.0471111	0.150974	2.87764	up	noncoding	TCONS_00032407	XLOC_024216	Alexander et al 2013	358	chr8	-	20257552	20258792	uc009laz.1	chr8:20257733-20257804	CGTTTTGTTGTGCAACCTCGTTTGAAAACGATGTGAGGAAGAATAAACAACCGTGAATGT	intergenic							28.1444	10.7993	4.73659	3.21171	20.8225	31.7397	31.1826	28.8326	5	7.9634	24.7096	5.52412	3.96929	4.8686	5.53961	4.56888	2.3474	3.49114	4.55825	2.45004
ASMM10P038226	0.0010205	0.0234364	2.69238	up	noncoding	ENSMUST00000064826	4833418N17Rik	Ensembl	615	chr7	+	81992001	81992618		chr7:81992558+81992618	ACCTCGGCGGCCGCGGGCGCGGAGGTGTCTGCCCCCGGCGGGCTTGAAGGCACTTGTTGA	natural antisense	NM_007562	Bnc1	basonuclin 1	-	81966661	81992299	45.5363	15.6825	5.41597	3.98708	68.2338	38.6435	35.4748	39.7932	16.5152	7.99381	19.5167	18.7044	5.68936	5.16764	5.73754	5.06933	4.16417	3.49591	4.22619	4.06207
ASMM10P056764	0.00334064	0.0393287	3.14377	up	noncoding	uc007tug.1	TCR-alpha chain	UCSC_knowngene	323	chr14	+	54167590	54220781		chr14:54167652+54220520	TATCAGTCGTTCCAAACATCCAGAACCCAGAACCTGCTGTGTACCAGTTAAAAGATCCTC	intergenic							117.479	31.1776	6.66121	5.00871	243.894	79.4581	68.0575	78.5084	34.8774	27.6679	28.2706	33.8944	7.56479	6.24432	6.75733	6.07839	5.22877	5.14521	4.74022	4.92065
ASMM10P047595	0.00446501	0.044869	3.50094	up	noncoding	ENSMUST00000139997	Becn1	Ensembl	3476	chr11	-	101288261	101302252		chr11:101294242-101294965	CTGAGAGGAATCAATGGCAAACGTAGAGAGTTGTGTAATTAGATGTAACTATATCACTAG	exon sense-overlapping	NM_019584	Becn1	beclin 1, autophagy related	-	101288266	101302267	40.3417	11.1137	5.27359	3.46585	43.8682	43.8517	30.1515	43.4956	15.2564	8.18252	16.0159	5	5.04444	5.36192	5.48697	5.20104	4.05406	3.52318	3.96083	2.32533
ASMM10P047595	0.00446501	0.044869	3.50094	up	noncoding	ENSMUST00000139997	Becn1	Ensembl	3476	chr11	-	101288261	101302252		chr11:101294242-101294965	CTGAGAGGAATCAATGGCAAACGTAGAGAGTTGTGTAATTAGATGTAACTATATCACTAG	natural antisense	NM_026562	Cntd1	cyclin N-terminal domain containing 1	+	101279202	101288701	40.3417	11.1137	5.27359	3.46585	43.8682	43.8517	30.1515	43.4956	15.2564	8.18252	16.0159	5	5.04444	5.36192	5.48697	5.20104	4.05406	3.52318	3.96083	2.32533
ASMM10P028161	6.59397e-06	0.00568984	3.70273	up	noncoding	ENSMUST00000136102	Plekhm2	Ensembl	902	chr4	-	141628331	141629536		chr4:141628666-141629080	ACACTTCAAATCCAGTGTGGGAGATAGGCGTATGCTACATACATCCTCTGCTACATAACA	exon sense-overlapping	NM_001033150	Plekhm2	pleckstrin homology domain containing, family M (with RUN domain) member 2	-	141625733	141664115	353.699	96.1795	8.45986	6.57127	514.345	325.739	219.108	355.603	101.783	81.1591	112.104	89.6712	8.61235	8.31548	8.61391	8.29771	6.72616	6.63274	6.63148	6.29471
ASMM10P030929	0.0206234	0.0955168	2.19303	up	noncoding	ENSMUST00000119600	Gm13829	Ensembl	138	chr5	-	115291762	115291900		chr5:115291776-115291900	CCCTCTGTGGAGTCTGTAGTCCAGTGCAAAATCAATGAGGATGTCACTGAAGTCTCTAAG	intronic antisense	NM_026504	Coq5	coenzyme Q5 homolog, methyltransferase (yeast)	+	115279701	115296972	128.028	54.0821	6.83484	5.70192	119.512	161.883	46.5921	184.123	44.5926	40.2226	88.263	43.25	6.52325	7.30081	6.16524	7.35008	5.56837	5.66642	6.29747	5.27542
ASMM10P025226	0.00598939	0.0515373	2.50195	up	noncoding	AK143271	AK143271	Genbank	2761	chr3	-	106827306	106879361		chr3:106828412-106829690	AGTTTACAGGTGTATCTATCTTGTTTATTTAGAGGGCTCTGTATTCTTGGTGCCCATATG	intergenic							52.3375	18.4068	5.55378	4.23073	87.7015	43.4172	28.9071	49.3244	13.6165	25.5742	15.6597	18.7768	6.05144	5.34706	5.42329	5.39333	3.8929	5.03719	3.92476	4.06807
ASMM10P049885	0.0137018	0.0779698	2.11696	up	noncoding	ENSMUST00000140065	Gm6969	Ensembl	342	chr12	-	24638668	24639010		chr12:24638808-24639010	TATTCTGGGAAGAACAAAGTTCCAGAGCTGCAGAAGTTTTTCCAGAAGGCTGATGGTGTG	intergenic							4204.76	2391.72	12.1324	11.0504	6011.23	3668.29	3109.91	4029.63	2042.63	1778.79	3705.66	2039.81	12.0321	11.7942	12.9214	11.7817	10.9568	11.0006	11.5039	10.7401
ASMM10P019908	0.00321289	0.0386585	3.46345	up	noncoding	AK144252	AK144252	Genbank	2699	chr19	+	43523610	43526305		chr19:43526242+43526305	CCCTAGGTTACCTAAACACTGTTGGTTTGGCTAAGAACAAATAAATATTTCTCTGTGTGT	natural antisense	NM_010324	Got1	glutamate oxaloacetate transaminase 1, soluble	-	43499752	43524605	33.3269	8.05701	4.91129	3.11908	25.0534	46.6062	18.6681	42.9798	10.379	9.06073	5.42087	7.36744	4.23632	5.45146	4.77231	5.18507	3.51729	3.65035	2.60043	2.70824
ASMM10P001095	0.00294664	0.0369222	3.83701	up	noncoding	ENSMUST00000123314	Fnbp4	Ensembl	2442	chr2	+	90745603	90776475		chr2:90767944+90768515	ACAAGATTACTATCCTCTGCCAGCAGGGATCATAGACGATATTTCTATGTAAACGAACAG	exon sense-overlapping	NM_018828	Fnbp4	formin binding protein 4	+	90745369	90781020	41.7518	11.1481	5.34676	3.40678	38.7095	41.5118	44.5889	42.1969	7.66227	5.05822	20.2701	11.6019	4.85892	5.27603	6.09715	5.15495	3.0858	2.92459	4.27994	3.3368
ASMM10P029321	0.0398583	0.137416	2.10531	up	noncoding	ENSMUST00000120022	Gm12821	Ensembl	600	chr4	+	112537060	112537660		chr4:112537583+112537660	TGTCGAATGACCACATAGCTGCTGCCATGGTATGGAAACCAAAATCCTGTGAACCAATTC	intergenic							65.4002	31.111	5.99962	4.92559	49.2474	62.0796	71.4952	78.7787	33.8634	19.6987	47.4224	23.4595	5.21009	5.87247	6.83281	6.08312	5.18266	4.68398	5.44662	4.38911
ASMM10P031240	0.0387229	0.135302	7.15857	up	noncoding	ENSMUST00000132677	Tmem184a	Ensembl	627	chr5	-	139807266	139807980		chr5:139807361-139807619	TATCCTTGTCTGTATAACATGTTTGAGGCCAGCCTGGGCTACATGAGGAAGGTCTCACAA	exon sense-overlapping	NM_001161548	Tmem184a	transmembrane protein 184a	-	139804951	139814283	59029	6862.35	15.4036	12.5639	7773.06	56101.4	110698	61543.4	9539.21	5972.32	5662.84	6275.01	12.397	15.9571	17.3579	15.9024	13.0807	12.6834	12.1385	12.353
ASMM10P031240	0.0387229	0.135302	7.15857	up	noncoding	ENSMUST00000132677	Tmem184a	Ensembl	627	chr5	-	139807266	139807980		chr5:139807361-139807619	TATCCTTGTCTGTATAACATGTTTGAGGCCAGCCTGGGCTACATGAGGAAGGTCTCACAA	exon sense-overlapping	NM_144914	Tmem184a	transmembrane protein 184a	-	139804951	139813243	59029	6862.35	15.4036	12.5639	7773.06	56101.4	110698	61543.4	9539.21	5972.32	5662.84	6275.01	12.397	15.9571	17.3579	15.9024	13.0807	12.6834	12.1385	12.353
ASMM10P034364	0.00224683	0.0332331	6.79146	up	noncoding	uc009bpe.2	TCR-beta chain	UCSC_knowngene	731	chr6	+	41533872	41548352	uc009bpq.1, uc009bpu.1, uc009bpv.1, uc009bpx.1, uc009bpy.1	chr6:41548292+41548352	TCCTTCCTCGTTGACACCTTGACTCTGAAACAGACTAAATCAATAAAAACATGGAGTTAA	intergenic							8312.38	1044.63	12.6138	9.85013	20431.1	5456.56	1677.99	5683.91	1675.74	990.88	643.864	868.045	13.8196	12.3771	11.9743	12.2844	10.6523	10.1885	9.0517	9.508
ASMM10P002969	0.00478451	0.0464745	4.3984	up	noncoding	ENSMUST00000154124	Cd68	Ensembl	612	chr11	-	69664305	69666062		chr11:69665333-69666019	TTGCTAGGACCGCTTATAGGCTTGGGGCATATCTGTTTTGAATCCCAACAAAACCAAGGT	exon sense-overlapping	NM_009853	Cd68	CD68 antigen	-	69664370	69666062	448.093	82.2144	8.43257	6.29559	1109.41	229.888	199.801	253.275	95.216	54.9878	118.651	60.0034	9.64633	7.81163	8.46335	7.80896	6.63584	6.10576	6.70751	5.73324
ASMM10P031062	0.0266177	0.108997	2.19937	up	noncoding	uc008zof.1	AK140543	UCSC_knowngene	2692	chr5	-	123633582	123636274		chr5:123633742-123635173	TATATACAGCCACACAAACCTATGCACAGACAAGCAGGTCTTCAAATCAAAGAATAAATG	intron sense-overlapping	NM_019765	Clip1	CAP-GLY domain containing linker protein 1	-	123579069	123684291	437.254	221.144	8.86022	7.72313	381.498	481.341	379.831	506.345	256.267	264.982	198.409	164.916	8.20048	8.88058	9.54692	8.8129	8.04629	8.31621	7.39506	7.13496
ASMM10P001448	0.000230681	0.0144934	5.18575	up	noncoding	ENSMUST00000128464	Dsc2	Ensembl	3774	chr18	-	20031478	20059509		chr18:20048359-20048782	CTAGTTGCTGGTACTAAATAAAAGACCGCATACAGAGAAGGTTCTCAGCCGTGCCAAGAG	exon sense-overlapping	NM_013505	Dsc2	desmocollin 2	-	20030797	20059505	35.1855	6.95661	5.082	2.70745	38.619	31.4005	36.0538	34.6685	5	5	9.04222	8.78421	4.85576	4.8519	5.76451	4.85583	2.3474	2.40026	3.17988	2.90226
ASMM10P015522	0.0220256	0.098749	2.46866	up	noncoding	uc008ais.1	AK085062	UCSC_knowngene	2833	chr17	-	7930544	7945889		chr17:7930625-7932758	ATGCAGAGGTCACACTTCGTTTTTCATTGCTAGCTATTAGAATTTGATCTTCTCTCTCAA	natural antisense	NM_025789	Rsph3a	radial spoke 3A homolog (Chlamydomonas)	+	7945613	7979556	45.9031	17.7991	5.46652	4.16279	31.1563	45.4024	54.4592	52.5944	11.7129	13.8844	18.0654	27.5335	4.55239	5.41492	6.40769	5.49108	3.68783	4.21517	4.12311	4.62506
ASMM10P015522	0.0220256	0.098749	2.46866	up	noncoding	uc008ais.1	AK085062	UCSC_knowngene	2833	chr17	-	7930544	7945889		chr17:7930625-7932758	ATGCAGAGGTCACACTTCGTTTTTCATTGCTAGCTATTAGAATTTGATCTTCTCTCTCAA	natural antisense	NM_145968	Tagap	T cell activation Rho GTPase activating protein	+	7925999	7934897	45.9031	17.7991	5.46652	4.16279	31.1563	45.4024	54.4592	52.5944	11.7129	13.8844	18.0654	27.5335	4.55239	5.41492	6.40769	5.49108	3.68783	4.21517	4.12311	4.62506
ASMM10P044876	0.0157208	0.0832349	2.87095	up	noncoding	ENSMUST00000149639	Ddx3x	Ensembl	1003	chrX	+	13287784	13289915		chrX:13289719+13289836	GAACCTACATGATGATGAGAAAGAACCAACTTCAAGTTGTATTCCTTTTGATATCTACAC	exon sense-overlapping	NM_010028	Ddx3x	DEAD/H (Asp-Glu-Ala-Asp/His) box polypeptide 3, X-linked	+	13281021	13293983	31.5211	10.403	4.87032	3.34879	43.683	32.2843	21.7442	28.3726	6.7156	13.5216	16.3747	5	5.03742	4.8957	5.00281	4.54534	2.90144	4.17828	3.99011	2.32533
ASMM10P023086	0.014867	0.0810313	2.87615	up	noncoding	TCONS_00017303	XLOC_013005	Alexander et al 2013	526	chr2	+	80225033	80233327		chr2:80233219+80233327	CATGGCCCTGAGTTCAGTCCCTACCACTGTAGAGAGAAGCCAATTGTGTTTTAAAAGAAC	intergenic							216.898	78.0118	7.75219	6.22806	121.92	269.181	209.352	267.141	78.2923	45.0071	80.6232	108.125	6.55246	8.03706	8.53774	7.88151	6.36572	5.82647	6.17107	6.54896
ASMM10P019443	0.0250503	0.10556	2.93045	up	noncoding	uc029qrq.1	AK199574	UCSC_knowngene	210	chr1	+	91362204	91362414	NM_027551	chr1:91362344+91362404	GCTCTCCTCCAGACGAGGCACCAGATTTGTAACCAGACAAACAATAAAGAACTATCACTG	exon sense-overlapping	NM_027551	Klhl30	kelch-like 30	+	91351072	91362404	294.908	99.1839	8.1379	6.58677	126.8	388.852	247.046	416.937	102.823	66.1363	125.26	102.517	6.61248	8.5833	8.82045	8.53534	6.74554	6.3522	6.77831	6.47104
ASMM10P003521	0.0143367	0.0799943	2.08082	up	noncoding	ENSMUST00000168761	Brix1	Ensembl	443	chr15	-	10479579	10485887		chr15:10483357-10485354	GATTACCGAAGGCAAATGGAAAAATAAGGAACGGATCCTCATCTTTTCTTCCAGAGGAAT	exon sense-overlapping	NM_026396	Brix1	BRX1, biogenesis of ribosomes, homolog (S. cerevisiae)	-	10474778	10485937	417.66	234.544	8.78051	7.72336	478.289	413.667	328.955	449.73	201.39	172.598	400.11	164.08	8.51087	8.66501	9.3048	8.64137	7.70078	7.69794	8.36841	7.12631
ASMM10P025307	0.0232598	0.101632	2.6125	up	noncoding	ENSMUST00000148857	Cdc14a	Ensembl	4577	chr3	-	116400185	116423024		chr3:116400209-116404107	GGTACATTGTTACATATTGATTTTTCTTTTCCTCAGAGAAACAAACTTTCAGCTTGGGCT	exon sense-overlapping	NM_001080818	Cdc14a	CDC14 cell division cycle 14A	-	116272552	116424032	164.661	46.7903	6.9511	5.56567	360.893	122.538	38.7763	136.436	44.7626	36.1823	53.4533	52.7628	8.11916	6.89386	5.88167	6.9097	5.57283	5.51638	5.61315	5.56031
ASMM10P025307	0.0232598	0.101632	2.6125	up	noncoding	ENSMUST00000148857	Cdc14a	Ensembl	4577	chr3	-	116400185	116423024		chr3:116400209-116404107	GGTACATTGTTACATATTGATTTTTCTTTTCCTCAGAGAAACAAACTTTCAGCTTGGGCT	exon sense-overlapping	NM_001173553	Cdc14a	CDC14 cell division cycle 14A	-	116272552	116424032	164.661	46.7903	6.9511	5.56567	360.893	122.538	38.7763	136.436	44.7626	36.1823	53.4533	52.7628	8.11916	6.89386	5.88167	6.9097	5.57283	5.51638	5.61315	5.56031
ASMM10P040686	0.0289172	0.114328	2.69498	up	noncoding	ENSMUST00000160470	Ppa1	Ensembl	1432	chr10	+	61648620	61652820		chr10:61652760+61652820	GCCTTGGCTAGAAATAGACTCATAGGGCTGGTGCAATGGGTCAAAAAACCAAACAAAACC	exon sense-overlapping	NM_026438	Ppa1	pyrophosphatase (inorganic) 1	+	61648620	61674165	349.156	131.371	8.29123	6.86096	203.045	499.004	150.135	544.438	87.3579	101.429	247.565	89.1308	7.30924	8.93602	8.00818	8.91149	6.51514	6.94039	7.70172	6.28659
ASMM10P024048	0.0404353	0.138315	2.8488	up	noncoding	ENSMUST00000132132	Dnmt3b	Ensembl	756	chr2	+	153665801	153667959		chr2:153667886+153667959	TAAACTCTTGAGTTCTGTCTCTGTCACCTGAATTCTGGAACTGAAGGTGTGTGCCTGTGA	exon sense-overlapping	ENSMUST00000088976	Dnmt3b	DNA methyltransferase 3B	+	153649453	153687730	438.227	133.08	8.47392	6.96357	422.11	606.029	90.7197	634.049	204.541	135.425	83.7785	108.575	8.34331	9.20615	7.21042	9.13581	7.72412	7.35426	6.22218	6.55371
ASMM10P024048	0.0404353	0.138315	2.8488	up	noncoding	ENSMUST00000132132	Dnmt3b	Ensembl	756	chr2	+	153665801	153667959		chr2:153667886+153667959	TAAACTCTTGAGTTCTGTCTCTGTCACCTGAATTCTGGAACTGAAGGTGTGTGCCTGTGA	exon sense-overlapping	ENSMUST00000103150	Dnmt3b	DNA methyltransferase 3B	+	153649453	153687730	438.227	133.08	8.47392	6.96357	422.11	606.029	90.7197	634.049	204.541	135.425	83.7785	108.575	8.34331	9.20615	7.21042	9.13581	7.72412	7.35426	6.22218	6.55371
ASMM10P024048	0.0404353	0.138315	2.8488	up	noncoding	ENSMUST00000132132	Dnmt3b	Ensembl	756	chr2	+	153665801	153667959		chr2:153667886+153667959	TAAACTCTTGAGTTCTGTCTCTGTCACCTGAATTCTGGAACTGAAGGTGTGTGCCTGTGA	exon sense-overlapping	NM_001003960	Dnmt3b	DNA methyltransferase 3B	+	153649448	153687730	438.227	133.08	8.47392	6.96357	422.11	606.029	90.7197	634.049	204.541	135.425	83.7785	108.575	8.34331	9.20615	7.21042	9.13581	7.72412	7.35426	6.22218	6.55371
ASMM10P024048	0.0404353	0.138315	2.8488	up	noncoding	ENSMUST00000132132	Dnmt3b	Ensembl	756	chr2	+	153665801	153667959		chr2:153667886+153667959	TAAACTCTTGAGTTCTGTCTCTGTCACCTGAATTCTGGAACTGAAGGTGTGTGCCTGTGA	exon sense-overlapping	NM_001003961	Dnmt3b	DNA methyltransferase 3B	+	153649448	153687730	438.227	133.08	8.47392	6.96357	422.11	606.029	90.7197	634.049	204.541	135.425	83.7785	108.575	8.34331	9.20615	7.21042	9.13581	7.72412	7.35426	6.22218	6.55371
ASMM10P024048	0.0404353	0.138315	2.8488	up	noncoding	ENSMUST00000132132	Dnmt3b	Ensembl	756	chr2	+	153665801	153667959		chr2:153667886+153667959	TAAACTCTTGAGTTCTGTCTCTGTCACCTGAATTCTGGAACTGAAGGTGTGTGCCTGTGA	exon sense-overlapping	NM_001122997	Dnmt3b	DNA methyltransferase 3B	+	153649448	153687730	438.227	133.08	8.47392	6.96357	422.11	606.029	90.7197	634.049	204.541	135.425	83.7785	108.575	8.34331	9.20615	7.21042	9.13581	7.72412	7.35426	6.22218	6.55371
ASMM10P024048	0.0404353	0.138315	2.8488	up	noncoding	ENSMUST00000132132	Dnmt3b	Ensembl	756	chr2	+	153665801	153667959		chr2:153667886+153667959	TAAACTCTTGAGTTCTGTCTCTGTCACCTGAATTCTGGAACTGAAGGTGTGTGCCTGTGA	exon sense-overlapping	NM_001271744	Dnmt3b	DNA methyltransferase 3B	+	153649448	153687730	438.227	133.08	8.47392	6.96357	422.11	606.029	90.7197	634.049	204.541	135.425	83.7785	108.575	8.34331	9.20615	7.21042	9.13581	7.72412	7.35426	6.22218	6.55371
ASMM10P024048	0.0404353	0.138315	2.8488	up	noncoding	ENSMUST00000132132	Dnmt3b	Ensembl	756	chr2	+	153665801	153667959		chr2:153667886+153667959	TAAACTCTTGAGTTCTGTCTCTGTCACCTGAATTCTGGAACTGAAGGTGTGTGCCTGTGA	exon sense-overlapping	NM_001271745	Dnmt3b	DNA methyltransferase 3B	+	153649448	153687730	438.227	133.08	8.47392	6.96357	422.11	606.029	90.7197	634.049	204.541	135.425	83.7785	108.575	8.34331	9.20615	7.21042	9.13581	7.72412	7.35426	6.22218	6.55371
ASMM10P024048	0.0404353	0.138315	2.8488	up	noncoding	ENSMUST00000132132	Dnmt3b	Ensembl	756	chr2	+	153665801	153667959		chr2:153667886+153667959	TAAACTCTTGAGTTCTGTCTCTGTCACCTGAATTCTGGAACTGAAGGTGTGTGCCTGTGA	exon sense-overlapping	NM_001271747	Dnmt3b	DNA methyltransferase 3B	+	153649448	153687730	438.227	133.08	8.47392	6.96357	422.11	606.029	90.7197	634.049	204.541	135.425	83.7785	108.575	8.34331	9.20615	7.21042	9.13581	7.72412	7.35426	6.22218	6.55371
ASMM10P023596	0.000446648	0.0181358	2.87598	up	noncoding	AK086421	AK086421	Genbank	1787	chr2	+	119602820	119604599		chr2:119604455+119604599	GCAGAGATCACCCTTAACAGCCAAGTAAGTTTATGGTTCTAAATGCAAAAATATGCTACA	intergenic							146.778	50.9553	7.16659	5.64254	223.643	127.837	100.495	135.139	54.9621	29.4867	68.9367	50.4356	7.43942	6.95806	7.37302	6.89587	5.87844	5.23265	5.96137	5.49768
ASMM10P056767	0.00409453	0.043118	3.16516	up	noncoding	uc007tul.2	TCR-alpha chain	UCSC_knowngene	311	chr14	+	54174748	54220781	uc007tum.1, uc007tuv.2	chr14:54174803+54220520	GTAAAACCAAACATCCAGAACCCAGAACCTGCTGTGTACCAGTTAAAAGATCCTCGGTCT	intergenic							133.942	34.2587	6.79979	5.13752	293.273	82.4041	66.2887	93.8024	37.8824	29.2771	30.5358	39.3394	7.82432	6.30095	6.71873	6.35518	5.34126	5.22288	4.84714	5.13879
ASMM10P598	0.0138255	0.0782881	3.37074	up	noncoding	uc.185-	uc.185	UCR	411	chr11	+	51272795	51273206		chr11:51273132+51273191	CTGATCTGTCAAAGTGGAGACGTTCTAAGAGCAAGATGTATAGAATATTTTTCAACACTT	exon sense-overlapping	NM_007714	Clk4	CDC like kinase 4	+	51263170	51281764	264.923	94.4855	8.01424	6.26118	416.292	237.472	160.485	245.443	77.6985	61.1159	202.978	36.1493	8.32403	7.85878	8.10984	7.76433	6.35506	6.24607	7.42911	5.01448
ASMM10P054420	0.0242576	0.103763	2.1566	up	noncoding	ENSMUST00000165489	Npepps	Ensembl	2078	chr11	-	97206932	97241866		chr11:97236147-97236205	ACCCTGAATCACACTGTCTGCCAGGTCAGTGTGGGCCATCCGTCTGAGGTTGATGAGATA	exon sense-overlapping	NM_008942	Npepps	aminopeptidase puromycin sensitive	-	97205855	97280576	57.9504	26.0138	5.81538	4.70662	66.9765	45.2151	71.4138	48.1961	24.0637	15.2556	33.8701	30.8657	5.66072	5.40968	6.83042	5.36069	4.70654	4.33923	4.99001	4.79068
ASMM10P057281	0.0340586	0.12592	2.17568	up	noncoding	uc012cut.1	Gdap2	UCSC_knowngene	2833	chr3	+	100162517	100206981		chr3:100182737+100186607	AGTAGTATTTGCTGTCTCAGAACTCGAAGAGGTCATTAAAGGAGGAGATCCGGTCATTGC	exon sense-overlapping	NM_010269	Gdap2	ganglioside-induced differentiation-associated-protein 2	+	100162517	100206981	75.9863	38.5653	6.22678	5.10531	95.548	67.7076	69.8852	70.8044	34.7461	14.5124	71.179	33.8237	6.17764	6.00459	6.79848	5.9264	5.22418	4.27295	6.00543	4.91869
ASMM10P035994	0.00817223	0.0598361	3.07758	up	noncoding	ENSMUST00000174687	Cd9-ps	Ensembl	650	chr7	-	41682657	41683307		chr7:41682787-41683307	TTTGGAAAGTTTACAGGTTAAGCCCTGCCCTGAAGCCATCAATGAGGTCTTCAACAGCAA	intergenic							3596.41	1425.58	11.9461	10.3243	3709.17	3500.43	3223.77	3952.28	1555.59	1232.57	1943.59	970.575	11.325	11.729	12.9767	11.7538	10.554	10.4798	10.5864	9.67697
ASMM10P002011	0.000504509	0.0190263	5.73058	up	noncoding	ENSMUST00000138008	Rbm12b1	Ensembl	832	chr4	+	12140284	12145028		chr4:12143464+12144567	AAAGGCAAAGATGGAGTAATTCTCTTAAAACATCATGATGGCCGAAATAATGGTGATGCT	exon sense-overlapping	NM_028226	Rbm12b1	RNA binding motif protein 12 B1	+	12140116	12146746	40.9987	7.06306	5.21219	2.69351	66.6516	33.2653	25.2203	38.8577	5	5	13.2522	5	5.65379	4.93923	5.22084	5.03489	2.3474	2.40026	3.70104	2.32533
ASMM10P028986	0.0424526	0.142186	2.03534	up	noncoding	NR_046041	Gm11240	RefSeq	759	chr4	+	73791243	73798378		chr4:73791416+73791476	TAAGATTCCAAATTGGCTAAAGTTATTGGCCATGTATCCTCTCGTAATTCCAGACACATG	bidirectional	NM_001017427	Rasef	RAS and EF hand domain containing	-	73714578	73790602	39.9397	17.4924	5.18067	4.1554	22.5701	55.5186	29.2743	52.3957	11.9772	13.5911	21.2355	23.1658	4.08582	5.70973	5.44176	5.48536	3.72001	4.18458	4.34539	4.37162
ASMM10P047580	0.0351863	0.128023	2.16526	up	noncoding	ENSMUST00000146971	Stat3	Ensembl	1995	chr11	-	100894489	100898528		chr11:100894850-100895063	GGGTGCAGGCTGTCAGTGTCACTCTCTCATCCAAGTGAACAAATGTGTTCTTTTCAATAG	exon sense-overlapping	NM_011486	Stat3	signal transducer and activator of transcription 3	-	100886809	100939511	425.099	215.731	8.78396	7.66942	307.774	494.836	345.669	552.117	254.346	202.596	267.292	138.69	7.8899	8.92158	9.39023	8.93413	8.03561	7.935	7.81163	6.89545
ASMM10P047580	0.0351863	0.128023	2.16526	up	noncoding	ENSMUST00000146971	Stat3	Ensembl	1995	chr11	-	100894489	100898528		chr11:100894850-100895063	GGGTGCAGGCTGTCAGTGTCACTCTCTCATCCAAGTGAACAAATGTGTTCTTTTCAATAG	exon sense-overlapping	NM_213659	Stat3	signal transducer and activator of transcription 3	-	100886809	100939511	425.099	215.731	8.78396	7.66942	307.774	494.836	345.669	552.117	254.346	202.596	267.292	138.69	7.8899	8.92158	9.39023	8.93413	8.03561	7.935	7.81163	6.89545
ASMM10P047580	0.0351863	0.128023	2.16526	up	noncoding	ENSMUST00000146971	Stat3	Ensembl	1995	chr11	-	100894489	100898528		chr11:100894850-100895063	GGGTGCAGGCTGTCAGTGTCACTCTCTCATCCAAGTGAACAAATGTGTTCTTTTCAATAG	exon sense-overlapping	NM_213660	Stat3	signal transducer and activator of transcription 3	-	100886809	100939511	425.099	215.731	8.78396	7.66942	307.774	494.836	345.669	552.117	254.346	202.596	267.292	138.69	7.8899	8.92158	9.39023	8.93413	8.03561	7.935	7.81163	6.89545
ASMM10P025602	0.000204499	0.014361	44.4108	up	noncoding	uc008ool.1	AK151815	UCSC_knowngene	1592	chr3	+	7612704	7690001		chr3:7689941+7690001	AATCACTCTGTGCCACTTTAATTTTTTCATTCTGACAGGGTCAGAAAGGAGGGCAAGTAG	intronic antisense	NM_008371	Il7	interleukin 7	-	7572076	7613427	433.162	6.6588	8.32415	2.85131	211.584	665.285	88.6605	767.12	8.19576	8.43944	5	5	7.36361	9.34884	7.17351	9.41064	3.18559	3.55644	2.33788	2.32533
ASMM10P053036	0.0109862	0.0700239	2.03551	up	noncoding	ENSMUST00000126983	Tmem91	Ensembl	2547	chr7	-	25671196	25675118		chr7:25673402-25673460	GAGCCTGAGACCCCTGACTTTGAGGTAGGAGCATCAGGCTGATGGTGGAGGTATCTGCCT	exon sense-overlapping	NM_177102	Tmem91	transmembrane protein 91	-	25669139	25675166	23.7781	10.7595	4.48432	3.45893	28.4047	19.8828	21.8739	24.9509	9.30189	8.02582	16.5627	9.14757	4.42076	4.15895	5.01044	4.34714	3.36547	3.50144	4.0045	2.96431
ASMM10P031721	0.00406371	0.0429507	4.13037	up	noncoding	ENSMUST00000114080	1700021O21Rik	Ensembl	439	chr5	+	38735982	38747897	ENSMUST00000177682	chr5:38747823+38747897	GGAGTTGTTTATGGTCGGGATGTAAGTCTCTCTTCTGAGAAAAATAATTTTAAGTGGAAA	intronic antisense	NM_013748	Clnk	cytokine-dependent hematopoietic cell linker	-	38706456	38876693	54.6246	11.48	5.57393	3.52766	94.3817	50.2557	24.4746	49.3864	12.9368	11.7471	16.2359	5	6.15788	5.56064	5.18207	5.39514	3.82207	3.98443	3.97881	2.32533
ASMM10P014379	0.010859	0.0695621	2.78942	up	noncoding	ENSMUST00000145506	Cd86	Ensembl	975	chr16	-	36660773	36666081		chr16:36660792-36661614	GGATTTGGATGGGTCAAACATAACTAGAATCGTAGGGAGCATTCATTCTTTATATCAATA	exon sense-overlapping	NM_019388	Cd86	CD86 antigen	-	36603868	36666077	325.881	100.105	8.09747	6.6175	471.859	358.199	78.8652	394.601	124.422	81.4308	111.445	83.1209	8.48807	8.45763	6.98753	8.45663	7.01844	6.63808	6.62181	6.19169
ASMM10P021600	0.00279461	0.0363419	3.15851	up	noncoding	ENSMUST00000120576	Gm14037	Ensembl	313	chr2	-	134730794	134731107		chr2:134730822-134731107	CTATGGGCAAGTGGGTAGCTGAGGAGGATAACGATGTCGACACCAAGAAGCAGAAGCCTG	intergenic							1496.55	490.999	10.467	8.80777	2830.22	1173.17	717.379	1265.42	488.654	462.061	713.657	299.625	10.9446	10.1654	10.6237	10.1343	8.94018	9.11153	9.19539	7.98398
ASMM10P033477	0.00359289	0.0406687	3.91619	up	noncoding	ENSMUST00000145421	Sec61a1	Ensembl	2523	chr6	-	88506328	88513901		chr6:88506468-88506740	AGTGTATTGCTGTAAGTTAAAGTTCCTCCATGGAGACTGTCTGAGCTATGGGCGAAAAAA	exon sense-overlapping	NM_016906	Sec61a1	Sec61 alpha 1 subunit (S. cerevisiae)	-	88503606	88518800	97.0316	23.0297	6.42998	4.46053	86.3019	122.207	37.6025	142.015	30.958	8.65262	24.322	28.1861	6.02929	6.89001	5.83394	6.96669	5.0575	3.59007	4.53372	4.66083
ASMM10P025406	0.0239074	0.103061	3.4117	up	noncoding	uc029quw.1	AK190918	UCSC_knowngene	160	chr1	+	180906198	180906358	NM_133705	chr1:180906298+180906358	TGATGAGCAGTGTGGGCTTCTGCACAGAGGTGGAGGAAGACCTCATTGATGCTATCACCG	exon sense-overlapping	NM_133705	Pycr2	pyrroline-5-carboxylate reductase family, member 2	+	180904273	180908088	65.5842	18.026	5.88585	4.11536	95.3651	37.5786	90.5326	38.8606	15.3881	11.5862	32.1547	12.975	6.17448	5.12567	7.20804	5.03522	4.06597	3.96562	4.91948	3.51036
ASMM10P030246	0.0154248	0.0824592	3.55992	up	noncoding	TCONS_00025221	XLOC_018993	Alexander et al 2013	2241	chr5	-	30227727	30232416		chr5:30227774-30229876	TTCCTATTAATGCTTCAAATGAGTATTCAGCCGGTGCCAGTGGAGCCTATACCATCCTTG	bidirectional	NM_027652	Ept1	ethanolaminephosphotransferase 1 (CDP-ethanolamine-specific)	+	30232617	30272430	135.729	37.7011	7.06237	5.23053	76.1297	137.562	183.194	146.03	52.9082	25.2144	39.6261	33.0554	5.84896	7.06328	8.32776	7.00948	5.81926	5.01679	5.20076	4.88529
ASMM10P009917	0.0119558	0.0726622	3.678	up	noncoding	NR_033173	Krit1	RefSeq	6352	chr5	+	3803180	3844515		chr5:3803603+3806464	CTGCATCAAGCAATGGGAAATCCAGAAAACATCGAAGATGCTTACGTTGCAGTTATTCGT	exon sense-overlapping	NM_001170552	Krit1	KRIT1, ankyrin repeat containing	+	3803164	3844515	35.5289	10.6653	5.07116	3.19224	46.3713	31.839	28.0694	35.8359	5.12118	6.13461	26.4054	5	5.12234	4.87356	5.37765	4.91109	2.63307	3.16223	4.64831	2.32533
ASMM10P009917	0.0119558	0.0726622	3.678	up	noncoding	NR_033173	Krit1	RefSeq	6352	chr5	+	3803180	3844515		chr5:3803603+3806464	CTGCATCAAGCAATGGGAAATCCAGAAAACATCGAAGATGCTTACGTTGCAGTTATTCGT	exon sense-overlapping	NM_030675	Krit1	KRIT1, ankyrin repeat containing	+	3803164	3844515	35.5289	10.6653	5.07116	3.19224	46.3713	31.839	28.0694	35.8359	5.12118	6.13461	26.4054	5	5.12234	4.87356	5.37765	4.91109	2.63307	3.16223	4.64831	2.32533
ASMM10P056772	0.0313734	0.120139	2.25208	up	noncoding	uc007tvd.2	TCR-alpha chain	UCSC_knowngene	323	chr14	+	54203132	54220781		chr14:54203193+54220520	TTAAAGGTGTACCTGCACATCCAGAACCCAGAACCTGCTGTGTACCAGTTAAAAGATCCT	intergenic							117.607	41.0066	6.53764	5.36638	270.776	64.5686	52.7676	82.3158	49.0703	27.3817	42.8396	44.735	7.71169	5.9287	6.35817	6.15198	5.70629	5.1291	5.30641	5.32371
ASMM10P015718	0.00012545	0.0125769	9.56472	up	noncoding	uc008awd.1	AK014798	UCSC_knowngene	1499	chr17	-	24465457	24470313		chr17:24465688-24466732	CTTAGTGTTATTGCTTCAGTGACCTAAGTACAAAAGCCAGTCATGCTGGCCATGGTGACT	bidirectional	NM_025954	Pgp	phosphoglycolate phosphatase	+	24470472	24471596	77.4462	6.77121	6.02558	2.76786	146.338	65.462	29.5759	68.4083	8.80542	5	8.27942	5	6.82402	5.94832	5.45929	5.8707	3.28723	2.40026	3.05862	2.32533
ASMM10P017154	0.00576205	0.0506196	2.11476	up	noncoding	NR_028278	Gm8801	RefSeq	1883	chr17	+	35947153	35953317		chr17:35951430+35951490	ATGGGCTCCTAGGTCCTGGTCCTGAGGCAATGGCGACAGTGAGGAGTCAGCTTACTCCAG	intergenic							104.646	49.3812	6.72814	5.64764	99.5183	105.976	101.878	111.212	54.7445	39.1728	46.8348	56.7727	6.24041	6.67231	7.39526	6.60458	5.87178	5.63062	5.43123	5.65696
ASMM10P045666	9.06514e-05	0.0115044	8.7276	up	noncoding	ENSMUST00000119219	Gm15026	Ensembl	458	chrX	+	136890257	136890715		chrX:136890591+136890715	CGGTGCTTGTTGCCCTAGCATTAATTGTAGGTAGCAGCTTTTATATCTGGACAAGTACCT	intergenic							340.551	42.7548	8.48648	5.36089	346.923	341.832	282.172	391.277	42.0408	31.5776	69.1433	28.2574	8.06411	8.3898	9.04809	8.44389	5.48745	5.32588	5.9656	4.66464
ASMM10P025815	0.00860166	0.0613368	3.06839	up	noncoding	ENSMUST00000161806	Hspa4l	Ensembl	1997	chr3	+	40745582	40758596		chr3:40758517+40758596	CAGATCTCTGCATTAAAGGCCAGCTTGATTTATATAGTGAGTTCTAGGATAGCCAATATA	exon sense-overlapping	NM_011020	Hspa4l	heat shock protein 4 like	+	40745612	40790365	616.082	227.119	9.37157	7.75408	468.4	631.452	625.019	739.456	285.374	166.056	201.597	255.449	8.47758	9.27169	10.3771	9.35991	8.18843	7.6475	7.41733	7.76308
ASMM10P033787	0.00806976	0.0592895	3.03278	up	noncoding	ENSMUST00000135645	Cops7a	Ensembl	768	chr6	-	124959233	124960141		chr6:124959681-124959798	TTTAGTCATTTGCATGGGGTCGGGAGTGGGGGTGTCCTCTAGGAATTAGGGGACCCCTTG	exon sense-overlapping	NM_001164089	Cops7a	COP9 (constitutive photomorphogenic) homolog, subunit 7a (Arabidopsis thaliana)	-	124958410	124965529	77.9871	24.2575	6.24991	4.64927	49.8342	78.5542	89.2812	94.2789	21.1193	21.5877	29.5234	24.7997	5.2277	6.2235	7.18564	6.36279	4.51384	4.81053	4.79811	4.47459
ASMM10P033787	0.00806976	0.0592895	3.03278	up	noncoding	ENSMUST00000135645	Cops7a	Ensembl	768	chr6	-	124959233	124960141		chr6:124959681-124959798	TTTAGTCATTTGCATGGGGTCGGGAGTGGGGGTGTCCTCTAGGAATTAGGGGACCCCTTG	exon sense-overlapping	NM_012003	Cops7a	COP9 (constitutive photomorphogenic) homolog, subunit 7a (Arabidopsis thaliana)	-	124958806	124965397	77.9871	24.2575	6.24991	4.64927	49.8342	78.5542	89.2812	94.2789	21.1193	21.5877	29.5234	24.7997	5.2277	6.2235	7.18564	6.36279	4.51384	4.81053	4.79811	4.47459
ASMM10P028522	0.000113208	0.0121347	6.92982	up	noncoding	ENSMUST00000118093	Gm11865	Ensembl	859	chr4	+	16246268	16249514		chr4:16249454+16249514	TTGCTTACTGCCAGTCATTACAAAGTGGCTTCTGCTGATTATTATTGCAAAGCCCGGTGA	intergenic							4164.38	724.389	12.089	9.29617	5626.81	4137.92	2332.48	4560.31	526.912	568.544	1304.42	497.678	11.9482	11.9708	12.475	11.962	9.05226	9.39963	10.0397	8.69309
ASMM10P032006	0.00127035	0.0254169	2.05931	up	noncoding	AK085126	AK085126	Genbank	2589	chr5	+	92127296	92129884		chr5:92129821+92129884	AAATGCCTCACAGAAGCCAAAGTGCAAGAGCCTGGATCCCACAAACTTGTTCAATAGTTT	intergenic							74.3874	32.2189	6.08825	5.04609	124.407	63.5141	42.1703	67.458	35.2733	24.4774	32.1143	37.0107	6.58569	5.90692	6.00699	5.8534	5.24278	4.97588	4.91691	5.04877
ASMM10P046429	0.00321265	0.0386585	2.23849	up	noncoding	AK035709	AK035709	Genbank	4379	chr11	-	23560290	23564669		chr11:23560307-23564669	TGTGAGTTTGAGGTGGGACTGGCAGTTTAAATCAGTCTGAGCTACACAGTAAGCTGCTAT	intergenic							77.6461	31.6174	6.1478	4.98528	117.935	70.1832	37.2945	85.1719	35.7338	23.6853	42.8285	24.2222	6.5032	6.05967	5.82203	6.20632	5.26152	4.93446	5.30607	4.43906
ASMM10P027998	0.0357058	0.129142	2.94884	up	noncoding	ENSMUST00000181965	Gm26528	Ensembl	283	chr10	-	22281453	22281736		chr10:22281485-22281736	ATAATATCAATCTAGCATCAATGGAAGTGACAGACAGCAAAGGCTGGAGCTGGAGCTCTC	intronic antisense	NM_001177775	H60b	histocompatibility 60b	+	22273473	22288848	164.818	68.5468	7.27146	5.71131	265.624	141.107	83.8471	168.694	45.7579	41.4721	163.439	23.5185	7.68439	7.09966	7.08169	7.22009	5.60415	5.71367	7.13469	4.39274
ASMM10P027998	0.0357058	0.129142	2.94884	up	noncoding	ENSMUST00000181965	Gm26528	Ensembl	283	chr10	-	22281453	22281736		chr10:22281485-22281736	ATAATATCAATCTAGCATCAATGGAAGTGACAGACAGCAAAGGCTGGAGCTGGAGCTCTC	intronic antisense	NM_009016	Raet1a	retinoic acid early transcript 1, alpha	+	22158608	22374139	164.818	68.5468	7.27146	5.71131	265.624	141.107	83.8471	168.694	45.7579	41.4721	163.439	23.5185	7.68439	7.09966	7.08169	7.22009	5.60415	5.71367	7.13469	4.39274
ASMM10P027998	0.0357058	0.129142	2.94884	up	noncoding	ENSMUST00000181965	Gm26528	Ensembl	283	chr10	-	22281453	22281736		chr10:22281485-22281736	ATAATATCAATCTAGCATCAATGGAAGTGACAGACAGCAAAGGCTGGAGCTGGAGCTCTC	intronic antisense	NM_009017	Raet1b	retinoic acid early transcript beta	+	22173874	22374113	164.818	68.5468	7.27146	5.71131	265.624	141.107	83.8471	168.694	45.7579	41.4721	163.439	23.5185	7.68439	7.09966	7.08169	7.22009	5.60415	5.71367	7.13469	4.39274
ASMM10P027998	0.0357058	0.129142	2.94884	up	noncoding	ENSMUST00000181965	Gm26528	Ensembl	283	chr10	-	22281453	22281736		chr10:22281485-22281736	ATAATATCAATCTAGCATCAATGGAAGTGACAGACAGCAAAGGCTGGAGCTGGAGCTCTC	intronic antisense	NM_009018	Raet1c	retinoic acid early transcript gamma	+	22173901	22374139	164.818	68.5468	7.27146	5.71131	265.624	141.107	83.8471	168.694	45.7579	41.4721	163.439	23.5185	7.68439	7.09966	7.08169	7.22009	5.60415	5.71367	7.13469	4.39274
ASMM10P023876	0.0420062	0.141173	2.3525	up	noncoding	ENSMUST00000120188	Gm14079	Ensembl	446	chr2	+	140227930	140228376		chr2:140228023+140228083	AATCATTGCGTATCAGAGGGGAAGCTAGTGAAAACTTGACTCTCATATTGACTTCCCAGA	intergenic							41.7244	19.0361	5.30331	4.06912	31.1509	49.7714	32.0464	53.929	15.3531	5.83125	36.8968	18.0634	4.55185	5.5474	5.58545	5.52855	4.06265	3.10282	5.10025	4.01074
ASMM10P038863	0.0028609	0.0365927	11.5109	up	noncoding	ENSMUST00000159927	Themis	Ensembl	4827	chr10	+	28668626	28883818		chr10:28883758+28883818	ATCAGGAAGGTTTGTGTTCCGAGTCCAAATCTGAATAAAGACTTTCATGTGCTTACATTG	exon sense-overlapping	NM_178666	Themis	thymocyte selection associated	+	28668394	28882749	967.108	50.0714	9.12382	5.5989	2762.56	464.207	147.236	494.429	72.9698	55.7646	42.5343	29.0167	10.913	8.8307	7.97637	8.77517	6.27051	6.12523	5.29652	4.70333
ASMM10P003707	0.00196796	0.0311822	2.37266	up	noncoding	ENSMUST00000174066	Gm20532	Ensembl	780	chr2	+	26586638	26635634		chr2:26590752+26632603	ATACTTGCCAGACAGGGCCGGCTCCCAGGCCTCAGGGTCAAGTATGTCTTGCTGGTCTGG	exon sense-overlapping	NM_019833	Fam69b	family with sequence similarity 69, member B	+	26628456	26636497	91.3166	35.7233	6.40568	5.15917	89.2722	114.593	43.9134	117.488	41.6873	21.2782	38.4559	41.472	6.07704	6.79034	6.07274	6.68259	5.47393	4.78843	5.15932	5.21501
ASMM10P003707	0.00196796	0.0311822	2.37266	up	noncoding	ENSMUST00000174066	Gm20532	Ensembl	780	chr2	+	26586638	26635634		chr2:26590752+26632603	ATACTTGCCAGACAGGGCCGGCTCCCAGGCCTCAGGGTCAAGTATGTCTTGCTGGTCTGG	exon sense-overlapping	NM_178444	Egfl7	EGF-like domain 7	+	26581055	26592682	91.3166	35.7233	6.40568	5.15917	89.2722	114.593	43.9134	117.488	41.6873	21.2782	38.4559	41.472	6.07704	6.79034	6.07274	6.68259	5.47393	4.78843	5.15932	5.21501
ASMM10P003707	0.00196796	0.0311822	2.37266	up	noncoding	ENSMUST00000174066	Gm20532	Ensembl	780	chr2	+	26586638	26635634		chr2:26590752+26632603	ATACTTGCCAGACAGGGCCGGCTCCCAGGCCTCAGGGTCAAGTATGTCTTGCTGGTCTGG	exon sense-overlapping	NM_198725	Egfl7	EGF-like domain 7	+	26583863	26592682	91.3166	35.7233	6.40568	5.15917	89.2722	114.593	43.9134	117.488	41.6873	21.2782	38.4559	41.472	6.07704	6.79034	6.07274	6.68259	5.47393	4.78843	5.15932	5.21501
ASMM10P026222	0.0139689	0.0787795	2.1529	up	noncoding	AK034693	AK034693	Genbank	1496	chr3	+	95899335	95900831		chr3:95900757+95900831	GGCCCAGCTCTGAACCTCATTCTAACGTCCACATTCATTAATGTGTTATATATTATAAAT	natural antisense	NM_011797	Car14	carbonic anhydrase 14	-	95897799	95904639	526.762	240.343	8.91534	7.80906	545.827	677.834	181.484	701.903	193.541	203.617	192.353	371.863	8.68816	9.3764	8.3151	9.28172	7.64245	7.94393	7.35426	8.2956
ASMM10P014234	0.0130926	0.0762238	2.08895	up	noncoding	ENSMUST00000137311	Dgkg	Ensembl	2651	chr16	-	22548485	22657188		chr16:22548499-22548651	CGCCAGGGGACTTCGCTTTCCTGCCACGTTGCCGGAAGGAGGGTTTCCATTTCTAAGAAG	exon sense-overlapping	NM_138650	Dgkg	diacylglycerol kinase, gamma	-	22466568	22657231	80.1158	32.2811	6.09839	5.03561	151.643	66.305	34.0322	68.4833	41.8232	23.3445	30.4808	33.476	6.87706	5.96769	5.67622	5.87259	5.47869	4.91477	4.84496	4.90402
ASMM10P033236	0.0211926	0.0969652	2.26077	up	noncoding	uc009ccl.1	Pigy	UCSC_knowngene	2033	chr6	-	57655035	57692078		chr6:57655093-57655786	CCAGTCAGCTTTTCATCCCATAATTTGTAATGCGTACTCTGGTTCAACTTAATTTTGCTG	exon sense-overlapping	NM_025574	Pyurf	Pigy upstream reading frame	-	57684738	57692078	37.5471	15.2158	5.11963	3.94282	24.7042	50.5427	27.9124	47.0293	19.6519	9.55975	10.788	20.8636	4.21614	5.5694	5.36867	5.32432	4.4111	3.71113	3.43146	4.21758
ASMM10P033236	0.0211926	0.0969652	2.26077	up	noncoding	uc009ccl.1	Pigy	UCSC_knowngene	2033	chr6	-	57655035	57692078		chr6:57655093-57655786	CCAGTCAGCTTTTCATCCCATAATTTGTAATGCGTACTCTGGTTCAACTTAATTTTGCTG	natural antisense	NM_025992	Herc6	hect domain and RLD 6	+	57580991	57665136	37.5471	15.2158	5.11963	3.94282	24.7042	50.5427	27.9124	47.0293	19.6519	9.55975	10.788	20.8636	4.21614	5.5694	5.36867	5.32432	4.4111	3.71113	3.43146	4.21758
ASMM10P035233	0.00941313	0.0640286	3.10181	up	noncoding	TCONS_00027207	XLOC_020283	Alexander et al 2013	1658	chr6	+	134858975	134862229		chr6:134862169+134862229	ATGAAGGCAATCCAAACTCTGTAACGTCTACTGTATAACTCAGAGCTGATGGAGTCAGTC	intergenic							24.7529	8.01062	4.55371	2.9206	26.8264	26.641	24.0734	21.4709	13.9734	5	8.06908	5	4.33756	4.59952	5.15932	4.11845	3.93281	2.40026	3.024	2.32533
ASMM10P032501	0.0331165	0.12411	2.15509	up	noncoding	uc029voy.1	AK219945	UCSC_knowngene	121	chr5	+	129845040	129845763	NM_009838	chr5:129845595+129845655	GGCTGCAGAGATGGGTGTGTGGGATAACTACTGTGTGAAGAAGCAGCTGCTACACTCCTG	exon sense-overlapping	NM_009838	Cct6a	chaperonin containing Tcp1, subunit 6a (zeta)	+	129787355	129846443	2889.73	1649.71	11.5484	10.4406	4448.97	2550.13	1704.11	2855.71	1439.45	1540.12	2797.31	821.964	11.6028	11.2864	12.0003	11.3041	10.443	10.7893	11.1086	9.42169
ASMM10P002238	0.0258574	0.107453	3.70113	up	noncoding	ENSMUST00000141723	Gm12521	Ensembl	694	chr3	-	108936822	108938238	ENSMUST00000132470	chr3:108936961-108937732	TAAGTTCACGGACCAGATGGAACCTCTTTGGGTGCCGGAGAGATTGGTGAGACACTGCAA	intergenic							115.39	37.4474	6.86297	4.97501	127.532	92.6268	141.381	100.021	51.9388	18.7584	65.2525	13.8401	6.62098	6.47465	7.90482	6.45143	5.78958	4.61794	5.88196	3.61055
ASMM10P253	0.000127001	0.0125769	8.91249	up	noncoding	uc.36+	uc.36	UCR	264	chr3	-	108905865	108906129		chr3:108905866-108905925	TTCATGCGGTAATGACCCTTTTCAGAGACAATGGTCATCATGGATTATGCGTTTCCAATT	intron sense-overlapping	NM_025845	Prpf38b	PRP38 pre-mRNA processing factor 38 (yeast) domain containing B	-	108902806	108911704	62.069	5.71944	5.67152	2.51569	107.77	57.5799	18.8431	64.0834	5	5	7.87777	5	6.35955	5.76384	4.78727	5.7754	2.3474	2.40026	2.98976	2.32533
ASMM10P048598	0.00287981	0.0365995	7.9346	up	noncoding	ENSMUST00000122447	Gm12260	Ensembl	411	chr11	+	58961811	58962222		chr11:58961992+58962222	TGCTGATTCGCAAGTTGCCATTCCAGCGCTTGGTGCGTGAGATCGCCCAGGACTTCAAGA	intergenic							442.997	57.7558	8.76696	5.7788	184.321	564.496	428.041	595.128	39.6134	51.7498	96.423	43.2371	7.16721	9.11088	9.74566	9.04409	5.40399	6.01714	6.41915	5.27492
ASMM10P026867	0.00153197	0.0275157	4.28307	up	noncoding	ENSMUST00000155616	Pnrc1	Ensembl	782	chr4	-	33246003	33247575		chr4:33247311-33247575	TAGCATGAAAAACAAAAGCCGAAACCACCTTTTTCATACAGCTTGAAGAATTCTTTGTTG	exon sense-overlapping	NM_001033225	Pnrc1	proline-rich nuclear receptor coactivator 1	-	33245422	33248787	499.344	123.765	8.99408	6.89543	315.95	607.3	392.839	681.286	119.132	90.8051	167.33	117.792	7.92688	9.20866	9.60519	9.23557	6.95454	6.79029	7.16592	6.67097
ASMM10P026058	0.0116408	0.0719234	2.86192	up	noncoding	ENSMUST00000177091	Arhgef2	Ensembl	3186	chr3	+	88632917	88637816		chr3:88637753+88637816	CAGTCTGCCTTTATCTTGTGAGTGCTGGGACCACCACACTTGACTAAACTAGATGATTAA	exon sense-overlapping	NM_001198911	Arhgef2	rho/rac guanine nucleotide exchange factor (GEF) 2	+	88616206	88648052	908.862	251.612	9.43581	7.91883	1875.18	761.705	184.275	814.286	224.235	218.933	314.494	248.785	10.367	9.54157	8.33883	9.49587	7.86005	8.0538	8.03015	7.73132
ASMM10P026058	0.0116408	0.0719234	2.86192	up	noncoding	ENSMUST00000177091	Arhgef2	Ensembl	3186	chr3	+	88632917	88637816		chr3:88637753+88637816	CAGTCTGCCTTTATCTTGTGAGTGCTGGGACCACCACACTTGACTAAACTAGATGATTAA	exon sense-overlapping	NM_001198912	Arhgef2	rho/rac guanine nucleotide exchange factor (GEF) 2	+	88621393	88648052	908.862	251.612	9.43581	7.91883	1875.18	761.705	184.275	814.286	224.235	218.933	314.494	248.785	10.367	9.54157	8.33883	9.49587	7.86005	8.0538	8.03015	7.73132
ASMM10P026058	0.0116408	0.0719234	2.86192	up	noncoding	ENSMUST00000177091	Arhgef2	Ensembl	3186	chr3	+	88632917	88637816		chr3:88637753+88637816	CAGTCTGCCTTTATCTTGTGAGTGCTGGGACCACCACACTTGACTAAACTAGATGATTAA	exon sense-overlapping	NM_001198913	Arhgef2	rho/rac guanine nucleotide exchange factor (GEF) 2	+	88621393	88648052	908.862	251.612	9.43581	7.91883	1875.18	761.705	184.275	814.286	224.235	218.933	314.494	248.785	10.367	9.54157	8.33883	9.49587	7.86005	8.0538	8.03015	7.73132
ASMM10P026058	0.0116408	0.0719234	2.86192	up	noncoding	ENSMUST00000177091	Arhgef2	Ensembl	3186	chr3	+	88632917	88637816		chr3:88637753+88637816	CAGTCTGCCTTTATCTTGTGAGTGCTGGGACCACCACACTTGACTAAACTAGATGATTAA	exon sense-overlapping	NM_008487	Arhgef2	rho/rac guanine nucleotide exchange factor (GEF) 2	+	88621105	88648052	908.862	251.612	9.43581	7.91883	1875.18	761.705	184.275	814.286	224.235	218.933	314.494	248.785	10.367	9.54157	8.33883	9.49587	7.86005	8.0538	8.03015	7.73132
ASMM10P020426	0.000582628	0.0196801	4.61862	up	noncoding	uc008jfe.2	AK028782	UCSC_knowngene	3031	chr2	-	32329582	32332613		chr2:32329597-32332613	AAAGGCCTGGTAACTGTGACTCAGCCCCAAATTTCTGTCCAGGCTCAGAAGCTTAAAAAA	intron sense-overlapping	NM_010065	Dnm1	dynamin 1	-	32308470	32353304	289.146	64.3196	8.21585	6.00839	402.878	215.338	286.94	251.429	52.5905	62.4726	61.8396	80.3757	8.27457	7.71275	9.07753	7.79858	5.80723	6.27555	5.80802	6.14277
ASMM10P044954	0.00397654	0.0423309	3.42873	up	noncoding	ENSMUST00000119548	Gm14554	Ensembl	661	chrX	+	35804768	35820640		chrX:35820580+35820640	GTCAGGAGAGATCGTAATGACTTCTGGGAAGGTATTAAAGGTAAGCAAATGCAGCTTACA	intergenic							175.999	54.1058	7.34159	5.56392	273.591	176.792	74.7117	178.901	34.7953	28.8981	111.658	41.0713	7.72742	7.42674	6.90559	7.30661	5.22614	5.204	6.62471	5.20081
ASMM10P013531	0.00352738	0.0402908	2.61466	up	noncoding	AK033336	AK033336	Genbank	4017	chr15	+	67177005	67181022		chr15:67180962+67181022	GCTCCATTGTAGAACATTTGACTAGGCTGTGTGAGGTCTGGATTCCGTTTACAGTACTTT	bidirectional	NM_009177	St3gal1	ST3 beta-galactoside alpha-2,3-sialyltransferase 1	-	67102874	67176882	146.179	48.1271	6.98742	5.60079	275.177	121.711	57.1122	130.718	39.4854	46.3802	43.6698	62.9729	7.73685	6.88204	6.48472	6.84607	5.39963	5.87051	5.33302	5.80001
ASMM10P056971	1.37534e-05	0.00726525	9.42515	up	noncoding	uc008zzg.2	Ywhag	UCSC_knowngene	3440	chr5	-	135908411	135934641		chr5:135909171-135909339	CCATGCTAGTCGTGTCTGTGTCCCGCTTGTACTGTTTGGAAATGACCTACTGGAATTGCA	exon sense-overlapping	NM_018871	Ywhag	tyrosine 3-monooxygenase/tryptophan 5-monooxygenase activation protein, gamma polypeptide	-	135908378	135934641	2506.52	306.015	11.403	8.16651	2798.91	2590.43	1775.34	2861.39	281.111	214.528	406.904	321.518	10.9295	11.3077	12.0684	11.3065	8.16836	8.02134	8.39058	8.08575
ASMM10P024106	0.00157092	0.0279033	2.65798	up	noncoding	ENSMUST00000120353	Gm14240	Ensembl	546	chr2	+	156056127	156056673		chr2:156056612+156056673	AGCCATCTGCTTTAACCTCTCTGCTCATATAGAAAGTCTAGGGACGGGACACATAGTACT	intergenic							198.693	79.6895	7.69324	6.28291	196.505	197.897	184.187	216.183	74.979	55.5841	111.03	77.1644	7.26057	7.59434	8.33743	7.58062	6.30774	6.12253	6.61539	6.08599
ASMM10P010162	0.0227925	0.100434	2.37553	up	noncoding	NR_073183	Gabpb1	RefSeq	1139	chr2	-	126639018	126675592		chr2:126650132-126653554	TTTGCTTAAGATGAAACAGGAGTATCTGCTGTTCAGTTTGGAAACTCCTCTACGTCAGTA	exon sense-overlapping	NM_001271467	Gabpb1	GA repeat binding protein, beta 1	-	126628906	126675592	106.807	45.3092	6.73166	5.48341	72.0233	120.187	110.088	124.93	49.3969	33.6752	63.4022	34.7627	5.77064	6.86351	7.51564	6.77684	5.71777	5.41368	5.84368	4.9585
ASMM10P010162	0.0227925	0.100434	2.37553	up	noncoding	NR_073183	Gabpb1	RefSeq	1139	chr2	-	126639018	126675592		chr2:126650132-126653554	TTTGCTTAAGATGAAACAGGAGTATCTGCTGTTCAGTTTGGAAACTCCTCTACGTCAGTA	exon sense-overlapping	NM_001271468	Gabpb1	GA repeat binding protein, beta 1	-	126628906	126675592	106.807	45.3092	6.73166	5.48341	72.0233	120.187	110.088	124.93	49.3969	33.6752	63.4022	34.7627	5.77064	6.86351	7.51564	6.77684	5.71777	5.41368	5.84368	4.9585
ASMM10P010162	0.0227925	0.100434	2.37553	up	noncoding	NR_073183	Gabpb1	RefSeq	1139	chr2	-	126639018	126675592		chr2:126650132-126653554	TTTGCTTAAGATGAAACAGGAGTATCTGCTGTTCAGTTTGGAAACTCCTCTACGTCAGTA	exon sense-overlapping	NM_001271469	Gabpb1	GA repeat binding protein, beta 1	-	126628906	126675592	106.807	45.3092	6.73166	5.48341	72.0233	120.187	110.088	124.93	49.3969	33.6752	63.4022	34.7627	5.77064	6.86351	7.51564	6.77684	5.71777	5.41368	5.84368	4.9585
ASMM10P010162	0.0227925	0.100434	2.37553	up	noncoding	NR_073183	Gabpb1	RefSeq	1139	chr2	-	126639018	126675592		chr2:126650132-126653554	TTTGCTTAAGATGAAACAGGAGTATCTGCTGTTCAGTTTGGAAACTCCTCTACGTCAGTA	exon sense-overlapping	NM_001271470	Gabpb1	GA repeat binding protein, beta 1	-	126639018	126676337	106.807	45.3092	6.73166	5.48341	72.0233	120.187	110.088	124.93	49.3969	33.6752	63.4022	34.7627	5.77064	6.86351	7.51564	6.77684	5.71777	5.41368	5.84368	4.9585
ASMM10P010162	0.0227925	0.100434	2.37553	up	noncoding	NR_073183	Gabpb1	RefSeq	1139	chr2	-	126639018	126675592		chr2:126650132-126653554	TTTGCTTAAGATGAAACAGGAGTATCTGCTGTTCAGTTTGGAAACTCCTCTACGTCAGTA	exon sense-overlapping	NM_001271492	Gabpb1	GA repeat binding protein, beta 1	-	126647747	126675592	106.807	45.3092	6.73166	5.48341	72.0233	120.187	110.088	124.93	49.3969	33.6752	63.4022	34.7627	5.77064	6.86351	7.51564	6.77684	5.71777	5.41368	5.84368	4.9585
ASMM10P010162	0.0227925	0.100434	2.37553	up	noncoding	NR_073183	Gabpb1	RefSeq	1139	chr2	-	126639018	126675592		chr2:126650132-126653554	TTTGCTTAAGATGAAACAGGAGTATCTGCTGTTCAGTTTGGAAACTCCTCTACGTCAGTA	exon sense-overlapping	NM_010249	Gabpb1	GA repeat binding protein, beta 1	-	126639018	126675592	106.807	45.3092	6.73166	5.48341	72.0233	120.187	110.088	124.93	49.3969	33.6752	63.4022	34.7627	5.77064	6.86351	7.51564	6.77684	5.71777	5.41368	5.84368	4.9585
ASMM10P010162	0.0227925	0.100434	2.37553	up	noncoding	NR_073183	Gabpb1	RefSeq	1139	chr2	-	126639018	126675592		chr2:126650132-126653554	TTTGCTTAAGATGAAACAGGAGTATCTGCTGTTCAGTTTGGAAACTCCTCTACGTCAGTA	exon sense-overlapping	NM_207669	Gabpb1	GA repeat binding protein, beta 1	-	126628906	126675592	106.807	45.3092	6.73166	5.48341	72.0233	120.187	110.088	124.93	49.3969	33.6752	63.4022	34.7627	5.77064	6.86351	7.51564	6.77684	5.71777	5.41368	5.84368	4.9585
ASMM10P049536	0.00314667	0.0383028	5.57271	up	noncoding	uc007maq.1	AK146139	UCSC_knowngene	876	chr11	+	107428275	107435686		chr11:107435605+107435686	GTGATTGTAATAGCCGACGTTTCATTAGCTCTGATTGTTTTTTGAGAGAAGCAAACAATA	intronic antisense	NM_145823	Pitpnc1	phosphatidylinositol transfer protein, cytoplasmic 1	-	107207891	107470720	256.819	55.1007	7.96482	5.48644	292.685	297.583	129.957	307.051	69.1689	15.4589	31.5659	104.209	7.82211	8.18285	7.76949	8.08483	6.19701	4.35994	4.89414	6.49468
ASMM10P027868	0.0339166	0.125678	2.56207	up	noncoding	ENSMUST00000137992	S100pbp	Ensembl	2795	chr4	-	129163096	129189617		chr4:129163122-129164858	TTTCTGAGTTTGAGGCCAGCTTGATGTACCAAATGAGTTTCAGCGCTATACAGAGGAGCT	exon sense-overlapping	NM_029036	S100pbp	S100P binding protein	-	129150824	129189482	997.954	444.23	10.0892	8.73186	900.878	861.13	1245.4	984.405	470.9	446.401	428.667	430.953	9.37085	9.72777	11.4847	9.77338	8.89152	9.06593	8.46708	8.5029
ASMM10P018973	0.0308037	0.119026	3.46062	up	noncoding	uc008gsi.1	AK079938	UCSC_knowngene	954	chr19	-	11470165	11484577		chr19:11470219-11470943	CCATTTTATCATATTTTAGTTCACATGATCTTGTAGGGTTTTTCTTCACCAAGCCAATCC	intronic antisense	NM_001166376	Ms4a6c	membrane-spanning 4-domains, subfamily A, member 6C	+	11469367	11472736	83.2324	14.8217	5.70162	3.91059	224.267	45.8129	17.3493	45.5006	18.0163	9.18722	11.0666	21.0166	7.44405	5.42654	4.66257	5.27333	4.28412	3.66557	3.46133	4.23136
ASMM10P018973	0.0308037	0.119026	3.46062	up	noncoding	uc008gsi.1	AK079938	UCSC_knowngene	954	chr19	-	11470165	11484577		chr19:11470219-11470943	CCATTTTATCATATTTTAGTTCACATGATCTTGTAGGGTTTTTCTTCACCAAGCCAATCC	intronic antisense	NM_028595	Ms4a6c	membrane-spanning 4-domains, subfamily A, member 6C	+	11469367	11482196	83.2324	14.8217	5.70162	3.91059	224.267	45.8129	17.3493	45.5006	18.0163	9.18722	11.0666	21.0166	7.44405	5.42654	4.66257	5.27333	4.28412	3.66557	3.46133	4.23136
ASMM10P003586	0.000782546	0.0217133	15.8234	up	noncoding	ENSMUST00000171065	Serpina3g	Ensembl	548	chr12	+	104236244	104238259		chr12:104237291+104237877	CCCAGGACAGCCTCTACAGGAAGCTGGTTTTGAAGAATCCAGATGAAAATGTTGTCTTCT	exon sense-overlapping	NM_009251	Serpina3g	serine (or cysteine) peptidase inhibitor, clade A, member 3G	+	104214543	104241934	1589.31	137.758	10.6785	6.69454	1022.02	2048.87	1086.09	2200.24	77.8087	76.79	336.19	60.2444	9.54103	10.968	11.2809	10.9242	6.35786	6.55884	8.12301	5.73846
ASMM10P000289	0.0023353	0.0337227	6.30039	up	noncoding	ENSMUST00000066401	Ctsd	Ensembl	1887	chr7	-	142375928	142387819		chr7:142377114-142377328	GGACCAGTGAGTGGGCAATGAGCTGACCCTGTGCAAGGGAGGCTGTGAGGCTATTGTGGA	exon sense-overlapping	NM_009983	Ctsd	cathepsin D	-	142375915	142387870	1459.32	247.071	10.3603	7.70481	2963.7	1072.11	617.17	1184.29	250.338	207.892	438.022	92.0321	11.0098	10.0386	10.3624	10.0302	8.01583	7.97323	8.49858	6.3316
ASMM10P028862	0.0260865	0.107983	2.41406	up	noncoding	ENSMUST00000129576	Gm12480	Ensembl	774	chr4	+	54651902	54656077		chr4:54655407+54656077	TTTCTCTTGGTTCCGGGACTCAGCAGAACTTAGGAAATTAGTCTGAACAGGTTAGAGGGT	intergenic							141.672	63.8417	7.1531	5.88164	112.615	159.057	117.351	177.667	76.9824	42.5972	101.304	34.483	6.42566	7.27614	7.61427	7.29631	6.34097	5.75117	6.48891	4.94549
ASMM10P045168	0.00120805	0.0250959	2.77096	up	noncoding	ENSMUST00000117156	Gm14701	Ensembl	348	chrX	+	68613792	68614140		chrX:68613895+68614140	TTGTAGGGACAGTCACAGAAGATGTATGGATTCTGGAAGTACCCAAGCTGAAAGTGTGTG	intergenic							388.171	157.225	8.64911	7.17872	448.503	402.656	264.333	437.191	200.663	80.8152	197.773	149.65	8.41962	8.63383	8.93799	8.60498	7.69574	6.62835	7.39103	6.99976
ASMM10P012402	0.013503	0.0772832	3.09807	up	noncoding	NR_030669	1700034H15Rik	RefSeq	4362	chr1	-	191894071	191907527		chr1:191894124-191897128	GTTTCGTGTTTTGTTTCTTCTGAAACATGCTCTGACCTGTATAATTTGATGTTACTCACA	natural antisense	NM_009579	Slc30a1	solute carrier family 30 (zinc transporter), member 1	+	191906780	191913247	282.404	83.3741	7.99461	6.36324	133.075	395.194	155.472	445.873	76.0822	74.7284	73	109.686	6.6844	8.60615	8.0585	8.62939	6.32644	6.52078	6.03841	6.56735
ASMM10P041980	0.00867932	0.0616226	5.646	up	noncoding	uc029xfj.1	AK029815	UCSC_knowngene	3676	chr9	-	89113110	89177887		chr9:89113167-89113371	CCTGTTTGCAGTGCCTGTTTAGGCAAATTGACATCTCTTTATGATATATTCTTAGAACTT	intergenic							159.637	21.4477	6.90484	4.40761	64.9002	240.63	45.6947	287.325	15.5212	18.8046	15.7265	35.7383	5.61573	7.87495	6.13582	7.99285	4.07915	4.62154	3.93169	4.99805
ASMM10P009967	5.33318e-06	0.00568984	2.99484	up	noncoding	NR_038081	Raver1-fdx1l	RefSeq	2999	chr9	-	21067513	21092008		chr9:21073301-21075290	TGCTCCAAGGGCCTGCACCAAGTTGCTTTTGGGTTTTTTCTGGCGAGCGGCGTGCTGGCG	exon sense-overlapping	NM_001039824	Fdx1l	ferredoxin 1-like	-	21067519	21073514	245.94	82.441	7.94317	6.36069	293.368	249.773	150.293	290.324	90.1608	70.1988	90.9085	78.4957	7.82467	7.92838	8.01052	8.00909	6.5609	6.4344	6.33716	6.11029
ASMM10P009967	5.33318e-06	0.00568984	2.99484	up	noncoding	NR_038081	Raver1-fdx1l	RefSeq	2999	chr9	-	21067513	21092008		chr9:21073301-21075290	TGCTCCAAGGGCCTGCACCAAGTTGCTTTTGGGTTTTTTCTGGCGAGCGGCGTGCTGGCG	exon sense-overlapping	NM_027911	Raver1	ribonucleoprotein, PTB-binding 1	-	21074163	21091988	245.94	82.441	7.94317	6.36069	293.368	249.773	150.293	290.324	90.1608	70.1988	90.9085	78.4957	7.82467	7.92838	8.01052	8.00909	6.5609	6.4344	6.33716	6.11029
ASMM10P040155	0.0029016	0.0367248	2.61066	up	noncoding	AK047874	AK047874	Genbank	2121	chr8	+	15375640	15382429		chr8:15382248+15382429	CTCAGTTTCCTCAGGATTCCCCTTTAATTTTTGCTACACATTTCAATGGAATAAATTGGT	intergenic							136.633	55.7759	7.12494	5.74052	143.46	140.456	116.53	146.086	31.27	44.5309	71.9195	75.3834	6.79252	7.09284	7.60429	7.0101	5.07192	5.81419	6.01844	6.05753
ASMM10P055115	0.0214906	0.0976257	4.42048	up	noncoding	ENSMUST00000137585	Chp1	Ensembl	738	chr2	+	119566604	119585405		chr2:119566620+119566685	TCTCTAGCTTAAGGTGATTCTTTTGGCAGCCGGGAAGATTTCCAGAGGATTCCAGAACTT	exon sense-overlapping	NM_019769	Chp1	calcineurin-like EF hand protein 1	+	119547706	119587022	50.5606	15.672	5.62785	3.48365	49.5357	42.0168	59.2415	51.4485	5	6.70805	41.2547	9.72514	5.21876	5.29556	6.53956	5.45754	2.3474	3.27436	5.2551	3.05774
ASMM10P032999	0.0135742	0.0775869	3.47047	up	noncoding	AK034452	AK034452	Genbank	3510	chr6	-	35497320	35500830		chr6:35497359-35500830	GGGCTTTTTGGAACCTCTGTCGTTCTCTGTTTAGGTTTTCCTCGGAATTTTTATCTCTTT	intergenic							400.418	117.74	8.6428	6.84767	191.397	476.874	374.736	558.666	123.672	109.877	93.445	143.967	7.22356	8.87008	9.52485	8.95272	7.00875	7.05717	6.37621	6.94855
ASMM10P054643	0.0255211	0.106721	2.28504	up	noncoding	uc008bcy.1	Solh	UCSC_knowngene	4562	chr17	-	25958368	25985706		chr17:25959533-25959591	CTACATGGACCCCGGCCACTGTGACTGCAGTTCCCTAGGGCAAGGGCTGTGTGCAGATCT	exon sense-overlapping	NM_015830	Capn15	calpain 15	-	25959555	25965505	48.1433	21.1131	5.54946	4.35724	37.8623	44.7238	54.7014	55.2856	14.0495	12.0958	32.9675	25.3394	4.82664	5.39243	6.41446	5.5643	3.94125	4.02691	4.95406	4.50675
ASMM10P002025	0.00397867	0.0423309	4.33004	up	noncoding	ENSMUST00000138231	Clp1	Ensembl	1208	chr2	-	84723123	84727276		chr2:84724168-84727162	GCCCGTATAGATTACATCTCGCTTAGCAGATGTGTTCAACCAAAGGTGTGAAGTGAACAG	exon sense-overlapping	NM_133840	Clp1	CLP1, cleavage and polyadenylation factor I subunit	-	84723121	84727268	243.961	68.8304	7.97811	5.86374	231.004	259.989	197.16	287.693	58.6988	37.9046	144.352	34.3662	7.48679	7.9844	8.44652	7.99475	5.96769	5.58253	6.96442	4.9403
ASMM10P009895	0.026323	0.108392	2.94872	up	noncoding	NR_028392	Tsr2	RefSeq	3714	chrX	-	151087093	151096543		chrX:151091718-151096428	TGCTTTACAGCTGACTTGGAGCTGGAAGAGATAGAAGATTTTCTTGGGGAGCTGATGACC	exon sense-overlapping	NM_001164578	Tsr2	TSR2 20S rRNA accumulation	-	151087093	151096543	55.3187	21.9975	5.76878	4.20869	51.788	51.3922	59.0538	59.0407	16.3181	10.3117	49.5085	11.8516	5.2848	5.59459	6.53501	5.66072	4.14637	3.81225	5.50458	3.37156
ASMM10P009895	0.026323	0.108392	2.94872	up	noncoding	NR_028392	Tsr2	RefSeq	3714	chrX	-	151087093	151096543		chrX:151091718-151096428	TGCTTTACAGCTGACTTGGAGCTGGAAGAGATAGAAGATTTTCTTGGGGAGCTGATGACC	exon sense-overlapping	NM_175146	Tsr2	TSR2 20S rRNA accumulation	-	151087093	151096543	55.3187	21.9975	5.76878	4.20869	51.788	51.3922	59.0538	59.0407	16.3181	10.3117	49.5085	11.8516	5.2848	5.59459	6.53501	5.66072	4.14637	3.81225	5.50458	3.37156
ASMM10P009895	0.026323	0.108392	2.94872	up	noncoding	NR_028392	Tsr2	RefSeq	3714	chrX	-	151087093	151096543		chrX:151091718-151096428	TGCTTTACAGCTGACTTGGAGCTGGAAGAGATAGAAGATTTTCTTGGGGAGCTGATGACC	natural antisense	NM_008001	Fgd1	FYVE, RhoGEF and PH domain containing 1	+	151047232	151089086	55.3187	21.9975	5.76878	4.20869	51.788	51.3922	59.0538	59.0407	16.3181	10.3117	49.5085	11.8516	5.2848	5.59459	6.53501	5.66072	4.14637	3.81225	5.50458	3.37156
ASMM10P017234	0.0292805	0.115209	5.90545	up	noncoding	NR_046233	Rn45s	RefSeq	13404	chr17	+	39842996	39848829		chr17:39847978+39848094	ATTATTCCCCATGAACGAGGAATTCCCAGTAAGTGCGGGCCATAAGCTTGCGTTGATTAA	intergenic							223.34	31.814	7.55363	4.99158	150.864	101.528	527.262	113.705	37.176	34.4653	18.3159	37.299	6.86907	6.61133	10.0994	6.63477	5.31491	5.44625	4.14446	5.06071
ASMM10P032137	0.0153217	0.0821966	2.18625	up	noncoding	AK131912	AK131912	Genbank	1326	chr5	+	107398766	107400094		chr5:107399972+107400094	TCTAAGTTCAAAGCAGGTGGATTCCTATGTGGGCTGGTCTACAACTTGAGTTCCCAAACA	intergenic							40.188	16.668	5.20161	4.07315	50.9785	43.3222	20.4359	46.0156	14.8612	21.7789	9.54068	20.4914	5.2625	5.34372	4.90782	5.29239	4.01696	4.82162	3.26009	4.19392
ASMM10P031266	0.000668976	0.0206048	2.06532	up	noncoding	ENSMUST00000156725	Fbxl18	Ensembl	6769	chr5	-	142882418	142895421		chr5:142882448-142885538	TATTTAGGGTTTCTGTTACTGTGATTAAACACCTTGATCACCACCAGCCCAGGGATGGGA	exon sense-overlapping	NM_001033312	Fbxl18	F-box and leucine-rich repeat protein 18	-	142871788	142895238	439.874	225.969	8.82219	7.77583	557.384	432.888	291.417	477.805	258.99	201.635	210.464	232.786	8.71721	8.73224	9.10285	8.73646	8.06114	7.92944	7.48136	7.63137
ASMM10P040901	5.51348e-05	0.010522	7.77988	up	noncoding	uc029wvm.1	AK218455	UCSC_knowngene	69	chr8	+	106197200	106197269	NM_178798	chr8:106197209+106197269	AGGCTCAAGCAGACAGTGAGCTTAATGGGAAGCAGACTGTTGAGGATCTAGGCATGAAAG	exon sense-overlapping	NM_178798	Slc7a6	solute carrier family 7 (cationic amino acid transporter, y+ system), member 6	+	106168874	106198704	56.7629	6.27489	5.69564	2.73589	94.0791	46.5143	35.6308	50.8275	5	5.23949	9.86006	5	6.15186	5.448	5.7446	5.43811	2.3474	2.96765	3.30319	2.32533
ASMM10P057097	0.0121909	0.0733779	2.82222	up	noncoding	uc009rye.2	Cmtm7	UCSC_knowngene	1055	chr9	-	114756839	114781993		chr9:114756981-114757108	CACCACTCAGGACCGAGACCACACAGAGGCCGAAGACCCTAATTTATCTGGCCTGTCAAT	exon sense-overlapping	NM_001252479	Cmtm7	CKLF-like MARVEL transmembrane domain containing 7	-	114756835	114781993	1299.07	387.647	10.0066	8.50973	2756.14	1005.3	306.391	1128.46	508.576	348.485	285.157	408.37	10.911	9.95077	9.19289	9.97161	8.99718	8.71544	7.89985	8.42645
ASMM10P057097	0.0121909	0.0733779	2.82222	up	noncoding	uc009rye.2	Cmtm7	UCSC_knowngene	1055	chr9	-	114756839	114781993		chr9:114756981-114757108	CACCACTCAGGACCGAGACCACACAGAGGCCGAAGACCCTAATTTATCTGGCCTGTCAAT	exon sense-overlapping	NM_133978	Cmtm7	CKLF-like MARVEL transmembrane domain containing 7	-	114756835	114781993	1299.07	387.647	10.0066	8.50973	2756.14	1005.3	306.391	1128.46	508.576	348.485	285.157	408.37	10.911	9.95077	9.19289	9.97161	8.99718	8.71544	7.89985	8.42645
ASMM10P027480	0.00866975	0.0615957	2.81482	up	noncoding	AK086027	AK086027	Genbank	879	chr4	-	101137998	101138877		chr4:101138068-101138877	CTGCCGTAAATGACTACGGTGCTTTAAACAATTTGCTGTCGTCATTATTTTCTATTGTGA	intronic antisense	NM_183024	Raver2	ribonucleoprotein, PTB-binding 2	+	101069037	101152370	71.6879	22.7564	6.05045	4.55741	42.5754	99.7062	48.8181	95.6521	27.8488	19.2514	23.8942	20.0312	4.99914	6.58134	6.23613	6.3852	4.9081	4.65294	4.50648	4.16213
ASMM10P002473	0.0178859	0.0890703	3.19457	up	noncoding	ENSMUST00000145331	Kpna2	Ensembl	1843	chr11	-	106988628	106999440		chr11:106992077-106996508	GAACAACCAGGAAATTGCTTTCTAGAGAGAAACAGCCTCCTATAGACAACATCATCCGGG	exon sense-overlapping	NM_010655	Kpna2	karyopherin (importin) alpha 2	-	106988628	106999525	304.29	117.578	8.26323	6.58761	463.245	220.31	286.402	247.201	87.8164	57.7377	257.26	67.4994	8.45882	7.74678	9.07348	7.77382	6.5237	6.17327	7.75843	5.89502
ASMM10P018326	0.0430202	0.143204	3.9115	up	noncoding	ENSMUST00000181641	2010110K18Rik	Ensembl	678	chr18	+	34751911	34758685		chr18:34758620+34758685	GTACAGACTTAATAAAAATGTGGTTTCCAGTTCCTGAAGAGGAAATACAGTACTGTTGAA	bidirectional	NM_009860	Cdc25c	cell division cycle 25C	-	34732996	34751533	55.7139	9.19424	5.0558	3.08808	159.067	17.8579	25.628	20.3027	9.13983	5	15.0951	7.54204	6.95388	3.99106	5.24559	4.03268	3.34073	2.40026	3.87559	2.73574
ASMM10P847	0.0175891	0.0882264	4.36157	up	noncoding	uc.418-	uc.418	UCR	217	chr11	+	88049934	88050151		chr11:88050092+88050151	AATGGTATGACTCCAAGTGCTATTGTCACAGATGAAATTGGCAGTATTGACCTTATACTA	exon sense-overlapping	NM_001078167	Srsf1	serine/arginine-rich splicing factor 1	+	88047372	88053757	1026.54	320.449	9.98433	7.85948	1735.27	816.885	606.536	947.473	277.811	194.989	726.531	82.4652	10.2498	9.64415	10.3296	9.71373	8.15254	7.88169	9.22375	6.17993
ASMM10P847	0.0175891	0.0882264	4.36157	up	noncoding	uc.418-	uc.418	UCR	217	chr11	+	88049934	88050151		chr11:88050092+88050151	AATGGTATGACTCCAAGTGCTATTGTCACAGATGAAATTGGCAGTATTGACCTTATACTA	exon sense-overlapping	NM_173374	Srsf1	serine/arginine-rich splicing factor 1	+	88047372	88053757	1026.54	320.449	9.98433	7.85948	1735.27	816.885	606.536	947.473	277.811	194.989	726.531	82.4652	10.2498	9.64415	10.3296	9.71373	8.15254	7.88169	9.22375	6.17993
ASMM10P027484	0.00406877	0.0429507	2.03569	up	noncoding	ENSMUST00000147211	Jak1	Ensembl	2039	chr4	-	101181018	101185450		chr4:101181032-101181779	CTGGTCCACACAGGAAGTTCTAAGACAGCCAGGATTACATAATGAGACTGTGTCTCAAAT	exon sense-overlapping	NM_146145	Jak1	Janus kinase 1	-	101151973	101265282	77.6459	36.1269	6.21127	5.18575	70.1931	88.7754	47.5473	104.068	45.5978	24.2995	33.6209	40.9894	5.73042	6.41129	6.19481	6.50856	5.59862	4.96631	4.97999	5.19809
ASMM10P023078	0.00745716	0.0571212	2.99853	up	noncoding	ENSMUST00000126312	Itga4	Ensembl	2936	chr2	+	79255946	79292977		chr2:79292881+79292977	AAGGCAAACAAGCATCAAGACTGGTTCACTGTGTCTTCTGAGAGCACTAACAGGCCATTT	exon sense-overlapping	NM_010576	Itga4	integrin alpha 4	+	79255425	79333114	30.9152	9.3882	4.84103	3.25677	43.3344	28.9326	28.7278	22.6661	11.087	8.52906	5	12.9368	5.02618	4.72653	5.41389	4.19754	3.61291	3.57014	2.33788	3.50617
ASMM10P018560	0.00491507	0.0470718	12.1083	up	noncoding	uc008faf.1	BC023105	UCSC_knowngene	1728	chr18	+	60439294	60443257		chr18:60443098+60443257	AGTCGATCTACTGTATCTATGGAAGAAACCCCTAAGGAATAGGGTCACAGGTTAATACTA	intergenic							710.759	45.8575	8.79781	5.19989	1759.19	463.081	91.035	529.736	101.237	13.1202	37.0588	32.0135	10.2759	8.82562	7.2149	8.87483	6.71809	4.13426	5.10709	4.84011
ASMM10P409	0.00380191	0.0415004	4.02473	up	noncoding	uc.3-	uc.3	UCR	225	chr4	+	148904231	148904456		chr4:148904346+148904405	AACTAGCAGCCAGTTTTTATGAGAGGGGGTTGGGTTATGCAAATCAAATGGTTGTGTACG	intron sense-overlapping	NM_001159344	Casz1	castor zinc finger 1	+	148804391	148954892	54.4755	12.4668	5.70697	3.69808	34.0338	55.8847	68.5942	59.3894	10.273	9.04144	16.1661	14.3868	4.67264	5.71788	6.76921	5.66816	3.50363	3.6473	3.97293	3.66847
ASMM10P409	0.00380191	0.0415004	4.02473	up	noncoding	uc.3-	uc.3	UCR	225	chr4	+	148904231	148904456		chr4:148904346+148904405	AACTAGCAGCCAGTTTTTATGAGAGGGGGTTGGGTTATGCAAATCAAATGGTTGTGTACG	intron sense-overlapping	NM_027195	Casz1	castor zinc finger 1	+	148804391	148945130	54.4755	12.4668	5.70697	3.69808	34.0338	55.8847	68.5942	59.3894	10.273	9.04144	16.1661	14.3868	4.67264	5.71788	6.76921	5.66816	3.50363	3.6473	3.97293	3.66847
ASMM10P017329	0.0139274	0.0786773	4.09549	up	noncoding	AK031486	AK031486	Genbank	2580	chr17	+	48417922	48420501		chr17:48420413+48420501	CATACTGGATTACTTACTGAGCATCAGTTAAAACTCCCAGTGATCCCAAATTTAAAACTT	natural antisense	NM_009694	Apobec2	apolipoprotein B mRNA editing enzyme, catalytic polypeptide 2	-	48419230	48432728	134.492	46.4498	7.10395	5.06992	156.538	129.456	124.036	127.94	23.0211	14.4077	26.5103	121.86	6.929	6.97339	7.70015	6.81327	4.64284	4.26325	4.65433	6.71924
ASMM10P001397	0.00460759	0.0454361	3.32993	up	noncoding	ENSMUST00000127740	Dot1l	Ensembl	4600	chr10	+	80755207	80794387		chr10:80790383+80793506	AAGACACTGGAAAATGGTAATTAGGACTTCTACTACCTCAGCCACGACCTATGCAAGGAC	exon sense-overlapping	NM_199322	Dot1l	DOT1-like, histone H3 methyltransferase (S. cerevisiae)	+	80755205	80794347	278.424	90.2814	8.19661	6.46112	223.249	271.676	318.087	300.684	101.172	60.6841	90.2266	109.043	7.4368	8.04789	9.25055	8.05122	6.71724	6.23909	6.32832	6.55984
ASMM10P013264	0.0250154	0.105494	3.27482	up	noncoding	ENSMUST00000175695	Ugt3a1	Ensembl	741	chr15	+	9273318	9310512		chr15:9273329+9273389	TGAAATAAAGAAGGCTGTTGAGAAGAATCCGACCATGTTGCGTTTTTCTTGCTGGACAAG	exon sense-overlapping	NM_207216	Ugt3a1	UDP glycosyltransferases 3 family, polypeptide A1	+	9279828	9315036	225.119	49.6599	7.25642	5.545	578.114	130.554	51.8443	139.966	41.5762	25.6063	81.5527	49.9044	8.76732	6.98422	6.32962	6.94451	5.47032	5.03938	6.18629	5.484
ASMM10P022308	0.0458495	0.148765	2.95573	up	noncoding	ENSMUST00000150890	Il2ra	Ensembl	881	chr2	+	11642849	11648637		chr2:11648574+11648637	CAGGAAGATTTTGAGTTTGAGGCCAGCACAGAGCTCCACAGTGAAACTATTTTAAAAAGA	exon sense-overlapping	NM_008367	Il2ra	interleukin 2 receptor, alpha chain	+	11642791	11693194	75.1475	23.1857	6.11338	4.54986	46.8213	54.7777	132.777	66.2138	33.9234	15.9965	19.0027	23.8201	5.13552	5.68919	7.80474	5.82406	5.18641	4.40946	4.19112	4.41247
ASMM10P041042	0.00890085	0.0626115	2.10008	up	noncoding	ENSMUST00000143615	Usp10	Ensembl	2129	chr8	+	119910832	119952627		chr8:119952567+119952627	CATAGAGTGTTCCCTGGATGAGGTGAAATGAGAGATGAGGCACTTATGGTTTTTATTCAG	exon sense-overlapping	NM_009462	Usp10	ubiquitin specific peptidase 10	+	119910851	119957557	57.1839	25.2101	5.70686	4.63642	71.9245	59.8413	27.4099	69.5598	29.7563	16.2494	36.6593	18.1756	5.76889	5.81838	5.34331	5.89685	5.0035	4.42995	5.09192	4.02029
ASMM10P047821	0.0188872	0.0915418	2.45385	up	noncoding	ENSMUST00000141188	AF251705	Ensembl	1274	chr11	-	114996721	115001880		chr11:115000999-115001073	AAGGGAGGACTTACTCCCATCCAGCTGTCAGGGTGCAGAATTGAAGTTACTCTTTTCCAG	exon sense-overlapping	NM_134158	AF251705	cDNA sequence AF251705	-	114996768	115001880	105.832	35.6854	6.42536	5.13031	227.67	72.1406	41.7971	81.72	41.7728	20.935	49.6358	30.3979	7.4658	6.1004	5.99316	6.14207	5.47716	4.76749	5.50786	4.76872
ASMM10P010371	0.0397297	0.137228	2.57997	up	noncoding	ENSMUST00000129154	Hnrnpa1l2-ps	Ensembl	966	chr13	+	74864304	74865356		chr13:74864738+74865356	AAAGAACATCACCTACAAGATTATTTTGAGCAGTATGGTGGGAAGATTGAAGTGATAGAA	intergenic							135.436	51.4503	6.96119	5.59384	240.207	80.0094	137.28	84.2477	53.38	32.7752	86.2005	33.4455	7.54324	6.25422	7.86019	6.18711	5.83317	5.37736	6.26241	4.90242
ASMM10P024825	0.00180328	0.0297337	5.91158	up	noncoding	TCONS_00020991	XLOC_015832	Alexander et al 2013	334	chr3	-	78553709	78559537		chr3:78553723-78553858	ACATTTCCAGCACGTGGCTTTCAGTCTGAGTTAAAAATTAGGTTTACCTAGAGGGCTAGA	intergenic							353.619	67.62	8.48387	5.92033	531.54	292.682	271.222	319.031	102.79	45.4694	92.5395	29.6814	8.65433	8.15618	8.98297	8.142	6.74475	5.84095	6.36187	4.73374
ASMM10P016478	0.00918823	0.0633574	2.4924	up	noncoding	uc008dqj.1	AK034420	UCSC_knowngene	6911	chr17	-	80023407	80030318		chr17:80023421-80029486	AGCTAGCTTATTGTCTGTGCTTACCAAGGCAGGCAGATCTCTGAATTCAGTAGTTATGAT	exon sense-overlapping	NM_144802	Hnrnpll	heterogeneous nuclear ribonucleoprotein L-like	-	80029486	80062334	202.711	76.7462	7.53667	6.21913	192.916	251.385	78.3739	288.168	114.378	56.0322	60.7247	75.8494	7.23449	7.93728	6.97777	7.99715	6.89781	6.13138	5.78343	6.06392
ASMM10P030916	0.022638	0.100146	2.37683	up	noncoding	uc008zbx.2	DQ700361	UCSC_knowngene	60	chr5	-	114849258	114849318		chr5:114849272-114849318	TGGATTTTTCATGCCCAGCCTACCATTAAGATGCTAAATGTAAGTGTAGCAGTGAAGACA	intergenic							153.081	56.8942	7.04758	5.79854	147.107	197.468	46.2034	221.547	50.2827	49.9346	40.699	86.6606	6.83126	7.58977	6.15173	7.61754	5.74196	5.96909	5.23595	6.24716
ASMM10P021159	0.00183074	0.0299337	3.14602	up	noncoding	ENSMUST00000124624	Cd44	Ensembl	1907	chr2	-	102851892	102901458		chr2:102851907-102853014	AGGCTGATATGAACGGGTGCAGGATTCCAGTCATTCTCAGGAAATTGTTTGAAGCCTTTC	exon sense-overlapping	NM_001039150	Cd44	CD44 antigen	-	102811141	102901665	132.556	43.7357	6.98361	5.33008	209.038	117.528	78.1437	125.514	26.4043	24.8025	44.9958	78.74	7.34833	6.82802	6.97295	6.78515	4.83798	4.99374	5.3748	6.11382
ASMM10P021159	0.00183074	0.0299337	3.14602	up	noncoding	ENSMUST00000124624	Cd44	Ensembl	1907	chr2	-	102851892	102901458		chr2:102851907-102853014	AGGCTGATATGAACGGGTGCAGGATTCCAGTCATTCTCAGGAAATTGTTTGAAGCCTTTC	exon sense-overlapping	NM_001039151	Cd44	CD44 antigen	-	102811141	102901665	132.556	43.7357	6.98361	5.33008	209.038	117.528	78.1437	125.514	26.4043	24.8025	44.9958	78.74	7.34833	6.82802	6.97295	6.78515	4.83798	4.99374	5.3748	6.11382
ASMM10P021159	0.00183074	0.0299337	3.14602	up	noncoding	ENSMUST00000124624	Cd44	Ensembl	1907	chr2	-	102851892	102901458		chr2:102851907-102853014	AGGCTGATATGAACGGGTGCAGGATTCCAGTCATTCTCAGGAAATTGTTTGAAGCCTTTC	exon sense-overlapping	NM_001177785	Cd44	CD44 antigen	-	102811141	102901665	132.556	43.7357	6.98361	5.33008	209.038	117.528	78.1437	125.514	26.4043	24.8025	44.9958	78.74	7.34833	6.82802	6.97295	6.78515	4.83798	4.99374	5.3748	6.11382
ASMM10P021159	0.00183074	0.0299337	3.14602	up	noncoding	ENSMUST00000124624	Cd44	Ensembl	1907	chr2	-	102851892	102901458		chr2:102851907-102853014	AGGCTGATATGAACGGGTGCAGGATTCCAGTCATTCTCAGGAAATTGTTTGAAGCCTTTC	exon sense-overlapping	NM_001177786	Cd44	CD44 antigen	-	102811141	102901665	132.556	43.7357	6.98361	5.33008	209.038	117.528	78.1437	125.514	26.4043	24.8025	44.9958	78.74	7.34833	6.82802	6.97295	6.78515	4.83798	4.99374	5.3748	6.11382
ASMM10P021159	0.00183074	0.0299337	3.14602	up	noncoding	ENSMUST00000124624	Cd44	Ensembl	1907	chr2	-	102851892	102901458		chr2:102851907-102853014	AGGCTGATATGAACGGGTGCAGGATTCCAGTCATTCTCAGGAAATTGTTTGAAGCCTTTC	exon sense-overlapping	NM_001177787	Cd44	CD44 antigen	-	102811141	102901665	132.556	43.7357	6.98361	5.33008	209.038	117.528	78.1437	125.514	26.4043	24.8025	44.9958	78.74	7.34833	6.82802	6.97295	6.78515	4.83798	4.99374	5.3748	6.11382
ASMM10P021159	0.00183074	0.0299337	3.14602	up	noncoding	ENSMUST00000124624	Cd44	Ensembl	1907	chr2	-	102851892	102901458		chr2:102851907-102853014	AGGCTGATATGAACGGGTGCAGGATTCCAGTCATTCTCAGGAAATTGTTTGAAGCCTTTC	exon sense-overlapping	NM_009851	Cd44	CD44 antigen	-	102811141	102901665	132.556	43.7357	6.98361	5.33008	209.038	117.528	78.1437	125.514	26.4043	24.8025	44.9958	78.74	7.34833	6.82802	6.97295	6.78515	4.83798	4.99374	5.3748	6.11382
ASMM10P031540	0.0227504	0.100352	2.09252	up	noncoding	TCONS_00024944	XLOC_018201	Alexander et al 2013	145	chr5	+	26008074	26075374		chr5:26075301+26075374	AAAGTTAACTTGGGCGGTATAGGTGGCCGCTGCCCTCAATGACATTTGACATTAAAGGTA	intronic antisense	NM_029376	Speer4a	spermatogenesis associated glutamate (E)-rich protein 4a	-	26034269	26039505	371.032	206.656	8.61883	7.55359	384.312	363.302	312.555	423.96	221.176	147.949	326.85	130.65	8.21194	8.47771	9.22471	8.56094	7.83709	7.48002	8.08421	6.81303
ASMM10P032598	0.00321684	0.038671	2.73455	up	noncoding	ENSMUST00000129349	Tsc22d4	Ensembl	2989	chr5	+	137745958	137752728		chr5:137752526+137752728	TTATAATCCAGCACTGGGGTAGAGGTCGAAGCAGGAAGATCAAATGTTTAGGGTTATCCT	exon sense-overlapping	NM_023910	Tsc22d4	TSC22 domain family, member 4	+	137745968	137759747	84.1475	30.1322	6.31485	4.86355	126.149	76.3385	51.0656	83.0367	46.0773	16.2638	21.8449	36.3426	6.60606	6.18184	6.30621	6.16529	5.61427	4.43172	4.38568	5.02252
ASMM10P032598	0.00321684	0.038671	2.73455	up	noncoding	ENSMUST00000129349	Tsc22d4	Ensembl	2989	chr5	+	137745958	137752728		chr5:137752526+137752728	TTATAATCCAGCACTGGGGTAGAGGTCGAAGCAGGAAGATCAAATGTTTAGGGTTATCCT	exon sense-overlapping	NM_029805	Tsc22d4	TSC22 domain family, member 4	+	137745968	137768453	84.1475	30.1322	6.31485	4.86355	126.149	76.3385	51.0656	83.0367	46.0773	16.2638	21.8449	36.3426	6.60606	6.18184	6.30621	6.16529	5.61427	4.43172	4.38568	5.02252
ASMM10P015361	9.2393e-05	0.0115044	5.72859	up	noncoding	ENSMUST00000160730	Gm16581	Ensembl	991	chr1	+	55127296	55128287		chr1:55128090+55128287	GGAAGCCAATAGACTCCCTTCGGGATTCCGATCCCTCAGTTACTCACCCGATAGCCCTTG	intergenic							700.26	135.249	9.53909	7.02091	629.356	788.275	531.669	851.74	100.282	118.544	157.041	165.13	8.88717	9.59253	10.1151	9.56149	6.70505	7.16341	7.07833	7.13683
ASMM10P047116	0.000197833	0.0141381	5.72495	up	noncoding	ENSMUST00000141442	Abr	Ensembl	2392	chr11	-	76458473	76495005		chr11:76458702-76459180	CCTGTGGGTCATATTCACAGACTTCACTGTAGAGAAATTATACAAAGTAAACTAGAAAGT	exon sense-overlapping	NM_198018	Abr	active BCR-related gene	-	76416733	76509419	45.4972	7.3402	5.3715	2.85423	57.8416	52.3251	21.7395	50.0827	9.02986	5	10.3309	5	5.44673	5.62183	5.00265	5.41478	3.32251	2.40026	3.36883	2.32533
ASMM10P047116	0.000197833	0.0141381	5.72495	up	noncoding	ENSMUST00000141442	Abr	Ensembl	2392	chr11	-	76458473	76495005		chr11:76458702-76459180	CCTGTGGGTCATATTCACAGACTTCACTGTAGAGAAATTATACAAAGTAAACTAGAAAGT	exon sense-overlapping	NM_198894	Abr	active BCR-related gene	-	76416733	76577727	45.4972	7.3402	5.3715	2.85423	57.8416	52.3251	21.7395	50.0827	9.02986	5	10.3309	5	5.44673	5.62183	5.00265	5.41478	3.32251	2.40026	3.36883	2.32533
ASMM10P047116	0.000197833	0.0141381	5.72495	up	noncoding	ENSMUST00000141442	Abr	Ensembl	2392	chr11	-	76458473	76495005		chr11:76458702-76459180	CCTGTGGGTCATATTCACAGACTTCACTGTAGAGAAATTATACAAAGTAAACTAGAAAGT	exon sense-overlapping	NM_198895	Abr	active BCR-related gene	-	76416733	76571374	45.4972	7.3402	5.3715	2.85423	57.8416	52.3251	21.7395	50.0827	9.02986	5	10.3309	5	5.44673	5.62183	5.00265	5.41478	3.32251	2.40026	3.36883	2.32533
ASMM10P055226	0.00123537	0.0252937	3.13517	up	noncoding	ENSMUST00000119008	Gm7645	Ensembl	788	chr2	+	181292147	181292935		chr2:181292249+181292309	GAGGTTGCGTTGCTGTGGAAGGTGGGTGAAGACAATGGCCATTCGGGTGTGATACACCTG	intergenic							54.4841	16.9414	5.73353	4.08498	47.0117	62.173	48.6502	60.1013	15.9073	8.78799	23.2741	19.7965	5.14092	5.87492	6.23094	5.68734	4.11118	3.61278	4.4696	4.14637
ASMM10P024040	0.00223005	0.0331446	3.9717	up	noncoding	ENSMUST00000123158	Pofut1	Ensembl	2413	chr2	+	153241568	153250582		chr2:153250462+153250582	TACAAGGTCCTGGATCCACTACCACAAAAGAAGTCAGTTTAAAAGCCAAGTATGAGGAGT	exon sense-overlapping	NM_080463	Pofut1	protein O-fucosyltransferase 1	+	153241531	153270249	34.0699	9.11876	4.98768	2.99793	47.0406	36.3681	24.5125	28.3584	5	5	12.8097	13.6654	5.14308	5.07973	5.18387	4.54406	2.3474	2.40026	3.65464	3.58941
ASMM10P019350	0.00407112	0.0429507	3.62172	up	noncoding	AK153769	AK153769	Genbank	1049	chr19	-	53528608	53529655		chr19:53528622-53529655	CTAACACGTTACCCCCACTTTTGTTACCTTTTAATTTTCCGTAATAAAAGTTCCTGAGAG	natural antisense	NM_001085390	Dusp5	dual specificity phosphatase 5	+	53529317	53541322	227.804	64.475	7.85001	5.99334	142.998	258.346	223.992	285.88	72.4698	43.7134	57.9934	83.7233	6.78768	7.9754	8.65135	7.98563	6.2619	5.78933	5.72092	6.20121
ASMM10P028507	0.0169614	0.0861569	2.6818	up	noncoding	ENSMUST00000121999	Gm11838	Ensembl	231	chr4	+	14766334	14766565		chr4:14766398+14766565	ATGTCTGCTTCAATGTGGCCAAATCACTGCAGAAGATAGGACCCATTCTTGATGACAGCA	intronic antisense	NM_028499	Lrrc69	leucine rich repeat containing 69	-	14665753	14796052	710.357	325.391	9.50273	8.07953	954.212	688.998	429.67	768.547	283.923	232.809	639.355	145.477	9.44763	9.39866	9.75216	9.41245	8.18136	8.13578	9.03925	6.96171
ASMM10P016754	0.000967691	0.0230503	8.68512	up	noncoding	AK087152	AK087152	Genbank	2182	chr1	+	66812314	66814493		chr1:66814374+66814493	CTGTGTCTGTGAAATGTTCCTTTAGTACAGCACTTAAGAGAAAACAGGAAGAAATTTAGA	intronic antisense	NM_001122738	Kansl1l	KAT8 regulatory NSL complex subunit 1-like	-	66719242	66817595	60.225	7.40988	5.88387	2.76532	46.903	60.7995	65.3684	67.8292	14.6395	5	5	5	5.138	5.84194	6.6954	5.86013	3.99781	2.40026	2.33788	2.32533
ASMM10P016754	0.000967691	0.0230503	8.68512	up	noncoding	AK087152	AK087152	Genbank	2182	chr1	+	66812314	66814493		chr1:66814374+66814493	CTGTGTCTGTGAAATGTTCCTTTAGTACAGCACTTAAGAGAAAACAGGAAGAAATTTAGA	intronic antisense	NM_177645	Kansl1l	KAT8 regulatory NSL complex subunit 1-like	-	66719242	66817595	60.225	7.40988	5.88387	2.76532	46.903	60.7995	65.3684	67.8292	14.6395	5	5	5	5.138	5.84194	6.6954	5.86013	3.99781	2.40026	2.33788	2.32533
ASMM10P003643	0.0323025	0.122074	2.30892	up	noncoding	ENSMUST00000172883	Magohb	Ensembl	460	chr6	-	131284522	131293131		chr6:131288100-131293071	TTTCGGCCGGACGGCCTATGTCCACAAGAGTGTAATGGAAGAACTGAAGAGAATTATTGA	exon sense-overlapping	NM_025564	Magohb	mago-nashi homolog B (Drosophila)	-	131284388	131293244	649.791	237.195	9.03791	7.83069	851.747	763.538	128.032	855.847	224.764	185.86	260.897	277.259	9.29143	9.54509	7.74713	9.56797	7.86411	7.80908	7.77781	7.87176
ASMM10P001769	0.0380351	0.134036	2.10615	up	noncoding	ENSMUST00000133902	Eif4g3	Ensembl	3765	chr4	+	138177916	138208508		chr4:138183328+138188045	TGAGGCCGACCGAAGCAAAACGAGGGAGCTAGGAGGCCACGCAGTGCATAGAGGAGCTGA	exon sense-overlapping	NM_001256195	Eif4g3	eukaryotic translation initiation factor 4 gamma, 3	+	137993455	138207079	113.789	54.841	6.80714	5.73253	163.163	84.0904	120.425	87.4783	57.168	40.6326	83.2752	38.2881	6.99271	6.32945	7.65757	6.24881	5.93469	5.68045	6.21473	5.10025
ASMM10P001769	0.0380351	0.134036	2.10615	up	noncoding	ENSMUST00000133902	Eif4g3	Ensembl	3765	chr4	+	138177916	138208508		chr4:138183328+138188045	TGAGGCCGACCGAAGCAAAACGAGGGAGCTAGGAGGCCACGCAGTGCATAGAGGAGCTGA	exon sense-overlapping	NM_001256198	Eif4g3	eukaryotic translation initiation factor 4 gamma, 3	+	137993455	138207079	113.789	54.841	6.80714	5.73253	163.163	84.0904	120.425	87.4783	57.168	40.6326	83.2752	38.2881	6.99271	6.32945	7.65757	6.24881	5.93469	5.68045	6.21473	5.10025
ASMM10P001769	0.0380351	0.134036	2.10615	up	noncoding	ENSMUST00000133902	Eif4g3	Ensembl	3765	chr4	+	138177916	138208508		chr4:138183328+138188045	TGAGGCCGACCGAAGCAAAACGAGGGAGCTAGGAGGCCACGCAGTGCATAGAGGAGCTGA	exon sense-overlapping	NM_172703	Eif4g3	eukaryotic translation initiation factor 4 gamma, 3	+	137993455	138207079	113.789	54.841	6.80714	5.73253	163.163	84.0904	120.425	87.4783	57.168	40.6326	83.2752	38.2881	6.99271	6.32945	7.65757	6.24881	5.93469	5.68045	6.21473	5.10025
ASMM10P013759	0.00495255	0.0472297	13.4367	up	noncoding	NR_004432	Rnu12	RefSeq	150	chr15	+	83149644	83149794		chr15:83149704+83149794	TTATGTGAGAAGAATTTTTGAGCGGGTATAGGTTGCAATCTGAGGCGACCCGCCTACTTT	bidirectional	NM_178627	Poldip3	polymerase (DNA-directed), delta interacting protein 3	-	83125977	83149336	1028.75	70.2371	9.87024	6.12213	228.229	1312.61	1131.39	1442.77	91.4281	68.8126	68.1215	52.586	7.46963	10.3417	11.3445	10.3251	6.58184	6.40706	5.94287	5.55675
ASMM10P054697	0.029413	0.115581	2.13848	up	noncoding	ENSMUST00000174039	1110038B12Rik	Ensembl	934	chr17	-	34950241	34952434	ENSMUST00000172531	chr17:34952099-34952150	TAGCACAATGGTAAGCGCATGCTGGCGAGAGGTAGGCGGTGTGAGGAGGGGCTGGTTTCG	intergenic							57.835	25.9189	5.81992	4.72333	42.4985	58.931	68.9653	60.9452	24.1458	19.6539	23.1177	36.7584	4.9957	5.79684	6.78022	5.70692	4.71139	4.68121	4.46237	5.03837
ASMM10P056622	0.00552126	0.0496519	2.47112	up	noncoding	TCONS_00036299	TCONS_00036299	Alexander et al 2013	75	chrX	-	150496912	150502531		chrX:150496922-150502485	AACAACGTGTTTCTTGCAAAGGCCCCTTTCTGAGAAGAATTGCAAGGCTCTAACTTTGGG	intergenic							76.9123	27.7969	6.12581	4.82065	54.5779	95.2477	40.5927	117.231	25.0414	18.931	33.3941	33.8212	5.36075	6.51306	5.95021	6.67922	4.76238	4.63028	4.97133	4.9186
ASMM10P057046	0.0166622	0.0855963	2.55515	up	noncoding	uc009lyv.1	Nr2c2ap	UCSC_knowngene	426	chr8	+	70131332	70132654		chr8:70132013+70132586	CTCTGACCAGGTTCACGGGGTGGGGAGGCACTCAGCAAGATTGTAGATTTCTACCCTGAG	exon sense-overlapping	NM_001025586	Nr2c2ap	nuclear receptor 2C2-associated protein	+	70131332	70133748	162.899	71.5962	7.38654	6.03314	179.806	159.674	138.511	173.606	67.6565	61.4389	122.228	35.0616	7.12782	7.28152	7.87591	7.26093	6.16527	6.25373	6.74335	4.9702
ASMM10P057046	0.0166622	0.0855963	2.55515	up	noncoding	uc009lyv.1	Nr2c2ap	UCSC_knowngene	426	chr8	+	70131332	70132654		chr8:70132013+70132586	CTCTGACCAGGTTCACGGGGTGGGGAGGCACTCAGCAAGATTGTAGATTTCTACCCTGAG	exon sense-overlapping	NM_001025587	Nr2c2ap	nuclear receptor 2C2-associated protein	+	70131332	70133748	162.899	71.5962	7.38654	6.03314	179.806	159.674	138.511	173.606	67.6565	61.4389	122.228	35.0616	7.12782	7.28152	7.87591	7.26093	6.16527	6.25373	6.74335	4.9702
ASMM10P057046	0.0166622	0.0855963	2.55515	up	noncoding	uc009lyv.1	Nr2c2ap	UCSC_knowngene	426	chr8	+	70131332	70132654		chr8:70132013+70132586	CTCTGACCAGGTTCACGGGGTGGGGAGGCACTCAGCAAGATTGTAGATTTCTACCCTGAG	natural antisense	NM_001025589	Rfxank	regulatory factor X-associated ankyrin-containing protein	-	70130805	70139197	162.899	71.5962	7.38654	6.03314	179.806	159.674	138.511	173.606	67.6565	61.4389	122.228	35.0616	7.12782	7.28152	7.87591	7.26093	6.16527	6.25373	6.74335	4.9702
ASMM10P057046	0.0166622	0.0855963	2.55515	up	noncoding	uc009lyv.1	Nr2c2ap	UCSC_knowngene	426	chr8	+	70131332	70132654		chr8:70132013+70132586	CTCTGACCAGGTTCACGGGGTGGGGAGGCACTCAGCAAGATTGTAGATTTCTACCCTGAG	natural antisense	NM_011266	Rfxank	regulatory factor X-associated ankyrin-containing protein	-	70130805	70139197	162.899	71.5962	7.38654	6.03314	179.806	159.674	138.511	173.606	67.6565	61.4389	122.228	35.0616	7.12782	7.28152	7.87591	7.26093	6.16527	6.25373	6.74335	4.9702
ASMM10P018984	0.00176763	0.0293422	2.49999	up	noncoding	AK153777	AK153777	Genbank	3194	chr1	+	87945477	87948670		chr1:87948610+87948670	AATAAAGACCAAGGTTTTCAGTGTGGTCTACATTTAGAACAGGCAGATAGTAAACTATCC	natural antisense	NM_001033291	Usp40	ubiquitin specific peptidase 40	-	87945120	88008551	323.535	127.132	8.24472	6.92279	489.977	300.213	141.655	362.293	174.448	87.4087	104.208	142.463	8.54816	8.19628	7.90818	8.32625	7.49719	6.73421	6.52719	6.93258
ASMM10P018984	0.00176763	0.0293422	2.49999	up	noncoding	AK153777	AK153777	Genbank	3194	chr1	+	87945477	87948670		chr1:87948610+87948670	AATAAAGACCAAGGTTTTCAGTGTGGTCTACATTTAGAACAGGCAGATAGTAAACTATCC	natural antisense	NM_001198573	Usp40	ubiquitin specific peptidase 40	-	87945120	88008551	323.535	127.132	8.24472	6.92279	489.977	300.213	141.655	362.293	174.448	87.4087	104.208	142.463	8.54816	8.19628	7.90818	8.32625	7.49719	6.73421	6.52719	6.93258
ASMM10P048964	0.00823052	0.0599379	4.01091	up	noncoding	uc007kgm.1	AK217986	UCSC_knowngene	208	chr11	+	77293776	77293984	ENSMUST00000121455, ENSMUST00000145255, NM_010480	chr11:77293919+77293984	ATTTGGTTGCTGAGAAAGTGACTGTCATCACGAAGCATAACGACGATGAGCAGTATGCCT	intron sense-overlapping	NM_177710	Ssh2	slingshot homolog 2 (Drosophila)	+	77216424	77460219	2837.53	902.397	11.592	9.58803	3603.16	2457.59	2456.55	2832.81	860.13	877.307	1469.28	402.867	11.2848	11.2323	12.5572	11.2935	9.73687	10.0118	10.1965	8.40691
ASMM10P057112	0.0266351	0.109011	2.84846	up	noncoding	uc011wkb.1	Tpp2	UCSC_knowngene	3160	chr1	+	43934006	43990662		chr1:43971737+43972555	GAGAACACAGCTTCATTTAGCTTTAACTTCAAATTCATCTTGGGTTCAGTGTCCCAGCCA	exon sense-overlapping	NM_009418	Tpp2	tripeptidyl peptidase II	+	43934006	44002971	133.786	57.6543	7.03868	5.5285	204.614	107.091	111.321	112.119	26.6124	33.6285	135.137	35.239	7.32011	6.68868	7.53192	6.61403	4.85127	5.41147	6.87351	4.97776
ASMM10P040959	0.0162882	0.0846278	2.84167	up	noncoding	TCONS_00032366	XLOC_024028	Alexander et al 2013	954	chr8	+	110056105	110057415		chr8:110057321+110057415	ATGTGTTCCTTACTGGCCTCTCTTTCTCCTTCTGTCCTTCTCTGTCCTCCTATTTCTCTG	intergenic							14324.6	6125.02	13.9052	12.3985	9348.81	17240	11485.1	19224.4	4470.89	4886.54	7695.26	7447.41	12.6761	14.0914	14.7366	14.1167	12.0223	12.401	12.5775	12.5932
ASMM10P054887	0.00909163	0.0631613	2.49062	up	noncoding	ENSMUST00000054711	Gm6365	Ensembl	744	chr19	-	11877614	11878358		chr19:11877936-11877991	TGCTTAGGGGTGGGATGTCACTCCGAGGTCAAAACCTGCTCCGAGGTGGAGCCGTAGCTC	intergenic							341.454	155.846	8.47996	7.16346	441.841	279.25	325.445	319.28	156.53	90.819	241.339	134.696	8.40007	8.08628	9.28974	8.14374	7.34509	6.79068	7.66453	6.85353
ASMM10P054645	0.00595803	0.0514084	4.54636	up	noncoding	ENSMUST00000169268	Axin1	Ensembl	291	chr17	+	26188152	26188795		chr17:26188713+26188780	AGATCAGTAGACACCGGAAGGCAGGCCATGGGTATGTACACTGCAGGGACCTGTCCCAAA	exon sense-overlapping	NM_001159598	Axin1	axin 1	+	26138685	26195811	43.3115	8.8198	5.36901	3.1843	40.7647	34.3055	60.4882	37.6877	6.93228	9.61381	13.7331	5	4.93414	4.98525	6.56684	4.98982	2.94548	3.71699	3.7494	2.32533
ASMM10P054645	0.00595803	0.0514084	4.54636	up	noncoding	ENSMUST00000169268	Axin1	Ensembl	291	chr17	+	26188152	26188795		chr17:26188713+26188780	AGATCAGTAGACACCGGAAGGCAGGCCATGGGTATGTACACTGCAGGGACCTGTCCCAAA	exon sense-overlapping	NM_009733	Axin1	axin 1	+	26138685	26195811	43.3115	8.8198	5.36901	3.1843	40.7647	34.3055	60.4882	37.6877	6.93228	9.61381	13.7331	5	4.93414	4.98525	6.56684	4.98982	2.94548	3.71699	3.7494	2.32533
ASMM10P041080	9.29041e-05	0.0115044	3.64679	up	noncoding	NR_045696	9330133O14Rik	RefSeq	2836	chr8	+	122443655	122446476		chr8:122446416+122446476	AACCCATTACCCATTGCTCTATCAGTAAGCCAAATAAACTTGTTAATTCCTCCGTGTGAA	bidirectional	NM_138656	Mvd	mevalonate (diphospho) decarboxylase	-	122433595	122443422	997.168	298.554	10.0095	8.14287	1152.01	1056.23	586.895	1193.54	251.624	273.357	253.672	415.561	9.69606	10.0164	10.2799	10.0456	8.02188	8.35978	7.73794	8.45187
ASMM10P000019	0.00421437	0.0436804	6.19327	up	noncoding	uc009bpc.2	Tcrb	UCSC_knowngene	787	chr6	+	41533861	41539881	uc009bpf.2, uc009bpg.1, uc009bph.1, uc009bpn.2	chr6:41539340+41539644	GATGGCTATGGTCAAAAGAAAGAATTCATGAAGCCAGATGTGAAGATGAATACAAGAGCT	intergenic							1654.05	205.412	10.2005	7.56985	3736.35	1237.43	268.742	1373.68	322.016	193.167	136.462	170.003	11.3375	10.2521	8.96735	10.2452	8.35593	7.86435	6.88786	7.17125
ASMM10P053278	0.00123298	0.0252937	4.23633	up	noncoding	ENSMUST00000136359	H19	Ensembl	2286	chr7	-	142575528	142578143	NR_001592	chr7:142575546-142575593	GCCCCTCCTCACCAGGGCCTCACCAGAGGTCCTGGGTCCATCAATAAATACAGTTACAGT	intergenic							5587.42	1143.77	12.1204	10.0376	12228.5	4311.78	1183	4626.39	950.063	913.316	1124.36	1587.35	13.0555	12.0256	11.4106	11.99	9.86543	10.071	9.83853	10.3756
ASMM10P050860	0.0132249	0.0766591	2.90244	up	noncoding	AK171993	AK171993	Genbank	3887	chr12	+	68622865	68628954		chr12:68626718+68627708	TTTTTTGGCACATCAGTTGATTGACTATCAGGTGGGGGAAGGACTCTGCCCTTTATATCC	intergenic							161.528	57.407	7.34839	5.81112	104.463	173.399	177.719	190.53	73.9854	33.4037	59.091	63.1479	6.31114	7.40055	8.28022	7.40164	6.28961	5.40399	5.74755	5.80333
ASMM10P040955	0.0216481	0.0978083	9.56663	up	noncoding	uc009njr.1	AK008488	UCSC_knowngene	273	chr8	+	109986051	109986756		chr8:109986696+109986756	AGCAGCTGTTCTGGAGCTCTGCAAACCGCATCTAAACCAAGGTCTCATCTAAGGAAAAGG	intergenic							3586.64	282.808	11.2662	8.00818	437.135	6025.82	1387.24	6496.37	240.047	445.619	280.01	165.558	8.38684	12.5258	11.6607	12.4914	7.95729	9.06321	7.87254	7.13967
ASMM10P002862	0.00153996	0.0275822	2.33949	up	noncoding	ENSMUST00000152130	Pbk	Ensembl	416	chr14	+	65805936	65813108		chr14:65809294+65812965	AGGAAATCTGATCTCCAAGAGGGTTGTCTCATTCTCCTTGGGCCGTGAAAAAGATAAGTC	exon sense-overlapping	NM_023209	Pbk	PDZ binding kinase	+	65805910	65817822	136.045	56.1525	7.02682	5.80062	223.15	103.465	96.9065	120.659	46.0494	43.1695	74.6556	60.7354	7.43597	6.63858	7.3098	6.72293	5.61341	5.7709	6.06762	5.75056
ASMM10P024473	0.00276969	0.0361783	2.23006	up	noncoding	NR_033512	Gm6194	RefSeq	1712	chr3	-	8461386	8463098		chr3:8461529-8463098	TGTCCCTTCTGGCCAGTGTGTCAGAGGAGGAAGAATAAGGCTTTTATATTTGGATTTTTT	intergenic							1376.29	589.788	10.275	9.11791	2369.82	1279.68	441.99	1413.65	481.336	638.726	600.991	638.1	10.7029	10.3013	9.80247	10.2932	8.92158	9.55904	8.94844	9.04256
ASMM10P056773	0.00343134	0.0397077	3.35688	up	noncoding	uc007tvf.2	TCR-alpha chain	UCSC_knowngene	317	chr14	+	54205741	54220781		chr14:54205794+54220520	AACTCCAAGTCGTTCCAAACATCCAGAACCCAGAACCTGCTGTGTACCAGTTAAAAGATC	intergenic							113.683	27.4928	6.5724	4.82528	246.198	68.5606	63.1625	76.8092	31.4748	20.7737	27.9654	29.7571	7.57918	6.02637	6.63681	6.04723	5.08114	4.75805	4.72549	4.73643
ASMM10P010818	0.000199773	0.014154	3.4639	up	noncoding	ENSMUST00000130736	Prkcd	Ensembl	2517	chr14	-	30600261	30626172		chr14:30600789-30601168	CTGGGTATATGTGAGATGATACTAAACTATCCGGCAGAAACTACCCTGTGGAGCCAAGTT	exon sense-overlapping	NM_011103	Prkcd	protein kinase C, delta	-	30595353	30626208	200.541	52.9808	7.54204	5.74964	356.626	163.209	108.225	174.104	62.6621	42.9278	54.409	51.9244	8.10262	7.3132	7.48735	7.26498	6.05817	5.76296	5.63814	5.53928
ASMM10P020427	0.00312106	0.0381746	25.079	up	noncoding	ENSMUST00000147219	Lcn2	Ensembl	1374	chr2	-	32384632	32387722		chr2:32385073-32385182	TTGAGAGACATTTTGCTTTCAAGTGACTTGGGTAGAAGACTCTGGGCTACACAGAGCCAT	exon sense-overlapping	NM_008491	Lcn2	lipocalin 2	-	32384636	32387739	1173.52	32.0195	9.57706	4.92865	170.117	1934.05	356.477	2233.44	46.1151	20.767	16.8992	44.2966	7.04655	10.8795	9.4386	10.9436	5.61531	4.75759	4.03213	5.30958
ASMM10P049521	0.019181	0.0922019	3.51732	up	noncoding	ENSMUST00000152860	Ddx42	Ensembl	445	chr11	+	106236995	106238824		chr11:106238750+106238824	ACCATCATAGTTTTCTGAAGAGAAGTGCACACGTCTTGACCGGGTTGAGAACTTGGACAA	exon sense-overlapping	NM_028074	Ddx42	DEAD (Asp-Glu-Ala-Asp) box polypeptide 42	+	106216925	106249140	37.4788	11.0172	5.03513	3.22066	67.6112	24.8657	25.4769	31.9614	12.8802	5	21.1885	5	5.67653	4.49848	5.23626	4.72927	3.81614	2.40026	4.3409	2.32533
ASMM10P030682	0.0126319	0.0748361	2.61429	up	noncoding	ENSMUST00000162286	Gm16228	Ensembl	809	chr5	-	99610624	99611433		chr5:99611251-99611433	ACATCATAAATCTGAAGAGGACCTGGGAGAAGCTGCTGCTCATAGCTTGCTCTATTGTTG	intergenic							6748.21	3157.67	12.8326	11.4462	9385.27	5444.02	5937.06	6226.47	3346.1	2268.18	4653.08	2363.31	12.6817	12.3739	13.8434	12.4314	11.636	11.338	11.854	10.9568
ASMM10P010535	0.018889	0.0915418	3.66946	up	noncoding	AK086406	AK086406	Genbank	1213	chr13	+	102865845	102867057		chr13:102866924+102867057	AACCTCATCCTCTATGGTCTGCAGAATGGTGATACAATTACCAGCTATCTGCTGGGTATG	intronic antisense	NM_175171	Mast4	microtubule associated serine/threonine kinase family member 4	-	102732488	103334492	41.0706	10.2559	5.07635	3.20078	31.1709	60.2464	12.9358	59.9294	5	7.34778	6.2462	22.4297	4.55315	5.82993	4.23995	5.68237	2.3474	3.38613	2.74112	4.32847
ASMM10P002096	0.0161892	0.0843659	2.31423	up	noncoding	ENSMUST00000139258	Mcfd2	Ensembl	353	chr17	-	87258782	87265863		chr17:87258832-87264140	TCTGAGGCAGGAAGCGTTTCTCTCTCTGGGCTGCTATACAGAAATAGTCTCTGGATCCTT	exon sense-overlapping	NM_176808	Mcfd2	multiple coagulation factor deficiency 2	-	87254442	87265947	329.144	158.097	8.44526	7.23472	366.814	305.374	310.717	333.673	119.407	198.124	193.276	121.582	8.1406	8.22063	9.21446	8.20534	6.95754	7.90585	7.35942	6.71609
ASMM10P052381	0.0486314	0.153856	4.60793	up	noncoding	2_00007359	Tbce	Lei Sun et al 2012	259	chr13	+	14021502	14024860		chr13:14022806+14022893	AACAATCTTAGATGGCCTTAAATGCTCTTGAGACTGCCCTGATGTTATCCCCAGCTTTGG	intronic antisense	NM_178337	Tbce	tubulin-specific chaperone E	-	13997950	14039600	11032.8	4108.71	13.5205	11.3164	8151.53	9501.08	15947.4	10531.4	2177.34	2194.36	10966.2	1096.96	12.4847	13.1894	15.2138	13.1943	11.0415	11.2856	13.0967	9.84198
ASMM10P026693	0.000407919	0.0177437	2.43002	up	noncoding	ENSMUST00000118541	Gm11779	Ensembl	368	chr4	-	4978506	4978874		chr4:4978520-4978801	CTTTGCCCAGTGTCCCAAAGCAGTTCACAATTCCATGACAGCTCCGTAGCCCGGCACTGA	intergenic							212.121	91.5726	7.77834	6.49737	245.529	201.084	181.602	220.269	85.7947	73.6453	97.2256	109.625	7.57372	7.61605	8.31621	7.60735	6.49219	6.5021	6.42851	6.56668
ASMM10P025604	0.0195699	0.0931472	8.44237	up	noncoding	AK005652	AK005652	Genbank	675	chr3	+	8462428	8463102		chr3:8463042+8463102	TCGCCCGGCCCGCCCGCTCCCTTACCAGTTTATAACTTCTATGAATATTCCCATTTAAAG	intergenic							11255	1303.7	13.2756	10.1979	2189.5	13806.6	13057.4	15966.5	1253.75	1261.75	829.791	1869.5	10.5958	13.7515	14.9435	13.8113	10.2609	10.5122	9.40367	10.6149
ASMM10P047354	0.00529259	0.0487884	2.07266	up	noncoding	AK155118	AK155118	Genbank	1358	chr1	-	90227159	90228526		chr1:90227173-90228182	TGGCTCTGCCCCACCTCTGATTTCTCCACTCTATTTGCCTTTGGGAAGCTCAAATTTAAA	intergenic							1131.55	572.614	10.1045	9.05298	1147.58	1386.25	473.263	1519.11	571.714	440.893	472.271	805.577	9.69016	10.4142	9.91334	10.4001	9.1712	9.05035	8.59693	9.39342
ASMM10P032332	0.0041226	0.0433466	3.7049	up	noncoding	ENSMUST00000140833	Gm15728	Ensembl	3492	chr5	+	117389138	117393498		chr5:117393025+117393498	TCCTGCCTGGTGTTGAAAGAAAATGAAATGTAAGACCAGTGATCCATGCAACTCATGGCA	bidirectional	NM_028128	Rfc5	replication factor C (activator 1) 5	-	117379144	117389023	81.5213	20.1929	6.28933	4.3999	46.6869	97.742	78.2905	103.366	23.8691	17.608	19.1273	20.1673	5.13215	6.55187	6.97626	6.49705	4.6953	4.5321	4.19944	4.17276
ASMM10P049195	0.0146097	0.0804615	3.1373	up	noncoding	ENSMUST00000120917	Gm11502	Ensembl	1211	chr11	+	93650758	93651969		chr11:93651875+93651969	GATGTCCCAGTGGTAGAAGGAAAGAGAACAACTGCTTTGAACCCATAATCTCAAATCCCG	intergenic							95.1024	36.8696	6.55434	4.90482	118.369	90.5131	69.6501	101.878	26.842	16.6092	85.5303	18.497	6.50824	6.43966	6.79364	6.47582	4.86261	4.46063	6.25232	4.04371
ASMM10P017839	0.000414165	0.017764	2.3074	up	noncoding	AK031720	AK031720	Genbank	3246	chr18	-	46500492	46503731		chr18:46500506-46501748	TTTCTTTTTCAAGCTCTAGGATTATAGAAATGAGCCTGGTTAAAAAGTCCTCCTTCACCC	intergenic							485.536	203.9	8.83904	7.63278	666.547	520.292	198.217	557.086	201.346	200.474	202.319	211.461	8.9638	8.99134	8.45292	8.94811	7.70031	7.92198	7.42389	7.48493
ASMM10P003759	0.0030453	0.037715	3.25843	up	noncoding	ENSMUST00000174829	Neat1	Ensembl	1030	chr19	-	5843680	5845259		chr19:5844948-5845206	AGGCTATCCCTGCTGTCTGCTGGCACTTGACGTCCAGGAGGGTGGACTTAGCTTCGCTGG	intergenic							370.789	120.576	8.56893	6.86475	245.699	429.81	301.944	505.705	124.351	84.1242	150.165	123.663	7.57587	8.72155	9.16729	8.81102	7.01765	6.68278	7.01844	6.74016
ASMM10P002547	4.00035e-05	0.00985211	4.06385	up	noncoding	ENSMUST00000146508	Golt1b	Ensembl	367	chr6	+	142387252	142401710		chr6:142387374+142396187	GATACGCAGAGGGCTTTTTCCCAGTGGTCGTTGGCTTTATCAGAAGAGTACCTGTCCTCG	exon sense-overlapping	NM_025872	Golt1b	golgi transport 1 homolog B (S. cerevisiae)	+	142387242	142403858	397.46	98.8433	8.62362	6.60077	370.383	469.145	218.921	531.389	109.688	72.099	113.643	99.9432	8.15836	8.84531	8.6121	8.8787	6.83765	6.47326	6.65158	6.44059
ASMM10P047843	2.57726e-05	0.00900521	5.3527	up	noncoding	ENSMUST00000155399	Hn1	Ensembl	696	chr11	-	115500381	115514371		chr11:115500404-115500665	CAAGCCAGCTCACGAGTATCAAGGTTTAATATGCTAGAAATGTACTACAAAAAACAAAAC	exon sense-overlapping	NM_008258	Hn1	hematological and neurological expressed sequence 1	-	115497352	115514370	168.33	32.1985	7.42199	5.00172	186.02	176.543	127.402	183.353	29.2408	22.4789	26.9012	50.1731	7.17959	7.42592	7.73925	7.34318	4.97588	4.86341	4.67686	5.49073
ASMM10P033460	0.0242312	0.103762	2.47472	up	noncoding	NR_045482	1810020O05Rik	RefSeq	1047	chr6	-	87675592	87690847		chr6:87680199-87680271	ACAGAATTACCTCTCAGCTATGGTGGATTTTCAGGACCCAAAGGAAGAGGAGAAGAAAGC	intergenic							31.353	12.8284	4.89975	3.59249	37.0789	31.7715	26.2749	30.2865	21.2211	5.86566	16.8677	7.35912	4.79755	4.86982	5.28374	4.64791	4.52112	3.11214	4.0293	2.70739
ASMM10P026266	0.00642294	0.0529588	2.19056	up	noncoding	AK138213	AK138213	Genbank	1564	chr3	+	97681185	97682748		chr3:97682567+97682748	TAATTTCATTCTCACCGAGTCCTCTTGCTACAGGTGAAGTCTCATATCATCCATCGAGAC	intergenic							46.4114	20.7445	5.47545	4.34415	59.1813	44.0359	34.8897	47.5388	11.7361	17.6792	19.3114	34.2515	5.48012	5.3701	5.71266	5.3389	3.69094	4.5373	4.21232	4.93602
ASMM10P001700	0.00565296	0.0501612	2.7533	up	noncoding	ENSMUST00000132679	Ctcf	Ensembl	1554	chr8	+	105636567	105681647		chr8:105643630+105666658	TTTGCAGCCACGGAGAGGTACTCGTCCTCACAAGTGCCCAGACTGCGATATGGCCTTTGT	exon sense-overlapping	NM_181322	Ctcf	CCCTC-binding factor	+	105636537	105682922	46.3206	15.4177	5.43324	3.97208	70.4262	34.0701	44.9354	35.8508	12.2078	12.4059	23.0856	13.9715	5.73642	4.97517	6.10917	4.91222	3.7443	4.05938	4.46024	3.62441
ASMM10P051247	0.0021459	0.0326465	5.08557	up	noncoding	ENSMUST00000181496	Mirg	Ensembl	1906	chr12	+	109737779	109741503		chr12:109741440+109741503	AATGGCCCAACAGCACAGTCAAGGAAGCTAAACAGGGAATTGGATTAGTTTAATGGAATT	intergenic							243.644	41.0591	7.69367	5.34726	173.894	328.738	74.4758	397.468	53.0833	26.3389	32.9281	51.886	7.07888	8.32975	6.89942	8.46662	5.82428	5.07453	4.95215	5.53807
ASMM10P011951	0.000315316	0.0157392	19.1204	up	noncoding	uc007tub.1	TCR-alpha chain	UCSC_knowngene	319	chr14	+	54157284	54220781	uc007tsk.1, uc007tsl.1, uc007tsv.1, uc007tug.1, uc007tuh.2, uc007tuj.2, uc007tuk.3, uc007tul.2, uc007tum.1, uc007tup.1, uc007tut.2, uc007tuv.2, uc007tux.1, uc007tuy.2, uc007tvc.2, uc007tvd.2, uc007tvf.2, uc007tvg.1, uc007tvl.1, uc029ski.1	chr14:54220648+54220781	ATCACTGACAAAACTGTGCTGGACATGAAAGCTATGGATTCCAAGAGCAATGGGGCCATT	intergenic							179.474	6.29837	6.95269	2.69565	481.981	75.4971	77.2895	83.1275	7.47476	5	6.87395	5.84477	8.52347	6.16485	6.95511	6.16733	3.05538	2.40026	2.83595	2.49103
ASMM10P053495	0.031886	0.121131	2.00115	up	noncoding	TCONS_00034010	XLOC_025158	Alexander et al 2013	793	chr9	+	64776902	64779338		chr9:64776910+64776982	AAAGAATACAGTATCTTCCCCTCCTCCTCCTCATAGAAGGGAATGAGAATAAGCCTGGAG	intergenic							10964.6	6944.7	13.5495	12.5487	11871.4	11305.8	8869.73	11811.5	4254.16	5562.59	9794.51	8167.55	13.0124	13.4375	14.384	13.3641	11.9629	12.5768	12.9305	12.7246
ASMM10P003005	0.0297803	0.116572	2.04122	up	noncoding	ENSMUST00000154604	Catsper2	Ensembl	2293	chr2	-	121392630	121413609		chr2:121399446-121410137	TCTTTCTGAACACCTTTGTGCTGATGGTTGAAATAGGAGACAGCACTCTGAATCACTAAG	exon sense-overlapping	NM_153075	Catsper2	cation channel, sperm associated 2	-	121394354	121413792	63.7424	28.3539	5.80968	4.78024	57.0536	82.1285	25.0117	90.7757	23.306	16.1826	46.8432	27.0838	5.42608	6.29457	5.21166	6.30639	4.66185	4.42443	5.43153	4.60317
ASMM10P056953	0.0237133	0.10252	2.84366	up	noncoding	uc008wxp.1	AK185715	UCSC_knowngene	203	chr5	-	31199780	31200147		chr5:31199784-31199970	TGGACCTGCCGGGGCTGTGGACAGGAACTGGAGGAGGACTCACAGTGGTGAGAAACCCTT	exon sense-overlapping	NM_001177901	Zfp513	zinc finger protein 513	-	31198980	31202042	30.3977	11.6878	4.85546	3.34771	33.0376	24.6979	29.6435	34.2118	15.5568	5	18.5791	7.61521	4.6364	4.48733	5.46292	4.83519	4.08109	2.40026	4.16202	2.74749
ASMM10P056953	0.0237133	0.10252	2.84366	up	noncoding	uc008wxp.1	AK185715	UCSC_knowngene	203	chr5	-	31199780	31200147		chr5:31199784-31199970	TGGACCTGCCGGGGCTGTGGACAGGAACTGGAGGAGGACTCACAGTGGTGAGAAACCCTT	exon sense-overlapping	NM_175311	Zfp513	zinc finger protein 513	-	31198980	31202303	30.3977	11.6878	4.85546	3.34771	33.0376	24.6979	29.6435	34.2118	15.5568	5	18.5791	7.61521	4.6364	4.48733	5.46292	4.83519	4.08109	2.40026	4.16202	2.74749
ASMM10P030073	0.0108222	0.0693727	3.69611	up	noncoding	AK047207	AK047207	Genbank	526	chr4_GL456350_random	-	225598	226124	ENSMUST00000169242, NR_033506, uc029vco.1	chr4_GL456350_random:225622-226124	GGGGCCAAAGGTAAAGCGATAAGGGAAAAATTGTGATGTTCTCAATTTAATTATGAAAGT	intergenic							184.129	49.1892	7.33234	5.44633	275.25	189.189	57.3791	214.699	91.0945	24.7438	54.0857	26.8328	7.73744	7.52987	6.49071	7.57132	6.57663	4.9907	5.62787	4.59011
ASMM10P040749	0.0228083	0.100462	2.41801	up	noncoding	TCONS_00032337	XLOC_023901	Alexander et al 2013	1266	chr8	+	91060754	91062641		chr8:91062220+91062641	GACCATGGAGCATCAAACAATCTCTCAAAATGTAAGAGTAAAGCAGAAAAGGTACTTTCT	intergenic							43.4177	17.9055	5.40199	4.12817	38.4686	44.37	41.6177	49.2144	31.6274	13.7289	12.225	14.0405	4.85004	5.38119	5.98683	5.38993	5.08843	4.19944	3.5933	3.63153
ASMM10P012546	0.0387208	0.135302	2.70183	up	noncoding	AK089171	AK089171	Genbank	1104	chr15	-	51882725	51883829		chr15:51882739-51883829	TACCACACACATACACAGCACTTGGAGGGTGAGAAGGGGAGAAACTGGAGATAATTTTAT	natural antisense	NM_030132	Utp23	UTP23, small subunit (SSU) processome component, homolog (yeast)	+	51877440	51884622	31.6403	10.0726	4.8287	3.39476	24.7579	21.4022	54.1728	26.2284	12.1021	5.5203	10.5883	12.0798	4.22053	4.27109	6.3986	4.42458	3.73127	3.03773	3.40525	3.4048
ASMM10P010158	3.06028e-05	0.00944301	3.79806	up	noncoding	NR_073122	Ube2w	RefSeq	3036	chr1	-	16568673	16619338		chr1:16585382-16602261	CAATCACGCAGTCATGTTTACTGGTGAAAATATTCCCATTCATCCTCATGTGTATAGCAA	exon sense-overlapping	ENSMUST00000117146	Ube2w	ubiquitin-conjugating enzyme E2W (putative)	-	16569781	16619489	255.867	68.8854	7.99132	6.06606	381.78	232.693	169.023	239.973	53.5486	46.7678	85.1782	90.0468	8.20183	7.83021	8.20313	7.7301	5.83805	5.8815	6.24492	6.29976
ASMM10P010158	3.06028e-05	0.00944301	3.79806	up	noncoding	NR_073122	Ube2w	RefSeq	3036	chr1	-	16568673	16619338		chr1:16585382-16602261	CAATCACGCAGTCATGTTTACTGGTGAAAATATTCCCATTCATCCTCATGTGTATAGCAA	exon sense-overlapping	NM_001271016	Ube2w	ubiquitin-conjugating enzyme E2W (putative)	-	16540787	16619338	255.867	68.8854	7.99132	6.06606	381.78	232.693	169.023	239.973	53.5486	46.7678	85.1782	90.0468	8.20183	7.83021	8.20313	7.7301	5.83805	5.8815	6.24492	6.29976
ASMM10P010158	3.06028e-05	0.00944301	3.79806	up	noncoding	NR_073122	Ube2w	RefSeq	3036	chr1	-	16568673	16619338		chr1:16585382-16602261	CAATCACGCAGTCATGTTTACTGGTGAAAATATTCCCATTCATCCTCATGTGTATAGCAA	exon sense-overlapping	NM_001271017	Ube2w	ubiquitin-conjugating enzyme E2W (putative)	-	16568673	16619338	255.867	68.8854	7.99132	6.06606	381.78	232.693	169.023	239.973	53.5486	46.7678	85.1782	90.0468	8.20183	7.83021	8.20313	7.7301	5.83805	5.8815	6.24492	6.29976
ASMM10P045848	0.000378723	0.0170508	7.46956	up	noncoding	ENSMUST00000121310	Gm8682	Ensembl	498	chrX	+	160036320	160036818		chrX:160036569+160036818	TCTATAATGCAAACTATAAGACCAAGGAAGAGCAAGAAGGACCTGGTGTTCATCTTCTGG	intron sense-overlapping	NM_001163085	Map3k15	mitogen-activated protein kinase kinase kinase 15	+	159988432	160123351	373.849	58.3539	8.59998	5.69895	399.866	385.37	264.038	446.123	29.309	50.6965	112.708	40.7018	8.26587	8.56821	8.93583	8.62999	4.97866	5.98951	6.64051	5.18714
ASMM10P048842	0.0235753	0.10236	2.00159	up	noncoding	ENSMUST00000142220	Rabep1	Ensembl	4173	chr11	+	70844781	70941303		chr11:70935033+70935120	AGAGAGCACTTTTTCCCATAGTGTATCTCTGACTCTTTGGGGGAATTTTATGGAAAAAAT	exon sense-overlapping	NM_019400	Rabep1	rabaptin, RAB GTPase binding effector protein 1	+	70844762	70943105	29.9955	14.2771	4.83446	3.83332	23.705	34.06	27.5767	34.6403	15.8572	6.24511	17.7767	17.2295	4.15857	4.97458	5.35039	4.85432	4.107	3.18339	4.10139	3.94148
ASMM10P031936	0.00235902	0.0338136	7.39308	up	noncoding	AK138403	AK138403	Genbank	1724	chr5	+	83139174	83141257	AK083524, AK139771, AK145129, ENSMUST00000144826, uc008lsd.2	chr5:83141197+83141257	TAATATTGTGTCAGATTCCTGTTATGTGGTCAATGCAGTAAATCTTTTAGAAGTGGCTGG	intergenic							578.498	102.386	9.22261	6.33643	664.907	594.388	370.584	684.111	104.379	62.1338	211.328	31.7009	8.96153	9.18273	9.50422	9.24195	6.76554	6.2679	7.48531	4.82697
ASMM10P026105	9.37592e-05	0.0115044	4.65707	up	noncoding	ENSMUST00000131354	Tpm3	Ensembl	2374	chr3	+	90079664	90089596		chr3:90089536+90089596	ACTTGGAGAAAGGAAAAGCACTTTGGGTTGACAGAAGTAGGATGAAAATTTAGGTCTGTT	exon sense-overlapping	NM_001253738	Tpm3	tropomyosin 3, gamma	+	90079520	90100902	558.516	123.386	9.10755	6.88813	693.968	621.677	276.578	641.842	173.232	99.3782	127.96	92.972	9.01498	9.24713	9.01498	9.15313	7.48828	6.9139	6.80428	6.34606
ASMM10P026105	9.37592e-05	0.0115044	4.65707	up	noncoding	ENSMUST00000131354	Tpm3	Ensembl	2374	chr3	+	90079664	90089596		chr3:90089536+90089596	ACTTGGAGAAAGGAAAAGCACTTTGGGTTGACAGAAGTAGGATGAAAATTTAGGTCTGTT	exon sense-overlapping	NM_001253740	Tpm3	tropomyosin 3, gamma	+	90079520	90100902	558.516	123.386	9.10755	6.88813	693.968	621.677	276.578	641.842	173.232	99.3782	127.96	92.972	9.01498	9.24713	9.01498	9.15313	7.48828	6.9139	6.80428	6.34606
ASMM10P026105	9.37592e-05	0.0115044	4.65707	up	noncoding	ENSMUST00000131354	Tpm3	Ensembl	2374	chr3	+	90079664	90089596		chr3:90089536+90089596	ACTTGGAGAAAGGAAAAGCACTTTGGGTTGACAGAAGTAGGATGAAAATTTAGGTCTGTT	exon sense-overlapping	NM_001271764	Tpm3	tropomyosin 3, gamma	+	90079520	90100902	558.516	123.386	9.10755	6.88813	693.968	621.677	276.578	641.842	173.232	99.3782	127.96	92.972	9.01498	9.24713	9.01498	9.15313	7.48828	6.9139	6.80428	6.34606
ASMM10P026105	9.37592e-05	0.0115044	4.65707	up	noncoding	ENSMUST00000131354	Tpm3	Ensembl	2374	chr3	+	90079664	90089596		chr3:90089536+90089596	ACTTGGAGAAAGGAAAAGCACTTTGGGTTGACAGAAGTAGGATGAAAATTTAGGTCTGTT	exon sense-overlapping	NM_022314	Tpm3	tropomyosin 3, gamma	+	90072650	90100902	558.516	123.386	9.10755	6.88813	693.968	621.677	276.578	641.842	173.232	99.3782	127.96	92.972	9.01498	9.24713	9.01498	9.15313	7.48828	6.9139	6.80428	6.34606
ASMM10P051110	0.00288595	0.0366137	6.8675	up	noncoding	uc007orz.1	AK131831	UCSC_knowngene	842	chr12	+	99563840	99620038		chr12:99619973+99620038	GTCCTCGACTTTCTTTTGGGATATAATTAAAGTTTTGCACACTTTCCTAAAGTGTGTTCT	intergenic							40.0855	5	5.1325	2.35272	43.5734	25.5517	68.74	22.4767	5	5	5	5	5.03473	4.53779	6.77392	4.18357	2.3474	2.40026	2.33788	2.32533
ASMM10P607	0.0011747	0.0247652	6.40695	up	noncoding	uc.193-	uc.193	UCR	322	chr9	-	88453334	88453656		chr9:88453387-88453446	GTATTTTGTGGCTGAAAAAGCAGCCTTGCTTCTTCAGATATTGTAGTTATTTGGATGTAT	exon sense-overlapping	NM_019796	Syncrip	synaptotagmin binding, cytoplasmic RNA interacting protein	-	88449737	88482397	932.528	173.658	9.84904	7.1694	1311.11	939.802	443.123	1036.08	152.442	129.65	343.834	68.7067	9.87277	9.86031	9.80675	9.85634	7.3098	7.29164	8.15825	5.91793
ASMM10P057353	0.00128299	0.0255567	7.4234	up	noncoding	uc012fsn.1	Pik3c2a	UCSC_knowngene	5158	chr7	-	116337275	116368189		chr7:116350093-116351797	GCTTCAAAAGATGATTCCTTCAGGATTGCCAGAACTCACAAGTATTCAGGATCTGAAATA	exon sense-overlapping	NM_011083	Pik3c2a	phosphatidylinositol 3-kinase, C2 domain containing, alpha polypeptide	-	116337275	116443458	58.6339	9.02383	5.82448	2.9324	49.2096	64.6114	46.4242	74.2903	5.52618	5	20.5691	5	5.20882	5.93043	6.16037	5.99829	2.70299	2.40026	4.301	2.32533
ASMM10P057136	0.0153207	0.0821966	3.71499	up	noncoding	uc011xhy.1	Gzmm	UCSC_knowngene	1126	chr10	+	79689019	79695260		chr10:79689466+79694123	AACACTGTGGGCAGGCTACAGAACCTGAAGCTGGTGCTTGGCCTGCACAACCTCCATGAT	exon sense-overlapping	NM_008504	Gzmm	granzyme M (lymphocyte met-ase 1)	+	79689019	79695260	41.5539	11.8595	5.30124	3.40788	25.8001	41.6536	53.0993	45.6626	9.59646	5	18.4759	14.3656	4.27917	5.28124	6.36624	5.27833	3.40881	2.40026	4.15568	3.66679
ASMM10P001393	0.0204139	0.0951788	2.31743	up	noncoding	ENSMUST00000127690	Fundc1	Ensembl	637	chrX	-	17557897	17571624		chrX:17568060-17569253	CATTCCAAAGGTGTGCAGGATTTTTATTCCAGAAGGTTGGAAAACTTGCTGCAACTGCAG	exon sense-overlapping	NM_028058	Fundc1	FUN14 domain containing 1	-	17556568	17572297	263.838	112.401	7.86101	6.64848	452.66	240.793	93.0277	268.872	101.363	67.8301	206.419	73.9935	8.4321	7.87605	7.24633	7.88956	6.7205	6.38803	7.45299	6.03241
ASMM10P019820	5.6412e-05	0.010522	4.24768	up	noncoding	ENSMUST00000181307	Gm26902	Ensembl	3100	chr19	+	34474832	34481546		chr19:34481373+34481546	GCAAGCAAGCCAAACACTCAGAACAAAATGAAAACAAACCAGTCTTTAAAATTTCAAAGC	natural antisense	NM_009890	Ch25h	cholesterol 25-hydroxylase	-	34473783	34475135	71.2993	15.8306	6.13979	4.05311	70.0902	75.9574	61.7689	77.3809	16.6749	13.2188	13.6895	19.7392	5.72809	6.17357	6.60104	6.05645	4.17845	4.14604	3.74499	4.14296
ASMM10P003519	0.0356919	0.129114	2.24943	up	noncoding	ENSMUST00000168709	Gm20460	Ensembl	1572	chr17	-	34614483	34627349		chr17:34615792-34617663	TTTCTATGATGCCAATGAGACAGTTCTGGAGATGGAGGAGCAGCCGCCAGAGAGGCCCAC	exon sense-overlapping	NM_019441	Ppt2	palmitoyl-protein thioesterase 2	-	34616661	34627097	85.6758	39.0875	6.25428	5.08471	120.209	89.4374	32.4723	100.585	25.2148	19.3975	82.8823	28.8553	6.52971	6.42243	5.60625	6.45872	4.77286	4.66214	6.20835	4.69551
ASMM10P003519	0.0356919	0.129114	2.24943	up	noncoding	ENSMUST00000168709	Gm20460	Ensembl	1572	chr17	-	34614483	34627349		chr17:34615792-34617663	TTTCTATGATGCCAATGAGACAGTTCTGGAGATGGAGGAGCAGCCGCCAGAGAGGCCCAC	exon sense-overlapping	NM_152922	Egfl8	EGF-like domain 8	-	34613349	34615971	85.6758	39.0875	6.25428	5.08471	120.209	89.4374	32.4723	100.585	25.2148	19.3975	82.8823	28.8553	6.52971	6.42243	5.60625	6.45872	4.77286	4.66214	6.20835	4.69551
ASMM10P032341	0.0474914	0.151736	2.2118	up	noncoding	NR_040694	4930413E15Rik	RefSeq	1290	chr5	+	118952338	118961261		chr5:118961190+118961261	TTTCAAGAGCCATCGGCCCCATCTCTTTGGTTTGGTCTCCTGGATGTGGCATAAATATTT	intergenic							248.809	113.336	7.93138	6.78615	125.995	315.729	225.605	327.908	94.3369	94.4817	119.394	145.131	6.60314	8.27312	8.66598	8.18327	6.6233	6.84607	6.71636	6.95889
ASMM10P041251	0.0485411	0.153662	7.28778	up	noncoding	AK157620	AK157620	Genbank	2390	chr9	-	21013487	21015873		chr9:21013502-21013796	AATTCAAGGTTATCCTCTGCTACATGTTTAAGGCTAGCCTGGGCTACACTTAGGGCTTCT	bidirectional	NM_010493	Icam1	intercellular adhesion molecule 1	+	21015959	21028796	1119.57	114.3	9.66105	6.79557	210.952	607.957	2988.31	671.055	135.676	86.4785	99.2992	135.744	7.3601	9.21058	12.8591	9.21446	7.14029	6.7194	6.45847	6.86412
ASMM10P012558	0.00956804	0.0646053	2.02068	up	noncoding	ENSMUST00000143523	Dscc1	Ensembl	3281	chr15	-	55083718	55087757		chr15:55083736-55084048	GCTGAAAGAGCCTTGTTACAGACCTAGCCAGATGTTGTTCTAAATAAAGTTTAAATTCAA	exon sense-overlapping	NM_183089	Dscc1	defective in sister chromatid cohesion 1 homolog (S. cerevisiae)	-	55076100	55090478	65.9253	29.9219	5.90803	4.89319	95.9713	72.0214	31.8936	63.8148	42.793	19.2908	22.9081	34.6957	6.18549	6.09814	5.57831	5.77017	5.51218	4.65611	4.4491	4.95535
ASMM10P044260	0.000655	0.0205165	3.20916	up	noncoding	ENSMUST00000122027	Gm9089	Ensembl	526	chrX	-	101709035	101709561		chrX:101709242-101709561	TTTCAAGTTGAGTGGCCTGTCCTTCAAGAGAAATAGGAAGGAGGGTGGGATGATTCTTCA	intergenic							165.724	48.0674	7.26864	5.58645	299.24	117.901	104.585	141.17	50.0986	34.4215	62.4685	45.2811	7.85319	6.8329	7.4326	6.95589	5.73743	5.44472	5.82238	5.34126
ASMM10P035928	0.001102	0.024041	2.85803	up	noncoding	ENSMUST00000140911	Wtip	Ensembl	918	chr7	-	34116629	34132818		chr7:34119074-34119138	GCTTGCCAAGCTGGGTGGGAGCAGGGCGGGAACCTCCTTCGGACTCACATGCAGACCTGA	exon sense-overlapping	NM_207212	Wtip	WT1-interacting protein	-	34109549	34133268	30.3292	9.63741	4.83782	3.3228	29.1605	34.5074	21.1449	36.5041	12.353	6.35853	6.2522	13.5859	4.45546	4.99392	4.96203	4.93988	3.76107	3.20659	2.74271	3.58083
ASMM10P001277	0.0256642	0.107081	2.53354	up	noncoding	ENSMUST00000125986	Preb	Ensembl	773	chr5	-	30958710	30960270		chr5:30958921-30959165	GAAAAAGTCGCTCTAATTCTTGGTCTCCAAAAACGAGAGATTAGGTTCCAAGGAGCAGGG	exon sense-overlapping	NM_016703	Preb	prolactin regulatory element binding	-	30951666	30960361	25.752	11.3801	4.60936	3.2682	24.7744	27.8877	20.9909	29.3551	6.13475	5	21.4731	12.9124	4.22195	4.66596	4.94954	4.59999	2.80815	2.40026	4.36056	3.50383
ASMM10P024477	0.0271142	0.110289	2.00233	up	noncoding	AK042397	AK042397	Genbank	1743	chr3	-	8926526	8928269		chr3:8926582-8928269	GATTGCATATGTTTTAATCATATGCACTAACTTTCCCCCTTAACTACTTCCCTGATCTGC	intergenic							603.71	336.772	9.31876	8.31708	454.92	706.81	498.779	754.332	252.702	303.161	367.49	423.734	8.43812	9.4386	10.0107	9.38757	8.02699	8.51087	8.25171	8.47873
ASMM10P010110	0.0150547	0.0815429	2.79981	up	noncoding	NR_045642	Tk2	RefSeq	2326	chr8	-	104226690	104248558		chr8:104231199-104238743	GCGCCCTCAGTGGGAAGATGCCCGAGGTTGACTACGCGATTCTGTCTGAGTGGTTTGACT	exon sense-overlapping	NM_021028	Tk2	thymidine kinase 2, mitochondrial	-	104226690	104248558	100.838	40.7436	6.60864	5.12332	148.34	87.9958	67.96	99.057	36.7099	19.1661	85.0267	22.0718	6.84432	6.39813	6.75551	6.43662	5.29763	4.64737	6.24331	4.30495
ASMM10P596	0.00340836	0.0395983	2.2974	up	noncoding	uc.183-	uc.183	UCR	236	chr11	+	32680147	32680383		chr11:32680318+32680377	CTTGTTGTAAATGTGTTTTTACGTATGCCATGAACATTTGTTGAAACTTGCAGTAGTGTG	exon sense-overlapping	NM_001271347	Fbxw11	F-box and WD-40 domain protein 11	+	32642554	32746814	171.881	80.3703	7.46449	6.26449	184.231	174.83	141.968	186.494	82.6102	52.8965	121.477	64.4975	7.16674	7.41064	7.91282	7.36776	6.44128	6.04683	6.73701	5.83284
ASMM10P596	0.00340836	0.0395983	2.2974	up	noncoding	uc.183-	uc.183	UCR	236	chr11	+	32680147	32680383		chr11:32680318+32680377	CTTGTTGTAAATGTGTTTTTACGTATGCCATGAACATTTGTTGAAACTTGCAGTAGTGTG	exon sense-overlapping	NM_134015	Fbxw11	F-box and WD-40 domain protein 11	+	32642554	32746814	171.881	80.3703	7.46449	6.26449	184.231	174.83	141.968	186.494	82.6102	52.8965	121.477	64.4975	7.16674	7.41064	7.91282	7.36776	6.44128	6.04683	6.73701	5.83284
ASMM10P002479	0.000109211	0.0120961	2.66845	up	noncoding	ENSMUST00000145461	AI662270	Ensembl	592	chr11	+	83223575	83225869		chr11:83223656+83224451	CACATGGAAGATGACTCTGCAAACTACCTCTGCCGCCATTTTCTGGGGACCCGGAGTGGT	intergenic							328.095	119.318	8.26166	6.84566	511.253	306.179	144.71	350.237	115.656	82.8073	152.579	126.227	8.60203	8.22612	7.94536	8.27312	6.91273	6.65948	7.04196	6.76846
ASMM10P027251	0.0379357	0.133846	2.1126	up	noncoding	ENSMUST00000118844	Gm11220	Ensembl	475	chr4	-	66725069	66725544		chr4:66725083-66725544	TCCTTGGACTATGAACAGGATTTCAAAGCTTTTCTCCAGCAACTTCCGGCAGCTTTCTAA	intergenic							51.7158	23.079	5.64332	4.5643	35.4819	52.595	64.4037	54.3827	18.8676	18.1581	24.4215	30.8687	4.73353	5.62967	6.66884	5.54126	4.35283	4.57294	4.54043	4.79101
ASMM10P013507	1.39756e-05	0.00726525	2.89405	up	noncoding	uc007vyl.1	Pvt1	UCSC_knowngene	766	chr15	+	62037986	62258637		chr15:62258577+62258637	GGTTTCTAACCACGGTCACACCTACAACACACTGATTGACAATATAGGTTACAGTACACA	intergenic							40.6291	12.8857	5.28035	3.74727	50.3975	39.05	31.7436	41.3253	12.3412	8.45606	14.989	15.7565	5.24407	5.18266	5.57017	5.12451	3.75959	3.55926	3.86765	3.80257
ASMM10P022544	0.0215009	0.0976291	2.04483	up	noncoding	ENSMUST00000141935	Gm13393	Ensembl	396	chr2	+	29088665	29094501		chr2:29094433+29094501	TCAAACGAGAGCATGTATAAGGCAGTGGTGTACCAAGCATTGATGGCGATTAAAGATGGC	intergenic							35.1146	15.8601	5.06291	4.03093	26.6011	42.7945	30.2895	40.7734	11.0832	17.4726	19.7003	15.1842	4.32517	5.32555	5.49549	5.10542	3.61241	4.52277	4.23934	3.7492
ASMM10P057071	0.00235616	0.0338136	2.49743	up	noncoding	uc009nld.1	Sf3b3	UCSC_knowngene	175	chr8	-	110844462	110846740		chr8:110844562-110846702	CATCCGTCGGTCTGCTTTGCCTTGAAACCGTTGCTGTAACCAAGAGTTGACTGAGGGTCA	exon sense-overlapping	NM_133953	Sf3b3	splicing factor 3b, subunit 3	-	110810491	110846803	48.1739	18.7226	5.5309	4.21045	55.5926	50.0414	33.9992	53.0626	26.4211	8.69401	18.1997	21.5757	5.3886	5.55454	5.67491	5.50553	4.8388	3.59637	4.13485	4.27179
ASMM10P032243	1.90746e-05	0.0079717	2.98985	up	noncoding	AK149112	AK149112	Genbank	1347	chr5	+	113323887	113325480		chr5:113325397+113325480	AGACTGTAACTCAGAAGCCCCTCCTCCCTCAAGCTGATTTTGTATTTTGTCACAACAATG	intergenic							17569	6372.16	14.0617	12.4816	28141.7	17351.9	5522.75	19259.5	5404.83	5394.75	7713.71	6975.35	14.2751	14.11	13.7395	14.1222	12.298	12.5411	12.5842	12.5031
ASMM10P029554	0.0044699	0.0448758	2.19151	up	noncoding	ENSMUST00000130659	Gm12940	Ensembl	574	chr4	+	127035449	127037013		chr4:127035495+127035680	CTGGTGAAAATAGGAATTGGGCTTTTGCATTTTAAAGAAGGTACTAGGCTTTTGCATTTT	intergenic							195.428	83.2608	7.46955	6.33763	302.967	190.206	74.8357	213.702	76.1305	64.7408	121.382	70.7897	7.87007	7.53592	6.90803	7.5642	6.32715	6.32315	6.73559	5.96461
ASMM10P053727	0.0193511	0.0924981	2.98478	up	noncoding	NR_002883	Gm5643	RefSeq	1733	chrX	+	142297504	142299237		chrX:142297540+142297600	GAAGGCTCTTGTAACTCTACCGTCATGTCTAAGTAGTCCAAGTCTCTCAAGGAGCCAGAA	intergenic							159.976	53.2058	7.24772	5.6701	253.643	90.2956	187.476	108.489	47.011	31.3631	84.1698	50.2792	7.62145	6.43618	8.36399	6.56927	5.6411	5.31643	6.22943	5.49344
ASMM10P045030	0.000240562	0.0146078	3.91114	up	noncoding	ENSMUST00000120030	Gm14608	Ensembl	1553	chrX	+	47586017	47587570		chrX:47587104+47587570	TTGACCGTTAGTTTGCATAGCTTTTTAGCTAGGGAAAGGTTGGTGCAGTCATTTCACCTT	intergenic							291.057	66.797	8.01159	6.044	481.162	268.825	100.27	313.971	65.0126	43.9115	75.9513	82.3124	8.52005	8.03551	7.36821	8.12259	6.11284	5.79655	6.08931	6.17731
ASMM10P038181	0.0357585	0.129223	2.37298	up	noncoding	AK149486	AK149486	Genbank	1700	chr7	+	79363807	79365502		chr7:79363891+79364039	ACTCTTCTCCTATGAAAGTCTGAAGCAAAGCCACAGCCAAACCAGAGAATTTCCTCAGGT	intergenic							59.8806	26.5465	5.87515	4.62845	46.5842	58.212	67.7415	66.9848	18.0003	18.7426	50.468	18.9751	5.12777	5.78037	6.75025	5.84222	4.28297	4.61685	5.53089	4.08309
ASMM10P022602	0.0293881	0.115545	2.51992	up	noncoding	ENSMUST00000152967	Tpr	Ensembl	3200	chr1	+	150438931	150449927		chr1:150449008+150449142	CTTTGCTCTTAAAGTAGACTTGAATGTGGAAAACAAATGGCACATCTGTTTTTGTGTGAT	exon sense-overlapping	NM_133780	Tpr	translocated promoter region	+	150392837	150449935	84.014	34.8359	6.28702	4.95364	115.268	85.434	41.0991	94.2549	26.8573	30.669	66.634	15.1831	6.46521	6.35307	5.96792	6.36187	4.86386	5.28762	5.91404	3.74904
ASMM10P022602	0.0293881	0.115545	2.51992	up	noncoding	ENSMUST00000152967	Tpr	Ensembl	3200	chr1	+	150438931	150449927		chr1:150449008+150449142	CTTTGCTCTTAAAGTAGACTTGAATGTGGAAAACAAATGGCACATCTGTTTTTGTGTGAT	natural antisense	NM_001110146	Prg4	proteoglycan 4 (megakaryocyte stimulating factor, articular superficial zone protein)	-	150449411	150466165	84.014	34.8359	6.28702	4.95364	115.268	85.434	41.0991	94.2549	26.8573	30.669	66.634	15.1831	6.46521	6.35307	5.96792	6.36187	4.86386	5.28762	5.91404	3.74904
ASMM10P022602	0.0293881	0.115545	2.51992	up	noncoding	ENSMUST00000152967	Tpr	Ensembl	3200	chr1	+	150438931	150449927		chr1:150449008+150449142	CTTTGCTCTTAAAGTAGACTTGAATGTGGAAAACAAATGGCACATCTGTTTTTGTGTGAT	natural antisense	NM_021400	Prg4	proteoglycan 4 (megakaryocyte stimulating factor, articular superficial zone protein)	-	150449411	150466165	84.014	34.8359	6.28702	4.95364	115.268	85.434	41.0991	94.2549	26.8573	30.669	66.634	15.1831	6.46521	6.35307	5.96792	6.36187	4.86386	5.28762	5.91404	3.74904
ASMM10P037066	0.00705271	0.0554897	4.17806	up	noncoding	uc009keh.1	5830432E09Rik	UCSC_knowngene	3569	chr7	-	135635930	135652283		chr7:135635987-135638829	CAGGCAGAAAAGGTGCTATCCAAATGCTACTGGTATGAATTCATTACTGTGACTCTATCT	natural antisense	NM_011212	Ptpre	protein tyrosine phosphatase, receptor type, E	+	135537823	135686294	47.1621	10.8437	5.2683	3.20547	91.6386	36.2416	17.7553	43.0127	6.21752	5	9.51532	22.6419	6.11533	5.07392	4.69812	5.18585	2.82245	2.40026	3.25634	4.34283
ASMM10P057368	0.000337029	0.0162644	3.52787	up	noncoding	uc012fzi.1	Col4a1	UCSC_knowngene	6632	chr8	-	11198422	11312826		chr8:11204536-11206225	TGGCACCCATCTCTGGGGACAACATCCGGCCCTTCATTAGCAGCTTTCCTTGGAAAACAG	exon sense-overlapping	NM_009931	Col4a1	collagen, type IV, alpha 1	-	11198422	11312826	909.176	289.268	9.87279	8.05399	1173.21	903.768	544.618	1015.11	250.108	246.618	454.179	206.166	9.72081	9.79787	10.1562	9.81632	8.01393	8.21054	8.54341	7.44808
ASMM10P036991	0.00068061	0.0207147	2.54079	up	noncoding	AK138018	AK138018	Genbank	2055	chr7	-	127978131	127980186		chr7:127978145-127980186	TTCCCTGTCTGTGTACAAATTAATCATAGGCTGTCCAGTTTTCTTGTTTGTCTGAACAAC	natural antisense	NM_139149	Fus	fused in sarcoma	+	127967478	127982031	525.939	215.375	8.98105	7.63578	755.625	519.244	241.266	587.621	174.542	172.716	339.917	174.326	9.1269	8.98883	8.78021	9.02828	7.49866	7.69878	8.14151	7.20416
ASMM10P001435	0.00108491	0.0238636	8.4771	up	noncoding	ENSMUST00000128336	Irf1	Ensembl	943	chr11	+	53770070	53776378		chr11:53770280+53773655	TCCTGCAGCAAAGGCCGATACAAAGCAGGAGAAAAAGAGCCAGATCCCAAGACATGGAAG	exon sense-overlapping	NM_001159393	Irf1	interferon regulatory factor 1	+	53770013	53778374	92.4637	13.1358	6.53327	3.4497	89.7803	97.1248	81.1533	101.796	5.20423	6.05865	31.1115	10.1688	6.08464	6.54238	7.03222	6.47386	2.64786	3.14776	4.87283	3.13036
ASMM10P001435	0.00108491	0.0238636	8.4771	up	noncoding	ENSMUST00000128336	Irf1	Ensembl	943	chr11	+	53770070	53776378		chr11:53770280+53773655	TCCTGCAGCAAAGGCCGATACAAAGCAGGAGAAAAAGAGCCAGATCCCAAGACATGGAAG	exon sense-overlapping	NM_008390	Irf1	interferon regulatory factor 1	+	53770013	53777324	92.4637	13.1358	6.53327	3.4497	89.7803	97.1248	81.1533	101.796	5.20423	6.05865	31.1115	10.1688	6.08464	6.54238	7.03222	6.47386	2.64786	3.14776	4.87283	3.13036
ASMM10P018556	0.0396233	0.137065	2.35439	up	noncoding	ENSMUST00000131638	Gm5970	Ensembl	1216	chr18	+	60220842	60222058		chr18:60221916+60222058	GAATGCCTCTCAAGATATATTCAGAAGTTCTGTTTGGCTAATGGGTACTTAGTTACTAAA	intron sense-overlapping	NM_001033767	Gm4951	predicted gene 4951	+	60212076	60247820	4646.91	2340.74	12.0748	10.8394	4955.6	5734.82	1318.82	6578.41	2127.33	1233.08	4789.81	1212.73	11.7685	12.4468	11.5739	12.51	11.0059	10.48	11.8902	9.98161
ASMM10P018558	0.0146775	0.0806252	14.5535	up	noncoding	uc008fab.2	Iigp1	UCSC_knowngene	1330	chr18	+	60376028	60378674		chr18:60378541+60378674	ATTGGCTTGTTTCCTAGAGTTGGATCATTTGCTTTAATTCACAACCCAGGACCACCTGCC	exon sense-overlapping	NM_001146275	Iigp1	interferon inducible GTPase 1	+	60376028	60392629	3195.91	123.55	10.6288	6.76548	1458.7	5206.53	134.126	5984.28	74.6705	110.683	232.384	76.4604	10.0252	12.3054	7.81964	12.3648	6.30206	7.06864	7.6156	6.07563
ASMM10P032700	0.000124413	0.0125769	2.08851	up	noncoding	NR_040432	Gm15708	RefSeq	1766	chr5	+	144277060	144280514		chr5:144280399+144280514	AGGTATATGTTACTCAAAGCCAGGGCTGTACGCATCTACTAGACCCGTGTGTCTGAATTT	natural antisense	NM_025833	Baiap2l1	BAI1-associated protein 2-like 1	-	144264524	144358112	262.086	129.676	8.05426	6.99179	288.369	271.737	173.318	314.918	135.01	111.81	125.783	146.099	7.80066	8.04847	8.24273	8.1252	7.13353	7.08279	6.78291	6.96793
ASMM10P013518	0.010894	0.0696108	2.01519	up	noncoding	uc011ztl.1	Efr3a	UCSC_knowngene	360	chr15	+	65787040	65815411		chr15:65794778+65794838	GCTTCAGTGCTCTCTCTAACTCTTCCATTGGGGTTCCCGGGATCGGTCCAAAGGTTGGCT	exon sense-overlapping	NM_133766	Efr3a	EFR3 homolog A (S. cerevisiae)	+	65787040	65873812	177.474	95.2651	7.52913	6.51821	177.764	169.197	175.635	187.303	77.0801	68.9165	99.2579	135.806	7.11141	7.3688	8.26204	7.37427	6.34256	6.40843	6.45732	6.86453
ASMM10P002757	0.00229869	0.0334432	2.0769	up	noncoding	ENSMUST00000150077	Capzb	Ensembl	1559	chr4	+	139192968	139291814		chr4:139262040+139280088	GGCCATGCCATCAAGAAGATCAAAGGCTGCTGGGATTCCATCCACGTGGTGGAAGTGCAG	exon sense-overlapping	NM_001037761	Capzb	capping protein (actin filament) muscle Z-line, beta	+	139192898	139291820	917.89	482.921	9.84621	8.79178	1431.77	803.92	535.378	900.492	443.165	334.548	735.372	418.598	9.99399	9.62079	10.1268	9.64323	8.80802	8.65652	9.23973	8.46285
ASMM10P002757	0.00229869	0.0334432	2.0769	up	noncoding	ENSMUST00000150077	Capzb	Ensembl	1559	chr4	+	139192968	139291814		chr4:139262040+139280088	GGCCATGCCATCAAGAAGATCAAAGGCTGCTGGGATTCCATCCACGTGGTGGAAGTGCAG	exon sense-overlapping	NM_001271405	Capzb	capping protein (actin filament) muscle Z-line, beta	+	139194110	139291820	917.89	482.921	9.84621	8.79178	1431.77	803.92	535.378	900.492	443.165	334.548	735.372	418.598	9.99399	9.62079	10.1268	9.64323	8.80802	8.65652	9.23973	8.46285
ASMM10P002757	0.00229869	0.0334432	2.0769	up	noncoding	ENSMUST00000150077	Capzb	Ensembl	1559	chr4	+	139192968	139291814		chr4:139262040+139280088	GGCCATGCCATCAAGAAGATCAAAGGCTGCTGGGATTCCATCCACGTGGTGGAAGTGCAG	exon sense-overlapping	NM_001271406	Capzb	capping protein (actin filament) muscle Z-line, beta	+	139233382	139291820	917.89	482.921	9.84621	8.79178	1431.77	803.92	535.378	900.492	443.165	334.548	735.372	418.598	9.99399	9.62079	10.1268	9.64323	8.80802	8.65652	9.23973	8.46285
ASMM10P002757	0.00229869	0.0334432	2.0769	up	noncoding	ENSMUST00000150077	Capzb	Ensembl	1559	chr4	+	139192968	139291814		chr4:139262040+139280088	GGCCATGCCATCAAGAAGATCAAAGGCTGCTGGGATTCCATCCACGTGGTGGAAGTGCAG	exon sense-overlapping	NM_009798	Capzb	capping protein (actin filament) muscle Z-line, beta	+	139192898	139291820	917.89	482.921	9.84621	8.79178	1431.77	803.92	535.378	900.492	443.165	334.548	735.372	418.598	9.99399	9.62079	10.1268	9.64323	8.80802	8.65652	9.23973	8.46285
ASMM10P056198	0.0297666	0.116562	3.41979	up	noncoding	TCONS_00013583	XLOC_010800	Alexander et al 2013	3743	chr17	-	39842994	39847253	TCONS_00013584, TCONS_00013585, TCONS_00013586	chr17:39846444-39846653	GTTATCTAGATAGGAGAGGAGCGAGCGACCAAAGGAACCATAACTGATTTAATGAGCCAT	intergenic							6602.13	2109.33	12.6995	10.9256	2808.99	7768.41	6080.47	9750.63	1973.73	1826.67	2431.16	2205.76	10.9359	12.9045	13.8743	13.0832	10.8983	11.041	10.9028	10.8602
ASMM10P003994	3.58204e-05	0.00978816	8.79197	up	noncoding	ENSMUST00000181733	C920009B18Rik	Ensembl	123	chr10	+	22307207	22314196		chr10:22307285+22314164	AGCTATCTGGGGACCATACTGGCAGATGGTACAGACTCTCTAAGTTGTGAATTAACTTTC	intron sense-overlapping	NM_009016	Raet1a	retinoic acid early transcript 1, alpha	+	22158608	22374139	56.8066	6.46217	5.76388	2.6277	63.2853	51.8705	38.9452	73.1255	5	5	10.8487	5	5.57966	5.60813	5.88968	5.97807	2.3474	2.40026	3.4378	2.32533
ASMM10P003994	3.58204e-05	0.00978816	8.79197	up	noncoding	ENSMUST00000181733	C920009B18Rik	Ensembl	123	chr10	+	22307207	22314196		chr10:22307285+22314164	AGCTATCTGGGGACCATACTGGCAGATGGTACAGACTCTCTAAGTTGTGAATTAACTTTC	intron sense-overlapping	NM_009017	Raet1b	retinoic acid early transcript beta	+	22173874	22374113	56.8066	6.46217	5.76388	2.6277	63.2853	51.8705	38.9452	73.1255	5	5	10.8487	5	5.57966	5.60813	5.88968	5.97807	2.3474	2.40026	3.4378	2.32533
ASMM10P003994	3.58204e-05	0.00978816	8.79197	up	noncoding	ENSMUST00000181733	C920009B18Rik	Ensembl	123	chr10	+	22307207	22314196		chr10:22307285+22314164	AGCTATCTGGGGACCATACTGGCAGATGGTACAGACTCTCTAAGTTGTGAATTAACTTTC	intron sense-overlapping	NM_009018	Raet1c	retinoic acid early transcript gamma	+	22173901	22374139	56.8066	6.46217	5.76388	2.6277	63.2853	51.8705	38.9452	73.1255	5	5	10.8487	5	5.57966	5.60813	5.88968	5.97807	2.3474	2.40026	3.4378	2.32533
humanlincRNA1094-_P1	0.00048525	0.0188066	2.90668	up	noncoding	humanlincRNA1094-	humanlincRNA1094	lincRNA	20102	chr1	-	39139793	39159895		chr1:39139941-39140000	TTGATCTCTCTGTCTCTTGATGACACCGTCTCATCTGAGAATGATCATGGACAGCCTTGA	intergenic							200.529	72.8891	7.68092	6.14154	208.207	211.027	151.522	231.36	56.8155	57.2011	112.445	65.0948	7.34093	7.68195	8.02101	7.67978	5.92592	6.15931	6.63584	5.84511
ASMM10P051432	0.0178993	0.0891159	4.55748	up	noncoding	NR_026798	Zfp389	RefSeq	934	chr13	-	21504315	21506524		chr13:21504329-21504381	CAGTGATGTACATGGGAAAGGTATTCTAGGTGCCTTTGGTTGCATCAAAAGAATATGACC	intergenic							187.748	34.6042	7.32271	5.13447	52.3563	261.966	150.008	286.66	32.7734	25.3307	36.0751	44.2378	5.29915	7.99462	8.00703	7.99003	5.13754	5.02296	5.07089	5.3065
ASMM10P018722	0.0384693	0.134818	2.32911	up	noncoding	AK044541	AK044541	Genbank	916	chr18	+	81995833	81996749		chr18:81996683+81996749	CTCAGGTCTCATTGGCCCAACTGTTTTCACAGGTATATAAATTAGATCGTTATTAAAAAG	intergenic							99.1839	34.4949	6.35799	5.13821	63.0647	141.787	32.5859	159.298	30.9397	32.6521	29.463	44.9249	5.57352	7.10781	5.61192	7.13869	5.05651	5.37113	4.79524	5.32996
ASMM10P056978	0.00109372	0.0239338	3.68552	up	noncoding	uc009bpf.2	Tcrb	UCSC_knowngene	913	chr6	+	41533872	41539881		chr6:41534053+41538217	TTGGTAATAGAGGATCTGAGAAATGTGACTCCACCCAAGGTCTCCTTGTTTGAGCCATCA	intergenic							702.418	183.829	9.28925	7.40738	1426.67	504.84	321.864	556.297	150.881	132.537	150.108	301.79	9.98963	8.95243	9.26837	8.94658	7.29488	7.32216	7.01774	7.99475
ASMM10P041575	0.0328272	0.1234	2.5863	up	noncoding	AK136482	AK136482	Genbank	2712	chr9	-	54016377	54019193	AK145129, uc008lsd.2	chr9:54018677-54019193	ATATCACAAAGGGACAGAATAGCTCAACTAATAATTTTGCCAAGCCTACATGGCTGTTTT	intergenic							99.232	38.6483	6.54339	5.1725	61.4994	123.684	67.2929	144.451	67.2136	21.1735	40.8184	25.3877	5.53397	6.90788	6.7392	6.9925	6.15846	4.78189	5.23913	4.51051
ASMM10P035093	0.00685174	0.0545655	2.21477	up	noncoding	ENSMUST00000124159	Acrbp	Ensembl	695	chr6	+	125053801	125055216		chr6:125055147+125055216	TACAAAGGAGTCACAAGTTCATTCTGGAATGGGCAGCAGAATGAGGTCGACTTAGGGAAA	exon sense-overlapping	NM_001127340	Acrbp	proacrosin binding protein	+	125049926	125054193	990.683	497.55	10.0318	8.88463	964.349	1069.47	670.601	1258.31	559.105	511.552	431.405	488.136	9.46234	10.0341	10.5056	10.1251	9.14103	9.25179	8.47771	8.66798
ASMM10P035093	0.00685174	0.0545655	2.21477	up	noncoding	ENSMUST00000124159	Acrbp	Ensembl	695	chr6	+	125053801	125055216		chr6:125055147+125055216	TACAAAGGAGTCACAAGTTCATTCTGGAATGGGCAGCAGAATGAGGTCGACTTAGGGAAA	exon sense-overlapping	NM_016845	Acrbp	proacrosin binding protein	+	125049926	125063265	990.683	497.55	10.0318	8.88463	964.349	1069.47	670.601	1258.31	559.105	511.552	431.405	488.136	9.46234	10.0341	10.5056	10.1251	9.14103	9.25179	8.47771	8.66798
ASMM10P012486	0.00939218	0.0640286	2.1425	up	noncoding	ENSMUST00000146327	Pabpc1	Ensembl	2916	chr15	-	36603495	36608973		chr15:36603509-36605441	AACAGAGAACAAGAAGCCTTCAAGTTGACTTTGATTTTTTGTGTCCTGTCTCGAAAAACC	exon sense-overlapping	NM_008774	Pabpc1	poly(A) binding protein, cytoplasmic 1	-	36595657	36608973	1810.74	968.385	10.9012	9.80186	1601.56	2071.13	1233.33	2336.92	780.389	789.136	1026.32	1277.69	10.1485	10.9832	11.4684	11.0045	9.59253	9.85227	9.70708	10.0556
ASMM10P001809	0.0050345	0.0475422	4.44272	up	noncoding	ENSMUST00000134770	Alkbh5	Ensembl	624	chr11	+	60536380	60554367		chr11:60536642+60547687	ACCGTTCGAGTGGGTATGCTGCTGATGAAATCACTCACTGCATACGGCCTCAGGACATTA	exon sense-overlapping	NM_172943	Alkbh5	alkB, alkylation repair homolog 5 (E. coli)	+	60537682	60558512	122.132	30.0998	6.9373	4.78586	86.1378	128.909	131.268	142.213	21.1642	20.9532	58.9249	19.3569	6.02684	6.96806	7.78455	6.96976	4.51608	4.76872	5.74368	4.11495
ASMM10P003640	0.00586407	0.0510856	8.09316	up	noncoding	ENSMUST00000172828	Syncrip	Ensembl	1923	chr9	-	88453939	88482149		chr9:88476916-88477099	GTTTATTCAGATATTTGTGGGGAAGATCCCCAGAGATCTGTTTGAGGATGAGCTTGTTCC	exon sense-overlapping	NM_019666	Syncrip	synaptotagmin binding, cytoplasmic RNA interacting protein	-	88455581	88482397	114.606	22.0289	6.84454	3.82784	150.497	94.0733	111.172	102.681	6.82362	7.44813	63.6263	10.2173	6.8656	6.49468	7.52997	6.48791	2.92114	3.4048	5.84706	3.13835
ASMM10P003640	0.00586407	0.0510856	8.09316	up	noncoding	ENSMUST00000172828	Syncrip	Ensembl	1923	chr9	-	88453939	88482149		chr9:88476916-88477099	GTTTATTCAGATATTTGTGGGGAAGATCCCCAGAGATCTGTTTGAGGATGAGCTTGTTCC	exon sense-overlapping	NM_019796	Syncrip	synaptotagmin binding, cytoplasmic RNA interacting protein	-	88449737	88482397	114.606	22.0289	6.84454	3.82784	150.497	94.0733	111.172	102.681	6.82362	7.44813	63.6263	10.2173	6.8656	6.49468	7.52997	6.48791	2.92114	3.4048	5.84706	3.13835
ASMM10P057058	0.0149431	0.0812494	3.90277	up	noncoding	uc009mza.3	Cnot1	UCSC_knowngene	8250	chr8	-	95719450	95807462		chr8:95730612-95733070	GGAAAGAAAGATGCACCAACAAGGAATACTTAAAACTGATGACCTCATAACAAGGTTTTT	exon sense-overlapping	NM_001205226	Cnot1	CCR4-NOT transcription complex, subunit 1	-	95719450	95807462	227.909	80.1097	7.83155	5.86705	324.736	205.997	158.241	222.661	49.1338	39.3949	203.138	28.7715	7.96605	7.64735	8.08673	7.62607	5.70892	5.63781	7.43057	4.6909
ASMM10P057058	0.0149431	0.0812494	3.90277	up	noncoding	uc009mza.3	Cnot1	UCSC_knowngene	8250	chr8	-	95719450	95807462		chr8:95730612-95733070	GGAAAGAAAGATGCACCAACAAGGAATACTTAAAACTGATGACCTCATAACAAGGTTTTT	exon sense-overlapping	NM_153164	Cnot1	CCR4-NOT transcription complex, subunit 1	-	95719450	95807462	227.909	80.1097	7.83155	5.86705	324.736	205.997	158.241	222.661	49.1338	39.3949	203.138	28.7715	7.96605	7.64735	8.08673	7.62607	5.70892	5.63781	7.43057	4.6909
ASMM10P057058	0.0149431	0.0812494	3.90277	up	noncoding	uc009mza.3	Cnot1	UCSC_knowngene	8250	chr8	-	95719450	95807462		chr8:95730612-95733070	GGAAAGAAAGATGCACCAACAAGGAATACTTAAAACTGATGACCTCATAACAAGGTTTTT	exon sense-overlapping	NM_178078	Cnot1	CCR4-NOT transcription complex, subunit 1	-	95719450	95807462	227.909	80.1097	7.83155	5.86705	324.736	205.997	158.241	222.661	49.1338	39.3949	203.138	28.7715	7.96605	7.64735	8.08673	7.62607	5.70892	5.63781	7.43057	4.6909
ASMM10P002073	0.035726	0.129193	2.25909	up	noncoding	ENSMUST00000138918	Tspyl2	Ensembl	2658	chrX	-	152336851	152342425		chrX:152339016-152339214	TGATAATGAGTGAGGATTCCAACAGCGAGAAAGCTGATGGTGATAACACAACCCTACGTG	exon sense-overlapping	NM_029836	Tspyl2	TSPY-like 2	-	152336851	152342484	47.9396	21.625	5.54845	4.37271	39.7657	51.1733	48.6577	52.1617	22.8617	15.1814	35.9154	12.5417	4.89635	5.58844	6.23121	5.47781	4.632	4.33354	5.06573	3.45956
ASMM10P041346	0.0399545	0.137531	2.63149	up	noncoding	ENSMUST00000066604	A130066N16Rik	Ensembl	3799	chr9	-	34918232	34929509		chr9:34918280-34921705	GCCATTGGATATGTTCCACACTCTGCAGCTGCAAATATTTAGTCAAGATTGAATTATTTT	intronic antisense	NM_001190911	Kirrel3	kin of IRRE like 3 (Drosophila)	+	34488730	35036307	140.52	42.4218	6.81299	5.41711	116.804	192.845	32.461	219.969	45.1719	44.4797	27.9393	52.0962	6.48596	7.55521	5.6055	7.60531	5.58687	5.81268	4.72485	5.54405
ASMM10P041346	0.0399545	0.137531	2.63149	up	noncoding	ENSMUST00000066604	A130066N16Rik	Ensembl	3799	chr9	-	34918232	34929509		chr9:34918280-34921705	GCCATTGGATATGTTCCACACTCTGCAGCTGCAAATATTTAGTCAAGATTGAATTATTTT	intronic antisense	NM_001190912	Kirrel3	kin of IRRE like 3 (Drosophila)	+	34488730	35036307	140.52	42.4218	6.81299	5.41711	116.804	192.845	32.461	219.969	45.1719	44.4797	27.9393	52.0962	6.48596	7.55521	5.6055	7.60531	5.58687	5.81268	4.72485	5.54405
ASMM10P041346	0.0399545	0.137531	2.63149	up	noncoding	ENSMUST00000066604	A130066N16Rik	Ensembl	3799	chr9	-	34918232	34929509		chr9:34918280-34921705	GCCATTGGATATGTTCCACACTCTGCAGCTGCAAATATTTAGTCAAGATTGAATTATTTT	intronic antisense	NM_001190913	Kirrel3	kin of IRRE like 3 (Drosophila)	+	34488730	35030878	140.52	42.4218	6.81299	5.41711	116.804	192.845	32.461	219.969	45.1719	44.4797	27.9393	52.0962	6.48596	7.55521	5.6055	7.60531	5.58687	5.81268	4.72485	5.54405
ASMM10P041346	0.0399545	0.137531	2.63149	up	noncoding	ENSMUST00000066604	A130066N16Rik	Ensembl	3799	chr9	-	34918232	34929509		chr9:34918280-34921705	GCCATTGGATATGTTCCACACTCTGCAGCTGCAAATATTTAGTCAAGATTGAATTATTTT	intronic antisense	NM_001190914	Kirrel3	kin of IRRE like 3 (Drosophila)	+	34488730	35036307	140.52	42.4218	6.81299	5.41711	116.804	192.845	32.461	219.969	45.1719	44.4797	27.9393	52.0962	6.48596	7.55521	5.6055	7.60531	5.58687	5.81268	4.72485	5.54405
ASMM10P041346	0.0399545	0.137531	2.63149	up	noncoding	ENSMUST00000066604	A130066N16Rik	Ensembl	3799	chr9	-	34918232	34929509		chr9:34918280-34921705	GCCATTGGATATGTTCCACACTCTGCAGCTGCAAATATTTAGTCAAGATTGAATTATTTT	intronic antisense	NM_026324	Kirrel3	kin of IRRE like 3 (Drosophila)	+	34488730	35036307	140.52	42.4218	6.81299	5.41711	116.804	192.845	32.461	219.969	45.1719	44.4797	27.9393	52.0962	6.48596	7.55521	5.6055	7.60531	5.58687	5.81268	4.72485	5.54405
ASMM10P029369	1.06232e-05	0.00665952	6.95993	up	noncoding	ENSMUST00000128518	Gm12854	Ensembl	297	chr4	+	116067267	116067564		chr4:116067504+116067564	GGCAGCTTAGCTATAGCGTGCCATGATTCTTTCATCCAAACTTCCCAGAAGTGAATCTAA	intronic antisense	NM_025641	Uqcrh	ubiquinol-cytochrome c reductase hinge protein	-	116066964	116075070	7234.21	1127.49	12.8122	10.0131	10960.8	7136.13	2759.56	8080.32	1019.94	1165.95	1484.74	839.317	12.8935	12.7912	12.7372	12.827	9.97518	10.4093	10.2129	9.45526
ASMM10P022278	0.0464479	0.149717	2.80687	up	noncoding	ENSMUST00000147685	Gm13391	Ensembl	816	chr2	+	6471999	6478619		chr2:6478559+6478619	GCTGATGTTTCCGGTTTCCATGTAATTTGCTCCTTTTGTATCAAGACAGAAGTAACGGTG	intergenic							96.0765	23.1681	6.03654	4.54758	236.476	63.7947	21.1826	62.8532	21.1711	25.0643	14.5394	31.8978	7.51887	5.91178	4.96533	5.75019	4.5168	5.00801	3.8304	4.83511
ASMM10P046066	0.0411134	0.139565	2.91087	up	noncoding	ENSMUST00000179040	Kifc5c-ps	Ensembl	1530	chr10	+	117594352	117595882		chr10:117595806+117595882	ATCATCACGCAGTCATAGTGTGTTCCACCTGCAGATTTTTGAAAAGCATGCAGTTCAGGG	intergenic							59.033	13.7016	5.30595	3.76449	155.957	28.7754	20.2581	31.1416	16.0799	5.53505	16.8346	16.3569	6.92352	4.71745	4.89283	4.68997	4.12726	3.042	4.02621	3.86251
ASMM10P046352	0.0059059	0.0512952	2.73326	up	noncoding	uc007ibs.1	2810442I21Rik	UCSC_knowngene	941	chr11	-	16935158	16951118	ENSMUST00000130392	chr11:16935172-16935321	GTCAGATAAGAGAGATGGAAACCCCAGTAGGAAAAACCCATTAAAGTAACTAAAATGTGG	bidirectional	NM_176982	Fbxo48	F-box protein 48	+	16951409	16954772	186.763	63.1426	7.39245	5.94182	373.613	125.398	120.645	127.396	59.4372	37.4623	71.2052	84.4658	8.17118	6.929	7.66139	6.80821	5.98342	5.56589	6.00587	6.21211
ASMM10P000952	0.0236365	0.102399	2.15714	up	noncoding	ENSMUST00000119218	Gm13231	Ensembl	2850	chr4	+	145641356	145644399		chr4:145642978+145643166	AAGAATAGTGGTGGAACGTGCTGAGATGAAACTTAGACTGGATTCGATAGTAATTCAACA	intergenic							472.825	249.986	8.87547	7.76635	771.707	382.481	313.859	423.253	253.328	145.063	443.96	157.593	9.15401	8.5563	9.23271	8.55884	8.03015	7.45048	8.5166	7.06815
ASMM10P021117	0.0322325	0.121874	3.02601	up	noncoding	uc007cnr.1	5430435G22Rik	UCSC_knowngene	4104	chr1	+	131688694	131715439		chr1:131715366+131715439	AGTAGGGGATGGATGAGTTTTAGTGGACTACTGCCCATCTATTCTTTAAATAAATACATA	exon sense-overlapping	NM_145509	5430435G22Rik	RIKEN cDNA 5430435G22 gene	+	131688694	131713464	249.898	60.5819	7.52287	5.92545	482.111	223.598	41.9453	251.94	71.4562	59.5073	65.7846	45.5796	8.52391	7.7684	5.99789	7.8013	6.24159	6.2133	5.89489	5.35203
ASMM10P017594	0.00454939	0.0452266	2.89037	up	noncoding	ENSMUST00000179994	Gm6291	Ensembl	309	chr18	-	6371351	6371660		chr18:6371365-6371660	GAGAATGATGAAGATGACGATGTCGACACCAAGAAGCAGAAGACTGAGGAGGATGCCTAG	intergenic							2997.39	1193.04	11.546	10.0147	5186.89	2472.59	1564.91	2765.17	1070.52	1008.89	1991.35	701.421	11.8339	11.2436	11.8526	11.2538	10.0454	10.2103	10.62	9.18316
ASMM10P023558	0.000484321	0.0188066	4.52169	up	noncoding	ENSMUST00000119095	Gm14016	Ensembl	486	chr2	+	118594078	118594564		chr2:118594340+118594564	ATGTCCCCAACATAAAAAGGAATGACTTCCAGCTGATTGGCATCTGGGATGGGTACCTAT	intergenic							2716.76	717.541	11.4833	9.30643	3970.79	2404.21	1802.58	2689.45	494.63	568.531	1221.76	585.249	11.4277	11.2012	12.0924	11.2118	8.95836	9.39943	9.94862	8.9193
ASMM10P019645	0.0168766	0.0859312	2.12663	up	noncoding	uc008gtc.1	AK044380	UCSC_knowngene	695	chr19	+	11818244	11831258		chr19:11831162+11831258	GGCACAGTACAAATGTGGTACACAGACACACATGCAGACAATACATACATACATAATAGA	natural antisense	NM_001025307	Stx3	syntaxin 3	-	11775117	11819403	52.511	25.5207	5.6682	4.57963	67.565	46.4014	44.3035	51.774	19.0959	14.8912	47.8567	20.2389	5.67543	5.44403	6.08821	5.46515	4.37107	4.30899	5.46123	4.17725
ASMM10P019645	0.0168766	0.0859312	2.12663	up	noncoding	uc008gtc.1	AK044380	UCSC_knowngene	695	chr19	+	11818244	11831258		chr19:11831162+11831258	GGCACAGTACAAATGTGGTACACAGACACACATGCAGACAATACATACATACATAATAGA	natural antisense	NM_011502	Stx3	syntaxin 3	-	11775117	11818893	52.511	25.5207	5.6682	4.57963	67.565	46.4014	44.3035	51.774	19.0959	14.8912	47.8567	20.2389	5.67543	5.44403	6.08821	5.46515	4.37107	4.30899	5.46123	4.17725
ASMM10P019645	0.0168766	0.0859312	2.12663	up	noncoding	uc008gtc.1	AK044380	UCSC_knowngene	695	chr19	+	11818244	11831258		chr19:11831162+11831258	GGCACAGTACAAATGTGGTACACAGACACACATGCAGACAATACATACATACATAATAGA	natural antisense	NM_152220	Stx3	syntaxin 3	-	11777488	11819403	52.511	25.5207	5.6682	4.57963	67.565	46.4014	44.3035	51.774	19.0959	14.8912	47.8567	20.2389	5.67543	5.44403	6.08821	5.46515	4.37107	4.30899	5.46123	4.17725
ASMM10P037085	0.00240903	0.0342535	2.3237	up	noncoding	ENSMUST00000130500	Bnip3	Ensembl	719	chr7	-	138894280	138909495		chr7:138894294-138894379	AGGGTAGACCTGGGTGAGTCTAGGCCCCAGCAAGTTATTTCTACATTGTATGGAGAGAGA	exon sense-overlapping	NM_009760	Bnip3	BCL2/adenovirus E1B interacting protein 3	-	138890835	138909506	26.0013	9.95376	4.62447	3.40805	26.7482	22.4774	23.4469	31.3327	9.49557	10.4701	9.95895	9.89044	4.33378	4.34587	5.1196	4.69864	3.39618	3.83215	3.31905	3.08483
ASMM10P029966	0.00530721	0.048863	2.47821	up	noncoding	ENSMUST00000130632	Eno1	Ensembl	1878	chr4	+	150237239	150242727		chr4:150242664+150242727	CCATCTTATTTGATGTATACATACTGTGTGTAAACCCCTGAATTCAACACTTTCCCTCAT	exon sense-overlapping	NM_023119	Eno1	enolase 1, alpha non-neuron	+	150237196	150248873	300.066	131.747	8.16838	6.85908	445.119	291.771	147.893	315.48	114.127	70.3402	243.773	98.7489	8.40895	8.15244	7.98353	8.1286	6.89502	6.43715	7.67841	6.42575
ASMM10P057232	0.0186642	0.0909484	2.05858	up	noncoding	uc012bdp.1	Hmgxb3	UCSC_knowngene	4630	chr18	-	61131276	61177050		chr18:61134012-61136226	AGACTCGAGGGTGGTCTGTGGTTCCAAGTATCTTGTTCGAGGTGAAAGTGCCCGTGATCA	exon sense-overlapping	NM_134134	Hmgxb3	HMG box domain containing 3	-	61131276	61177050	76.2091	37.1151	6.24654	5.20489	67.0971	77.4092	75.5623	84.7679	42.7675	26.7725	50.1993	28.721	5.66432	6.20275	6.92187	6.19724	5.51093	5.09687	5.52385	4.68794
ASMM10P057232	0.0186642	0.0909484	2.05858	up	noncoding	uc012bdp.1	Hmgxb3	UCSC_knowngene	4630	chr18	-	61131276	61177050		chr18:61134012-61136226	AGACTCGAGGGTGGTCTGTGGTTCCAAGTATCTTGTTCGAGGTGAAAGTGCCCGTGATCA	exon sense-overlapping	NM_178277	Hmgxb3	HMG box domain containing 3	-	61131276	61177049	76.2091	37.1151	6.24654	5.20489	67.0971	77.4092	75.5623	84.7679	42.7675	26.7725	50.1993	28.721	5.66432	6.20275	6.92187	6.19724	5.51093	5.09687	5.52385	4.68794
ASMM10P054698	0.0187457	0.0912414	2.84226	up	noncoding	ENSMUST00000173811	1110038B12Rik	Ensembl	747	chr17	-	34950240	34952456	ENSMUST00000174039	chr17:34952287-34952345	GGGAGGGCTCTGCGGTGTGGGGCCGGGTATGATGACCCACATTTACAGACTAGAGTTTCT	intergenic							75.3606	24.5842	6.18394	4.6769	44.285	72.8474	93.5268	90.7831	28.3772	23.1276	22.1112	24.7207	5.05889	6.11463	7.25572	6.30652	4.93602	4.90226	4.40093	4.46839
ASMM10P623	0.0250131	0.105494	2.08512	up	noncoding	uc.209-	uc.209	UCR	250	chr6	-	49252944	49253194		chr6:49253114-49253173	GAACTCCAGCAGAGTTTTATAATCCCCACGTGCTTAAATATACTAAATGTTCTTTTTCCA	intron sense-overlapping	NM_198102	Tra2a	transformer 2 alpha homolog (Drosophila)	-	49243920	49264052	39.3491	17.7087	5.24612	4.186	40.5405	33.4358	47.2615	36.1585	16.3288	15.0047	24.471	15.0305	4.92655	4.94663	6.18642	4.92489	4.14704	4.31854	4.54421	3.73419
ASMM10P046799	0.000435588	0.0180083	2.3384	up	noncoding	AK148600	AK148600	Genbank	1645	chr1	-	15846564	15848208		chr1:15846592-15848208	CTGGGGGAAGTGTAGAGGGGACTTTTGGGATAGCATTTGAAATGTAAATGAAGAAAATAC	intergenic							3041.72	1412.17	11.5719	10.3463	4426.8	2834.07	1383.35	3522.66	1746.49	1300.03	1253.76	1348.4	11.5972	11.4419	11.6536	11.5948	10.7124	10.5481	9.98804	10.1369
ASMM10P057669	2.0549e-07	0.00109495	3.11383	up	noncoding	AF469670	humanlincRNA0393	lincRNA	684	chr7	-	89573025	89797424	AK137601, ENSMUST00000144826, uc029wox.1	chr7:89573279-89573474	AAGGTTCCCGTAACACAGACTGTTGAGAAGGATTCAACTGCCGAATTCAGAACTCATCAG	intronic antisense	NM_181407	Me3	malic enzyme 3, NADP(+)-dependent, mitochondrial	+	89632817	89854359	7709.54	2775.4	12.9388	11.3001	11461.3	7416.34	3345.72	8614.86	2805.59	2009.81	3267.01	3019.19	12.9634	12.8421	13.0477	12.9018	11.3801	11.1734	11.3364	11.3103
ASMM10P003422	0.00695557	0.0550301	2.37239	up	noncoding	ENSMUST00000164869	Gm3221	Ensembl	440	chr14	-	43593004	43595276		chr14:43593095-43593797	TAAAGAAAATCAATTCTACTACATCAGGCCCAGCCACCTCCTGAGTGAATCTGACCATCT	intergenic							1298.14	571.519	10.2623	9.01601	1325.11	1594.93	470.816	1801.7	564.721	383.476	435.901	901.98	9.8857	10.6183	9.90551	10.6399	9.15374	8.85684	8.49276	9.5607
ASMM10P058003	0.000171628	0.0136422	2.48133	up	noncoding	BY674988	mouselincRNA0596	lincRNA	374	chr15	+	96712690	96713063	NM_001159948, NM_028717, NM_146109	chr15:96712993+96713063	GGGAGAGTATGGGGGACTTTTGGGATAGCATTTGAAATGTAAATGAAGAAAATATCCAAT	intergenic							15272.1	7352.16	13.9833	12.6722	21391.7	14593.6	8569.46	16533.7	8939.98	5439.25	7356.44	7672.99	13.8842	13.8411	14.3382	13.8699	12.981	12.5566	12.5168	12.6345
ASMM10P003515	0.0188066	0.0914126	2.50617	up	noncoding	ENSMUST00000168575	Pspc1	Ensembl	601	chr14	-	56748857	56777927		chr14:56764195-56777790	CATCCGCCTGAACACCTCGTCCAGTCATTGTAGAACCCATGGAGCAGTTTGATGATGAAG	exon sense-overlapping	NM_025682	Pspc1	paraspeckle protein 1	-	56722448	56778316	112.484	50.2483	6.83658	5.5111	106.5	105.994	120.748	116.693	38.5255	25.8881	94.5729	42.0069	6.34014	6.67298	7.66214	6.67108	5.36386	5.05107	6.39367	5.23579
ASMM10P048317	0.00583867	0.0509901	2.53074	up	noncoding	ENSMUST00000138771	Sh3pxd2b	Ensembl	2659	chr11	+	32347839	32390300		chr11:32390063+32390300	TCAGAAAATAAGGTAAATGGTGACAGTGTAGGTGTCTCACTTCCACAATGCACGCACATC	exon sense-overlapping	NM_177364	Sh3pxd2b	SH3 and PX domains 2B	+	32347810	32428183	109.669	36.4541	6.56778	5.22822	149.36	120.815	33.3666	135.136	37.0067	33.857	39.6925	35.2601	6.85472	6.87237	5.64831	6.89572	5.30948	5.42104	5.20361	4.97876
ASMM10P010978	0.0460228	0.149004	3.52638	up	noncoding	ENSMUST00000139124	Wdhd1	Ensembl	2777	chr14	-	47272468	47276807		chr14:47272482-47272866	GATTTGCAGAGTCACATAGAACTTGAACCTAGCTTGGTACAGGTTTTAAAGACAAAATGG	exon sense-overlapping	NM_172598	Wdhd1	WD repeat and HMG-box DNA binding protein 1	-	47240943	47276857	85.4058	16.534	5.84829	4.0301	181.184	67.4273	12.0559	80.9566	23.79	14.8062	18.2568	9.28303	7.13773	5.99597	4.13485	6.1246	4.69118	4.3023	4.13923	2.98769
ASMM10P031749	0.00103242	0.023483	3.02877	up	noncoding	AK045232	AK045232	Genbank	1501	chr5	+	45556679	45558181		chr5:45558061+45558181	AAAGTGGCATAAAGTGGTATTTTGGTGAAAAAATGTGGCTACTTTTTGCCCTTGTCTGAA	intronic antisense	NM_021416	Fam184b	family with sequence similarity 184, member B	-	45529704	45639501	161.786	55.3257	7.33327	5.73454	171.196	178.639	101.687	195.621	67.4963	36.1383	78.8096	38.8584	7.05717	7.44273	7.39332	7.43987	6.1631	5.5138	6.13917	5.12209
ASMM10P014801	0.00425941	0.043915	2.56145	up	noncoding	uc007xyr.1	AK163292	UCSC_knowngene	1081	chr16	+	3770448	3785733		chr16:3785627+3785733	CAATTATAACTGTATTCTTCCTAGCAACCACTATGGTATTCTGTTTCTGACATGGGTATA	intergenic							217.172	85.4517	7.76324	6.40628	150.55	270.158	167.606	280.372	82.4348	69.6631	90.2487	99.4601	6.86651	8.04073	8.18954	7.95617	6.43818	6.4234	6.32854	6.43501
ASMM10P029826	0.00493334	0.047158	2.12639	up	noncoding	ENSMUST00000142429	Gm13056	Ensembl	564	chr4	+	141278438	141279794		chr4:141279694+141279794	GAAGCACTGCAAATAAAATTAGAAATCTGGGGGACTTTTGGTATAGCATTGGAAATGTAA	intergenic							7039.18	3924.36	12.8908	11.8024	9645.21	6413.56	4787.98	7309.98	4531.12	3495.37	3919.16	3751.8	12.7156	12.6215	13.56	12.6659	12.04	11.9554	11.5884	11.6257
ASMM10P051022	0.00317548	0.0384611	3.39677	up	noncoding	ENSMUST00000181160	Gm9530	Ensembl	3205	chr1	-	155063522	155083266		chr1:155063536-155063858	TGGGGCAAGCCATTTAACTTCTCCGAATGTCGGTTTCTTTGTAAAATAGGGTTCATAATT	intergenic							434.607	143.382	8.84308	7.07892	432.143	439.978	349.302	517.006	211.79	129.449	140.326	91.9617	8.37422	8.7501	9.40675	8.84125	7.77429	7.2891	6.92187	6.3304
ASMM10P024848	0.00652876	0.0532749	3.93104	up	noncoding	ENSMUST00000145087	Gm6706	Ensembl	318	chr3	-	80399348	80399666		chr3:80399576-80399666	AGTTGTGGAGGAAACAGAGAATGGAAGAGATGCACCTGCCTATGGGAACAGTCAAAATGA	intergenic							2056.07	598.12	10.9228	8.94792	3987.09	1462.73	975.604	1798.85	463.354	499.938	1163.81	265.377	11.4352	10.492	11.1261	10.638	8.86933	9.22218	9.88585	7.81433
ASMM10P027946	0.00893702	0.0627416	3.23795	up	noncoding	ENSMUST00000141090	Snhg3	Ensembl	581	chr4	-	132351933	132352933		chr4:132352713-132352774	TCTGGGGGTGCGTCCGAGTACTCTAAGGGTTTAACTTACTGATTAAAGTCTTCTCTTGCA	intergenic							205.041	56.6264	7.5266	5.83152	116.976	271.468	100.739	330.982	70.8496	56.0357	55.9473	43.6729	6.48878	8.04675	7.37712	8.19374	6.23094	6.13172	5.67491	5.2885
ASMM10P003053	0.000157937	0.0136422	5.12752	up	noncoding	ENSMUST00000155654	Twf1	Ensembl	814	chr15	-	94579665	94585475		chr15:94581275-94582749	TGTGCAGTTGAAAATACAGAACTGAGAGATTTGCCAAAGAGGATTCCCAAGGATTCAGCG	exon sense-overlapping	NM_008971	Twf1	twinfilin, actin-binding protein, homolog 1 (Drosophila)	-	94577947	94589824	128.587	24.0275	6.96136	4.60309	197.407	106.706	86.4813	123.753	26.0806	21.4236	32.1003	16.5054	7.26797	6.68363	7.13094	6.76288	4.82056	4.79941	4.91646	3.87595
ASMM10P003150	0.0185397	0.0906576	4.53324	up	noncoding	ENSMUST00000157034	Zfr	Ensembl	939	chr15	+	12166158	12184463		chr15:12166288+12171758	ATGAGGGAAGGAGGCTAGAGCTAATGGCCTACAGTCGTGTGTGATTATCATACGTATTCT	exon sense-overlapping	NM_011767	Zfr	zinc finger RNA binding protein	+	12117850	12185449	313.017	100.472	8.36707	6.18653	251.281	297.678	323.51	379.599	56.4374	58.7114	253.342	33.3975	7.60881	8.18357	9.27803	8.39788	5.91555	6.19532	7.73461	4.90063
ASMM10P012936	0.000424415	0.0178935	2.6049	up	noncoding	ENSMUST00000140633	Efcab6	Ensembl	700	chr15	-	83972482	83988982		chr15:83972496-83972789	AACTTCGGATGTCTGTTTCCCACACGACATATTAAGTCCCTGAAGGGACATTAACACACC	exon sense-overlapping	NM_029946	Efcab6	EF-hand calcium binding domain 6	-	83866711	84065349	134.711	47.2549	6.94189	5.56067	212.166	123.361	57.0578	146.26	45.9512	32.6445	50.3213	60.1025	7.3675	6.90487	6.48328	7.01193	5.61012	5.37089	5.52704	5.73462
ASMM10P002228	0.0390103	0.135815	3.43838	up	noncoding	ENSMUST00000141564	Cdc20	Ensembl	1672	chr4	-	118432900	118437280		chr4:118434856-118435521	TAACATTGTCAACGTGTGGCCTAGTGGTCCTGGAGAAAGGCTGTGGCATGGTGTCCCTGG	exon sense-overlapping	NM_023223	Cdc20	cell division cycle 20	-	118432900	118437343	427.929	69.2644	7.90048	6.11875	1306.71	137.292	118.179	149.535	80.8284	55.1606	70.3822	70.6863	9.86749	7.06028	7.62648	7.04766	6.41065	6.11102	5.99114	5.96219
ASMM10P002228	0.0390103	0.135815	3.43838	up	noncoding	ENSMUST00000141564	Cdc20	Ensembl	1672	chr4	-	118432900	118437280		chr4:118434856-118435521	TAACATTGTCAACGTGTGGCCTAGTGGTCCTGGAGAAAGGCTGTGGCATGGTGTCCCTGG	natural antisense	NM_001039175	Elovl1	elongation of very long chain fatty acids (FEN1/Elo2, SUR4/Elo3, yeast)-like 1	+	118428092	118432916	427.929	69.2644	7.90048	6.11875	1306.71	137.292	118.179	149.535	80.8284	55.1606	70.3822	70.6863	9.86749	7.06028	7.62648	7.04766	6.41065	6.11102	5.99114	5.96219
ASMM10P002228	0.0390103	0.135815	3.43838	up	noncoding	ENSMUST00000141564	Cdc20	Ensembl	1672	chr4	-	118432900	118437280		chr4:118434856-118435521	TAACATTGTCAACGTGTGGCCTAGTGGTCCTGGAGAAAGGCTGTGGCATGGTGTCCCTGG	natural antisense	NM_001039176	Elovl1	elongation of very long chain fatty acids (FEN1/Elo2, SUR4/Elo3, yeast)-like 1	+	118429700	118432916	427.929	69.2644	7.90048	6.11875	1306.71	137.292	118.179	149.535	80.8284	55.1606	70.3822	70.6863	9.86749	7.06028	7.62648	7.04766	6.41065	6.11102	5.99114	5.96219
ASMM10P037780	0.027546	0.111413	4.3174	up	noncoding	TCONS_00029052	XLOC_021497	Alexander et al 2013	563	chr7	+	39487523	39496647		chr7:39496587+39496647	CACACACACACACAAACAGAAATGTAATTTGGAAAATAAAAGAAGTACCTTAGGCCTGGG	intergenic							95.0069	18.3041	6.36348	4.25332	45.003	65.7296	195.701	73.594	14.3928	16.8993	20.5505	21.3739	5.07887	5.95384	8.43426	5.98695	3.97515	4.48154	4.29939	4.25718
ASMM10P017838	0.0205434	0.0954363	2.1304	up	noncoding	NR_045438	Mospd4	RefSeq	883	chr18	-	46464933	46465816		chr18:46464947-46464993	ACAGATTGCCTATTATCGGATCATCAAAGCCAGTTGCCCATTCAGTGCGTGGTGAAATGC	intergenic							199.949	94.169	7.61826	6.52713	130.468	240.048	148.091	281.191	102.619	74.5167	79.1233	120.418	6.65509	7.87146	7.9853	7.96117	6.74214	6.51763	6.14635	6.70241
ASMM10P052859	0.0122566	0.0735881	2.26185	up	noncoding	uc009cbo.1	Kbtbd2	UCSC_knowngene	810	chr6	-	56789168	56797736		chr6:56789205-56789254	GATGGTTCTTGCAACATGTAGCTCCTATTTCAGGTAAGTAGTTTATCTTGTTTAGTTTGT	exon sense-overlapping	NM_145958	Kbtbd2	kelch repeat and BTB (POZ) domain containing 2	-	56777524	56797813	79.5797	35.7989	6.28026	5.10276	102.304	76.8153	59.8307	79.3684	41.6339	27.0563	53.838	20.6672	6.28031	6.19263	6.55283	6.09526	5.4723	5.1121	5.62217	4.20444
ASMM10P031676	0.017145	0.0868	2.24255	up	noncoding	ENSMUST00000119494	Plk-ps1	Ensembl	1788	chr5	+	35554183	35555971		chr5:35555566+35555971	TCCTATCCCAATTCCTTGATGAAGAAGATCACTCTCCTCAACTATTTCCGCAATTATGTG	intergenic							179.802	69.6533	7.25469	6.08955	355.164	149.537	65.2333	149.273	44.3908	71.7004	74.1887	88.3333	8.09785	7.18509	6.69143	7.04439	5.56313	6.46319	6.05941	6.27247
ASMM10P003520	0.017312	0.0872993	2.10919	up	noncoding	ENSMUST00000168725	Hk2	Ensembl	594	chr6	-	82725061	82726309		chr6:82725494-82726187	ATAGAAGATGTGATTTTTAGCTCCCTCAACCTGCAGTTACCGAAGCAGACCACTGAAAGC	exon sense-overlapping	NM_013820	Hk2	hexokinase 2	-	82725026	82774454	487.853	259.854	8.98364	7.90695	361.587	586.687	376.63	626.508	207.994	175.217	380.538	275.666	8.12176	9.16589	9.53216	9.11475	7.74483	7.71955	8.29933	7.86411
ASMM10P036702	6.1809e-05	0.010522	9.83478	up	noncoding	AK033576	AK033576	Genbank	3428	chr7	-	105852517	105855944		chr7:105852534-105855944	TACCTCATGCAACTGTCAGCAGTTGGAGAAAGTTGTTGGGAAATGCATGCACACAGTAGA	intergenic							141.284	12.6061	7.01185	3.71396	109.596	175.642	64.2851	215.613	10.7359	11.4877	16.8072	11.3936	6.38626	7.41839	6.66554	7.57724	3.56671	3.95535	4.0237	3.31008
ASMM10P043905	0.00676512	0.0542495	4.78771	up	noncoding	ENSMUST00000120059	Gm5388	Ensembl	1117	chrX	-	51218876	51219993		chrX:51219007-51219109	TAAGGAGATCACAGCTCTAACAGCCAGCATTAAGATCATTGCTCCCCTTGAGCACAAGTA	intergenic							1380.26	339.043	10.5451	8.28576	1482.6	1040.53	1805.04	1192.87	336.459	264.819	510.618	244.279	10.0477	9.99258	12.0961	10.044	8.41525	8.31428	8.7089	7.7046
ASMM10P022916	0.020534	0.0954133	2.08375	up	noncoding	ENSMUST00000117875	Gm13607	Ensembl	539	chr2	+	68081790	68082329		chr2:68082173+68082329	ACTTCGATTCCAGTCCACGATGGCTATGTCCTTCAAAAAGGCATTGTGAAATCCCCTCTT	intergenic							562.878	310.965	9.13295	8.07377	638.172	615.686	290.178	707.477	265.581	214.321	579.021	184.935	8.90731	9.23065	9.09658	9.29727	8.0939	8.01987	8.89334	7.28798
ASMM10P056656	0.00142024	0.0267886	5.71908	up	noncoding	uc007geq.1	Plekhj1	UCSC_knowngene	543	chr10	-	80796098	80796822		chr10:80796597-80796731	CAGTGTCAGGACTGGATGGAAGCTCTGCAGCGGGCCAGGAATGAGATCAGGAAGATGACT	exon sense-overlapping	NM_023900	Plekhj1	pleckstrin homology domain containing, family J member 1	-	80796098	80798626	585.332	119.399	9.21723	6.70145	549.31	673.958	344.338	773.723	103.016	104.214	218	52.3641	8.69562	9.36634	9.38307	9.42389	6.74819	6.97741	7.52841	5.55178
ASMM10P047034	0.0121774	0.0733395	2.80033	up	noncoding	AK086964	AK086964	Genbank	1209	chr1	-	86521159	86522365		chr1:86521226-86522365	CACTTAAAATTTTCAGGATGGGTCAGGTGTGGTGTTACACACCTTTAATCTCAGCCCTCG	intergenic							51.4995	15.0892	5.45127	3.96568	103.101	35.1077	33.0054	34.7841	18.6074	17.2105	11.039	13.4997	6.29191	5.0213	5.63109	4.86079	4.33177	4.50319	3.45775	3.57002
ASMM10P044216	0.040225	0.137997	3.28779	up	noncoding	AK089213	AK089213	Genbank	3528	chr10	+	84440848	84444374		chr10:84444278+84444374	CAAATGATCACTTGAGAACACGCTTATTCGTCACTGTGGCAGAAGTTACAGAGTGAGTTC	bidirectional	NM_001004363	Nuak1	NUAK family, SNF1-like kinase, 1	-	84371318	84440471	75.9172	24.4046	6.0586	4.34148	91.5039	87.9175	26.8389	97.4086	50.7739	14.495	24.3701	7.97961	6.11298	6.39552	5.3156	6.41032	5.75519	4.27143	4.53665	2.80268
ASMM10P001636	0.00496707	0.0472297	4.71856	up	noncoding	ENSMUST00000131837	Ube2m	Ensembl	851	chr7	-	13035258	13037647		chr7:13036611-13037594	TGCGTTCGAGACATTAACGAGCTGAACCTGCCCAAGACGTGTGACATCAGCTTCTCAGAC	exon sense-overlapping	NM_001168469	Ube2m	ubiquitin-conjugating enzyme E2M	-	13035119	13038275	931.571	252.962	9.93176	7.69342	1187.38	875.931	625.602	1037.37	213.053	211.45	495.957	91.3864	9.7373	9.74919	10.3808	9.85973	7.7844	7.99871	8.66985	6.3207
ASMM10P001636	0.00496707	0.0472297	4.71856	up	noncoding	ENSMUST00000131837	Ube2m	Ensembl	851	chr7	-	13035258	13037647		chr7:13036611-13037594	TGCGTTCGAGACATTAACGAGCTGAACCTGCCCAAGACGTGTGACATCAGCTTCTCAGAC	exon sense-overlapping	NM_001243968	Ube2m	ubiquitin-conjugating enzyme E2M	-	13035119	13037627	931.571	252.962	9.93176	7.69342	1187.38	875.931	625.602	1037.37	213.053	211.45	495.957	91.3864	9.7373	9.74919	10.3808	9.85973	7.7844	7.99871	8.66985	6.3207
ASMM10P001636	0.00496707	0.0472297	4.71856	up	noncoding	ENSMUST00000131837	Ube2m	Ensembl	851	chr7	-	13035258	13037647		chr7:13036611-13037594	TGCGTTCGAGACATTAACGAGCTGAACCTGCCCAAGACGTGTGACATCAGCTTCTCAGAC	exon sense-overlapping	NM_145578	Ube2m	ubiquitin-conjugating enzyme E2M	-	13035119	13037978	931.571	252.962	9.93176	7.69342	1187.38	875.931	625.602	1037.37	213.053	211.45	495.957	91.3864	9.7373	9.74919	10.3808	9.85973	7.7844	7.99871	8.66985	6.3207
ASMM10P028470	0.0387634	0.135399	2.11897	up	noncoding	ENSMUST00000119855	Gm12919	Ensembl	1594	chr4	+	10853842	10855436		chr4:10854854+10855436	AGTCTTTCCCAGCCTGCAAGTCTAACAAACCCCAAAACTAATATTCATAAGGAGGCCACG	intergenic							838.861	465.453	9.79091	8.70755	1179.51	645.004	826.253	704.68	427.892	241.743	655.461	536.716	9.72821	9.30206	10.8451	9.28827	8.76508	8.18679	9.07835	8.79997
ASMM10P015994	0.0483945	0.153398	2.43262	up	noncoding	ENSMUST00000162954	Stk19	Ensembl	2031	chr17	-	34823994	34826451		chr17:34825036-34825602	ACTTAATGTAAACCTGTAGCCTCTACATGCTTGTGTACCTGCCCAGACAGTATATGACAC	exon sense-overlapping	NM_019442	Stk19	serine/threonine kinase 19	-	34823992	34836903	271.047	106.644	8.00483	6.72232	117.341	355.187	223.569	388.091	113.773	99.0008	116.076	97.7251	6.4941	8.44512	8.64711	8.43302	6.89112	6.90658	6.67986	6.41173
ASMM10P012679	0.000180365	0.0138226	2.66918	up	noncoding	ENSMUST00000175696	Eif2c2	Ensembl	841	chr15	-	73095843	73096684		chr15:73095953-73096684	GTAGCCCCATAACATGCACAGAATGCTGTAAACCTGATTAAGATATGATGTGGATATTTT	intergenic							7708.99	3371.59	13.0022	11.5858	10086.7	7560.3	4321.01	8867.92	3534.04	2750.6	3172.87	4028.87	12.7808	12.8713	13.4181	12.9386	11.7069	11.6205	11.297	11.7189
ASMM10P024025	0.00046191	0.0184366	3.03256	up	noncoding	AK037391	AK037391	Genbank	3093	chr2	+	152727707	152730799		chr2:152730736+152730799	TGATAGTCTCAGTGTAGTGCAGTCCCAGCTATACTCCAAAAGACCAACTTAGATCACACT	intergenic							119.024	39.0356	6.91091	5.31037	134.829	114.022	98.1732	129.072	32.1011	41.8586	32.1052	50.0774	6.70224	6.78192	7.33335	6.82612	5.10861	5.72824	4.91658	5.48807
ASMM10P010227	0.0216265	0.0977686	2.23384	up	noncoding	ENSMUST00000165154	Caml	Ensembl	965	chr13	+	55628280	55632411		chr13:55628491+55628576	TGCCTTTATAGCCGCTGTTAAGTTGATTTATCATGATACGAGTAATTCTACTGGAAATAC	exon sense-overlapping	NM_007596	Caml	calcium modulating ligand	+	55623004	55632416	97.6264	43.0904	6.56147	5.40194	81.7867	112.57	64.5268	131.623	62.8223	40.0412	42.9141	26.5839	5.95336	6.76419	6.67309	6.85523	6.06186	5.65921	5.30896	4.57773
ASMM10P001384	0.000663474	0.0205165	3.02961	up	noncoding	ENSMUST00000127614	Copg1	Ensembl	332	chr6	+	87908771	87910054		chr6:87908954+87909663	GGTATTAAAGCTGGAGGATCTGGAAGTTACTGTGGCTGATCACATCCAAAAAGTCATGAA	exon sense-overlapping	NM_017477	Copg1	coatomer protein complex, subunit gamma 1	+	87887939	87913594	1293.44	494.986	10.4269	8.82778	1477.23	1339.06	860.019	1497.45	419.666	367.835	768.591	423.853	10.0422	10.3708	10.911	10.3837	8.7396	8.79291	9.29924	8.47937
ASMM10P024895	0.00342436	0.0396668	2.14119	up	noncoding	AK020251	AK020251	Genbank	1093	chr3	-	86362486	86363579		chr3:86362500-86363579	AATACATGATCAGAGGGATGCTTTGAAATTCCCAAAGACACTCCATTGCCCTATGGCTGC	intronic antisense	NM_001077687	Lrba	LPS-responsive beige-like anchor	+	86224689	86746710	65.7749	27.2431	5.89872	4.80031	113.632	51.9614	39.4062	58.1001	20.0379	26.6115	29.6612	32.6621	6.44049	5.61058	5.90725	5.63657	4.43962	5.08919	4.80589	4.86654
ASMM10P024895	0.00342436	0.0396668	2.14119	up	noncoding	AK020251	AK020251	Genbank	1093	chr3	-	86362486	86363579		chr3:86362500-86363579	AATACATGATCAGAGGGATGCTTTGAAATTCCCAAAGACACTCCATTGCCCTATGGCTGC	intronic antisense	NM_001077688	Lrba	LPS-responsive beige-like anchor	+	86224689	86776971	65.7749	27.2431	5.89872	4.80031	113.632	51.9614	39.4062	58.1001	20.0379	26.6115	29.6612	32.6621	6.44049	5.61058	5.90725	5.63657	4.43962	5.08919	4.80589	4.86654
ASMM10P024895	0.00342436	0.0396668	2.14119	up	noncoding	AK020251	AK020251	Genbank	1093	chr3	-	86362486	86363579		chr3:86362500-86363579	AATACATGATCAGAGGGATGCTTTGAAATTCCCAAAGACACTCCATTGCCCTATGGCTGC	intronic antisense	NM_030695	Lrba	LPS-responsive beige-like anchor	+	86224689	86782694	65.7749	27.2431	5.89872	4.80031	113.632	51.9614	39.4062	58.1001	20.0379	26.6115	29.6612	32.6621	6.44049	5.61058	5.90725	5.63657	4.43962	5.08919	4.80589	4.86654
ASMM10P047977	0.00283013	0.0365557	3.25725	up	noncoding	AK048677	AK048677	Genbank	3266	chr11	-	120587137	120590399		chr11:120587165-120587708	TCTCTGGTGCCAACTAGCCAGCCATTTGTTGGAAAATAGCAAATAATATATCATTAAAGA	intergenic							539.198	185.477	9.17079	7.46713	583.241	536.114	455.474	581.962	178.403	200.199	119.972	243.335	8.78339	9.03399	9.85148	9.01429	7.53072	7.91984	6.7205	7.69747
ASMM10P001074	0.00491112	0.0470669	4.4144	up	noncoding	ENSMUST00000123051	Gm11261	Ensembl	712	chr4	-	78659959	78661575	ENSMUST00000132219, ENSMUST00000139423, ENSMUST00000161681	chr4:78660123-78661051	TTCAGAACTTTCAGCAGTCAGTGGTTGCCGGCAGGGACCAGATGGAACCTCTTTGGGTGC	intergenic							1266.46	360.344	10.4336	8.29137	1372.91	1147.67	1265.77	1279.47	521.999	185.209	498.79	235.378	9.93521	10.1377	11.5099	10.1516	9.03854	7.80445	8.67587	7.6466
ASMM10P057425	0.000946763	0.0230349	2.26978	up	noncoding	uc029qwc.1	C920009B18Rik	UCSC_knowngene	303	chr10	+	22306719	22314196		chr10:22307279+22314170	CTGCTGAGCTATCTGGGGACCATACTGGCAGATGACTCTCTAAGTTGTGAATTAACTTTC	intron sense-overlapping	NM_009016	Raet1a	retinoic acid early transcript 1, alpha	+	22158608	22374139	91.0426	38.2621	6.41002	5.22747	127.662	89.9822	45.2307	101.295	29.3581	24.773	56.5367	42.3806	6.62233	6.43157	6.11896	6.46721	4.98162	4.99233	5.68923	5.24669
ASMM10P057425	0.000946763	0.0230349	2.26978	up	noncoding	uc029qwc.1	C920009B18Rik	UCSC_knowngene	303	chr10	+	22306719	22314196		chr10:22307279+22314170	CTGCTGAGCTATCTGGGGACCATACTGGCAGATGACTCTCTAAGTTGTGAATTAACTTTC	intron sense-overlapping	NM_009017	Raet1b	retinoic acid early transcript beta	+	22173874	22374113	91.0426	38.2621	6.41002	5.22747	127.662	89.9822	45.2307	101.295	29.3581	24.773	56.5367	42.3806	6.62233	6.43157	6.11896	6.46721	4.98162	4.99233	5.68923	5.24669
ASMM10P057425	0.000946763	0.0230349	2.26978	up	noncoding	uc029qwc.1	C920009B18Rik	UCSC_knowngene	303	chr10	+	22306719	22314196		chr10:22307279+22314170	CTGCTGAGCTATCTGGGGACCATACTGGCAGATGACTCTCTAAGTTGTGAATTAACTTTC	intron sense-overlapping	NM_009018	Raet1c	retinoic acid early transcript gamma	+	22173901	22374139	91.0426	38.2621	6.41002	5.22747	127.662	89.9822	45.2307	101.295	29.3581	24.773	56.5367	42.3806	6.62233	6.43157	6.11896	6.46721	4.98162	4.99233	5.68923	5.24669
ASMM10P057554	0.0264971	0.108747	2.75572	up	noncoding	BU511568	mouselincRNA1182	lincRNA	1163	chr5	-	30223927	30232366	AK146406	chr5:30224511-30229588	GCTTTACAAGAATGAAGACAACCCATTTTGGATACCAGAAAGACTCACCCGAAAAATCCA	bidirectional	NM_027652	Ept1	ethanolaminephosphotransferase 1 (CDP-ethanolamine-specific)	+	30232617	30272430	1466.54	645.551	10.6579	9.19552	1405.06	1319.35	1632.32	1509.44	868.809	476.891	792.643	443.86	9.96677	10.3503	11.9218	10.3929	9.75156	9.15604	9.33596	8.53851
ASMM10P051075	0.0170943	0.0865845	2.70024	up	noncoding	uc007ole.2	AK139528	UCSC_knowngene	1542	chr12	+	96650068	96651610		chr12:96650686+96651030	ACTTGATAATGTGTAGGGGTCACCCAAGTGGTACTGGTTTTGAAGGCATGAAGGAGTTGA	intergenic							629.906	277.346	9.41034	7.97725	717.914	534.435	649.277	617.999	328.099	198.97	403.639	178.677	9.06569	9.02971	10.448	9.09795	8.3791	7.91113	8.37885	7.23994
ASMM10P056904	0.00190015	0.0306816	2.74322	up	noncoding	uc008neb.1	Fkbp1a	UCSC_knowngene	1528	chr2	+	151542498	151561691		chr2:151542868+151559457	CACTACACGGATGAGTGTGGGTCAGAGAGCCAAACTGATAATCTCCTCAGACTATGCCTA	exon sense-overlapping	NM_008019	Fkbp1a	FK506 binding protein 1a	+	151542498	151561691	1184.78	509.455	10.3141	8.85823	1423.41	1134.58	910.016	1271.11	396.667	347.084	770.452	523.619	9.98648	10.1224	11.0049	10.1427	8.65587	8.71202	9.30206	8.76299
ASMM10P040476	0.0329457	0.123745	43.1541	up	noncoding	ENSMUST00000082971	Gm25403	Ensembl	143	chr8	+	65367300	65367443		chr8:65367359+65367443	TAGCAGGTTCAAATAACACAACCAACCACTTGCCTAACCCATGAGTGTTTGGTTCGAGAC	intergenic							9861.23	101.992	12.0152	6.5838	112.065	8251.05	21454.2	9627.61	96.3164	54.5494	137.358	119.745	6.41854	12.988	15.5977	13.0568	6.65306	6.09294	6.89587	6.69335
ASMM10P056639	0.00228976	0.0334247	6.8009	up	noncoding	uc007drn.2	BC094916	UCSC_knowngene	1895	chr1	-	173521310	173535957		chr1:173525173-173526463	ACCAGCCAAGAGACAGAGACTGAAAAATGTACCCAAAGAACCTTCTGAGGAAAATGGTTA	exon sense-overlapping	NM_001024721	BC094916	cDNA sequence BC094916	-	173521310	173535957	236.648	27.0553	7.48889	4.72316	491.918	190.69	51.0127	212.971	42.0063	16.3397	30.3231	19.5523	8.55342	7.53937	6.30458	7.55818	5.48662	4.43931	4.8372	4.1295
ASMM10P049381	0.00026171	0.0150353	11.3763	up	noncoding	uc007cqq.1	Zc3h11a	UCSC_knowngene	1306	chr1	-	133654236	133661380		chr1:133655030-133655344	TCTTTAGCTCTAATCATCAGTTATCAGGAAGCCTTTGCAGGGCCAGCATTGAATGCCATG	exon sense-overlapping	ENSMUST00000027736	Zc3h11a	zinc finger CCCH type containing 11A	-	133619870	133661380	70.695	6.21661	6.10641	2.59845	54.7065	61.3951	98.9141	67.7643	5	5	8.29522	6.57122	5.36444	5.8571	7.3456	5.85848	2.3474	2.40026	3.06216	2.58398
ASMM10P049381	0.00026171	0.0150353	11.3763	up	noncoding	uc007cqq.1	Zc3h11a	UCSC_knowngene	1306	chr1	-	133654236	133661380		chr1:133655030-133655344	TCTTTAGCTCTAATCATCAGTTATCAGGAAGCCTTTGCAGGGCCAGCATTGAATGCCATG	exon sense-overlapping	NM_001276767	Zc3h11a	zinc finger CCCH type containing 11A	-	133619870	133661399	70.695	6.21661	6.10641	2.59845	54.7065	61.3951	98.9141	67.7643	5	5	8.29522	6.57122	5.36444	5.8571	7.3456	5.85848	2.3474	2.40026	3.06216	2.58398
ASMM10P306	0.00462408	0.0454812	5.21646	up	noncoding	uc.392+	uc.392	UCR	256	chr9	-	61370281	61370537		chr9:61370356-61370415	CCATGTGGTATAAAGGAGCCATGCATAAAAAAGTAAGCAGAGGCTAAATATCAATTTGAT	intergenic							59.6635	9.04824	5.66083	3.27776	24.4874	90.5691	35.447	88.1506	9.36425	8.7152	10.671	7.44254	4.20523	6.44123	5.73602	6.26084	3.37629	3.59926	3.41655	2.71894
ASMM10P025742	0.00290594	0.036758	2.85155	up	noncoding	uc012coq.1	AK051383	UCSC_knowngene	4595	chr3	+	34070658	34075253		chr3:34075193+34075253	CAACTGGATGCTTAACATGCATGACCAAGAAACATGCTTAGGTGAGTACATCAGAATTTT	intronic antisense	NM_001026211	Dnajc19	DnaJ (Hsp40) homolog, subfamily C, member 19	-	34057757	34081326	465.299	175.002	8.86144	7.34969	633.244	448.693	262.686	516.573	162.711	193.637	241.985	101.675	8.89669	8.78254	8.92609	8.84045	7.40024	7.86906	7.66809	6.46139
ASMM10P001816	0.0145748	0.0804254	3.55321	up	noncoding	ENSMUST00000134824	Srsf1	Ensembl	896	chr11	+	88048566	88051472		chr11:88049220+88049976	ATCTCACGAGACATATCTGAAGAGATGGATTAAGAATGCTTTGGATTAAGGATTGTGGAG	exon sense-overlapping	NM_001078167	Srsf1	serine/arginine-rich splicing factor 1	+	88047372	88053757	372.842	128.435	8.48868	6.65955	608.818	323.954	208.84	349.755	108.973	79.4882	280.33	44.9482	8.84306	8.30758	8.53358	8.27049	6.82802	6.60419	7.87505	5.33095
ASMM10P001816	0.0145748	0.0804254	3.55321	up	noncoding	ENSMUST00000134824	Srsf1	Ensembl	896	chr11	+	88048566	88051472		chr11:88049220+88049976	ATCTCACGAGACATATCTGAAGAGATGGATTAAGAATGCTTTGGATTAAGGATTGTGGAG	exon sense-overlapping	NM_173374	Srsf1	serine/arginine-rich splicing factor 1	+	88047372	88053757	372.842	128.435	8.48868	6.65955	608.818	323.954	208.84	349.755	108.973	79.4882	280.33	44.9482	8.84306	8.30758	8.53358	8.27049	6.82802	6.60419	7.87505	5.33095
ASMM10P002395	0.00830682	0.0602421	2.89107	up	noncoding	ENSMUST00000144117	Cytip	Ensembl	856	chr2	-	58133848	58195517		chr2:58151714-58195445	TTCAACACAGCTTGCGTTGGCCAGATCAAGCTCTTTGGGTGATTTTTCCTGGTCTCAAAG	exon sense-overlapping	NM_139200	Cytip	cytohesin 1 interacting protein	-	58129138	58160122	103.352	31.5038	6.4562	4.9246	214.989	71.3604	52.7016	74.3554	29.6092	14.639	33.927	47.8402	7.38406	6.08555	6.35559	5.9996	4.99611	4.28642	4.99131	5.42454
ASMM10P023428	0.015074	0.0815741	2.57566	up	noncoding	ENSMUST00000160497	Gas5	Ensembl	629	chr1	+	161036019	161036888	ENSMUST00000159890, ENSMUST00000162163, NR_002840, uc007dex.1	chr1:161036141+161036207	CAAAATAATGATTTGGGGGCTACTTACAGAGTAAGCAGTTTTTACATAAAGATTCCCCCC	intergenic							215.111	89.9705	7.81462	6.44968	182.899	196.315	253.817	227.415	115.014	58.0841	102.236	84.5479	7.15116	7.58108	8.86933	7.65692	6.90471	6.17993	6.50122	6.21286
ASMM10P002136	0.0315495	0.120575	2.25987	up	noncoding	ENSMUST00000139853	Rnf10	Ensembl	2408	chr5	-	115241778	115272301		chr5:115242661-115245848	TCTGAGCAGAAGTCCAGGCTCCCATGCAGATGCTGAGGGTTGGCAAAGCAAAAGCAGACG	exon sense-overlapping	NM_016698	Rnf10	ring finger protein 10	-	115241769	115272895	1219.29	634.573	10.2564	9.08012	1636.62	1231.12	601.444	1407.96	580.652	600.899	1079.61	277.128	10.1798	10.244	10.3172	10.2844	9.19099	9.48009	9.77828	7.87113
ASMM10P019297	0.00090655	0.022663	2.88041	up	noncoding	uc012bmp.1	BC147260	UCSC_knowngene	2974	chr19	-	45761855	45764829		chr19:45761907-45762184	ACTTCACATTGTTTCTTTGCAGGTCGCACAGCATTTAAATCTGCGCCCGCAATGCACAAT	exon sense-overlapping	NM_023799	Mgea5	meningioma expressed antigen 5 (hyaluronidase)	-	45750258	45783291	208.112	75.6733	7.73961	6.21334	203.323	215.999	162.919	250.207	73.6176	65.8907	105.366	57.8187	7.31149	7.71742	8.13785	7.79169	6.2831	6.34537	6.54293	5.68194
ASMM10P019952	4.86772e-05	0.00997603	4.24443	up	noncoding	AK053163	AK053163	Genbank	1273	chr19	+	46314100	46315373		chr19:46315311+46315373	ATAGAAAACTCAAGACTCTCTCATTGCCTTGCTCAACAATTTCCAATAAACCATTGCCTC	natural antisense	NM_028627	Psd	pleckstrin and Sec7 domain containing	-	46312086	46327156	2825.93	719.979	11.4867	9.40113	3483.17	2992.7	1358.96	3468.9	823.315	740.931	654.792	660.877	11.2349	11.5155	11.6184	11.578	9.66837	9.76359	9.07694	9.09562
ASMM10P016286	0.0432909	0.14379	2.35897	up	noncoding	uc008czh.1	AK088368	UCSC_knowngene	3156	chr17	-	51745528	51748684		chr17:51745552-51748684	GAAGGTTTTCTGACGTGAATCATTCTTAATTTAACTCTTGGCAATTTTTAGCTACAGGCA	intron sense-overlapping	NM_001163630	Satb1	special AT-rich sequence binding protein 1	-	51736186	51812054	81.641	28.9893	6.03556	4.79741	155.495	66.1534	23.5899	81.3255	30.4863	20.4359	15.9885	49.0465	6.91795	5.96414	5.12811	6.13204	5.03651	4.73643	3.95724	5.45944
ASMM10P001649	0.00117695	0.0247881	3.10363	up	noncoding	ENSMUST00000132105	Dnajb11	Ensembl	546	chr16	+	22857905	22872104		chr16:22858087+22871735	TGTTGCTGCTGAGCGAAGAGAACTGGACTTTGAAAGAGGTGGATCAGCGATATTTATTAT	exon sense-overlapping	NM_026400	Dnajb11	DnaJ (Hsp40) homolog, subfamily B, member 11	+	22857844	22879634	5593.58	2135.1	12.5263	10.8923	6230.63	6121.22	2992.53	7029.95	2445.74	1786.14	2904.59	1403.93	12.0861	12.5537	12.8625	12.6028	11.1888	11.009	11.1654	10.2061
ASMM10P042385	0.00532744	0.0488931	2.45618	up	noncoding	TCONS_00033869	XLOC_024757	Alexander et al 2013	1453	chr9	+	4977897	4979417		chr9:4978760+4979417	TGACTGCAGCATCTCCTATGATAAATTTGAGTATCTGTTTAACTTTGACAACGCCTTTGA	intergenic							112.399	47.5938	6.75273	5.45631	168.419	95.4029	70.2277	115.545	35.226	28.9519	88.4638	37.7337	7.03126	6.51535	6.80763	6.65668	5.24058	5.20714	6.30075	5.07679
ASMM10P041968	0.00202908	0.0316371	5.46459	up	noncoding	uc009qyt.1	AF357374	UCSC_knowngene	70	chr9	-	88521796	88521866	ENSMUST00000180982	chr9:88521810-88521866	TCCTATCCCGAACCTGAATTCCTGTTGAAAAACCATAATTACGGATCTGGCTTCTGAGAT	intergenic							824.231	148.935	9.63087	7.18076	395.319	1148.95	500.698	1251.96	165.672	123.458	162.733	143.876	8.24965	10.1385	10.0176	10.1178	7.42743	7.21954	7.12856	6.94749
ASMM10P056147	0.0491065	0.154671	2.02217	up	noncoding	TCONS_00012216	XLOC_009310	Alexander et al 2013	617	chr16	+	98064946	98066153		chr16:98065095+98065682	TTGAAGTTGACCAAGAGGCAAAGGATTTACTACATTGCTTACATTCATAGGGTTTCTCTC	intergenic							49.4998	20.4178	5.36416	4.34826	77.3874	51.2249	14.999	54.3879	21.5566	16.6361	29.9722	13.5064	5.87259	5.5894	4.4532	5.54145	4.54086	4.46237	4.81881	3.57099
ASMM10P003817	0.000896384	0.0225567	6.53644	up	noncoding	ENSMUST00000176599	Gm20659	Ensembl	604	chr11	+	101971142	101971859		chr11:101971531+101971648	ATACTATAAGCAACTTAAGAGTGCTGGAGCCCAGAAGAGCCTTAGTATGGGCCAAGAGTT	natural antisense	NM_028207	Dusp3	dual specificity phosphatase 3 (vaccinia virus phosphatase VH1-related)	-	101971143	101984791	51.5622	7.72674	5.62142	2.91291	33.9282	51.3204	52.7098	68.2905	8.65309	5	11.2406	6.01324	4.66939	5.5921	6.35585	5.86832	3.26145	2.40026	3.48116	2.50877
ASMM10P051379	0.00052405	0.0190533	3.79916	up	noncoding	uc007pme.2	Gpr137b	UCSC_knowngene	3226	chr13	-	13357619	13393624		chr13:13360841-13361072	ATTATTTCCTAAGATACTGACAAGTGTCATCTCGTTCATTGTTTGCTACAGTTCTGTGAG	exon sense-overlapping	NM_031999	Gpr137b	G protein-coupled receptor 137B	-	13357619	13393624	96.8805	24.2691	6.53459	4.60891	153.282	80.6758	70.6951	82.8693	15.5372	24.1955	33.265	24.0787	6.89386	6.26718	6.81663	6.1607	4.07995	4.96146	4.96458	4.42968
ASMM10P013847	0.00234896	0.0337869	2.0104	up	noncoding	NR_077233	C230037L18Rik	RefSeq	872	chr15	+	89476251	89484850	uc007xgz.1	chr15:89484787+89484847	TCTGCAGGCAATGAATGCACACGCCACCCATTAATGCAGGTAAAACACCCACACAAAATG	natural antisense	NM_009713	Arsa	arylsulfatase A	-	89472475	89477424	54.9856	24.7103	5.67815	4.67066	48.7086	64.8529	31.9425	74.4385	20.2949	21.1293	28.6824	28.7344	5.19496	5.93555	5.58065	6.00142	4.45735	4.77887	4.75783	4.6886
ASMM10P056496	0.00106892	0.0237322	3.56372	up	noncoding	TCONS_00029299	XLOC_022543	Alexander et al 2013	534	chr7	-	29798565	29799761		chr7:29798837-29799548	TTCAGAAGAGTACTATCTGGTTCCCGACATGGATGATGAAGAAGGAGAGGCAGAAGATGA	intergenic							913.824	293.633	9.94893	8.11555	1092.6	848.068	791.413	923.213	354.688	210.397	335.711	273.736	9.63045	9.69964	10.7857	9.67989	8.49632	7.99159	8.12086	7.85343
ASMM10P003083	0.0185492	0.0906576	6.52529	up	noncoding	ENSMUST00000156081	Gm12840	Ensembl	627	chr4	+	117700187	117700923		chr4:117700309+117700413	TATGTCAGAGGTCTGGTTTTGGTCCCAAGGAGTTGACTGATTATCTTGGTTTGGTTTTAG	intergenic							3425.37	749.942	11.8041	9.09806	5010.15	2143.14	4113.55	2434.66	1178.85	400.354	1229.01	191.551	11.7832	11.0257	13.3481	11.0594	10.1746	8.91856	9.95932	7.33971
ASMM10P046434	0.00023343	0.0144934	2.15328	up	noncoding	ENSMUST00000177539	Gm20645	Ensembl	3511	chr11	-	23736846	23740357		chr11:23737067-23740357	GGTTGGTGTTAGCTCTCTACCACTAAGTTGTCTGCATTTCAAACTGATTTTATATGCTTG	intergenic							3524.23	1724.32	11.744	10.6375	5290.69	3399.37	1380.97	4025.89	2021.68	1528.39	1663.82	1683.38	11.8648	11.683	11.6479	11.7804	10.9375	10.7789	10.367	10.4666
ASMM10P002966	0.000832071	0.0220856	6.24336	up	noncoding	ENSMUST00000154031	Setd8	Ensembl	903	chr5	+	124446961	124460631		chr5:124447002+124447213	CTTAGGGAGTGAGAACGTGTTTGCTGGGCAGTCAAAGATCTATGCCTACATGAGTCCGAA	exon sense-overlapping	NM_030241	Setd8	SET domain containing (lysine methyltransferase) 8	+	124439929	124462307	97.3476	16.3968	6.6167	3.97438	97.971	96.018	89.6556	105.746	16.6213	13.0354	27.0937	8.83678	6.21755	6.52435	7.19213	6.53279	4.17337	4.12523	4.68567	2.91325
ASMM10P049693	0.00457449	0.0453002	3.86849	up	noncoding	ENSMUST00000125607	Gm11725	Ensembl	1850	chr11	+	117871249	117887416		chr11:117887217+117887416	GCACAAACTAAAAATTAAAAATTAGCCAGGCACGGTTTAACCTTGAAAAGGAGTGGCAGG	intronic antisense	NM_027919	Tha1	threonine aldolase 1	-	117867948	117873526	80.1284	18.5631	6.23366	4.28189	43.0356	102.179	67.0203	108.278	18.7651	20.638	17.4446	17.4046	5.01563	6.61918	6.73316	6.56668	4.34552	4.74871	4.07689	3.95644
ASMM10P033349	0.0325302	0.122608	4.47295	up	noncoding	NR_045141	6330415B21Rik	RefSeq	2219	chr6	-	77380256	77382475		chr6:77380270-77382475	TAGAGAAAAGTAAGAAAGGAAAATCAGTTATTAGTTCCAGGTCAGCTTGGGCTACTTAGG	intron sense-overlapping	NM_001109764	Ctnna2	catenin (cadherin associated protein), alpha 2	-	76881636	77979667	304.957	63.8885	8.15761	5.99638	148.244	209.739	618.801	243.045	77.7615	52.6253	51.7908	73.3765	6.8437	7.67187	10.3654	7.74948	6.35661	6.03982	5.56874	6.02035
ASMM10P033349	0.0325302	0.122608	4.47295	up	noncoding	NR_045141	6330415B21Rik	RefSeq	2219	chr6	-	77380256	77382475		chr6:77380270-77382475	TAGAGAAAAGTAAGAAAGGAAAATCAGTTATTAGTTCCAGGTCAGCTTGGGCTACTTAGG	intron sense-overlapping	NM_145732	Ctnna2	catenin (cadherin associated protein), alpha 2	-	76881636	77979667	304.957	63.8885	8.15761	5.99638	148.244	209.739	618.801	243.045	77.7615	52.6253	51.7908	73.3765	6.8437	7.67187	10.3654	7.74948	6.35661	6.03982	5.56874	6.02035
ASMM10P013535	0.0113267	0.0709844	3.65862	up	noncoding	ENSMUST00000093430	Gm7125	Ensembl	273	chr15	+	68876789	68877062		chr15:68876963+68877062	AAAGCCAATGCTGGGAAGGATGCGAATAATCCTGCAGAAAATGGAGATGCCAAAACAGAC	intergenic							1669.13	354.67	10.209	8.33774	4492.72	810.792	480.701	892.293	409.404	211.44	501.134	296.705	11.6234	9.63315	9.94779	9.63179	8.70064	7.9985	8.68397	7.96785
ASMM10P056660	0.0146332	0.0805088	2.57896	up	noncoding	uc007gwn.1	Ube2n	UCSC_knowngene	3778	chr10	+	95515161	95545658		chr10:95541352+95541637	AACTATTCCTTCCAGAAGAATACCCAATGGCAGCACCTAAAATAAGTGGTCCCCAGCACT	exon sense-overlapping	NM_080560	Ube2n	ubiquitin-conjugating enzyme E2N	+	95515161	95545658	1453.63	707.41	10.6177	9.25089	1793.78	1313.64	1201.86	1505.23	544.075	518.006	1301.63	465.928	10.3041	10.3443	11.4324	10.3899	9.09795	9.26738	10.0355	8.60276
ASMM10P050971	0.0154106	0.0824381	18.7038	up	noncoding	AK132568	AK132568	Genbank	2761	chr12	+	80899853	80902612		chr12:80902550+80902612	ATAAGAAGAGTGGTGTTTGCGCTCCAGTTCAAGGGGCCAGATAGAACTGTTTACAAAGGA	intergenic							333.188	11.5278	7.79682	3.57156	23.1173	443.194	378.341	488.1	17.0213	8.89108	10.2835	9.91531	4.12299	8.7633	9.53964	8.76134	4.20726	3.62882	3.36312	3.08704
ASMM10P028533	0.000421061	0.0178935	4.21922	up	noncoding	ENSMUST00000118921	Gm11877	Ensembl	852	chr4	+	19298332	19299184		chr4:19298778+19299184	CTCTACAAAGAATTTCATCTGAATGAGAGTGGTGTCTTCAAAGTCCACCGAAATCAAATG	intron sense-overlapping	NM_013927	Cngb3	cyclic nucleotide gated channel beta 3	+	19280849	19510623	198.851	49.5193	7.67696	5.59999	255.649	165.136	191.815	182.805	33.5609	37.8748	65.5597	61.0819	7.63347	7.3326	8.40222	7.33957	5.17085	5.58065	5.89061	5.75784
ASMM10P040217	1.04302e-06	0.00317585	2.54409	up	noncoding	TCONS_00032211	XLOC_023568	Alexander et al 2013	127	chr8	+	22072229	22073579		chr8:22073517+22073579	ATTCCAGTAATCTGTTGCCGTCTGTTCCCTTAGAAAGGAAGTGGAAGAAGGGTTGATACG	intergenic							194.004	73.7735	7.55092	6.20377	274.607	185.654	103.161	212.593	68.8545	59.2172	83.0868	83.9356	7.7341	7.49765	7.41574	7.5562	6.19059	6.20691	6.21278	6.2048
ASMM10P016940	0.0256012	0.106909	5.87163	up	noncoding	ENSMUST00000095448	E230001N04Rik	Ensembl	2055	chr17	+	28523292	28525347	ENSMUST00000181029	chr17:28525137+28525347	AGACAGGGAGCTAGAGAGTTGATTCCATCACTTAAGAACATGTGTTGGGGCTGGAAAGAT	intergenic							382.37	88.3455	8.58719	6.03343	248.409	469.479	277.664	533.928	169.612	111.544	55.0007	17.2256	7.59168	8.84764	9.02318	8.88628	7.45957	7.08016	5.65294	3.94106
ASMM10P001846	0.000936582	0.0229225	2.17414	up	noncoding	ENSMUST00000135494	Lmna	Ensembl	901	chr3	-	88481845	88503337		chr3:88484076-88503253	AGATCCCGAGGCGTCAGAATGGTGACGATCCTTTGATGACCTATCGCTTCCCACCGAAGT	exon sense-overlapping	NM_001002011	Lmna	lamin A	-	88481148	88503332	1983.3	1033.83	11.0226	9.90212	2500.78	2031.67	1200.82	2199.93	989.532	888.34	1360.42	897.015	10.7828	10.9519	11.4317	10.9239	9.93022	10.0302	10.0931	9.55493
ASMM10P001846	0.000936582	0.0229225	2.17414	up	noncoding	ENSMUST00000135494	Lmna	Ensembl	901	chr3	-	88481845	88503337		chr3:88484076-88503253	AGATCCCGAGGCGTCAGAATGGTGACGATCCTTTGATGACCTATCGCTTCCCACCGAAGT	exon sense-overlapping	NM_001111102	Lmna	lamin A	-	88483205	88503332	1983.3	1033.83	11.0226	9.90212	2500.78	2031.67	1200.82	2199.93	989.532	888.34	1360.42	897.015	10.7828	10.9519	11.4317	10.9239	9.93022	10.0302	10.0931	9.55493
ASMM10P001846	0.000936582	0.0229225	2.17414	up	noncoding	ENSMUST00000135494	Lmna	Ensembl	901	chr3	-	88481845	88503337		chr3:88484076-88503253	AGATCCCGAGGCGTCAGAATGGTGACGATCCTTTGATGACCTATCGCTTCCCACCGAAGT	exon sense-overlapping	NM_019390	Lmna	lamin A	-	88483205	88493299	1983.3	1033.83	11.0226	9.90212	2500.78	2031.67	1200.82	2199.93	989.532	888.34	1360.42	897.015	10.7828	10.9519	11.4317	10.9239	9.93022	10.0302	10.0931	9.55493
ASMM10P026214	0.00722312	0.056249	3.24176	up	noncoding	AK078752	AK078752	Genbank	3040	chr3	+	95716137	95719176		chr3:95719085+95719176	TTCCATTTCTGGAGCACATGGAAGCAAAGGGTTCCAAGATACTCACATGGACTCAAGGAT	intergenic							114.094	33.6039	6.77775	5.08097	63.9382	133.617	99.7398	159.08	23.209	29.4929	38.9675	42.7463	5.59395	7.02001	7.36051	7.13651	4.65558	5.23327	5.17706	5.25797
ASMM10P038430	0.0268752	0.109714	2.26601	up	noncoding	ENSMUST00000123372	Trpc2	Ensembl	4847	chr7	+	102065712	102096864		chr7:102096804+102096864	TTTCCATCCCTCGACTTTCAAGCTTGTCAAGGACAAATGACGTCATGCAATAAACCAGTC	exon sense-overlapping	NM_001109897	Trpc2	transient receptor potential cation channel, subfamily C, member 2	+	102083115	102096416	282.828	137.681	8.19312	7.01297	217.96	308.737	249.98	354.633	126.725	132.542	84.0498	207.406	7.40055	8.23859	8.84045	8.2929	7.04587	7.32233	6.22742	7.45626
ASMM10P038430	0.0268752	0.109714	2.26601	up	noncoding	ENSMUST00000123372	Trpc2	Ensembl	4847	chr7	+	102065712	102096864		chr7:102096804+102096864	TTTCCATCCCTCGACTTTCAAGCTTGTCAAGGACAAATGACGTCATGCAATAAACCAGTC	exon sense-overlapping	NM_011644	Xndr-trpc2	Xndr-Trpc2 readthrough	+	102065712	102096416	282.828	137.681	8.19312	7.01297	217.96	308.737	249.98	354.633	126.725	132.542	84.0498	207.406	7.40055	8.23859	8.84045	8.2929	7.04587	7.32233	6.22742	7.45626
ASMM10P051346	0.0033985	0.0395391	15.693	up	noncoding	AK020996	AK020996	Genbank	874	chr13	-	5860325	5861197		chr13:5860382-5861197	CAAGGTTAACAGGCTTTCCCATGGATGTGTAAACAATTCAAATTAGGTTGAAGATGACAA	bidirectional	NM_011803	Klf6	Kruppel-like factor 6	+	5861488	5870393	582.529	33.2685	9.06811	5.09606	145.125	643.436	830.696	710.86	39.6639	29.9549	33.2201	30.235	6.81272	9.29805	10.8569	9.3048	5.40601	5.25458	4.963	4.76065
ASMM10P056992	0.0165688	0.0853559	3.34896	up	noncoding	uc009bxq.1	Hnrnpa2b1	UCSC_knowngene	251	chr6	-	51467399	51469894		chr6:51467400-51469670	AATCGGGCTGAAGCGACTGAGTCCGCGATGGAGAAAACTTTAGAAACTGTTCCTTTGGAG	exon sense-overlapping	NM_016806	Hnrnpa2b1	heterogeneous nuclear ribonucleoprotein A2/B1	-	51460434	51469894	1091.43	426.419	10.1193	8.3756	1809.43	790.983	853.783	911.53	297.481	212.114	962.251	233.831	10.3196	9.59623	10.9004	9.66102	8.24612	8.00372	9.61415	7.63839
ASMM10P056992	0.0165688	0.0853559	3.34896	up	noncoding	uc009bxq.1	Hnrnpa2b1	UCSC_knowngene	251	chr6	-	51467399	51469894		chr6:51467400-51469670	AATCGGGCTGAAGCGACTGAGTCCGCGATGGAGAAAACTTTAGAAACTGTTCCTTTGGAG	exon sense-overlapping	NM_182650	Hnrnpa2b1	heterogeneous nuclear ribonucleoprotein A2/B1	-	51460931	51469894	1091.43	426.419	10.1193	8.3756	1809.43	790.983	853.783	911.53	297.481	212.114	962.251	233.831	10.3196	9.59623	10.9004	9.66102	8.24612	8.00372	9.61415	7.63839
ASMM10P040837	0.0468017	0.150457	2.38262	up	noncoding	ENSMUST00000085034	Gm15210	Ensembl	1661	chr8	+	100030486	100032147		chr8:100030489+100030557	GGCCTCTGCGGCGCGGTCCTCGGAGCGGCGCGGTTCTCGGAGCCACGCGTCTGTCTTCCT	intergenic							32.9477	15.3013	4.97098	3.71843	40.655	30.0206	30.696	30.4193	16.9374	5	23.8783	15.3897	4.93028	4.78476	5.5142	4.65468	4.20035	2.40026	4.50518	3.76793
ASMM10P000798	0.0242111	0.103762	2.07452	up	noncoding	ENSMUST00000113505	Rsl24d1	Ensembl	734	chr9	+	73113502	73122569		chr9:73113588+73114877	CGATTGCAAGTGTCCTGTAGGTGTTCCGATTCTGCAAATCCAAGTGTCATAAAAACTTTA	exon sense-overlapping	NM_198609	Rsl24d1	ribosomal L24 domain containing 1	+	73113468	73123333	150.565	71.8992	7.08711	6.03433	277.799	117.132	75.0441	132.286	54.5943	40.848	132.119	60.035	7.74948	6.8231	6.91222	6.86364	5.86875	5.68923	6.84572	5.73362
ASMM10P034351	0.00151907	0.0273457	2.01206	up	noncoding	uc029vur.1	TCRB	UCSC_knowngene	256	chr6	+	41163300	41163556		chr6:41163476+41163551	AACAATTCTTTCTGCTCTCTCTACATTGGCTCTGCAGGCCTAGAGTATTCTGCCATGTAC	intergenic							160.259	82.28	7.34051	6.33184	203.895	142.622	121.892	172.627	83.9336	59.9422	112.669	72.5746	7.31642	7.11761	7.67591	7.25212	6.46354	6.2233	6.63969	6.00083
ASMM10P023686	0.0160858	0.0841901	2.59441	up	noncoding	ENSMUST00000129690	Bloc1s6	Ensembl	1108	chr2	+	122738558	122747006		chr2:122738793+122738853	CTGGCCAGGCAACCCTGGTCCCGCGAGGAAACGCACTGTTGGGTGCGGTTTGTGTTAAAG	exon sense-overlapping	NM_019788	Bloc1s6	biogenesis of lysosomal organelles complex-1, subunit 6, pallidin	+	122738504	122749487	36.3695	13.8405	5.12014	3.74473	36.5998	27.4924	42.9137	38.472	10.6625	7.19155	24.491	13.017	4.77992	4.64432	6.03507	5.02124	3.55546	3.36312	4.54551	3.51481
ASMM10P043556	0.000260083	0.0150298	2.09826	up	noncoding	ENSMUST00000156260	Gm16104	Ensembl	401	chr10	+	81409574	81411579		chr10:81411519+81411579	CTTGACAGTGCTTAAAACTCCCGCCAATCCACTGTTGCATAAATAAAAGTGGGGCCAAAC	natural antisense	NM_008688	Nfic	nuclear factor I/C	-	81396190	81427173	198.528	91.3315	7.55775	6.48856	294.071	188.496	96.4736	215.073	84.9391	73.1919	118.801	88.3936	7.82837	7.52432	7.30387	7.57446	6.47772	6.49369	6.70936	6.27348
ASMM10P043556	0.000260083	0.0150298	2.09826	up	noncoding	ENSMUST00000156260	Gm16104	Ensembl	401	chr10	+	81409574	81411579		chr10:81411519+81411579	CTTGACAGTGCTTAAAACTCCCGCCAATCCACTGTTGCATAAATAAAAGTGGGGCCAAAC	natural antisense	NM_026756	Nfic	nuclear factor I/C	-	81396190	81427173	198.528	91.3315	7.55775	6.48856	294.071	188.496	96.4736	215.073	84.9391	73.1919	118.801	88.3936	7.82837	7.52432	7.30387	7.57446	6.47772	6.49369	6.70936	6.27348
ASMM10P028164	0.00219612	0.0328942	4.02293	up	noncoding	uc008vpc.2	AB346318	UCSC_knowngene	2793	chr4	-	141679796	141682589		chr4:141679810-141682589	AATTCATCGGTTAATTCATCAAACATGGAGTATCCCTGAAGCCCACAAGTTCAGCAGCAG	intergenic							58.9869	13.3615	5.82986	3.82161	38.4355	66.6969	63.2714	67.5436	15.1446	12.3999	12.0795	13.8221	4.84862	5.97678	6.63924	5.85479	4.0446	4.05842	3.57462	3.6088
ASMM10P003331	0.0195962	0.0931957	2.63507	up	noncoding	ENSMUST00000162277	Tmx1	Ensembl	710	chr12	+	70456037	70466253		chr12:70458911+70460478	AGTTCTGTTCTACTAGCCACAGCTATTTTGTTCATGACCTTGGAATACCAGCGTGGGGTT	exon sense-overlapping	NM_028339	Tmx1	thioredoxin-related transmembrane protein 1	+	70453153	70467624	334.304	146.564	8.34074	6.9429	551.643	264.47	209.935	311.168	113.651	102.646	299.346	70.6145	8.70177	8.00945	8.54268	8.10907	6.88951	6.95639	7.96575	5.95996
ASMM10P033861	0.00678683	0.054361	2.17559	up	noncoding	ENSMUST00000127246	Gm8778	Ensembl	1107	chr6	-	128976865	128977972		chr6:128976959-128977354	AGAAGCTGCTGAGTTGGGACATCCAGGTTGGAAATGGTGGACATTCCTCGGTAGAAGAAG	intronic antisense	NM_001168223	Clec2g	C-type lectin domain family 2, member g	+	128971159	128984707	54.4719	23.7201	5.73214	4.61073	60.9314	41.827	57.3067	57.8226	21.7088	19.4723	22.0631	31.636	5.52089	5.28809	6.48961	5.62997	4.55245	4.66852	4.3978	4.82416
ASMM10P033861	0.00678683	0.054361	2.17559	up	noncoding	ENSMUST00000127246	Gm8778	Ensembl	1107	chr6	-	128976865	128977972		chr6:128976959-128977354	AGAAGCTGCTGAGTTGGGACATCCAGGTTGGAAATGGTGGACATTCCTCGGTAGAAGAAG	intronic antisense	NM_001168224	Clec2g	C-type lectin domain family 2, member g	+	128971159	128984707	54.4719	23.7201	5.73214	4.61073	60.9314	41.827	57.3067	57.8226	21.7088	19.4723	22.0631	31.636	5.52089	5.28809	6.48961	5.62997	4.55245	4.66852	4.3978	4.82416
ASMM10P033861	0.00678683	0.054361	2.17559	up	noncoding	ENSMUST00000127246	Gm8778	Ensembl	1107	chr6	-	128976865	128977972		chr6:128976959-128977354	AGAAGCTGCTGAGTTGGGACATCCAGGTTGGAAATGGTGGACATTCCTCGGTAGAAGAAG	intronic antisense	NM_027562	Clec2g	C-type lectin domain family 2, member g	+	128934380	128984707	54.4719	23.7201	5.73214	4.61073	60.9314	41.827	57.3067	57.8226	21.7088	19.4723	22.0631	31.636	5.52089	5.28809	6.48961	5.62997	4.55245	4.66852	4.3978	4.82416
ASMM10P335	0.0314721	0.120322	2.15889	up	noncoding	uc.419+	uc.419	UCR	289	chr11	-	88049369	88049658		chr11:88049370-88049429	GATGTAGGCAGTTTCTCCCTATTGGATAGACAGAACTTTCCATTGAAAGATCTAAGCTTT	natural antisense	NM_001078167	Srsf1	serine/arginine-rich splicing factor 1	+	88047372	88053757	129.377	64.6118	6.99534	5.88505	92.2497	147.14	104.487	173.632	43.8687	35.3673	112.951	66.2605	6.12547	7.16336	7.43112	7.26142	5.54711	5.48151	6.64271	5.86888
ASMM10P335	0.0314721	0.120322	2.15889	up	noncoding	uc.419+	uc.419	UCR	289	chr11	-	88049369	88049658		chr11:88049370-88049429	GATGTAGGCAGTTTCTCCCTATTGGATAGACAGAACTTTCCATTGAAAGATCTAAGCTTT	natural antisense	NM_173374	Srsf1	serine/arginine-rich splicing factor 1	+	88047372	88053757	129.377	64.6118	6.99534	5.88505	92.2497	147.14	104.487	173.632	43.8687	35.3673	112.951	66.2605	6.12547	7.16336	7.43112	7.26142	5.54711	5.48151	6.64271	5.86888
ASMM10P002919	0.00709482	0.0556671	2.82817	up	noncoding	ENSMUST00000153188	4921531C22Rik	Ensembl	601	chr2	+	179975992	179977987		chr2:179976059+179977448	CTGACAGCAGGCCGAAAACAAATTCCAGATGGCAAAGCTTGTTGGGGACCTCAACGCAAC	natural antisense	NM_001081092	Taf4a	TAF4A RNA polymerase II, TATA box binding protein (TBP)-associated factor	-	179912145	179976646	68.3352	23.6196	6.01629	4.51642	105.394	55.6203	52.164	60.1626	28.6148	16.7044	35.3245	13.8349	6.32433	5.71191	6.33996	5.68897	4.94663	4.46695	5.04203	3.61008
ASMM10P018941	0.0425691	0.142392	3.33439	up	noncoding	TCONS_00016079	XLOC_012224	Alexander et al 2013	2289	chr19	-	10470145	10472504	TCONS_00016077, TCONS_00016078	chr19:10471322-10471586	TATGTATATAACAACTTGCATAGCAAACACACAAGGATACATGCACACACACACACACAC	intergenic							43.998	13.873	5.33916	3.60173	29.5196	34.3714	73.9649	38.1362	11.4245	5	17.4225	21.6449	4.47434	4.988	6.88656	5.00773	3.65464	2.40026	4.07496	4.27708
ASMM10P037115	0.0168031	0.0858402	2.55071	up	noncoding	ENSMUST00000139217	Rdh5	Ensembl	580	chr10	-	128913845	128914623		chr10:128914329-128914623	TGACACCTTTCCATCTTAGATTCCACACTCCTGGAAACCTGAGTTAAAACACAGGAACCT	exon sense-overlapping	NM_134006	Rdh5	retinol dehydrogenase 5	-	128913590	128919297	260.727	108.691	8.09586	6.74496	201.963	254.41	291.193	295.342	130.066	106.18	102.472	96.0462	7.30201	7.95072	9.10105	8.02965	7.08248	7.00636	6.50359	6.3874
ASMM10P056245	0.0210876	0.0966927	2.52907	up	noncoding	TCONS_00017289	XLOC_012986	Alexander et al 2013	75	chr2	+	75806495	75808317		chr2:75806506+75808266	ATTATCTGAAATCGACGGCGGGACAGACGGCTGGGTGTGCAGCGACCTCGAACCCGTGAG	intergenic							66.9479	22.4753	5.83908	4.50047	135.646	37.6339	46.3074	48.2047	33.4742	15.4746	17.7442	23.2085	6.71176	5.12777	6.15514	5.36165	5.16697	4.36217	4.09898	4.37377
ASMM10P048218	0.00254437	0.0349278	7.43068	up	noncoding	ENSMUST00000174244	Cct4	Ensembl	1736	chr11	+	22990638	22999876		chr11:22999811+22999876	AGGGACAACAGGCATACTCATGGTTCATATGATTGAGTACAGGCAAAACACTTATTTTTA	exon sense-overlapping	NM_009837	Cct4	chaperonin containing Tcp1, subunit 4 (delta)	+	22990592	23003336	46.6688	5.60339	5.42006	2.52656	24.8455	43.195	75.2386	43.3959	7.41357	5	5	5	4.226	5.33975	6.9163	5.19819	3.04278	2.40026	2.33788	2.32533
ASMM10P014752	0.00334535	0.0393287	4.22214	up	noncoding	AK085592	AK085592	Genbank	1499	chr16	-	94495425	94496924		chr16:94495451-94496924	GTGCTGTAATCAGAAGAAAAGTCATTGCTAGAATGCTGTCACTACATCAGAAAGAATTAA	intergenic							36.8612	8.07943	5.10925	3.03127	30.3247	42.9271	24.7854	49.4079	16.1708	5.39551	5.75142	5	4.51138	5.33031	5.19954	5.39575	4.13426	3.00728	2.65822	2.32533
ASMM10P030687	0.0165902	0.0854321	2.36759	up	noncoding	ENSMUST00000124145	Tmem150c	Ensembl	2715	chr5	-	100083946	100122796		chr5:100122648-100122796	ACTAGATTCTTAGACTTCCCATTCACAGCTGACCATTGTTGAGGAGATGGACTCTAGACT	exon sense-overlapping	NM_182841	Tmem150c	transmembrane protein 150C	-	100077872	100159808	400.04	189.105	8.74942	7.506	388.349	367.157	426.757	417.898	211.249	169.473	224.636	151.062	8.22542	8.49141	9.74028	8.54056	7.76998	7.67354	7.56903	7.01144
ASMM10P029660	1.12334e-05	0.00677148	18.0258	up	noncoding	uc008vch.2	AK199358	UCSC_knowngene	1635	chr4	+	133197433	133199068		chr4:133198606+133199068	TAGTGTCAGGAGTGACTTGTAGCTTTGCCTTGGTTGTGAAATGATTTCATTCCAGGGGAG	exon sense-overlapping	NM_153423	Wasf2	WAS protein family, member 2	+	133130632	133198330	412.274	24.9588	8.74276	4.57077	547.538	370.137	313.411	418.009	14.8669	15.2584	41.4732	28.2366	8.69214	8.50656	9.23033	8.54199	4.01746	4.33951	5.26237	4.66372
ASMM10P019638	0.00654973	0.0533813	2.01717	up	noncoding	AK080134	AK080134	Genbank	959	chr19	+	11486108	11487065		chr19:11486971+11487065	CTTTTTGCCCACTTTACCATCTAGAGGGTCTGTGTCTGGGTGTAGTGTCTTATGTTTTTT	intergenic							306.913	137.592	8.09266	7.08033	527.612	285.198	112.405	302.436	141.888	131.263	132.292	144.923	8.64235	8.12086	7.54615	8.06129	7.20804	7.3094	6.8468	6.95708
ASMM10P033819	0.019173	0.0921874	2.11453	up	noncoding	ENSMUST00000121087	Gm7308	Ensembl	447	chr6	-	127282062	127282509		chr6:127282079-127282509	GCAGACATTGACGGGGACGGTCAGGTGAACTATGAAGAGTTTGTACAAATAATAACAGTG	intergenic							11170.5	6461.7	13.5269	12.4465	17448.8	9027.53	8059.81	10145.9	7269.15	4553.07	9280.7	4743.87	13.5777	13.1177	14.2717	13.1404	12.7008	12.2964	12.8537	11.9353
ASMM10P045111	0.0117223	0.0721482	2.53905	up	noncoding	ENSMUST00000120893	Gm5389	Ensembl	1176	chrX	+	57659731	57660907		chrX:57660836+57660907	TCAAGGAAAGTGTACCCCAAGTGGTCAGTCTGGAGCCCATGAATCTCTTTTCATCTCTAA	intergenic							4846.53	2249.64	12.3457	11.0015	7107.14	4001.67	3784.43	4492.91	2621.59	2211.67	1675.2	2490.08	12.2832	11.9194	13.2375	11.9429	11.2874	11.2967	10.3819	11.0399
ASMM10P057641	0.0178671	0.0890413	2.43674	up	noncoding	AU046048	humanlincRNA2119	lincRNA	427	chr6	+	35751299	35751725	NM_026493	chr6:35751662+35751725	TTCCCTAATTCATCAACAGGGGTCAGCTGTTTCTGTCCATTGGCTGGATGCAAATATCTG	intergenic							234.557	104.011	7.92307	6.63812	169.859	245.813	238.921	283.635	123.23	69.129	137.538	86.1475	7.04456	7.9062	8.76698	7.97456	7.00286	6.41331	6.89723	6.23909
ASMM10P022000	0.0026393	0.0355068	5.612	up	noncoding	ENSMUST00000147107	Slc13a3	Ensembl	1968	chr2	-	165444102	165473199		chr2:165444119-165445491	TGTGAGTTTAAGGTCAACCTAGGGTATATAAGGACTTCCAGGCCATTGTCACTACATATG	exon sense-overlapping	NM_054055	Slc13a3	solute carrier family 13 (sodium-dependent dicarboxylate transporter), member 3	-	165405294	165473197	180.776	28.3404	7.24416	4.75564	139.684	253.427	52.0679	277.925	33.8213	11.0059	32.6578	35.8767	6.75084	7.94654	6.33688	7.94237	5.18086	3.8968	4.94097	5.00394
ASMM10P051618	0.00937781	0.0640286	2.80435	up	noncoding	uc007qaj.1	AK146381	UCSC_knowngene	2163	chr13	-	33562485	33569317		chr13:33569179-33569317	TTTGTGAGTGAAGGTTTTTGATGGACTCCAACATTTGGTGCATTGGCCGGGAAGACCTTT	intergenic							74.2548	25.9086	6.19543	4.70776	63.1448	63.9054	94.2558	75.7132	28.2655	14.8457	30.7341	29.7893	5.57584	5.91422	7.26797	6.02367	4.93013	4.3061	4.8565	4.73831
ASMM10P029752	0.0312653	0.119854	2.30984	up	noncoding	ENSMUST00000146658	2310026L22Rik	Ensembl	400	chr4	+	138215713	138216189		chr4:138216129+138216189	GCACATTACATGAATAGGCAGATCTCAACGTAAAGTGCCAAATAAAAGGCGACTCCCTTC	intergenic							77.1218	32.4066	6.24772	5.03992	54.2656	84.3587	84.9965	84.8666	31.8911	37.624	22.1824	37.929	5.35203	6.33466	7.1044	6.19977	5.09851	5.57122	4.40511	5.08486
ASMM10P001638	0.0290243	0.114549	7.17518	up	noncoding	ENSMUST00000131854	Atf3	Ensembl	517	chr1	-	191171424	191183108		chr1:191177305-191177446	TCCAGGCCAGAGCTGAGATTCGCCATCCAGAATAAACACCTCTGCCATCGGATGTCCTCT	exon sense-overlapping	NM_007498	Atf3	activating transcription factor 3	-	191170296	191183333	489.304	54.929	8.63104	5.78802	143.783	279.676	1199.38	334.374	42.3396	56.5087	65.2613	55.6066	6.79768	8.08967	11.4288	8.20801	5.49699	6.14448	5.88228	5.62834
ASMM10P038318	0.037487	0.132879	2.75312	up	noncoding	AK045119	AK045119	Genbank	1635	chr7	+	90457251	90458884		chr7:90458816+90458884	TGTGTGTTTATTGTCAGAAATTCCCTTCTAAGGACCTCTTTGTTCCCACAGATTTTGAAA	bidirectional	NM_025460	Tmem126a	transmembrane protein 126A	-	90450711	90457208	280.449	87.6909	7.88868	6.42761	112.747	417.004	129.249	462.797	92.2506	69.8989	73.9534	114.661	6.42819	8.67558	7.76112	8.68982	6.5943	6.42884	6.0554	6.63189
ASMM10P047882	0.000190016	0.0138699	2.91918	up	noncoding	uc007mla.1	Rnf157	UCSC_knowngene	1891	chr11	-	116402840	116413032		chr11:116402942-116404395	TGGCAGGTGACAGGAATTCAGTCCTTTAAGGCACTGAATATATTGTGTTGTCGGAACATA	exon sense-overlapping	NM_027258	Rnf157	ring finger protein 157	-	116336344	116413032	149.24	51.7868	7.20442	5.65885	171.317	161.304	89.8288	174.512	61.4302	29.1942	49.5703	66.9524	7.05863	7.29543	7.19563	7.26797	6.02764	5.21864	5.50615	5.88298
ASMM10P001192	0.000493375	0.0188836	14.432	up	noncoding	ENSMUST00000124826	Itgb1	Ensembl	2906	chr8	+	128685756	128732617		chr8:128707164+128713207	TACAAATACGGAGAACCACAGAAGTTTACATTAAAATTCAAGAGGGCTGAAGATTACCCT	exon sense-overlapping	NM_010578	Itgb1	integrin beta 1 (fibronectin receptor beta)	+	128685653	128733579	130.17	9.7844	6.81711	2.96591	265.479	79.8915	70.2818	105.028	5	5	21.447	7.69063	7.68378	6.25274	6.80903	6.52287	2.3474	2.40026	4.35903	2.75693
ASMM10P001693	0.000297263	0.015318	5.29128	up	noncoding	ENSMUST00000132611	Sycp2	Ensembl	2618	chr2	-	178346118	178374930		chr2:178347619-178348221	CGAGACTTGGAGAAAGAGCTTGTGGTTTCGTGTTTTGAAAACTTCACTGGATAAAAGTTT	exon sense-overlapping	NM_177191	Sycp2	synaptonemal complex protein 2	-	178345295	178407658	35.6982	6.29451	5.04259	2.63898	53.7334	30.0009	25.9137	33.145	10.178	5	5	5	5.33753	4.78369	5.263	4.78616	3.49244	2.40026	2.33788	2.32533
ASMM10P036017	0.00610631	0.0519146	3.21537	up	noncoding	AK149443	AK149443	Genbank	2164	chr7	-	43524215	43526379		chr7:43525111-43526379	GGACTCCATAGGCACCTGCACACATATGACATTCACAGATATTTGAAATAACAATGATAA	intergenic							201.5	54.7058	7.44601	5.76103	426.366	119.033	112.068	148.532	66.2582	46.3561	68.0735	38.1352	8.35503	6.85012	7.54216	7.03673	6.13938	5.86964	5.94183	5.09326
ASMM10P040652	0.000440885	0.0180733	7.98807	up	noncoding	ENSMUST00000118997	Gm15660	Ensembl	478	chr8	+	83352555	83353033		chr8:83352799+83353033	ATGTGCTCTATGATGCAACCTATGAGACCAAGGAAGCAAGAAGGAGGACTTGCTGTTCAT	intron sense-overlapping	NM_026233	4933434I20Rik	RIKEN cDNA 4933434I20 gene	+	83348471	83379402	2474.78	386.118	11.3036	8.30578	3172.61	2617.59	1253.29	2855.62	230.594	321.14	794.701	198.037	11.0949	11.3202	11.4956	11.3038	7.9032	8.59082	9.33999	7.38912
ASMM10P000340	0.000921384	0.0227296	29.9629	up	noncoding	ENSMUST00000073997	BC023105	Ensembl	1227	chr18	+	60441752	60442983		chr18:60442366+60442365	CTTTAACAGAAACACTCTGAATCAGATCCGAAATTCCTATCTGGATACATTTAGGGAGAG	intergenic							551.551	16.8463	8.58863	3.68352	1243.06	407.568	91.0384	464.537	38.2907	5	10.8379	13.2565	9.79655	8.64795	7.21496	8.69505	5.35472	2.40026	3.43626	3.54285
ASMM10P033737	0.00126933	0.0254169	4.95608	up	noncoding	ENSMUST00000162608	Gm16556	Ensembl	471	chr6	-	122560069	122570825		chr6:122568078-122568229	CAGTCTCAGTCTCTAGGTTTATCATCACCGATTGAACATTTACCTATGCTTCAAAAGACT	intronic antisense	NM_009645	Aicda	activation-induced cytidine deaminase	+	122553808	122564180	44.018	8.03912	5.22948	2.92028	85.0855	26.85	28.064	36.0723	6.26805	5	6.46596	14.4225	6.00947	4.61021	5.37723	4.92102	2.83259	2.40026	2.77505	3.67322
ASMM10P056977	0.000270017	0.0151908	6.81919	up	noncoding	uc009bpb.2	Tcrb	UCSC_knowngene	122	chr6	+	41533861	41537583		chr6:41533888+41537511	AGTCTTCTTTGGTAAAGGAACCAGACTCACAGTTGTAGGATTGCGGCTTTCCTATGCAAG	intergenic							48.4595	5.36155	5.32835	2.55875	95.0145	32.6484	21.5348	44.6403	5	6.44622	5	5	6.16897	4.91222	4.98873	5.24346	2.3474	3.22437	2.33788	2.32533
ASMM10P045933	0.00378844	0.0415004	3.50956	up	noncoding	uc029xst.1	LOC100041014	UCSC_knowngene	730	chrY	-	24188658	24214668	NM_001037748, NM_201530, NR_038297, NR_038299, uc009vfx.1, uc029xvs.1, uc029xya.1, uc029ygt.1	chrY:24188687-24188742	ACTTGGGGACCAAGAACTAAGATATGCTTTTTGGTGTAGATGGTGAACTGAGAAAAAAAA	intergenic							43.5088	11.4368	5.314	3.50271	31.2415	55.1424	26.1998	61.4516	18.4504	5.24697	10.6167	11.433	4.5571	5.6991	5.27972	5.72009	4.31791	2.9691	3.40829	3.31554
ASMM10P017345	0.0236913	0.102467	4.66703	up	noncoding	AK042134	AK042134	Genbank	4052	chr17	+	51859166	51863217		chr17:51862890+51863217	CACATGTGCACCATAACACACACAAACACACACACACTAAATATATGCATAAGTGTAATT	intergenic							137.389	26.093	6.94282	4.72032	63.8807	96.1031	274.24	115.331	29.0218	15.3025	31.1641	28.8837	5.59175	6.52593	9.00005	6.65356	4.96458	4.34406	4.87585	4.69679
ASMM10P023667	0.000229523	0.0144934	2.81064	up	noncoding	uc008mag.1	BC002288	UCSC_knowngene	1644	chr2	+	122147716	122149360		chr2:122149166+122149360	GAATAAGAGGCTGCTCTTCAGAGACCGTGCACACTGAATAGATGTGTATCTGGGAGTATA	exon sense-overlapping	NM_009735	B2m	beta-2 microglobulin	+	122147686	122153082	1512.29	589.293	10.566	9.07505	1814.71	1666.94	689.995	1877.51	570.394	411.124	879.403	496.252	10.3251	10.6826	10.5565	10.6996	9.16678	8.95384	9.49116	8.68843
ASMM10P057647	0.015951	0.0837519	2.61873	up	noncoding	BY766144	humanlincRNA1084	lincRNA	726	chr6	+	72901613	72902338		chr6:72901706+72901766	CAGGGTTGTGTACAGGCATGATGCTAGGGGAAGAAACATTAAAAACAAGTCTTACTGTAT	intergenic							37.0897	13.5504	5.16462	3.77575	30.5663	36.0251	43.5617	38.2055	9.3398	13.7131	20.1252	11.0233	4.52337	5.06418	6.0595	5.01143	3.37074	4.1976	4.27179	3.26287
ASMM10P003782	0.0196611	0.0932837	3.12638	up	noncoding	ENSMUST00000176000	Rbm48	Ensembl	853	chr5	-	3584775	3596059		chr5:3591766-3595965	CGCGGTCAAGGGTAGCTAAGAAAAAGATGGATGAACAGAGCTTCTTTGGAGGGTTACTTC	exon sense-overlapping	NM_172991	Rbm48	RNA binding motif protein 48	-	3583977	3596547	110.42	40.0536	6.8093	5.16481	104.541	103.524	120.794	112.819	49.6635	23.769	68.2185	18.5632	6.31225	6.63924	7.66289	6.62283	5.72592	4.93764	5.94555	4.05013
ASMM10P026984	0.00308073	0.0378896	125.901	up	noncoding	ENSMUST00000157463	Rmrp	Ensembl	271	chr4	-	43492787	43493058	NR_001460	chr4:43492988-43493058	AGGCTACATACGAGGGACATGTTCCTTATCCTTTCGCCTAGGGGAAAGTCCCCGGACCAC	bidirectional	NM_001037913	Ccdc107	coiled-coil domain containing 107	+	43493364	43495921	21315.3	112.09	13.6933	6.71715	1102.89	19687.7	42126	22344.5	111.707	79.39	175.829	81.4335	9.6408	14.3033	16.4845	14.3445	6.86651	6.60283	7.23562	6.16363
ASMM10P027573	0.000410557	0.017764	2.81829	up	noncoding	ENSMUST00000162798	Aig1	Ensembl	4369	chr10	-	13798146	13861326		chr10:13798266-13801847	GCTCTCCTACTTATATCCAATTGATTATTGTGTGCTATGTGTACTATAGTGATTGCATCT	exon sense-overlapping	NM_025446	Aig1	androgen-induced 1	-	13652708	13868830	369.55	141.549	8.5819	7.08708	442.721	369.291	265.15	401.039	187.124	104.509	144.786	129.778	8.40222	8.50317	8.94286	8.47937	7.59378	6.98186	6.96793	6.80476
ASMM10P030960	0.0230544	0.101045	3.73178	up	noncoding	ENSMUST00000181440	BC051077	Ensembl	1936	chr5	-	117312519	117315539		chr5:117312550-117314161	GTGTAAGGTCTGCCTGGAAACTTACAAGGCCTAATGGTTTTACAGTATGTAAATTAAAAT	intergenic							56.1726	12.5391	5.53989	3.64003	24.6398	78.8288	27.8972	93.3247	9.99435	15.9249	5.62527	18.6119	4.21349	6.22898	5.36779	6.34932	3.46802	4.40262	2.63455	4.05493
ASMM10P016099	0.00255969	0.0350144	5.41382	up	noncoding	uc007beu.1	AK217854	UCSC_knowngene	155	chr1	+	60704258	60704413	ENSMUST00000123995, ENSMUST00000178619, NM_001159375, NM_144958	chr1:60704345+60704413	AATGTGCGTGCTGAGGTGCAGAAGCTGCAGATGGAAGCTCCCCATATCATCGTGGGTACC	intergenic							2397.78	568.338	11.3498	8.91318	2969.55	2001.66	2333.27	2286.64	403.032	368.894	1113.31	388.112	11.0146	10.9343	12.476	10.9745	8.67662	8.79739	9.82209	8.35663
ASMM10P010429	0.000712632	0.0211295	5.30439	up	noncoding	AK133460	AK133460	Genbank	881	chr13	+	88521189	88578168		chr13:88578093+88578168	TAGGATACGGTGTTTCTGAAGGGGAGACCTGGAAAGAGGAAAACACTTGAAATGTAAATA	intergenic							126.167	22.7303	6.9078	4.50061	111.577	142.441	68.5943	182.056	32.4282	21.0949	23.4318	13.9664	6.41213	7.11574	6.76949	7.33383	5.12288	4.77706	4.47864	3.62385
ASMM10P047434	0.00104633	0.0235957	2.07593	up	noncoding	uc011ydt.1	AK155239	UCSC_knowngene	1494	chr11	-	97644125	97645920	ENSMUST00000134427	chr11:97644197-97644557	GGGTATCCTGGGGTGGGGGAGGGTATGTGAGTCAATAAATAATCAATAAATAATATATTT	intergenic							59.6574	26.8894	5.82731	4.77355	54.5188	67.1669	39.1545	77.7893	25.0861	17.9028	31.6001	32.9686	5.35889	5.98758	5.89845	6.0643	4.76445	4.55257	4.8958	4.88137
ASMM10P044305	0.00141783	0.0267886	2.09592	up	noncoding	ENSMUST00000117636	Gm14892	Ensembl	267	chrX	-	104001065	104001337		chrX:104001200-104001278	AGATCTTGAGTTTGATCTGATGTATGCCAAGCGTGCCTTTGTGCACTGATATGTGGGTGA	intergenic							12663.1	6841.54	13.63	12.5625	22322.9	10433	6022.18	11874	7950.59	5033.93	8102.22	6279.43	13.952	13.3309	13.8657	13.3717	12.809	12.442	12.6443	12.3546
ASMM10P029614	0.0133168	0.0768367	2.77987	up	noncoding	ENSMUST00000122847	Pum1	Ensembl	1273	chr4	+	130663365	130718881		chr4:130718795+130718881	CCAACACTGGATAAACTGTATTCAGGACGGTGCAAACTGGAGTCCTCAGAACGATTTGTT	exon sense-overlapping	NM_001159603	Pum1	pumilio 1 (Drosophila)	+	130663358	130781565	38.6491	12.9241	5.13861	3.6636	32.5159	49.2905	20.7923	51.9976	17.6475	8.67906	18.274	7.09593	4.61439	5.53337	4.93361	5.47308	4.25614	3.59356	4.14134	2.66334
ASMM10P029614	0.0133168	0.0768367	2.77987	up	noncoding	ENSMUST00000122847	Pum1	Ensembl	1273	chr4	+	130663365	130718881		chr4:130718795+130718881	CCAACACTGGATAAACTGTATTCAGGACGGTGCAAACTGGAGTCCTCAGAACGATTTGTT	exon sense-overlapping	NM_001159604	Pum1	pumilio 1 (Drosophila)	+	130663358	130781565	38.6491	12.9241	5.13861	3.6636	32.5159	49.2905	20.7923	51.9976	17.6475	8.67906	18.274	7.09593	4.61439	5.53337	4.93361	5.47308	4.25614	3.59356	4.14134	2.66334
ASMM10P029614	0.0133168	0.0768367	2.77987	up	noncoding	ENSMUST00000122847	Pum1	Ensembl	1273	chr4	+	130663365	130718881		chr4:130718795+130718881	CCAACACTGGATAAACTGTATTCAGGACGGTGCAAACTGGAGTCCTCAGAACGATTTGTT	exon sense-overlapping	NM_001159605	Pum1	pumilio 1 (Drosophila)	+	130663358	130781565	38.6491	12.9241	5.13861	3.6636	32.5159	49.2905	20.7923	51.9976	17.6475	8.67906	18.274	7.09593	4.61439	5.53337	4.93361	5.47308	4.25614	3.59356	4.14134	2.66334
ASMM10P029614	0.0133168	0.0768367	2.77987	up	noncoding	ENSMUST00000122847	Pum1	Ensembl	1273	chr4	+	130663365	130718881		chr4:130718795+130718881	CCAACACTGGATAAACTGTATTCAGGACGGTGCAAACTGGAGTCCTCAGAACGATTTGTT	exon sense-overlapping	NM_001159606	Pum1	pumilio 1 (Drosophila)	+	130663358	130781565	38.6491	12.9241	5.13861	3.6636	32.5159	49.2905	20.7923	51.9976	17.6475	8.67906	18.274	7.09593	4.61439	5.53337	4.93361	5.47308	4.25614	3.59356	4.14134	2.66334
ASMM10P029614	0.0133168	0.0768367	2.77987	up	noncoding	ENSMUST00000122847	Pum1	Ensembl	1273	chr4	+	130663365	130718881		chr4:130718795+130718881	CCAACACTGGATAAACTGTATTCAGGACGGTGCAAACTGGAGTCCTCAGAACGATTTGTT	exon sense-overlapping	NM_030722	Pum1	pumilio 1 (Drosophila)	+	130663358	130781565	38.6491	12.9241	5.13861	3.6636	32.5159	49.2905	20.7923	51.9976	17.6475	8.67906	18.274	7.09593	4.61439	5.53337	4.93361	5.47308	4.25614	3.59356	4.14134	2.66334
ASMM10P001886	0.0153439	0.082295	2.45171	up	noncoding	ENSMUST00000136131	Ccl9	Ensembl	398	chr11	-	83575317	83577142		chr11:83576408-83577103	CTTCAATAATCAACAGAGACAAAAGAAGTCCAGAGCAGTCTGAAGGCACAGCAAGGGCTT	exon sense-overlapping	NM_011338	Ccl9	chemokine (C-C motif) ligand 9	-	83572916	83578636	829.824	381.387	9.69044	8.39665	1336.38	687.832	495.42	799.667	504.881	287.627	535.28	197.763	9.8957	9.39752	9.99841	9.47015	8.98569	8.43245	8.78097	7.3875
ASMM10P026729	0.0258863	0.107489	2.64558	up	noncoding	ENSMUST00000119515	Gm11814	Ensembl	929	chr4	-	10438814	10439743		chr4:10439413-10439470	GAGGCCGTCAACAAGAGGGGGAGAGTTCCCAACATTGTCAAGTACAGTCCATACTGCCAG	intergenic							1889.68	927.905	11.0245	9.62095	1885.98	1831.7	1814.17	2026.85	781.686	599.469	1715.64	614.827	10.3786	10.8036	12.1048	10.8111	9.59532	9.47637	10.4192	8.99294
ASMM10P016809	0.00212086	0.0324275	2.03452	up	noncoding	ENSMUST00000176215	2610019E17Rik	Ensembl	477	chr17	+	24528266	24528743		chr17:24528557+24528635	GCGACGTCACTAATTGGATGGGTTTTGAGTGAAAAGTTAACCAAAGTAAAGATTTATGTT	bidirectional	NM_001172113	Traf7	TNF receptor-associated factor 7	-	24508849	24527938	71.1088	31.3517	6.00818	4.98349	87.5646	81.9806	30.3804	84.5095	26.2421	21.7307	38.3188	39.115	6.04867	6.29205	5.50045	6.19157	4.82885	4.81941	5.15495	5.13076
ASMM10P016809	0.00212086	0.0324275	2.03452	up	noncoding	ENSMUST00000176215	2610019E17Rik	Ensembl	477	chr17	+	24528266	24528743		chr17:24528557+24528635	GCGACGTCACTAATTGGATGGGTTTTGAGTGAAAAGTTAACCAAAGTAAAGATTTATGTT	bidirectional	NM_001172114	Traf7	TNF receptor-associated factor 7	-	24508849	24527938	71.1088	31.3517	6.00818	4.98349	87.5646	81.9806	30.3804	84.5095	26.2421	21.7307	38.3188	39.115	6.04867	6.29205	5.50045	6.19157	4.82885	4.81941	5.15495	5.13076
ASMM10P016809	0.00212086	0.0324275	2.03452	up	noncoding	ENSMUST00000176215	2610019E17Rik	Ensembl	477	chr17	+	24528266	24528743		chr17:24528557+24528635	GCGACGTCACTAATTGGATGGGTTTTGAGTGAAAAGTTAACCAAAGTAAAGATTTATGTT	bidirectional	NM_153792	Traf7	TNF receptor-associated factor 7	-	24508849	24527938	71.1088	31.3517	6.00818	4.98349	87.5646	81.9806	30.3804	84.5095	26.2421	21.7307	38.3188	39.115	6.04867	6.29205	5.50045	6.19157	4.82885	4.81941	5.15495	5.13076
ASMM10P003683	0.0019708	0.0311822	7.48633	up	noncoding	ENSMUST00000173755	Bcl2l1	Ensembl	961	chr2	-	152781410	152828535		chr2:152782233-152828446	TGAGATAGAGGACACTTTTGTGGATCTCTACGGGAACAATGCAGCAGCCGAGAGCCGGAA	exon sense-overlapping	NM_009743	Bcl2l1	BCL2-like 1	-	152780667	152831682	47.0075	5.85237	5.44278	2.53852	25.6252	40.9552	70.9433	50.5065	5	5	8.40947	5	4.26848	5.25418	6.8213	5.42716	2.3474	2.40026	3.08108	2.32533
ASMM10P052271	0.00547578	0.0494746	3.76505	up	noncoding	uc007rwl.1	AK218261	UCSC_knowngene	221	chr13	-	112594406	112594627	NM_009448, NM_011653, NM_011654, NR_033599	chr13:112594447-112594627	TGCCTTCATGGTAGACAATGAGGCCATCTATGACATCTGTCGTAGAAACCTCGACATTGA	intergenic							5169.12	1733.28	12.3762	10.4635	8935.59	4019.92	3379.14	4341.84	1364.11	1140.14	3439.7	989.176	12.6196	11.9257	13.0634	11.8961	10.3731	10.3779	11.4038	9.69926
ASMM10P014119	7.6514e-07	0.00317585	4.72265	up	noncoding	uc007ygb.1	AK131759	UCSC_knowngene	304	chr16	-	13463635	13468755		chr16:13463649-13463812	CTGTTGGACTAGCCGGACCACAGCCTGTAAGCCACTCGAATAAATTTCATACATATATGG	intergenic							195.061	39.6844	7.5874	5.3478	244.681	192.975	113.055	229.534	40.3344	37.8423	42.4409	38.1202	7.56827	7.55637	7.55483	7.67013	5.42587	5.57897	5.29379	5.09258
ASMM10P047390	0.012708	0.0751135	3.24365	up	noncoding	AK131705	AK131705	Genbank	456	chr11	-	95823956	95824411		chr11:95823970-95824411	ACTCGGAGTTGGAGAACCGACACTTGAGCACTGTGGTGCAAATAAAACCCGCTTTCTCCC	bidirectional	NM_153104	Phospho1	phosphatase, orphan 1	+	95824499	95832140	476.383	115.877	8.5214	6.82378	799.471	462.664	84.6492	558.749	99.8846	101.655	123.531	138.438	9.20866	8.82441	7.09951	8.95302	6.69924	6.94348	6.75994	6.89247
ASMM10P037692	0.00655182	0.0533813	3.85145	up	noncoding	ENSMUST00000118589	Gm15568	Ensembl	1213	chr10	+	10343114	10344327		chr10:10343666+10344327	GATGAAATATTAAGCTGTGGGTTCAAAGATCAGATCTATGACATATTCCAAAGTCTCAAC	intronic antisense	NM_001127353	Adgb	androglobin	-	10335702	10472314	45.728	11.7122	5.3246	3.3792	82.2769	27.495	31.4164	41.7238	11.3833	5	19.6238	10.842	5.96137	4.64446	5.55242	5.14015	3.64775	2.40026	4.23465	3.23414
ASMM10P017133	0.00414318	0.043377	8.02211	up	noncoding	ENSMUST00000173427	Gm8752	Ensembl	1694	chr17	+	35445855	35448926		chr17:35446919+35446980	ATTTGGCCGGATTTGTCTTCATGTAGAAAAAGAAGATAAGGGCTGGAGAGCTGCCTCAGA	intergenic							219.696	28.1103	7.73499	4.73101	94.5814	237.268	286.211	260.726	30.1459	10.4748	35.9312	35.8892	6.16166	7.85739	9.07199	7.8489	5.02052	3.83274	5.06628	5.00449
ASMM10P026700	0.0159805	0.0838316	2.5934	up	noncoding	ENSMUST00000145448	4930430E12Rik	Ensembl	641	chr4	-	6353614	6357530		chr4:6353628-6353848	CTGCAGCTGGACTTGGTAATGTGTAATCACCAGGTGGTACTGGTTTTGAATTCATGAAGC	intergenic							367.816	168.627	8.56022	7.18538	374.664	395.637	240.345	460.618	178.382	111.315	304.129	80.6796	8.1745	8.60747	8.77702	8.68188	7.53048	7.07601	7.9853	6.14972
ASMM10P028315	0.00175544	0.029208	7.14126	up	noncoding	ENSMUST00000128800	Gm13091	Ensembl	469	chr4	-	150566868	150568544		chr4:150566892-150567092	AAGGACCCATGGCCAAGCAACATGGTGCTTGCTTAAAATTCCAGCACTTGGAATATGAAG	intronic antisense	NM_001085492	Rere	arginine glutamic acid dipeptide (RE) repeats	+	150281915	150621966	71.6014	9.88207	5.97865	3.14247	74.4947	83.7309	26.5426	101.637	16.2837	5	13.2445	5	5.81967	6.32315	5.29977	6.47198	4.14359	2.40026	3.70068	2.32533
ASMM10P056920	0.00306576	0.0378146	10.7875	up	noncoding	uc008qlp.1	Aph1a	UCSC_knowngene	780	chr3	+	95893995	95895845		chr3:95894975+95895146	TGTTCCGTTTTGCTTACTACAAGCTCCTTAAGCAGATGAGGGCTTAGCATCACTGAGTGA	exon sense-overlapping	NM_146104	Aph1a	anterior pharynx defective 1a homolog (C. elegans)	+	95893920	95898592	164.649	22.1882	7.3161	3.88482	249.708	151.316	96.9093	160.663	9.26947	10.7788	62.9838	5.72076	7.59807	7.20416	7.31005	7.15212	3.36022	3.87074	5.83441	2.4739
ASMM10P056920	0.00306576	0.0378146	10.7875	up	noncoding	uc008qlp.1	Aph1a	UCSC_knowngene	780	chr3	+	95893995	95895845		chr3:95894975+95895146	TGTTCCGTTTTGCTTACTACAAGCTCCTTAAGCAGATGAGGGCTTAGCATCACTGAGTGA	exon sense-overlapping	NM_146134	Aph1a	anterior pharynx defective 1a homolog (C. elegans)	+	95893920	95898592	164.649	22.1882	7.3161	3.88482	249.708	151.316	96.9093	160.663	9.26947	10.7788	62.9838	5.72076	7.59807	7.20416	7.31005	7.15212	3.36022	3.87074	5.83441	2.4739
ASMM10P003579	0.0166078	0.0855017	5.0434	up	noncoding	ENSMUST00000170897	Cul3	Ensembl	600	chr1	-	80287049	80340307		chr1:80304154-80322986	TGCAATTCAAGAAATCCAGCGTGCGAGAAGATGTACTAAATTCATTGAATAACAACTTTC	exon sense-overlapping	NM_016716	Cul3	cullin 3	-	80266817	80340430	45.6958	13.1898	5.48182	3.14742	40.2719	47.0098	47.4957	48.0057	5.85534	5	36.9037	5	4.91599	5.46255	6.19371	5.35502	2.76336	2.40026	5.10072	2.32533
ASMM10P052704	0.0235994	0.102381	2.60525	up	noncoding	AK044811	AK044811	Genbank	886	chr13	+	45939812	45940698		chr13:45940638+45940698	TTGAGAGAAATGAAACCCTATTGCTTTTATTCTGTGCTACCTTTAAGCATCCATGGCTTT	intronic antisense	NM_001199305	Atxn1	ataxin 1	-	45549755	45964991	213.59	62.1383	7.30996	5.92854	523.736	118.562	69.4313	142.629	48.6465	45.8838	85.4747	68.5482	8.63462	6.8426	6.78955	6.97306	5.69403	5.85441	6.25078	5.91493
ASMM10P052704	0.0235994	0.102381	2.60525	up	noncoding	AK044811	AK044811	Genbank	886	chr13	+	45939812	45940698		chr13:45940638+45940698	TTGAGAGAAATGAAACCCTATTGCTTTTATTCTGTGCTACCTTTAAGCATCCATGGCTTT	intronic antisense	NM_009124	Atxn1	ataxin 1	-	45549755	45964991	213.59	62.1383	7.30996	5.92854	523.736	118.562	69.4313	142.629	48.6465	45.8838	85.4747	68.5482	8.63462	6.8426	6.78955	6.97306	5.69403	5.85441	6.25078	5.91493
ASMM10P001621	0.00991727	0.0658905	3.42238	up	noncoding	ENSMUST00000131567	Itgb2l	Ensembl	2581	chr16	-	96422291	96443614		chr16:96426212-96426728	AATGTCAACTGTGAGAGATATGATGGCCAAGTCTGCGGTGGCCCAGCTTCGTGGGCTCAG	exon sense-overlapping	NM_008405	Itgb2l	integrin beta 2-like	-	96422297	96443614	204.546	46.2905	7.27098	5.49599	449.56	142.69	49.4379	176.495	41.8202	29.3451	70.2081	43.7887	8.423	7.11922	6.25451	7.2872	5.47846	5.22551	5.98758	5.29239
ASMM10P017126	0.00389771	0.0420056	2.46355	up	noncoding	ENSMUST00000172994	H2-Q1	Ensembl	2860	chr17	+	35320404	35325099		chr17:35324120+35324181	TGAGTGGTGGGTTGTTGGGATGTTGTCTTCACAGTGATGGTTCATGACTCTCTTTCTCTA	exon sense-overlapping	NM_010390	H2-Q1	histocompatibility 2, Q region locus 1	+	35320557	35325099	5389.9	2554.59	12.4686	11.1678	8301.46	4603.49	3455.06	5199.58	2902.34	2129.54	3260.92	1925.57	12.5073	12.1238	13.0974	12.1458	11.4284	11.2492	11.3348	10.6589
ASMM10P056886	0.00164882	0.0282955	2.35934	up	noncoding	uc008hww.1	AK019949	UCSC_knowngene	323	chr19	-	53451642	53454136		chr19:53451675-53453700	TGCCCAGCAGCAGGTGCTCGGAACATATTTGGAAGATGAGTCCCCTCGTATCAGTGCACA	intergenic							354.45	138.542	8.32263	7.08424	652.508	288.584	156.255	320.451	123.539	138.465	142.197	149.968	8.93542	8.13714	8.06705	8.15089	7.00674	7.38599	6.94102	7.00323
ASMM10P023845	0.000576763	0.0196192	9.97821	up	noncoding	uc007axm.1	Nabp1	UCSC_knowngene	4645	chr1	-	51466006	51478399		chr1:51466135-51469086	GGGGTTTTGGTGAAAATGAAGTAGAACATGAAGTTCTTAGGAACTATTTCATCAGGTTTT	exon sense-overlapping	NM_028696	Nabp1	nucleic acid binding protein 1	-	51469487	51478399	754.79	85.6805	9.65657	6.33779	529.603	831.064	693.566	964.927	99.5749	73.4381	122.155	47.5539	8.64855	9.66548	10.5697	9.74259	6.69505	6.49788	6.74253	5.4157
ASMM10P868	0.0295151	0.115821	2.01748	up	noncoding	uc.436-	uc.436	UCR	210	chr18	+	69347195	69347405		chr18:69347346+69347405	GAGTGATTTACTGGATTTCAGTGCGGTAAGAAAGAACGGTGGAAACTAACAACAGCTGTG	exon sense-overlapping	NM_001083967	Tcf4	transcription factor 4	+	69345720	69687967	100.631	49.1408	6.57395	5.5614	103.519	116.439	52.3823	130.183	66.9054	38.6606	63.1127	27.8847	6.29757	6.81334	6.34576	6.83913	6.15227	5.61121	5.8373	4.6448
ASMM10P868	0.0295151	0.115821	2.01748	up	noncoding	uc.436-	uc.436	UCR	210	chr18	+	69347195	69347405		chr18:69347346+69347405	GAGTGATTTACTGGATTTCAGTGCGGTAAGAAAGAACGGTGGAAACTAACAACAGCTGTG	exon sense-overlapping	NM_013685	Tcf4	transcription factor 4	+	69344491	69687967	100.631	49.1408	6.57395	5.5614	103.519	116.439	52.3823	130.183	66.9054	38.6606	63.1127	27.8847	6.29757	6.81334	6.34576	6.83913	6.15227	5.61121	5.8373	4.6448
ASMM10P033729	0.0053451	0.048895	4.29958	up	noncoding	ENSMUST00000124853	Gm15856	Ensembl	1162	chr6	-	121223691	121226153		chr6:121223708-121224410	CCTGTTCAGCAAACTAAAATGAATTGCAAGTCCTCAAGGCATTGCGATTCAGGTCCCTCA	natural antisense	NM_017379	Tuba8	tubulin, alpha 8	+	121210769	121226097	145.885	29.0637	6.9387	4.83451	104.988	205.483	45.7306	227.339	43.1268	18.2702	33.4783	21.3796	6.31771	7.64402	6.13694	7.65614	5.52438	4.58152	4.97478	4.25735
ASMM10P000624	7.327e-08	0.000520559	18.544	up	noncoding	ENSMUST00000107822	Luc7l3	Ensembl	1601	chr11	-	94292773	94321895		chr11:94293006-94293137	AAATCTGAAGGGCTTTTTGTTACTGTTTGACAGTGCAGCGTAAGTATGCACAGATGAAGA	exon sense-overlapping	NM_026313	Luc7l3	LUC7-like 3 (S. cerevisiae)	-	94291138	94321911	101.672	5	6.5656	2.35272	159.931	90.2174	53.2728	103.267	5	5	5	5	6.96142	6.43489	6.37014	6.49595	2.3474	2.40026	2.33788	2.32533
ASMM10P035467	0.0116697	0.0720323	2.67735	up	noncoding	ENSMUST00000161269	Gm16307	Ensembl	210	chr7	-	6405174	6405384		chr7:6405188-6405384	GGTCTCTTTTAAATTTCCCCAGGAAATGCTTCTGAGCTAGGAGAAACATTTAAATTTAAG	intergenic							162.964	66.9286	7.39874	5.97793	168.571	139.136	180.143	164.007	66.2932	40.7851	111.426	49.2105	7.03222	7.07996	8.30346	7.17934	6.14001	5.68646	6.62138	5.46389
ASMM10P013362	0.00160386	0.0279759	6.79385	up	noncoding	uc007vle.1	AK166895	UCSC_knowngene	2906	chr15	+	33831447	33834353		chr15:33834293+33834353	TTTTGTTGTCTGAATGACTGTTTCGTTGTCTGAATGACTGGCTGTTTTATGTTTCATGTT	intergenic							392.33	49.7913	8.34896	5.58472	319.789	540.794	97.7525	610.986	79.4234	29.8423	45.5767	44.3229	7.94317	9.04528	7.32527	9.0821	6.38512	5.24982	5.39317	5.31078
ASMM10P029407	0.00028534	0.0152495	6.98709	up	noncoding	ENSMUST00000146982	9530034E10Rik	Ensembl	502	chr4	+	117975035	117993972		chr4:117993912+117993972	CTATCTTGGCTGCATTTTTAAAAATTGTCTTCCCAATGTCCAGTGTAATTCTTGGTACTC	intronic antisense	NM_009176	St3gal3	ST3 beta-galactoside alpha-2,3-sialyltransferase 3	-	117932152	118134890	488.403	75.7128	9.04651	6.24181	514.552	431.04	545.705	462.314	74.8877	61.6965	80.7897	85.4774	8.61314	8.72533	10.1594	8.68816	6.30599	6.25849	6.17393	6.22885
ASMM10P050402	0.00816715	0.0598195	6.23332	up	noncoding	ENSMUST00000165968	Serpina3e-ps	Ensembl	1228	chr12	-	104189516	104192926		chr12:104192332-104192926	TGGTCTCAGACCTGGATAAGAGCACGTTGATGGTGCTGGTGAATTATATCTACTTTAAAG	intergenic							10497	2262.25	13.39	10.75	5725.67	14065.5	6812.8	15383.9	1872.55	1508.72	4791.23	876.489	11.9693	13.7805	14.0534	13.7569	10.8221	10.76	11.8923	9.52573
ASMM10P001567	0.0497664	0.155874	2.4093	up	noncoding	ENSMUST00000130778	Sec22b	Ensembl	1355	chr3	+	97901215	97921851		chr3:97901425+97907224	GGACGAGCAGGCCGGGACCTTCAACAGTATCAGAGTCAGGCTAAGCAACTCTTTCGAAAG	exon sense-overlapping	NM_011342	Sec22b	SEC22 vesicle trafficking protein homolog B (S. cerevisiae)	+	97901226	97922318	430.397	224.392	8.83277	7.56416	530.1	333.966	489.175	368.346	171.847	130.766	451.925	143.031	8.64951	8.356	9.97547	8.35011	7.47622	7.30306	8.53869	6.93865
ASMM10P057284	9.36345e-05	0.0115044	4.12132	up	noncoding	uc012cxn.1	5730508B09Rik	UCSC_knowngene	1634	chr3	-	127869687	127896323		chr3:127870965-127887954	AGATCAAAGGGATATTGAAGAACCACAAAACCACTCTGGCGAACCCATTGGAGATGACTA	exon sense-overlapping	NM_027482	5730508B09Rik	RIKEN cDNA 5730508B09 gene	-	127869687	127896323	995.842	263.228	10.0116	7.9685	997.164	1134.03	589.601	1262.58	245.566	232.217	351.863	223.264	9.50703	10.1206	10.2889	10.1299	7.98825	8.13164	8.18704	7.56706
ASMM10P013103	0.000372581	0.0169268	2.37051	up	noncoding	ENSMUST00000119252	Gm15603	Ensembl	492	chr1	+	10695122	10695614		chr1:10695347+10695614	ATGTGCTGGCCACGTTCTCCAAGCTTCGAACCTCTAAGGAACTGCAGAGCAGCAGCAGCA	intronic antisense	NM_177834	Cpa6	carboxypeptidase A6	-	10324726	10719943	243.101	105.782	7.93383	6.68863	299.331	245.026	158.135	269.912	75.7836	113.078	126.003	108.262	7.85395	7.90065	8.08546	7.89525	6.32201	7.09805	6.78413	6.55033
ASMM10P002386	0.00164326	0.0282875	4.84463	up	noncoding	ENSMUST00000144064	Oasl2	Ensembl	2020	chr5	+	114897741	114912226		chr5:114897867+114901239	GGTGGTGAAGGACCTATTTCCAGAGACTCAAAACCAGCACCGGCAATCTACGAGACTCTG	exon sense-overlapping	NM_011854	Oasl2	2'-5' oligoadenylate synthetase-like 2	+	114896933	114912245	178.129	35.887	7.38583	5.10944	115.519	237.008	100.677	259.314	23.4909	31.1956	60.2737	28.5879	6.46935	7.85652	7.37595	7.84148	4.6756	5.3089	5.77317	4.68009
ASMM10P010164	0.0322792	0.122007	4.57975	up	noncoding	NR_073190	Chka	RefSeq	2687	chr19	+	3851772	3894369		chr19:3871067+3875734	ACGATTCACGAGGTCCTGTAATAAAGAGGGATCCGAACAAGCTCAGAATGAAAATGAATT	exon sense-overlapping	NM_001271496	Chka	choline kinase alpha	+	3851772	3894369	378.099	109.57	8.62176	6.42649	235.37	333.278	553.735	390.011	137.672	51.306	212.298	37.0036	7.51326	8.35174	10.1824	8.43967	7.1593	6.00622	7.4921	5.04834
ASMM10P010164	0.0322792	0.122007	4.57975	up	noncoding	NR_073190	Chka	RefSeq	2687	chr19	+	3851772	3894369		chr19:3871067+3875734	ACGATTCACGAGGTCCTGTAATAAAGAGGGATCCGAACAAGCTCAGAATGAAAATGAATT	exon sense-overlapping	NM_013490	Chka	choline kinase alpha	+	3851772	3894369	378.099	109.57	8.62176	6.42649	235.37	333.278	553.735	390.011	137.672	51.306	212.298	37.0036	7.51326	8.35174	10.1824	8.43967	7.1593	6.00622	7.4921	5.04834
ASMM10P023557	0.0362016	0.130096	3.13846	up	noncoding	uc008lsd.2	AK145129	UCSC_knowngene	2462	chr2	+	118555056	118557518	AK083524, AK132526, AK136482, AK144215, AK145129, AK146406, ENSMUST00000144826, NR_033535, uc029wow.1, uc029wox.1	chr2:118557422+118557518	TTTGATTGGTCTGTAAGCTTAAGGCCCAAACTAAGAGAGACAAGGTGGTTATTGCCCAGG	intergenic							2672.61	1045.34	11.4782	9.82816	3529.48	1962.37	3246.28	1952.29	1325.05	840.153	1457.27	558.904	11.2556	10.9061	12.9923	10.7589	10.3331	9.94055	10.1831	8.85591
ASMM10P048698	0.00668914	0.0539565	6.0951	up	noncoding	AK076251	AK076251	Genbank	3078	chr11	+	63884692	63887768		chr11:63887708+63887768	GTATATCTTCTCTTTCCATGTAACTTTGCTTATCCTGTCAAGTTAGCCCAAAAAGTATCC	natural antisense	NM_018805	Hs3st3b1	heparan sulfate (glucosamine) 3-O-sulfotransferase 3B1	-	63884692	63922284	502.808	68.7167	8.56906	5.96141	635.32	613.409	74.5686	687.934	38.0227	53.0356	127.167	56.6413	8.9009	9.22471	6.90142	9.2492	5.34543	6.05034	6.79632	5.65355
ASMM10P029957	0.00513705	0.0479988	4.10232	up	noncoding	AK156881	AK156881	Genbank	2307	chr4	+	149767036	149769941		chr4:149769881+149769941	AACTTAAGGGTTCTTTGGAAAGTTGGTTGGATGGTGTTTTGCTGGAGCAAACATGTAGTT	intronic antisense	NM_027460	Slc25a33	solute carrier family 25, member 33	-	149744035	149774267	543.257	156.833	9.17045	7.13401	708.79	442.133	516.693	505.411	222.974	102.96	217.951	83.4486	9.04491	8.75843	10.0684	8.8101	7.8516	6.96039	7.52788	6.19616
ASMM10P023678	0.00382702	0.0416806	2.37412	up	noncoding	ENSMUST00000153848	Slc28a2	Ensembl	537	chr2	+	122456398	122460551		chr2:122457597+122457657	GAGCAGCTCAGAGTCCTGCTTGATTGAGATTTATCTTGAATGCATTCCAGAACCACTGAG	exon sense-overlapping	NM_172980	Slc28a2	solute carrier family 28 (sodium-coupled nucleoside transporter), member 2	+	122426476	122461130	29.0768	10.9228	4.76532	3.51792	38.4001	24.6007	29.5774	23.7293	10.0579	7.16403	11.2583	15.2111	4.84804	4.48164	5.45944	4.27215	3.47709	3.35856	3.48347	3.75257
ASMM10P049663	0.0492878	0.155013	2.00244	up	noncoding	NR_003364	BC018473	RefSeq	3263	chr11	+	116752166	116757883		chr11:116757819+116757883	GCCCTCCTGCTTGTACTAGTTTACAACGACTGATACAATAATTAAATGATAATTCCTTTC	intergenic							482.248	191.547	8.52018	7.51841	1179.34	270.443	169.556	309.654	158.806	157.207	232.959	217.216	9.72735	8.04202	8.20904	8.10229	7.36234	7.56548	7.61863	7.5272
ASMM10P045016	0.0258715	0.107466	3.2787	up	noncoding	AK080796	AK080796	Genbank	1112	chrX	+	42403769	42405885		chrX:42405820+42405885	CTGGGAGGAGAGAATTAAGACCGGCTGTTATCAGGATGTACAGTGAAAAAATAGATAAAT	intergenic							34.251	9.14594	4.91134	3.19821	55.9149	23.6441	37.6104	19.8348	13.2864	10.9596	5	7.33777	5.3965	4.41851	5.83412	3.99622	3.85939	3.89098	2.33788	2.7046
ASMM10P046123	0.00110895	0.0240776	3.38456	up	noncoding	AK156559	AK156559	Genbank	2234	chr10	+	127075263	127077501		chr10:127077432+127077501	TGAAATTGTCTCCTTCATGGAAAAATTAGGGTGGGTCTCCTGCCCTGAGGATGTTTGATG	intergenic							1084.68	277.939	9.81438	8.05542	2240.59	858.728	312.503	926.92	280.233	229.393	328.623	273.508	10.6249	9.72027	9.22447	9.68793	8.16415	8.11419	8.09172	7.8516
ASMM10P022567	0.0468826	0.150571	2.07651	up	noncoding	ENSMUST00000143918	Sptan1	Ensembl	3735	chr2	+	29965676	29994037		chr2:29988273+29988333	GAAAGCCATCTTTTATCCTGAGACCACCACTGGATGTGACATACTTTTAATTTTCCCAAG	exon sense-overlapping	NM_001076554	Sptan1	spectrin alpha, non-erythrocytic 1	+	29965559	30031450	150.426	73.4478	7.2488	6.19463	100.568	154.447	181.84	164.851	66.6988	58.3776	86.9467	81.7681	6.2562	7.2335	8.31856	7.18692	6.14763	6.18678	6.27566	6.16847
ASMM10P022567	0.0468826	0.150571	2.07651	up	noncoding	ENSMUST00000143918	Sptan1	Ensembl	3735	chr2	+	29965676	29994037		chr2:29988273+29988333	GAAAGCCATCTTTTATCCTGAGACCACCACTGGATGTGACATACTTTTAATTTTCCCAAG	exon sense-overlapping	NM_001177667	Sptan1	spectrin alpha, non-erythrocytic 1	+	29965559	30031450	150.426	73.4478	7.2488	6.19463	100.568	154.447	181.84	164.851	66.6988	58.3776	86.9467	81.7681	6.2562	7.2335	8.31856	7.18692	6.14763	6.18678	6.27566	6.16847
ASMM10P022567	0.0468826	0.150571	2.07651	up	noncoding	ENSMUST00000143918	Sptan1	Ensembl	3735	chr2	+	29965676	29994037		chr2:29988273+29988333	GAAAGCCATCTTTTATCCTGAGACCACCACTGGATGTGACATACTTTTAATTTTCCCAAG	exon sense-overlapping	NM_001177668	Sptan1	spectrin alpha, non-erythrocytic 1	+	29965559	30031450	150.426	73.4478	7.2488	6.19463	100.568	154.447	181.84	164.851	66.6988	58.3776	86.9467	81.7681	6.2562	7.2335	8.31856	7.18692	6.14763	6.18678	6.27566	6.16847
ASMM10P018709	0.0364048	0.130628	4.52069	up	noncoding	uc008fsl.1	AK141205	UCSC_knowngene	2708	chr18	+	80186238	80193569		chr18:80193509+80193569	TGAGTTTGCAACATTAGACAAGTCTCTGAGGAAAATAAACACGGGCTGAATTACATAACT	natural antisense	NM_199197	Rbfa	ribosome binding factor A	-	80192263	80200619	107.756	17.2596	6.09415	3.9176	255.964	80.4611	14.0943	80.5052	19.4972	6.7727	8.09279	34.6756	7.63507	6.26267	4.36256	6.11628	4.40127	3.28623	3.0287	4.95421
ASMM10P036481	0.0320784	0.121564	3.57815	up	noncoding	ENSMUST00000174049	Gm19203	Ensembl	939	chr7	-	86906995	86907934		chr7:86907459-86907934	GCTAGCTGGATTCCAGAACCCTTTTTCAAGTATTCAGGATGAGGATGAGGTTGATATGGA	intergenic							44.2885	13.16	5.41142	3.57221	40.1563	36.672	60.353	39.9726	7.33477	15.7599	24.5456	5	4.91211	5.09266	6.56387	5.07704	3.02768	4.38728	4.54854	2.32533
ASMM10P023366	0.0186216	0.0908448	2.57827	up	noncoding	ENSMUST00000117921	Gm13809	Ensembl	597	chr2	+	99555250	99555878		chr2:99555434+99555600	AGTTATTGGAAGTGGTTGCAATCTGGATTCAGCTCGGTTCCATTGCTTGATGGGAGAAAG	intergenic							6597.19	3300.9	12.8313	11.4649	6787.53	6387.51	5805.79	7407.93	3445.56	2123.08	5384.59	2250.39	12.2126	12.616	13.8094	12.6873	11.6697	11.2459	12.0606	10.8835
ASMM10P053805	0.0130348	0.0759793	3.56225	up	noncoding	ENSMUST00000155913	F11r	Ensembl	678	chr1	+	171462849	171463645		chr1:171462863+171462924	TCCCCCATTTCTGGTTTGCCCACAGGACTGCACCGGGTAAGAAGGTCATTTACAGCCAGC	exon sense-overlapping	NM_172647	F11r	F11 receptor	+	171437560	171464593	829.241	301.807	9.8265	7.99371	806.96	766.314	887.865	855.826	268.549	173.634	585.543	179.503	9.21757	9.55218	10.9686	9.56762	8.10947	7.70697	8.91222	7.24619
ASMM10P030453	0.000343943	0.0162644	2.67571	up	noncoding	AK037904	AK037904	Genbank	2416	chr5	-	65609468	65611884		chr5:65611286-65611748	ATTGTGTATTGCAACTATTAGCTAAAGGCACACTGTTCACTAAGTTCTGCATTGAAAGTA	intergenic							239.01	91.6209	7.89464	6.47472	262.003	254.55	143.672	295.813	87.9933	77.8303	129.333	71.3274	7.66546	7.95118	7.93098	8.03096	6.52788	6.57763	6.81872	5.97466
ASMM10P054849	0.0188732	0.0915276	2.42087	up	noncoding	uc008fzn.2	Pold4	UCSC_knowngene	648	chr19	+	4232437	4233634		chr19:4232438+4232498	AGGAGCCACCACATGTTATTGCAGGGGAAGACACCCAGTCCCTCAGCCAGGAGGAAACAG	exon sense-overlapping	NM_027196	Pold4	polymerase (DNA-directed), delta 4	+	4231898	4233634	318.707	144.01	8.3906	7.11507	388.338	267.734	332.87	285.886	143.39	160.864	173.061	98.7238	8.22532	8.02905	9.32226	7.98576	7.22366	7.59807	7.21325	6.4253
ASMM10P013791	0.0232187	0.101539	2.4714	up	noncoding	TCONS_00010858	XLOC_008218	Alexander et al 2013	3595	chr15	+	85465707	85470010		chr15:85469950+85470010	TGAGGCCAAAATGTGCTTCTTTGGGAAATGTGTTAAATCAATAAAGCTGTTAGAAACACA	intergenic							97.2468	42.6138	6.59235	5.28702	93.0285	102.497	75.1472	118.315	62.2783	25.4403	20.2804	62.4561	6.13869	6.62376	6.9139	6.69304	6.04967	5.02958	4.28037	5.78847
ASMM10P002439	0.00854701	0.0611928	2.5937	up	noncoding	ENSMUST00000144919	St6gal1	Ensembl	627	chr16	+	23358315	23360348		chr16:23358507+23359908	TCAGAGTTGAGTACATTAGAGATGGAGACTACACTGGGTAGATTCTAGTTTTTAGTTCTT	exon sense-overlapping	NM_145933	St6gal1	beta galactoside alpha 2,6 sialyltransferase 1	+	23224739	23360350	10699.5	4983.9	13.4258	12.0507	9205.99	13456.6	4950.44	15185	6795.96	2371.71	5391.45	5376.46	12.6543	13.7112	13.5947	13.7428	12.6064	11.4048	12.065	12.1268
mouselincRNA0772-_P1	0.00216105	0.0327011	2.19428	up	noncoding	mouselincRNA0772-	mouselincRNA0772	lincRNA	7475	chr18	-	54871531	54879006		chr18:54871670-54871729	ATGTAACATAGACTGTCTGTCTGTCTGTCTTGAATGTGTCCATTTTTATGGGCCCACTTA	intergenic							1138.29	583.042	10.2316	9.09784	1315.31	1167.25	750.109	1320.47	569.524	529.155	739.902	493.585	9.8767	10.1603	10.695	10.1943	9.16482	9.29654	9.24796	8.68204
ASMM10P012666	0.000778675	0.021687	2.08418	up	noncoding	ENSMUST00000162081	Col22a1	Ensembl	1210	chr15	-	71904727	71954374		chr15:71904768-71904889	AATGTGTTCAGAAAGACCGTCTCCCATGACAACAGCTATATTTGTATGTATTCTAACCAC	exon sense-overlapping	NM_027174	Col22a1	collagen, type XXII, alpha 1	-	71798475	72034227	385.788	191.887	8.55428	7.4948	502.676	394.534	185.763	460.177	198.807	132.403	268.283	168.055	8.58205	8.60473	8.34971	8.68065	7.68391	7.32068	7.81721	7.15742
ASMM10P043821	0.000596375	0.0198921	8.61434	up	noncoding	ENSMUST00000117850	Gm6024	Ensembl	1558	chrX	-	38905070	38906628		chrX:38905546-38906628	TAAAGGGACCATCTCGGTGGTTACACAAGGAACATCTCTGAAGAATGCTGAGACCTGTTT	intronic antisense	NM_183126	6030498E09Rik	RIKEN cDNA 6030498E09 gene	+	38772779	38962688	88.1173	8.03071	6.06147	2.95473	200.683	59.2979	27.5308	64.9577	7.85243	5	10.4384	8.83197	7.29366	5.80642	5.34927	5.79655	3.12206	2.40026	3.38562	2.91099
ASMM10P016133	0.00248222	0.034753	4.05452	up	noncoding	ENSMUST00000174655	Gm9577	Ensembl	2620	chr17	-	37840309	37842929		chr17:37840384-37842929	GCTGTTTGAAGATATTTGGGGACAATCTGACACAGCAATTACCAAGGACATGTTTGAAGA	intergenic							293.205	65.1867	7.99748	5.97795	623.674	180.93	165.897	202.32	72.8944	45.3801	95.3926	47.0796	8.87287	7.46302	8.16924	7.48478	6.26941	5.83882	6.40526	5.39829
ASMM10P016058	0.00715656	0.0559145	4.65897	up	noncoding	ENSMUST00000174094	Gm10499	Ensembl	934	chr17	-	36141757	36145923		chr17:36145873-36145923	CGCAGCGAATGCTGCTCCTGCTGCTGGCGGCCGCCCTGACCCTGATCGAGACCCGCGCGG	intergenic							4778.93	1089.06	12.0973	9.87734	3065.05	6759.22	1598.19	7693.27	914.997	1332.14	1564.38	544.717	11.0518	12.7067	11.8894	12.7414	9.82374	10.5823	10.2832	8.82011
ASMM10P031977	0.0019185	0.0307451	5.58466	up	noncoding	ENSMUST00000135410	Eif5al3-ps	Ensembl	447	chr5	+	90132228	90132675		chr5:90132466+90132675	ATGTCCCCAACATCAAAAGGAATAACTTCCAGCTGGTTGGCATCCAGAATGGGTACCTAT	intergenic							1765.59	389.226	10.8195	8.33803	2723.41	1521.68	1018.71	1798.58	289.828	347.537	751.921	167.62	10.895	10.5536	11.1916	10.6379	8.21316	8.7132	9.27229	7.15347
ASMM10P033145	0.00802059	0.0591321	2.00141	up	noncoding	uc009bwo.2	AK005187	UCSC_knowngene	3788	chr6	-	49260242	49264030		chr6:49260258-49263837	CAACTTGAATTATTTATGGCAGAAACCCTTTTCAAGAAATACAGGAGAATGATTGTGCCA	exon sense-overlapping	NM_198102	Tra2a	transformer 2 alpha homolog (Drosophila)	-	49243920	49264052	1155.29	530.7	9.96729	8.96628	2037	1042.65	331.688	1209.82	517.261	429.797	664.64	511.102	10.4931	9.99708	9.3147	10.0643	9.02345	9.01477	9.0983	8.7286
ASMM10P028255	0.00471474	0.0458897	4.10133	up	noncoding	ENSMUST00000124292	Plod1	Ensembl	4097	chr4	-	147922462	147936742		chr4:147922623-147922849	ACACAAGAATCCATTGGTGTAGGTTTAGTGACGTAGCTCAGTTGGTAGCGTGATTGCCTA	exon sense-overlapping	NM_011122	Plod1	procollagen-lysine, 2-oxoglutarate 5-dioxygenase 1	-	147909752	147936776	65.1698	15.055	5.98252	3.94643	63.9324	46.8455	90.1209	59.7802	18.0929	12.0014	18.8547	11.271	5.59338	5.45855	7.20053	5.67763	4.29092	4.01696	4.18152	3.29632
ASMM10P024029	0.00166923	0.0284623	2.43419	up	noncoding	ENSMUST00000138284	Tada1	Ensembl	1957	chr1	+	166379323	166384108		chr1:166383885+166384108	GGCAGAGTTTATGATGCACATAACATAAAGGCAGGCACTCATAACATAAAAATATCAATC	exon sense-overlapping	NM_030245	Tada1	transcriptional adaptor 1	+	166379166	166393620	167.12	70.4987	7.42382	6.14038	180.1	160.404	142.295	185.68	70.4882	71.2801	82.6381	57.5883	7.12944	7.2872	7.91704	7.3616	6.22498	6.45592	6.20439	5.67622
ASMM10P038258	0.0199978	0.0940052	2.35448	up	noncoding	ENSMUST00000174258	Gm18958	Ensembl	762	chr7	+	84801033	84803163		chr7:84803103+84803163	TTCATTAACAAGGAAGCCAAGCTGGACAACTACATGACCAGGGGCAACATAGATTTCTAG	intergenic							26.5871	11.2397	4.65808	3.42267	26.6958	25.6999	22.3256	31.6272	5	9.5488	15.9079	14.5022	4.33103	4.54623	5.04218	4.71289	2.3474	3.70993	3.94911	3.68425
ASMM10P025581	0.0169213	0.0860767	3.95119	up	noncoding	2_00020254	XLOC_011769	Lei Sun et al 2012	718	chr3	-	158007084	158008051		chr3:158007121-158007271	CCTGACAAATGTATCTTGACACATCTCATCAGGACACAAACATTTAGCTAAGTCTTTAAT	intergenic							421.285	118.397	8.56734	6.58506	506.565	497.813	134.809	545.952	93.1705	108.218	234.723	37.4767	8.59265	8.93132	7.82974	8.91567	6.60829	7.03396	7.63029	5.06769
ASMM10P044137	0.0391066	0.13604	3.25066	up	noncoding	AK085910	AK085910	Genbank	3056	chrX	-	85871727	85874780		chrX:85871912-85872972	AGTATGATTTAAGGCCATCCAGGGCTACACAAATAGACTTTGTGTCAACTCTCGCATGCG	intronic antisense	NM_001163539	5430427O19Rik	RIKEN cDNA 5430427O19 gene	+	85870272	85891499	39.7692	12.2348	5.1761	3.47537	31.7685	27.9178	68.1111	31.2795	14.5552	5	16.2033	13.1808	4.58152	4.66838	6.75864	4.69585	3.98982	2.40026	3.9765	3.53489
ASMM10P057107	0.0476244	0.151979	2.00617	up	noncoding	uc009vcp.1	Pklr	UCSC_knowngene	2774	chr3	+	89136141	89146594		chr3:89141941+89142205	CTCCTTAGTGGCCCAGAGGGACTGGTGACCGAAGTGGAACACGGTGGTTTCTTGGGCAAC	exon sense-overlapping	NM_001099779	Pklr	pyruvate kinase liver and red blood cell	+	89136622	89146594	56.377	28.1028	5.69164	4.6872	94.3328	41.6707	39.808	49.6966	21.6931	17.8633	54.9313	17.9233	6.15645	5.28233	5.92381	5.40399	4.55099	4.54932	5.65149	3.99699
ASMM10P057107	0.0476244	0.151979	2.00617	up	noncoding	uc009vcp.1	Pklr	UCSC_knowngene	2774	chr3	+	89136141	89146594		chr3:89141941+89142205	CTCCTTAGTGGCCCAGAGGGACTGGTGACCGAAGTGGAACACGGTGGTTTCTTGGGCAAC	exon sense-overlapping	NM_013631	Pklr	pyruvate kinase liver and red blood cell	+	89136141	89146594	56.377	28.1028	5.69164	4.6872	94.3328	41.6707	39.808	49.6966	21.6931	17.8633	54.9313	17.9233	6.15645	5.28233	5.92381	5.40399	4.55099	4.54932	5.65149	3.99699
ASMM10P057409	0.0347506	0.127198	4.09291	up	noncoding	uc012hdd.1	Limd1	UCSC_knowngene	301	chr9	+	123500130	123516905		chr9:123510558+123516774	ATGGCAAAGTATTCTGTGAGGAAGACTTTTTGATCCTACAGGCCCTAGGGAAGTCCTATC	exon sense-overlapping	NM_013860	Limd1	LIM domains containing 1	+	123478700	123521552	38.01	10.2921	5.09	3.05687	30.4559	23.6213	66.6582	31.3045	7.10596	5	24.0626	5	4.51899	4.4171	6.72658	4.69732	2.98449	2.40026	4.51741	2.32533
ASMM10P015401	0.0129011	0.0755365	2.21035	up	noncoding	ENSMUST00000138207	Gm15964	Ensembl	2745	chr16	+	91611467	91623861		chr16:91623793+91623861	ACTGTGGTGACCAATAGAATCAAATGTTTCCCTACCGAGGTCTTACTTTTAATAAAAGAC	natural antisense	NM_010256	Gart	phosphoribosylglycinamide formyltransferase	-	91621396	91646972	82.2323	31.2405	6.10821	4.96394	149.624	67.467	28.6561	83.1818	23.4552	22.3982	43.024	36.0847	6.85796	5.99718	5.40937	6.16833	4.67195	4.85907	5.31187	5.01286
ASMM10P057133	0.0197113	0.0934411	3.88457	up	noncoding	uc011xdx.1	Man1a	UCSC_knowngene	3729	chr10	-	53906032	54075709		chr10:53934990-54014414	TGGACTGCTGTCAGCCTACTATTTGTCCGGAGAGGAGTGGGATCGGGCGGAACTGGCCCT	exon sense-overlapping	NM_008548	Man1a	mannosidase 1, alpha	-	53906032	54075796	579.862	223.796	9.24032	7.28256	538.481	639.163	400.656	741.148	124.992	116.45	577.146	76.5959	8.67085	9.28815	9.63932	9.36293	7.02513	7.13773	8.88978	6.0776
ASMM10P044932	0.00129666	0.0257328	4.46523	up	noncoding	AK016158	AK016158	Genbank	903	chrX	+	26051142	26071195		chrX:26071125+26071195	CTGATGCAGTCATGTAGCTCCTGATGTGAAACATGTATGGTATTTTCATTATTATGATTC	bidirectional	NM_001025607	Gm5168	predicted gene 5168	-	26028213	26051041	50.6685	10.1984	5.54985	3.39111	39.3708	61.4256	31.0542	70.8234	7.72617	11.8294	13.8865	7.3515	4.88193	5.85811	5.53245	5.92689	3.09889	3.99347	3.76536	2.70673
ASMM10P002061	0.0112071	0.0705998	21.0016	up	noncoding	ENSMUST00000138796	BC100530	Ensembl	510	chr16	-	36359384	36367548		chr16:36359549-36364117	ACCGGTCTTTAATTAAGCCACTTATGGATGTAGGTCATGGTTGTTTCATTCACATAAAAG	exon sense-overlapping	NM_001082546	BC100530	cDNA sequence BC100530	-	36359381	36367570	1423.98	19.3356	8.51853	4.12611	5228.22	165.531	105.886	196.283	38.6594	16.0407	8.11073	14.5314	11.841	7.33659	7.4519	7.44463	5.37033	4.41452	3.0316	3.68798
ASMM10P033860	0.00539926	0.0490955	2.5402	up	noncoding	NR_045009	Gm15987	RefSeq	1082	chr6	-	128952352	128975029		chr6:128952393-128953124	AATGATTTGGGTCAGTGATTTTTCTCCTTCCATCTTTGAGATTAACATGTGCTAGAGATA	intronic antisense	NM_001168223	Clec2g	C-type lectin domain family 2, member g	+	128971159	128984707	1235.02	575.151	10.3419	8.997	1088.35	1446.88	785.23	1619.63	415.57	348.745	921.11	615.181	9.62517	10.4778	10.7739	10.4909	8.72395	8.71701	9.55342	8.99361
ASMM10P033860	0.00539926	0.0490955	2.5402	up	noncoding	NR_045009	Gm15987	RefSeq	1082	chr6	-	128952352	128975029		chr6:128952393-128953124	AATGATTTGGGTCAGTGATTTTTCTCCTTCCATCTTTGAGATTAACATGTGCTAGAGATA	intronic antisense	NM_001168224	Clec2g	C-type lectin domain family 2, member g	+	128971159	128984707	1235.02	575.151	10.3419	8.997	1088.35	1446.88	785.23	1619.63	415.57	348.745	921.11	615.181	9.62517	10.4778	10.7739	10.4909	8.72395	8.71701	9.55342	8.99361
ASMM10P033860	0.00539926	0.0490955	2.5402	up	noncoding	NR_045009	Gm15987	RefSeq	1082	chr6	-	128952352	128975029		chr6:128952393-128953124	AATGATTTGGGTCAGTGATTTTTCTCCTTCCATCTTTGAGATTAACATGTGCTAGAGATA	intronic antisense	NM_027562	Clec2g	C-type lectin domain family 2, member g	+	128934380	128984707	1235.02	575.151	10.3419	8.997	1088.35	1446.88	785.23	1619.63	415.57	348.745	921.11	615.181	9.62517	10.4778	10.7739	10.4909	8.72395	8.71701	9.55342	8.99361
ASMM10P041465	0.0120058	0.0728414	2.36343	up	noncoding	AK077774	AK077774	Genbank	343	chr9	-	44142976	44143319		chr9:44143097-44143319	GCCAGTGTACTGATATGTAGAGGTCTGTTATACTAATTAGAGGTCTGTTATACTAATGTT	intergenic							7915.74	2977.19	12.6496	11.4087	16394.3	6439.42	1531.23	7298.04	3233.85	2407.54	3352.26	2915.1	13.4929	12.6276	11.8141	12.6639	11.5805	11.4224	11.3692	11.2627
ASMM10P056790	0.00137178	0.0264598	3.16562	up	noncoding	uc007vyk.1	Pvt1	UCSC_knowngene	2788	chr15	+	62037986	62250975		chr15:62242526+62249157	ATTCCTGAAACTGGGAAAGGTGCCTAGAAATCCTGATAAGAGTGAAGAAGGGTACCTGGA	intergenic							205.32	68.3666	7.70995	6.04747	280.547	162.504	187.373	190.856	59.8813	48.0424	105.678	59.8649	7.76505	7.30778	8.36243	7.40456	5.99219	5.91793	6.54866	5.73109
ASMM10P003504	0.0172233	0.0870722	2.61307	up	noncoding	ENSMUST00000168103	Atf1	Ensembl	861	chr15	+	100232750	100260123		chr15:100232836+100252068	AGTACATCAGGAAAATTTTGAAAGACCTCTCTTCTGAAGATACACGGGGCAGAAAAGGGG	exon sense-overlapping	NM_007497	Atf1	activating transcription factor 1	+	100227858	100261248	163.499	68.6981	7.38017	5.99443	205.85	125.086	185.725	137.335	50.5417	46.0021	123.224	55.0242	7.32774	6.92536	8.34909	6.9185	5.74824	5.85848	6.75691	5.61407
ASMM10P087	0.0103105	0.0673327	5.56861	up	noncoding	uc.184+	uc.184	UCR	230	chr11	+	31933617	31933847		chr11:31933657+31933716	CACTGACGGGATATCTCTTTATGCAATACCTCAATTTTTCATATTGCAAAGAGTAGCTTT	intergenic							812.969	200.068	9.72671	7.24939	610.103	985.671	557.429	1098.67	161.229	155.367	429.696	53.9812	8.84503	9.926	10.1989	9.93689	7.387	7.54732	8.4715	5.59175
ASMM10P020147	0.00908165	0.0631467	2.7327	up	noncoding	ENSMUST00000120962	Gm13310	Ensembl	1392	chr2	-	12082611	12084003		chr2:12083412-12084003	TGGGCTCTTGGAAACATTGCTGGTTTAGTTATCAAACACGGTGCAATTGACCCACTGTTG	intergenic							211.507	86.7395	7.71262	6.26229	329.493	162.103	169.62	184.814	65.6694	45.8075	167.737	67.7441	7.98353	7.30306	8.20941	7.35447	6.12692	5.85198	7.17004	5.90023
ASMM10P056750	0.0139322	0.0786832	4.15015	up	noncoding	uc007sxn.1	Capn7	UCSC_knowngene	4556	chr14	+	31336723	31371983		chr14:31340148+31344446	CACTCTGCAGTCAAAGAGTACTGATCCTTTGAAATCAAAACACCAGTTGGATCTAGAACG	exon sense-overlapping	NM_009796	Capn7	calpain 7	+	31336723	31371983	37.7409	11.7415	5.15293	3.09977	48.2216	35.6421	25.9726	41.1273	6.16568	5	30.8002	5	5.18044	5.04628	5.26713	5.11787	2.81392	2.40026	4.85955	2.32533
ASMM10P016062	0.00293083	0.0368666	4.06598	up	noncoding	ENSMUST00000173902	Gm20495	Ensembl	235	chr17	-	36182195	36182430		chr17:36182358-36182430	ATAATGGCAGTATGCCTATGAAGGCCAAGATTACATCGCCCTGAACGTTGACCTGAAAAC	intergenic							1982.39	580.886	10.9223	8.89874	3216.76	1804.65	895.718	2012.42	459.02	412.623	1172.91	278.99	11.1146	10.7857	10.9827	10.8064	8.8571	8.95912	9.89788	7.88087
ASMM10P021701	0.0113778	0.0711491	4.22737	up	noncoding	ENSMUST00000119999	Gm14140	Ensembl	995	chr2	-	150110581	150111576		chr2:150110630-150111576	AGTGCAGAATCCTGGTGGGGCATGCACTACACAATGATCTAAAGGTTTTGTCCATCCAAA	intergenic							63.4146	16.6549	5.97047	3.89071	66.3259	54.609	69.8405	62.8832	17.9955	10.7144	31.8714	6.03837	5.6477	5.68575	6.79745	5.75099	4.28287	3.86116	4.90714	2.51168
ASMM10P056634	0.0341622	0.126118	2.30642	up	noncoding	uc007cpo.1	Mdm4	UCSC_knowngene	3347	chr1	-	132989844	133025348		chr1:133003841-133009136	ATTAACACAGCACGGTGCAACAGAATACTCCAATCCCAGAAAAAGAACTGAAGAAGAGGA	exon sense-overlapping	NM_008575	Mdm4	transformed mouse 3T3 cell double minute 4	-	132989844	133025348	83.1975	35.1118	6.33015	5.12449	49.3073	93.6148	84.3899	105.478	28.4946	29.5807	53.0964	29.2756	5.21199	6.48724	7.09347	6.52788	4.94164	5.23779	5.6032	4.71532
ASMM10P022862	0.00057695	0.0196192	2.25038	up	noncoding	ENSMUST00000056900	Tanc1	Ensembl	4212	chr2	+	59742801	59821381		chr2:59821321+59821381	AGATTCTGCCAGTTGGTTGATGTCTGAAGAGACACTTGAAAAATTAAAGACTTCTCACTT	exon sense-overlapping	NM_198294	Tanc1	tetratricopeptide repeat, ankyrin repeat and coiled-coil containing 1	+	59612043	59846149	631.997	293.405	9.30793	8.13777	597.491	734.949	340.055	855.495	269.411	256.686	341.073	306.448	8.8169	9.4887	9.35926	9.56687	8.11393	8.27151	8.14643	8.01921
ASMM10P051815	0.000712197	0.0211295	7.98609	up	noncoding	ENSMUST00000141031	H2afy	Ensembl	4018	chr13	-	56100888	56135440		chr13:56100905-56104301	TACAGTTATGAAATAGCAACAAAATAATTTTATGGCTGGGGAGGTCACAACATGAGGAAC	exon sense-overlapping	NM_001159513	H2afy	H2A histone family, member Y	-	56073621	56135550	156.154	20.8185	7.3158	4.31831	191.166	152.187	128.499	152.762	25.5262	23.1811	25.2583	9.3083	7.22083	7.21262	7.75304	7.0767	4.78972	4.90483	4.58818	2.99051
ASMM10P051815	0.000712197	0.0211295	7.98609	up	noncoding	ENSMUST00000141031	H2afy	Ensembl	4018	chr13	-	56100888	56135440		chr13:56100905-56104301	TACAGTTATGAAATAGCAACAAAATAATTTTATGGCTGGGGAGGTCACAACATGAGGAAC	exon sense-overlapping	NM_001159514	H2afy	H2A histone family, member Y	-	56073621	56135550	156.154	20.8185	7.3158	4.31831	191.166	152.187	128.499	152.762	25.5262	23.1811	25.2583	9.3083	7.22083	7.21262	7.75304	7.0767	4.78972	4.90483	4.58818	2.99051
ASMM10P051815	0.000712197	0.0211295	7.98609	up	noncoding	ENSMUST00000141031	H2afy	Ensembl	4018	chr13	-	56100888	56135440		chr13:56100905-56104301	TACAGTTATGAAATAGCAACAAAATAATTTTATGGCTGGGGAGGTCACAACATGAGGAAC	exon sense-overlapping	NM_001159515	H2afy	H2A histone family, member Y	-	56073621	56135550	156.154	20.8185	7.3158	4.31831	191.166	152.187	128.499	152.762	25.5262	23.1811	25.2583	9.3083	7.22083	7.21262	7.75304	7.0767	4.78972	4.90483	4.58818	2.99051
ASMM10P051815	0.000712197	0.0211295	7.98609	up	noncoding	ENSMUST00000141031	H2afy	Ensembl	4018	chr13	-	56100888	56135440		chr13:56100905-56104301	TACAGTTATGAAATAGCAACAAAATAATTTTATGGCTGGGGAGGTCACAACATGAGGAAC	exon sense-overlapping	NM_012015	H2afy	H2A histone family, member Y	-	56073621	56135550	156.154	20.8185	7.3158	4.31831	191.166	152.187	128.499	152.762	25.5262	23.1811	25.2583	9.3083	7.22083	7.21262	7.75304	7.0767	4.78972	4.90483	4.58818	2.99051
ASMM10P003877	0.00191387	0.0307402	6.94821	up	noncoding	ENSMUST00000178619	Eif4a-ps4	Ensembl	1693	chr1	+	60703917	60705656		chr1:60704596+60704645	TTCTGATGTCCTTGAGGTGAAGAATTGACCCTGGAGGGTATCCGCCAATTCTACATCAAT	intergenic							1338.05	244.123	10.4724	7.67579	1884.21	1098.3	1143.69	1226.01	211.505	192.911	468.663	103.412	10.3751	10.0719	11.3605	10.0822	7.77176	7.86127	8.58552	6.48459
ASMM10P047299	5.09407e-05	0.0101626	3.35403	up	noncoding	AK155782	AK155782	Genbank	1859	chr11	-	87746964	87748819		chr11:87746978-87747635	CAGTCTGTTCCAGTGAGTTCTAGATAAACCAGGAAAGGTTACAATAGTGAGACCCTGTCG	intergenic							32.8777	8.55253	4.94318	3.19729	41.8203	33.7047	21.8792	34.1065	9.13304	6.87537	10.8571	7.34466	4.9733	4.9579	5.01102	4.83052	3.34013	3.30413	3.43871	2.7062
ASMM10P018154	0.0113569	0.0710479	2.2766	up	noncoding	NR_040328	4833419F23Rik	RefSeq	881	chr18	+	4353546	4368945		chr18:4368879+4368945	GGGGCCCTGTTAACTAAACAACAAAATAAAATGCTTACACCTGAGATCTACTAGTATAAT	bidirectional	NM_007746	Map3k8	mitogen-activated protein kinase kinase kinase 8	-	4331326	4352953	445.244	181.31	8.64569	7.4588	435.66	559.085	145.355	640.878	204.848	172.103	154.962	193.325	8.3844	9.09421	7.95257	9.15156	7.72624	7.69503	7.0588	7.35515
ASMM10P022833	0.0208237	0.0961309	3.09287	up	noncoding	ENSMUST00000155517	Arl6ip6	Ensembl	582	chr2	+	53191725	53217534		chr2:53191800+53191880	AAAGACAGAGATCTCTCGCCCGAGGGAGGAAGCGACTGGCGGTTAGGAAGGCGCGGAACT	exon sense-overlapping	NM_022989	Arl6ip6	ADP-ribosylation factor-like 6 interacting protein 6	+	53192083	53219221	34.7639	11.047	5.01309	3.38414	21.3926	45.113	29.4495	43.1003	6.69175	9.27483	21.5538	6.66775	4.00766	5.40552	5.45111	5.18807	2.89725	3.67612	4.36517	2.59802
ASMM10P037654	0.0147777	0.080824	3.78925	up	noncoding	AK040776	AK040776	Genbank	2342	chr10	+	7825166	7827506		chr10:7827427+7827506	CATTTGGATCTGTCTAATAGCTCTGCACCGGAGGAGACAATCTGTTTTCTCAAGCTATGG	intergenic							149.123	35.8282	7.12032	5.19841	59.8755	179.3	153.451	203.867	41.8124	29.9708	34.7535	36.7762	5.49639	7.44842	8.03938	7.49707	5.47818	5.25542	5.02095	5.03907
ASMM10P039712	0.0281846	0.11294	3.17747	up	noncoding	TCONS_00032538	XLOC_024549	Alexander et al 2013	422	chr8	-	94014137	94014665		chr8:94014151-94014294	GTTGTAGCTTACATTGAGTGTGCATCACAAATGAATGGTTTAAAAATCATCGTGACTCAG	intergenic							56.1806	13.1546	5.43833	3.77046	26.708	83.9013	17.7694	96.3436	16.6648	11.581	8.98818	15.3843	4.33243	6.32656	4.6992	6.39514	4.17725	3.96464	3.17269	3.76724
ASMM10P042014	0.0301338	0.117374	6.10323	up	noncoding	TCONS_00034262	XLOC_026025	Alexander et al 2013	7487	chr9	-	95436951	95445880	TCONS_00034261	chr9:95436965-95437035	TCGGCTTACTTAGCTCTTTCCACTAAGATATGGAATAAATCTTTTGGTTTTTAACTGGGA	intergenic							272.823	41.6654	7.83445	5.22488	54.212	355.596	289.809	391.673	41.6744	23.9412	21.2753	79.7707	5.35077	8.44688	9.09474	8.44542	5.47329	4.94721	4.34757	6.13145
ASMM10P024028	0.0194671	0.092857	2.66423	up	noncoding	uc007axq.1	AK043869	UCSC_knowngene	3889	chr1	-	51507085	51596718		chr1:51507117-51510044	GTGGTATGTTCTTTATTGTGATTGTGGGATTCATTGTGCAACTGTAATCCTAGCTAAAAT	intergenic							587.819	190.876	8.87265	7.45893	1015.03	575.466	121.627	639.149	164.872	127.211	300.47	170.953	9.5304	9.13857	7.67327	9.14839	7.41934	7.26667	7.97013	7.17959
ASMM10P056763	0.00710633	0.0557264	2.81137	up	noncoding	uc007tut.2	TCR-alpha chain	UCSC_knowngene	318	chr14	+	54187894	54220781	uc007tuv.2	chr14:54187956+54220520	GTGAAGCCCAACATCCAGAACCCAGAACCTGCTGTGTACCAGTTAAAAGATCCTCGGTCT	intergenic							167.076	49.5683	7.13398	5.64271	363.714	105.247	84.299	115.046	38.2251	49.3429	49.2129	61.4924	8.13023	6.6639	7.09069	6.65111	5.35254	5.95429	5.49676	5.76724
ASMM10P027941	0.019827	0.0936695	2.21502	up	noncoding	NR_002865	Rnu11	RefSeq	108	chr4	-	132270078	132270186		chr4:132270101-132270186	TCAAGAGATTTCGGAAGCATAATTTTTTGGTAATTGGGCAGCTGGTGATCGTTGGTCCCG	intergenic							199.103	96.9559	7.6954	6.54808	197.56	192.413	185.096	221.341	138.289	93.7389	88.702	67.0938	7.26898	7.55211	8.34445	7.61605	7.16643	6.83532	6.30458	5.88599
ASMM10P046343	0.00528434	0.0487884	8.75426	up	noncoding	ENSMUST00000118518	Gm12003	Ensembl	1105	chr11	-	12936833	12937938		chr11:12936982-12937076	AGGATGCAGAAGGAGATCATAGCCCTAGCACCCAGCACAATGAAGATTAAGATCATTGCT	intergenic							7610.12	1113.97	12.9585	9.82856	8318.11	5167.58	11089.5	5865.31	1390.1	802.842	1816.88	446.05	12.5113	12.2964	14.695	12.3314	10.396	9.87888	10.4934	8.54587
ASMM10P024741	0.0478844	0.152443	2.05888	up	noncoding	ENSMUST00000160858	Dhx36	Ensembl	845	chr3	-	62470644	62472587		chr3:62472136-62472587	TTTGAAGTAACGAGGGAACAATCCGTTGAGACACTTCTGACCTGTATTGTAACTTTTTCA	exon sense-overlapping	NM_028136	Dhx36	DEAH (Asp-Glu-Ala-His) box polypeptide 36	-	62468641	62506988	47.8187	23.1628	5.50727	4.46541	67.2892	36.5321	42.7878	44.6656	22.0192	19.5986	38.5654	12.4681	5.66846	5.08716	6.02961	5.24386	4.57304	4.67686	5.16262	3.44913
ASMM10P018836	0.00897582	0.0628175	5.49666	up	noncoding	ENSMUST00000173523	Malat1	Ensembl	656	chr19	-	5801942	5802640	ENSMUST00000172812, NR_002847	chr19:5802143-5802237	TAAAAATCCTTCGACTGGCGCATGTACGTTTGAAGGCATGAGTTGGAAACAGGGAAGATG	intergenic							612.846	137.396	9.36553	6.90698	477.401	528.491	848.145	597.347	192.001	68.8143	210.222	78.5459	8.5074	9.01308	10.8919	9.04976	7.63003	6.40717	7.48002	6.11069
ASMM10P047900	0.00731097	0.0566445	2.03477	up	noncoding	ENSMUST00000138484	Srsf2	Ensembl	1814	chr11	-	116849903	116852219		chr11:116850975-116851051	GCACTTTGGAACCTTTTTAGTAGTGGAAAGTAAGCTGAACCTCTTTCTTTTCAAACCTAG	exon sense-overlapping	NM_011358	Srsf2	serine/arginine-rich splicing factor 2	-	116849896	116853094	1364.16	762.271	10.4989	9.47401	1300.52	1557.04	903.251	1695.81	734.146	668.377	948.373	698.19	9.85634	10.5858	10.9961	10.5572	9.50592	9.61986	9.59474	9.17553
ASMM10P025139	0.0204278	0.0951898	3.75992	up	noncoding	AK132726	AK132726	Genbank	1236	chr3	-	97922474	97923709		chr3:97922500-97923709	GTCCTTCATAAGTTATGTGAGTGTTTGTGTCTGAGTAGCTGATCTGCAAAGATAATAAAT	intergenic							679.935	174.901	9.11522	7.20452	892.142	788.27	137.426	901.903	153.153	137.345	336.566	72.5388	9.36123	9.59231	7.86139	9.64596	7.31744	7.37571	8.1252	5.99973
ASMM10P056950	0.042284	0.141928	2.30658	up	noncoding	uc008wqn.1	Pus7	UCSC_knowngene	1498	chr5	-	23740695	23743546		chr5:23742381-23743416	GCGTCAGCTGTTGTTGCATATGATGATCCTAAAATTCCACTTTTCAACACGGATGTGGAC	exon sense-overlapping	NM_178403	Pus7	pseudouridylate synthase 7 homolog (S. cerevisiae)	-	23740695	23783661	68.751	32.2026	6.09158	4.88582	70.5563	60.606	73.9631	69.8783	30.4482	23.0312	58.8817	16.4494	5.74037	5.83674	6.88619	5.90301	5.03412	4.89635	5.7417	3.87111
ASMM10P025895	0.00157937	0.0279181	2.21856	up	noncoding	ENSMUST00000148251	Eif2a	Ensembl	3432	chr3	+	58544232	58550726		chr3:58550631+58550726	GGGCCAGTTCACACTAAGTCATTTGTTGATTTCTTAGACAAAATGGATCTGAATACATAT	exon sense-overlapping	NM_001005509	Eif2a	eukaryotic translation initiation factor 2A	+	58525820	58557501	163.785	75.1729	7.34534	6.19571	155.56	188.334	103.649	207.596	91.8078	45.2738	80.8075	82.8026	6.91864	7.52198	7.42065	7.52007	6.58657	5.83499	6.17477	6.18652
[truncated: 550 more rows]

## Sheet: down_SAMP8_vs_SAMR1
# Fold Change cut-off: 2.0 # P-value cut-off: 0.05 # Condition pairs: ModH_vs_ConH # Column A: ProbeName it represents probe name. # Column B: P-value, P-value calculated from unpaired t-test. # Column C: FDR, FDR is calculated from Benjamini Hochberg FDR. # Column D: Fold Change, the absolute ratio (no log scale) of normalized intensities between two conditions. # Column E: Regulation, it depict…
[truncated: 2,327 more rows]
