# Supplementary material for: Aberrant Expression Profiles of lncRNAs and Their Associated Nearby Coding Genes in the Hippocampus of the SAMP8 Mouse Model with AD
Source: Mol Ther Nucleic Acids. 2020 Feb 19;20:140–54. doi: 10.1016/j.omtn.2020.02.008 (PMC7066064; doi:10.1016/j.omtn.2020.02.008)
Supplement: Table S4. All Comparisons of mRNAs [file mmc5.xls]

## Sheet: up_SAMP8_vs_SAMR1
# Fold Change cut-off: 1.0 # P-value cut-off: 1.0 # Condition pairs: SAMP8 vs SAMR1 # Column A: ProbeName it represents probe name. # Column B: P-value, P-value calculated from unpaired t-test. # Column C: FDR, FDR is calculated from Benjamini Hochberg FDR. # Column D: Fold Change, the absolute ratio (no log scale) of normalized intensities between two conditions. # Column E: Regulation, it depic…
ModH_vs_ConH 1.0 fold up regulated mRNAs
	P-value and FDR		Fold change and Regulation		Annotations																	Group--Raw Intensity		Group--Normalized Intensity		Raw Intensity								Normalized Intensity
ProbeName	P-value	FDR	Fold Change	Regulation	type	seqname	ccdsID	GeneSymbol	source	RNAlength	chrom	strand	txStart	txEnd	Xhyb	probeCoordinates	Sequence	EntrezID	unigene	GOaccession	description	group-ModH(raw)	group-ConH(raw)	group-ModH(normalized)	group-ConH(normalized)	[Mod1H, ModH](raw)	[Mod2H, ModH](raw)	[Mod3H, ModH](raw)	[Mod4H, ModH](raw)	[Con1H, ConH](raw)	[Con2H, ConH](raw)	[Con3H, ConH](raw)	[Con4H, ConH](raw)	[Mod1H, ModH](normalized)	[Mod2H, ModH](normalized)	[Mod3H, ModH](normalized)	[Mod4H, ModH](normalized)	[Con1H, ConH](normalized)	[Con2H, ConH](normalized)	[Con3H, ConH](normalized)	[Con4H, ConH](normalized)
ASMM10P014506	0.0485371	0.14364	1.91613	up	protein_coding	NM_019631	CCDS28226.1	Tmem45a	RefSeq	2698	chr16	-	56805160	56886163		chr16:56811568-56811671	CAAAATAAAATGTTTCTCTCAATGTGCTTTTGCTGGCATTATGCATCAATCCTTATCCTC	56277	Mm.262328	GO:0003674|GO:0005887|GO:0008150|GO:0016020|GO:0016021	transmembrane protein 45a	212.986	95.7835	7.4778	6.5396	468.038	142.849	98.8586	142.197	74.2331	91.1346	133.173	84.5936	8.47639	7.12106	7.34509	6.96863	6.29407	6.79435	6.85629	6.21369
ASMM10P017270	0.514586	0.637832	1.15838	up	protein_coding	NM_008690	CCDS28811.1	Nfkbie	RefSeq	2422	chr17	+	45555715	45563168		chr17:45560568+45560647	ATCCACTCTGTGTGAGGCCGGTGCCGACTCTCTGCTGCTGAATGTAGAAGATGAGACACC	18037	Mm.57043	GO:0005515|GO:0005737|GO:0005794|GO:0042942|GO:0045892|GO:0048471	nuclear factor of kappa light polypeptide gene enhancer in B cells inhibitor, epsilon	99.1322	87.8982	6.56937	6.35726	134.106	99.3963	56.1061	106.92	141.629	49.9473	93.1547	66.8616	6.69505	6.57805	6.45648	6.54788	7.2059	5.96977	6.37207	5.8813
ASMM10P026608	0.00228059	0.0319981	1.75175	up	protein_coding	NM_009740	CCDS17897.1	Bcl10	RefSeq	1760	chr3	+	145924377	145934283		chr3:145934096+145934283	CCACCAGCTCCATCCGTGTTCTTACTGCTTTACAAAGTTTGACTAACTTTACACATTTTA	12042	Mm.239141	GO:0001772|GO:0001783|GO:0001783|GO:0001843|GO:0002020|GO:0002906|GO:0003713|GO:0005515|GO:0005634|GO:0005737|GO:0005737|GO:0005737|GO:0005764|GO:0005829|GO:0005829|GO:0005881|GO:0006915|GO:0006919|GO:0006921|GO:0006968|GO:0007249|GO:0007249|GO:0007257|GO:0008022|GO:0008134|GO:0008219|GO:0008656|GO:0009620|GO:0016020|GO:0016064|GO:0019209|GO:0019899|GO:0019900|GO:0019901|GO:0031398|GO:0031625|GO:…	B cell leukemia/lymphoma 10	7753.22	5213.58	12.9936	12.1848	10089	8102.12	3921.08	8900.64	6284.05	3707.57	5014.81	5847.88	12.7814	12.9566	13.2844	12.9523	12.4956	12.0355	11.962	12.2463
ASMM10P006928	0.13252	0.265961	1.31059	up	protein_coding	NM_009726	CCDS41097.1	Atp7a	RefSeq	8143	chrX	+	106027275	106128160		chrX:106086795+106088337	ATTGAAGACATGGGATTTGATGCTGCCTTGCCAGACATGAAAGAGCCACTGGTAGTGATA	11977	Mm.254297	GO:0000166|GO:0001568|GO:0001836|GO:0001974|GO:0002082|GO:0004008|GO:0005375|GO:0005507|GO:0005515|GO:0005524|GO:0005770|GO:0005783|GO:0005794|GO:0005794|GO:0005802|GO:0005802|GO:0005886|GO:0005886|GO:0006200|GO:0006568|GO:0006570|GO:0006584|GO:0006810|GO:0006811|GO:0006812|GO:0006825|GO:0006825|GO:0006825|GO:0006878|GO:0006878|GO:0006878|GO:0007005|GO:0007626|GO:0010273|GO:0010468|GO:0015677|GO:…	ATPase, Cu++ transporting, alpha polypeptide	35.6501	25.199	5.06229	4.67207	47.5844	26.3728	29.6776	38.9657	26.6487	14.6648	28.2126	31.2698	5.16201	4.58361	5.46463	5.0389	4.85347	4.28946	4.73724	4.80812
ASMM10P004490	0.0136184	0.0722528	5.55909	up	protein_coding	NM_001077192	CCDS38060.1	Abi1	RefSeq	3399	chr2	-	22939988	23040240	NM_001077193, NM_007380, NM_145994	chr2:22962488-22971082	ACCTATCGACTATACAGTTCTGGATGATGTGGGCCATGGAGTTAAGCACGGAAATAACCA	11308	Mm.205647	GO:0001756|GO:0005515|GO:0005622|GO:0005634|GO:0005737|GO:0005856|GO:0006928|GO:0009987|GO:0009987|GO:0018108|GO:0030027|GO:0030027|GO:0030027|GO:0030054|GO:0030175|GO:0030296|GO:0031252|GO:0035855|GO:0042995|GO:0043005|GO:0045202|GO:0061098|GO:0072673	abl-interactor 1	192.407	46.2936	7.52384	5.04899	332.482	139.502	138.632	159.012	33.8525	24.6385	114.889	11.7943	7.99715	7.08495	7.87807	7.13516	5.18222	4.98539	6.6656	3.36272
ASMM10P029080	0.739114	0.817376	1.06004	up	protein_coding	NM_001161609	CCDS51227.1	Gm13285	RefSeq	549	chr4	+	88803253	88803802	NM_001085528, NM_001085531, NM_001085532, NM_001085533, NM_001098840, NM_001098841, NM_001161608, NM_001243150, NM_001243155, NM_001243166, NM_001243167, NM_197889	chr4:88803742+88803802	GTCCAATTGCAAGTGGACCTTCCAGCTTTCCCACTGTCTGCGAGAAGAGGCCCAAGATGA	545654	Mm.478784	GO:0003674|GO:0005575|GO:0008150	predicted gene 13285	100.989	97.9561	6.64493	6.56082	138.151	85.7784	86.8319	93.1927	100.684	70.9841	82.0796	138.077	6.73631	6.35913	7.13783	6.34644	6.71062	6.44927	6.19532	6.88805
ASMM10P041327	0.068618	0.176818	1.77605	up	protein_coding	NM_001024139	CCDS22945.1	Adamts15	RefSeq	5946	chr9	-	30899154	30922452		chr9:30899168-30902789	AGCTGGCTGCTGAGGTGACAGCGACCTCCTCCTAATAAAGTAGGATATATTTAAAACTTG	235130	Mm.65867	GO:0004222|GO:0005576|GO:0005578|GO:0006508|GO:0008233|GO:0008237|GO:0008270|GO:0016787|GO:0031012|GO:0046872	a disintegrin-like and metallopeptidase (reprolysin type) with thrombospondin type 1 motif, 15	416.956	191.41	8.36993	7.54126	945.441	263.949	141.624	316.81	182.165	191.939	196.106	195.432	9.43037	8.0066	7.90773	8.13503	7.56012	7.85425	7.3795	7.37117
ASMM10P028099	0.654999	0.753363	1.13519	up	protein_coding	NM_026880	CCDS18825.1	Pink1	RefSeq	2367	chr4	-	138313409	138326296		chr4:138317321-138317468	TTCAGCAGGGCATTGCCCATCGGGATCTCAAGTCCGACAACATCCTTGTGGAGTGGGACT	68943	Mm.18539	GO:0000166|GO:0000287|GO:0000287|GO:0000422|GO:0004672|GO:0004674|GO:0004674|GO:0005524|GO:0005524|GO:0005737|GO:0005739|GO:0005739|GO:0005741|GO:0005743|GO:0005829|GO:0006468|GO:0006468|GO:0006914|GO:0006950|GO:0007243|GO:0007243|GO:0010857|GO:0016020|GO:0016021|GO:0016301|GO:0016301|GO:0016310|GO:0016740|GO:0016772|GO:0018105|GO:0031396|GO:0031625|GO:0032226|GO:0033603|GO:0033605|GO:0043123|GO:…	PTEN induced putative kinase 1	478.327	480.626	8.90601	8.72308	729.205	402.165	300.604	481.334	456.593	445.926	782.362	237.623	9.08566	8.63179	9.16056	8.74602	8.84787	9.06462	9.32046	7.65935
ASMM10P008894	0.0713658	0.180956	1.40032	up	protein_coding	NM_145545	CCDS38657.1	Gbp7	RefSeq	5548	chr3	+	142530341	142550083		chr3:142530439+142534498	ATCCGGTGCAGGCTGACTTTTTGGGGTTTGCAGGTTACCATGGCATCTGGTCCCAACATG	229900	Mm.45740	GO:0003674|GO:0020005|GO:0031410|GO:0042832|GO:0042832|GO:0050830|GO:0051856|GO:0071346	guanylate binding protein 7	45.234	29.425	5.39586	4.9101	38.3035	54.8059	27.8659	59.9609	29.7489	21.8661	26.9815	39.1035	4.84379	5.69064	5.36592	5.68309	5.00265	4.82739	4.67995	5.13041
ASMM10P049069	0.000172245	0.0125765	22.038	up	protein_coding	NM_011408	CCDS25156.1	Slfn2	RefSeq	1684	chr11	+	83065111	83070678		chr11:83070294+83070678	GAATGGGTGAAACTCCAGATGAATGCCCCATCAGGTTGAAGGGGGATTAATAATCTGTAT	20556	Mm.278689	GO:0008285	schlafen 2	1194.12	59.5895	10.1258	5.66383	1928.09	1136.49	452.517	1259.38	94.3619	36.7551	86.2357	21.0052	10.4106	10.1261	9.83981	10.1265	6.62389	5.53838	6.26318	4.22987
ASMM10P021712	0.531545	0.652391	1.56594	up	protein_coding	NM_080575	CCDS16859.1	Acss1	RefSeq	3594	chr2	-	150618110	150668240		chr2:150618146-150619792	GCCTAGGTTTCTAGGTTACTGATAGAAGCTCTCGGAATGATTTATAGAAATATCCAAATA	68738	Mm.7044	GO:0000166|GO:0003824|GO:0003987|GO:0003987|GO:0005524|GO:0005739|GO:0005739|GO:0005759|GO:0005759|GO:0006085|GO:0006085|GO:0008152|GO:0016208|GO:0016874|GO:0019413|GO:0019427|GO:0019542	acyl-CoA synthetase short-chain family member 1	693.362	168.393	7.99105	7.34403	2297.88	202.097	41.9777	231.49	183.655	127.795	180.373	181.751	10.6623	7.6219	5.99939	7.68065	7.57322	7.27166	7.26808	7.26314
ASMM10P054720	0.914574	0.941965	1.03106	up	protein_coding	NM_008199		H2-Bl	RefSeq	1164	chr17	-	36080188	36084249		chr17:36084203-36084249	AGATGCCCTGTATTCCAAATGGGGCAATGGCGCAGCGAACGCTGTTCCTGCTGCTGGCGG	14963	Mm.477808	GO:0002474|GO:0005102|GO:0005102|GO:0005737|GO:0005886|GO:0009986|GO:0016021|GO:0030881|GO:0042270|GO:0042277|GO:0042605|GO:0046982	histocompatibility 2, blastocyst	64.8629	64.2437	5.89992	5.8558	92.0474	60.0335	33.8729	73.498	113.245	31.0727	70.2503	42.4068	6.12206	5.82351	5.66926	5.98487	6.88442	5.3031	5.9883	5.24737
ASMM10P005118	0.00942748	0.0597067	3.0945	up	protein_coding	NM_012015	CCDS26557.1	H2afy	RefSeq	1978	chr13	-	56073621	56135550	NM_001159513	chr13:56089813-56096123	TTCCTCGGCCAGAAGCTGAACCTTATTCACAGTGAAATCAGTAATTTAGCCGGCTTTGAG	26914	Mm.283802	GO:0000786|GO:0000793|GO:0001740|GO:0003677|GO:0003682|GO:0005634|GO:0005694|GO:0005813|GO:0006334|GO:0007549|GO:0016568|GO:0046982	H2A histone family, member Y	416.322	131.73	8.54794	6.91823	848.274	263.878	248.611	304.524	125.667	110.369	215.019	75.8654	9.28382	8.00592	8.8307	8.0713	7.03356	7.06413	7.51092	6.0643
ASMM10P000329	0.0944426	0.214884	1.96433	up	protein_coding	ENSMUST00000072600	CCDS17652.1	Gja5	Ensembl	3109	chr3	+	97032415	97053634		chr3:97032490+97050595	AAGGAAGCAGAAGGCTCGGCCTCGGTCTCCTACTCTTGGCAAGATGGGTGACTGGAGCTT	14613	Mm.281816	GO:0001501|GO:0001568|GO:0003071|GO:0003073|GO:0003105|GO:0003151|GO:0003161|GO:0003174|GO:0003193|GO:0003281|GO:0003283|GO:0003284|GO:0003294|GO:0005243|GO:0005886|GO:0005887|GO:0005921|GO:0005921|GO:0005922|GO:0006813|GO:0007154|GO:0010643|GO:0010644|GO:0010652|GO:0014704|GO:0016020|GO:0016021|GO:0016264|GO:0030054|GO:0030326|GO:0035050|GO:0035922|GO:0042312|GO:0042995|GO:0045776|GO:0045907|GO:…	gap junction protein, alpha 5	28.2924	15.1702	4.73455	3.76051	32.2208	24.8196	21.6764	34.453	5	12.067	21.9154	21.6986	4.599	4.49436	4.99897	4.84586	2.3474	4.02456	4.3895	4.28059
ASMM10P043711	0.138653	0.273611	1.86284	up	protein_coding	NM_177353	CCDS40884.1	Slc9a7	RefSeq	2469	chrX	-	20105754	20291764		chrX:20105768-20106214	TAACTCAAGACTCAGATGGTAAAGCTGAAGTGTCTCTAAATTAAACACAAATGCAGACCT	236727	Mm.132983	GO:0005768|GO:0005794|GO:0005802|GO:0006810|GO:0006811|GO:0006812|GO:0006813|GO:0006814|GO:0006885|GO:0015297|GO:0015299|GO:0015385|GO:0015386|GO:0016020|GO:0016021|GO:0035725|GO:0055038|GO:0055085	solute carrier family 9 (sodium/hydrogen exchanger), member 7	113.126	52.7901	6.46736	5.56986	256.145	71.2442	41.1237	83.9912	55.6788	19.0438	48.3639	88.074	7.63606	6.08269	5.96877	6.18193	5.89759	4.63793	5.47562	6.2683
ASMM10P040706	0.0427489	0.134349	1.6343	up	protein_coding	NM_019716	CCDS22497.1	Orc6	RefSeq	1663	chr8	+	85299631	85308279	NM_001163791	chr8:85305259+85305321	GAAAAAGGCAATACTTGATCGACTGTGTAAGCAGTTAGAAAAGATTGGGCAGCAGATTAA	56452	Mm.29709	GO:0000808|GO:0003674|GO:0003677|GO:0005634|GO:0005664|GO:0006260|GO:0006261	origin recognition complex, subunit 6	296.776	177.752	8.10553	7.39687	560.344	222.103	179.115	225.543	180.11	125.721	237.981	167.197	8.72427	7.7576	8.29435	7.64591	7.54442	7.24788	7.6454	7.14977
ASMM10P009011	0.00749392	0.0532896	4.39866	up	protein_coding	NM_152234	CCDS26569.1	Ubqln1	RefSeq	3609	chr13	-	58176155	58215653		chr13:58179619-58183181	TGCTGCGCAGATGCAGAACCCCGACACGCTCTCAGCGATGTCGAATCCTAGAGCCATGCA	56085	Mm.182053	GO:0000502|GO:0005102|GO:0005634|GO:0005737|GO:0005783|GO:0019215|GO:0019900|GO:0019904|GO:0031396|GO:0034976|GO:0043234|GO:0048471|GO:0071456|GO:0097194	ubiquilin 1	272.386	76.6598	8.16165	6.02458	313.358	224.021	302.59	249.576	55.8614	51.1792	162.019	37.5794	7.91437	7.77223	9.17234	7.78765	5.90115	6.00315	7.12248	5.07153
ASMM10P033081	0.3669	0.504611	1.21059	up	protein_coding	NM_028550	CCDS20041.1	1700074P13Rik	RefSeq	1647	chr6	-	40920459	40940557		chr6:40939196-40939250	AAACAGTGTTGTGATCTGAAAGTAGCCTCTCTGCAGTCTCTAACACAGCTCCCTAAATTA	73481	Mm.333010	GO:0003674|GO:0005794|GO:0008150	RIKEN cDNA 1700074P13 gene	96.6201	78.994	6.57512	6.29942	73.0845	111.942	81.8845	119.569	69.3731	72.5381	78.8189	95.2461	5.79207	6.75698	7.04374	6.70771	6.2001	6.48223	6.13938	6.37598
ASMM10P005342	0.0335495	0.117712	1.33458	up	protein_coding	NM_001163481		Fkbp10	RefSeq	2616	chr11	+	100415693	100424840		chr11:100422094+100422628	AATGGGACAGACAAGATCCCTGGCTCGGCTGTGCTCATCTTCGATGTGCACGTCATCGAC	14230	Mm.3894	GO:0003755|GO:0005509|GO:0005515|GO:0005528|GO:0005783|GO:0006457|GO:0016020|GO:0016853|GO:0018208|GO:0046872	FK506 binding protein 10	44.9128	29.2839	5.33324	4.91685	66.1995	45.458	20.9459	47.048	25.9355	25.2281	31.5403	34.4315	5.64505	5.41693	4.946	5.32498	4.81364	5.01747	4.89317	4.94312
ASMM10P010895	0.201171	0.344157	1.12676	up	protein_coding	NM_011918	CCDS26941.1	Ldb3	RefSeq	5040	chr14	-	34526698	34588681	NM_001039072, NM_001039074	chr14:34555356-34555528	CACCCATGCTGCTGCCGCCTCTGCTGCAGGCCCTGCCGCAAGTCCCGTGGAGAATCCGAG	24131	Mm.29733	GO:0005080|GO:0005515|GO:0005737|GO:0005856|GO:0008270|GO:0030018|GO:0030018|GO:0042995|GO:0045214|GO:0046872|GO:0051371|GO:0051371	LIM domain binding 3	3020.83	2977.5	11.5874	11.4152	4537.81	2801.46	1539.07	3204.96	2816.24	2575.26	2979.27	3539.23	11.6364	11.4232	11.8235	11.4665	11.3847	11.5194	11.2074	11.5493
ASMM10P021218	0.0652921	0.171856	1.44391	up	protein_coding	NM_008045	CCDS16504.1	Fshb	RefSeq	1622	chr2	-	107056140	107059651		chr2:107056256-107057510	CGCCTATCTATGTTCTCCTAAAGCTTTTGTTCCTTTCAAATACATCATGAGTTGAATTCT	14308	Mm.249525	GO:0001541|GO:0005179|GO:0005576|GO:0005737|GO:0042699|GO:0045670|GO:0045780|GO:0060011	follicle stimulating hormone beta	30.5891	20.0817	4.86694	4.33695	27.9824	32.306	24.814	37.254	19.6848	12.1479	28.8515	19.6426	4.39921	4.89675	5.20159	4.9702	4.41292	4.03268	4.76582	4.13639
ASMM10P002166	0.0544934	0.154348	3.73208	up	protein_coding	NM_024196	CCDS16880.1	Tbc1d20	RefSeq	1936	chr2	+	152293871	152312590		chr2:152310530+152311316	TTTGCAGCTGTGATCGTGCTGTACCGGGAGCAGGAAGTCCTGGACTGTGACTGTGACATG	67231	Mm.288733	GO:0003674|GO:0005096|GO:0005097|GO:0005575|GO:0008150|GO:0016020|GO:0016021|GO:0032313	TBC1 domain family, member 20	56.7655	14.642	5.38091	3.48093	138.874	32.1185	24.3659	31.7031	20.3761	5	28.1921	5	6.74366	4.88728	5.17497	4.71775	4.46245	2.40026	4.73569	2.32533
ASMM10P011088	0.222082	0.365756	1.69995	up	protein_coding	NM_010112	CCDS36925.1	Efs	RefSeq	3571	chr14	-	54916542	54926788		chr14:54916700-54917532	AGATGACAATGTAATAGTCTGAGAAACACCAGAGAGCTTCTCCCCTCACAAGTCAGGAGA	13644	Mm.236438	GO:0007155|GO:0017124|GO:0019904	embryonal Fyn-associated substrate	4907.58	3606.62	12.3609	11.5954	3064.29	6169.25	4751.81	5645	2780.23	2084.93	6047.64	3513.66	11.0513	12.5679	13.5499	12.2745	11.3681	11.2282	12.2446	11.5408
ASMM10P013343	0.00509801	0.044484	3.44704	up	protein_coding	NM_146057	CCDS27406.1	Dap	RefSeq	1481	chr15	+	31224384	31274338		chr15:31235792+31235869	ATTGTGCAGAAACACCCACATACCGGAGATGGGAAGGAAGAGAGAGACAAGGATGACCAA	223453	Mm.222867	GO:0005575|GO:0006914|GO:0006915|GO:0006919|GO:0010507|GO:0032088|GO:0034198|GO:0045892|GO:0070513|GO:0097190	death-associated protein	1788.14	643.423	10.8548	9.06943	2446.13	1777.73	994.77	1933.94	554.867	490.884	1225.57	302.371	10.749	10.7643	11.158	10.7479	9.13016	9.19539	9.95329	7.99888
ASMM10P052596	0.00885831	0.0577935	2.81445	up	protein_coding	NM_009256	CCDS26431.1	Serpinb9	RefSeq	3397	chr13	+	33004540	33017955		chr13:33013863+33014017	TGAGAAAAGGCCAGTGCAGATGATGTGTCGTGAAGACACATATAACCTCGCCTATGTGAA	20723	Mm.272569	GO:0001913|GO:0002020|GO:0002438|GO:0004867|GO:0004867|GO:0005515|GO:0005615|GO:0005634|GO:0005737|GO:0005737|GO:0005829|GO:0006955|GO:0010951|GO:0030162|GO:0042742|GO:0043027|GO:0043066|GO:0043066|GO:0043154|GO:0070233	serine (or cysteine) peptidase inhibitor, clade B, member 9	56.617	20.3579	5.68536	4.1925	93.6874	46.7389	33.2443	52.7974	13.0239	9.21176	40.9609	18.2349	6.14635	5.4552	5.6423	5.49758	3.83265	3.66847	5.24457	4.02431
ASMM10P048967	0.329466	0.470379	1.21372	up	protein_coding	NM_008825	CCDS35701.1	Pfkfb2	RefSeq	7308	chr1	-	130692254	130715821		chr1:130692383-130697016	CTCTGCTGAAAGTGAAGATGTTAATCCTTAGTAGCATTCTGATTTATTCCTGTGATATTG	18640	Mm.249861	GO:0000166|GO:0003824|GO:0003873|GO:0004331|GO:0005524|GO:0005737|GO:0006000|GO:0006003|GO:0006007|GO:0006089|GO:0006090|GO:0006096|GO:0008152|GO:0009749|GO:0016301|GO:0016310|GO:0016740|GO:0016787|GO:0019900|GO:0019901|GO:0032024|GO:0033133	6-phosphofructo-2-kinase/fructose-2,6-biphosphatase 2	3140.77	2683.87	11.5379	11.2585	2998.41	4028.46	1066.48	4469.72	3189.44	2239.84	2568.52	2737.67	11.0305	11.9314	11.2544	11.9353	11.5652	11.3178	10.9832	11.1677
ASMM10P039757	0.260231	0.404724	1.1938	up	protein_coding	NM_053069	CCDS23824.1	Atg5	RefSeq	2352	chr10	+	44268357	44364291		chr10:44347006+44347074	AGATGGACAGCTGCACACACTTGGAGATCTCCTCAGAGAAGTCTGTCCTTCCGCAGTCGC	11793	Mm.22264	GO:0000045|GO:0001974|GO:0002739|GO:0005515|GO:0005737|GO:0005776|GO:0005776|GO:0006914|GO:0006915|GO:0009620|GO:0016020|GO:0031397|GO:0034045|GO:0042311|GO:0042493|GO:0043066|GO:0043687|GO:0045087|GO:0048840|GO:0055015|GO:0060047	autophagy related 5	513.692	469.961	9.00701	8.75145	703.594	496.17	290.969	564.035	396.686	375.056	741.369	366.734	9.03433	8.92566	9.09884	8.96921	8.65616	8.82188	9.25156	8.27622
ASMM10P009394	0.213682	0.356563	1.44552	up	protein_coding	NM_177265	CCDS40191.1	Ifitm10	RefSeq	3230	chr7	-	142326109	142372259		chr7:142350457-142370857	CTCCCTCAAAAGAACTCTGACTAATACGAATAGAGGAAAGAAAGGCTGTCTGGCGACACA	320802	Mm.154486	GO:0003674|GO:0005575|GO:0005886|GO:0008150|GO:0009607|GO:0016020|GO:0016021	interferon induced transmembrane protein 10	125.588	93.1188	6.97296	6.44137	90.632	138.258	117.801	155.66	68.3285	64.7913	156.328	83.0272	6.09847	7.07025	7.62069	7.10243	6.17993	6.32362	7.07172	6.19019
ASMM10P039323	0.687136	0.778387	1.04294	up	protein_coding	NM_153535	CCDS22277.1	Fam149a	RefSeq	5479	chr8	-	45336714	45382291		chr8:45381174-45382291	TTTTTCACCTTGCCTGACATTGGCGAGGAATGGACCTCGGACAGCGACTCCCAGGATGAC	212326	Mm.51259	GO:0003674|GO:0005575|GO:0008150	family with sequence similarity 149, member A	36.1696	32.1831	5.0824	5.02174	49.1688	34.4094	24.9252	36.1753	24.9282	25.5729	32.7641	45.4671	5.20753	4.98992	5.20671	4.92542	4.75672	5.03709	4.94531	5.34782
ASMM10P015696	0.0037073	0.0389009	1.53863	up	protein_coding	NM_133731	CCDS37482.1	Prss22	RefSeq	1343	chr17	-	23993533	23998100		chr17:23993788-23994044	AGGATCTGAAGATGAGCAGCCTCCTGCAATTCTCTCTGCTGTAAATATGTCTTCTACCTC	70835	Mm.157351	GO:0003824|GO:0004252|GO:0005575|GO:0006508|GO:0008233|GO:0008236|GO:0016787	protease, serine 22	128.363	82.5648	6.97635	6.35471	144.074	144.413	75.5694	149.395	65.4253	81.2492	84.0073	99.5772	6.80144	7.13568	6.92216	7.04613	6.12155	6.63459	6.22659	6.43612
ASMM10P028509	0.00128911	0.0255532	1.72724	up	protein_coding	NM_028264	CCDS17981.1	Tmem55a	RefSeq	2280	chr4	+	14864218	14915260		chr4:14912462+14912522	CGCTGCTGTGCGTATGTCACCATCGGAATGATATGTATTTTCATTGCAGTTGGATTAACT	72519	Mm.279158	GO:0003674|GO:0005575|GO:0005764|GO:0005768|GO:0008150|GO:0016020|GO:0016021|GO:0016787	transmembrane protein 55A	658.554	389.856	9.30906	8.52059	882.037	701.011	282.479	768.691	377.004	316.092	514.146	352.182	9.34535	9.42857	9.04947	9.41285	8.58584	8.56516	8.71629	8.21509
ASMM10P055204	0.474093	0.602261	1.12927	up	protein_coding	NM_145439	CCDS25687.1	Tmc6	RefSeq	2913	chr11	-	117765984	117780683		chr11:117780636-117780683	GGGCCCGGTGCCACGTGGGCGGGCGGTGAGGCTACCTCCAGCTGCCAGTCTGGAAACCAT	217353	Mm.286963	GO:0003674|GO:0005575|GO:0005783|GO:0006810|GO:0006811|GO:0008150|GO:0016020|GO:0016021	transmembrane channel-like gene family 6	31.0484	25.0821	4.84929	4.6739	40.8779	27.2497	21.0189	35.047	21.4032	27.3617	18.206	33.3577	4.93811	4.63233	4.95225	4.87446	4.53261	5.12827	4.13556	4.89918
ASMM10P007254	0.20493	0.347895	1.62022	up	protein_coding	NM_011882	CCDS15377.1	Rnasel	RefSeq	4758	chr1	+	153749425	153764221		chr1:153749610+153751858	AGGATCACGTATGGGACAGCCCTTGTCTTCCTCCAGGAGGTGAAGATTGCTCAGGCTGTG	24014	Mm.259254	GO:0000166|GO:0003723|GO:0004518|GO:0004519|GO:0004540|GO:0004672|GO:0005524|GO:0005737|GO:0005739|GO:0006364|GO:0006397|GO:0006468|GO:0016363|GO:0016772|GO:0016787|GO:0019843|GO:0045071|GO:0045944|GO:0046872|GO:0051607	ribonuclease L (2', 5'-oligoisoadenylate synthetase-dependent)	176.012	104.512	7.32612	6.62994	80.6424	226.518	119.761	277.126	80.7795	70.0199	150.67	116.577	5.93225	7.78817	7.64565	7.93842	6.40874	6.43139	7.02341	6.6562
ASMM10P055594	0.202213	0.345326	1.79251	up	protein_coding	NM_027195	CCDS38973.1	Casz1	RefSeq	4428	chr4	+	148804391	148945130		chr4:148944565+148944632	TCAAACCCGGGTTCCTCCAGTTCCAGGACAAGTGAGTCCCTCCATGAGCCGGCACCTGTC	69743	Mm.233879	GO:0003677|GO:0005634|GO:0005737|GO:0006351|GO:0006355|GO:0008150|GO:0043231|GO:0046872	castor zinc finger 1	419.308	246.517	8.64497	7.80299	163.917	525.283	362.014	626.017	170.738	155.118	372.683	287.526	6.99693	9.00444	9.4651	9.11343	7.46925	7.54465	8.27223	7.92584
ASMM10P000469	0.280957	0.424992	1.06919	up	protein_coding	NM_146238	CCDS41207.1	Gemin8	RefSeq	1836	chrX	+	166170479	166190512		chrX:166170544+166178791	TGCCAGCTGCGTGCCCACGAGTTCCCACTTGGACTTTTGCAATCAGAGATAACAGCAATG	237221	Mm.209490	GO:0000387|GO:0005634|GO:0005681|GO:0005737|GO:0006397|GO:0008380|GO:0032797	gem (nuclear organelle) associated protein 8	57.1702	51.2321	5.77897	5.68246	69.9315	55.367	39.6648	63.7174	43.2836	40.6326	63.7823	57.2299	5.72459	5.70488	5.91878	5.76763	5.53076	5.68058	5.85068	5.6678
ASMM10P019088	0.190509	0.333558	1.29443	up	protein_coding	NM_175013	CCDS29714.1	Pgm5	RefSeq	7981	chr19	-	24678260	24861842		chr19:24815761-24815812	TTATATGATCCTTGGCCAAAATGGCTTCTTTGTGAGTCCCTCAGACTCTCTCGCCATCAT	226041	Mm.105222	GO:0000287|GO:0001725|GO:0001725|GO:0004614|GO:0005515|GO:0005737|GO:0005856|GO:0005913|GO:0005914|GO:0005914|GO:0005925|GO:0005925|GO:0005975|GO:0006006|GO:0007155|GO:0009898|GO:0009898|GO:0014704|GO:0014704|GO:0016010|GO:0016868|GO:0030018|GO:0030054|GO:0030055|GO:0042383|GO:0042383|GO:0042383|GO:0043034|GO:0043034|GO:0046872	phosphoglucomutase 5	60.2772	44.8778	5.87305	5.50073	48.4288	65.6885	52.5208	74.4706	42.6029	33.8224	55.7227	47.3632	5.18723	5.95318	6.34966	6.0021	5.50513	5.41989	5.66919	5.40869
ASMM10P000727	0.109509	0.235156	1.59429	up	protein_coding	NM_025388	CCDS15488.1	Ufc1	RefSeq	964	chr1	-	171288563	171294982		chr1:171289547-171289883	ATCGAGTTTGAAATTCCTATCACATATCCCACTACTGCTCCGGAAATTGCAGTCCCTGAG	66155	Mm.2815	GO:0005515|GO:0005575|GO:0034976|GO:0071568|GO:0071569	ubiquitin-fold modifier conjugating enzyme 1	4674.76	3247.6	12.1053	11.4324	7974.5	4261	1619.29	4844.23	3298.99	2770.94	5245.04	1675.45	12.4452	12.0129	11.909	12.0542	11.6121	11.6301	12.029	10.4584
ASMM10P006955	0.0100281	0.0611932	6.13945	up	protein_coding	NM_009847	CCDS50114.1	Cd2ap	RefSeq	5427	chr17	-	42792950	42876424		chr17:42838768-42845325	CCACAAACCAAAGCTATTAAGAAGAAGACAAAAAAGCGTCAGTGTAAAGTTCTTTTTGAC	12488	Mm.218637	GO:0001726|GO:0005172|GO:0005515|GO:0005730|GO:0005737|GO:0005737|GO:0005856|GO:0005886|GO:0005886|GO:0005938|GO:0007049|GO:0007067|GO:0008013|GO:0008022|GO:0016050|GO:0016337|GO:0016477|GO:0017124|GO:0030139|GO:0031252|GO:0031941|GO:0032403|GO:0032911|GO:0042995|GO:0043161|GO:0043234|GO:0045296|GO:0048259|GO:0048471|GO:0051301|GO:1900182|GO:2000249	CD2-associated protein	62.3453	9.3021	5.62019	3.00208	140.797	35.9988	30.3035	42.2817	5	20.792	5	6.41645	6.76259	5.06315	5.4963	5.15872	2.3474	4.75896	2.33788	2.56408
ASMM10P005679	0.612171	0.719951	1.18037	up	protein_coding	NM_001168561	CCDS52023.1	Zfp446	RefSeq	4498	chr7	+	12977847	12985716		chr7:12979381+12979913	CTGCTGGGCTGGGATTCCGAGGGACATCTTGAACATCAGGAAACGGTCTCCATATCCTTC	269870	Mm.62083	GO:0000981|GO:0005634|GO:0006351|GO:0006355|GO:0046872	zinc finger protein 446	27.8853	21.5098	4.69337	4.45414	16.8858	28.3472	30.5173	35.791	15.0322	25.2555	26.2985	19.4531	3.66623	4.69242	5.50607	4.90878	4.03319	5.01892	4.6421	4.12233
ASMM10P005851	0.304632	0.44784	1.4023	up	protein_coding	NM_023122	CCDS30526.1	Gpm6b	RefSeq	2932	chrX	+	166238942	166389033	NM_001177961, NM_001177962	chrX:166239141+166372637	CCAACCATGGGTTGCTTCGAATGCTGCATCAAGTGTCTGGGAGGAGTTCCCTATGCCTCC	14758	Mm.222320	GO:0001503|GO:0005886|GO:0006810|GO:0015031|GO:0016020|GO:0016021|GO:0030501|GO:0032956|GO:0045121|GO:0051612|GO:0051893|GO:0085029|GO:2000009	glycoprotein m6b	37.6127	19.7858	4.83336	4.34557	74.8347	31.0594	9.64711	34.9098	14.4602	17.0735	25.4592	22.1504	5.8261	4.83529	3.80389	4.86815	3.98036	4.49401	4.59794	4.30997
ASMM10P015833	0.0177913	0.0827702	3.7311	up	protein_coding	NM_009812	CCDS14979.1	Casp8	RefSeq	2585	chr1	+	58795373	58847503		chr1:58795545+58795738	TTTCATTCTGACTTCGGTGCTTAAAAGTCCAGCTTCTCGGAATCGGTAGCAAACCTCTGT	12370	Mm.336851	GO:0001525|GO:0001841|GO:0002020|GO:0004175|GO:0004175|GO:0004197|GO:0004197|GO:0004197|GO:0005164|GO:0005515|GO:0005634|GO:0005634|GO:0005737|GO:0005737|GO:0005739|GO:0005739|GO:0005813|GO:0005829|GO:0006508|GO:0006915|GO:0006915|GO:0006919|GO:0007507|GO:0008233|GO:0008233|GO:0008234|GO:0008625|GO:0016787|GO:0030225|GO:0030690|GO:0031264|GO:0031265|GO:0034612|GO:0042981|GO:0043005|GO:0043123|GO:…	caspase 8	48.4724	12.0996	5.31386	3.41426	92.9591	45.1157	17.954	37.8606	5	12.142	23.224	8.03244	6.13743	5.40567	4.71622	4.99611	2.3474	4.03161	4.46718	2.81085
ASMM10P014342	0.00164097	0.0282512	1.97812	up	protein_coding	NM_001164268	CCDS49836.1	Kalrn	RefSeq	6430	chr16	-	34152024	34514027		chr16:34152048-34152094	TGAGATTTGCTGCTGTCTTTTTTCCATATGTCTCTTTCTTGGATGTGTTCTAATAAAATG	545156	Mm.82274	GO:0000166|GO:0004672|GO:0004674|GO:0005085|GO:0005089|GO:0005524|GO:0005737|GO:0005856|GO:0006468|GO:0007399|GO:0007409|GO:0016301|GO:0016310|GO:0016740|GO:0016772|GO:0019899|GO:0035023|GO:0035556|GO:0043005|GO:0043025|GO:0046872|GO:0048471|GO:0050773	kalirin, RhoGEF kinase	249.221	130.634	7.9513	6.96717	236.583	289.87	147.476	322.953	133.611	87.384	133.197	168.344	7.51955	8.14531	7.97779	8.16254	7.11922	6.73347	6.85639	7.15959
ASMM10P054844	0.267007	0.411326	1.27744	up	protein_coding	NM_027857	CCDS29406.1	Acy3	RefSeq	1505	chr19	+	3986660	3990005		chr19:3987026+3987086	TTAGATTCCACATCTCTTGTGCAGTTCTTCCCCACACTGGGAGATGTCCTCCCTACCTGG	71670	Mm.29735	GO:0004046|GO:0005515|GO:0005737|GO:0005886|GO:0008152|GO:0016020|GO:0016324|GO:0016787|GO:0016788|GO:0016811|GO:0042802|GO:0042802|GO:0046872	aspartoacylase (aminoacylase) 3	453.441	407.289	8.90715	8.5539	399.427	517.127	375.207	522.003	318.79	292.108	589.668	428.591	8.26438	8.9847	9.52717	8.85234	8.34157	8.45663	8.92231	8.49506
ASMM10P008193	0.50998	0.633481	1.2672	up	protein_coding	NM_027560	CCDS40376.1	Arrdc2	RefSeq	2346	chr8	-	70835137	70839720		chr8:70838996-70839127	CTCGCGCCAGACTCGGGGGATATCGCCACGCTTCCCGCTGGACGCCACGAGTTTCCCTTC	70807	Mm.24215	GO:0003674|GO:0005886|GO:0007165|GO:0008150|GO:0031410	arrestin domain containing 2	88.202	74.4099	6.40385	6.06221	101.66	96.4269	51.3059	103.415	85.1238	80.1817	105.014	27.3197	6.2733	6.53111	6.31324	6.49775	6.47996	6.61773	6.53711	4.61404
ASMM10P041083	0.747835	0.823667	1.02577	up	protein_coding	NM_007662	CCDS22746.1	Cdh15	RefSeq	2843	chr8	+	122848373	122867397		chr8:122865702+122865762	CCACAGCCACATCGAGTGCTTCCCACCAGCCCATCTGACATTGCCAACTTCATCAGTGAT	12555	Mm.1976	GO:0005509|GO:0005515|GO:0005886|GO:0005901|GO:0007155|GO:0007156|GO:0016020|GO:0016021|GO:0031594|GO:0046872	cadherin 15	238.082	240.624	7.87658	7.83987	340.448	225.933	146.585	239.361	245.734	174.544	244.651	297.568	8.02946	7.78385	7.96677	7.72624	7.98888	7.71479	7.68331	7.97251
ASMM10P004897	0.0522874	0.150537	1.41474	up	protein_coding	NM_001122641		Arhgap17	RefSeq	3269	chr7	-	123279148	123369915	NM_001122642, NM_001122643	chr7:123292156-123296409	AGAAGGAGAGTCCTCCAAAACCCAAAGACTCCGTGTCTGCAGCTGTCCCTGCAGCAGGAA	70497	Mm.403318	GO:0003674|GO:0005096|GO:0005622|GO:0005737|GO:0005923|GO:0007015|GO:0007165|GO:0016020|GO:0017124|GO:0017156|GO:0030054	Rho GTPase activating protein 17	96.7146	63.5016	6.50409	6.00356	87.5287	118.491	50.4346	130.404	58.0364	56.7291	70.8642	68.3769	6.04784	6.84142	6.28531	6.84179	5.95413	6.14914	5.99899	5.91197
ASMM10P003839	0.00193387	0.0298792	2.20851	up	protein_coding	NM_153793	CCDS29195.2	Rell2	RefSeq	1783	chr18	+	37955558	37959179		chr18:37958571+37958758	TGAGCTCCAGATCAGCCTCAGTCTTCACTGTGCTGATGGGTTACCAGCAGGCATTGCCAG	225392	Mm.233516	GO:0005518|GO:0005604|GO:0005886|GO:0010811|GO:0016020|GO:0016021|GO:0031012	RELT-like 2	31.6366	13.1913	4.92053	3.77746	30.0098	30.8769	27.9148	37.7448	15.7524	8.28275	12.9216	15.8085	4.49538	4.82591	5.36904	4.9918	4.09882	3.53677	3.66605	3.8082
ASMM10P032468	0.988929	0.992807	1.0027	up	protein_coding	NM_029752	CCDS19686.1	Bri3bp	RefSeq	7001	chr5	+	125441567	125460885		chr5:125451712+125451772	TGTTCTTAGAGACGTTATGGAAAGTTTGGATGGAGCTCTTAGAAGTCCTTGGGCTTGACG	76809	Mm.290720	GO:0003674|GO:0005575|GO:0005739|GO:0005741|GO:0008150|GO:0016020|GO:0016021	Bri3 binding protein	538.48	538.806	8.93978	8.93589	774.874	549.128	189.54	640.377	505.744	379.446	843.329	426.704	9.15838	9.06692	8.38313	9.1507	8.9883	8.84125	9.42458	8.48943
ASMM10P023699	0.0717386	0.181414	2.52122	up	protein_coding	NM_011345	CCDS15432.1	Sele	RefSeq	2912	chr1	+	164048233	164057677		chr1:164055689+164055749	CTTCAATCGTTTGAAAACTACCATGTGCCTTCTTACAACGTCTAGGTTCAAAACAATCAG	20339	Mm.5245	GO:0002092|GO:0002687|GO:0004888|GO:0005615|GO:0005901|GO:0005905|GO:0006954|GO:0007155|GO:0007157|GO:0007159|GO:0007202|GO:0016020|GO:0016021|GO:0030029|GO:0030246|GO:0030863|GO:0033691|GO:0043274|GO:0045121|GO:0048471|GO:0050901|GO:0070492|GO:0070555	selectin, endothelial cell	42.5929	15.5895	5.2776	3.94348	19.5806	41.7539	60.2165	48.8206	11.0078	12.8537	10.7754	27.7211	3.88643	5.28579	6.56097	5.37723	3.60053	4.1067	3.42999	4.63671
ASMM10P036716	0.166494	0.306648	1.87801	up	protein_coding	NM_146600	CCDS21671.1	Olfr700	RefSeq	951	chr7	-	106805509	106806460		chr7:106805828-106806460	AGCTCATGGTTTATGTGATGGGTGTGATCTTCTTACTTCTCCCTCTTGCTGCCATCCTTT	258593	Mm.377583	GO:0004871|GO:0004930|GO:0004984|GO:0005886|GO:0007165|GO:0007186|GO:0007608|GO:0016020|GO:0016021|GO:0050896	olfactory receptor 700	9120.34	5541.94	13.1413	12.2321	4131.89	12195.1	6118.21	14036.1	4261.25	3367.07	7571.93	6967.51	11.5004	13.5614	13.883	13.6205	11.965	11.9071	12.5572	12.4991
ASMM10P006578	0.976074	0.984922	1.01573	up	protein_coding	NM_007446	CCDS17776.1	Amy1	RefSeq	1797	chr3	-	113555951	113574762		chr3:113570008-113574603	AAACCAAATGAAATAAATTACTTGTTAGAAAGAATACTGCCAACAGCATAGCAAAATGAA	11722	Mm.439727	GO:0003824|GO:0004556|GO:0005576|GO:0005615|GO:0005615|GO:0005975|GO:0008152|GO:0016160|GO:0016787|GO:0016798|GO:0043169|GO:0046872	amylase 1, salivary	859.419	878.353	9.29536	9.27284	1896.79	636.909	164.051	739.925	582.728	465.891	2155.87	308.92	10.3864	9.28382	8.14996	9.36123	9.19479	9.12383	10.7401	8.03262
ASMM10P038623	0.0757727	0.187181	1.18013	up	protein_coding	NM_009346	CCDS52366.1	Tead1	RefSeq	9899	chr7	+	112679319	112906805	NM_001166584, NM_001166585	chr7:112902797+112902959	AGCATTTCTGATTTGACTTACAGCCTACTCTTTCCCAGGGTTTAAAAAGATAGTCCCCTC	21676	Mm.24685	GO:0003143|GO:0003677|GO:0003700|GO:0003700|GO:0005515|GO:0005622|GO:0005634|GO:0005667|GO:0005667|GO:0006351|GO:0006355|GO:0007507|GO:0030903|GO:0035329|GO:0035329|GO:0042127|GO:0045944|GO:0048339|GO:0048368	TEA domain family member 1	61.9151	50.2377	5.90734	5.66839	63.8149	67.2581	44.6151	71.9721	46.3424	41.1857	56.0202	57.4026	5.59019	5.98984	6.09847	5.95085	5.62258	5.70148	5.67733	5.67218
ASMM10P008875	0.322268	0.463798	1.51847	up	protein_coding	NM_145435	CCDS36339.1	Pyy	RefSeq	511	chr11	-	102106675	102107776		chr11:102106854-102106972	AAACTGCTCTTCACAGACGACAGCGACAGCGAGAACCTCCCCTTCAGGCCAGAAGGTTTG	217212	Mm.46248	GO:0005179|GO:0005184|GO:0005576|GO:0005615|GO:0005615|GO:0032096|GO:0042755	peptide YY	801.293	603.168	9.68703	9.08441	379.286	984.688	762.217	1078.98	440.628	395.05	925.045	651.951	8.19297	9.92418	10.7212	9.90976	8.8023	8.90162	9.55992	9.07382
ASMM10P004551	0.143598	0.279499	1.24045	up	protein_coding	NM_001081052	CCDS41201.1	Nhs	RefSeq	5830	chrX	-	161836267	162159790		chrX:161847166-161871468	ACTTCCTAACGTCCCACTCTCCAGAGGATGAAGACACAGATGCCATGCTAGGGCAGAGGC	195727	Mm.336313	GO:0002088|GO:0030154	Nance-Horan syndrome (human)	72.7706	57.7972	6.16415	5.85329	72.2217	72.2752	58.3796	88.2061	51.3975	47.7131	54.1577	77.9207	5.77473	6.10278	6.51707	6.26202	5.77516	5.90725	5.62967	6.10108
ASMM10P050411	0.0638362	0.16918	2.01446	up	protein_coding	NM_022881	CCDS15350.1	Rgs18	RefSeq	1859	chr1	-	144752840	144775421		chr1:144752920-144754069	ATCTATATCCACAAATTTGACAACTTTGACATCAGCACACCCTTTTCTCTCATTATGTTC	64214	Mm.253927	GO:0005096|GO:0005737|GO:0005886|GO:0007186|GO:0008277|GO:0009968|GO:0038032	regulator of G-protein signaling 18	650.896	250.467	8.91864	7.90824	1654.36	343.777	229.512	375.933	282.437	199.687	233.855	285.887	10.1937	8.40028	8.69767	8.38293	8.1745	7.91646	7.62498	7.91704
ASMM10P004147	0.853349	0.899788	1.06539	up	protein_coding	NM_001025067	CCDS17701.1	Lrig2	RefSeq	7134	chr3	-	104453982	104511856		chr3:104462759-104463858	ACAAACACAGAGGAGCTTAATTTGCCTGCAGACATTCCCAGCTATTTGTCTTCACAAGGA	269473	Mm.34855	GO:0003674|GO:0005575|GO:0005737|GO:0005886|GO:0008150|GO:0016020|GO:0016021	leucine-rich repeats and immunoglobulin-like domains 2	54.2878	51.4633	5.70028	5.6089	55.4522	42.3173	77.0819	42.3001	39.1863	32.5679	46.1795	87.9195	5.38489	5.30573	6.95131	5.15919	5.38964	5.36779	5.41147	6.2667
ASMM10P011163	0.587031	0.698207	1.33296	up	protein_coding	NM_001164289	CCDS49512.1	Phf11c	RefSeq	1590	chr14	-	59380832	59393512		chr14:59393173-59393512	CTTTAAGACTAGAGGAGCTACCAAGCACATAAAATATGTTTCTGTTTTAACCTGGTTGTT	628705	Mm.479244	GO:0003674|GO:0005575|GO:0008150|GO:0046872	PHD finger protein 11C	43.81	37.1752	5.39769	4.98306	30.3125	48.7508	45.6936	50.483	33.0828	54.4514	50.8748	10.2917	4.51042	5.51835	6.13572	5.42626	5.15058	6.0896	5.54126	3.15079
ASMM10P008686	0.00600917	0.0483594	7.45142	up	protein_coding	NM_133656	CCDS25055.1	Crk	RefSeq	6005	chr11	+	75679258	75708428		chr11:75692735+75703365	TTGGCTTTGGAGGTCGGTGAGCTGGTAAAGGTTACGAAGATTAATGTGAGTGGTCAGTGG	12928	Mm.280125	GO:0005070|GO:0005515|GO:0005737|GO:0005886|GO:0016020|GO:0016301|GO:0016310|GO:0016740|GO:0019904|GO:0030674|GO:0032319|GO:0032956|GO:0035020|GO:0042169|GO:0045309|GO:0046875|GO:0046875|GO:0048013	v-crk sarcoma virus CT10 oncogene homolog (avian)	132.11	27.4384	7.07451	4.17699	155.959	111.693	134.736	126.052	9.48093	8.78135	77.9036	13.5879	6.92364	6.75366	7.82922	6.79151	3.39276	3.61176	6.12226	3.58119
ASMM10P014023	0.129189	0.261619	1.56945	up	protein_coding	NM_015818	CCDS48237.1	Hs6st1	RefSeq	3732	chr1	+	36068399	36106446		chr1:36068813+36069184	GACCTGGATCTCTTCCCCACGCCGGACCCACATTACGAGAAAAAGTACTACTTCCCGGTG	50785	Mm.213566	GO:0001525|GO:0008146|GO:0015012|GO:0015015|GO:0016020|GO:0016021|GO:0016740|GO:0017095|GO:0048286|GO:0048666|GO:0060716	heparan sulfate 6-O-sulfotransferase 1	362.556	244.9	8.50615	7.85589	223.604	454.022	274.892	497.705	188.238	197.962	309.481	283.92	7.43883	8.79759	9.00444	8.78375	7.6034	7.90482	8.0066	7.90875
ASMM10P002225	0.326144	0.467426	1.66	up	protein_coding	NM_001145820	CCDS16045.1	Gpd2	RefSeq	5745	chr2	+	57237677	57370719	ENSMUST00000141536	chr2:57237993+57267972	GGGTGATCAGGCTGAGCAATGGCGTTTCAAAAGGCAGTGAAGGGGACTATTCTTGTGGGT	14571	Mm.3711	GO:0004367|GO:0004368|GO:0005509|GO:0005739|GO:0005743|GO:0006072|GO:0006072|GO:0006094|GO:0006734|GO:0009331|GO:0016020|GO:0016491|GO:0035264|GO:0043010|GO:0046872|GO:0052590|GO:0052591|GO:0055114|GO:0055114	glycerol phosphate dehydrogenase 2, mitochondrial	28.9004	19.5622	4.66331	3.93212	47.389	16.7818	30.0216	21.4091	5.96193	6.6118	41.6497	24.0253	5.15595	3.90041	5.48213	4.11475	2.77989	3.25415	5.26857	4.42587
ASMM10P013714	0.706648	0.79322	1.08473	up	protein_coding	NM_177124		Tnrc6b	RefSeq	17125	chr15	+	80798609	80941086	NM_144812	chr15:80883029+80883102	ATGGATGATGCAGGAGCATCAACCACAGGCTGGGGAAACACACCTGCCAACGCTCCCAAT	213988	Mm.131328	GO:0000166|GO:0003674|GO:0003723|GO:0005575|GO:0005737|GO:0006417|GO:0031047|GO:0060213|GO:1900153	trinucleotide repeat containing 6b	23.4295	19.9572	4.46301	4.34567	28.0664	20.4565	24.6212	20.5742	13.7169	16.5426	21.8154	27.7538	4.40405	4.20444	5.19027	4.05328	3.9055	4.45556	4.38329	4.63834
ASMM10P007897	0.0115145	0.0658883	5.45409	up	protein_coding	NM_025673	CCDS27389.1	Golph3	RefSeq	2657	chr15	+	12321495	12351267		chr15:12343141+12349367	CAGAACTGGATTGAGTTACTTAGTGGTGAGACGTGGAATCCATTAAAATTGCATTATCAA	66629	Mm.157655	GO:0000139|GO:0005737|GO:0005739|GO:0005768|GO:0005794|GO:0005802|GO:0005829|GO:0005886|GO:0007030|GO:0008283|GO:0008289|GO:0009101|GO:0009306|GO:0010467|GO:0010821|GO:0016020|GO:0016477|GO:0019899|GO:0030032|GO:0031965|GO:0031985|GO:0032008|GO:0043001|GO:0045053|GO:0048194|GO:0050714|GO:0050901|GO:0060352|GO:0070273	golgi phosphoprotein 3	625.098	186.905	9.34167	6.89433	843.623	571.859	442.261	642.648	90.4073	86.7169	517.768	52.729	9.27615	9.13029	9.80437	9.15587	6.56556	6.7241	8.72812	5.55954
ASMM10P011715	0.243243	0.387985	1.27728	up	protein_coding	NM_027088	CCDS26910.1	Bap1	RefSeq	3406	chr14	+	31251488	31259929		chr14:31258459+31258530	TGATGACCAGCGAAGGACCCACAACTATGACGAGTTTATCTGTACCTTCATATCCATGCT	104416	Mm.3779	GO:0001558|GO:0003682|GO:0004221|GO:0004221|GO:0004843|GO:0005515|GO:0005622|GO:0005634|GO:0005634|GO:0005730|GO:0005737|GO:0006508|GO:0006511|GO:0008233|GO:0008234|GO:0008285|GO:0016568|GO:0016579|GO:0016579|GO:0016787|GO:0035517|GO:0035522|GO:0043231|GO:0051726|GO:0071108	Brca1 associated protein 1	206.489	183.72	7.74265	7.38958	228.522	192.871	183.405	221.158	149.698	113.166	293.975	178.042	7.47078	7.55544	8.32999	7.6144	7.28405	7.09889	7.94047	7.2349
ASMM10P053842	0.457105	0.587257	1.25902	up	protein_coding	NM_001161825	CCDS48510.1	Pex7	RefSeq	1816	chr10	-	19860089	19907674	NM_008822	chr10:19907523-19907581	GCGCGGCGCGGACGCTGCGGGTGCCCGGCCGCCACGGCTATGCGGCCGAGTTCTCTCCGT	18634	Mm.338363	GO:0001764|GO:0001958|GO:0005053|GO:0005737|GO:0005777|GO:0005782|GO:0005829|GO:0005829|GO:0006625|GO:0006635|GO:0006810|GO:0007031|GO:0008611|GO:0015031|GO:0016558|GO:0016558|GO:0019899|GO:0042803	peroxisomal biogenesis factor 7	89.8228	75.5907	6.37722	6.04492	147.63	68.0172	52.14	91.5037	63.9941	46.9198	151.045	40.4037	6.83802	6.01361	6.33896	6.3183	6.0907	5.88528	7.02787	5.17584
ASMM10P038272	0.123733	0.254978	1.37623	up	protein_coding	NM_001105184	CCDS52293.1	Vmn2r71	RefSeq	2568	chr7	+	85615461	85624547		chr7:85619406+85619886	GACAAAGACTCTCCCATAAAGTATGTTCTCACAGCATGGAAATCTCAAGGCATTTTTAGA	233445	Mm.389930	GO:0003674|GO:0004871|GO:0004930|GO:0005575|GO:0005886|GO:0007165|GO:0007186|GO:0008150|GO:0016020|GO:0016021	vomeronasal 2, receptor 71	82.5481	61.9201	6.36929	5.90856	82.4046	81.6967	77.3853	88.7057	49.278	42.0581	91.8007	64.5436	5.96342	6.28578	6.95744	6.27051	5.71437	5.73589	6.35005	5.83394
ASMM10P011459	0.0288309	0.107357	1.59349	up	protein_coding	NM_025943	CCDS37011.1	Dzip1	RefSeq	4476	chr14	-	118875519	118923167	uc011zqf.1	chr14:118915207-118915274	TTTATGAACCAAGCGTTCCTACAAAGCCACATCCAGCGCCGCCATACTGAAGACTCTCAC	66573	Mm.87456	GO:0005515|GO:0005634|GO:0005737|GO:0005814|GO:0007275|GO:0007283|GO:0030154|GO:0036064|GO:0042384|GO:0046872	DAZ interacting protein 1	42.2612	24.2748	5.26616	4.59397	67.6096	33.8385	27.1033	40.4933	22.9586	14.2517	22.4773	37.4114	5.67642	4.96545	5.32855	5.09423	4.63768	4.24895	4.42469	5.06455
ASMM10P024487	0.547926	0.666007	1.15454	up	protein_coding	NM_001030305	CCDS17236.1	Pmp2	RefSeq	1364	chr3	-	10179850	10183885		chr3:10183796-10183885	ACTGAACTCTCTCATCTGTCACAATGAGCAACAAATTCCTAGGCACCTGGAAGCTTGTCT	18857	Mm.371777	GO:0005215|GO:0005504|GO:0005575|GO:0005737|GO:0006810|GO:0008289|GO:0015485|GO:0061024	peripheral myelin protein 2	29.5398	21.6678	4.66999	4.46267	26.0099	41.4665	11.4992	39.1838	20.509	15.9839	18.1355	32.0428	4.29267	5.27425	4.06548	5.04756	4.47182	4.40816	4.12938	4.84131
ASMM10P042970	0.371313	0.508223	1.26089	up	protein_coding	NM_016688	CCDS40670.1	Pdcd7	RefSeq	2471	chr9	+	65346067	65359643		chr9:65356744+65356805	AGCCATTCCGGCAGTATTACCTCCAGGCTGAGCACTCCTTGCCCGCGCTCATTCAGATAA	50996	Mm.29193	GO:0003674|GO:0005634|GO:0005689|GO:0006356|GO:0006915|GO:0051384|GO:0070234|GO:2001235	programmed cell death 7	262.073	234.953	8.09599	7.76155	204.633	284.159	254.814	304.687	188.607	146.361	287.375	317.472	7.32033	8.11511	8.87635	8.07216	7.60682	7.46446	7.90907	8.06584
ASMM10P008805	0.298015	0.441262	1.49313	up	protein_coding	NM_144519	CCDS17295.1	Zfp639	RefSeq	2038	chr3	+	32510591	32520833		chr3:32510737+32513000	GCTACGTGAGTTTTTCAGATTATCACCTCCCCTCCTGCTTGTGCTTAAGAACTTGAAGCA	67778	Mm.285620	GO:0003676|GO:0003677|GO:0003700|GO:0005634|GO:0006351|GO:0006355|GO:0030307|GO:0043621|GO:0043922|GO:0043923|GO:0044212|GO:0045892|GO:0046718|GO:0046872	zinc finger protein 639	6617.18	5199.7	12.7406	12.1623	3734.15	8243.54	4947.83	9543.18	4088.28	3684.99	7599.62	5425.92	11.3364	12.9871	13.5937	13.0451	11.9151	12.028	12.5621	12.1437
ASMM10P028149	0.0896145	0.208148	1.70098	up	protein_coding	NM_025383	CCDS18862.1	Necap2	RefSeq	1909	chr4	-	141066511	141078345	ENSMUST00000132906	chr4:141066557-141067346	TTCTTTTTCAGAGGGCCTAGACTGTGCTGACCTTGTGTGACCAGAGATTTAAAGATGAAA	66147	Mm.21187	GO:0003674|GO:0005622|GO:0005886|GO:0006810|GO:0006897|GO:0008150|GO:0015031|GO:0016020|GO:0030125|GO:0031410	NECAP endocytosis associated 2	5213.63	2680.89	12.0235	11.2571	11739.5	3676.53	1220.65	4217.81	3317.98	2517.64	2434.16	2453.77	12.9972	11.7964	11.4532	11.847	11.6205	11.4875	10.9059	11.0146
ASMM10P009206	0.00124733	0.0253197	7.874	up	protein_coding	NM_172856	CCDS16086.1	Cers6	RefSeq	3930	chr2	+	68861556	69111290		chr2:69105162+69108441	TCAAAAGGCAAGGTATCCAAGGATGACCGGAGTGACATTGAATCTAGCTCAGATGATGAG	241447	Mm.222222	GO:0003677|GO:0003700|GO:0005634|GO:0005783|GO:0006355|GO:0006629|GO:0016020|GO:0016021|GO:0030148|GO:0043565|GO:0046513|GO:0050291	ceramide synthase 6	299.353	39.4887	8.25539	5.27829	171.96	332.068	302.401	390.985	59.0434	31.0464	41.0445	26.8208	7.06328	8.34603	9.17002	8.44224	5.97396	5.3018	5.24785	4.58957
ASMM10P019610	0.0178035	0.0827702	1.36972	up	protein_coding	NM_001163431	CCDS50386.1	Tmem258	RefSeq	457	chr19	+	10206032	10207824	ENSMUST00000153854	chr19:10206064+10206124	TCAGAAAGTTGTCCTCTAACGTCTAAGAAAGGAGATGAGGAGTGACCTGCAAAATGGCAG	69038	Mm.375100	GO:0003674|GO:0005575|GO:0008150|GO:0016020|GO:0016021	transmembrane protein 258	72.8668	49.5511	6.07965	5.62578	102.991	71.9468	38.1357	78.3933	42.6559	37.695	68.2097	49.6435	6.29087	6.09656	5.85528	6.07591	5.50677	5.57352	5.94533	5.47749
ASMM10P035199	0.338553	0.478363	1.08477	up	protein_coding	NM_001205363	CCDS57454.1	Clec9a	RefSeq	3294	chr6	+	129408861	129424764	NM_001205364	chr6:129416345+129416405	GACCAGTTCTTCTGACCTCTCCACAGATGGTTCCACAGACCCTGGACAGCAAGGAAACAG	232414	Mm.391518	GO:0006898|GO:0006898|GO:0009986|GO:0009986|GO:0016020|GO:0016021|GO:0030246|GO:0050715	C-type lectin domain family 9, member a	153.051	142.586	7.2301	7.1127	191.251	166.134	87.1658	167.654	165.446	109.123	144.794	150.979	7.22182	7.34134	7.14518	7.21205	7.42479	7.04733	6.96806	7.01062
ASMM10P002673	0.0115496	0.0660051	1.7464	up	protein_coding	NM_009824	CCDS22744.1	Cbfa2t3	RefSeq	7659	chr8	-	122625135	122699109		chr8:122650428-122698814	TGGAAGCCCAGCTCACAGGAAGGAGAAGGCTGCAGCAATGCCAGACTCCCCGGCTGAAGT	12398	Mm.194339	GO:0003682|GO:0003700|GO:0005515|GO:0005622|GO:0005634|GO:0005794|GO:0006351|GO:0006355|GO:0016020|GO:0030154|GO:0030851|GO:0045944|GO:0046872	core-binding factor, runt domain, alpha subunit 2, translocated to, 3 (human)	112.432	66.6576	6.83324	6.02885	113.539	114.977	100.674	120.539	59.3313	43.112	87.7706	76.4165	6.43933	6.79632	7.37557	6.72173	5.98108	5.76889	6.29056	6.07487
ASMM10P054801	0.00357481	0.0382972	1.90327	up	protein_coding	NM_011431	CCDS48947.1	Eftud2	RefSeq	3397	chr11	-	102838471	102880975	NM_001109995	chr11:102838772-102838830	CTCAATTATCCCATGTGAGTGAAGGGGCTGGCAGCTCTAGACTCAAGCCGAGACCTGGTG	20624	Mm.873	GO:0000166|GO:0003746|GO:0003924|GO:0005515|GO:0005525|GO:0005634|GO:0005634|GO:0005681|GO:0005737|GO:0006397|GO:0006412|GO:0006414|GO:0008380|GO:0015030|GO:0016607|GO:0071013	elongation factor Tu GTP binding domain containing 2	1224.04	706.41	10.2738	9.34528	1716.33	1207.19	654.518	1318.12	780.364	578.307	935.826	531.145	10.2353	10.2043	10.4628	10.1927	9.59231	9.42607	9.57668	8.78607
ASMM10P031182	0.0246562	0.0986358	8.53696	up	protein_coding	NM_008871	CCDS19761.1	Serpine1	RefSeq	3024	chr5	-	137061505	137072272		chr5:137062108-137062395	GGGGAAAAAAGATTAGATGGAAGAGAGAGAGATTTGAGAGAGGGCAAAGTGGTTTCAAAT	18787	Mm.250422	GO:0002020|GO:0004867|GO:0004867|GO:0005102|GO:0005515|GO:0005576|GO:0005615|GO:0005615|GO:0010466|GO:0010469|GO:0010757|GO:0010757|GO:0010951|GO:0010951|GO:0014912|GO:0030194|GO:0030336|GO:0030414|GO:0031012|GO:0032757|GO:0033629|GO:0035491|GO:0042060|GO:0042127|GO:0045765|GO:0045766|GO:0045766|GO:0048260|GO:0050729|GO:0050820|GO:0050829|GO:0050829|GO:0051918|GO:0061044|GO:0061044|GO:0071222|GO:…	serine (or cysteine) peptidase inhibitor, clade E, member 1	140.423	14.721	6.83666	3.74293	34.7895	109.973	287.715	129.213	26.5105	12.9746	5	14.3989	4.70435	6.73094	9.08292	6.82841	4.84471	4.11917	2.33788	3.66997
ASMM10P033780	0.756278	0.829882	1.21497	up	protein_coding	NM_011461	CCDS36023.1	Spic	RefSeq	1266	chr10	-	88675269	88683023		chr10:88675297-88675889	GTGGGGGAGACCAGCATAGGGCCACTTAGTAATTTTATAAATTGAAATAAACAATTGCAT	20728	Mm.21642	GO:0001824|GO:0003677|GO:0003700|GO:0005634|GO:0006351|GO:0006355|GO:0043565|GO:0045944	Spi-C transcription factor (Spi-1/PU.1 related)	1334.23	667.987	9.55695	9.27602	2893.73	1121.47	82.7422	1238.97	781.905	454.377	724.587	711.078	10.9701	10.1003	7.05915	10.0982	9.59574	9.0868	9.21804	9.20352
ASMM10P031317	0.561558	0.677635	1.425	up	protein_coding	NM_017396	CCDS19863.1	Cyp3a41a	RefSeq	2060	chr5	-	145694048	145720136	NM_001105159, NM_177380	chr5:145720025-145720136	AATTGCTGACAGACAAGCAGGGATGAACCTATTTTCAGCTCTCTCACTGGATACATGGGT	53973	Mm.379071	GO:0005789|GO:0010468|GO:0016491|GO:0032451|GO:0043231|GO:0050649	cytochrome P450, family 3, subfamily a, polypeptide 41A	1820.04	880.198	9.92714	9.41618	5581.68	681.063	277.949	739.478	389.21	858.552	1819.57	453.46	11.9381	9.38578	9.02463	9.36006	8.62735	9.97624	10.4966	8.5645
ASMM10P041047	0.218025	0.361323	1.14843	up	protein_coding	NM_198671	CCDS52687.1	Gse1	RefSeq	6716	chr8	+	120488865	120581383		chr8:120488990+120489151	ACATTTTTGAGCGCCGTGGCTTGGACGCTGGTTTTGTTTCATTGCTGGGCTTGATTTTTT	382034	Mm.334856	GO:0003674|GO:0005575|GO:0008150	genetic suppressor element 1	34.6208	27.6764	5.0183	4.81864	34.6467	41.2934	21.6888	40.8541	22.2849	21.5266	32.4253	34.469	4.69839	5.26726	4.99974	5.10782	4.5923	4.80602	4.93124	4.94501
ASMM10P054316	0.000345481	0.0163875	14.3448	up	protein_coding	NM_001145953	CCDS26986.1	Lgals3	RefSeq	1406	chr14	+	47373859	47386167		chr14:47373919+47373979	AGCTAGCGGAGCGGCGGGTGGAGCACTAATCAGGTGAGCGGCACAGAGAGCACTACCCAG	16854	Mm.248615	GO:0001501|GO:0005515|GO:0005576|GO:0005578|GO:0005634|GO:0005634|GO:0005681|GO:0005737|GO:0005737|GO:0005743|GO:0006397|GO:0008380|GO:0019863|GO:0030154|GO:0030198|GO:0030246|GO:0031012|GO:0045087	lectin, galactose binding, soluble 3	147.872	8.56568	6.81489	2.97244	346.438	94.2197	48.1251	102.704	6.437	5	15.2345	7.59127	8.06159	6.49642	6.21305	6.4885	2.85864	2.40026	3.88779	2.74306
ASMM10P053552	0.150137	0.287228	1.35514	up	protein_coding	NM_178020	CCDS23499.1	Hyal3	RefSeq	1830	chr9	+	107581295	107587359		chr9:107586808+107586868	CTGGAGCCTAAACCCTGAGCCCAACATAGAGTCAGGAGTCCCTGCCTTTGCTACTTGACC	109685	Mm.447916	GO:0001618|GO:0003824|GO:0004415|GO:0005576|GO:0005764|GO:0005975|GO:0006954|GO:0008152|GO:0009615|GO:0009615|GO:0016787|GO:0016798|GO:0030214|GO:0031410|GO:0033906|GO:0071347|GO:0071493	hyaluronoglucosaminidase 3	348.008	281.642	8.49259	8.05415	281.229	387.38	268.506	454.917	286.26	192.932	312.337	335.04	7.7684	8.576	8.96498	8.661	8.19179	7.86185	8.02037	8.14259
ASMM10P007195	0.0136864	0.0724417	6.00731	up	protein_coding	NM_011486	CCDS25441.1	Stat3	RefSeq	4437	chr11	-	100886809	100939511		chr11:100889506-100889885	GTTCATCTGTGTGACACCATTCATTGATGCAGTTTGGAAATAACGGTGAAGGTGCTGAGC	20848	Mm.249934	GO:0000981|GO:0001103|GO:0001659|GO:0001754|GO:0003677|GO:0003677|GO:0003700|GO:0004871|GO:0004879|GO:0005509|GO:0005515|GO:0005634|GO:0005634|GO:0005737|GO:0005737|GO:0005886|GO:0006351|GO:0006355|GO:0006355|GO:0006366|GO:0006606|GO:0006953|GO:0007165|GO:0007259|GO:0008134|GO:0008283|GO:0008285|GO:0016310|GO:0019221|GO:0019827|GO:0019901|GO:0019903|GO:0019953|GO:0030522|GO:0031730|GO:0032355|GO:…	signal transducer and activator of transcription 3	513.405	116.781	8.95641	6.3697	630.4	535.109	232.794	655.318	62.906	129.694	250.87	23.6529	8.88978	9.03216	8.71972	9.18399	6.06407	7.29222	7.72042	4.40208
ASMM10P006290	0.150512	0.287639	1.33967	up	protein_coding	NM_001253917		Sez6l	RefSeq	5900	chr5	-	112419150	112577198		chr5:112426726-112436282	GGACATCTCGCCTGCCCCACTGTGTCTTTAACCAAGACAGTTTTGAACATGCATTGGAAG	56747	Mm.143742	GO:0003674|GO:0005783|GO:0005886|GO:0008344|GO:0016020|GO:0016021|GO:0021680|GO:0043025|GO:0060074|GO:0090036	seizure related 6 homolog like	1217.11	1032.94	10.3184	9.89654	1055	1451.72	771.197	1590.52	912.481	770.786	1266.43	1182.07	9.58676	10.4823	10.7418	10.4628	9.82063	9.82143	9.9999	9.94421
ASMM10P009634	0.127179	0.259394	1.64305	up	protein_coding	NM_194346	CCDS27118.1	Rnf31	RefSeq	3443	chr14	+	55591789	55603671		chr14:55595765+55596006	CATGATCCAGGAAGGAGAAACTGCGGGTGCCAGTCCAGAAGAGGTCTTCTCAGCTCTCCA	268749	Mm.23748	GO:0000209|GO:0004842|GO:0005515|GO:0005737|GO:0005829|GO:0008270|GO:0009898|GO:0016567|GO:0016874|GO:0023035|GO:0035631|GO:0043123|GO:0043123|GO:0043130|GO:0046872|GO:0050852|GO:0051092|GO:0071797|GO:0097039	ring finger protein 31	42.5489	23.7451	5.34789	4.63152	34.2669	33.2472	54.7675	47.914	23.3716	24.6164	24.0958	22.8966	4.6834	4.93844	6.41704	5.35269	4.6664	4.98424	4.51935	4.35608
ASMM10P008663	0.812024	0.87014	1.05274	up	protein_coding	NM_130865		Dmbx1	RefSeq	4054	chr4	-	115915118	115939926		chr4:115920686-115923648	TTGGCTGAGCGCCTAGCTGGCTGTACATTTCAAGACATCATCTTGGAGGCCCGCTATGGC	140477	Mm.213206	GO:0000122|GO:0003677|GO:0003700|GO:0005634|GO:0005667|GO:0006351|GO:0006355|GO:0007275|GO:0008343|GO:0008343|GO:0008344|GO:0042803|GO:0043565|GO:0045892|GO:0046982	diencephalon/mesencephalon homeobox 1	24.792	21.5611	4.53415	4.46	28.6625	29.7522	18.9206	21.8326	26.8971	20.5431	23.8219	14.9821	4.43187	4.77012	4.79326	4.14134	4.86575	4.74324	4.50177	3.72926
ASMM10P003753	0.106202	0.230625	1.26845	up	protein_coding	NM_025878	CCDS28712.1	Mrps18b	RefSeq	1073	chr17	-	35910384	35916369		chr17:35912355-35914333	TGACTTTAGGAATGTGAAGCTCTTGGAACAGTTTGTCTGTGCACACACGGGTATCATCTT	66973	Mm.29484	GO:0003735|GO:0005622|GO:0005739|GO:0005840|GO:0006412|GO:0030529	mitochondrial ribosomal protein S18B	931.207	823.701	9.89878	9.55572	1147.67	955.603	523.746	1097.81	830.324	632.399	1158.84	673.239	9.69045	9.88205	10.0883	9.93438	9.67989	9.54484	9.87888	9.11926
ASMM10P019300	0.655369	0.753643	1.1179	up	protein_coding	NM_001276358		Kcnip2	RefSeq	2025	chr19	-	45792345	45812291		chr19:45812211-45812291	GCCCGTTGGGGCAGGCAGCTCGGTCTCTCTACCAGTTGGTGACTGGGTCACTGTCGCCAG	80906	Mm.213204	GO:0005244|GO:0005267|GO:0005509|GO:0005886|GO:0006810|GO:0006811|GO:0006813|GO:0008076|GO:0015459|GO:0016020|GO:0030425|GO:0034765|GO:0045163|GO:0046872|GO:0051291|GO:0071805	Kv channel-interacting protein 2	55.9771	53.2676	5.75879	5.59799	58.9772	50.5921	43.8271	70.5119	29.6414	37.0114	99.9854	46.4322	5.47472	5.571	6.07009	5.91934	4.99729	5.54806	6.46857	5.37804
ASMM10P038209	0.0193245	0.086499	1.46324	up	protein_coding	NM_178707	CCDS40003.2	Zfp592	RefSeq	7292	chr7	+	80993683	81045162		chr7:81037439+81037526	ATTCTGCCCCATGGCCTTCAAGACTGCCAGTAGTACGATGGACCACAGTACCACCCAGCA	233410	Mm.29525	GO:0003677|GO:0005515|GO:0005634|GO:0006351|GO:0006355|GO:0008150|GO:0046872	zinc finger protein 592	228.232	168.445	7.87498	7.32581	241.248	224.943	178.056	268.679	152.693	124.01	222.419	174.66	7.54943	7.77791	8.28434	7.88822	7.31232	7.22867	7.5562	7.20605
ASMM10P005704	0.746714	0.822961	1.07095	up	protein_coding	NM_001170711	CCDS27787.1	Asb8	RefSeq	2176	chr15	-	98134639	98165578		chr15:98142765-98165470	CCAATTCCAGGCAGTTTGGAGCATGTGAACACACTCTGAGCCTTGATGAGTTCCAGCATG	78541	Mm.200766	GO:0003674|GO:0005634|GO:0005737|GO:0008150|GO:0035556	ankyrin repeat and SOCS box-containing 8	115.126	117.19	6.84592	6.74703	142.657	104.526	89.0623	124.259	57.6517	101.815	155.311	153.981	6.78291	6.65236	7.17996	6.76846	5.94423	6.94507	7.06226	7.03654
ASMM10P005894	0.0226757	0.0940247	1.72006	up	protein_coding	NM_001190854		Pdlim5	RefSeq	4712	chr3	-	142239584	142395696	NM_019808	chr3:142277989-142303942	CAGAATCTGAAAATGACAATACGAAGAAGGCAAATAGCACCCAGGAGCCTTCTCAGCAAC	56376	Mm.117709	GO:0003779|GO:0005080|GO:0005515|GO:0005737|GO:0005829|GO:0005886|GO:0008270|GO:0014069|GO:0015629|GO:0016020|GO:0030018|GO:0030054|GO:0042805|GO:0043005|GO:0045202|GO:0045211|GO:0046872|GO:0047485|GO:0051963|GO:0061001	PDZ and LIM domain 5	85.0491	47.1253	6.33437	5.55192	70.7922	104.825	50.92	113.659	37.4384	39.7324	66.8078	44.5226	5.74469	6.65766	6.30113	6.63401	5.32455	5.64786	5.91766	5.3176
ASMM10P008056	0.0685983	0.176793	1.28353	up	protein_coding	NM_026571	CCDS37530.1	Lhfpl5	RefSeq	1275	chr17	+	28575718	28583593		chr17:28580137+28582979	GGCAGGACAAGCTCCTCCCGGATGACTACAAGGCAGATGGGAATGAGGAAGTCTGAAGCA	328789	Mm.284760	GO:0005515|GO:0005886|GO:0006810|GO:0006811|GO:0007605|GO:0016020|GO:0016021|GO:0016324|GO:0032421|GO:0032426|GO:0050910|GO:0060088	lipoma HMGIC fusion partner-like 5	44.23	32.9544	5.41627	5.05616	47.7467	42.2014	35.5377	51.4344	25.1089	26.0613	37.6405	43.007	5.16637	5.3013	5.74043	5.45698	4.76572	5.06053	5.13105	5.26732
ASMM10P000154	0.0759208	0.187469	3.07577	up	protein_coding	NM_027815	CCDS21776.2	9030624J02Rik	RefSeq	3578	chr7	+	118740270	118841491		chr7:118780301+118790009	CCACGCTCCAGAGGCTTTGCTGACGGAGATGATGGAAAGATGTAAGAAACTAGGGAACAA	71517	Mm.213298	GO:0003674|GO:0005575|GO:0008150|GO:0016020|GO:0016021	RIKEN cDNA 9030624J02 gene	53.39	19.5882	5.38982	3.76887	117.728	37.3573	21.4502	37.0243	6.57397	10.2398	53.7516	7.78738	6.49997	5.11658	4.98225	4.96049	2.88009	3.80257	5.62059	2.77224
ASMM10P006037	0.904684	0.934672	1.02509	up	protein_coding	NM_001205243		Fasl	RefSeq	1889	chr1	-	161780691	161788495		chr1:161782978-161787943	CACCTGCAGAAGGAACTGGCAGAACTCCGTGAGCCAACCCCAGTACACCCTCTGAAAAAA	14103	Mm.3355	GO:0000122|GO:0005125|GO:0005164|GO:0005576|GO:0005615|GO:0005634|GO:0005764|GO:0005886|GO:0005901|GO:0006351|GO:0006355|GO:0006915|GO:0006919|GO:0006925|GO:0006955|GO:0008284|GO:0008625|GO:0008625|GO:0009897|GO:0016020|GO:0016021|GO:0016023|GO:0016525|GO:0030644|GO:0031410|GO:0043065|GO:0043525|GO:0045121|GO:0045742|GO:0046666|GO:0048388|GO:0048471|GO:0060554|GO:0060555|GO:0070062|GO:0070231|GO:…	Fas ligand (TNF superfamily, member 6)	122.016	114.364	6.82653	6.79077	126.671	137.172	54.5985	169.622	87.8771	131.591	92.8131	145.176	6.61046	7.05787	6.41173	7.22604	6.52495	7.31252	6.36615	6.95945
ASMM10P051026	5.17023e-06	0.00574346	5.36062	up	protein_coding	NM_016767	CCDS26061.1	Batf	RefSeq	904	chr12	+	85686719	85709087		chr12:85689306+85689372	AAGAATCGCATCGCTGCCCAGAAGAGCCGACAGAGACAGACACAGAAAGCCGACACCCTT	53314	Mm.6672	GO:0001816|GO:0002320|GO:0003677|GO:0003700|GO:0005515|GO:0005634|GO:0005737|GO:0006351|GO:0006974|GO:0030154|GO:0030330|GO:0042832|GO:0043011|GO:0043565|GO:0045064|GO:0045190|GO:0060218|GO:0072539|GO:0072540	basic leucine zipper transcription factor, ATF-like	297.645	51.1768	8.1244	5.702	502.958	251.226	147.029	289.365	50.94	43.2522	52.5641	57.9508	8.58391	7.93597	7.97368	8.00402	5.76112	5.77412	5.58798	5.68476
ASMM10P032512	0.0337561	0.117998	1.99582	up	protein_coding	NM_019983	CCDS19708.1	Rabgef1	RefSeq	2843	chr5	+	130187179	130214337	NM_001199059	chr5:130213098+130213165	AAGTTCAAGACATTGTTGAGAAATACCCACTGGAGATTAAGCCCCCGAACCAACCCTTAG	56715	Mm.288639	GO:0001933|GO:0002686|GO:0003677|GO:0004842|GO:0005515|GO:0005737|GO:0005768|GO:0006810|GO:0006897|GO:0008270|GO:0015031|GO:0017112|GO:0031982|GO:0033004|GO:0043305|GO:0046580|GO:0046872|GO:0048261|GO:0050728|GO:0060368|GO:0060368|GO:1900165|GO:1900235	RAB guanine nucleotide exchange factor (GEF) 1	151.078	77.8042	7.27261	6.27563	114.533	157.632	166.926	165.22	69.5723	69.7679	74.8335	97.0432	6.45442	7.26352	8.18221	7.19028	6.20461	6.4253	6.07038	6.40222
ASMM10P002262	0.494087	0.619666	1.32599	up	protein_coding	NM_019937	CCDS17390.1	Ccnl1	RefSeq	2161	chr3	-	65946150	65958225		chr3:65951505-65956852	GAGGAAAAAGGACTCCAAGCCCCCTGATCCTTGATCAGAACTACATTAACACCAAAAATC	56706	Mm.175612	GO:0000079|GO:0005515|GO:0005634|GO:0005737|GO:0006351|GO:0006355|GO:0006396|GO:0008023|GO:0016607|GO:0019901	cyclin L1	404.079	333.781	8.72679	8.31973	310.467	320.474	616.044	369.329	333.979	295.869	382.409	322.866	7.90266	8.29161	10.3582	8.35471	8.40456	8.47668	8.30676	8.09092
ASMM10P032768	0.0226799	0.0940247	1.17018	up	protein_coding	NM_001081001	CCDS39411.1	Brca2	RefSeq	10743	chr5	+	150522629	150569749		chr5:150523030+150523090	TTATAAACTGTCCCCATCTTCATGATAAGTTCTGCTCTTGTCCCAAAAGATAGGCCTGAG	12190	Mm.236256	GO:0000724|GO:0000724|GO:0000910|GO:0001556|GO:0001833|GO:0002020|GO:0003677|GO:0003697|GO:0003697|GO:0005515|GO:0005622|GO:0005634|GO:0005634|GO:0005737|GO:0005737|GO:0005813|GO:0005813|GO:0006281|GO:0006289|GO:0006302|GO:0006302|GO:0006310|GO:0006974|GO:0006978|GO:0007049|GO:0007141|GO:0007283|GO:0007283|GO:0007420|GO:0007569|GO:0008283|GO:0008585|GO:0008630|GO:0010165|GO:0010225|GO:0010332|GO:…	breast cancer 2	108.867	90.5629	6.71181	6.48508	145.703	100.877	63.6031	125.285	81.3438	76.5001	109.392	95.0152	6.8182	6.5996	6.64752	6.78192	6.41818	6.55156	6.59645	6.37414
ASMM10P054505	0.323337	0.465077	1.17505	up	protein_coding	NM_145479	CCDS49783.1	Klhl22	RefSeq	2633	chr16	+	17759620	17793382		chr16:17792742+17792802	GATGAGTGTGTCTGACTGGGAAGAGTTTGACAACTCTAGCGAGGACTAGGGCTCTCCCCA	224023	Mm.282807	GO:0000070|GO:0003674|GO:0005737|GO:0005813|GO:0005827|GO:0005856|GO:0006513|GO:0007049|GO:0007067|GO:0007094|GO:0031463|GO:0051301|GO:0072686	kelch-like 22	413.141	367.328	8.63014	8.39742	655.238	364.207	209.225	423.894	333.764	276.61	568.628	290.308	8.94236	8.48116	8.53668	8.56036	8.40316	8.37785	8.86677	7.94189
ASMM10P030030	0.00379422	0.0392383	1.51069	up	protein_coding	NM_001190445	CCDS57317.1	2610002J02Rik	RefSeq	1076	chr4	+	155249965	155256687	NR_033802	chr4:155256623+155256683	CTCCTTGCCACAGGGACTGTACCTTAACTGTGAGCCAGAATAAATTTTAAGTTGCTTTCC	67513	Mm.10374	GO:0005634|GO:0005694|GO:0006281|GO:0006974|GO:0019985|GO:0031593|GO:0036297|GO:0043130|GO:0043240|GO:0046872|GO:0070530	RIKEN cDNA 2610002J02 gene	6969.58	4879.27	12.6967	12.1015	10701.3	6982.93	2171.83	8022.21	5037.53	3658.72	6006.67	4814.14	12.857	12.7505	12.3669	12.8126	12.1962	12.019	12.2307	11.9603
ASMM10P051336	0.356368	0.495396	1.32711	up	protein_coding	NM_031250	CCDS26217.1	Ucn3	RefSeq	1478	chr13	-	3940687	3945349		chr13:3940701-3941656	TCTTGATACCAAATACCTCCCCTACTTCCTCATCTGGATTAAAGTCAGTGGCTTCTTGAA	83428	Mm.313662	GO:0005179|GO:0005184|GO:0005515|GO:0005576|GO:0005615|GO:0006950|GO:0007189|GO:0007218|GO:0007586|GO:0030424|GO:0032024|GO:0043005|GO:0043196|GO:0043679|GO:0045838|GO:0051431	urocortin 3	772.255	659.979	9.67318	9.26489	500.132	907.431	668.535	1012.92	543.093	561.258	846.906	688.66	8.57635	9.80349	10.4995	9.81337	9.09509	9.37955	9.43117	9.15374
ASMM10P050972	0.327424	0.468725	1.66319	up	protein_coding	NM_001079695	CCDS36484.1	Srsf5	RefSeq	1662	chr12	+	80945503	80950507		chr12:80945737+80945798	AAGTGGCCGGGGCTTCGCTCTTTGCGGAGGACGGCGACTCAGAGAGCGCAGTTGATTTGA	20384	Mm.43331	GO:0000166|GO:0003676|GO:0003723|GO:0005515|GO:0005634|GO:0005730|GO:0005737|GO:0006351|GO:0006355|GO:0006397|GO:0008380|GO:0009611|GO:0016607|GO:0050733	serine/arginine-rich splicing factor 5	53.2712	36.4224	5.56364	4.82969	95.7665	31.7468	41.0437	44.5278	36.5166	19.5023	78.9313	10.7395	6.18141	4.86893	5.96571	5.23851	5.28862	4.67048	6.14201	3.21766
ASMM10P004312	0.0168136	0.0805272	1.59822	up	protein_coding	NM_001037539	CCDS20388.1	Prok2	RefSeq	1450	chr6	-	99711298	99726392		chr6:99712424-99722508	ACAGCTGCCACCCCCTGACTCGGAAAGTTCCATTTTGGGGGCGGAGGATGCACCACACCT	50501	Mm.87365	GO:0001525|GO:0001664|GO:0001664|GO:0003349|GO:0005576|GO:0006935|GO:0007218|GO:0007283|GO:0007623|GO:0008283|GO:0043066|GO:0045987|GO:0048511|GO:0060976|GO:0060979|GO:0060983	prokineticin 2	299.64	178.839	8.11745	7.44098	446.671	292.368	122.309	337.211	164.973	181.094	160.469	208.821	8.41287	8.15517	7.68065	8.22111	7.42036	7.76961	7.10781	7.46614
ASMM10P019079	0.928785	0.952543	1.01817	up	protein_coding	NM_026188	CCDS29708.1	1700028P14Rik	RefSeq	868	chr19	-	23558759	23652812		chr19:23558818-23559037	CCCATTTTAAAAAAGCAATGTATACAACCAGACCCTCATGCTAATGAAAAACGACAAATG	67483	Mm.443287	GO:0003674|GO:0005575|GO:0008150|GO:0016020|GO:0016021	RIKEN cDNA 1700028P14 gene	26.0668	22.3517	4.53336	4.50739	32.2232	33.001	12.126	26.917	18.5043	24.4002	16.0604	30.4419	4.59976	4.92726	4.14249	4.46393	4.32159	4.97249	3.96458	4.7709
ASMM10P004753	0.954135	0.969798	1.00706	up	protein_coding	NM_001109757	CCDS53169.1	Atp7a	RefSeq	8146	chrX	+	106027275	106128160		chrX:106086819+106088334	GCCTTGCCAGCAGACATGAAAGAGCCACTGGTAGTGATAGCTCAGCCCTCACTGGAAACA	11977	Mm.254297	GO:0000166|GO:0001568|GO:0001836|GO:0001974|GO:0002082|GO:0004008|GO:0005375|GO:0005507|GO:0005515|GO:0005524|GO:0005770|GO:0005783|GO:0005794|GO:0005794|GO:0005802|GO:0005802|GO:0005886|GO:0005886|GO:0006200|GO:0006568|GO:0006570|GO:0006584|GO:0006810|GO:0006811|GO:0006812|GO:0006825|GO:0006825|GO:0006825|GO:0006878|GO:0006878|GO:0006878|GO:0007005|GO:0007626|GO:0010273|GO:0010468|GO:0015677|GO:…	ATPase, Cu++ transporting, alpha polypeptide	197.195	194.38	7.56053	7.55038	310.43	182.347	108.004	187.998	208.424	160.412	170.585	238.098	7.90237	7.47511	7.48513	7.3795	7.74948	7.59533	7.19425	7.66247
ASMM10P028253	0.200963	0.343999	1.56702	up	protein_coding	NM_133201	CCDS38965.1	Mfn2	RefSeq	4377	chr4	-	147873594	147904819		chr4:147904718-147904819	GCGGGGCGAGTGACGAGCGCAGCCCCCTCCCCTCCCGCTTCTCTCGGTGTGGCGCCGGCT	170731	Mm.154312	GO:0000166|GO:0001825|GO:0003924|GO:0005515|GO:0005525|GO:0005739|GO:0005739|GO:0005741|GO:0005829|GO:0006626|GO:0007006|GO:0007050|GO:0007275|GO:0008053|GO:0008053|GO:0008285|GO:0015630|GO:0016020|GO:0016021|GO:0016787|GO:0031306|GO:0031625|GO:0046580|GO:0048593|GO:0048662|GO:0051020|GO:0051646	mitofusin 2	36755.4	30848.2	15.3357	14.6876	25675.9	42679.3	32987.7	45678.8	26507.1	22239.7	41705.5	32940.5	14.1509	15.5281	16.2062	15.4574	14.4788	14.4647	15.0502	14.7568
ASMM10P043939	0.0436545	0.135429	4.076	up	protein_coding	NM_146234	CCDS30147.1	Mmgt1	RefSeq	4084	chrX	-	56585511	56597919		chrX:56587928-56589303	CCACGAGCATGAACACATTACTTGTGTTAAACTCTATAGGTGTAAAGGGAATCACTGCGG	236792	Mm.291824	GO:0005737|GO:0005768|GO:0005769|GO:0005783|GO:0005794|GO:0005886|GO:0006810|GO:0006812|GO:0006824|GO:0006825|GO:0015087|GO:0015093|GO:0015095|GO:0015684|GO:0015693|GO:0016020|GO:0016021|GO:0022890|GO:0034755|GO:0072546	membrane magnesium transporter 1	43.8464	13.2602	5.08186	3.05471	91.2134	39.3614	13.9922	30.8187	5	5	38.0408	5	6.10785	5.19511	4.35041	4.67408	2.3474	2.40026	5.14584	2.32533
ASMM10P017935	0.321987	0.463544	1.17876	up	protein_coding	NM_001039485		Piezo2	RefSeq	10742	chr18	-	63010212	63387183		chr18:63041736-63041805	AGGAGTCTGAGAAGTTCTACGTGGACCAGCCCCGGTTTTTGCTGCTATTCTATGCCATGT	667742	Mm.158720	GO:0005261|GO:0005886|GO:0006810|GO:0006811|GO:0006812|GO:0008381|GO:0016020|GO:0016021|GO:0042391	piezo-type mechanosensitive ion channel component 2	76.9916	65.2702	6.24959	6.01232	92.2819	75.3271	65.836	74.5213	83.3429	44.3987	60.9969	72.3423	6.12664	6.16093	6.70763	6.00315	6.45442	5.81078	5.7881	5.99597
ASMM10P006641	0.526062	0.647585	1.21842	up	protein_coding	NM_007879	CCDS24355.1	Drg1	RefSeq	1524	chr11	-	3249921	3266386		chr11:3252769-3254511	GTGGTCGAAGGGAACAGAGTTTATATTCCCTGTATCTATGTATTAAATAAGATTGATCAG	13494	Mm.3250	GO:0000166|GO:0005525|GO:0005634|GO:0005737|GO:0005844|GO:0042802|GO:0045111	developmentally regulated GTP binding protein 1	471.622	428.614	8.73918	8.45417	864.98	390.184	200.423	430.9	366.774	208.183	873.531	265.968	9.3147	8.58938	8.46873	8.58391	8.54363	7.97494	9.4822	7.81589
ASMM10P013925	0.41254	0.545971	1.18358	up	protein_coding	NM_176835	CCDS27815.1	Dnajc22	RefSeq	1475	chr15	+	99099483	99104707		chr15:99101556+99101775	ATTAACTACGTGGCAGAAACCCTGGGTTCCTTCTTGAGTTGGTTCAGCTTTTTCCCACTT	72778	Mm.30544	GO:0005575|GO:0008150|GO:0016020|GO:0016021	DnaJ (Hsp40) homolog, subfamily C, member 22	1506.07	1502.99	10.5914	10.3482	2236.72	1372.79	860.189	1554.58	1365.88	1091.42	2538.02	1016.62	10.6224	10.4001	10.9117	10.4314	10.3745	10.319	10.9614	9.73809
ASMM10P025399	0.138198	0.273014	1.52447	up	protein_coding	NM_207209	CCDS17840.1	Sec24b	RefSeq	4702	chr3	-	129983184	130060907		chr3:129987700-129987779	AGTAACTTCATAGAGAACGTGCTTGGATACCCTGACTTTGCATCAATACCACAGAAAATG	99683	Mm.192303	GO:0001843|GO:0002093|GO:0005515|GO:0006810|GO:0015031|GO:0021747|GO:0030127|GO:0060088|GO:0090178|GO:1901301	Sec24 related gene family, member B (S. cerevisiae)	371.854	281.453	8.62771	8.0194	429.288	310.705	390.811	356.613	272.564	170.957	401.599	280.691	8.3648	8.25005	9.59558	8.30041	8.12942	7.68642	8.37154	7.89022
ASMM10P008919	0.0118053	0.0665959	2.75206	up	protein_coding	NM_145851	CCDS38377.1	Cables2	RefSeq	2945	chr2	-	180258538	180273465		chr2:180261131-180261515	ACAGAACTAGGAAGCGACGGGGGAGATGCAGTGGAATACAATCCCAACCTCCTGGACGAC	252966	Mm.386884	GO:0005515|GO:0005575|GO:0007049|GO:0008150|GO:0016538|GO:0051301|GO:0051302|GO:0051726	CDK5 and Abl enzyme substrate 2	136.751	53.4882	7.09616	5.63565	98.596	152.006	122.936	173.464	38.14	35.825	97.0831	42.9048	6.22692	7.21032	7.68778	7.25961	5.34906	5.50253	6.42723	5.26377
ASMM10P005000	0.350961	0.490137	1.42092	up	protein_coding	NM_001142732		Ttll3	RefSeq	1450	chr6	+	113389259	113399448		chr6:113389547+113393102	AGGTCCAGAGATTCCCTACTCCTCTGGCGAGGACTCACCAAGGGACCTAACCACATGGGC	101100	Mm.388573	GO:0005737|GO:0005856|GO:0005874|GO:0005929|GO:0006464|GO:0015630|GO:0016874|GO:0018094|GO:0018094|GO:0035085|GO:0042995|GO:0070735|GO:0070735|GO:0070736	tubulin tyrosine ligase-like family, member 3	52.9231	29.8426	5.42268	4.91585	24.489	70.1868	22.575	94.4416	26.4246	20.1452	32.9077	39.8928	4.20538	6.05983	5.05945	6.36606	4.83911	4.71617	4.95125	5.15687
ASMM10P006991	0.0382862	0.12626	3.96794	up	protein_coding	NM_010028	CCDS30027.1	Ddx3x	RefSeq	4571	chrX	+	13281021	13293983		chrX:13291059+13291162	GTTCTAAGAGCAGTCGATTTAGTGGAGGGTTTGGTGCCAGAGACTACCGACAGAGTAGCG	13205	Mm.289662	GO:0000166|GO:0003676|GO:0003677|GO:0003723|GO:0004003|GO:0004004|GO:0004386|GO:0005515|GO:0005524|GO:0005634|GO:0005737|GO:0005739|GO:0005741|GO:0005852|GO:0006200|GO:0006351|GO:0006355|GO:0006417|GO:0006915|GO:0007059|GO:0007243|GO:0008026|GO:0008134|GO:0008143|GO:0008190|GO:0008625|GO:0009615|GO:0010494|GO:0010501|GO:0016020|GO:0016787|GO:0016887|GO:0017148|GO:0022627|GO:0030307|GO:0030308|GO:…	DEAD/H (Asp-Glu-Ala-Asp/His) box polypeptide 3, X-linked	318.874	110.724	8.35674	6.36835	427.368	221.367	382.44	244.322	96.4933	67.8275	249.228	29.3489	8.35766	7.7526	9.55969	7.75703	6.65573	6.38793	7.71155	4.7182
ASMM10P000110	0.0967511	0.217808	1.3961	up	protein_coding	NM_016918	CCDS15667.1	Nudt5	RefSeq	1590	chr2	+	5845033	5868736		chr2:5866394+5868088	AAGAATGATCTGCTGACAAGACTTGACGCTTTGGGAGCAGAACAACACCTTACAGTGGAT	53893	Mm.251904	GO:0000287|GO:0003723|GO:0005575|GO:0006139|GO:0009191|GO:0016787|GO:0017110|GO:0019144|GO:0030515|GO:0046872|GO:0047631|GO:0050072	nudix (nucleoside diphosphate linked moiety X)-type motif 5	768.871	595.709	9.54889	9.06749	1108.33	747.155	362.276	857.719	595.508	426.648	948.421	412.258	9.64507	9.51384	9.46646	9.57018	9.23065	9.00292	9.59499	8.44141
ASMM10P047478	0.0850291	0.201307	1.87467	up	protein_coding	NM_178596	CCDS25369.1	Gjd3	RefSeq	837	chr11	-	98982179	98983016		chr11:98982438-98983016	ACTGTTTCGTGAGCCGGCCCACCGAGAAGACCGTCTTCGTGGTCTTCTACTTCGCCGTCG	353155	Mm.453253	GO:0005216|GO:0005216|GO:0005243|GO:0005886|GO:0005921|GO:0005922|GO:0005922|GO:0005922|GO:0007154|GO:0009749|GO:0009986|GO:0009986|GO:0016020|GO:0016021|GO:0016264|GO:0016264|GO:0030054|GO:0034220|GO:0055085	gap junction protein, delta 3	74.2642	41.5638	6.10277	5.19613	78.9829	86.5102	35.7479	95.8158	24.3848	34.6182	83.8911	23.3612	5.9008	6.3727	5.75117	6.38641	4.72559	5.452	6.22441	4.38254
ASMM10P008088	0.350521	0.489751	1.39158	up	protein_coding	NM_026790	CCDS36529.1	Ifi27	RefSeq	1053	chr12	+	103434188	103440245		chr12:103437490+103437675	AAGGAAGGACAAAGCAAAATCTACCTGAAGGGTTTTGAGTTCTCCAGAGCCAAGGCTGTT	52668	Mm.2121	GO:0003674|GO:0005739|GO:0006919|GO:0097190	interferon, alpha-inducible protein 27	4216.44	3540.31	11.9663	11.4896	3752.05	5476.43	1433.7	6203.56	4697.05	2128	5620.08	1716.09	11.3458	12.385	11.708	12.4264	12.0885	11.2485	12.1299	10.4914
ASMM10P030996	0.349948	0.489294	1.24942	up	protein_coding	NM_033541	CCDS19626.1	Oas1c	RefSeq	2286	chr5	-	120800198	120812514		chr5:120800215-120801063	AGCTGTCTGTGTGAGGGTGAGATTTGAAGCACTGAATTAAATCACAATGCACTGACTCGA	114643	Mm.43230	GO:0001730|GO:0003725|GO:0005575|GO:0008150	2'-5' oligoadenylate synthetase 1C	644.936	496.562	9.15563	8.83437	925.507	674.557	192.197	787.482	650.432	316.312	588.674	430.829	9.404	9.36786	8.4052	9.44546	9.34691	8.56726	8.92112	8.50219
ASMM10P022135	0.0305633	0.111355	2.00378	up	protein_coding	NM_001177406	CCDS57198.1	Gm14431	RefSeq	3586	chr2	-	175690880	175703698	NM_001177404, NM_001177568, NM_001242943	chr2:175690978-175692518	AGTGAAAACTTGGCATTATTGGGACTATTGATGCTGGTTAGCTGGAGCTGAGAAATTAGC	100303732	Mm.484983	GO:0003674|GO:0005575|GO:0008150	predicted gene 14431	1454.89	884.324	10.5765	9.57375	1550.77	1586.29	877.85	1804.66	960.192	597.364	1461.21	518.533	10.1073	10.6079	10.9481	10.6426	9.88345	9.47221	10.1878	8.75157
ASMM10P054578	0.0989496	0.220988	1.48395	up	protein_coding	NM_001110276	CCDS49914.1	Itsn1	RefSeq	6154	chr16	+	91729370	91832352		chr16:91828306+91828369	ATTGATGTTTTCAACAACCAGCTGAAGGTGACTCCTGGGTGCTGGGCCGCCTCCCCTTTG	16443	Mm.40546	GO:0005085|GO:0005089|GO:0005509|GO:0005515|GO:0005886|GO:0005905|GO:0006897|GO:0007264|GO:0016020|GO:0019209|GO:0030027|GO:0030054|GO:0030139|GO:0032947|GO:0035023|GO:0035556|GO:0042327|GO:0042995|GO:0043005|GO:0043085|GO:0043524|GO:0045202|GO:0046872|GO:0051897|GO:0070064	intersectin 1 (SH3 domain protein 1A)	317.57	242.034	8.3781	7.80866	273.405	348.677	269.213	378.986	174.64	177.944	352.774	262.779	7.72685	8.42038	8.97029	8.3949	7.49927	7.74343	8.1902	7.80175
ASMM10P007983	0.0903745	0.209208	1.58827	up	protein_coding	NM_026197	CCDS25036.1	Mettl16	RefSeq	2718	chr11	+	74770862	74818692		chr11:74796129+74803830	AAAGGTTACGGTGGTATAGCTGTATGCTGGGAAAGAAATGCAGTCTGGCTCCACTGAAGG	67493	Mm.45748	GO:0005575|GO:0008150|GO:0008168|GO:0016740|GO:0032259	methyltransferase like 16	111.06	71.6365	6.79143	6.12397	147.359	84.9576	115.519	96.4044	57.7996	56.4632	107.988	64.2955	6.83421	6.34614	7.58844	6.39695	5.94757	6.14237	6.57728	5.82867
ASMM10P004603	0.0837011	0.199242	1.16775	up	protein_coding	NM_001081367	CCDS37132.1	Kctd17	RefSeq	1574	chr15	+	78428627	78439303		chr15:78436999+78438486	CAGGAGAAAGCTATTACAAGCCAGAGGCACCCGGATGTGAGCCCCCAGATCACCTCCAGG	72844	Mm.390816	GO:0005575|GO:0008150|GO:0042802	potassium channel tetramerisation domain containing 17	99.2954	85.5607	6.62021	6.39648	113.208	99.932	72.2945	111.747	74.4113	66.4556	108.828	92.5481	6.43517	6.58569	6.85027	6.60972	6.29794	6.35856	6.58928	6.34014
ASMM10P012768	0.0528074	0.151557	1.33685	up	protein_coding	NM_027159	CCDS14866.1	Ccdc115	RefSeq	1721	chr1	-	34436669	34439672		chr1:34436777-34437610	GTTGTGTTGGGAAGGGGAATGTAATTGTTTGTGGGGTGTAAATATTTCTTCCTAATTTGT	69668	Mm.379170	GO:0003674|GO:0005764|GO:0005768|GO:0008150	coiled-coil domain containing 115	3653.18	2788.78	11.7214	11.3025	5520.28	3710.34	1089.2	4292.92	3074.5	1871.41	3115.04	3094.18	11.9218	11.8074	11.2831	11.8732	11.5155	11.0739	11.2719	11.349
ASMM10P011286	0.0361361	0.122171	2.15464	up	protein_coding	NM_001135151	CCDS49536.1	Slc39a14	RefSeq	4927	chr14	-	70303466	70351424	NM_001135152, NM_144808	chr14:70303626-70306812	ACCCTCTTCCAAAGAGATACAGATAAGCTGGATGATTTTTTGCATAAAGAAAGAGGATTT	213053	Mm.270647	GO:0005385|GO:0005385|GO:0005783|GO:0005794|GO:0005886|GO:0005886|GO:0005887|GO:0006810|GO:0006811|GO:0006826|GO:0006829|GO:0006882|GO:0015093|GO:0015684|GO:0016020|GO:0016021|GO:0030001|GO:0034755|GO:0046873|GO:0055085|GO:0071577|GO:0071577|GO:0071578	solute carrier family 39 (zinc transporter), member 14	27916.3	14698.8	14.7369	13.6294	24814.5	36626.8	7568.81	42655.2	18936.4	12389.3	17794.6	9675.1	14.0914	15.2903	14.1943	15.3716	14.0163	13.7112	13.8135	12.9767
ASMM10P002835	0.121756	0.252239	3.0353	up	protein_coding	NM_021468	CCDS51161.1	Unc13b	RefSeq	6302	chr4	+	43059072	43264887	NM_001081413	chr4:43161469+43165743	GAGCATCAGACCTTTGAAGACCCTGATAGTGCCGTTGATGACCGAGACAGTGACTACCGC	22249	Mm.128892	GO:0001566|GO:0005737|GO:0005794|GO:0006887|GO:0007165|GO:0007268|GO:0007528|GO:0016020|GO:0016081|GO:0016082|GO:0019992|GO:0030054|GO:0031594|GO:0035249|GO:0035249|GO:0035556|GO:0045202|GO:0046872|GO:0048172|GO:0060384	unc-13 homolog B (C. elegans)	70.0866	12.172	5.12932	3.52748	219.533	19.2431	19.7159	21.8539	5	15.1746	15.4153	13.0982	7.41314	4.10767	4.85331	4.14314	2.3474	4.33243	3.90454	3.52554
ASMM10P006137	0.00942707	0.0597067	1.8611	up	protein_coding	NM_001252223	CCDS56810.1	Nbr1	RefSeq	4576	chr11	+	101552653	101581951		chr11:101577256+101580584	ACCACTCAAGCCCATCGTTTCTGAAGATCAGACCACAGCCCTGATGGCCCATCTCTTTGA	17966	Mm.784	GO:0000407|GO:0005515|GO:0005737|GO:0005764|GO:0005770|GO:0005776|GO:0005829|GO:0008270|GO:0016236|GO:0030500|GO:0031410|GO:0032872|GO:0043130|GO:0045668|GO:0046872|GO:0051019|GO:0051259	neighbor of Brca1 gene 1	2914.82	1816.46	11.5312	10.635	3525.48	3113.68	1395.02	3625.09	1484.73	1391.3	3004.86	1384.93	11.2533	11.5694	11.6719	11.6301	10.4878	10.6499	11.2226	10.1798
ASMM10P025177	0.0200992	0.0880729	1.78871	up	protein_coding	NM_144900	CCDS17683.1	Atp1a1	RefSeq	3720	chr3	-	101576218	101604707		chr3:101579044-101579095	AGATCTTGATATTTGGCCTCTTTGAAGAGACAGCCCTTGCTGCTTTCTTATCCTACTGCC	11928	Mm.280103	GO:0000166|GO:0002026|GO:0002028|GO:0005391|GO:0005391|GO:0005515|GO:0005524|GO:0005768|GO:0005783|GO:0005794|GO:0005886|GO:0005886|GO:0005890|GO:0005901|GO:0006200|GO:0006754|GO:0006810|GO:0006811|GO:0006812|GO:0006813|GO:0006814|GO:0008217|GO:0010107|GO:0015077|GO:0015672|GO:0016020|GO:0016021|GO:0016311|GO:0016323|GO:0016324|GO:0016787|GO:0016791|GO:0016820|GO:0019829|GO:0019901|GO:0019904|GO:…	ATPase, Na+/K+ transporting, alpha 1 polypeptide	2550.8	1691.14	11.3745	10.5356	2888.88	2790.43	1410.04	3113.87	1737.11	1243.64	2600.59	1183.22	10.9674	11.4145	11.6853	11.4309	10.7056	10.4931	10.9969	9.94684
ASMM10P000275	0.400045	0.534846	1.08597	up	protein_coding	NM_001007570	CCDS40370.1	Slc25a42	RefSeq	3181	chr8	-	70184339	70212281		chr8:70188936-70189410	AAGAATACAAGCGCATCCTGGGCCACTACTATGGCTTTCGTGGAGAAGCCCTGCCCCCAT	73095	Mm.185413	GO:0005347|GO:0005739|GO:0005739|GO:0005743|GO:0006810|GO:0015217|GO:0015228|GO:0015866|GO:0015867|GO:0016020|GO:0016021|GO:0035349|GO:0043262|GO:0055085|GO:0080121|GO:0080122	solute carrier family 25, member 42	99.4929	90.3629	6.60026	6.48128	116.812	100.172	63.2338	117.754	74.2912	91.3912	86.7363	109.033	6.48677	6.58928	6.63899	6.68601	6.295	6.79848	6.27196	6.55969
ASMM10P027072	0.265242	0.409551	1.22079	up	protein_coding	NM_025944	CCDS18177.1	Tmem246	RefSeq	2983	chr4	-	49584505	49597870		chr4:49584519-49586765	CTGGTTTTTCATTGTGGTTTCTAATTATTTACAGTTCAGCTTACATCTAGCCCCACCTCC	67063	Mm.490285	GO:0003674|GO:0005575|GO:0008150|GO:0016020|GO:0016021	transmembrane protein 246	75.2815	61.0322	6.21514	5.92733	91.473	65.6981	71.8834	72.0714	48.5206	53.3403	63.0429	79.2251	6.11234	5.95336	6.84073	5.95413	5.69064	6.06028	5.83613	6.12226
ASMM10P017665	0.364424	0.50271	1.26682	up	protein_coding	NM_001161483	CCDS50235.1	Nol4	RefSeq	3542	chr18	-	22693154	23038663		chr18:23038571-23038663	TGATATTGGAGATATATGCATGAAAGGCTCTTCCAAGCACCATCTGGAGGACTCTCTCAG	319211	Mm.209896	GO:0003674|GO:0005575|GO:0005634|GO:0005730|GO:0008150	nucleolar protein 4	40.2758	26.0498	5.08174	4.74052	80.2043	25.0882	26.3602	29.4506	20.5834	23.6064	26.0101	33.9991	5.9215	4.51138	5.28862	4.60544	4.47889	4.92976	4.62778	4.92565
ASMM10P006801	0.967669	0.978976	1.00306	up	protein_coding	NM_008951	CCDS38541.1	Psmd4	RefSeq	1252	chr3	-	95032704	95042545		chr3:95033715-95033917	GGGACTGAAGACTCGGATGACGCCCTACTGAAGATGACCATCAACCAGCAGGAGTTTGGC	19185	Mm.2261	GO:0000502|GO:0005737|GO:0006511|GO:0008540|GO:0022624|GO:0042802	proteasome (prosome, macropain) 26S subunit, non-ATPase, 4	2236.45	2475.09	11.1533	11.1489	2972.96	2256.81	1118.49	2597.53	2740.85	2026.58	2542.66	2590.25	11.016	11.1032	11.3296	11.1646	11.349	11.186	10.9636	11.0971
ASMM10P041348	0.0167446	0.0804699	1.65493	up	protein_coding	NM_001177845	CCDS40575.2	Tirap	RefSeq	4749	chr9	-	35184390	35200291		chr9:35200178-35200291	ACTTAACCTACCTTACTTAAGGGGATGAAAGTCTCATTTTCCCCAACCGTGCGAAAGAAG	117149	Mm.23987	GO:0005080|GO:0005515|GO:0005546|GO:0005737|GO:0005777|GO:0005886|GO:0006954|GO:0007165|GO:0007166|GO:0007166|GO:0007249|GO:0007249|GO:0007257|GO:0009617|GO:0016020|GO:0030099|GO:0030139|GO:0030890|GO:0032496|GO:0032587|GO:0032648|GO:0032658|GO:0032735|GO:0032738|GO:0032757|GO:0032757|GO:0032760|GO:0032760|GO:0034137|GO:0034141|GO:0034145|GO:0034146|GO:0035662|GO:0035663|GO:0035663|GO:0035665|GO:…	toll-interleukin 1 receptor (TIR) domain-containing adaptor protein	35.5798	19.1203	5.04497	4.3182	49.5888	28.4966	24.9071	39.3268	19.9395	20.837	15.1902	20.5147	5.21994	4.70248	5.20543	5.05204	4.43264	4.7617	3.88324	4.19523
ASMM10P010385	0.0559614	0.156612	4.08691	up	protein_coding	NM_030174	CCDS26656.1	Mctp1	RefSeq	4289	chr13	+	76384960	77031810		chr13:77031682+77031810	CCTCAGATATACCTAGTGGATGCAACCATTAACAGATGACTGATTTTGTTTATTTCATTG	78771	Mm.316249	GO:0005509|GO:0008150|GO:0016021	multiple C2 domains, transmembrane 1	187.739	22.2173	6.51049	4.47948	568.254	69.2868	20.5681	92.8478	32.2121	20.583	21.3335	14.7407	8.74295	6.04172	4.91633	6.34097	5.11294	4.74484	4.35145	3.70869
ASMM10P010766	0.675213	0.769547	1.19084	up	protein_coding	NM_001253368		Kcnma1	RefSeq	6119	chr14	-	23306611	24004205	NM_001253370, NM_001253372	chr14:23390955-23391007	TTGAAGCTAGAGCCCGCTATCACAAAGACCCATTTATGCACAAGAATGCGACTCCCAATT	16531	Mm.343607	GO:0001666|GO:0001666|GO:0003779|GO:0005216|GO:0005244|GO:0005249|GO:0005249|GO:0005249|GO:0005267|GO:0005267|GO:0005515|GO:0005737|GO:0005783|GO:0005886|GO:0005886|GO:0005901|GO:0006810|GO:0006811|GO:0006813|GO:0006813|GO:0006970|GO:0007268|GO:0007605|GO:0007605|GO:0007623|GO:0007628|GO:0008076|GO:0008076|GO:0009268|GO:0009897|GO:0009897|GO:0015269|GO:0015269|GO:0015269|GO:0015269|GO:0016020|GO:…	potassium large conductance calcium-activated channel, subfamily M, alpha member 1	25.8406	18.5873	4.51072	4.25874	14.266	21.0744	43.3282	24.6937	14.2516	16.1643	25.1673	18.766	3.41176	4.25014	6.04933	4.33165	3.96185	4.42281	4.58333	4.06697
ASMM10P046930	0.3431	0.482713	1.61873	up	protein_coding	NM_001045525	CCDS24892.1	Cyb5d1	RefSeq	794	chr11	-	69393611	69395346		chr11:69393814-69393868	TCAGGAATCAATGTGGGAAATCCTACACCGCTATCTCCCCTATAATGCACATGCTGCCAG	327951	Mm.415669	GO:0003674|GO:0005575|GO:0008150|GO:0020037|GO:0046872	cytochrome b5 domain containing 1	19080.6	14150.6	14.2517	13.5568	7944.21	22468.2	20199.7	25710.5	11439.5	8909.89	21557.5	14695.6	12.4369	14.4999	15.5122	14.5576	13.3301	13.2375	14.0852	13.5744
ASMM10P043624	0.0217482	0.0918126	4.54118	up	protein_coding	NM_009515	CCDS29984.1	Was	RefSeq	2094	chrX	-	8081465	8090491		chrX:8081639-8081989	GGCTTTGATCTTGCTTTGTGTGTTTTTATTGAGCCTTTCACAAGTATGATCATTTATTCC	22376	Mm.4735	GO:0003779|GO:0005515|GO:0005737|GO:0005856|GO:0006955|GO:0007015|GO:0008154|GO:0012506|GO:0016197|GO:0030041|GO:0030048|GO:0042110|GO:0042802|GO:0042802|GO:2000601	Wiskott-Aldrich syndrome homolog (human)	533.579	74.5647	8.34466	6.16159	1326	337.173	62.3953	408.749	86.5059	51.38	107.254	53.1186	9.88657	8.36859	6.61826	8.50522	6.50245	6.00781	6.56752	5.56857
ASMM10P039635	0.00979587	0.0606221	2.18059	up	protein_coding	NM_030563	CCDS52625.1	N4bp1	RefSeq	6469	chr8	-	86841138	86885258		chr8:86851638-86851721	ATTATCTTTAACTCCTGCCCGGATGGTCTTTGGAGAAAGAATTGCTTCTCATGATGACAG	80750	Mm.25117	GO:0005515|GO:0005634|GO:0005730|GO:0016605|GO:0031397|GO:0032435|GO:0034644|GO:0034644	NEDD4 binding protein 1	179.449	87.3641	7.5328	6.40809	181.302	185.552	154.643	196.301	64.9232	101.104	114.286	69.1436	7.13869	7.49685	8.05085	7.44483	6.11029	6.9359	6.65889	5.92728
ASMM10P022927	0.111819	0.238518	1.25853	up	protein_coding	NM_181547	CCDS16087.1	Nostrin	RefSeq	1820	chr2	+	69135799	69189329		chr2:69175768+69175828	GAAGAAACTGCAATCCTGTCTATAGAAAACAAATCGGAGCTTCTCCTGGCTGACTATTTT	329416	Mm.90047	GO:0003677|GO:0005515|GO:0005634|GO:0005737|GO:0005886|GO:0006897|GO:0016020|GO:0031410|GO:0045892	nitric oxide synthase trafficker	1269.51	1045.98	10.2399	9.90814	1513.64	1434.54	466.065	1663.78	1067.75	725.843	1344.05	1046.27	10.0739	10.4658	9.88722	10.5326	10.0399	9.73662	10.0772	9.7789
ASMM10P035551	0.586446	0.697646	1.10815	up	protein_coding	NM_001104644	CCDS52018.1	Vmn2r53	RefSeq	2421	chr7	-	12581469	12606544		chr7:12581922-12582446	TCTTTGTGGGATATGGTTGATTACCTCTCCACCATTCCCAGACAGGGATATGATCTCAGA	637908	Mm.469871	GO:0004871|GO:0004930|GO:0005886|GO:0007165|GO:0007186|GO:0016020|GO:0016021	vomeronasal 2, receptor 53	46.5299	42.3128	5.48191	5.33375	55.2283	49.6596	33.9114	47.3201	28.5462	31.3406	35.3487	74.0159	5.37845	5.54475	5.67131	5.3331	4.94395	5.31517	5.04324	6.03264
ASMM10P017641	0.827608	0.881045	1.0323	up	protein_coding	NM_001142731	CCDS50228.1	Kctd1	RefSeq	3456	chr18	-	14968684	15063582	NM_134112	chr18:14968797-14969695	ACTTGCTAGAGATCTCCAGTTTCAGTCTGCTGCTTTCCTACAATTTTTTCAGATTTTATA	106931	Mm.329299	GO:0003714|GO:0005634|GO:0006351|GO:0006355|GO:0008134|GO:0045892|GO:0051260	potassium channel tetramerisation domain containing 1	269.97	255.725	7.95795	7.91208	387.495	284.127	103.941	304.318	224.772	178.838	278.245	341.047	8.22243	8.11488	7.42439	8.07008	7.86435	7.75062	7.86536	8.16799
ASMM10P037263	0.0234293	0.0956275	2.60235	up	protein_coding	NM_008848		Pira6	RefSeq	2043	chr7	+	4274188	4282928	NM_011093	chr7:4281517+4281582	TTACTACAAGAATACCCCACAGCTGTGGTCAGTACCTAGTAATCTCCAACAAATCCTCAT	18729	Mm.326531	GO:0003674|GO:0005575|GO:0008150	paired-Ig-like receptor A6	143.344	44.9398	6.81304	5.43322	326.805	90.6888	51.5568	104.327	40.5669	32.6085	73.6745	32.9092	7.97422	6.4433	6.32213	6.51252	5.4356	5.36904	6.0491	4.87914
ASMM10P021119	0.517697	0.640301	1.10304	up	protein_coding	NM_001271432		Cd82	RefSeq	1920	chr2	-	93419101	93462502		chr2:93451680-93451753	CTTTCCCTCAGCTGGGCTCTGCCAGTCACGTGCAGCAGAAGGGGGATGCTTTGGGCTTCT	12521	Mm.4261	GO:0016020|GO:0016021	CD82 antigen	50.468	40.0187	5.5043	5.36281	61.5625	52.7357	22.3555	65.2183	38.1846	41.3847	41.912	38.5936	5.53518	5.63465	5.04482	5.80254	5.35123	5.71047	5.27659	5.11294
ASMM10P048637	0.267488	0.411725	1.36315	up	protein_coding	NM_001103171	CCDS48811.1	Myo15	RefSeq	11715	chr11	+	60469338	60528368	NM_010862	chr11:60479570+60479914	AAGGGCAACATGGCCACAATGGCACCGCTGGAAGACAGTGTCTAGAACTCCAGCTCCCTT	17910	Mm.89960	GO:0000166|GO:0003774|GO:0003779|GO:0005515|GO:0005524|GO:0005737|GO:0005856|GO:0007605|GO:0007626|GO:0016459|GO:0032420|GO:0032421|GO:0042472|GO:0042995	myosin XV	34.3146	22.3291	4.96155	4.51461	20.8304	38.4157	25.112	52.9001	15.8323	19.8503	25.7707	27.8631	3.97052	5.15845	5.21598	5.50126	4.10417	4.69567	4.61471	4.64389
ASMM10P016427	0.0428319	0.134422	2.95049	up	protein_coding	NM_023294	CCDS28959.1	Ndc80	RefSeq	2201	chr17	-	71496099	71526857		chr17:71496196-71496353	GCCCAACTTAAGGCTCCCGACAAATGAAGATAAACTAATCTTTCATAGATATAACATAGT	67052	Mm.225956	GO:0000070|GO:0000132|GO:0000775|GO:0000776|GO:0000777|GO:0000942|GO:0005515|GO:0005634|GO:0005694|GO:0007049|GO:0007052|GO:0007059|GO:0007067|GO:0008608|GO:0031262|GO:0051301	NDC80 homolog, kinetochore complex component (S. cerevisiae)	1335.97	285.462	9.63484	8.07388	3722.9	682.354	199.329	739.282	251.526	202.956	321.554	365.811	11.332	9.38757	8.46095	9.3588	8.02134	7.93808	8.06299	8.27312
ASMM10P025208	0.620229	0.726045	1.12382	up	protein_coding	NM_030249	CCDS17707.1	Cttnbp2nl	RefSeq	4946	chr3	-	105001914	105053146		chr3:105053005-105053146	TGGTTTCAGAGCCGCAAGGGTAAAGCTATGATTGGCGAGGGTATCTGCCTGTCACTGCCG	80281	Mm.200327	GO:0003674|GO:0005737|GO:0005856|GO:0008150|GO:0015629	CTTNBP2 N-terminal like	40.7095	34.4931	5.30405	5.13564	36.6055	38.8503	48.7376	38.6445	31.968	26.6428	40.9478	38.4139	4.78001	5.1755	6.23375	5.02694	5.10202	5.09092	5.24373	5.1059
ASMM10P046851	0.3766	0.512952	1.51981	up	protein_coding	NM_028448	CCDS48818.1	Cenpv	RefSeq	1044	chr11	-	62524943	62539261		chr11:62539017-62539261	CGGTCGGTCCGCAGCCGTCGGCAAAGCCGCGGCCCAAGCCACCGCCGCGGGCCCAGGAGG	73139	Mm.390409	GO:0000775|GO:0000776|GO:0000776|GO:0001667|GO:0003674|GO:0005634|GO:0005634|GO:0005694|GO:0005737|GO:0005856|GO:0007049|GO:0007067|GO:0008152|GO:0015630|GO:0016846|GO:0031508|GO:0031508|GO:0032467|GO:0032467|GO:0033044|GO:0033044|GO:0034508|GO:0034508|GO:0051233|GO:0051233|GO:0051301	centromere protein V	48.5725	26.5185	5.22367	4.61978	63.9549	63.8264	9.47917	57.0294	39.7935	15.3794	37.0745	13.8265	5.59422	5.91289	3.77939	5.6082	5.40983	4.35238	5.10782	3.60911
ASMM10P040802	0.689997	0.780444	1.24387	up	protein_coding	NM_011332	CCDS57633.1	Ccl17	RefSeq	541	chr8	+	94810452	94812036		chr8:94811243+94811303	TATCAGGAAGTTGGTGAGCTGGTATAAGACCTCAGTGGAGTGTTCCAGGGATGCCATCGT	20295	Mm.41988	GO:0005125|GO:0005615|GO:0006935|GO:0006968|GO:0007165|GO:0008009|GO:0031729	chemokine (C-C motif) ligand 17	59.8811	27.3269	5.05869	4.74386	174.496	24.0262	12.0259	28.9767	45.3705	22.2564	21.8982	19.7826	7.08338	4.44273	4.1315	4.57714	5.59127	4.85013	4.38861	4.14541
ASMM10P022311	0.871001	0.911363	1.02334	up	protein_coding	NM_001271498		Il15ra	RefSeq	1695	chr2	+	11705292	11733985		chr2:11727773+11727833	CTGCGAGTACCCTGTCATCGGTTACACACAGCAGATGCTCATTGGCTCCTTAGACAGAAG	16169	Mm.200196	GO:0005576|GO:0005622|GO:0005634|GO:0005886|GO:0007259|GO:0010977|GO:0016020|GO:0016021|GO:0031410|GO:0032825	interleukin 15 receptor, alpha chain	77.1431	72.0686	6.18174	6.14845	70.6991	91.2837	42.7009	103.889	67.262	48.5665	85.6266	86.8193	5.74318	6.45286	6.02588	6.50503	6.15871	5.93189	6.25383	6.24938
ASMM10P000224	0.000156436	0.0123509	14.2581	up	protein_coding	NM_019868	CCDS30397.1	Hnrnph2	RefSeq	2364	chrX	+	134601285	134607054		chrX:134602959+134604854	TTTCTGTCAGAAGCCACATTGAATTTGCATTGAGCCAAGCTTGCCACCAAGAGTCCATCA	56258	Mm.315909	GO:0000166|GO:0003674|GO:0003676|GO:0003723|GO:0005634|GO:0005737|GO:0008150|GO:0015629|GO:0030529	heterogeneous nuclear ribonucleoprotein H2	124.588	10.5786	6.94948	3.11577	147.681	132.969	81.7331	135.97	5	5	19.5638	12.7507	6.83884	7.01292	7.04145	6.90471	2.3474	2.40026	4.23017	3.48524
ASMM10P007697	0.349486	0.488801	1.10428	up	protein_coding	NM_021884	CCDS21291.1	Tsg101	RefSeq	1832	chr7	-	46889026	46919930		chr7:46889655-46890921	GTTCCTGAAACACGTCCGCCTCCTGTCCCGTAAACAGTTCCAGCTAAGGGCACTAATGCA	22088	Mm.241334	GO:0000813|GO:0001558|GO:0003714|GO:0005515|GO:0005634|GO:0005634|GO:0005730|GO:0005737|GO:0005737|GO:0005768|GO:0005769|GO:0005770|GO:0005886|GO:0006464|GO:0006513|GO:0006810|GO:0007049|GO:0007050|GO:0008285|GO:0008333|GO:0015031|GO:0016020|GO:0019048|GO:0030154|GO:0030216|GO:0030374|GO:0031625|GO:0040008|GO:0043162|GO:0045892|GO:0046755|GO:0046755|GO:0048306|GO:0051301	tumor susceptibility gene 101	6260.73	6674.98	12.6944	12.5513	8718.63	6008.35	3478.3	6837.63	6758.97	5419.31	7641.88	6879.74	12.5847	12.5217	13.1091	12.5621	12.5985	12.5537	12.571	12.4821
ASMM10P048846	0.0612409	0.164682	1.39498	up	protein_coding	NM_025993	CCDS24973.1	Mis12	RefSeq	2766	chr11	+	71019610	71027134		chr11:71026830+71027134	TCAGGGCAGCCAGGACTAAAGAGACCCCATCTCAGAAAACAAAAAACCCAAATGTGATTG	67139	Mm.28227	GO:0000444|GO:0000775|GO:0000776|GO:0003674|GO:0005634|GO:0005694|GO:0007049|GO:0007059|GO:0007067|GO:0051301|GO:0051382	MIS12 homolog (yeast)	810.437	665.124	9.75297	9.27273	950.57	795.263	611.251	884.662	629.8	472.841	836.37	721.483	9.44143	9.60696	10.343	9.62047	9.30708	9.14381	9.41371	9.22632
ASMM10P025223	0.00347638	0.0379297	3.45255	up	protein_coding	NM_133869	CCDS17723.1	Cept1	RefSeq	2773	chr3	-	106502259	106547761		chr3:106512816-106512887	TTCATAATAATCATGCATTTGCTGGCAGTGATTGGAGGACCACCTTTTTGGCAATCTATG	99712	Mm.486418	GO:0004142|GO:0004307|GO:0005634|GO:0005783|GO:0005789|GO:0006629|GO:0006656|GO:0008654|GO:0016020|GO:0016021|GO:0016740|GO:0016780|GO:0046872	choline/ethanolaminephosphotransferase 1	489.413	136.16	8.74673	6.95907	963.011	375.246	196.712	422.685	145.751	97.6765	220.434	80.7776	9.45939	8.52858	8.44204	8.5569	7.24851	6.8899	7.54559	6.15227
ASMM10P055533	0.193349	0.336329	1.61324	up	protein_coding	NM_017475	CCDS18622.1	Rragc	RefSeq	2621	chr4	+	123917432	123936997		chr4:123917449+123917509	GCGGCGGCAACAGCGGCGGCCTGGGGAGGCGGCGGCCTAACCTGGCCTGGCCTGTCAGGG	54170	Mm.220922	GO:0000166|GO:0003924|GO:0003924|GO:0005525|GO:0005634|GO:0005737|GO:0005764|GO:0006184|GO:0006184|GO:0019003|GO:0046982	Ras-related GTP binding C	40.8843	23.695	5.25892	4.56896	36.1663	26.8887	59.4781	41.0042	24.4547	12.7619	30.488	27.0755	4.76346	4.61344	6.54494	5.11386	4.73028	4.0975	4.84529	4.60278
ASMM10P008169	0.00247266	0.0330462	2.67007	up	protein_coding	NM_027404	CCDS26185.1	Bag5	RefSeq	2150	chr12	-	111709489	111713256		chr12:111711363-111713043	TGCGGCCCAGTGCTTGTGAAACTGAACACAGAAGTATGGATATGGGAAACCAACACCCCT	70369	Mm.44239	GO:0016234|GO:0016234|GO:0031397|GO:0031397|GO:0031625|GO:0048471|GO:0048471|GO:0051087|GO:0051087|GO:0051444|GO:0051444|GO:0061084|GO:0061084|GO:0070997|GO:0070997|GO:0090083|GO:0090083	BCL2-associated athanogene 5	61.5184	22.769	5.89127	4.47439	72.2869	58.9528	43.3574	71.4766	23.9988	15.1411	36.3731	15.563	5.77617	5.79773	6.05059	5.94058	4.70264	4.33012	5.08069	3.78411
ASMM10P025459	0.00828187	0.0559471	5.37952	up	protein_coding	NM_001040690	CCDS51083.1	Rap1gds1	RefSeq	3663	chr3	-	138925905	139075199		chr3:138983735-138983868	CCAGTGAGAAGCTCATGACTGTCTTTTGTGGCATGCTGATGAACTATAGCAATGAGAATG	229877	Mm.28893	GO:0003674|GO:0005575|GO:0014829|GO:0031034|GO:0032321	RAP1, GTP-GDP dissociation stimulator 1	71.2251	10.2612	5.63523	3.20775	182.802	33.0551	26.2228	42.8204	10.1733	5	17.3952	8.47629	7.15039	4.92937	5.28101	5.18015	3.49183	2.40026	4.07329	2.86564
ASMM10P004777	0.246721	0.391407	1.70273	up	protein_coding	NM_009505	CCDS28818.2	Vegfa	RefSeq	3475	chr17	-	46016992	46032377	NM_001110267	chr17:46021087-46024064	AGCCAGAAAATCACTGTGAGCCTTGTTCAGAGCGGAGAAAGCATTTGTTTGTCCAAGATC	22339	Mm.282184	GO:0000122|GO:0001525|GO:0001525|GO:0001525|GO:0001525|GO:0001541|GO:0001568|GO:0001569|GO:0001666|GO:0001701|GO:0001822|GO:0001934|GO:0001938|GO:0001938|GO:0001944|GO:0001968|GO:0001974|GO:0002042|GO:0002052|GO:0002053|GO:0002092|GO:0002575|GO:0003007|GO:0003151|GO:0003169|GO:0005125|GO:0005161|GO:0005172|GO:0005576|GO:0005604|GO:0005615|GO:0005615|GO:0005737|GO:0005737|GO:0005886|GO:0006357|GO:…	vascular endothelial growth factor A	623.294	412.506	9.36889	8.60104	379.866	580.786	884.608	647.916	424.591	341.132	549.434	334.867	8.19538	9.15201	10.9628	9.16534	8.75522	8.68684	8.82011	8.142
ASMM10P016113	0.164487	0.304163	1.61162	up	protein_coding	NM_001011518	CCDS28738.1	Olfr94	RefSeq	1161	chr17	-	37196805	37197966		chr17:37197741-37197966	ATTAAATATTTTTGTCTCGCCTTCCGAACCTTCTTGGAGTTTTCCCCCTCAGGCTAACCA	258219	Mm.377382	GO:0004871|GO:0004930|GO:0004984|GO:0007165|GO:0007186|GO:0007608|GO:0016020|GO:0016021	olfactory receptor 94	768.81	546.681	9.64128	8.95277	467.643	933.924	613.751	1059.92	375.272	372.499	751.738	687.216	8.4742	9.85091	10.3487	9.89131	8.57837	8.81119	9.27196	9.14956
ASMM10P054973	0.148	0.284843	1.38237	up	protein_coding	NM_207234	CCDS15819.1	Rexo4	RefSeq	2354	chr2	-	26953562	26964386		chr2:26964305-26964360	CATGCGCAGTGGAGCACGCTTGCACCCTGGGAAATGTGTGCTTGCGCGGTTGCTGGAGTC	227656	Mm.291874	GO:0003674|GO:0003676|GO:0004518|GO:0004527|GO:0005634|GO:0005730|GO:0008150|GO:0016787	REX4, RNA exonuclease 4 homolog (S. cerevisiae)	50.0673	31.0668	5.45591	4.98877	58.8922	59.0604	18.8436	63.473	22.7611	32.8662	32.4395	36.2003	5.47277	5.80088	4.78748	5.76252	4.62533	5.38148	4.93188	5.01638
ASMM10P041342	0.582893	0.694774	1.35875	up	protein_coding	NM_008026	CCDS40571.1	Fli1	RefSeq	3087	chr9	-	32422207	32541368		chr9:32422272-32424305	GTGACTTTTTAAACGATATTGTTAAGGTGACAACTCTTAGTCCACTGAAGACTAAGTTGT	14247	Mm.258908	GO:0000980|GO:0003677|GO:0003682|GO:0003700|GO:0005634|GO:0006351|GO:0006355|GO:0008015|GO:0009887|GO:0009987|GO:0035855|GO:0043565	Friend leukemia integration 1	1094.4	451.772	9.17981	8.73754	3102.57	544.185	108.61	622.221	593.018	415.999	397.517	400.555	11.0672	9.05323	7.49362	9.10519	9.22148	8.96996	8.35956	8.39915
ASMM10P053134	0.0426441	0.134129	1.16361	up	protein_coding	NM_144801	CCDS21269.1	Tmem143	RefSeq	2184	chr7	+	45897068	45917413		chr7:45908177+45908237	CCACAAGTCCAGTGTGGGCTCCAAGCGTGGCTTCTTCAGAAAGTTGCCCCCTGTGGAGAG	70209	Mm.163766	GO:0003674|GO:0005739|GO:0005739|GO:0008150|GO:0016020|GO:0016021	transmembrane protein 143	107.644	89.6375	6.69787	6.47926	126.264	114.439	60.4947	129.378	85.3344	80.8546	93.1372	99.2239	6.60637	6.78789	6.56707	6.83015	6.48385	6.62884	6.37192	6.43245
ASMM10P018805	0.705612	0.792355	1.16813	up	protein_coding	NM_153129	CCDS29453.1	Pacs1	RefSeq	4361	chr19	-	5133684	5273119		chr19:5133698-5135025	TGGGAAGACTGGGGCCATGTTGGGTTTTTTCATTCAATAAACTGGTGATTTCTTACCAAC	107975	Mm.234923	GO:0000042|GO:0005794|GO:0030137|GO:0032092|GO:0034613|GO:0044325|GO:0048471|GO:0072661	phosphofurin acidic cluster sorting protein 1	1976.55	1190.76	10.3454	10.1212	4984.35	1232.93	287.574	1401.35	1261.89	1119.53	1087.59	1294.01	11.7747	10.2476	9.0821	10.2773	10.2709	10.3508	9.7881	10.075
ASMM10P006155	0.175714	0.316965	1.52592	up	protein_coding	NM_001252434	CCDS57026.1	Dlg1	RefSeq	4612	chr16	+	31663934	31873356	NM_001252433, NR_045516	chr16:31743249+31781781	GGATTTGTTTCTCATTCTCATATCTCACCAATAAAGGCAAATCCTCCTCCAGTGCTGGTC	13383	Mm.382	GO:0001657|GO:0001658|GO:0001771|GO:0001772|GO:0001935|GO:0002088|GO:0002369|GO:0005515|GO:0005634|GO:0005737|GO:0005783|GO:0005794|GO:0005874|GO:0005886|GO:0005886|GO:0005911|GO:0005913|GO:0005923|GO:0007015|GO:0008022|GO:0008104|GO:0008104|GO:0008284|GO:0009898|GO:0009925|GO:0014069|GO:0014069|GO:0015459|GO:0016020|GO:0016323|GO:0016323|GO:0016323|GO:0016328|GO:0016337|GO:0019901|GO:0019902|GO:…	discs, large homolog 1 (Drosophila)	271.964	192.399	8.12257	7.51289	171.737	315.726	265.269	335.123	154.789	146.105	238.536	230.164	7.06173	8.27293	8.94346	8.21218	7.33092	7.4619	7.6475	7.61125
ASMM10P031144	0.00371001	0.0389009	2.85093	up	protein_coding	NM_033561	CCDS19723.1	Eif4h	RefSeq	2409	chr5	-	134619875	134639328		chr5:134624454-134624500	GAATGGGTGGCTCTCGAGAATCTAGAGGTGGATGGGATTCCCGGGATGACTTCAACTCTG	22384	Mm.27955	GO:0000166|GO:0003676|GO:0003723|GO:0003743|GO:0005737|GO:0006412|GO:0006413|GO:0019953|GO:0048589	eukaryotic translation initiation factor 4H	70.8564	24.9609	6.13627	4.62483	77.9899	67.5286	70.0869	67.8202	21.043	20.3512	39.8674	18.582	5.88218	5.9996	6.80337	5.85991	4.50949	4.72914	5.20882	4.05188
ASMM10P039668	0.0376142	0.12493	3.2232	up	protein_coding	NM_172419	CCDS48551.1	9030612E09Rik	RefSeq	1859	chr10	+	43174703	43176562		chr10:43176373+43176562	TGTATGGTTACACTATATATAGAGGGTGTCTCCATCATCCTATTGTTGGTAGGCTTGTTT	74530	Mm.415375	GO:0003674|GO:0005575|GO:0008150	RIKEN cDNA 9030612E09 gene	85.3942	23.3391	6.28255	4.59406	32.5593	98.9378	120.269	89.8106	26.8246	16.729	23.9372	25.8656	4.61598	6.5721	7.65452	6.28759	4.86216	4.46913	4.5083	4.53665
ASMM10P054840	0.00560338	0.0464489	1.32514	up	protein_coding	NM_016791	CCDS29369.1	Nfatc1	RefSeq	4511	chr18	-	80647434	80708173	NM_001164109	chr18:80649809-80649867	GTTTCACGTACCTTCCTGCCAATGGTAACTCTGTCTTTCTAACCTTAAGCTCTGAGAGTG	18018	Mm.329560	GO:0000082|GO:0000790|GO:0000980|GO:0001085|GO:0001205|GO:0001225|GO:0001837|GO:0003677|GO:0003700|GO:0003705|GO:0005634|GO:0005667|GO:0005737|GO:0006351|GO:0006355|GO:0006357|GO:0006816|GO:0007507|GO:0008134|GO:0010628|GO:0030316|GO:0035556|GO:0043565|GO:0044212|GO:0045893|GO:0045944|GO:0048273	nuclear factor of activated T cells, cytoplasmic, calcineurin dependent 1	170.065	126.091	7.34807	6.94193	235.788	185.975	86.3484	172.148	120.509	102.352	141.365	140.137	7.51552	7.50026	7.12884	7.24768	6.97116	6.95405	6.93384	6.90866
ASMM10P055132	0.0251081	0.0996278	3.24589	up	protein_coding	NM_021450	CCDS16689.1	Trpm7	RefSeq	7145	chr2	-	126791557	126876261	NM_001164325	chr2:126821266-126821324	GATAATGGCTCTTGTATTGCTTAGTTTTGGTGTTCCCAGAAAAGCAATACTTTATCCACA	58800	Mm.244705	GO:0000166|GO:0001726|GO:0003779|GO:0004672|GO:0004674|GO:0005216|GO:0005261|GO:0005262|GO:0005262|GO:0005515|GO:0005524|GO:0005737|GO:0005886|GO:0005886|GO:0006468|GO:0006810|GO:0006811|GO:0006816|GO:0006816|GO:0007613|GO:0010961|GO:0016020|GO:0016021|GO:0016301|GO:0016310|GO:0016340|GO:0016740|GO:0016772|GO:0017022|GO:0030672|GO:0031032|GO:0043005|GO:0043025|GO:0043065|GO:0043196|GO:0046777|GO:…	transient receptor potential cation channel, subfamily M, member 7	66.9868	21.256	5.86193	4.16331	131.905	48.7322	39.2832	48.0267	18.9177	10.5355	45.8602	9.71069	6.67152	5.51773	5.90264	5.35581	4.35781	3.83885	5.40179	3.05479
ASMM10P013978	0.0732232	0.183309	1.81835	up	protein_coding	NM_025487	CCDS37217.1	1700011A15Rik	RefSeq	903	chr15	+	101447744	101453909		chr15:101452513+101452596	TACCAGGAGCTCATGATCGTCAAACTGGGCCTGGACTTTGAGATCGCTACCTACCGCAGG	66322	Mm.158111	GO:0003674|GO:0005575|GO:0005882|GO:0008150	RIKEN cDNA 1700011A15 gene	271.052	167.803	8.16404	7.30141	239.105	260.281	310.787	274.035	139.284	132.832	252.705	146.393	7.53679	7.98576	9.21495	7.91865	7.17882	7.32669	7.7301	6.97002
ASMM10P000717	0.143181	0.279104	1.18202	up	protein_coding	NM_001083121		Enah	RefSeq	3487	chr1	-	181904444	182019980		chr1:181921721-181923559	TGTCCAATGCTGCTGCCCCTGCCTCTGCGGAGACCCCTCTAAATCCTGAGCTGGGAGACT	13800	Mm.389224	GO:0001725|GO:0001843|GO:0003779|GO:0005515|GO:0005522|GO:0005737|GO:0005856|GO:0005925|GO:0006928|GO:0007015|GO:0007275|GO:0007399|GO:0007411|GO:0007411|GO:0008154|GO:0015629|GO:0017124|GO:0030027|GO:0030036|GO:0030054|GO:0030154|GO:0030175|GO:0042995|GO:0045202|GO:0046907	enabled homolog (Drosophila)	22886.1	21855.3	14.4652	14.224	41373.4	19704.7	10122.4	20344	21714.4	18698	21750.2	25258.5	14.7925	14.3052	14.5576	14.2056	14.1909	14.2286	14.1037	14.3727
ASMM10P046172	0.197818	0.340534	1.44957	up	protein_coding	NM_133997	CCDS24268.1	Apof	RefSeq	1930	chr10	+	128267996	128270151		chr10:128268669+128268769	CAAATATCTCTCCTATTCATAGGGCAGAGAAACAGGAGCAGGATTGTGGAACTACCGAAG	103161	Mm.26513	GO:0003674|GO:0005575|GO:0005576|GO:0006629|GO:0006641|GO:0006810|GO:0006869|GO:0008202|GO:0008203|GO:0033344|GO:0034362|GO:0034364	apolipoprotein F	165.875	128.459	7.37556	6.83994	240.974	130.998	150.714	140.813	111.544	68.164	228.95	105.179	7.54695	6.98968	8.0132	6.9524	6.8634	6.39424	7.5942	6.50791
ASMM10P005211	0.807812	0.867171	1.05322	up	protein_coding	NM_001160711	CCDS48939.1	Cd300lg	RefSeq	2732	chr11	+	102041510	102055617		chr11:102046203+102046853	CCAGAACCGACTTCTCCTGGTCTCCACCCGACAGTCGTCACGGCCAAACAGGGCAAGACA	52685	Mm.266885	GO:0005768|GO:0005886|GO:0016020|GO:0016021	CD300 antigen like family member G	227.306	235.278	7.85872	7.78392	177.853	269.481	186.466	275.424	211.848	162.639	229.694	336.93	7.11201	8.03883	8.35538	7.92867	7.77485	7.61389	7.59757	8.14938
ASMM10P052332	0.193247	0.336282	1.30323	up	protein_coding	NM_020036	CCDS26215.1	Calm4	RefSeq	936	chr13	+	3837756	3838671		chr13:3838608+3838671	GGAATGGGCGCTTCCTACCTCCCAGGGCTCTTATAACTCTTTAAATAAAAAGGATGCAAA	80796	Mm.21075	GO:0005509|GO:0046872	calmodulin 4	214.717	176.328	7.77516	7.39307	173.618	240.779	173.839	270.631	166.867	129.972	230.079	178.394	7.07703	7.87573	8.24948	7.89842	7.43987	7.29531	7.59949	7.23763
ASMM10P006821	0.0219243	0.0922148	1.35951	up	protein_coding	NM_009087	CCDS19876.1	Polr1d	RefSeq	907	chr5	+	147077345	147079086		chr5:147077683+147078534	TGGAAGACGATCAGGAGCTGGAGAGAAAAATATCAGGATTGAAGACCTCAATGGCTGAAG	20018	Mm.317557	GO:0003677|GO:0003899|GO:0005515|GO:0005634|GO:0005666|GO:0005736|GO:0006351|GO:0046983	polymerase (RNA) I polypeptide D	1663.37	1380.32	10.748	10.3049	2347.63	1583.94	945.564	1776.33	1536.63	1033.7	1641.52	1309.41	10.6888	10.6068	11.0746	10.6219	10.5351	10.2408	10.3503	10.0936
ASMM10P006835	0.167978	0.308263	1.84886	up	protein_coding	NM_009158	CCDS51574.1	Mapk10	RefSeq	7203	chr5	-	102907947	103211334		chr5:102913283-102926071	TCGCCTTCAGCACAGGTGCAGCAGTGAACAGCAGTGAGAGTCTCCCTCCATCCTCGTCTG	26414	Mm.39253	GO:0000166|GO:0004672|GO:0004674|GO:0004705|GO:0004705|GO:0004707|GO:0005515|GO:0005524|GO:0005634|GO:0005737|GO:0005739|GO:0005886|GO:0006468|GO:0007254|GO:0007254|GO:0007258|GO:0016020|GO:0016301|GO:0016310|GO:0016740|GO:0016772|GO:0023014	mitogen-activated protein kinase 10	31690.6	20862.1	15.0291	14.1424	15869.7	40183.7	24283.9	46425.2	16228.9	14151.8	29342.5	23725	13.4366	15.4299	15.7606	15.4892	13.8067	13.8962	14.5945	14.2723
ASMM10P016184	0.237784	0.382688	1.24884	up	protein_coding	ENSMUST00000113572	CCDS50116.1	Runx2	Ensembl	6463	chr17	-	44604000	44736648		chr17:44736588-44736648	GAAAAATTAACGCCAGTCGGAGCAGCCTGAGGCTCTCCCGCTTCTCAGCTTTAGCGTCGT	12393	Mm.391013	GO:0000790|GO:0001501|GO:0001649|GO:0001649|GO:0001958|GO:0002051|GO:0002062|GO:0002062|GO:0002063|GO:0002076|GO:0003677|GO:0003677|GO:0003682|GO:0003700|GO:0003700|GO:0005515|GO:0005524|GO:0005634|GO:0005634|GO:0005667|GO:0005737|GO:0006351|GO:0006355|GO:0006355|GO:0008134|GO:0008284|GO:0008284|GO:0019904|GO:0030217|GO:0030278|GO:0030509|GO:0032332|GO:0035115|GO:0040036|GO:0042475|GO:0042487|GO:…	runt related transcription factor 2	134.953	112.496	7.10132	6.78073	119.719	141.067	118.341	160.684	103.8	100.156	139.7	106.327	6.52483	7.09938	7.62868	7.15238	6.75849	6.92305	6.9163	6.52508
ASMM10P005506	0.201491	0.344533	1.31252	up	protein_coding	NM_001164611	CCDS49779.1	Smpd4	RefSeq	4542	chr16	+	17619353	17644830		chr16:17639847+17640125	TGTCAGAGAAGGCACCCTTCATCCAGGAAAACCTGCTGATGTACACCAAGCTGTTTGTGA	77626	Mm.34659	GO:0004767|GO:0005783|GO:0005783|GO:0005794|GO:0005794|GO:0005802|GO:0005802|GO:0006685|GO:0006685|GO:0016020|GO:0016021|GO:0016787|GO:0046475|GO:0046513|GO:0046872|GO:0050290|GO:0050290|GO:0071356	sphingomyelin phosphodiesterase 4	43.6854	31.9852	5.39591	5.00357	35.4812	44.1872	38.8579	56.2154	27.3942	22.3712	44.8823	33.2933	4.73344	5.37544	5.88528	5.5895	4.88842	4.85751	5.37186	4.89651
ASMM10P004154	0.00873929	0.057351	2.68611	up	protein_coding	NM_001025258	CCDS29379.1	Mbp	RefSeq	2075	chr18	+	82554462	82585637	NM_001025251, NM_001025254, NM_001025255	chr18:82579060+82584111	AATCTTTAAGCTGGGAGGAAGAGACAGCCGCTCTGGATCTCCCATGGCGAGACGCTGAGA	17196	Mm.252063	GO:0002020|GO:0005634|GO:0005737|GO:0005886|GO:0009636|GO:0016020|GO:0019911|GO:0033269|GO:0042552|GO:0042995|GO:0043025|GO:0043209|GO:0061024|GO:0071944	myelin basic protein	120.918	46.2522	6.86438	5.43886	195.887	84.2974	102.633	100.854	32.4445	30.3318	82.1518	40.0809	7.25572	6.33292	7.40657	6.4623	5.12383	5.2712	6.19701	5.1634
ASMM10P049734	0.458484	0.588404	1.17887	up	protein_coding	NM_027204	CCDS25737.1	Mrpl12	RefSeq	963	chr11	+	120484668	120488754		chr11:120484708+120484768	TAGCCGCTGCCTGTGGGGGCCACGGCTTGGACTCCGGGGGGCAGCGCTTCGCCTTGCCAG	56282	Mm.491127	GO:0003735|GO:0005622|GO:0005739|GO:0005739|GO:0005761|GO:0005762|GO:0005840|GO:0006390|GO:0006412|GO:0030529|GO:0045893	mitochondrial ribosomal protein L12	171.056	142.357	7.28875	7.05135	307.017	135.068	86.1622	155.975	118.386	118.389	227.211	105.441	7.8869	7.03689	7.12475	7.10647	6.9472	7.1618	7.58376	6.51263
ASMM10P031990	0.00608572	0.0485782	9.437	up	protein_coding	NM_008176	CCDS39143.1	Cxcl1	RefSeq	964	chr5	+	90891244	90893115		chr5:90891729+90891789	CGAGGCTTGCCTTGACCCTGAAGCTCCCTTGGTTCAGAAAATTGTCCAAAAGATGCTAAA	14825	Mm.21013	GO:0002237|GO:0002526|GO:0005125|GO:0005576|GO:0005615|GO:0005615|GO:0006954|GO:0006955|GO:0007204|GO:0008009|GO:0008083|GO:0010765|GO:0030593|GO:0043268	chemokine (C-X-C motif) ligand 1	8377.12	1203.87	12.9755	9.7372	3849.99	11804	4372.44	13482.1	1171.46	555.061	2699.82	389.156	11.383	13.5133	13.4457	13.56	10.1697	9.36427	11.0546	8.36023
ASMM10P041377	0.000593382	0.0192186	2.2561	up	protein_coding	NM_008408	CCDS52768.1	Stt3a	RefSeq	2697	chr9	-	36732412	36767578		chr9:36732796-36732962	TTATAAGAACAGCCGGATGGGGTTAGAATTGTCTGCAAGTTTTGCCCTGGACAATATGGG	16430	Mm.2863	GO:0004576|GO:0004579|GO:0005783|GO:0006486|GO:0016020|GO:0016021|GO:0016740|GO:0016757|GO:0018279|GO:0043686	STT3, subunit of the oligosaccharyltransferase complex, homolog A (S. cerevisiae)	6596.3	3257.07	12.6753	11.5015	10684.5	6006.27	2805.51	6888.96	3474.48	2303.93	4610.75	2639.11	12.8551	12.5206	12.7546	12.571	11.6826	11.3652	11.8373	11.1209
ASMM10P049677	0.172055	0.312957	1.1474	up	protein_coding	NM_001113488	CCDS25684.1	Sept9	RefSeq	2965	chr11	+	117332312	117362325		chr11:117332354+117332427	TCCTTGTTCCGAGGCCACAAAGCCCCTTTGATCCTCTGCTCGGCTCCGAGCCATGTGACC	53860	Mm.38450	GO:0000166|GO:0005525|GO:0005737|GO:0005856|GO:0007049|GO:0051301	septin 9	100.485	87.0342	6.62652	6.42816	104.333	105.312	68.6172	123.677	72.4729	77.5258	93.5182	104.62	6.31003	6.66463	6.76992	6.76152	6.26219	6.57162	6.37746	6.50137
ASMM10P014249	0.0589543	0.161507	1.522	up	protein_coding	NM_030266	CCDS35539.1	Inpp4a	RefSeq	5689	chr1	+	37299892	37410735		chr1:37410528+37410735	TGTACAGAACTGTTTCCTCTCCCGACACTTGGATTTGCCCAGCTTAGTGCATTTAAATAC	269180	Mm.5294	GO:0006798|GO:0016311|GO:0016316|GO:0016787|GO:0034597	inositol polyphosphate-4-phosphatase, type I	7610.69	5839.56	12.9583	12.3523	7464.48	8966.5	3777.01	10234.8	6806.66	5545.07	6271.61	4734.91	12.3406	13.1044	13.233	13.1551	12.6124	12.5727	12.2932	11.9308
ASMM10P006411	0.214816	0.357768	1.92326	up	protein_coding	NM_001271565		Armc3	RefSeq	2805	chr2	+	19199117	19310243		chr2:19300662+19309916	AGCAGATTGAGGTCCTTGCCAAGCACTGGCTGATAAAATCGGGGTAGGCTGCAGCCTGGT	70882	Mm.276696	GO:0003674|GO:0005575|GO:0008150	armadillo repeat containing 3	30.8639	15.0153	4.77024	3.82669	46.96	18.008	36.4582	22.0295	14.9715	22.371	17.7187	5	5.13935	4.00497	5.78214	4.1545	4.02679	4.85741	4.09722	2.32533
ASMM10P028071	0.722148	0.805172	1.23314	up	protein_coding	NM_007574	CCDS18811.1	C1qc	RefSeq	1063	chr4	-	136889801	136892914		chr4:136889860-136890599	GGAACCACCTAATGGTATTATTCCTGTGGCCATTTATCAATACCTTATGAGACTATTTTT	12262	Mm.439732	GO:0005164|GO:0005576|GO:0005581|GO:0006955|GO:0006958|GO:0016020|GO:0030853|GO:0045087|GO:0045650	complement component 1, q subcomponent, C chain	41895.7	22476.2	14.5615	14.2592	103041	29167.9	2041.84	33331.9	26797.8	17626	24899.8	20581.2	16.073	14.9335	12.2793	14.9602	14.4888	14.1581	14.3239	14.0659
ASMM10P006763	0.00750172	0.0533092	2.07969	up	protein_coding	NM_008729	CCDS27405.1	Ctnnd2	RefSeq	5959	chr15	+	30172592	31029343		chr15:30905838+30920711	GAGCTGGAAGGGCTGGGCTGAGGATGTGGCAGGCATGGCGTATGCCCTACGTTCACTGCC	18163	Mm.321648	GO:0001763|GO:0005634|GO:0006351|GO:0006355|GO:0007155|GO:0007275|GO:0007612|GO:0014069|GO:0030054|GO:0043005|GO:0048167	catenin (cadherin associated protein), delta 2	73.0182	31.5905	6.06717	5.0108	58.7769	92.1572	37.5793	103.56	35.4021	22.0706	31.943	36.9463	5.46952	6.4668	5.83308	6.49929	5.24892	4.83798	4.90985	5.04645
ASMM10P007841	0.874873	0.913957	1.03642	up	protein_coding	NM_025345	CCDS27973.1	Fopnl	RefSeq	1438	chr16	-	14299243	14317332		chr16:14304538-14311046	ATAACTCAATTCCTCTATTGTATGGAATTTTAGCCCATTTCTTGCGTGGTCCTCCAGATG	66086	Mm.42072	GO:0003674|GO:0005634|GO:0005737|GO:0005813|GO:0005815|GO:0005856|GO:0005932|GO:0030030|GO:0031514|GO:0034451|GO:0034453|GO:0042384|GO:0042995	Fgfr1op N-terminal like	291.864	271.159	8.01366	7.96204	567.62	224.423	130.719	244.692	229.429	203.037	435.456	216.713	8.7417	7.77452	7.77894	7.75948	7.89466	7.93863	8.49108	7.5238
ASMM10P006354	1.31876e-05	0.00647798	1.85388	up	protein_coding	NM_009798	CCDS18841.1	Capzb	RefSeq	1676	chr4	+	139192898	139291820	NM_001271405, NM_001271406	chr4:139287798+139291002	TGAATGAGATCTACTTTGGAAAAACAAAGGACATCGTCAACGGGCTGAGGTCTGTGCAGA	12345	Mm.2945	GO:0001669|GO:0003779|GO:0005515|GO:0005515|GO:0005737|GO:0005856|GO:0007010|GO:0008290|GO:0008290|GO:0014704|GO:0014704|GO:0016020|GO:0022604|GO:0030018|GO:0030018|GO:0030027|GO:0030030|GO:0030032|GO:0030036|GO:0030863|GO:0031115|GO:0031175|GO:0048487|GO:0048747|GO:0051015|GO:0051016|GO:0051693|GO:0071203|GO:0090036	capping protein (actin filament) muscle Z-line, beta	7087.17	4268.8	12.8065	11.9159	10590.3	6858.85	3007.94	7891.61	4007.41	3332.02	5469.77	4266.01	12.8416	12.7261	12.8738	12.7845	11.8894	11.8902	12.0861	11.798
ASMM10P031069	0.793356	0.856486	1.0469	up	protein_coding	NM_019875	CCDS19671.1	Abcb9	RefSeq	3334	chr5	-	124061856	124095798		chr5:124061870-124062923	GTCCTGGTTTCAAGATTTTGGGAGAACTGGGTCAATAAAGTGTACTACCTCTGACCTCTA	56325	Mm.254839	GO:0000166|GO:0001916|GO:0005524|GO:0005764|GO:0005765|GO:0005789|GO:0005886|GO:0006200|GO:0006810|GO:0015031|GO:0015197|GO:0015421|GO:0015440|GO:0015833|GO:0015833|GO:0016020|GO:0016021|GO:0016887|GO:0017111|GO:0022891|GO:0030176|GO:0042288|GO:0042605|GO:0042626|GO:0042803|GO:0042825|GO:0046978|GO:0046979|GO:0046980|GO:0055085	ATP-binding cassette, sub-family B (MDR/TAP), member 9	830.964	760.599	9.54395	9.47782	1301.03	841.258	268.732	912.839	902.303	626.288	681.029	832.778	9.85753	9.68615	8.9672	9.66492	9.80633	9.53284	9.1293	9.44284
ASMM10P030321	0.136591	0.270915	1.91281	up	protein_coding	NM_001042615	CCDS39071.1	Htra3	RefSeq	2211	chr5	-	35661558	35679782		chr5:35661601-35662264	TAAGTGGGGTCCATTGACTTAAAGTCCTTCTGAAATTTGTGCTTATTTATGCTTTTCCAT	78558	Mm.274255	GO:0001558|GO:0003824|GO:0004175|GO:0004252|GO:0005515|GO:0005520|GO:0005576|GO:0006508|GO:0006508|GO:0008233|GO:0008236|GO:0008236|GO:0016787|GO:0030512|GO:0030514	HtrA serine peptidase 3	96.0371	33.2699	6.01863	5.08293	244.88	55.6718	23.0118	60.5848	30.5997	26.5872	31.2603	44.6324	7.57021	5.71356	5.09326	5.69748	5.04285	5.08716	4.8804	5.32133
ASMM10P002150	0.578252	0.69131	1.12494	up	protein_coding	NM_133345	CCDS39632.1	Ing4	RefSeq	1617	chr6	+	125039847	125049264		chr6:125047589+125047792	AACTTGTGCGCACAAGTCCTGAGTATGGGATGCCCTCAGTGACCTTTGGCAGTGTCCACC	28019	Mm.262547	GO:0000123|GO:0003713|GO:0005634|GO:0006260|GO:0006473|GO:0006915|GO:0006978|GO:0007049|GO:0007050|GO:0008270|GO:0008285|GO:0016568|GO:0035064|GO:0043065|GO:0043966|GO:0043981|GO:0043982|GO:0043983|GO:0045892|GO:0045926|GO:0046872	inhibitor of growth family, member 4	179.402	165.502	7.44314	7.27329	290.607	142.534	122.258	162.209	169.11	130.545	247.497	114.853	7.81205	7.11687	7.68023	7.16341	7.45658	7.30104	7.70123	6.63431
ASMM10P008252	0.00472143	0.0428503	3.2452	up	protein_coding	NM_028015	CCDS27830.1	Cers5	RefSeq	2050	chr15	-	99735591	99772515		chr15:99736396-99738664	AGCCTTGAGCCGGGGAAAGGTGTCTAAGGATGACCGCAGTGATGTAGAGAGCAGCTCAGA	71949	Mm.390821	GO:0003677|GO:0003700|GO:0005634|GO:0005783|GO:0006355|GO:0006629|GO:0006665|GO:0016020|GO:0016021|GO:0016740|GO:0030148|GO:0043565|GO:0046513|GO:0046513|GO:0050291|GO:0050291	ceramide synthase 5	128.287	34.5597	6.8077	5.10939	260.604	76.4367	77.9746	98.1338	33.1007	30.2814	49.2821	25.5747	7.65775	6.18373	6.96836	6.42095	5.15139	5.26816	5.49805	4.51995
ASMM10P053390	0.257913	0.40269	1.68652	up	protein_coding	NM_001002775		4932416K20Rik	RefSeq	3556	chr8	+	104795236	104798792		chr8:104797109+104797170	ACCCACAATCCCTATTTCTCCTTTGGTTCTCCCTTCTGACTCTTTTCCTCCCTGTCAGGC	442809	Mm.444779		RIKEN cDNA 4932416K20 gene	4032.23	2678.3	11.97	11.2159	1733.46	5266.76	3138.19	5990.53	2264.35	1751.24	3825.33	2872.28	10.2484	12.3231	12.9386	12.3697	11.0967	10.9805	11.5502	11.2363
ASMM10P045505	0.0241966	0.0975131	2.93819	up	protein_coding	NM_001033541	CCDS30343.1	Gm5127	RefSeq	1809	chrX	+	106583185	106710557		chrX:106710472+106710557	GTATATATGGGAGATACTGGAGAGAAAGGAGGGGAAATACTGTAATCATATTATAATTCC	331493	Mm.249319	GO:0003674|GO:0004871|GO:0004930|GO:0005575|GO:0007165|GO:0007186|GO:0008150|GO:0016020|GO:0016021	predicted gene 5127	28.684	9.03083	4.73534	3.18041	27.0524	23.445	41.3966	22.842	12.5612	6.01598	5	12.5462	4.34895	4.40511	5.97841	4.20887	3.78544	3.138	2.33788	3.46031
ASMM10P031253	0.209135	0.352182	1.58496	up	protein_coding	NM_175362	CCDS51686.1	Card11	RefSeq	4112	chr5	-	140872998	141000596		chr5:140895940-140896066	TGATGATTCTTCAACCTCAGAAGAGTCTCCCGAAGACAGCAAGTACTTTCTGCCTTACCA	108723	Mm.46187	GO:0001819|GO:0005515|GO:0005622|GO:0005737|GO:0005886|GO:0005886|GO:0007165|GO:0016020|GO:0030890|GO:0031295|GO:0042101|GO:0042102|GO:0042981|GO:0043123|GO:0045061|GO:0045086|GO:0045121|GO:0045577|GO:0045580|GO:0050700|GO:0050776|GO:0050870|GO:0051092	caspase recruitment domain family, member 11	108.691	71.2951	6.72238	6.05793	61.7107	123.937	107.663	141.454	55.1971	40.7151	119.203	70.0656	5.53886	6.91068	7.47961	6.96039	5.88548	5.68413	6.71338	5.94874
ASMM10P035041	0.19748	0.340246	1.40836	up	protein_coding	NM_001252341	CCDS24163.1	Syt1	RefSeq	4836	chr10	-	108497649	109010975		chr10:108993851-108993917	TTCATATGTAGACACCTTACTCAACTGGCATTTGTTAGTCAAGTCTCCTCTGCATCCAAG	20979	Mm.289702	GO:0000149|GO:0001786|GO:0005215|GO:0005509|GO:0005509|GO:0005513|GO:0005515|GO:0005516|GO:0005543|GO:0005544|GO:0005544|GO:0005546|GO:0005737|GO:0005886|GO:0005886|GO:0006810|GO:0007269|GO:0008021|GO:0008021|GO:0008021|GO:0008022|GO:0016020|GO:0016021|GO:0016079|GO:0017075|GO:0017158|GO:0019905|GO:0030054|GO:0030141|GO:0030141|GO:0030276|GO:0030672|GO:0031045|GO:0031340|GO:0031410|GO:0042734|GO:…	synaptotagmin I	97.4505	66.5588	6.54059	6.04658	62.4453	120.596	72.1497	134.611	51.5577	56.2198	81.6468	76.8108	5.55581	6.87032	6.84672	6.88951	5.77972	6.13694	6.18808	6.08156
ASMM10P004717	0.113134	0.239963	1.17223	up	protein_coding	NM_001102409	CCDS49801.1	Kng2	RefSeq	1612	chr16	-	22985851	23029101		chr16:22986059-22988244	TTTCTCCTTTCCGGTCAGCCAAAGTACAAGAAACAAAAGCAGGAACAACTAGGCTCCTAC	385643	Mm.440414	GO:0004869|GO:0005102|GO:0005575|GO:0008150|GO:0010466|GO:0030414	kininogen 2	24725.1	25094	14.6418	14.4125	33917.2	25792.7	9980.64	29209.7	24900.3	21146.5	22797.9	31531.2	14.5317	14.7347	14.5356	14.765	14.3902	14.4009	14.1696	14.6893
ASMM10P000563	0.0204795	0.0889562	1.60288	up	protein_coding	NM_001128082	CCDS52461.1	Tspan32	RefSeq	1511	chr7	+	143005658	143019485		chr7:143011113+143015580	CCCCACCCAGTTTCTGTGTTGTGGGAAGAAATCTCCTTTTGGGCTTCTGGTGAGCACTGG	27027	Mm.28172	GO:0003674|GO:0005622|GO:0007010|GO:0007229|GO:0007596|GO:0007599|GO:0008285|GO:0009986|GO:0016020|GO:0016021|GO:0030886|GO:0042832|GO:0050688|GO:0070442|GO:0070527	tetraspanin 32	126.028	79.1836	6.9534	6.27274	172.017	128.813	83.2066	120.074	80.1715	68.9848	109.647	57.9311	7.06374	6.96765	7.06772	6.71449	6.39735	6.40978	6.5994	5.68442
ASMM10P051268	0.00634357	0.0491085	4.16396	up	protein_coding	NM_198023	CCDS49179.1	Rcor1	RefSeq	2725	chr12	+	111039797	111113386		chr12:111109899+111110010	TTACAAGAATGGGAAGCAGAACATGGGAAAGACGAGACCAATGGACCTGCTAACCAGAAA	217864	Mm.23808	GO:0001078|GO:0003677|GO:0003682|GO:0005515|GO:0005634|GO:0006351|GO:0006355|GO:0016568|GO:0017053|GO:0030218|GO:0044212|GO:0045654|GO:0045892|GO:0070933	REST corepressor 1	34.1953	7.69901	5.032	2.97405	32.9894	29.6065	43.0614	31.1238	5	11.375	8.99603	5.42496	4.63465	4.76346	6.04085	4.68906	2.3474	3.93984	3.17336	2.4356
ASMM10P037118	0.0160398	0.0787176	2.25295	up	protein_coding	NM_053088	CCDS21993.1	Ifitm5	RefSeq	734	chr7	-	140948961	140950239		chr7:140949050-140949448	ATGTGTATTTGATGCTGCCCCACTCAGATCCCTCAGACTTAACTTATAACCTAGAGGGTC	73835	Mm.389989	GO:0003674|GO:0005886|GO:0005886|GO:0007275|GO:0009607|GO:0016020|GO:0016021|GO:0030282|GO:0030500	interferon induced transmembrane protein 5	583.999	256.141	9.11452	7.94271	367.942	804.67	288.48	874.904	268.445	203.369	257.763	294.988	8.14594	9.62302	9.08637	9.60274	8.10844	7.94189	7.76125	7.95924
ASMM10P041044	0.00073466	0.0206373	5.89467	up	protein_coding	NM_030209	CCDS22714.1	Crispld2	RefSeq	4165	chr8	+	119992469	120052793		chr8:120052730+120052793	CATGAACAGGGCCACACTGGTTGTTGCTATGGTTTCAATAAAACGGATTTGATTTCTAAC	78892	Mm.264680	GO:0005539|GO:0005576|GO:0008201|GO:0030133|GO:0030198|GO:0031012	cysteine-rich secretory protein LCCL domain containing 2	476.772	67.9598	8.6108	6.05139	980.047	366.291	144.337	416.413	78.3971	58.7215	90.3246	44.396	9.4805	8.48862	7.941	8.53307	6.36766	6.1956	6.32945	5.31284
ASMM10P026430	0.413613	0.547069	1.46665	up	protein_coding	NM_008882	CCDS35827.1	Plxna2	RefSeq	11049	chr1	+	194619828	194816868		chr1:194801085+194801146	AGACATTACCACCAAAATAGAGGGTGACTGGAAGCGGCTTAACACACTGATGCATTACCA	18845	Mm.2251	GO:0004872|GO:0005622|GO:0005886|GO:0005887|GO:0007165|GO:0007166|GO:0007275|GO:0016020|GO:0016021|GO:0017154|GO:0017154|GO:0017154|GO:0021935|GO:0030334|GO:0051642|GO:0071526|GO:0071526	plexin A2	43.122	28.835	5.14672	4.59419	88.8625	31.8698	21.9077	29.848	25.9272	19.3628	59.8207	10.2292	6.07159	4.87626	5.01334	4.62567	4.81278	4.6599	5.76347	3.1406
ASMM10P034564	0.123527	0.254674	1.72342	up	protein_coding	NM_133737	CCDS20185.1	Lancl2	RefSeq	3657	chr6	+	57702454	57739449		chr6:57738905+57739024	GTGACTCTCCCCAGTATGTTTACTTATACTTGTTTGGTAGATACTATTATCTTTTTGACC	71835	Mm.274904	GO:0003824|GO:0005634|GO:0005737|GO:0005829|GO:0005886|GO:0009789|GO:0010314|GO:0016020|GO:0030864|GO:0032266|GO:0045892|GO:0070273	LanC (bacterial lantibiotic synthetase component C)-like 2	1775.53	1269.44	10.9108	10.1255	1374.3	2037.57	1620.35	2069.88	963.921	814.842	1988.94	1310.05	9.93644	10.9583	11.9114	10.8371	9.88757	9.90217	10.6173	10.0951
ASMM10P006099	0.200347	0.343337	1.60136	up	protein_coding	NM_001243238	CCDS56622.1	4930444P10Rik	RefSeq	717	chr1	-	16065978	16093041		chr1:16080944-16092973	TGCGGGGACGTGTCTCCTTCTCATCCGGGCTATTGAAAGAAGAGAAAATGTCAATGCTAT	75799	Mm.78557	GO:0003674|GO:0005575|GO:0008150	RIKEN cDNA 4930444P10 gene	103.722	64.9516	6.64207	5.96278	55.075	122.873	104.863	132.079	53.6258	39.7833	96.71	69.6874	5.37378	6.89749	7.43553	6.86149	5.84095	5.64969	6.4222	5.93827
ASMM10P024713	9.75627e-05	0.0100723	3.40844	up	protein_coding	NM_178598	CCDS35784.1	Tagln2	RefSeq	1382	chr1	+	172500245	172507375		chr1:172506755+172506910	TGTATATATATGTTTTAGCAGACATTCCCTGAGAGCCCCTGGATTGCTGAACTCCCCTCT	21346	Mm.271711	GO:0007517	transgelin 2	916.083	273.808	9.78824	8.01913	1579.03	759.963	475.626	849.713	252.9	222.146	380.421	239.766	10.1294	9.53861	9.92779	9.5572	8.02812	8.07504	8.29852	7.67484
ASMM10P004985	0.559593	0.67603	1.21293	up	protein_coding	NM_001136104	CCDS48404.1	Abl2	RefSeq	10402	chr1	+	156558786	156649619		chr1:156641231+156641541	TATGAACTCACGGGGCTTCCAGAGCAGGATAGGATGGCAATGACCCTTCCCAGGAACTGC	11352	Mm.329515	GO:0000166|GO:0000287|GO:0000287|GO:0004672|GO:0004713|GO:0004713|GO:0004715|GO:0005524|GO:0005737|GO:0005856|GO:0006468|GO:0007015|GO:0007155|GO:0010976|GO:0015629|GO:0016023|GO:0016301|GO:0016310|GO:0016740|GO:0016772|GO:0018108|GO:0018108|GO:0030036|GO:0030145|GO:0030145|GO:0046872|GO:0051017|GO:0051353|GO:0071300	v-abl Abelson murine leukemia viral oncogene 2 (arg, Abelson-related gene)	132.672	105.625	6.94011	6.66161	65.9672	167.053	95.5505	202.117	92.1871	71.6607	108.705	149.946	5.63971	7.34904	7.28853	7.48314	6.59335	6.4623	6.58793	7.00286
ASMM10P036143	0.155116	0.29297	1.46432	up	protein_coding	NM_001005232	CCDS21306.1	Dbx1	RefSeq	2096	chr7	-	49631498	49636835		chr7:49631655-49632783	GTTATTGTGAATGACCATAATGAAGGGCTGGCTGTGTCCCTCTCATTATTTTTCTCTGCA	13172	Mm.307176	GO:0000976|GO:0003677|GO:0003700|GO:0005634|GO:0006355|GO:0006357|GO:0006357|GO:0007275|GO:0021521|GO:0043565	developing brain homeobox 1	373.598	283.923	8.58379	8.03356	267.006	435.045	292.923	499.418	229.785	187.372	420.397	298.139	7.69248	8.73735	9.11438	8.79093	7.89842	7.82028	8.43967	7.97587
ASMM10P049186	0.00905258	0.0584439	2.07346	up	protein_coding	NM_199008	CCDS25243.1	Cox11	RefSeq	2259	chr11	+	90638183	90645977		chr11:90638432+90638552	GCGCAGGAGGACGAGTGGCGGCGGCGGAACAAGACGGTGCTCACCTACGTGGCCGCGGCC	69802	Mm.151940	GO:0005507|GO:0005515|GO:0005739|GO:0005743|GO:0016020|GO:0016021|GO:0033132	cytochrome c oxidase assembly protein 11	275.222	146.399	8.11925	7.06721	270.753	293.258	180.032	356.844	129.967	103.506	245.555	106.566	7.71155	8.16069	8.30238	8.30238	7.08169	6.96918	7.69008	6.52788
ASMM10P019294	0.0113551	0.0653523	2.23003	up	protein_coding	NM_008723	CCDS29865.1	Npm3	RefSeq	866	chr19	-	45747733	45749563	NR_002702	chr19:45747977-45748051	TGCTCCGTATGTTCCTGGACAAGTTCAAGAATGGTTTTCTCGATGAAGAGAATAGGGGGT	18150	Mm.1406	GO:0003676|GO:0005515|GO:0005634|GO:0005730|GO:0006364|GO:0009303	nucleoplasmin 3	450.925	230.4	8.88408	7.72701	377.956	490.816	353.265	581.665	210.285	162.489	361.643	187.182	8.18646	8.91073	9.42578	9.01335	7.76308	7.61276	8.2266	7.30562
ASMM10P009154	0.00989597	0.0608421	2.39159	up	protein_coding	NM_172541	CCDS19744.1	Tmem120a	RefSeq	1278	chr5	-	135735489	135744172		chr5:135736614-135736745	AATGGTTCCAGGATCAAAGGCTGGTGGGTTTTCCATCATTATGTGTCCACATTCCTGTCA	215210	Mm.11688	GO:0003674|GO:0005575|GO:0008150|GO:0016020|GO:0016021	transmembrane protein 120A	794.298	387.467	9.71988	8.46191	826.653	807.94	586.233	956.365	383.029	316.157	604.606	246.078	9.24863	9.62916	10.2777	9.72403	8.60699	8.56616	8.95794	7.71655
ASMM10P025421	0.000168857	0.0125571	1.84669	up	protein_coding	NM_026231	CCDS17847.1	Gstcd	RefSeq	2633	chr3	-	132982550	133091740		chr3:132982688-132982771	GTGACCAGAGCTAAACTCAAGGTAGTTGAGGTTTTATAGTTTTAACAATGTACCTTTTCT	67553	Mm.304899	GO:0005515|GO:0005575|GO:0008150	glutathione S-transferase, C-terminal domain containing	143.261	74.4035	7.09895	6.21401	208.733	136.639	76.0978	151.572	79.7772	57.1747	82.0197	78.6422	7.3456	7.05242	6.93154	7.06622	6.39114	6.15834	6.1943	6.11226
ASMM10P001381	0.291552	0.43489	1.22793	up	protein_coding	NM_024216	CCDS19647.1	Gpn3	RefSeq	1425	chr5	+	122372507	122382769	ENSMUST00000127608	chr5:122380081+122381189	TTCCTTGTTGATTCTCAGTTCATGGTGGAGTCATTCAAGTTTATCTCCGGCATCCTGGCA	68080	Mm.266328	GO:0000166|GO:0003674|GO:0005525|GO:0008150|GO:0043234	GPN-loop GTPase 3	246.515	225.237	7.9749	7.67867	324.751	212.651	194.414	254.243	198.959	141.923	365.111	194.956	7.96637	7.69434	8.42474	7.81413	7.68536	7.4214	8.24162	7.3663
ASMM10P035235	0.0380268	0.125671	2.66391	up	protein_coding	NM_001033474	CCDS36060.1	Atxn7l3b	RefSeq	3607	chr10	-	112925427	112929026		chr10:112928030-112928766	AACTGTCCTCGGTACACAGGTGAGCAGCTGTGTACCCAGCCTATACAATTCTATTTGTTT	382423	Mm.431239	GO:0003674|GO:0005575|GO:0008150	ataxin 7-like 3B	447.224	227.185	8.81362	7.40008	657.266	390.568	279.692	461.369	145.467	126.363	547.85	89.0606	8.94658	8.59082	9.0325	8.6846	7.2451	7.25727	8.81262	6.28531
ASMM10P040772	0.0271655	0.103919	1.99972	up	protein_coding	NM_008610	CCDS22523.1	Mmp2	RefSeq	3070	chr8	+	92827327	92853420		chr8:92850164+92850235	TAAGCTCATCGCAGACTCCTGGAATGCCATCCCTGATAACCTGGATGCCGTCGTGGACCT	17390	Mm.29564	GO:0001525|GO:0001541|GO:0001666|GO:0001666|GO:0001955|GO:0001957|GO:0001968|GO:0004222|GO:0005576|GO:0005578|GO:0005615|GO:0005634|GO:0005737|GO:0005739|GO:0005886|GO:0006508|GO:0006979|GO:0007162|GO:0007566|GO:0008233|GO:0008237|GO:0008270|GO:0009612|GO:0014012|GO:0016020|GO:0016477|GO:0016787|GO:0030017|GO:0030335|GO:0030574|GO:0030574|GO:0031012|GO:0042493|GO:0042542|GO:0043065|GO:0043627|GO:…	matrix metallopeptidase 2	416.258	184.533	8.46692	7.46712	752.928	371.672	123.245	417.19	129.708	203.538	197.093	207.793	9.1235	8.51513	7.69238	8.53668	7.07973	7.94335	7.38661	7.4588
ASMM10P003893	0.00956793	0.0600828	3.20918	up	protein_coding	NM_001164222	CCDS49335.1	Col4a3bp	RefSeq	5285	chr13	+	96542734	96640167		chr13:96616537+96624694	GTCGGGACGCATAGATTTGTACAAAAGGTTGAAGAAATGGTACAGAACCACATGAACTAT	68018	Mm.24125	GO:0000902|GO:0001701|GO:0003007|GO:0005634|GO:0005737|GO:0005739|GO:0005783|GO:0005794|GO:0005829|GO:0006672|GO:0006810|GO:0006869|GO:0006936|GO:0007029|GO:0007165|GO:0008283|GO:0008289|GO:0016301|GO:0016310|GO:0034976|GO:0035620|GO:0035621|GO:0048471|GO:0055088|GO:0070273|GO:0070584|GO:0097001	collagen, type IV, alpha 3 (Goodpasture antigen) binding protein	47.883	15.9808	5.52819	3.84599	55.3873	41.13	38.5326	56.482	11.5247	11.0184	32.8676	8.51265	5.38223	5.26083	5.87302	5.59668	3.66496	3.89898	4.94954	2.87046
ASMM10P008848	8.63305e-05	0.00998887	11.3649	up	protein_coding	NM_145133	CCDS38628.1	Tifa	RefSeq	2164	chr3	+	127789912	127798389		chr3:127790176+127791472	AAGTCCCCAGGAGAGGAGACAAGGCTCAGGAGTCCTGATCTAGCTGTGGCCACTGGAAGA	211550	Mm.31852	GO:0005515|GO:0007249	TRAF-interacting protein with forkhead-associated domain	298.476	25.8035	8.18675	4.68023	192.935	376.911	188.941	435.115	22.9995	18.1698	40.2764	21.7685	7.23459	8.53534	8.37832	8.59873	4.64098	4.57352	5.22221	4.28422
ASMM10P024404	0.0079536	0.0548248	3.91981	up	protein_coding	NM_172647	CCDS15496.1	F11r	RefSeq	2482	chr1	+	171437560	171464593		chr1:171461852+171461912	TTCTCCTTGGACTCTTGATTTTTGGCGTCTGGTTTGCCTATAGCCGTGGATACTTTGAAA	16456	Mm.294882	GO:0005515|GO:0005886|GO:0005923|GO:0007155|GO:0016020|GO:0016021|GO:0019048|GO:0030054|GO:0030855	F11 receptor	1633.51	567.289	10.7893	8.81856	1721.81	1616.02	1342.37	1853.86	458.035	307.949	1208.56	294.616	10.2397	10.6344	11.5996	10.6835	8.85253	8.53117	9.93254	7.95799
ASMM10P007394	0.207739	0.350542	1.48112	up	protein_coding	NM_015822	CCDS27315.1	Fbxl3	RefSeq	4265	chr14	-	103080238	103099509		chr14:103095492-103099161	CCGGCAGCAGGATGAAACGAGGAGGAAGAGATAGTGACCAGGACTCTGCTGAGGAAGGCA	50789	Mm.214746	GO:0004842|GO:0004842|GO:0005515|GO:0005634|GO:0005737|GO:0005829|GO:0016567|GO:0019005|GO:0031146|GO:0031146|GO:0042752|GO:0042752|GO:0043153|GO:0043161|GO:0048511	F-box and leucine-rich repeat protein 3	41.4501	25.8073	5.25567	4.68898	60.4671	29.5303	46.7682	29.0348	17.7458	19.7426	35.9195	29.8214	5.5113	4.75833	6.17222	4.58084	4.26355	4.68725	5.06583	4.7393
ASMM10P044873	0.0560353	0.156794	1.76634	up	protein_coding	NM_009481	CCDS40875.1	Usp9x	RefSeq	11903	chrX	+	13071497	13173327		chrX:13160796+13160856	ATGCTTGTGTCCTTAGATGAAGGTCCTGGCCCTCCAATTAAATATCAGTATGCTGAATTA	22284	Mm.242646	GO:0004221|GO:0005515|GO:0005737|GO:0005737|GO:0006508|GO:0006511|GO:0007049|GO:0007059|GO:0007067|GO:0007179|GO:0008233|GO:0008234|GO:0016579|GO:0016787|GO:0030509|GO:0045177|GO:0051301|GO:0070410	ubiquitin specific peptidase 9, X chromosome	514.84	343.605	9.11055	8.28979	572.378	453.618	494.855	538.508	297.266	226.856	546.868	303.429	8.75295	8.79617	9.99642	8.89669	8.24534	8.10043	8.80984	8.00356
ASMM10P008286	0.342993	0.482657	1.15676	up	protein_coding	NM_028189	CCDS22405.1	B3gnt3	RefSeq	2103	chr8	-	71691719	71701800		chr8:71693850-71701717	GGTCGCCCAGGCTCCGCCCCCACGCCATGCGGCTGCCAAGGCAGAGCCCCTACGAGATCC	72297	Mm.290837	GO:0003674|GO:0005575|GO:0005794|GO:0006486|GO:0008150|GO:0008378|GO:0016020|GO:0016021|GO:0016740|GO:0016757	UDP-GlcNAc:betaGal beta-1,3-N-acetylglucosaminyltransferase 3	223.153	204.664	7.83794	7.62784	204.507	249.193	170.978	267.933	197.493	182.907	237.099	201.155	7.3194	7.92641	8.22123	7.8847	7.67354	7.78548	7.64112	7.41123
ASMM10P008564	0.585901	0.697383	1.04686	up	protein_coding	NM_030709	CCDS52789.1	Tmprss5	RefSeq	2070	chr9	+	49102778	49117587		chr9:49102823+49106070	GACTCATATGCCCTGGTGTGGGGCTGCTGGATCTTCAACCACTATTTCTCCAGAGTCCAA	80893	Mm.72799	GO:0003824|GO:0004252|GO:0005044|GO:0005886|GO:0006508|GO:0008233|GO:0008236|GO:0016020|GO:0016021|GO:0016787|GO:0043025	transmembrane protease, serine 5 (spinesin)	115.909	106.602	6.78313	6.71706	154.751	124.397	57.8561	126.633	113.343	87.2261	109.538	116.303	6.91026	6.91761	6.50574	6.79892	6.88555	6.73116	6.59836	6.65318
ASMM10P055509	0.270225	0.414213	1.67966	up	protein_coding	NM_175135	CCDS18524.1	Eif2b3	RefSeq	3754	chr4	+	117019407	117073260		chr4:117070763+117070823	GAACTCTGTCACCGTGGAAGAAGGGTATGTCTCCCTCTGTGCCTTTTTGAGCAAGGCTTC	108067	Mm.34612	GO:0003743|GO:0005085|GO:0005085|GO:0005737|GO:0005851|GO:0006413|GO:0006417|GO:0008135|GO:0009408|GO:0009749|GO:0014003|GO:0032057|GO:0043434|GO:0051716	eukaryotic translation initiation factor 2B, subunit 3	4180.9	2799.48	12.0069	11.2588	1747.8	5580.81	3036.36	6358.64	2333.87	1627.34	4174.89	3061.82	10.2615	12.4102	12.8887	12.4674	11.1295	10.8788	11.6944	11.3324
ASMM10P015962	0.240986	0.386034	1.18266	up	protein_coding	NM_001204973	CCDS28641.1	Brd2	RefSeq	4685	chr17	-	34112018	34122607		chr17:34122439-34122566	GTCTCGGGACACAGGTCTGGGCCTTGCAGTCCCTGTGACCCCGTTCACGACCCTCCGCAG	14312	Mm.3444	GO:0003682|GO:0005634|GO:0005737|GO:0006334|GO:0006351|GO:0006355|GO:0006357|GO:0016568|GO:0070577	bromodomain containing 2	53.2497	42.0388	5.66285	5.42082	47.1618	60.2186	36.561	69.0577	35.0073	37.3515	47.9252	47.8713	5.14769	5.82935	5.78873	5.88563	5.2334	5.56169	5.46255	5.42563
ASMM10P003205	0.37411	0.510434	1.62137	up	protein_coding	NM_175074	CCDS52873.1	Hmgn3	RefSeq	882	chr9	-	83109941	83146607		chr9:83110382-83111033	CTGGAGAGGAAGGCACAGAGAACTGAATCTATAGAAAAGGAGGGAGAGTGAATTGTCGTG	94353	Mm.244426	GO:0000785|GO:0003677|GO:0003682|GO:0003682|GO:0005634|GO:0005634|GO:0006357|GO:0016568|GO:0031492|GO:0045944|GO:0045944|GO:0051091|GO:0061178	high mobility group nucleosomal binding domain 3	73.5818	27.9167	5.4694	4.77218	198.251	41.0962	12.3491	42.6311	25.5203	28.6947	41.1953	16.2566	7.27418	5.25912	4.17179	5.17249	4.78939	5.194	5.25304	3.8523
ASMM10P055295	0.145483	0.281619	1.75605	up	protein_coding	NM_021309	CCDS38476.1	Sh2d2a	RefSeq	4758	chr3	+	87846754	87855722		chr3:87851815+87851875	CAGGGCCAGGCCCAGGCCTCAGGACACACAGAGAAAGTATGGGCCTCCCAACAGAAGGCG	27371	Mm.86361	GO:0005070|GO:0005515|GO:0005737|GO:0005886|GO:0008283|GO:0016020|GO:0017124	SH2 domain protein 2A	92.9399	51.0279	6.49894	5.68661	56.3566	90.2585	128.432	96.7124	42.1302	44.2696	58.5299	59.1817	5.40703	6.43552	7.75178	6.40144	5.49063	5.80663	5.73462	5.71457
ASMM10P021696	0.283935	0.427728	1.32303	up	protein_coding	NM_009976	CCDS16852.1	Cst3	RefSeq	748	chr2	-	148871731	148875468		chr2:148871899-148872043	AGGATCATGCAGACTGTTCCTTACTTGTGCTCCTTCCCTATAGTGTTTCATCTCGCAGAA	13010	Mm.4263	GO:0001540|GO:0002020|GO:0004866|GO:0004869|GO:0005576|GO:0005604|GO:0005615|GO:0005737|GO:0005764|GO:0005771|GO:0005783|GO:0006952|GO:0006979|GO:0008284|GO:0010466|GO:0010951|GO:0030414|GO:0030424|GO:0031965|GO:0031982|GO:0042995|GO:0043025|GO:0043067|GO:0043206|GO:0043292|GO:0045740|GO:0048471|GO:0060311|GO:0060548	cystatin C	33497.8	27010.1	14.871	14.4672	66087.7	28199.5	7847.68	31856.2	28424.5	22762.5	39138.6	17715.1	15.4476	14.8819	14.2472	14.9073	14.5736	14.5114	14.969	13.8147
ASMM10P015068	0.74129	0.818963	1.06955	up	protein_coding	NM_001033539	CCDS28116.1	Bex6	RefSeq	983	chr16	+	32179799	32186944		chr16:32183977+32184087	AATCTACAGAAGACCAGCTGAGACAACTAGCCTCGTGGGATGAGTAACTACCAGATTCTT	328660	Mm.441006	GO:0003674|GO:0005737|GO:0008150	brain expressed gene 6	163.186	148.347	7.25376	7.15676	279.087	138.379	88.4357	146.842	160.826	146.923	181.178	104.46	7.75637	7.07153	7.16994	7.01722	7.38371	7.46925	7.27488	6.49918
ASMM10P013880	0.190962	0.33398	1.15832	up	protein_coding	NM_001253813		Ano6	RefSeq	5725	chr15	+	95790842	95975472		chr15:95830646+95830706	ATGTTCCTGACTCCAGGAGGCCTTTTCTGGCTCCTCATACTCCTCTACCATCCGGTCTGG	105722	Mm.38087	GO:0002543|GO:0005227|GO:0005229|GO:0005244|GO:0005254|GO:0005622|GO:0005886|GO:0006810|GO:0006811|GO:0006821|GO:0007596|GO:0016020|GO:0016021|GO:0017121|GO:0034707|GO:0097045|GO:1902476	anoctamin 6	212.492	197.588	7.76557	7.55353	231.355	234.011	156.77	227.833	162.922	146.764	235.948	244.72	7.48921	7.84107	8.07266	7.65935	7.40227	7.46819	7.636	7.70767
ASMM10P008322	0.199578	0.342529	1.93932	up	protein_coding	NM_028506		Ccdc30	RefSeq	2730	chr4	-	119322892	119383834		chr4:119359706-119383670	TCTTCAATCCATCGCTGCTGACTGACAGTATCTAACATCTGGAGAGAAAACAAGCTGCCA	73332	Mm.425204	GO:0003674|GO:0005575|GO:0008150	coiled-coil domain containing 30	57.5383	22.4623	5.46056	4.50502	17.5053	101.395	26.9711	84.2818	22.1184	16.5865	17.1732	33.9709	3.72278	6.6098	5.32189	6.18779	4.58065	4.45929	4.05569	4.92444
ASMM10P042868	0.0396097	0.128509	2.51935	up	protein_coding	NM_019651	CCDS23215.1	Ptpn9	RefSeq	4087	chr9	+	56994967	57062807		chr9:57059944+57060061	TGAGAGTGGTCAGAAACCAGCAGAGTATGGCTGTAGGCAACCTGGGAGCTCGCTCCAAAG	56294	Mm.325643	GO:0004721|GO:0004725|GO:0005515|GO:0005737|GO:0006470|GO:0016311|GO:0016787|GO:0016791|GO:0035335	protein tyrosine phosphatase, non-receptor type 9	74.1043	31.6535	6.16962	4.83657	94.4365	59.9679	87.3676	54.645	26.3251	18.9661	62.7346	18.5882	6.15888	5.82166	7.14955	5.54839	4.83295	4.6325	5.82838	4.05245
ASMM10P004536	0.0585296	0.160835	1.50595	up	protein_coding	NM_001080932	CCDS36393.2	Foxk2	RefSeq	5032	chr11	+	121259986	121309896		chr11:121299798+121306767	GTGAACAATGCAGCAGCAAGTCCTCTCCATATGTTGGCCACCCATGCATCAGCATCGGCA	68837	Mm.209750	GO:0000287|GO:0000287|GO:0003677|GO:0003700|GO:0005634|GO:0005634|GO:0006351|GO:0006355|GO:0007389|GO:0008301|GO:0009790|GO:0009888|GO:0043231|GO:0043565|GO:0046872	forkhead box K2	165.825	114.615	7.37158	6.78091	132.095	192.489	121.48	217.236	94.2763	83.9155	123.787	156.48	6.67382	7.55297	7.67187	7.58769	6.62246	6.67847	6.76301	7.05969
ASMM10P005512	0.00994203	0.0609375	1.56611	up	protein_coding	NM_001164662	CCDS52262.1	Cyfip1	RefSeq	6465	chr7	+	55842070	55932633		chr7:55897977+55899914	ACCTTTGGTGAAACACTGCAGCAGTGCTGTGACCTTTCCCAGCTGTGGTTCCGAGAGTTC	20430	Mm.37249	GO:0003779|GO:0005515|GO:0005522|GO:0005737|GO:0005845|GO:0007275|GO:0007399|GO:0008360|GO:0030027|GO:0030032|GO:0030054|GO:0030154|GO:0042995|GO:0043005|GO:0045202|GO:0048471|GO:0048675	cytoplasmic FMR1 interacting protein 1	118.969	78.0072	6.86341	6.21622	156.128	116.967	73.8448	128.937	58.9389	49.8754	118.074	85.1408	6.92523	6.81997	6.88408	6.82435	5.97208	5.96749	6.70153	6.22377
ASMM10P043407	0.105255	0.229374	1.72643	up	protein_coding	NM_183103	CCDS23576.2	Prss46	RefSeq	1257	chr9	+	110844505	110856522		chr9:110844574+110844634	ACGGTCTTCTCTCCTCTCCACTTGCTTCTGCCAGACTTAATAGTCTGCCCTATATGGAAG	74306	Mm.87419	GO:0003674|GO:0003824|GO:0004252|GO:0005575|GO:0006508|GO:0008150|GO:0008233|GO:0008236|GO:0016020|GO:0016021|GO:0016787	protease, serine 46	2810.71	1953.25	11.5551	10.7673	2051.94	3347.33	2271.94	3571.64	1600.91	1337.83	2708.56	2165.71	10.5047	11.6629	12.4369	11.6159	10.5895	10.5877	11.0589	10.8332
ASMM10P000343	0.202897	0.345877	1.71758	up	protein_coding	NM_172830	CCDS29154.1	Slc4a9	RefSeq	2945	chr18	+	36528151	36544608		chr18:36531528+36531969	TGAAGGTGCCCAGAGATTACAGCCTGGATTATCTGCCCTTCCGCCTATGGGTCGGCATCT	240215	Mm.135463	GO:0006820|GO:0015301|GO:0016323|GO:0045177|GO:0045177	solute carrier family 4, sodium bicarbonate cotransporter, member 9	1288.62	836.673	10.3244	9.54407	586.845	1700.38	937.855	1929.41	619.736	503.113	1238.55	985.295	8.79144	10.7084	11.0557	10.7422	9.28361	9.22904	9.97068	9.69293
ASMM10P000239	0.0101784	0.0617734	4.16532	up	protein_coding	NM_020266	CCDS15068.1	Dnajb2	RefSeq	1881	chr1	+	75236422	75245692		chr1:75237537+75239507	AATTTAAGGAGGTGGCAGAGGCCTATGAAGTACTATCTGACAGAAGTGGTCCTTCTCGAT	56812	Mm.489660	GO:0000502|GO:0008285|GO:0016234|GO:0030308|GO:0030433|GO:0030544|GO:0031398|GO:0031593|GO:0032436|GO:0070628|GO:0090084|GO:0090086	DnaJ (Hsp40) homolog, subfamily B, member 2	106.065	26.5898	6.6586	4.60017	54.5265	129.074	98.1516	142.507	15.6972	16.9846	52.699	20.9784	5.35936	6.96993	7.33308	6.97201	4.09386	4.488	5.59163	4.2272
ASMM10P052597	0.196409	0.339183	1.68844	up	protein_coding	NM_011452	CCDS26432.1	Serpinb9b	RefSeq	1930	chr13	+	33027413	33040558		chr13:33038016+33038127	ATGTTTGCCTTTGTGGATGAGTTGCCAGCTAGATTGCTGATAATGCCCTATGAAGGCATG	20706	Mm.45371	GO:0004867|GO:0005515|GO:0005737|GO:0010951|GO:0019835|GO:0030162	serine (or cysteine) peptidase inhibitor, clade B, member 9b	49.6105	22.0485	5.26928	4.51359	31.0773	72.384	13.348	81.6328	17.2388	24.2751	22.4049	24.2751	4.54793	6.1049	4.28475	6.13955	4.22565	4.9648	4.42033	4.44359
ASMM10P016748	0.816588	0.87321	1.08901	up	protein_coding	NM_134191	CCDS28426.1	Vmn1r226	RefSeq	897	chr17	+	20687507	20688404		chr17:20688201+20688404	CCACACACAACATCTTGACTCTGGTTTGTACATTTCTAGCATTTTATACTCTCTCTTCAA	171225	Mm.377184	GO:0005550|GO:0005887|GO:0007186|GO:0016503|GO:0019236	vomeronasal 1 receptor 226	28.8557	23.6686	4.7194	4.59638	16.8398	24.4648	41.4513	32.6671	17.4452	23.3125	22.1354	31.7814	3.66128	4.47268	5.98034	4.76329	4.23961	4.9129	4.40278	4.83025
ASMM10P019224	0.000254082	0.0146372	1.99366	up	protein_coding	NM_199447	CCDS29814.1	Rrp12	RefSeq	4344	chr19	-	41862850	41896153		chr19:41862864-41863312	TCTGCGTGTGTAAGATCTGCTCTAACCAGGCGTAGAATAAATGTGCATGACCATGTTTCA	107094	Mm.276044	GO:0003674|GO:0005575|GO:0005634|GO:0008150|GO:0016020|GO:0016021	ribosomal RNA processing 12 homolog (S. cerevisiae)	3989.11	2214.52	11.9629	10.9674	4648.87	4543.22	1643.26	5121.09	2056.46	1521.51	2560.97	2719.16	11.6795	12.1033	11.9396	12.129	10.9656	10.7728	10.9763	11.1551
ASMM10P039484	0.172149	0.313034	1.63822	up	protein_coding	NM_008841	CCDS22381.1	Pik3r2	RefSeq	3159	chr8	-	70768180	70776712		chr8:70769694-70769765	AAGTCTCGCATCGCGGAGATACACGAAAGCCGCACGAAGTTGGAGCAGGATCTGCGGGCG	18709	Mm.12945	GO:0005515|GO:0005622|GO:0005942|GO:0007165|GO:0008286|GO:0016303|GO:0030971|GO:0035014|GO:0042325	phosphatidylinositol 3-kinase, regulatory subunit, polypeptide 2 (p85 beta)	41.9718	27.0006	5.30724	4.59511	59.1043	31.356	40.7914	36.6356	22.5362	14.3173	54.6962	16.4525	5.47833	4.85027	5.95621	4.94414	4.60927	4.25489	5.64505	3.87123
ASMM10P011319	0.0194696	0.0868212	1.45711	up	protein_coding	NM_027581	CCDS49539.1	Lrrc63	RefSeq	2519	chr14	-	75084302	75130883		chr14:75084319-75084986	GCACCCTCCTCAATGCCAACCGGCTGGTTTTCTTCTGAGAATAAAAGATTAATTGCAAAC	70859	Mm.320289	GO:0003674|GO:0005575|GO:0008150	leucine rich repeat containing 63	386.156	276.066	8.58136	8.03825	413.221	425.776	207.387	498.241	202.722	274.018	302.259	325.263	8.31262	8.70546	8.5209	8.78645	7.71098	8.36275	7.97696	8.10229
ASMM10P002198	0.192373	0.335445	1.47163	up	protein_coding	NM_029565	CCDS18432.1	Tmem59	RefSeq	1562	chr4	+	107178629	107200996		chr4:107178922+107185777	CTACCCGAAGGAAGAGGAGTTATACGCATGCCAGAGAGGCTGCAGGCTGTTTTCAATTTG	56374	Mm.291192	GO:0004175|GO:0005764|GO:0005768|GO:0005770|GO:0005794|GO:0005886|GO:0006914|GO:0010508|GO:0016020|GO:0016021	transmembrane protein 59	2746.48	2313.78	11.3997	10.8423	4419.41	2494.9	1210.06	2861.53	1715.97	1374.86	4800.98	1363.3	11.5952	11.2564	11.44	11.3072	10.6888	10.6303	11.8982	10.1518
ASMM10P001238	0.238039	0.382923	1.7454	up	protein_coding	NM_153805	CCDS15867.1	Pkn3	RefSeq	2948	chr2	+	30078765	30091019		chr2:30080076+30080574	CACCCCCAAGGAGAGGAAGCTCCTGGCGGCTGCCCAGCAGATGTTAAAGGACAGTCAACT	263803	Mm.233843	GO:0000166|GO:0004672|GO:0004674|GO:0004697|GO:0005524|GO:0005575|GO:0005634|GO:0005737|GO:0006468|GO:0007165|GO:0010631|GO:0016301|GO:0016310|GO:0016740|GO:0016772	protein kinase N3	78.5113	30.6829	5.70271	4.89916	211.698	34.5936	28.4115	39.3414	16.5299	25.5727	41.114	39.5147	7.36399	4.99729	5.39684	5.05273	4.16562	5.03693	5.24944	5.14465
ASMM10P004217	0.189673	0.332777	1.77065	up	protein_coding	NM_001033163	CCDS28615.1	Ephx3	RefSeq	2416	chr17	-	32183769	32189463		chr17:32188848-32189013	TTTCTAACCCTCAGGGTGAGTGTTCCTCCCGTGAAGAGTTCCGGCCTGCGTCTGCACTAT	71932	Mm.176240	GO:0003674|GO:0003824|GO:0005575|GO:0005576|GO:0008150|GO:0016787	epoxide hydrolase 3	793.823	497.002	9.61697	8.79269	349.53	1033.27	634.413	1158.08	345.962	325.841	798.602	517.601	8.07615	9.98359	10.4055	10.0027	8.45997	8.61772	9.3457	8.74737
ASMM10P029267	0.0086837	0.057214	2.23259	up	protein_coding	NM_027250	CCDS18449.1	Selrc1	RefSeq	2876	chr4	+	108328151	108340718		chr4:108340658+108340718	GTGATCTCTTGAGTTGGAGGCCATTTAGGGTTAGATATAACAACTTTGTCATGAAAAACC	69893	Mm.28354	GO:0003674|GO:0005575|GO:0008150	Sel1 repeat containing 1	76.4392	32.5536	6.19382	5.0351	78.2981	87.1545	45.6923	94.6121	35.3347	37.8757	35.5226	21.4816	5.88797	6.38352	6.13564	6.36815	5.24477	5.58106	5.05032	4.26428
ASMM10P007780	0.0160971	0.0788447	4.04419	up	protein_coding	NM_023668	CCDS24870.1	Ndel1	RefSeq	2387	chr11	-	68821445	68853131		chr11:68822643-68829914	GCCCAAGGTCAGGGCGAGCAACTTTCTTCCATAAAGGGGCAGTAAATGGCTTTGATCCAG	83431	Mm.31979	GO:0000226|GO:0000775|GO:0000776|GO:0001764|GO:0001833|GO:0005515|GO:0005635|GO:0005694|GO:0005737|GO:0005813|GO:0005813|GO:0005815|GO:0005856|GO:0005871|GO:0005874|GO:0005875|GO:0006810|GO:0007059|GO:0007100|GO:0007100|GO:0007275|GO:0007399|GO:0008017|GO:0008090|GO:0010975|GO:0010975|GO:0016477|GO:0021799|GO:0021955|GO:0030154|GO:0030424|GO:0030424|GO:0031175|GO:0031252|GO:0032403|GO:0032864|GO:…	nuclear distribution gene E-like homolog 1 (A. nidulans)	299.507	87.0075	8.28842	6.27257	229.029	254.014	431.102	283.883	68.8184	58.8937	169.068	51.2501	7.47311	7.94901	9.7559	7.97567	6.1898	6.19991	7.18125	5.51931
ASMM10P048626	0.00510069	0.044484	9.07068	up	protein_coding	NM_009021	CCDS24784.1	Rai1	RefSeq	7348	chr11	+	60105012	60199195	ENSMUST00000149770	chr11:60105064+60105176	TCTCTCGGGCTCCCGCGGGCATCAGGCAGGCCCGGCAGGGTGCGCGGTCAGGGCCCGCTA	19377	Mm.296366	GO:0001501|GO:0005634|GO:0005737|GO:0006357|GO:0008270|GO:0040015|GO:0046872	retinoic acid induced 1	80.1999	6.39408	5.80039	2.61918	26.3561	122.18	20.8355	151.428	5	5	10.5763	5	4.31088	6.88909	4.93673	7.06485	2.3474	2.40026	3.40371	2.32533
ASMM10P049730	0.189167	0.332305	1.61647	up	protein_coding	NM_172802	CCDS25731.1	Fscn2	RefSeq	1718	chr11	+	120361533	120368173		chr11:120368103+120368173	TACTGAGGACTCACAGGGGGTCAACCCCAGAGCCCACCGACCCAGCATTAAACCTTTGTT	238021	Mm.481403	GO:0003779|GO:0005737|GO:0005856|GO:0015629|GO:0030674|GO:0032420|GO:0042462|GO:0042995|GO:0051015	fascin homolog 2, actin-bundling protein, retinal (Strongylocentrotus purpuratus)	155.203	97.883	7.27719	6.58435	92.7029	165.081	180.938	182.089	75.317	98.8698	93.1358	124.209	6.13347	7.3312	8.30969	7.33442	6.31476	6.90471	6.3717	6.74622
ASMM10P034821	0.0642516	0.169971	2.10088	up	protein_coding	NM_133933	CCDS20332.1	Rpn1	RefSeq	3642	chr6	+	88084472	88105304		chr6:88102062+88102220	ACTTTGATGAGACTGTCAATAGATACAAGCAGTCCCGGGATATCTCTACCCTCAACAGTG	103963	Mm.188544	GO:0004579|GO:0005783|GO:0005789|GO:0006486|GO:0016020|GO:0016021|GO:0016740|GO:0016757	ribophorin I	1326.11	795.302	10.5016	9.4306	1330.54	1256.62	1253.14	1464.15	927.526	544.205	1258.86	450.624	9.8899	10.2701	11.495	10.3514	9.83783	9.33481	9.99116	8.5586
ASMM10P053324	0.452295	0.583042	1.13657	up	protein_coding	NM_178788	CCDS22302.2	Dctd	RefSeq	2118	chr8	+	48109957	48141667	NR_027759	chr8:48109988+48110048	ACCGCGACACTGAGGTCCCCCTGCGGGATAAGCTCTGGCTCCCCGCGCGCCGGGCAGTCT	320685	Mm.121549	GO:0003824|GO:0004132|GO:0005575|GO:0008150|GO:0008152|GO:0008270|GO:0009165|GO:0016787|GO:0016810|GO:0046872	dCMP deaminase	115.23	100.789	6.81112	6.62643	93.7576	130.835	79.2892	157.038	87.4023	83.4962	123.256	109.002	6.14735	6.98737	6.99473	7.11502	6.51592	6.67254	6.7579	6.55937
ASMM10P029338	0.779602	0.847098	1.12074	up	protein_coding	NM_011527	CCDS18486.1	Tal1	RefSeq	4161	chr4	+	115059526	115071755		chr4:115071613+115071755	ACAGCCTATAGGCCAACACTGCGGGCGTGTGACTCTTTATTGAAAAACAAAAACAAAAAA	21349	Mm.439685	GO:0000118|GO:0000122|GO:0000790|GO:0000976|GO:0000980|GO:0000981|GO:0001085|GO:0001525|GO:0003677|GO:0003682|GO:0003682|GO:0003700|GO:0005515|GO:0005634|GO:0005634|GO:0005667|GO:0005667|GO:0005667|GO:0006351|GO:0006355|GO:0006357|GO:0007275|GO:0007626|GO:0019899|GO:0021527|GO:0030097|GO:0030099|GO:0030099|GO:0030154|GO:0030182|GO:0030218|GO:0030218|GO:0030218|GO:0030219|GO:0030220|GO:0031334|GO:…	T cell acute lymphocytic leukemia 1	465.397	408.257	8.55995	8.39551	962.752	365.921	134.432	398.483	846.586	251.448	261.473	273.522	9.45866	8.48726	7.82432	8.46957	9.70996	8.239	7.78111	7.85195
ASMM10P043355	0.287782	0.431374	1.44389	up	protein_coding	NM_001004192	CCDS23525.1	BC048562	RefSeq	718	chr9	+	108436481	108446083		chr9:108446017+108446083	ACTACCTCCACGCCGGAGTTTCTGAGTGTTTAAACTGGTCCCAAGCATTAAAAAGGTTCA	434439	Mm.78372	GO:0003674|GO:0005575|GO:0008150	cDNA sequence BC048562	31.8541	19.6631	4.89462	4.36466	23.0318	27.7787	46.4827	30.1234	18.2329	19.8061	19.5992	21.0139	4.11649	4.6599	6.16189	4.64019	4.30319	4.69251	4.232	4.23095
ASMM10P007298	0.263102	0.407685	1.17405	up	protein_coding	NM_013472	CCDS24705.1	Anxa6	RefSeq	2661	chr11	-	54978961	55033471		chr11:54986180-54987050	TGAGATCTTGGAAATAGCAGACACCCCCAGCGGAGACAAAACTTCCTTGGAGACACGCTT	11749	Mm.265347	GO:0005509|GO:0005544|GO:0005737|GO:0006816|GO:0006937|GO:0016324|GO:0043234|GO:0048471|GO:0070062	annexin A6	1112.09	1016.09	10.0684	9.83686	1612.53	1115.27	471.018	1249.55	857.715	817.645	1564.53	824.455	10.1594	10.0947	9.90625	10.113	9.73125	9.90685	10.2836	9.42578
ASMM10P006031	0.0602522	0.163592	1.96788	up	protein_coding	NM_001205188		Ppp2r2a	RefSeq	2663	chr14	-	67014055	67072471		chr14:67015227-67019715	TTGAATGTTGTTGGAATGGGTCTGACAGGCACAGTAGACTGGAATTCCGTCTGGAAGTAA	71978	Mm.273997	GO:0000159|GO:0004722|GO:0006470|GO:0007165|GO:0008601|GO:0043278	protein phosphatase 2, regulatory subunit B, alpha	147.295	79.8954	7.2315	6.25486	168.815	120.984	177.565	121.816	88.1449	54.8342	118.947	57.6556	7.03447	6.87442	8.27808	6.73904	6.5304	6.10067	6.71062	5.67776
ASMM10P000440	0.464687	0.593961	1.21654	up	protein_coding	NM_011351	CCDS17604.1	Sema6c	RefSeq	3612	chr3	+	95164338	95174050	NR_073551	chr3:95171601+95172254	TTCTGCTTATGGCGTGCGCAGGGACCTTTCCCCAGCCTCAGCCTCCCGATCCATTCCCAT	20360	Mm.23662	GO:0004872|GO:0005886|GO:0007275|GO:0007399|GO:0007411|GO:0016020|GO:0016021|GO:0030154|GO:0030215	sema domain, transmembrane domain (TM), and cytoplasmic domain, (semaphorin) 6C	442.831	408.402	8.85665	8.57387	309.526	503.625	395.922	562.249	330.985	316.722	476.285	509.616	7.89842	8.947	9.61803	8.96315	8.39225	8.56908	8.60883	8.72533
ASMM10P039462	0.000989225	0.0228171	1.5492	up	protein_coding	NM_026818	CCDS40363.1	Cilp2	RefSeq	4022	chr8	-	69880365	69887392		chr8:69880558-69883208	TTGTGAGATCCTCTGCCCCAGTTTAGGTTCTGAGGTCGTATTTATTGAGATAAAGCCCCA	68709	Mm.334584	GO:0003674|GO:0005575|GO:0008150	cartilage intermediate layer protein 2	89.0428	55.7842	6.45588	5.82436	110.357	90.6552	65.492	89.6666	53.5101	50.129	61.5083	57.9892	6.3965	6.44238	6.69878	6.28586	5.83709	5.97466	5.80013	5.68554
ASMM10P008432	0.247365	0.392123	1.32573	up	protein_coding	NM_029425	CCDS17796.1	4833424O15Rik	RefSeq	4044	chr3	+	117575460	117689506		chr3:117672014+117686615	TAGAAAGCCCTTTGGAAAAGAACCACGTCACTGCCTTTGCGGAAGTCACATGATGTTGAA	75769	Mm.72187	GO:0003824|GO:0005575|GO:0008150|GO:0016020|GO:0016021|GO:0016787	RIKEN cDNA 4833424O15 gene	31.4238	21.6939	4.90907	4.50228	30.2474	26.3722	36.3034	32.7721	19.3992	22.3277	22.5682	22.4805	4.50733	4.58352	5.77617	4.76925	4.39289	4.85491	4.42955	4.33177
ASMM10P043961	0.0985815	0.220517	1.45302	up	protein_coding	NM_172552	CCDS24070.1	Tdg	RefSeq	3218	chr10	+	82629837	82650494	NM_011561	chr10:82650387+82650494	GAGGATGGCTTACTTTCTCTTACATGTCACATGACAAAAATCACAAAAGCTTGAATAGTT	21665	Mm.347607	GO:0000122|GO:0000122|GO:0000122|GO:0001104|GO:0003690|GO:0005080|GO:0005515|GO:0005634|GO:0005634|GO:0006281|GO:0006284|GO:0006284|GO:0006298|GO:0006351|GO:0006355|GO:0006974|GO:0008134|GO:0008152|GO:0008263|GO:0009790|GO:0016568|GO:0016605|GO:0016787|GO:0016798|GO:0016799|GO:0019104|GO:0019104|GO:0019904|GO:0030983|GO:0032091|GO:0032183|GO:0035562|GO:0040029|GO:0042803|GO:0043566|GO:0080111|GO:…	thymine DNA glycosylase	37.6683	21.4153	5.00394	4.46489	68.7253	29.6277	17.7609	34.5593	17.8254	20.3689	18.6016	28.8652	5.70148	4.76496	4.69849	4.85085	4.26914	4.73106	4.1635	4.69585
ASMM10P052934	0.698755	0.787302	1.26048	up	protein_coding	NM_001080557	CCDS39637.1	Vamp1	RefSeq	3170	chr6	+	125215580	125222306		chr6:125219613+125219673	CCATCATCGTGGTAGTGATTGTAAGTAAGTATCGCTGAGGTCGCTGATGGGGTGAAGAGG	22317	Mm.32321	GO:0005739|GO:0016020|GO:0016021|GO:0016192|GO:0030054|GO:0031410|GO:0043005|GO:0045202	vesicle-associated membrane protein 1	25.528	18.319	4.37713	4.04315	5.13363	36.448	24.2513	36.2792	5.69135	13.8584	22.2317	31.4947	2.32668	5.08299	5.16894	4.92989	2.73262	4.21286	4.40896	4.81817
ASMM10P005176	0.695114	0.784301	1.06794	up	protein_coding	NM_001159941	CCDS51623.1	Kctd10	RefSeq	3098	chr5	-	114363571	114380505		chr5:114368981-114370058	CGCCCTACAACAGAACAAAGATACTTACGAGCCCTTCTGCAAGGTACCCGTCATCACATC	330171	Mm.490304	GO:0005515|GO:0005634|GO:0005737|GO:0008150|GO:0036038|GO:0036038|GO:0051260	potassium channel tetramerisation domain containing 10	84.9586	81.3684	6.33826	6.24343	118.569	73.4008	51.4684	96.3958	65.1143	46.0874	78.605	135.667	6.51127	6.12615	6.31927	6.39635	6.1147	5.86024	6.13564	6.86315
ASMM10P005334	0.0609239	0.164454	1.68004	up	protein_coding	NM_001163447	CCDS50024.1	Mapk8ip3	RefSeq	5576	chr17	-	24897505	24936977	NM_001163451	chr17:24918105-24923815	AAACAGAAAGCAGCCTGCCCGGGCGGAGGAAGGAGCGTCCCACCTCTCTGAATGTCTTCC	30957	Mm.43081	GO:0000139|GO:0001701|GO:0005078|GO:0005078|GO:0005515|GO:0005737|GO:0005790|GO:0005794|GO:0005886|GO:0007254|GO:0007257|GO:0007411|GO:0007585|GO:0008104|GO:0008432|GO:0009791|GO:0010468|GO:0016192|GO:0016301|GO:0016310|GO:0016740|GO:0019894|GO:0019901|GO:0030425|GO:0030673|GO:0030900|GO:0031410|GO:0031434|GO:0031434|GO:0031435|GO:0042995|GO:0043005|GO:0043507|GO:0045666|GO:0046328|GO:0048286|GO:…	mitogen-activated protein kinase 8 interacting protein 3	294.192	179.207	8.09113	7.34263	325.584	363.12	111.415	376.65	147.644	114.562	142.525	312.098	7.96896	8.47668	7.53308	8.3858	7.26625	7.11599	6.94478	8.04352
ASMM10P021435	0.517933	0.64041	1.07219	up	protein_coding	NM_178260	CCDS48362.1	Kiss1	RefSeq	496	chr1	+	133327211	133329722		chr1:133327249+133327340	ATGATCTCAATGGCTTCTTGGCAGCTGCTGCTTCTCCTCTGTGTCGCCACCTATGGGGAG	280287	Mm.458301	GO:0001664|GO:0005515|GO:0005615|GO:0005737|GO:0007186|GO:0007204|GO:0008285|GO:0008285|GO:0016324|GO:0030336|GO:0031773|GO:0033686|GO:0043005|GO:0043025|GO:0043410|GO:0050806|GO:0051482|GO:0060112|GO:0060124	KiSS-1 metastasis-suppressor	289.259	288.633	8.21277	8.11221	373.337	282.236	216.799	284.664	290.278	240.176	331.784	292.294	8.16993	8.1036	8.59767	7.97987	8.21554	8.17804	8.10472	7.95054
ASMM10P047748	0.000756955	0.0210982	3.28417	up	protein_coding	NM_145823	CCDS25567.1	Pitpnc1	RefSeq	6350	chr11	-	107207891	107470720	uc011ygq.1	chr11:107216696-107216796	ACATAAAAGTTTGCAATCAGCACTCCTCCACTGTGGATGACATAGAGAGCCATGCACAGA	71795	Mm.397413	GO:0005622|GO:0005634|GO:0005737|GO:0006810|GO:0006869|GO:0007165|GO:0008289|GO:0008526|GO:0015914|GO:0046488	phosphatidylinositol transfer protein, cytoplasmic 1	83.254	22.2478	6.2157	4.50017	133.693	81.0616	35.4365	82.8244	14.1415	21.5229	26.7202	26.6065	6.6917	6.27525	5.73568	6.16016	3.94897	4.80564	4.66754	4.57853
ASMM10P006065	0.033193	0.117057	1.50814	up	protein_coding	NM_001242365	CCDS57575.1	Fam160a2	RefSeq	10301	chr7	-	105371210	105400054		chr7:105381529-105384374	AGAGGAGCCTGGCCCCTTCATGGCTGTGCTCTTTGCCAAACTCGAGAACATGCTGCAGAA	74349	Mm.30254	GO:0003674|GO:0006810|GO:0007032|GO:0007040|GO:0008333|GO:0015031|GO:0045022|GO:0070695	family with sequence similarity 160, member A2	306.194	222.873	8.32075	7.72798	321.729	309.716	249.806	343.526	225.687	168.537	290.928	206.339	7.95257	8.24419	8.83966	8.24656	7.86955	7.66664	7.92601	7.44972
ASMM10P008593	0.0708893	0.18021	1.84096	up	protein_coding	NM_031880	CCDS24917.1	Tnk1	RefSeq	3220	chr11	-	69850562	69858730		chr11:69853249-69853580	TGACCCCATCACTATCATTGAGGGCAGCCTGGACACTGCAACCTGGAAAGGCCAGAATGG	83813	Mm.358793	GO:0000166|GO:0004672|GO:0004713|GO:0004715|GO:0005524|GO:0005524|GO:0005737|GO:0005829|GO:0006468|GO:0016020|GO:0016301|GO:0016310|GO:0016740|GO:0016772|GO:0018108|GO:0018108|GO:0030308|GO:0046580|GO:0046777|GO:0046777	tyrosine kinase, non-receptor, 1	67.4362	35.1661	6.04518	5.16472	66.2033	51.271	87.3146	64.9558	31.7544	35.3707	43.2673	30.272	5.64548	5.59053	7.14824	5.79647	5.09353	5.48201	5.32021	4.76313
ASMM10P001631	0.140943	0.276487	1.25239	up	protein_coding	NM_001014836	CCDS24056.1	4930404N11Rik	RefSeq	695	chr10	-	81364023	81365820		chr10:81364618-81364741	CTGCCGCCCGCCTACACACAGCACTTGCGGGAGATGGCCTTCTGGGACCCCGCGATAACC	432479	Mm.440450	GO:0003674|GO:0005575|GO:0008150	RIKEN cDNA 4930404N11 gene	119.588	97.8306	6.91535	6.59067	147.322	102.776	106.315	121.939	91.5244	80.3045	100.202	119.291	6.83366	6.62835	7.45923	6.74016	6.58265	6.62052	6.47158	6.68791
ASMM10P031599	0.741783	0.819258	1.07174	up	protein_coding	NM_053085	CCDS19168.1	Tcf23	RefSeq	4101	chr5	+	30968676	30977018		chr5:30970177+30970317	ACACCAAGCTTTCCAAGTTGGATGTGCTCGTGCTGGCCACAAGCTACATTGCCCACCTCA	69852	Mm.57874	GO:0005634|GO:0007275|GO:0007517|GO:0030154|GO:0046983	transcription factor 23	53.1067	42.2641	5.53725	5.4373	58.7598	61.8386	19.7822	72.0462	47.609	41.6039	40.0483	39.7951	5.46889	5.86759	4.85914	5.95336	5.66225	5.71863	5.21398	5.15433
ASMM10P054514	0.150343	0.287439	1.37024	up	protein_coding	NM_011672	CCDS28028.1	Ufd1l	RefSeq	1996	chr16	+	18812293	18835261		chr16:18814902+18814962	TCTCCGTGTCCATGCTAGCAGGGCCTAATGACAGGTCAGATGTGGAGAAAGGAGGGAAGA	22230	Mm.237594	GO:0005102|GO:0005634|GO:0005737|GO:0006511|GO:0032403	ubiquitin fusion degradation 1 like	292.338	231.655	8.16634	7.71191	453.7	246.902	184.688	284.062	199.441	170.296	390.281	166.604	8.43405	7.91255	8.34179	7.97696	7.68778	7.68041	8.33387	7.14558
ASMM10P008998	0.939955	0.960649	1.00937	up	protein_coding	NM_147779		Sftpb	RefSeq	1887	chr6	+	72303247	72314370		chr6:72312926+72313973	TTCCAAACCCCACACCTCTGAGAACGCGGTCTCCAGCAGCCTGCTCCAGAGGACAAGCCT	20388	Mm.46033	GO:0005576|GO:0005615|GO:0005737|GO:0005764|GO:0005771|GO:0006629|GO:0006665|GO:0007585|GO:0097208	surfactant associated protein B	104.359	102.065	6.67429	6.66083	101.351	116.063	68.5625	131.459	108.077	95.3626	97.9845	106.837	6.26763	6.8084	6.76838	6.85274	6.81469	6.85809	6.43993	6.53061
ASMM10P054571	0.181386	0.323495	1.65159	up	protein_coding	NM_001276278		1110025L11Rik	RefSeq	594	chr16	-	89063409	89064002		chr16:89063685-89063743	TCTGGATTTGGCTACTACTATTGAAGACTCCATGAGATACTCTTACTGGCTCCAATTGTG	68637	Mm.384089	GO:0003674|GO:0005575|GO:0008150	RIKEN cDNA 1110025L11 gene	51.1002	21.8298	5.2224	4.49855	113.585	35.1907	13.0749	42.55	22.947	19.8302	16.8955	27.6464	6.44003	5.02465	4.25597	5.16894	4.63709	4.69424	4.03161	4.63124
ASMM10P033455	0.181459	0.323496	1.1812	up	protein_coding	NM_026860	CCDS20320.1	Gkn3	RefSeq	793	chr6	-	87383318	87388935		chr6:87383332-87383530	CTCATTGCAGTCCTCTGTGCTCCACATGTTGGCTTCCCATGGAACCTTGTGATCTGGGGG	68888	Mm.46387	GO:0003674|GO:0005576|GO:0005615|GO:0050680	gastrokine 3	468.397	437.312	8.93374	8.69348	537.658	463.128	339.905	532.898	422.158	346.221	449.847	531.022	8.66744	8.82606	9.3588	8.88265	8.74707	8.7089	8.53255	8.78542
ASMM10P006057	0.0626789	0.167286	1.61227	up	protein_coding	NM_001206367		Gsn	RefSeq	2640	chr2	+	35256358	35307902		chr2:35256446+35266819	ACTGAGCCGTCGCTGTCGCCGTCACCAGCTCTGCTGCATCAGGTACCACCAGCTTCTCTT	227753	Mm.21109	GO:0001726|GO:0003779|GO:0005515|GO:0005576|GO:0005615|GO:0005737|GO:0005829|GO:0005856|GO:0006915|GO:0008154|GO:0015629|GO:0016192|GO:0030027|GO:0030030|GO:0030041|GO:0030155|GO:0043234|GO:0046872|GO:0048015|GO:0048471|GO:0051014|GO:0051693|GO:0060271|GO:0070062|GO:0071276	gelsolin	169.104	93.1806	7.2192	6.5301	342.955	115.426	94.3312	123.706	88.817	82.2594	95.9578	105.688	8.04404	6.80114	7.26929	6.76232	6.54084	6.64997	6.41281	6.5168
ASMM10P005807	0.629454	0.7333	1.17094	up	protein_coding	NM_001177755		Pfkfb3	RefSeq	5130	chr2	-	11471430	11502090	NM_001177758, NM_133232, uc008iii.1	chr2:11474494-11480197	GCCCGGACAAAACATGAAGAGCTCCCGGAGCGGTGCCGACTCTTCCCAGAAGCACTAAAG	170768	Mm.19669	GO:0003873|GO:0004331|GO:0006003|GO:0016301|GO:0016310|GO:0016740|GO:0016787	6-phosphofructo-2-kinase/fructose-2,6-biphosphatase 3	57.7026	47.8213	5.80316	5.57549	41.1034	53.5378	78.254	57.9151	40.4735	41.2949	41.256	68.2608	4.94732	5.65759	6.97516	5.63257	5.4314	5.70542	5.25521	5.90993
ASMM10P025955	0.177185	0.318631	1.65106	up	protein_coding	NM_133786	CCDS17401.1	Smc4	RefSeq	4101	chr3	+	69004971	69034623	ENSMUST00000148385	chr3:69034514+69034618	GGACTCTGTTGAAGTTGTTCACACTGAAAATTTTCAAATCTAGATTGGGTGTTCTAGTTT	70099	Mm.206841	GO:0000166|GO:0000796|GO:0005524|GO:0005634|GO:0005694|GO:0005737|GO:0006281|GO:0006310|GO:0007049|GO:0007067|GO:0007076|GO:0010032|GO:0030261|GO:0045132|GO:0046982|GO:0051276|GO:0051301|GO:0051383	structural maintenance of chromosomes 4	6094.59	2823.48	12.0574	11.334	15877.5	3489.94	1127.7	3883.27	3043.82	2237.65	2948.41	3064.05	13.4375	11.722	11.3412	11.7287	11.4984	11.3153	11.1884	11.3337
ASMM10P005550	0.0386948	0.126803	1.43239	up	protein_coding	NM_001165957		Nme9	RefSeq	792	chr9	+	99456242	99479899		chr9:99470908+99474910	AGTTCTCAGATAAAGACAAGGAAGCTCCACCGGGTGAGCCATCTCAGCAGCCTCAACTCA	623534	Mm.484967	GO:0003674|GO:0005575|GO:0008150	NME/NM23 family member 9	42.1591	27.7959	5.31374	4.79532	52.993	42.9345	27.4684	45.2405	22.4568	22.9767	21.8915	43.8585	5.3159	5.33048	5.34566	5.26291	4.60566	4.89317	4.38837	5.29407
ASMM10P017156	0.0864609	0.203443	1.35171	up	protein_coding	NM_008136	CCDS37606.1	Gnl1	RefSeq	2744	chr17	+	35979954	35989462		chr17:35988144+35988253	AAGGCAGCTCGAAATGACGTGTACAGAGCGGCCAATAGCCTACTTCGCCTGGCAGTGGAT	14670	Mm.335754	GO:0000166|GO:0003924|GO:0005525|GO:0005829|GO:0006184|GO:0006974|GO:0042254	guanine nucleotide binding protein-like 1	437.036	348.271	8.80393	8.36914	397.837	504.513	278.816	566.98	292.083	321.994	442.542	336.465	8.25882	8.95032	9.02971	8.97686	8.22332	8.59364	8.51221	8.14739
ASMM10P028745	0.0291547	0.107998	1.45595	up	protein_coding	NM_027511	CCDS51169.1	Hrct1	RefSeq	936	chr4	+	43727197	43728110		chr4:43728050+43728110	ACTGTGGTACGGGCATTCACTGCTGCTTGGCTGTAAGAAATAAAAGCCACCAGGAAGCTT	100039781	Mm.18796	GO:0003674|GO:0005575|GO:0008150|GO:0016020|GO:0016021	histidine rich carboxyl terminus 1	182.073	121.242	7.44171	6.89975	293.889	155.142	103.696	175.566	143.352	107.146	117.561	116.912	7.8279	7.23988	7.4214	7.27767	7.22279	7.01831	6.69628	6.6616
ASMM10P009523	0.0548426	0.15481	1.46796	up	protein_coding	NM_178677	CCDS23634.1	Sec22c	RefSeq	5801	chr9	-	121680044	121705029		chr9:121695693-121700552	TCTGACCCAGGTGTCCCCATGACTTCTCTCTCGGACCATGTCCATGATCCTTTTTGCCAG	215474	Mm.31421	GO:0003674|GO:0005575|GO:0005783|GO:0006810|GO:0008150|GO:0015031|GO:0016020|GO:0016021|GO:0016192	SEC22 vesicle trafficking protein homolog C (S. cerevisiae)	230.335	167.874	7.89304	7.33923	220.933	241.947	188.085	270.376	128.16	165.948	170.708	206.68	7.42389	7.88216	8.36911	7.897	7.06413	7.64641	7.19498	7.45139
ASMM10P054598	0.223756	0.367634	1.26462	up	protein_coding	NM_001190338		Ccr6	RefSeq	1320	chr17	+	8245057	8257129		chr17:8245074+8245143	TCAATGAGCACTGCTGGTTGTGTCTGTCAACAGAATAGTCCTCACATTCTTAGGACTGGA	12458	Mm.8007	GO:0004871|GO:0004930|GO:0004950|GO:0005515|GO:0005886|GO:0006935|GO:0006955|GO:0007165|GO:0007186|GO:0016020|GO:0016021|GO:0016493	chemokine (C-C motif) receptor 6	29.9297	21.5717	4.82064	4.48193	25.8228	37.8653	22.7457	33.2849	18.1949	22.4808	18.642	26.9693	4.28023	5.13677	5.07242	4.79312	4.30023	4.86394	4.16613	4.59741
ASMM10P031110	0.0365923	0.122921	1.42684	up	protein_coding	NM_133900	CCDS19699.1	Psph	RefSeq	1554	chr5	-	129765557	129787253		chr5:129766432-129766567	TTTAAGAAAATAATCATGATTGGAGATGGAGCTACGGACATGGAAGCCTGTCCTCCTGCT	100678	Mm.271784	GO:0000287|GO:0000287|GO:0004647|GO:0004647|GO:0005509|GO:0005737|GO:0006563|GO:0006564|GO:0008152|GO:0008652|GO:0016311|GO:0016787|GO:0016791|GO:0042803|GO:0043005|GO:0046872	phosphoserine phosphatase	1313.14	964.891	10.3326	9.81979	2299.38	1051.71	718.84	1182.64	857.354	858.208	1149.39	994.613	10.6647	10.0118	10.6263	10.0277	9.73066	9.97461	9.86851	9.70538
ASMM10P055710	0.0688398	0.177161	4.81147	up	protein_coding	NM_029509	CCDS19490.1	Gbp8	RefSeq	2459	chr5	-	105014152	105053561		chr5:105014904-105014962	GAAAAGGGTATAAGGTCCCTTTTTTAGTAAAAATGATAGACTGTGATATACACTTTGTGT	76074	Mm.458519	GO:0003674|GO:0005575|GO:0071346	guanylate-binding protein 8	1327.4	163.964	9.4935	7.22702	2555.77	1291.92	60.729	1401.16	249.947	93.8986	189.953	122.058	10.808	10.3161	6.57289	10.277	8.01269	6.83732	7.33634	6.72173
ASMM10P052100	0.0902577	0.209019	5.09036	up	protein_coding	NM_011582	CCDS26684.1	Thbs4	RefSeq	3202	chr13	-	92751585	92794818		chr13:92751701-92751812	AAGAAGCAATCCCACAACTGCCTTCTCAAACACCAAAAGCAACATCTTTTTTAAAACTTC	21828	Mm.20865	GO:0001938|GO:0001968|GO:0005178|GO:0005509|GO:0005515|GO:0005518|GO:0005576|GO:0005578|GO:0005604|GO:0005615|GO:0005615|GO:0005783|GO:0007155|GO:0007399|GO:0008083|GO:0008201|GO:0016529|GO:0031012|GO:0031594|GO:0034103|GO:0034976|GO:0043237|GO:0048266|GO:0048812|GO:0050731|GO:0051260|GO:0051451|GO:0051781|GO:0071603|GO:0090023	thrombospondin 4	616.197	30.7331	7.33303	4.98526	2204.18	115.609	24.9932	120.001	31.7677	32.786	32.7672	25.6115	10.6049	6.8029	5.21069	6.71358	5.09423	5.37832	4.94562	4.52288
ASMM10P044462	0.559353	0.675931	1.11368	up	protein_coding	NM_026139	CCDS30401.1	Armcx2	RefSeq	3790	chrX	-	134804141	134809221		chrX:134807539-134807620	CCTGGTGTGGGTGTGGCAGAGGCCTGAACATAGAACCAGAATACTTTCCCCTGAATCTTT	67416	Mm.285969	GO:0003674|GO:0005575|GO:0008150|GO:0016020|GO:0016021	armadillo repeat containing, X-linked 2	66.4073	56.8208	5.97848	5.82315	60.1487	81.3537	40.8814	83.2453	58.6949	49.6851	75.5343	43.3689	5.50391	6.28149	5.95926	6.16926	5.96757	5.96342	6.08298	5.27864
ASMM10P018570	0.103188	0.22673	1.27311	up	protein_coding	NM_177407	CCDS29276.1	Camk2a	RefSeq	4966	chr18	+	60925631	60988152	NM_009792	chr18:60987978+60988152	AATAGCTACAAATTTATGTGAGTCCGTGTCTTCCTGAATTGGTCAAGGCACAGAGCCCCA	12322	Mm.131530	GO:0000082|GO:0000166|GO:0004672|GO:0004674|GO:0004674|GO:0004683|GO:0005515|GO:0005516|GO:0005524|GO:0005737|GO:0005886|GO:0005954|GO:0006468|GO:0006816|GO:0016020|GO:0016301|GO:0016310|GO:0016740|GO:0016772|GO:0018105|GO:0030054|GO:0030425|GO:0032794|GO:0032839|GO:0035235|GO:0035254|GO:0045202|GO:0046777|GO:0046777|GO:0046928|GO:0048168|GO:0051092	calcium/calmodulin-dependent protein kinase II alpha	47.4501	34.4743	5.45862	5.11027	47.0329	51.9471	26.6124	64.208	30.3838	22.7355	37.5558	47.222	5.14256	5.61012	5.3031	5.77869	5.03145	4.87945	5.12744	5.40273
ASMM10P055791	0.523527	0.645521	1.46061	up	protein_coding	NM_019577	CCDS19742.1	Ccl24	RefSeq	1289	chr5	-	135569936	135573043		chr5:135570739-135570797	CTCTGTCCCTGAACTTGGACATAGGTATTGACGCTTTACCAGGCTGCTTTGGGGTTTGAC	56221	Mm.31505	GO:0001938|GO:0005125|GO:0005576|GO:0005615|GO:0006935|GO:0006954|GO:0006955|GO:0007010|GO:0008009|GO:0008360|GO:0030335|GO:0030838|GO:0032855|GO:0045766|GO:0048245|GO:0050729|GO:2000418	chemokine (C-C motif) ligand 24	1193.69	552.246	9.50861	8.96204	2403.17	1052.26	91.2732	1228.07	735.617	312.118	529.511	631.736	10.7206	10.0125	7.21801	10.0834	9.51057	8.54568	8.76488	9.02704
ASMM10P006561	0.811317	0.86959	1.01813	up	protein_coding	NM_001277309		Mea1	RefSeq	940	chr17	+	46680985	46683126		chr17:46681138+46681616	GGAAGTGAAGCCCCTGCCCGGATGGCAGCAGTAGTTCTAGGGGGAGACACCATGGGCCCT	17256	Mm.329083	GO:0005737|GO:0007275|GO:0007283|GO:0030154	male enhanced antigen 1	338.197	357.607	8.41668	8.39075	406.173	346.149	207.118	393.347	309.053	279.339	487.99	354.045	8.28769	8.41052	8.51744	8.45106	8.29815	8.39474	8.64607	8.22405
ASMM10P013010	0.00891408	0.0579884	1.29856	up	protein_coding	NM_001033851	CCDS27759.1	Cpne8	RefSeq	718	chr15	-	90643322	90679388		chr15:90643377-90643713	AAGAGGAAAGGGGTTTCGTTTTCTCTCTCTCTTGCTTCGCTCTCTCTTGCTTCTTACACT	66871	Mm.290991	GO:0003674|GO:0005575|GO:0008150	copine VIII	43991.3	41060.8	15.5024	15.1255	61291	44762.5	18312.6	51599.1	45148.8	38842.5	38984.8	41267.1	15.3514	15.6055	15.3943	15.6584	15.223	15.2293	14.9625	15.0872
ASMM10P004311	0.239307	0.384306	1.33813	up	protein_coding	NM_001037178	CCDS17114.1	Nfatc2	RefSeq	2742	chr2	-	168518202	168601655		chr2:168571065-168601468	TGCGGACCGAGAACCTCTCCAATAATGTCACCTCGAACCAGCCTCGCCGAGGACAGCTGC	18019	Mm.116802	GO:0001816|GO:0003677|GO:0003700|GO:0005515|GO:0005634|GO:0005634|GO:0005667|GO:0005737|GO:0005737|GO:0005829|GO:0005829|GO:0005886|GO:0006351|GO:0006355|GO:0006355|GO:0006974|GO:0010628|GO:0015629|GO:0016477|GO:0030529|GO:0030890|GO:0042493|GO:0043565|GO:0044212|GO:0045893|GO:0045944|GO:0050853	nuclear factor of activated T cells, cytoplasmic, calcineurin dependent 2	47.227	33.9403	5.51877	5.09855	38.5578	56.681	44.1394	49.5298	30.2785	31.615	25.5602	48.3075	4.85292	5.74071	6.08156	5.39986	5.02643	5.32705	4.60278	5.43794
ASMM10P007964	0.0055456	0.0462319	2.53227	up	protein_coding	NM_026129	CCDS19634.1	Erp29	RefSeq	1258	chr5	-	121444752	121452474		chr5:121447232-121452190	ACTTTCTACAAGGTCATTCCCAAAAGCAAGTTCGTCTTGGTGAAGTTCGACACCCAGTAC	67397	Mm.154570	GO:0005783|GO:0005788|GO:0005790|GO:0009306|GO:0009986|GO:0009986|GO:0030133	endoplasmic reticulum protein 29	1098.44	487.354	10.0421	8.70162	1732.99	1034.17	479.811	1146.79	405.416	290.402	925.696	327.903	10.248	9.98498	9.94451	9.99075	8.68693	8.44587	9.56115	8.11251
ASMM10P054823	0.806763	0.866488	1.022	up	protein_coding	NM_177829	CCDS29293.1	Spink10	RefSeq	1135	chr18	+	62548910	62661388		chr18:62548918+62548979	TACCCGGAATCTATTTCCTGGAGCTGGTTCCTTGCGGCTCTTCCGTGGTGCTGGTACTCT	328971	Mm.312675	GO:0003674|GO:0004867|GO:0005575|GO:0005576|GO:0008150|GO:0010466|GO:0016020|GO:0016021|GO:0030414	serine peptidase inhibitor, Kazal type 10	118.096	118.735	6.88364	6.85225	121.863	125.975	85.1193	139.429	110.228	91.192	128.823	144.696	6.55187	6.93537	7.10622	6.9411	6.84519	6.79517	6.81361	6.95502
ASMM10P022333	0.0726078	0.182314	1.31925	up	protein_coding	NM_001012305	CCDS15701.1	Slc39a12	RefSeq	2701	chr2	+	14388397	14494977		chr2:14452083+14452143	CAAGACTGGATTTTAACAGTGACTGCTGGGATGTTCTTATATTTATCTTTGGTGGGGATG	277468	Mm.44662	GO:0003674|GO:0005575|GO:0008150|GO:0016020|GO:0016021|GO:0030001|GO:0046873|GO:0055085	solute carrier family 39 (zinc transporter), member 12	51.2327	37.1017	5.6042	5.20448	51.5083	60.0935	32.5862	60.7429	37.8191	21.5609	39.9105	49.1162	5.27798	5.82504	5.61215	5.70164	5.33875	4.80848	5.20959	5.4611
ASMM10P037048	0.0972459	0.218566	1.73962	up	protein_coding	NM_016811	CCDS24290.1	Dgka	RefSeq	2842	chr10	-	128720135	128744056		chr10:128720730-128720777	ACCACAAAAACCCTCCCCATGCAAATTGACGGGGAGCCCTGGATGCAGGCACCCTGTACA	13139	Mm.291235	GO:0000166|GO:0003951|GO:0004143|GO:0005509|GO:0005524|GO:0005543|GO:0005829|GO:0005886|GO:0007205|GO:0008152|GO:0016301|GO:0016310|GO:0016310|GO:0016740|GO:0035556|GO:0046872	diacylglycerol kinase, alpha	2304.26	1535.81	11.2304	10.4316	1538.38	2964.51	1596.38	3117.78	1257.35	1067.87	2190.78	1627.24	10.0978	11.5052	11.8854	11.433	10.2646	10.2889	10.7622	10.4106
ASMM10P009596	0.941121	0.961491	1.02237	up	protein_coding	NM_183022	CCDS15073.1	Asic4	RefSeq	2650	chr1	+	75450509	75474340		chr1:75470313+75472283	CCAAATATCTACATTGAATGTGCCGACCACACACTGGACTCCCTTGGTGGGGGCTCCGAG	241118	Mm.110790	GO:0005272|GO:0006810|GO:0006811|GO:0006814|GO:0016020|GO:0016021	acid-sensing (proton-gated) ion channel family member 4	91.6212	91.3083	6.50929	6.47736	71.022	80.6485	121.546	93.2677	84.2598	63.8021	107.099	110.072	5.74995	6.2666	7.67254	6.34805	6.46874	6.30265	6.56539	6.57267
ASMM10P033700	0.150722	0.287794	1.8818	up	protein_coding	NM_001255997		Cacna1c	RefSeq	8284	chr6	-	118592295	119196409	NM_001255998, NM_001255999, NM_009781	chr6:119196106-119196409	AGTTCAAGGGCAAGGTGGTACATGAAGCTCAACTCAACTGTTTCTACATTTCTCCTGGAG	12288	Mm.436656	GO:0002095|GO:0005216|GO:0005244|GO:0005245|GO:0005245|GO:0005245|GO:0005245|GO:0005262|GO:0005515|GO:0005516|GO:0005634|GO:0005737|GO:0005886|GO:0005886|GO:0005891|GO:0005891|GO:0006810|GO:0006811|GO:0006816|GO:0006816|GO:0006816|GO:0006874|GO:0006939|GO:0007204|GO:0007268|GO:0007628|GO:0008217|GO:0008331|GO:0008542|GO:0014069|GO:0016020|GO:0016020|GO:0016021|GO:0017156|GO:0019229|GO:0019899|GO:…	calcium channel, voltage-dependent, L type, alpha 1C subunit	71.3815	29.2099	5.80505	4.89293	32.1778	101.638	24.9849	126.725	22.43	26.7297	27.7238	39.9561	4.59731	6.61248	5.21034	6.80005	4.60347	5.09433	4.71419	5.15974
ASMM10P002768	0.168252	0.308472	1.57888	up	protein_coding	NM_144905	CCDS18261.1	6330416G13Rik	RefSeq	3630	chr4	+	63560359	63586353		chr4:63560406+63560911	AGATAGGCTGAGCATCCCAGCCTTGTGCAGCTGTGCCTGTTGAAATCTGGAGAGAAACAG	230279	Mm.41523	GO:0003674|GO:0005575|GO:0008150|GO:0016020|GO:0016021	RIKEN cDNA 6330416G13 gene	97.7389	46.7512	6.23319	5.57428	212.502	67.3077	28.8432	82.3021	52.5427	38.4183	44.0783	51.9654	7.3688	5.9921	5.42012	6.15173	5.80663	5.60246	5.34744	5.54061
ASMM10P007584	0.000183799	0.0127714	1.85869	up	protein_coding	NM_019867	CCDS48306.1	Ngef	RefSeq	2764	chr1	-	87476828	87510362		chr1:87509338-87510092	TGCCGGGCAGCGAGTCATCCTCCACCCCTGGAAATGGAACCACACCCGAGGAGTGCCCAG	53972	Mm.435439	GO:0005085|GO:0005089|GO:0005515|GO:0005737|GO:0005886|GO:0007275|GO:0007399|GO:0009987|GO:0016020|GO:0030154|GO:0035023|GO:0042995|GO:0043087|GO:0043087|GO:0046875|GO:0046875|GO:0048013|GO:0048013|GO:0061002|GO:0061002	neuronal guanine nucleotide exchange factor	286.458	161.231	8.16295	7.26866	396.656	268.202	182.23	298.742	126.852	134.204	202.795	181.075	8.25386	8.03146	8.32219	8.04428	7.04746	7.34194	7.42727	7.25797
ASMM10P005020	0.910925	0.939332	1.01318	up	protein_coding	NM_001144993		2810459M11Rik	RefSeq	3345	chr1	+	86045862	86055456		chr1:86046577+86048590	GGACGACCAGAAGGTGCCTGGGAAAGACCTGCCCGCACTGGCCTACTGACTTGCTTCTCC	72792	Mm.54981	GO:0005515|GO:0005575|GO:0008150	RIKEN cDNA 2810459M11 gene	205.485	214.739	7.6542	7.6353	247.522	208.53	113.724	252.164	174.456	153.508	328.017	202.976	7.58787	7.66265	7.56309	7.80318	7.49765	7.52857	8.08885	7.42614
ASMM10P012339	0.0442397	0.136583	3.18681	up	protein_coding	NM_080556	CCDS27345.1	Tm9sf2	RefSeq	3062	chr14	+	122107081	122159603		chr14:122141243+122141310	CATGGATATAAGCAACAAGGCTTCAGGAGAGATCAAAATTGCCTATACTTATTCTATTAG	68059	Mm.275191	GO:0003674|GO:0005768|GO:0008150|GO:0016020|GO:0016021	transmembrane 9 superfamily member 2	999.299	508.016	10.0149	8.34282	1486.06	865.608	688.382	957.149	261.834	217.138	1387.58	165.514	10.0489	9.73421	10.5513	9.72535	8.07464	8.04044	10.117	7.13918
ASMM10P002131	0.431293	0.564207	1.0664	up	protein_coding	NM_025889		Tmem134	RefSeq	1472	chr19	+	4125959	4132307		chr19:4127841+4131228	TTGGGGCTAGGTGTCTCCAGTGCCATCTTCTTTGTGCCGGGCATCCTGCTGTTAGTCCCA	66990	Mm.276255	GO:0003674|GO:0005575|GO:0008150|GO:0016020|GO:0016021	transmembrane protein 134	1909.54	1914.6	10.8729	10.7801	2731.51	1892.14	811.054	2203.46	1923.92	1698.07	2357.52	1678.9	10.9004	10.8466	10.8191	10.9253	10.8641	10.9354	10.8582	10.4628
ASMM10P007710	2.59761e-05	0.00862119	7.88613	up	protein_coding	NM_022313	CCDS48856.1	Eral1	RefSeq	2055	chr11	-	78073375	78080383		chr11:78074311-78074477	TGTGCAGCAGAAGACAGTGATATGGGAGGAAGGACCAAGTGGAGAGCTAGTGATCCAACA	57837	Mm.21096	GO:0000028|GO:0000166|GO:0003723|GO:0005525|GO:0005622|GO:0005739|GO:0005743|GO:0005759|GO:0016020|GO:0019843|GO:0042254|GO:0043024	Era (G-protein)-like 1 (E. coli)	229.973	30.6165	7.88717	4.90786	220.083	233.054	181.425	285.331	25.1208	18.0338	46.1068	33.2048	7.4179	7.83326	8.31439	7.98314	4.7668	4.56237	5.40899	4.89326
ASMM10P008819	0.0403072	0.129891	1.33977	up	protein_coding	NM_144814		Rcor3	RefSeq	1624	chr1	-	192100461	192137787		chr1:192101133-192116268	AATGGAAGGTGGAATTGAAGAGTTCAAACCGCCTGAGGCACAGACCCCACAGGCTCCTCG	214742	Mm.207457	GO:0003674|GO:0003677|GO:0003682|GO:0005634|GO:0006351|GO:0006355|GO:0008150	REST corepressor 3	83.2569	61.5449	6.35325	5.93126	81.6476	85.2674	61.5735	104.539	53.1252	45.2951	79.1617	68.5976	5.95079	6.35018	6.5961	6.51592	5.82589	5.8358	6.14724	5.91611
ASMM10P055364	0.416092	0.549238	1.40941	up	protein_coding	NM_025517	CCDS17786.1	Rtca	RefSeq	1576	chr3	-	116488963	116508175		chr3:116508111-116508169	GGAATTCGTTTCCACAGCAACAGTTTCCCGGGAGGCGCGGGTTCTTTCTCCTTCCGGCGA	66368	Mm.251228	GO:0000166|GO:0003674|GO:0003824|GO:0003963|GO:0005524|GO:0005634|GO:0006396|GO:0016874	RNA 3'-terminal phosphate cyclase	328.635	254.818	8.32921	7.83412	144.62	399.578	309.47	460.872	175.299	148.24	296.709	399.026	6.80672	8.62051	9.20712	8.68248	7.5058	7.48291	7.9541	8.39366
ASMM10P053473	0.28753	0.431186	1.5592	up	protein_coding	NM_178709	CCDS23136.1	Rnf214	RefSeq	3782	chr9	-	45863690	45906877		chr9:45906385-45906443	AGTGGGAGGTGCCGCGCGCGGGCCAGCGCTCGACCCCTCCCCCAGGCTTGGCCGCCCCCT	235315	Mm.220945	GO:0003674|GO:0005575|GO:0008150|GO:0008270|GO:0046872	ring finger protein 214	4323.45	3240.75	12.1302	11.4894	2268.65	5285.06	3444.7	6295.37	2178.91	2601.97	4741.17	3440.96	10.6472	12.3302	13.0935	12.4499	11.0447	11.5331	11.8763	11.5035
ASMM10P031060	0.0682923	0.176359	1.95167	up	protein_coding	NM_029929	CCDS19666.1	Vps33a	RefSeq	4114	chr5	-	123528759	123573015		chr5:123528849-123531221	TCTGCTCTGTTCTCCGTTGTACATAGAAGGTAGCTACAAGGACACAGTGGCATGTCTTTA	77573	Mm.41372	GO:0005764|GO:0005765|GO:0005768|GO:0005769|GO:0005770|GO:0006810|GO:0006904|GO:0015031|GO:0016020|GO:0016192|GO:0030220|GO:0030897|GO:0031410|GO:0032400|GO:0032403|GO:0032418|GO:0043473|GO:0048070|GO:0048471	vacuolar protein sorting 33A (yeast)	139.011	60.5605	6.85111	5.8864	214.084	151.07	35.0214	155.868	54.1619	50.9181	91.7456	45.4164	7.3785	7.20232	5.71836	7.10525	5.85441	5.99644	6.34873	5.34601
ASMM10P017210	0.692583	0.782509	1.10236	up	protein_coding	NM_001005485	CCDS28755.1	Olfr111	RefSeq	1041	chr17	+	37529956	37530997		chr17:37530906+37530997	CACCTGTTTTCTCTTCTGATATGTAACATCTCTTATGTGTGGTCAATGATCTTACATTAG	545205	Mm.383371	GO:0004871|GO:0004930|GO:0004984|GO:0005886|GO:0007165|GO:0007186|GO:0007608|GO:0016020|GO:0016021|GO:0050896	olfactory receptor 111	76.0667	60.8678	6.07459	5.934	58.4513	104.287	32.6821	108.846	50.7587	60.6184	55.9522	76.1418	5.46015	6.64867	5.61518	6.57435	5.75417	6.23706	5.67543	6.06933
ASMM10P017050	0.13341	0.267118	1.5005	up	protein_coding	NM_011306		Rxrb	RefSeq	2621	chr17	+	34031811	34038403	NM_001205214	chr17:34032039+34032195	GCCGCGGGGCAGTGTGGGCCGGTGGGGGTGAGAAAAGAGATGCATTGTGGGGTCGCGTCC	20182	Mm.1243	GO:0001701|GO:0001893|GO:0003677|GO:0003700|GO:0003707|GO:0004879|GO:0004886|GO:0004886|GO:0005515|GO:0005634|GO:0006351|GO:0006355|GO:0006357|GO:0006366|GO:0008270|GO:0030375|GO:0031641|GO:0042809|GO:0042974|GO:0043401|GO:0043565|GO:0044212|GO:0045944|GO:0046872|GO:0046966|GO:0046982|GO:0048384|GO:0055012|GO:0055012|GO:0060038|GO:0071300	retinoid X receptor beta	62.1607	40.3518	5.92143	5.33598	44.6433	67.0522	63.9197	73.0277	38.3216	26.5963	49.3548	47.1345	5.06879	5.98487	6.65542	5.97662	5.35565	5.08763	5.501	5.39963
ASMM10P054310	0.100877	0.223725	1.34036	up	protein_coding	NM_001177888	CCDS48886.1	Cacna1g	RefSeq	8148	chr11	-	94408390	94474198	NM_001112813, NM_001177890, NM_009783	chr11:94474078-94474136	CCTCCTCCCCTCCCCCTCCCCCCGCCGTCTCTGGCGTGGAGCCGGGACGATGCTGACCCC	12291	Mm.29585	GO:0001508|GO:0002027|GO:0005244|GO:0005245|GO:0005262|GO:0005515|GO:0005886|GO:0005886|GO:0006810|GO:0006811|GO:0006816|GO:0007204|GO:0007268|GO:0008332|GO:0008332|GO:0010045|GO:0014824|GO:0016020|GO:0016021|GO:0030425|GO:0034765|GO:0042391|GO:0043025|GO:0044297|GO:0045956|GO:0048471|GO:0051924|GO:0060371|GO:0060402|GO:0070509|GO:0070588|GO:0070588|GO:0097110	calcium channel, voltage-dependent, T type, alpha 1G subunit	60011.2	56309.8	16.0061	15.5834	77282	53193.7	47750.1	61818.9	50689	54633.6	64732.3	55184.4	15.6606	15.8569	16.5906	15.9161	15.3773	15.686	15.739	15.5315
ASMM10P007756	0.0384265	0.126348	1.48609	up	protein_coding	NM_023363	CCDS39922.1	Zfp788	RefSeq	3833	chr7	+	41633530	41651532		chr7:41643436+41647482	TTGCTGTCGAGTGCTTTAGGATTTAGTTGTCTTTGAGGATGTGGCTGTGAACTTCACCGA	67607	Mm.384626	GO:0003674|GO:0005575|GO:0008150|GO:0046872	zinc finger protein 788	97.8465	60.7096	6.49561	5.92409	104.089	113.68	43.6043	130.012	55.4671	50.7656	80.2533	56.3523	6.30621	6.77775	6.06137	6.83713	5.89264	5.99185	6.16529	5.64658
ASMM10P039481	0.252182	0.397223	1.36881	up	protein_coding	NM_023217	CCDS22377.1	Pgpep1	RefSeq	4882	chr8	-	70646435	70659738		chr8:70646741-70650785	TTATAAAAAGAGGTTTCACTAATGCTGGTTGGCACCAGGCTCTTTTCCCTCAAAGCCTGG	66522	Mm.154906	GO:0005737|GO:0005829|GO:0006508|GO:0006508|GO:0008233|GO:0008234|GO:0016787	pyroglutamyl-peptidase I	747.951	584.836	9.49657	9.04365	1086.64	731.875	338.58	834.71	653.561	649.37	732.447	303.967	9.62233	9.484	9.35316	9.52677	9.35415	9.58113	9.23271	8.0066
ASMM10P021909	0.241551	0.386468	1.0973	up	protein_coding	NM_001130174	CCDS48375.1	Tnnt2	RefSeq	1232	chr1	+	135836333	135852268	NM_001130175, NM_001130177, NM_001130178, NM_001130180, NM_011619	chr1:135836385+135836446	AGCCAGTCCCTGCTGAGGCTGAACAGATACCTCAAGACCTGTGTGCAGTCCCTGTTCAGA	21956	Mm.247470	GO:0003779|GO:0005200|GO:0005523|GO:0005737|GO:0005861|GO:0005861|GO:0005865|GO:0006200|GO:0006936|GO:0006936|GO:0006937|GO:0007507|GO:0008016|GO:0008016|GO:0016887|GO:0030016|GO:0030016|GO:0030017|GO:0030049|GO:0030172|GO:0030674|GO:0031013|GO:0032780|GO:0032781|GO:0032972|GO:0045214|GO:0051291|GO:0051592|GO:0051764|GO:0055009|GO:0055010|GO:0055010|GO:0060048	troponin T2, cardiac	94.1298	83.204	6.50052	6.36657	132.925	90.4404	57.5886	95.5651	88.9564	65.9309	79.8785	98.0503	6.68248	6.43891	6.49719	6.38352	6.54345	6.34719	6.15956	6.41607
ASMM10P018710	0.20565	0.348393	1.27568	up	protein_coding	NM_178604		Txnl4a	RefSeq	1795	chr18	+	80206845	80212732	ENSMUST00000125352	chr18:80207001+80207061	CCCTGTATGGGCTTTGGGCCCGGGGCGAGCAGTGGAGGTTTGGGGTGCGGTGGCCTGCAG	27366	Mm.172411	GO:0003674|GO:0005634|GO:0005682|GO:0005682|GO:0005737|GO:0008150	thioredoxin-like 4A	38.3832	28.3771	5.21322	4.86195	37.5108	33.6853	38.5066	43.8303	24.3957	23.4094	35.7807	29.9225	4.81067	4.95748	5.87147	5.21326	4.72607	4.91817	5.05932	4.74423
ASMM10P012796	0.0874026	0.204923	4.66622	up	protein_coding	NM_001143686	CCDS49662.1	Apol11b	RefSeq	2057	chr15	-	77633950	77643286		chr15:77634091-77635649	CTGGTTCCATGGTAGTGATGTTTTATTGACTATAGTATAGAGTTCATTGCTTGTGCTAAA	328563	Mm.17957	GO:0003674|GO:0005575|GO:0008150	apolipoprotein L 11b	729.94	128.541	8.7344	6.51215	1759.97	517.294	64.4375	578.055	86.9681	151.823	253.559	21.8145	10.2766	8.98508	6.66991	9.00605	6.50856	7.516	7.73685	4.28718
ASMM10P039948	0.101382	0.224372	1.92382	up	protein_coding	NM_011404	CCDS22730.1	Slc7a5	RefSeq	3513	chr8	-	121881145	121907686		chr8:121881249-121883095	GTGGTTATAATGTCTTTTACTATTGTATTAATGGCTAGCCTGTTACATTAGACTGGGGGG	20539	Mm.27943	GO:0003333|GO:0003333|GO:0005737|GO:0005886|GO:0006810|GO:0006865|GO:0007275|GO:0007399|GO:0015171|GO:0015179|GO:0015807|GO:0016020|GO:0016021|GO:0030154	solute carrier family 7 (cationic amino acid transporter, y+ system), member 5	424.259	176.197	8.35863	7.41465	757.516	402.583	79.6222	457.317	209.528	154.874	160.199	180.186	9.1293	8.63273	7.00264	8.66985	7.75795	7.54289	7.10525	7.25252
ASMM10P028245	0.127218	0.259444	5.06634	up	protein_coding	NM_145078		2610305D13Rik	RefSeq	2576	chr4	-	147611935	147642508		chr4:147611960-147614048	TGACCCCCTTTTGTTCTAGTCAACAACTCCTTCACTAATGTATTGTAAATAAAGCTGAAT	112422	Mm.327194	GO:0003674|GO:0005575|GO:0008150|GO:0046872	RIKEN cDNA 2610305D13 gene	1308.63	300.46	9.38501	7.04406	3003.16	1023.72	59.3598	1148.3	61.6939	59.4904	83.5553	997.102	11.0325	9.97249	6.54245	9.99258	6.03523	6.21271	6.21887	9.70945
ASMM10P009460	0.83868	0.888451	1.04135	up	protein_coding	NM_177762	CCDS20317.1	Aak1	RefSeq	19120	chr6	+	86849516	87003227		chr6:86956577+86963992	GACTCAGCAGCAGATTCAAGCCCCAGTGAGACAACAGCCAAAAGTTCAGACCACTCCACC	269774	Mm.221038	GO:0000166|GO:0004672|GO:0004674|GO:0005112|GO:0005524|GO:0005886|GO:0005905|GO:0006468|GO:0006897|GO:0016020|GO:0016301|GO:0016310|GO:0016740|GO:0016772|GO:0032880|GO:0035612|GO:0045747|GO:0050821|GO:2000369	AP2 associated kinase 1	40.5358	35.9002	5.25554	5.19709	31.4022	48.8528	29.425	52.463	34.9725	34.3971	28.9165	45.3147	4.56418	5.52076	5.44926	5.48796	5.23251	5.44415	4.76856	5.34313
ASMM10P007228	0.00517231	0.0448034	2.70177	up	protein_coding	NM_011733	CCDS20605.1	Ybx3	RefSeq	1655	chr6	-	131364857	131388450		chr6:131370365-131379357	TCCCCGTAATGCTGGTGAGATTGGGGAGATGAAGGATGGAGTCCCCGAGGGAACACAGCT	56449	Mm.458000	GO:0000122|GO:0001701|GO:0003676|GO:0003677|GO:0003697|GO:0003697|GO:0003723|GO:0003730|GO:0005515|GO:0005634|GO:0005634|GO:0005737|GO:0005737|GO:0005844|GO:0005921|GO:0006351|GO:0006355|GO:0007283|GO:0008584|GO:0009566|GO:0030529|GO:0043066|GO:0046622|GO:0048642|GO:0060547|GO:0071356|GO:0071474|GO:1902219	Y box protein 3	272.903	112.392	8.12067	6.68677	372.725	229.124	216.188	273.576	81.6978	98.8853	193.889	75.0974	8.16761	7.80559	8.59333	7.91617	6.42558	6.90515	7.36379	6.05253
ASMM10P013737	0.0827322	0.197855	1.15963	up	protein_coding	NM_025503	CCDS37152.1	1700029P11Rik	RefSeq	1034	chr15	+	81980539	81981563		chr15:81981496+81981563	CTGGATTTTCAGATTGCCTGCCCCGCTATGTTTCTTTTAAACTATAATAAAATGGTTCTT	66346	Mm.54292	GO:0003674|GO:0005739|GO:0008150	RIKEN cDNA 1700029P11 gene	159.106	142.81	7.32104	7.10738	201.02	161.495	109.602	164.306	136.426	112.71	181.94	140.165	7.29597	7.29766	7.50838	7.18217	7.14662	7.09347	7.28046	6.90895
ASMM10P006506	0.00313641	0.0364823	1.92994	up	protein_coding	NM_011373	CCDS15921.1	St6galnac4	RefSeq	3994	chr2	+	32587077	32599696	NM_001276425	chr2:32594407+32595693	GCAAGAACCGGAGACAATCAGGCTCCTTTCTCAGCACCGGTTGGTTCACCATGATTCTGG	20448	Mm.27446	GO:0005634|GO:0005794|GO:0006486|GO:0008373|GO:0016020|GO:0016021|GO:0016740|GO:0016757|GO:0030173|GO:0047290	ST6 (alpha-N-acetyl-neuraminyl-2,3-beta-galactosyl-1,3)-N-acetylgalactosaminide alpha-2,6-sialyltransferase 4	97.4605	49.7596	6.54634	5.59778	143.487	84.5924	61.8866	99.876	42.5653	34.6967	76.9375	44.8389	6.79304	6.33865	6.60402	6.44966	5.50365	5.4546	6.10565	5.32724
ASMM10P054867	0.212339	0.355691	1.43274	up	protein_coding	NM_008583	CCDS29502.1	Men1	RefSeq	2980	chr19	+	6335038	6340894	NM_001168490	chr19:6335420+6335480	CTCCCTCCCTCGGCTCGCCCGCAGGCCACCGCCCGCCGCCATGGGGCTGAAGGCCGCCCA	17283	Mm.12917	GO:0000122|GO:0000122|GO:0000165|GO:0000400|GO:0000403|GO:0000785|GO:0001503|GO:0001776|GO:0001933|GO:0002051|GO:0002076|GO:0002076|GO:0003677|GO:0003682|GO:0003690|GO:0005515|GO:0005634|GO:0005634|GO:0005737|GO:0005737|GO:0005829|GO:0006338|GO:0006338|GO:0006351|GO:0006355|GO:0006974|GO:0007050|GO:0008285|GO:0008285|GO:0008285|GO:0008285|GO:0009411|GO:0009790|GO:0010332|GO:0016363|GO:0016568|GO:…	multiple endocrine neoplasia 1	47798.3	42738.3	15.7006	15.1819	40040	48654.1	45811	56688	41690.2	35935	48232	45096.1	14.7501	15.7224	16.5529	15.7772	15.1076	15.1131	15.2838	15.223
ASMM10P019151	0.356128	0.495192	1.26434	up	protein_coding	NM_024204	CCDS37963.1	Ankrd22	RefSeq	1754	chr19	-	34122548	34166041		chr19:34149229-34149407	CACCTGAGAATTGTCTCCTTCCTTTTAAGGAGAAATGCTGATGTCAACCTCAAAAACTTG	52024	Mm.183030	GO:0003674|GO:0005575|GO:0008150	ankyrin repeat domain 22	395.829	331.196	8.60451	8.26613	256.467	522.858	250.586	553.404	308.365	208.571	409.893	397.954	7.63791	8.99812	8.84503	8.93698	8.29495	7.97779	8.40028	8.39148
ASMM10P034219	0.107727	0.232696	1.34681	up	protein_coding	NM_001024698	CCDS19974.1	Cpa2	RefSeq	1354	chr6	+	30541641	30564473		chr6:30564413+30564473	CACCCCTACTAGGGACATACAGAACAGATGAACACTATTAAAATCTCTGTGGTATAAGCA	232680	Mm.268855	GO:0004180|GO:0004181|GO:0005576|GO:0006508|GO:0008233|GO:0008237|GO:0008270|GO:0016787|GO:0046872	carboxypeptidase A2, pancreatic	34.5096	21.2475	4.89745	4.4679	60.1805	31.2485	16.8172	29.792	23.207	16.908	23.8933	20.9818	5.50475	4.84486	4.61666	4.62351	4.65546	4.48233	4.50636	4.22745
ASMM10P049339	0.0790335	0.192686	1.16651	up	protein_coding	NM_001176528	CCDS48905.1	Rara	RefSeq	3179	chr11	+	98960470	98974942		chr11:98961016+98961133	TAGTGGTGGACTTTTATAACCAGAACCGGGCCTGTTTGCTCCAGGAGAAGGGGCTCCCTG	19401	Mm.439744	GO:0000122|GO:0000122|GO:0000790|GO:0000900|GO:0001657|GO:0001972|GO:0003417|GO:0003677|GO:0003700|GO:0003700|GO:0003707|GO:0003708|GO:0003708|GO:0003713|GO:0003714|GO:0004879|GO:0005102|GO:0005515|GO:0005634|GO:0005634|GO:0005737|GO:0005737|GO:0006351|GO:0006355|GO:0006366|GO:0006468|GO:0007165|GO:0007281|GO:0007283|GO:0008134|GO:0008134|GO:0008144|GO:0008270|GO:0008284|GO:0008284|GO:0008285|GO:…	retinoic acid receptor, alpha	59.0322	47.1803	5.78773	5.56553	85.6392	53.3335	36.2319	60.9241	41.8753	36.3013	49.1272	61.4177	6.01901	5.65149	5.77412	5.70629	5.48201	5.52108	5.49408	5.76494
ASMM10P032383	0.0829115	0.198072	2.61299	up	protein_coding	NM_009125	CCDS39250.1	Atxn2	RefSeq	4505	chr5	+	121711608	121814950		chr5:121712098+121712276	CGCAGCCGCAGCCGCCCGCGCCCGCCACTGGCCGCAAGCCCGGCGGCGGCCTGCTCTCGT	20239	Mm.260900	GO:0002091|GO:0005154|GO:0005634|GO:0005737|GO:0005737|GO:0005794|GO:0005802|GO:0005844|GO:0008022|GO:0010494|GO:0021702|GO:0030529|GO:0033962|GO:0034063|GO:0040015|GO:0048471|GO:0048471|GO:0048812|GO:0048872|GO:0050692|GO:0050905	ataxin 2	88.0448	30.2931	6.32787	4.94217	60.3616	57.2458	165.859	68.7133	32.5716	33.4345	34.0579	21.1083	5.50966	5.75601	8.16836	5.87747	5.1296	5.40481	4.9957	4.23859
ASMM10P040963	0.007195	0.052206	1.44619	up	protein_coding	NM_146215	CCDS22662.1	Cmtr2	RefSeq	3577	chr8	+	110217959	110224489		chr8:110224429+110224489	TTCATGCTCTGCTATTTCTGAGTTCCATTACAAGCCACAAATAAAGTCTTCAGCAGGTGT	234728	Mm.275341	GO:0004483|GO:0005634|GO:0005737|GO:0006370|GO:0008168|GO:0016020|GO:0016021|GO:0016740|GO:0032259|GO:0097310	cap methyltransferase 2	610.977	443.874	9.24647	8.7142	810.704	610.744	320.371	702.09	533.456	358.035	426.207	457.799	9.22322	9.21841	9.26111	9.28312	9.06805	8.75264	8.45907	8.57706
ASMM10P007187	0.121246	0.25155	1.21281	up	protein_coding	NM_011405	CCDS27087.1	Slc7a7	RefSeq	2291	chr14	-	54369441	54417702		chr14:54408999-54413879	TCCCGGACAGAGGGCAATGCGAGCAAGCTGGTGAAGGTCTTCCTTCTCTTCGCCATGGTC	20540	Mm.142455	GO:0003333|GO:0005886|GO:0006810|GO:0006865|GO:0015171|GO:0016020|GO:0016021	solute carrier family 7 (cationic amino acid transporter, y+ system), member 7	131.068	112.522	7.02147	6.74312	172.406	120.445	89.0714	142.348	112.265	66.7967	119.857	151.17	7.06647	6.86805	7.18061	6.97076	6.87333	6.36643	6.71979	7.01292
ASMM10P048002	0.653716	0.752369	1.14524	up	protein_coding	NM_007988	CCDS25759.1	Fasn	RefSeq	9938	chr11	-	120805957	120824547		chr11:120809875-120810049	TTCCTGAATCAGCCCCACGCAGTCCTGAGCAGCTTTGTGCTGGCAGAGAAGAAAGCTGTG	14104	Mm.236443	GO:0003824|GO:0004312|GO:0004313|GO:0004314|GO:0004315|GO:0004316|GO:0004317|GO:0004319|GO:0004320|GO:0005737|GO:0005739|GO:0005794|GO:0005886|GO:0006629|GO:0006631|GO:0006633|GO:0008152|GO:0008270|GO:0009058|GO:0016295|GO:0016296|GO:0016297|GO:0016491|GO:0016740|GO:0016746|GO:0016747|GO:0016787|GO:0016788|GO:0016829|GO:0019171|GO:0042587|GO:0047117|GO:0047451|GO:0055114|GO:0071353	fatty acid synthase	97.1022	98.4972	6.55006	6.35441	128.821	84.6552	61.5112	113.421	56.8123	63.8976	215.92	57.3585	6.63508	6.34014	6.59437	6.63065	5.92572	6.30422	7.51652	5.67117
ASMM10P012935	0.645235	0.746154	1.25493	up	protein_coding	NM_183028	CCDS35508.1	Pcmtd1	RefSeq	5235	chr1	+	7088919	7173628		chr1:7120552+7120615	TATCTTTTCTTAACCTGGGAAGTGGAACCGGATATTTAAGTACAATGGTGGGCTTAATTT	319263	Mm.21539	GO:0003674|GO:0004719|GO:0005575|GO:0005737|GO:0006464|GO:0008150|GO:0008168|GO:0016740|GO:0032259	protein-L-isoaspartate (D-aspartate) O-methyltransferase domain containing 1	118.232	109.675	6.57497	6.24735	258.122	84.8339	44.7268	85.2432	54.0419	43.8544	293.515	47.2874	7.64503	6.3441	6.10278	6.20796	5.8515	5.79448	7.93854	5.40491
ASMM10P004913	0.983173	0.989134	1.0088	up	protein_coding	NM_001122873	CCDS23234.1	Ubl7	RefSeq	1382	chr9	+	57910985	57929968		chr9:57911064+57912637	CGCGGGACGGGGAGAAAGAGAGAGCGCGAAAGAGAGAGGATGTCTCTCTCAGACTGGCAT	69459	Mm.41735	GO:0003674|GO:0005575|GO:0008150	ubiquitin-like 7 (bone marrow stromal cell-derived)	34.1715	37.0973	4.8875	4.87486	55.266	33.7984	14.8611	32.7605	25.2893	21.0305	87.7727	14.2969	5.37933	4.963	4.43931	4.76836	4.77775	4.77309	6.29071	3.65787
ASMM10P003024	0.00116847	0.0247329	3.09183	up	protein_coding	NM_011063	CCDS15510.1	Pea15a	RefSeq	2477	chr1	-	172196728	172206781		chr1:172199223-172200407	AACAAGCTGGACAAAGACAACCTCTCCTACATTGAGCACATCTTTGAGATATCTCGCCGT	18611	Mm.544	GO:0005080|GO:0005737|GO:0005875|GO:0006810|GO:0006915|GO:0008643|GO:0035556|GO:0042981|GO:0046325|GO:1902042|GO:1902042|GO:1902043	phosphoprotein enriched in astrocytes 15A	224.975	76.3274	7.84117	6.2127	308.822	184.976	205.204	200.895	62.0721	55.2448	113.215	74.7778	7.89438	7.4921	8.50349	7.4747	6.04493	6.11284	6.64631	6.04672
ASMM10P047537	0.0687516	0.177061	1.76211	up	protein_coding	NM_010662	CCDS25409.1	Krt13	RefSeq	1314	chr11	-	100117595	100121495		chr11:100117609-100117666	ACTACCTCCAACGGGTCCCCCTCCTCCAATTCCGGTCGCCCAGATTTCCGAAAGTATTAA	16663	Mm.4646	GO:0005198|GO:0005515|GO:0005882|GO:0045095|GO:0070062	keratin 13	4168.45	2788.13	12.1016	11.2843	3264.94	5079.66	2802.64	5526.58	1970.61	2300.86	3828.42	3052.65	11.1364	12.2691	12.7533	12.2474	10.8963	11.3624	11.5509	11.3274
ASMM10P040921	0.0187887	0.085116	2.06065	up	protein_coding	NM_025391	CCDS22644.1	Nip7	RefSeq	3036	chr8	+	107056876	107060928	NR_028367	chr8:107058090+107058187	TGGAAACCATGTGTTGAAATCCGGTCTGGGTCGAATTACTGAGAACACATCTCAGTACCA	66164	Mm.334789	GO:0003674|GO:0003723|GO:0005575|GO:0005634|GO:0008150|GO:0042254|GO:0042255	nuclear import 7 homolog (S. cerevisiae)	555.577	310.084	9.22747	8.18438	610.288	510.064	528.057	573.897	341.245	222.178	407.999	268.914	8.84562	8.96498	10.1034	8.99593	8.43796	8.07558	8.39422	7.82974
ASMM10P005071	0.378542	0.51505	1.18241	up	protein_coding	NM_001146117	CCDS52520.1	Smim19	RefSeq	1417	chr8	-	22462613	22476879		chr8:22473531-22476505	GGACTGTCCTTTCCCATGGCCGGAAGTTATGGTGTGATGGCTGATGACGGTTCTATTGAT	102032	Mm.378231	GO:0003674|GO:0005634|GO:0005730|GO:0005737|GO:0008150|GO:0016020|GO:0016021	small integral membrane protein 19	1047.22	951.389	9.95861	9.71688	1393.21	1123.36	397.823	1274.49	892.889	682.552	1537.19	692.919	9.95677	10.1034	9.62762	10.1467	9.78944	9.65106	10.2615	9.16552
ASMM10P035252	0.087095	0.204442	1.35567	up	protein_coding	NM_019426	CCDS20651.1	Atf7ip	RefSeq	4543	chr6	+	136518850	136607379		chr6:136593086+136593146	CAGACAAACAAAACAGTAGATTCTTCTATTAATAAGAAAGCAGCCGATAGCACATCACAG	54343	Mm.173271	GO:0000122|GO:0003714|GO:0005634|GO:0005667|GO:0006200|GO:0006306|GO:0006351|GO:0006355|GO:0016887|GO:0045892|GO:0045893|GO:0045898	activating transcription factor 7 interacting protein	36.0104	23.8025	5.05832	4.61931	54.3978	30.2425	29.3342	30.067	23.0044	18.6069	29.5402	24.0583	5.356	4.79524	5.44504	4.63701	4.64113	4.60873	4.79894	4.42845
ASMM10P035762	0.00216814	0.0312862	2.69312	up	protein_coding	NM_144922	CCDS20995.1	Hnrnpul1	RefSeq	2884	chr7	-	25722038	25754720		chr7:25722052-25722363	TCTTCATACAGGCCAGGCATTTTCCTCTCTGGATTCCAACAGGCAACAGTGAGCTTTTCT	232989	Mm.254223	GO:0003676|GO:0003723|GO:0005634|GO:0006351|GO:0006355|GO:0019899|GO:0030529	heterogeneous nuclear ribonucleoprotein U-like 1	344.201	129.129	8.3477	6.91842	572.519	305.408	173.354	325.521	114.143	112.684	201.918	87.7722	8.75396	8.22097	8.24318	8.1727	6.89554	7.09333	7.42036	6.26444
ASMM10P049433	0.45678	0.587091	1.1245	up	protein_coding	NM_001160422		Optc	RefSeq	1197	chr1	-	133900833	133907173		chr1:133900889-133900987	GACCTCACAGCTGTTCATGCTCCACTCTTGTCTAGAGCCAAAAATCAATTCCCATTTTTT	269120	Mm.59985	GO:0003674|GO:0005576|GO:0005578|GO:0016525|GO:0031012	opticin	91.5721	79.3153	6.47224	6.30295	76.2259	98.9665	64.2261	126.87	77.3254	63.3397	87.0761	89.5199	5.85116	6.57246	6.66376	6.80155	6.34823	6.29313	6.27811	6.29234
ASMM10P006633	0.136819	0.271097	1.53163	up	protein_coding	NM_007796	CCDS49290.1	Ctla2a	RefSeq	1373	chr13	-	60934154	60936625		chr13:60936058-60936490	AATGATGGTTTCTATCTGTGAACAGAAGCTGCAGCACTTCAGTGCTGTCTTCCTGCTCAT	13024	Mm.482089	GO:0003674|GO:0005576|GO:0008234|GO:0010955|GO:0030425|GO:0045589|GO:0050728	cytotoxic T lymphocyte-associated protein 2 alpha	334.67	202.358	8.1602	7.54513	711.13	223.569	150.874	253.106	219.593	111.367	196.002	282.47	9.04976	7.76824	8.0145	7.80829	7.8239	7.07746	7.37894	7.90022
ASMM10P022805	0.00778887	0.054425	4.43677	up	protein_coding	NM_172663	CCDS16023.1	Epc2	RefSeq	4358	chr2	+	49451485	49551609		chr2:49522616+49522677	TACCAACAATGATCCTTACGTTGCCTTTCGGAGGAGAACAGAGAAAATGCAGACTCGGAA	227867	Mm.29167	GO:0003674|GO:0005575|GO:0005634|GO:0006281|GO:0006351|GO:0006355|GO:0006974|GO:0008150|GO:0016568|GO:0032777|GO:0035267	enhancer of polycomb homolog 2 (Drosophila)	37.9632	8.36321	5.17814	3.02863	35.2162	29.3741	50.2513	37.0112	5	8.64137	14.8115	5	4.72165	4.75085	6.28031	4.95977	2.3474	3.5888	3.853	2.32533
ASMM10P054103	0.00465384	0.0427248	2.22432	up	protein_coding	NM_010431	CCDS25977.1	Hif1a	RefSeq	4775	chr12	+	73907866	73947530		chr12:73941705+73941765	GTAAACACTCCTAACTTTTCCCAGCCTAACAGTCCCAGTGAATATTGCTTTGATGTGGAT	15251	Mm.3879	GO:0000988|GO:0001076|GO:0001077|GO:0001525|GO:0001568|GO:0001666|GO:0001666|GO:0001666|GO:0001666|GO:0001755|GO:0001837|GO:0001892|GO:0001892|GO:0001922|GO:0001944|GO:0001947|GO:0002052|GO:0002248|GO:0003151|GO:0003208|GO:0003677|GO:0003677|GO:0003700|GO:0003700|GO:0003705|GO:0003705|GO:0004871|GO:0005515|GO:0005634|GO:0005634|GO:0005667|GO:0005730|GO:0005737|GO:0006089|GO:0006110|GO:0006351|GO:…	hypoxia inducible factor 1, alpha subunit	289.12	145.96	8.2187	7.06534	377.963	266.598	229.795	282.124	110.194	101.408	242.176	130.061	8.18679	8.0226	8.69967	7.96575	6.84452	6.93993	7.66961	6.8073
ASMM10P022223	0.292019	0.43544	1.82968	up	protein_coding	NM_026446	CCDS17220.1	Rgs19	RefSeq	1457	chr2	-	181688422	181693924		chr2:181688436-181688503	CCAAAGAAACTAGTCACAGTGTCATCTTAATCTTACTGATCCAATAAAACCAAAGCACCT	56470	Mm.274366	GO:0001965|GO:0005096|GO:0005515|GO:0005737|GO:0005737|GO:0005886|GO:0005903|GO:0009968|GO:0016020|GO:0030136|GO:0038032	regulator of G-protein signaling 19	4687.25	1494.79	11.2945	10.4229	13075.9	2576	369.525	2727.57	1815.12	1135.38	1470.66	1557.98	13.1456	11.3011	9.49964	11.2316	10.7733	10.3724	10.1974	10.3485
ASMM10P036401	0.68106	0.773557	1.0232	up	protein_coding	NM_033072	CCDS24235.1	Mbd6	RefSeq	4046	chr10	-	127281955	127288771		chr10:127286036-127286567	TCAGCCACCAGTGTCTTCAGCCACTATGCACCTGCCCTTGGTCCTGGGATCCTTGGGAGG	110962	Mm.372826	GO:0003677|GO:0003682|GO:0005634|GO:0005694|GO:0008150	methyl-CpG binding domain protein 6	543.968	552.395	9.06555	9.03246	787.76	531.051	285.51	571.55	554.801	474.87	578.185	601.725	9.18467	9.02043	9.0672	8.98991	9.12988	9.14981	8.89152	8.95862
ASMM10P018813	0.0001204	0.0109533	2.49999	up	protein_coding	NM_009985	CCDS29465.1	Ctsw	RefSeq	1232	chr19	-	5465239	5468498		chr19:5465328-5465451	AGTAAAGAAGGCACGGACCTCTTGTCCTCCCTGAAGGCAGCAGCCACTCTTCTGCTTCTC	13041	Mm.113590	GO:0006508|GO:0008233|GO:0008234|GO:0016787	cathepsin W	862.109	336.842	9.65453	8.3326	1288.33	842.371	330.966	986.768	366.862	283.533	336.147	360.827	9.84125	9.68981	9.31028	9.77676	8.54396	8.41299	8.12236	8.25111
ASMM10P052421	0.00255312	0.0335974	5.57376	up	protein_coding	NM_178210	CCDS26291.1	Hist1h4j	RefSeq	312	chr13	+	21735095	21735407	NM_178211	chr13:21735119+21735407	AAAGGGCTCGGTAAAGGTGGCGCTAAGCGCCACCGCAAAGTGCTGCGCGACAACATCCAG	319159	Mm.486099	GO:0003674|GO:0005575|GO:0008150	histone cluster 1, H4j	117.593	19.8234	6.80589	4.32723	64.0598	144.759	95.9428	165.611	22.9695	20.4243	23.3514	12.5486	5.59652	7.13895	7.29366	7.19441	4.63834	4.73506	4.47434	3.46119
ASMM10P007865	0.457017	0.587186	1.06581	up	protein_coding	NM_025474	CCDS15405.1	Mrps14	RefSeq	1970	chr1	+	160195259	160201186		chr1:160195316+160196945	CTTCCGGCAGGCAGTTCCTCCATCAGCGTCAGGTCAAGTTCGAGGTTACTATGTAGACTG	64659	Mm.29599	GO:0003735|GO:0005622|GO:0005739|GO:0005739|GO:0005763|GO:0005840|GO:0006412|GO:0008150|GO:0030529|GO:0031965	mitochondrial ribosomal protein S14	2597.7	2607.83	11.3053	11.2133	4080.43	2425.24	1055.4	2829.75	2679.32	2144.72	3303.91	2303.37	11.4781	11.2131	11.2375	11.2926	11.3202	11.2577	11.353	10.9225
ASMM10P006646	0.218947	0.362157	1.23147	up	protein_coding	NM_007893	CCDS28481.1	E4f1	RefSeq	2574	chr17	-	24443778	24455311		chr17:24445529-24445945	TGAACTGCCTCTGCTGAAGGTGGAGCAGATAGAGACAGTGGCCAGTGAGGCCGCCACCGT	13560	Mm.163132	GO:0000122|GO:0003676|GO:0003677|GO:0005515|GO:0005634|GO:0005737|GO:0005819|GO:0006260|GO:0006351|GO:0006355|GO:0007049|GO:0007067|GO:0009790|GO:0009794|GO:0010564|GO:0010564|GO:0016874|GO:0035497|GO:0040008|GO:0046872|GO:0051301	E4F transcription factor 1	26.773	19.5513	4.61	4.30961	35.0804	23.1766	16.406	32.4289	23.1094	13.3877	25.9564	15.7518	4.71574	4.38837	4.58345	4.75244	4.64891	4.16302	4.62447	3.80207
ASMM10P026649	0.000264462	0.0146668	7.09923	up	protein_coding	NM_001204916	CCDS56668.1	H60c	RefSeq	2817	chr10	-	3256207	3267771		chr10:3259285-3259409	TGATATTGCTCATCTACATCCTCTAGCGTGTTTTCTAAGGAGAATTCTTGACAGAGACAG	670558	Mm.398582	GO:0001913|GO:0003823|GO:0019882|GO:0042267|GO:0046658|GO:0046703	histocompatibility 60c	70.8669	9.50776	6.12056	3.2929	88.5111	59.9621	74.1872	60.8072	5.61912	9.96453	7.96091	14.4865	6.06555	5.82155	6.89232	5.70284	2.72034	3.76506	3.00398	3.68223
ASMM10P023707	0.000289238	0.015382	12.0443	up	protein_coding	NM_011346	CCDS35753.1	Sell	RefSeq	2341	chr1	+	164062075	164080785		chr1:164066240+164066317	TGGAGAATGTGTGGAAACTATCAACAATCACACGTGCATCTGTGATGCAGGGTATTACGG	20343	Mm.1461	GO:0002020|GO:0005515|GO:0005886|GO:0007155|GO:0009897|GO:0009986|GO:0016020|GO:0016021|GO:0030246|GO:0033198|GO:0042981|GO:0050839|GO:0051861|GO:0090023	selectin, lymphocyte	85.367	5	5.943	2.35272	204.114	52.358	23.1755	61.8203	5	5	5	5	7.31759	5.62269	5.10427	5.72744	2.3474	2.40026	2.33788	2.32533
ASMM10P036711	0.0785805	0.191974	1.18576	up	protein_coding	NM_146452	CCDS21666.1	Olfr694	RefSeq	948	chr7	-	106688781	106689729	NM_001011749	chr7:106688953-106689729	ATCTGACTGTGGTTGGGATGTGGTATGGGGGTGCTATTGTCATGTATGTATTACCCAGTT	258444	Mm.271372	GO:0004871|GO:0004930|GO:0004984|GO:0005886|GO:0007165|GO:0007186|GO:0007608|GO:0016020|GO:0016021|GO:0050896	olfactory receptor 694	42.9918	33.2227	5.32934	5.08352	45.24	50.8022	25.1013	50.8236	30.1632	25.9135	36.1062	40.7082	5.08569	5.57819	5.21548	5.438	5.02201	5.05304	5.07141	5.18762
ASMM10P022346	0.00330869	0.0374359	3.30006	up	protein_coding	NM_172643	CCDS48385.1	Zbtb41	RefSeq	8362	chr1	+	139422382	139453007		chr1:139429172+139429232	GAGTGTGATATTTGTCACCAGCGTTATTCGACAAAGTCTAACTTAACTGTTCACAGAAAG	226470	Mm.119711	GO:0003676|GO:0003677|GO:0005634|GO:0006351|GO:0006355|GO:0008150|GO:0046872	zinc finger and BTB domain containing 41 homolog	22.9322	7.01165	4.41083	2.68834	31.3066	20.4859	18.7141	21.2221	5	5	13.0466	5	4.5601	4.20664	4.77571	4.10086	2.3474	2.40026	3.68035	2.32533
ASMM10P015507	0.253448	0.398238	1.26408	up	protein_coding	NM_001166629	CCDS49935.1	Dynlt1a	RefSeq	4978	chr17	-	6306343	6317474		chr17:6317387-6317474	CTCTACTCGGCGGGCGAAGGACAGGCATTAAAGATGGAAGACTTCCAGGCCTCCGAGGAG	100310872	Mm.428775	GO:0005575|GO:0008150|GO:0042802	dynein light chain Tctex-type 1A	157.317	117.898	7.14879	6.81071	288.343	120.527	76.4387	143.961	112.448	84.5689	171.91	102.664	7.80023	6.86935	6.93741	6.9882	6.87532	6.68901	7.20416	6.47434
ASMM10P004201	0.609111	0.717189	1.12799	up	protein_coding	NM_001029936		Specc1	RefSeq	6676	chr11	+	62077096	62223013		chr11:62132453+62146305	TACAGGGGCACAGCAGACCTGTGAATGAAGAGCCAGAGCCCTCAGAGGCCGATGCTGCTG	432572	Mm.458025	GO:0003674|GO:0005634|GO:0008150	sperm antigen with calponin homology and coiled-coil domains 1	27.0201	21.5693	4.66316	4.4894	19.8031	24.6316	26.976	36.6695	19.8535	19.7875	25.4787	21.1576	3.90097	4.48317	5.32249	4.946	4.42631	4.69083	4.59855	4.24192
ASMM10P024381	0.255212	0.400096	1.34097	up	protein_coding	NM_001243903	CCDS57202.1	Gm14322	RefSeq	4050	chr2	+	177759287	177773275	ENSMUST00000148388	chr2:177769739+177769962	GAATGTCCCCCAAATACATAAGCGAACACATACAGGAGAGAAACCCTATGACTGTAACCA	626802	Mm.386029	GO:0003674|GO:0005575|GO:0008150|GO:0046872	predicted gene 14322	1245.1	1049.23	10.2236	9.80031	1645.15	1349.19	477.8	1508.27	871.165	815.79	1894.71	615.253	10.1863	10.3814	9.93478	10.3918	9.75526	9.90422	10.5475	8.99421
ASMM10P000803	0.024705	0.0986769	4.83612	up	protein_coding	NM_001164254		Tpm1	RefSeq	1183	chr9	-	67027889	67043871	NM_001164248, NM_001164251	chr9:67028145-67029663	AGGAGCTGGACCACGCTCTCAACGATATGACTTCCATATAAGTTTCTTTGCTTCACTCCT	22003	Mm.121878	GO:0001701|GO:0003065|GO:0003779|GO:0005200|GO:0005737|GO:0005856|GO:0005862|GO:0009790|GO:0030016|GO:0031941|GO:0032781|GO:0042803|GO:0043234|GO:0043462|GO:0047485|GO:0051015|GO:0051693|GO:0055010|GO:0060048|GO:0060048	tropomyosin 1, alpha	288.662	56.1148	8.0839	5.81005	110.678	254.524	514.869	274.577	53.1248	46.3628	76.2007	48.7708	6.40051	7.95093	10.0607	7.9235	5.8258	5.86999	6.09259	5.45181
ASMM10P024794	0.0833624	0.198673	1.24816	up	protein_coding	NM_008467	CCDS17403.1	Kpna4	RefSeq	3726	chr3	-	69072220	69127092		chr3:69072234-69074187	ACAGGCTAGGCTGTCTTGGGGAAATAAACATTAAAACTTAAAGCAATGTTTTACAAGGGG	16649	Mm.30601	GO:0005515|GO:0005634|GO:0005737|GO:0006606|GO:0006810|GO:0008565|GO:0015031	karyopherin (importin) alpha 4	13205.3	11390.1	13.6202	13.3004	22641	12299.5	4100.81	13780	13214.1	8750.05	11512.8	12083.4	13.9737	13.572	13.3431	13.5921	13.5344	13.2132	13.167	13.2871
ASMM10P053652	0.231301	0.376067	1.6567	up	protein_coding	NM_001081979	CCDS41016.1	Mecp2	RefSeq	10152	chrX	-	74026823	74085636		chrX:74085587-74085636	CGCTCCCTCCTCTCGGAGAGAGGGCTGTGGTAAAACCCGTCCGGAAAATGGCCGCCGCTG	17257	Mm.131408	GO:0000122|GO:0000400|GO:0000790|GO:0000792|GO:0000792|GO:0000792|GO:0001662|GO:0001666|GO:0001964|GO:0001976|GO:0002087|GO:0003677|GO:0003682|GO:0003700|GO:0003700|GO:0003729|GO:0005515|GO:0005634|GO:0005634|GO:0005737|GO:0005829|GO:0005829|GO:0006020|GO:0006122|GO:0006342|GO:0006349|GO:0006351|GO:0006355|GO:0006541|GO:0006576|GO:0007268|GO:0007416|GO:0007420|GO:0007585|GO:0007612|GO:0007613|GO:…	methyl CpG binding protein 2	3525.9	2360.25	11.7786	11.0503	1670.26	4564.15	2539.25	5329.95	1832.8	1750.87	3216.6	2640.7	10.2069	12.1091	12.609	12.1894	10.7831	10.9802	11.3141	11.1238
ASMM10P027315	0.00390605	0.0395952	1.94784	up	protein_coding	NM_027238	CCDS18297.1	Ttc39b	RefSeq	8764	chr4	-	83220300	83324189		chr4:83237274-83237350	ATAGTGGGAAAAAGGAAGGACCTTTCTGAAAATCTCTTGGTGACTGTGGAGAAGGCTGAG	69863	Mm.5540	GO:0003674|GO:0005575|GO:0008150	tetratricopeptide repeat domain 39B	93.7115	48.1539	6.50772	5.54584	125.364	89.8227	60.6708	98.9883	54.3039	25.7989	66.5157	45.9971	6.59567	6.42835	6.57132	6.43552	5.85923	5.04628	5.9116	5.36625
ASMM10P051185	0.0384719	0.126374	1.34886	up	protein_coding	NM_011112	CCDS49163.1	Papola	RefSeq	4518	chr12	+	105784701	105838943	ENSMUST00000169938	chr12:105838442+105838529	CCCCTGAAGCTATGCATTAATTAAGGCTTTCTTTACCACTTACATTGTTTATATACAGTG	18789	Mm.255877	GO:0000166|GO:0000398|GO:0003723|GO:0004652|GO:0005524|GO:0005634|GO:0005634|GO:0005737|GO:0006369|GO:0006378|GO:0006397|GO:0016740|GO:0016779|GO:0031123|GO:0043631|GO:0046872	poly (A) polymerase alpha	3828.13	3075.04	11.8527	11.421	5082.38	4126.92	1350.66	4752.55	3560.65	2030.06	3899.79	2809.64	11.8034	11.9686	11.6108	12.028	11.717	11.1876	11.5786	11.2006
ASMM10P008470	0.00050249	0.0181734	2.04563	up	protein_coding	NM_029643	CCDS27575.1	Slc52a2	RefSeq	2700	chr15	+	76538942	76542130		chr15:76540797+76540913	TGTGGTCCTCGTGGTACTCTCATGGGTCCTGTGCGCAGGCACGTTCTCGTATATCAAGGT	52710	Mm.28597	GO:0005886|GO:0005887|GO:0006810|GO:0016020|GO:0016021|GO:0032217|GO:0032218	solute carrier protein 52, member 2	182.484	86.8546	7.44648	6.41393	231.508	192.895	87.0743	218.459	86.0135	66.2502	114.967	80.1878	7.49036	7.55571	7.14335	7.59649	6.49502	6.35535	6.66691	6.13845
ASMM10P032086	0.136677	0.270994	2.12525	up	protein_coding	NM_011204	CCDS39186.1	Ptpn13	RefSeq	8298	chr5	+	103425191	103598361		chr5:103594619+103594679	GACATCTCTGACCTAGTGCGCTGCATGAGGCTTCAGAGGCACGGCATGGTGCAGACCGAG	19249	Mm.3414	GO:0004721|GO:0004725|GO:0005515|GO:0005634|GO:0005634|GO:0005737|GO:0005737|GO:0005856|GO:0005886|GO:0006470|GO:0016311|GO:0016787|GO:0016791|GO:0030027|GO:0035335|GO:0042995|GO:0043005|GO:0044297	protein tyrosine phosphatase, non-receptor type 13	68.448	28.9661	5.7971	4.70946	150.92	40.7202	37.3116	44.8398	29.3249	28.8313	46.9455	10.7626	6.86989	5.24573	5.82268	5.25008	4.9804	5.20171	5.43468	3.22107
ASMM10P055428	0.102617	0.225934	1.4285	up	protein_coding	NM_138590	CCDS18127.2	Zcchc7	RefSeq	2545	chr4	+	44756558	44932214		chr4:44756563+44756623	CCCCGGAAGTACCTTCTCCTCCCTGGAGTCCGCGCGGACGCGGCTTCCTTACCTCATTTG	319885	Mm.331576	GO:0003674|GO:0003676|GO:0005634|GO:0005730|GO:0005737|GO:0008150|GO:0008270|GO:0046872	zinc finger, CCHC domain containing 7	1066.56	876.527	10.1644	9.64994	1132.89	1168.49	823.803	1141.04	749.893	636.186	1227.94	892.094	9.67274	10.1609	10.8408	9.98326	9.53861	9.55588	9.95655	9.54871
ASMM10P005432	0.00195805	0.0300631	1.50264	up	protein_coding	NM_001164062	CCDS48933.1	Stat5a	RefSeq	3628	chr11	+	100860483	100885169		chr11:100881185+100882061	ACACTCCTGTACTTGGTTCGTCAATGCATCCACAGATGCCGGAGCCAGCGCCACCTACAT	20850	Mm.277403	GO:0000255|GO:0000979|GO:0001553|GO:0001779|GO:0003677|GO:0003690|GO:0003700|GO:0004871|GO:0005509|GO:0005515|GO:0005634|GO:0005634|GO:0005737|GO:0005737|GO:0006101|GO:0006103|GO:0006105|GO:0006107|GO:0006351|GO:0006357|GO:0006357|GO:0006366|GO:0006549|GO:0006573|GO:0006600|GO:0006631|GO:0007165|GO:0007165|GO:0007259|GO:0007259|GO:0007565|GO:0007595|GO:0008284|GO:0008284|GO:0018108|GO:0019218|GO:…	signal transducer and activator of transcription 5A	49.9556	30.7301	5.56281	4.97532	69.2551	42.1562	35.4483	52.963	31.2342	22.2246	33.4739	35.9878	5.71222	5.29968	5.7363	5.50306	5.07029	4.8484	4.97424	5.00833
ASMM10P004660	0.156867	0.295158	1.34795	up	protein_coding	NM_001083904	CCDS49799.1	Fetub	RefSeq	1365	chr16	+	22920221	22939768		chr16:22920500+22929632	CTTACAGTGGGAAGACATGGGATCTCTGTTCTACCTCACATTGGATGTCTTAGAGACTGA	59083	Mm.28461	GO:0004857|GO:0004869|GO:0005576|GO:0005615|GO:0007338|GO:0007339|GO:0008191|GO:0010466|GO:0010951|GO:0030414	fetuin beta	3446.01	2720.64	11.6407	11.2099	5914.63	3162.98	1137.45	3568.98	2403.75	2034.31	4485.09	1959.41	12.0065	11.59	11.3523	11.6141	11.1666	11.1911	11.8007	10.6814
ASMM10P043234	0.409285	0.543228	1.42689	up	protein_coding	NM_012020	CCDS23430.1	Foxl2	RefSeq	2520	chr9	+	98955606	98958126		chr9:98958042+98958126	GCACTTTTGTTGTGTTTGTACGTGTGTGAGGGCGTCCCTTGTCAATTCCCAAATAAATTT	26927	Mm.151239	GO:0000122|GO:0001541|GO:0001541|GO:0002074|GO:0002074|GO:0003677|GO:0003677|GO:0003690|GO:0003700|GO:0003700|GO:0003705|GO:0005515|GO:0005634|GO:0005634|GO:0005667|GO:0006309|GO:0006309|GO:0006351|GO:0006355|GO:0006355|GO:0006357|GO:0007389|GO:0008134|GO:0008301|GO:0019101|GO:0030154|GO:0030331|GO:0031624|GO:0031624|GO:0042703|GO:0042703|GO:0043028|GO:0043028|GO:0043065|GO:0043280|GO:0043280|GO:…	forkhead box L2	70.2424	35.622	5.60625	5.09338	178.337	35.5977	21.6043	45.4303	48.2643	15.9998	31.8201	46.4039	7.11647	5.04392	4.99411	5.2705	5.68136	4.40993	4.90518	5.37703
ASMM10P012336	0.0885516	0.20667	1.21445	up	protein_coding	NM_026861	CCDS37019.1	Ubac2	RefSeq	2168	chr14	+	121878605	122021035		chr14:122008802+122008913	AATTGGAACCGGCTTTTCCCCCCTTTACGTCAGCGACGAAATATCAACTATCAAGATGGA	68889	Mm.441151	GO:0003674|GO:0005783|GO:0016020|GO:0016021|GO:0070972	ubiquitin associated domain containing 2	1515.73	1415.59	10.6134	10.3331	1871.01	1591.71	832.168	1768.04	1266.41	1102.5	1944.06	1349.39	10.3642	10.6138	10.8598	10.6157	10.2754	10.3313	10.5872	10.1385
ASMM10P042581	0.856964	0.901957	1.02137	up	protein_coding	NM_019659	CCDS22953.1	Kcnj1	RefSeq	3073	chr9	+	32372417	32399194		chr9:32372527+32372613	ACTTTCTCACATCAAGCACCTGACTGCTCTCTTGGGGACCAAGAAAATGAACGTTTGTCT	56379	Mm.390168	GO:0000166|GO:0001822|GO:0001894|GO:0005242|GO:0005244|GO:0005524|GO:0005546|GO:0005886|GO:0006810|GO:0006811|GO:0006813|GO:0009791|GO:0015272|GO:0016020|GO:0016021|GO:0030955|GO:0042277|GO:0043066|GO:0070294|GO:0071286|GO:0072358|GO:1900128	potassium inwardly-rectifying channel, subfamily J, member 1	116.361	115.119	6.83246	6.80195	116.033	133.965	72.4537	142.993	106.304	91.6074	105.848	156.716	6.47566	7.02323	6.85353	6.97741	6.79289	6.80244	6.55102	7.06144
ASMM10P042059	0.902895	0.9337	1.01593	up	protein_coding	NM_001080776	CCDS40737.1	Gm1123	RefSeq	1337	chr9	-	99006964	99035690		chr9:99006978-99007066	TTAAGTTCTGCTGATTCCTTGCTCCTGTATCTTCAGTGAAATGTGCCTTGTGCTCCCACA	382097	Mm.293727	GO:0003674|GO:0005575|GO:0008150|GO:0016020|GO:0016021	predicted gene 1123	351.159	371.551	8.42863	8.40583	460.789	355.664	181.589	406.595	264.919	279.235	365.533	576.516	8.45251	8.44719	8.31604	8.49879	8.08986	8.39366	8.24355	8.89625
ASMM10P029807	0.00210688	0.0310012	1.92731	up	protein_coding	NM_173867	CCDS18852.1	Rcc2	RefSeq	3790	chr4	+	140701472	140723220		chr4:140720559+140720622	AAGCCCAAGTCTTCTACTGCGGCCCAGGAGGTGAAGACTCTGGATGGCATCTTCTCCGAA	108911	Mm.253	GO:0000775|GO:0003674|GO:0005575|GO:0005634|GO:0005694|GO:0005737|GO:0005856|GO:0005874|GO:0007049|GO:0007067|GO:0008150|GO:0051301	regulator of chromosome condensation 2	524.831	298.435	9.10059	8.154	673.867	489.609	395.914	539.933	312.06	232.287	343.995	305.399	8.97828	8.90615	9.61763	8.90031	8.31062	8.13219	8.15896	8.01425
ASMM10P032854	0.274632	0.41831	1.61106	up	protein_coding	NM_001164805	CCDS51721.1	Thsd7a	RefSeq	11019	chr6	-	12311607	12749253		chr6:12311670-12317086	TGTGGATGGCGTGTGGAGATGTAATGTGCTTTTCTACATTTTCATATGGGTTATTTGTAA	330267	Mm.11989	GO:0001525|GO:0003674|GO:0005575|GO:0005576|GO:0005886|GO:0008150|GO:0016020|GO:0016021|GO:0030154	thrombospondin, type I, domain containing 7A	267.102	119.607	7.51183	6.82382	674.82	155.538	57.9037	180.148	147.195	85.1644	83.6462	162.42	8.97975	7.24314	6.50683	7.31759	7.26202	6.6985	6.22024	7.11451
ASMM10P046601	0.0172438	0.0816523	1.4353	up	protein_coding	NM_145377	CCDS36138.1	Trim41	RefSeq	3493	chr11	-	48806403	48817391		chr11:48806434-48807846	TTTGGTGGCTGAGGTCAACTCATGTTCTTGGGGAAAGGTGGGTTGTGTTGCAAAAATAAA	211007	Mm.794	GO:0005515|GO:0005575|GO:0005622|GO:0005634|GO:0005737|GO:0008150|GO:0008270|GO:0016874|GO:0046872	tripartite motif-containing 41	9769.32	7754.16	13.2847	12.7633	15344.5	8966.46	4611.57	10154.8	9228.2	7071.55	7238.6	7478.29	13.392	13.1038	13.5005	13.1425	13.0322	12.9241	12.4965	12.6005
ASMM10P047604	0.163598	0.303143	1.34863	up	protein_coding	NM_007863	CCDS36338.1	Mpp3	RefSeq	2860	chr11	-	101999652	102026955	ENSMUST00000132094	chr11:101999669-102000729	CCATCTGTCAAAGCTCTGTCTAAGCCACAATAAATCAGTCCTGTCAAAAGTGTATAGACT	13384	Mm.20449	GO:0009986|GO:0016301|GO:0016310|GO:0016740|GO:0030165	membrane protein, palmitoylated 3 (MAGUK p55 subfamily member 3)	60.7655	43.9624	5.8788	5.44731	80.1226	53.2087	49.9797	59.7512	37.4827	43.7796	30.5029	64.0843	5.91954	5.6472	6.27139	5.67707	5.32631	5.79221	4.84636	5.82436
ASMM10P052465	0.420575	0.553662	1.17303	up	protein_coding	NM_134219	CCDS26330.1	Vmn1r215	RefSeq	903	chr13	+	23075791	23076694		chr13:23076634+23076694	AGTCCCTATGTTCTTATCAGTAGATATATCCATCCTCCTAATGTCTTCCATGCCCACTAA	171253	Mm.377207	GO:0005550|GO:0005887|GO:0007186|GO:0016503|GO:0019236	vomeronasal 1 receptor 215	338.909	304.969	8.41794	8.1877	276.75	418.884	222.37	437.631	240.396	311.287	296.739	371.454	7.74456	8.68112	8.6391	8.60699	7.95993	8.54341	7.95429	8.29317
ASMM10P054700	0.137863	0.272503	1.26185	up	protein_coding	NM_027366	CCDS28679.1	Ly6g6e	RefSeq	1137	chr17	+	35076941	35078804		chr17:35077101+35077170	TCTGACTCGGGGTACTGGTTTGTGCTCTCCCAGACTGCTGAGCTGTACCTGCCATGGGCC	70274	Mm.250491	GO:0003674|GO:0005575|GO:0008150	lymphocyte antigen 6 complex, locus G6E	212.241	168.148	7.68711	7.35156	199.682	252.206	111.974	285.1	153.408	160.597	198.148	160.438	7.2862	7.94028	7.5404	7.98156	7.31974	7.59682	7.39375	7.09595
ASMM10P030298	0.675137	0.769512	1.11365	up	protein_coding	NM_146159	CCDS19211.1	Haus3	RefSeq	1980	chr5	-	34153896	34169424		chr5:34153991-34154106	CTTGCTGATGTGAAGACGAAAAGAAGAATTTTGGCAACTAATAAATTGCATCAAGTGGAA	231123	Mm.319286	GO:0005737|GO:0005813|GO:0005856|GO:0005874|GO:0007049|GO:0007067|GO:0051225|GO:0051297|GO:0051301|GO:0070652	HAUS augmin-like complex, subunit 3	2040.84	1626.27	10.6917	10.5364	4443.86	1529.4	516.264	1673.83	1888.01	1166.14	1484.74	1966.18	11.6015	10.5585	10.0668	10.5402	10.8359	10.4095	10.2123	10.6881
ASMM10P015248	0.369498	0.506823	1.4043	up	protein_coding	NM_174876	CCDS37358.1	Impg2	RefSeq	6992	chr16	+	56204312	56273753		chr16:56258084+56258144	TCAGTTCTCTCCCAGAGATTTTAGGGGGTAGCAGCTTGACTCTTCATTCTGTTACCCCAG	224224	Mm.151998	GO:0005540|GO:0005578|GO:0008150|GO:0008201|GO:0016020|GO:0016021	interphotoreceptor matrix proteoglycan 2	210.072	155.569	7.65711	7.16726	100.376	259.161	189.782	290.968	119.101	104.748	240.607	157.821	6.2531	7.97947	8.38466	8.01121	6.95422	6.98523	7.6595	7.0701
ASMM10P043173	0.649842	0.749838	1.05697	up	protein_coding	NM_007801	CCDS23399.1	Ctsh	RefSeq	1627	chr9	+	90054266	90076095		chr9:90054407+90054503	TCTTCCCAAGAGCAGGAGTGTAATGGCCACAGGGGGCAGGAGAGGAACCATCATCACCTA	13036	Mm.2277	GO:0001520|GO:0001669|GO:0001913|GO:0002764|GO:0004175|GO:0004175|GO:0004177|GO:0004197|GO:0004197|GO:0004252|GO:0005615|GO:0005764|GO:0005829|GO:0006508|GO:0006508|GO:0006919|GO:0008233|GO:0008234|GO:0008284|GO:0008656|GO:0008656|GO:0010628|GO:0010634|GO:0010813|GO:0010815|GO:0010952|GO:0010952|GO:0016505|GO:0016787|GO:0030108|GO:0030335|GO:0030984|GO:0031638|GO:0031638|GO:0031648|GO:0031648|GO:…	cathepsin H	20.4869	16.962	4.20437	4.12443	28.913	18.2512	12.2536	22.53	12.7541	14.1358	23.1037	17.8546	4.44273	4.02818	4.15943	4.18712	3.80507	4.23877	4.46133	3.99256
ASMM10P007397	0.0139476	0.0730812	1.83199	up	protein_coding	NM_016677	CCDS25830.1	Hpcal1	RefSeq	1561	chr12	+	17690813	17791926		chr12:17691051+17786146	TCCAGAGCCGGTTTAGTCTCCACTGCCAGCTGCCATGGGCAAGCAGAACAGCAAGCTGCG	53602	Mm.313619	GO:0005509|GO:0005515|GO:0005575|GO:0008150|GO:0046872	hippocalcin-like 1	116.477	63.4118	6.81814	5.94473	173.161	102.908	76.6453	113.194	52.1447	57.6522	97.2924	46.5579	7.07331	6.62948	6.94211	6.62766	5.79608	6.1715	6.42937	5.38196
ASMM10P026072	0.27637	0.419862	1.6151	up	protein_coding	NM_013605	CCDS17496.1	Muc1	RefSeq	2235	chr3	+	89229051	89233369		chr3:89231153+89231214	TTCTCTGGAAGACCCCAGCTCCAACTACTACCAAGAACTGAAGAGGAACATTTCTGGATT	17829	Mm.16193	GO:0000790|GO:0000978|GO:0002039|GO:0003712|GO:0005634|GO:0005737|GO:0005737|GO:0005886|GO:0006977|GO:0006978|GO:0009986|GO:0010944|GO:0016020|GO:0016021|GO:0016324|GO:0016324|GO:0036003|GO:0043618|GO:0090240|GO:1902166	mucin 1, transmembrane	97.8748	56.1924	6.52373	5.83211	73.7119	67.4107	173.359	77.0171	54.837	47.7908	63.9734	58.1686	5.80433	5.99567	8.24331	6.0516	5.87406	5.91001	5.85412	5.69024
ASMM10P008134	0.190335	0.333385	2.03694	up	protein_coding	NM_027143	CCDS27134.1	Khnyn	RefSeq	3876	chr14	+	55884968	55896781		chr14:55894075+55894286	TGAGGAGTCTGACAAGTGGATGGCGATCATCAGAGAGCGCCTGCTGCCCTTCACCTTTGT	219094	Mm.37592	GO:0003674|GO:0005575|GO:0008150	KH and NYN domain containing	1580.74	735.012	10.4301	9.4037	438.875	2321.36	898.262	2664.45	545.285	583.649	775.616	1035.5	8.39058	11.1457	10.9867	11.1974	9.1019	9.43802	9.31095	9.76393
ASMM10P025450	0.247707	0.39233	1.3606	up	protein_coding	NM_008642	CCDS38650.1	Mttp	RefSeq	3962	chr3	-	138089854	138131377		chr3:138131254-138131377	ATGATCCTCTTGGCAGTGCTTTTTCTCTGCTTCTTCTCCTCCTACTCTGCTTCCGTTAAA	17777	Mm.2941	GO:0005319|GO:0005319|GO:0005515|GO:0005783|GO:0005791|GO:0005794|GO:0005794|GO:0006497|GO:0006629|GO:0006641|GO:0006810|GO:0006869|GO:0006869|GO:0008202|GO:0008203|GO:0008289|GO:0016323|GO:0031526|GO:0031528|GO:0031988|GO:0034185|GO:0042157|GO:0042157|GO:0042632|GO:0042953|GO:0042953|GO:0046982	microsomal triglyceride transfer protein	1013.67	866.586	10.0731	9.62882	783.851	1158.14	781.267	1331.42	710.39	611.134	1214.91	929.911	9.17553	10.1481	10.7637	10.2049	9.46344	9.5004	9.9373	9.61415
ASMM10P048411	0.726898	0.808858	1.11603	up	protein_coding	NM_178759	CCDS36137.1	Timd4	RefSeq	2175	chr11	+	46810798	46844333		chr11:46839287+46839348	ATTGCCTGCTGTGTGGGATTTGTGCTAATGGTGTTATTGTTTCTGGCGTTTCTCCTTCGA	276891	Mm.69002	GO:0016020|GO:0016021	T cell immunoglobulin and mucin domain containing 4	791.832	580.439	9.21836	9.05998	1849.96	537.939	201.231	578.193	660.053	383.638	776.952	501.114	10.3526	9.04077	8.47355	9.00647	9.36862	8.8577	9.3126	8.70098
ASMM10P042857	0.0191634	0.0862066	2.46381	up	protein_coding	NM_011992	CCDS23206.1	Rcn2	RefSeq	2042	chr9	+	56041844	56059083	uc009pst.1	chr9:56057478+56057569	TGATTATGACAAAGATAATGATGGCCGGCTTGATCCCCAAGAGCTGTTGTCATGGGTAGT	26611	Mm.1782	GO:0005509|GO:0005783|GO:0046872	reticulocalbin 2	321.804	137.839	8.2088	6.90791	624.458	228.187	197.121	237.448	104.772	76.7952	264.987	104.803	8.87526	7.80001	8.44587	7.71408	6.76949	6.55903	7.80001	6.50313
ASMM10P055051	0.109133	0.234575	1.23403	up	protein_coding	NM_001204166	CCDS57177.1	Rapgef4	RefSeq	4112	chr2	+	72054616	72257474		chr2:72054960+72055020	AGATAAAGGCTGGCTGCTTACTGGATGTCTGAGAACTTCCCGCAACAGACGCATGCTCTA	56508	Mm.196153	GO:0000166|GO:0001750|GO:0001917|GO:0001932|GO:0005085|GO:0005085|GO:0005088|GO:0005515|GO:0005622|GO:0005737|GO:0005829|GO:0005886|GO:0005952|GO:0006887|GO:0007165|GO:0007264|GO:0008603|GO:0014911|GO:0016020|GO:0016323|GO:0016324|GO:0017016|GO:0017156|GO:0017157|GO:0019933|GO:0030073|GO:0030424|GO:0030425|GO:0030552|GO:0030552|GO:0032403|GO:0035556|GO:0043197|GO:0043234|GO:0050773|GO:0050790|GO:…	Rap guanine nucleotide exchange factor (GEF) 4	46.8017	34.6566	5.45643	5.15304	69.0783	42.2704	33.0713	42.7867	36.4284	29.8495	30.8238	41.5248	5.70873	5.30396	5.63439	5.17862	5.2848	5.25021	4.86012	5.21704
ASMM10P033750	0.11669	0.244968	2.14324	up	protein_coding	NM_001104635	CCDS51899.1	Vmn2r21	RefSeq	2562	chr6	-	123492507	123533406	NM_001104637	chr6:123509227-123509337	AATCATTCTGTTGTTTTGATTGTCTCCCATGTCCAGAGGGAGAGGTTGCAAATGATACAG	546912	Mm.469876	GO:0003674|GO:0004871|GO:0004930|GO:0005575|GO:0005886|GO:0007165|GO:0007186|GO:0008150|GO:0016020|GO:0016021	vomeronasal 2, receptor 21	77.1791	37.8369	6.1388	5.039	36.1909	100.816	62.0014	109.708	19.7219	15.5377	67.9968	48.0913	4.76426	6.59847	6.60776	6.5847	4.41493	4.36852	5.94029	5.43228
ASMM10P047817	0.299532	0.442733	1.27809	up	protein_coding	NM_023136	CCDS35672.1	Dtymk	RefSeq	658	chr1	-	93800494	93801934		chr1:93800517-93800801	CGTCGTATTTGACCATCGTATTTAACCACATCCGGCTTGTTTTGTTTTATTAAAAGGTTT	21915	Mm.250332	GO:0000166|GO:0004798|GO:0004798|GO:0005524|GO:0005739|GO:0005758|GO:0005759|GO:0006233|GO:0006233|GO:0006235|GO:0009165|GO:0016301|GO:0016310|GO:0016740|GO:0046939|GO:0046940|GO:0050145|GO:0071363	deoxythymidylate kinase	2578.93	1825.89	11.06	10.706	5627.94	1855.76	707.018	2125.01	1775.75	1534.95	2298.06	1694.8	11.9487	10.8191	10.6031	10.869	10.7361	10.7839	10.8262	10.4778
ASMM10P033882	0.509566	0.63323	1.21185	up	protein_coding	NM_008463	CCDS20596.1	Klra5	RefSeq	1155	chr6	-	129898991	129913224		chr6:129899040-129899126	GGCACCCTTTGCATAAAGCCTTCAGAATTTTGTTCTTTCTGATTTCTTATACTCCTATAA	16636	Mm.14111	GO:0005886|GO:0007155|GO:0016020|GO:0016021|GO:0030246	killer cell lectin-like receptor, subfamily A, member 5	167.775	120.2	7.15313	6.87592	182.138	208.576	44.6386	235.749	106.821	116.514	105.738	151.726	7.1463	7.66289	6.09914	7.70418	6.79797	7.13869	6.5491	7.01792
ASMM10P053519	0.0319108	0.114404	1.73541	up	protein_coding	NM_026472	CCDS15222.1	Nifk	RefSeq	1894	chr1	+	118321842	118333831		chr1:118332917+118332977	AGAAAAAGGAAGAGCAAGCAGTGATCCCGCCAGCGTTCTGTGCATAGTTCTAGGCAGATG	67949	Mm.280311	GO:0000166|GO:0000794|GO:0003676|GO:0003723|GO:0005634|GO:0005654|GO:0005694|GO:0005730|GO:0005737|GO:0010923	nucleolar protein interacting with the FHA domain of MKI67	882.073	600.365	9.88661	9.09133	969.873	850.887	686.363	1021.17	574.409	378.054	901.934	547.064	9.46747	9.70467	10.5475	9.82676	9.17889	8.83498	9.52485	8.82661
ASMM10P012681	0.0041896	0.0406915	1.92214	up	protein_coding	NM_153178	CCDS37098.1	Ago2	RefSeq	8031	chr15	-	73101624	73184947		chr15:73101638-73107016	TCCACACTGAATATAGCCAAAATATCGCCTGAATAAACCGAGTTACGAACTCCTCTGTTC	239528	Mm.490340	GO:0000340|GO:0000932|GO:0000932|GO:0003676|GO:0003723|GO:0003729|GO:0004518|GO:0004519|GO:0004521|GO:0004521|GO:0005515|GO:0005634|GO:0005737|GO:0005844|GO:0005845|GO:0006351|GO:0006355|GO:0006379|GO:0006417|GO:0007275|GO:0009791|GO:0016442|GO:0016787|GO:0030154|GO:0030529|GO:0031047|GO:0031054|GO:0035068|GO:0035068|GO:0035197|GO:0035197|GO:0035278|GO:0035279|GO:0045947|GO:0046872|GO:0060213|GO:…	argonaute RISC catalytic subunit 2	307.622	170.878	8.30369	7.36097	361.482	308.805	220.209	339.994	142.439	176.027	141.055	223.991	8.12106	8.23878	8.6223	8.23261	7.21414	7.72759	6.9294	7.57276
ASMM10P027735	0.0462771	0.139767	2.45278	up	protein_coding	NM_008191	CCDS18587.1	Guca2b	RefSeq	602	chr4	-	119656602	119658945		chr4:119658795-119658945	ACTGTGGGCTGCCGTCGTCCTGCTGCTGCTCCTGCAGAGTGCACAGGGTGTCTACATCAA	14916	Mm.278	GO:0005576|GO:0006182|GO:0007588|GO:0007589|GO:0008047|GO:0030802|GO:0045776	guanylate cyclase activator 2b (retina)	2176.37	827.732	10.9001	9.60571	1028.51	3215.77	790.411	3670.78	788.767	901.71	828.117	792.333	9.55068	11.6146	10.7831	11.6522	9.60519	10.0497	9.40021	9.3677
ASMM10P044230	0.790032	0.854048	1.04979	up	protein_coding	NM_052976	CCDS30295.1	Ophn1	RefSeq	3932	chrX	-	98557514	98890985		chrX:98557542-98558250	TCCAAAGAATTGTTGCTCTTGCTTCTATTTACCTCCAGCTTACATGGTCTTTTATCCCAC	94190	Mm.254336	GO:0003779|GO:0005096|GO:0005100|GO:0005515|GO:0005622|GO:0005623|GO:0006897|GO:0007165|GO:0007399|GO:0015629|GO:0030036|GO:0030054|GO:0030100|GO:0035255|GO:0042995|GO:0043195|GO:0045202|GO:0048488|GO:0048488|GO:0051966	oligophrenin 1	266.803	238.89	7.92269	7.85259	471.869	211.989	120.078	263.278	221.248	260.087	257.892	216.33	8.48826	7.68925	7.65141	7.86185	7.83747	8.28937	7.76233	7.5212
ASMM10P006999	0.0125447	0.0691381	1.71915	up	protein_coding	NM_010096	CCDS21946.1	Ebf3	RefSeq	4908	chr7	-	137193670	137314445		chr7:137198554-137199093	TAATGGCTCCTCCGCTAACTCTCCCTACGGCATGAAACAGAAGAGCGCTTTTGCGCCCGT	13593	Mm.258708	GO:0003677|GO:0005515|GO:0005634|GO:0006351|GO:0006355|GO:0007275|GO:0045893|GO:0046872|GO:0046983	early B cell factor 3	353.992	228.832	8.53015	7.74846	349.444	375.977	266.308	424.24	162.563	189.006	313.997	249.761	8.07558	8.53255	8.95032	8.56217	7.39817	7.83185	8.02835	7.73548
ASMM10P015052	0.014088	0.0734824	2.65969	up	protein_coding	NM_008235	CCDS28098.1	Hes1	RefSeq	1487	chr16	+	30065356	30067796		chr16:30065862+30065926	GGCAAGAATAAATGAAAGTCTAAGCCAACTGAAAACACTGATTTTGGATGCACTTAAGAA	15205	Mm.390859	GO:0000122|GO:0000122|GO:0000122|GO:0000122|GO:0000981|GO:0001078|GO:0001701|GO:0001889|GO:0003143|GO:0003151|GO:0003266|GO:0003281|GO:0003677|GO:0003700|GO:0005515|GO:0005622|GO:0005634|GO:0005737|GO:0006351|GO:0006355|GO:0006357|GO:0006461|GO:0007155|GO:0007219|GO:0007219|GO:0007219|GO:0007224|GO:0007262|GO:0007389|GO:0007389|GO:0008134|GO:0008284|GO:0016477|GO:0021537|GO:0021537|GO:0021555|GO:…	hairy and enhancer of split 1 (Drosophila)	195.37	86.5228	7.65928	6.24801	237.57	169.12	195.603	179.186	67.174	36.4555	156.98	85.4815	7.52678	7.3675	8.43302	7.3098	6.15738	5.5278	7.07791	6.22898
ASMM10P008972	0.0566877	0.158021	3.5011	up	protein_coding	NM_146207	CCDS52485.1	Cul4a	RefSeq	3628	chr8	+	13105720	13147939		chr8:13123964+13124790	GGACAGGGAGGTTCCAGAATACCTTAACCATGTGAGCAAACGTCTAGAAGAGGAAGCAGA	99375	Mm.212861	GO:0005515|GO:0006281|GO:0006511|GO:0006974|GO:0019048|GO:0031461|GO:0031464|GO:0031625|GO:0045732|GO:0051246|GO:0080008|GO:1900087	cullin 4A	68.9623	25.3071	5.95737	4.14956	126.442	44.7467	51.8777	52.7833	11.2215	16.907	66.6075	6.49227	6.60829	5.39317	6.3309	5.49711	3.6298	4.48222	5.91359	2.57261
ASMM10P003536	0.657582	0.755267	1.04481	up	protein_coding	NM_001110131		Cic	RefSeq	6101	chr7	+	25282178	25294148	NM_027882	chr7:25290951+25291054	TCCTGCCTTTGTACAGCCTCTGCTCTCAGGCCAAGCTCCTTTGCTGGCTCCTGGCCAGGT	71722	Mm.28833	GO:0003677|GO:0005634|GO:0006351|GO:0006355	capicua homolog (Drosophila)	427.178	435.886	8.71516	8.65192	565.989	422.969	223.843	495.91	315.524	341.312	479.834	606.873	8.73698	8.69496	8.65052	8.7782	8.32596	8.68816	8.62025	8.97333
ASMM10P005076	0.145211	0.281439	1.25869	up	protein_coding	NM_022316	CCDS26017.1	Smoc1	RefSeq	3463	chr12	+	81026807	81186414	NM_001146217	chr12:81184046+81184548	AACCCGTTCATCGGACGCCTTGTCTAAAGAGTGGAAAAAGCAAAAGGCCCATGGAAACTC	64075	Mm.273295	GO:0001654|GO:0001654|GO:0005509|GO:0005576|GO:0005578|GO:0005604|GO:0007165|GO:0007275|GO:0010811|GO:0030154|GO:0030198|GO:0045667|GO:0046872|GO:0050840|GO:0060173|GO:0060173	SPARC related modular calcium binding 1	509.256	426.813	8.96993	8.638	494.904	617.258	253.578	671.285	466.432	293.299	543.475	404.047	8.56326	9.23472	8.86677	9.21495	8.8778	8.46285	8.79997	8.41139
ASMM10P054441	0.55897	0.675632	1.13047	up	protein_coding	NM_145473	CCDS27677.1	Csdc2	RefSeq	2507	chr15	+	81936758	81950941		chr15:81946863+81946923	TGGTGGTGGCATTGCTCCTCGGGACCTGCCCAGCCCTCTGCCTACCAAGCGGACCAGGAC	105859	Mm.22524	GO:0003676|GO:0003677|GO:0003723|GO:0005634|GO:0005737|GO:0006355|GO:0006397|GO:0008150	cold shock domain containing C2, RNA binding	2415.17	2082.24	11.0799	10.903	3717.5	2487.43	656.061	2799.69	1851.64	2331.75	1730.73	2414.84	11.3301	11.252	10.4641	11.2736	10.8023	11.3847	10.4314	10.9937
ASMM10P023093	0.863356	0.906076	1.05248	up	protein_coding	NM_024438	CCDS16178.1	Dusp19	RefSeq	1463	chr2	+	80617213	80631661	ENSMUST00000151204	chr2:80617466+80617606	AAAGAAACTTATAGAAACCTGGGAAGATGCCACAGTTCATGTTGTGGAGACAGAGCCCAG	68082	Mm.306818	GO:0000188|GO:0004721|GO:0004725|GO:0004860|GO:0005078|GO:0005515|GO:0005737|GO:0006469|GO:0006470|GO:0007254|GO:0008138|GO:0008330|GO:0008579|GO:0016311|GO:0016787|GO:0016791|GO:0030295|GO:0031434|GO:0031435|GO:0043410|GO:0043507|GO:0043508|GO:0045860|GO:0046329|GO:0046330	dual specificity phosphatase 19	96.134	75.8406	6.28789	6.2141	196.452	73.577	32.7922	81.7152	80.7893	68.4209	101.695	52.4571	7.26006	6.12995	5.61955	6.14201	6.40932	6.39833	6.49502	5.55373
ASMM10P006778	0.118188	0.247046	2.19831	up	protein_coding	NM_008816	CCDS25559.1	Pecam1	RefSeq	3305	chr11	-	106654217	106715281		chr11:106655113-106671741	GTCGACCCTAAGAACGGAAGGCTCCCTTAATGGAACTTAAGACAGTCAAGGCAGTGCACG	18613	Mm.343951	GO:0002687|GO:0005515|GO:0005615|GO:0005886|GO:0005886|GO:0006909|GO:0006928|GO:0007155|GO:0007266|GO:0009897|GO:0009986|GO:0016020|GO:0016021|GO:0030054|GO:0030334|GO:0030485|GO:0030837|GO:0034259|GO:0042060|GO:0042523|GO:0045121|GO:0050732|GO:0050904|GO:0071944	platelet/endothelial cell adhesion molecule 1	202.704	77.1793	7.24229	6.10589	499.768	113.386	70.7486	126.912	78.0539	68.5353	130.289	31.8388	8.57556	6.77392	6.81703	6.80264	6.36158	6.40051	6.82828	4.8332
ASMM10P049384	0.752512	0.827254	1.05114	up	protein_coding	NM_134024	CCDS25451.1	Tubg1	RefSeq	1609	chr11	+	101120130	101126419		chr11:101124240+101124319	GGACAACACGGCCCTGAACCTGATAGCCACAGACCGCCTACACATCCAGAACCCATCCTT	103733	Mm.479145	GO:0000166|GO:0000242|GO:0000794|GO:0000922|GO:0000930|GO:0003924|GO:0005200|GO:0005515|GO:0005525|GO:0005737|GO:0005737|GO:0005813|GO:0005813|GO:0005814|GO:0005815|GO:0005827|GO:0005856|GO:0005874|GO:0005876|GO:0005881|GO:0005929|GO:0006184|GO:0007017|GO:0007020|GO:0007052|GO:0007088|GO:0031122|GO:0031252|GO:0031513|GO:0036064|GO:0043234|GO:0045177|GO:0051258	tubulin, gamma 1	245.206	249.196	7.92711	7.85515	355.658	212.879	160.993	251.294	185.483	215.489	382.416	213.397	8.10012	7.69536	8.11607	7.79688	7.58376	8.02905	8.30702	7.5008
ASMM10P007831	0.0556921	0.156322	1.89556	up	protein_coding	NM_025287	CCDS36286.1	Spop	RefSeq	2882	chr11	+	95414082	95493410		chr11:95414135+95414331	GCCCAGGCCGGTCCCGGATGTTGCGGGCAGTATGAGGCGAGCGCAGGGGGACAGGGACCA	20747	Mm.285454	GO:0001085|GO:0005515|GO:0005634|GO:0016607|GO:0031463|GO:0031625|GO:0042787|GO:0043161	speckle-type POZ protein	65.9922	31.5549	5.8696	4.94697	123.836	49.5506	40.0433	50.5389	31.9187	27.0955	47.8837	19.3218	6.57819	5.54083	5.93074	5.42863	5.10034	5.11416	5.46154	4.11185
ASMM10P005078	0.203625	0.346569	1.77713	up	protein_coding	NM_001146293		Celf4	RefSeq	3950	chr18	-	25477619	25753983	NM_133195	chr18:25486946-25491140	TTTGGGGACGCTGAGCTGATGCAGATGTTCCTCCCTTTCGGCTTCGTGAGCTTCGACAAC	108013	Mm.266435	GO:0000166|GO:0000381|GO:0003676|GO:0003723|GO:0003729|GO:0005634|GO:0005634|GO:0005737|GO:0006376|GO:0006397|GO:0008380|GO:0048026|GO:0090394	CUGBP, Elav-like family member 4	1006.24	619.528	9.95215	9.1226	409.559	1356.31	772.036	1487.06	466.104	399.535	950.7	661.773	8.30024	10.3891	10.7437	10.3756	8.87662	8.91538	9.60066	9.09775
ASMM10P055641	0.709171	0.795056	1.088	up	protein_coding	NM_178878	CCDS19155.1	Hadha	RefSeq	3835	chr5	-	30118303	30154980		chr5:30120701-30120755	TTTGAATTCTGAAATGGATAATATCTTGGCAAATCTGAGGCTGCCTGCCAAGCCCGAGGT	97212	Mm.200497	GO:0000062|GO:0003824|GO:0003857|GO:0003988|GO:0004300|GO:0004300|GO:0005730|GO:0005737|GO:0005739|GO:0005739|GO:0005739|GO:0005743|GO:0006629|GO:0006631|GO:0006635|GO:0006635|GO:0008152|GO:0016491|GO:0016507|GO:0016508|GO:0016509|GO:0016509|GO:0016616|GO:0016829|GO:0032403|GO:0032868|GO:0042493|GO:0042645|GO:0050662|GO:0051287|GO:0055114|GO:0055114	hydroxyacyl-Coenzyme A dehydrogenase/3-ketoacyl-Coenzyme A thiolase/enoyl-Coenzyme A hydratase (trifunctional protein), alpha subunit	1249.2	1190.97	10.1472	10.0255	1708.13	1365.07	378.294	1545.31	981.9	889.086	2019.41	873.478	10.2303	10.3943	9.53938	10.4248	9.91572	10.031	10.6385	9.51695
ASMM10P016465	0.0897135	0.208316	1.65307	up	protein_coding	NM_011163	CCDS28980.1	Eif2ak2	RefSeq	4343	chr17	-	78852549	78882572		chr17:78852600-78855261	GTCAACCGAGGCTTCTGCCAAATCTTCCCTGTCATGAAGGATTGTATCATCTGAAATTGA	19106	Mm.378990	GO:0000166|GO:0000186|GO:0001819|GO:0003723|GO:0003725|GO:0003725|GO:0003743|GO:0004672|GO:0004672|GO:0004672|GO:0004674|GO:0004713|GO:0004715|GO:0005515|GO:0005524|GO:0005634|GO:0005737|GO:0006351|GO:0006355|GO:0006412|GO:0006413|GO:0006468|GO:0006468|GO:0009615|GO:0009636|GO:0016301|GO:0016310|GO:0016740|GO:0016772|GO:0017148|GO:0030968|GO:0032496|GO:0032722|GO:0032874|GO:0033197|GO:0033689|GO:…	eukaryotic translation initiation factor 2-alpha kinase 2	6968.74	4161.93	12.5927	11.8675	6030.04	9571.06	1635.36	10638.5	3995.95	2864.65	5059.89	4727.23	12.0366	13.1977	11.929	13.2074	11.8868	11.6801	11.9736	11.9296
ASMM10P013204	0.154011	0.291436	1.84094	up	protein_coding	NM_008685	CCDS27900.1	Nfe2	RefSeq	1793	chr15	-	103248217	103255416		chr15:103255163-103255416	CTACCCGCAGCCTCATCTCTCTCCTCGCCGGGCTTGGAATCCGCCACAGGTGCCTGAAAG	18022	Mm.457989	GO:0003677|GO:0003700|GO:0005515|GO:0005634|GO:0005634|GO:0005737|GO:0006351|GO:0006355|GO:0007267|GO:0015629|GO:0030502|GO:0034242|GO:0034242|GO:0043565|GO:0047485|GO:0050699|GO:0060716|GO:2000758	nuclear factor, erythroid derived 2	3261.03	1995.78	11.6717	10.7913	1589.96	4227.8	2356.98	4869.38	1713.75	1361.44	2966.23	1941.69	10.1391	11.9974	12.4889	12.0616	10.6835	10.6142	11.197	10.6705
ASMM10P028165	0.131563	0.264603	2.20651	up	protein_coding	NM_023544	CCDS18879.1	Rsc1a1	RefSeq	2154	chr4	-	141683562	141685716		chr4:141685651-141685716	GAGGATTCAACTCTGATAAGTTAGTGGTCTGCTAGCTAATCTTTTTCTCTTTTCTCTTTA	69994	Mm.441022	GO:0005515|GO:0005634|GO:0005794|GO:0005886|GO:0005903|GO:0006351|GO:0006355|GO:0016020|GO:0030054|GO:0043231|GO:0050892|GO:0051051	regulatory solute carrier protein, family 1, member 1	66.0659	26.4079	5.88728	4.74551	29.8468	57.528	116.523	60.3654	21.6309	21.2305	36.2579	26.5122	4.48914	5.76252	7.604	5.69345	4.54623	4.78487	5.07767	4.57328
ASMM10P043488	0.0226036	0.0938168	3.19197	up	protein_coding	NM_027381	CCDS35995.1	Cactin	RefSeq	2724	chr10	+	81321102	81326251		chr10:81325125+81325376	TTCAGTGGACCCAGTGGAGCCTGTGGAACCTGAGGAGGCCACAGCACCAGGAGAAGCAGA	70312	Mm.87628	GO:0001933|GO:0003674|GO:0005634|GO:0005681|GO:0006397|GO:0007275|GO:0008380|GO:0031665|GO:0032088|GO:0032688|GO:0032717|GO:0032720|GO:0034122|GO:0045087|GO:0060339|GO:0071013|GO:0071222|GO:0071347|GO:0071356	cactin, spliceosome C complex subunit	31.2816	10.4772	4.90227	3.22783	30.067	29.7642	27.3323	37.9627	5	11.383	20.5258	5	4.49752	4.7709	5.33908	5.00159	2.3474	3.94106	4.29751	2.32533
ASMM10P017395	0.865955	0.907693	1.04262	up	protein_coding	NM_001242389		Trip10	RefSeq	2458	chr17	+	57249450	57263697	NM_001242390	chr17:57256955+57257027	ATACTGAGCGAGATCAGTAAGTCGGTCAAACCGCGGCTAGCATCCTTCCGCAGCTTCCGA	106628	Mm.37368	GO:0005515|GO:0005737|GO:0005764|GO:0005794|GO:0005856|GO:0005874|GO:0005886|GO:0006897|GO:0008289|GO:0016020|GO:0042538|GO:0042802|GO:0042995	thyroid hormone receptor interactor 10	62.0054	58.8808	5.92858	5.86837	49.0969	62.9369	65.5884	70.3993	53.5778	49.0177	48.4071	84.5208	5.20442	5.89254	6.70153	5.91585	5.83929	5.94465	5.47702	6.21253
ASMM10P036394	0.0071785	0.0521708	1.63115	up	protein_coding	NM_026523	CCDS21400.1	Nmb	RefSeq	701	chr7	-	80902226	80905071		chr7:80904834-80904888	AGCCCCGCAGCCGAGCAAGCAAGATTCGAGTGCACCCTCGGGGCAACCTCTGGGCGACCG	68039	Mm.22246	GO:0005576|GO:0007204|GO:0007218|GO:0008284|GO:0031710|GO:0042593|GO:0043005|GO:0046887|GO:0046888|GO:0050482	neuromedin B	45.758	26.5303	5.47045	4.76456	50.8865	43.5216	37.09	51.5338	32.7758	18.8067	24.8782	29.6605	5.25984	5.35096	5.81155	5.45944	5.13774	4.62162	4.56646	4.73243
ASMM10P032011	0.487858	0.614303	1.24035	up	protein_coding	NM_177994	CCDS23997.1	R3hdm4	RefSeq	1821	chr10	-	79910052	79916930		chr10:79910617-79910701	ATTTCTTTTAATTTCTCTTTTGAAGTGGGGAGGCACAACCAAAACACCTAGCGCCAGCCG	109284	Mm.300416	GO:0003674|GO:0003676|GO:0005575|GO:0005634|GO:0008150	R3H domain containing 4	116.255	99.0776	6.76198	6.45123	206.226	79.6762	92.689	86.4265	62.7708	53.3806	94.0116	186.148	7.32983	6.24938	7.23988	6.22885	6.06038	6.06126	6.38613	7.29715
ASMM10P004162	8.33783e-05	0.00996204	5.65358	up	protein_coding	NM_001025307	CCDS29611.1	Stx3	RefSeq	3087	chr19	-	11775117	11819403	NM_152220	chr19:11789584-11791745	TCCCAGAGCCAAAAACCAAAGATGACCTTGAACAGCTCACAACTGAGATCAAGAAAAGGG	20908	Mm.272264	GO:0005484|GO:0005515|GO:0005886|GO:0005911|GO:0006810|GO:0006836|GO:0006886|GO:0006887|GO:0016020|GO:0016021|GO:0016192|GO:0016324|GO:0016324|GO:0030141|GO:0030426|GO:0031175|GO:0031201|GO:0042581|GO:0042582|GO:0043005|GO:0050544|GO:0061025	syntaxin 3	40.7502	6.90419	5.27141	2.77224	56.2019	34.6149	37.8267	34.3573	6.23093	5	6.39182	9.99399	5.40287	4.99783	5.84266	4.84227	2.82506	2.40026	2.76254	3.10111
ASMM10P031603	0.0722959	0.181876	1.52406	up	protein_coding	NM_023525	CCDS19171.1	Cad	RefSeq	7106	chr5	+	31054810	31078479		chr5:31078419+31078479	CTTACACCTCAAATCTGTACAGTTACTTTTGTACTGACTGTAATAAACAGCCAAACAGTT	69719	Mm.305535	GO:0002134|GO:0004070|GO:0004088|GO:0004151|GO:0004672|GO:0005524|GO:0005634|GO:0005737|GO:0005829|GO:0006207|GO:0006228|GO:0016363|GO:0016740|GO:0017144|GO:0018107|GO:0019899|GO:0042802|GO:0042995|GO:0043025|GO:0043195|GO:0043234|GO:0046777	carbamoyl-phosphate synthetase 2, aspartate transcarbamylase, and dihydroorotase	3936.87	2408.82	11.715	11.1071	6855.59	3780.16	875.357	4236.37	2530.15	1905.57	2513.94	2685.63	12.2297	11.8291	10.9446	11.8565	11.2385	11.1005	10.9481	11.1411
ASMM10P046357	0.252483	0.397278	1.78123	up	protein_coding	NM_019549	CCDS24446.1	Plek	RefSeq	4117	chr11	-	16971205	17008718		chr11:17008570-17008718	TGTGTCTCCCCACCAGGCATGGAACCAAAGCGGATCAGGGAGGGATACCTTGTGAAGAAG	56193	Mm.98232	GO:0005080|GO:0005737|GO:0006904|GO:0007229|GO:0010572|GO:0010920|GO:0010925|GO:0030030|GO:0030836|GO:0030836|GO:0030845|GO:0030866|GO:0031529|GO:0031532|GO:0032233|GO:0032587|GO:0033625|GO:0035556|GO:0042803|GO:0043325|GO:0045744|GO:0046488|GO:0060305|GO:0070493|GO:0070493|GO:0070527|GO:0070528|GO:0070560	pleckstrin	2290.21	1525.28	11.2145	10.3816	1039.7	2590.53	2587.97	2942.65	1193.43	956.236	2505.29	1446.18	9.56687	11.308	12.6362	11.3469	10.1923	10.133	10.9462	10.2551
ASMM10P026108	0.0266391	0.102783	1.56261	up	protein_coding	NM_026677	CCDS17522.1	Rab13	RefSeq	1071	chr3	+	90220816	90225963		chr3:90220962+90221022	CTTGTCTGATCATTCGCTTTGCAGAGGACAACTTCAACAGCACTTACATCTCTACCATCG	68328	Mm.29355	GO:0000166|GO:0003924|GO:0003924|GO:0005525|GO:0005622|GO:0005623|GO:0005737|GO:0005768|GO:0005794|GO:0005802|GO:0005886|GO:0005911|GO:0005923|GO:0005923|GO:0006184|GO:0006184|GO:0006810|GO:0006886|GO:0007264|GO:0010737|GO:0015031|GO:0016020|GO:0016023|GO:0016197|GO:0016328|GO:0019897|GO:0030027|GO:0030054|GO:0030139|GO:0030139|GO:0030866|GO:0031175|GO:0031410|GO:0032456|GO:0032456|GO:0032593|GO:…	RAB13, member RAS oncogene family	96.8018	57.5024	6.47699	5.83304	168.171	77.6581	56.9945	84.3833	52.2293	41.8481	78.2781	57.6541	7.02926	6.20757	6.48134	6.1898	5.79815	5.72799	6.12837	5.67763
ASMM10P017381	0.166696	0.306765	1.51164	up	protein_coding	NM_144858	CCDS28914.1	Dus3l	RefSeq	2321	chr17	+	56764750	56770093		chr17:56767155+56767288	AAAGCAGAATAGCTGCCATGCCCAGCTAGATACCGTAGGAGGGGCTGGCACCCCGCAGAG	224907	Mm.293973	GO:0003824|GO:0005575|GO:0008033|GO:0016491|GO:0017150|GO:0046872|GO:0050660|GO:0055114	dihydrouridine synthase 3-like (S. cerevisiae)	34.9254	23.6853	5.05999	4.46388	42.6074	32.5087	29.7777	34.8079	20.071	16.1043	44.492	14.0738	5.00013	4.90652	5.47116	4.86216	4.44138	4.41817	5.35889	3.63708
ASMM10P004759	0.165199	0.305227	1.52513	up	protein_coding	NM_001109971	CCDS48755.1	Sec61g	RefSeq	779	chr11	-	16501637	16508484		chr11:16506442-16508078	TCCAGTAAGTAAGGATTTTCTCATGAGTGACAAACATGGATCAGGTAATGCAGTTTGTGG	20335	Mm.325350	GO:0003674|GO:0008150|GO:0016020	SEC61, gamma subunit	171.105	98.6161	7.1552	6.54627	332.222	144.335	54.3813	153.484	106.158	64.7351	146.213	77.358	7.99576	7.13516	6.40515	7.08472	6.79079	6.32283	6.98186	6.0896
ASMM10P048509	0.0452886	0.138575	1.58645	up	protein_coding	NM_033565	CCDS24676.1	Aff4	RefSeq	10165	chr11	+	53350766	53421830		chr11:53380612+53380672	CTAACGGCTATTCATACACCATGCAAAACAGAACCTTCCAAATTCCCTTTTCCAACTAAG	93736	Mm.395281	GO:0005515|GO:0005634|GO:0005634|GO:0005730|GO:0005739|GO:0006351|GO:0006355|GO:0007286	AF4/FMR2 family, member 4	72.9316	47.4039	6.17159	5.50579	79.4214	67.8141	63.3711	81.1198	29.1662	33.571	57.4061	69.4722	5.90692	6.00846	6.64216	6.12881	4.97241	5.40894	5.70849	5.93332
ASMM10P006525	0.00158152	0.0279252	2.40293	up	protein_coding	NM_001277096		Pkig	RefSeq	1050	chr2	+	163658385	163726158		chr2:163721306+163725459	GAGGGAGCAGGACAGGCAGAGGGAAGTACCCCCGACAAGGAAGCCAGCAGCCAGCCTGAG	18769	Mm.10091	GO:0000122|GO:0004860|GO:0004862|GO:0004862|GO:0005575|GO:0006469|GO:0007165|GO:0042308|GO:0071901	protein kinase inhibitor, gamma	351.697	158.932	8.49026	7.22546	465.027	334.238	245.638	361.884	147.516	132.159	238.239	117.813	8.4654	8.35697	8.81376	8.32489	7.26556	7.31825	7.64683	6.67121
ASMM10P006650	0.00639417	0.0492293	1.91907	up	protein_coding	NM_007917	CCDS38654.1	Eif4e	RefSeq	2882	chr3	+	138526190	138557599		chr3:138551011+138553581	GCTAGAGACACTGCTGTGCCTTATTGGAGAATCTTTCGATGACTACAGTGATGATGTGTG	13684	Mm.3941	GO:0000082|GO:0000932|GO:0003723|GO:0003743|GO:0003743|GO:0005515|GO:0005737|GO:0005845|GO:0005845|GO:0006412|GO:0006413|GO:0006417|GO:0010494|GO:0016281|GO:0016442|GO:0031370|GO:0033391|GO:0043234|GO:0045931	eukaryotic translation initiation factor 4E	1089.48	635.086	10.0968	9.15636	1619.82	1004.28	587.604	1146.22	597.762	428.731	1022.47	491.386	10.1649	9.94862	10.2836	9.98995	9.23651	9.00998	9.70423	8.67471
ASMM10P052887	0.509605	0.633234	1.09887	up	protein_coding	NM_001271860		Add2	RefSeq	3497	chr6	+	86028680	86109467	NM_001271861	chr6:86107962+86108022	ATCGCAGAGAAGAGCCGGAGTCCGGTACAGCAGAGACTGCCCCCAACCGAAGGGGAAGTG	11519	Mm.104155	GO:0003779|GO:0005198|GO:0005516|GO:0005737|GO:0005856|GO:0005886|GO:0006461|GO:0006811|GO:0008290|GO:0016020|GO:0016023|GO:0030097|GO:0030507|GO:0032092|GO:0042803|GO:0046982|GO:0051015|GO:0051016|GO:0051017	adducin 2 (beta)	54.7567	47.8349	5.70267	5.56665	49.3366	59.8754	36.9069	72.9079	40.579	33.0327	62.1911	55.5371	5.21289	5.81926	5.80419	5.97432	5.43636	5.38813	5.8154	5.62669
ASMM10P007510	0.269263	0.413458	1.82204	up	protein_coding	NM_019423	CCDS36639.1	Elovl2	RefSeq	3837	chr13	-	41182381	41220403		chr13:41197150-41220354	CGCGGCCATGGAGCAGCTGAAGGCCTTTGATAATGAAGTCAATGCTTTCTTGGACAACAT	54326	Mm.2567	GO:0000038|GO:0005783|GO:0006629|GO:0006631|GO:0006633|GO:0009922|GO:0009922|GO:0016020|GO:0016021|GO:0016740|GO:0016747|GO:0034626|GO:0034626|GO:0034626|GO:0042761|GO:0042761|GO:0042761	elongation of very long chain fatty acids (FEN1/Elo2, SUR4/Elo3, yeast)-like 2	61.6823	27.8026	5.39323	4.52768	161.603	24.914	24.8375	35.3749	20.6829	10.3366	62.3996	17.7913	6.97821	4.50202	5.20297	4.88973	4.48612	3.81614	5.82111	3.98734
ASMM10P015671	0.307955	0.450949	1.20211	up	protein_coding	NM_009555	CCDS37473.1	Zfp40	RefSeq	4079	chr17	-	23173868	23193228		chr17:23174258-23174875	TAAAAAGACTCAACACAGACAGCATGTAGAGGCTTAGGGAGCCTGAGAAAGAAGGCTACT	22700	Mm.486936	GO:0046872	zinc finger protein 40	93.3486	71.2598	6.41358	6.14801	121.789	101.922	38.902	110.781	90.1701	58.3583	74.1753	62.3355	6.55033	6.61645	5.88793	6.5996	6.56105	6.18635	6.05913	5.78551
ASMM10P048127	0.179524	0.321325	1.73799	up	protein_coding	NM_008341	CCDS24427.1	Igfbp1	RefSeq	1522	chr11	+	7197786	7202546		chr11:7200831+7200897	GGAGATGAAATCTACAAATTTTATCTGCCAAACTGCAACAAGAATGGATTTTATCACAGC	16006	Mm.21300	GO:0001558|GO:0005520|GO:0005576|GO:0005615|GO:0005615|GO:0019838	insulin-like growth factor binding protein 1	7123.44	4997.2	12.9152	12.1178	4904.19	7884.76	6665.13	9039.68	4845.86	6242.45	3773.89	5126.61	11.7496	12.9261	14.0126	12.9727	12.1437	12.739	11.5259	12.0626
ASMM10P040043	0.535162	0.655358	1.16533	up	protein_coding	NM_011503	CCDS22067.1	Stxbp2	RefSeq	2703	chr8	+	3631159	3643644		chr8:3643382+3643644	GAACTTGAATCCCCAATTCCAGCAATCAGAGCTAGCATTTAAAATACAGCAAACTTGGGG	20911	Mm.7247	GO:0001909|GO:0005737|GO:0005829|GO:0005886|GO:0006810|GO:0006887|GO:0006904|GO:0015031|GO:0016192|GO:0016324|GO:0016324|GO:0017075|GO:0017075|GO:0019905|GO:0019905|GO:0030027|GO:0030141|GO:0030348|GO:0030348|GO:0031201|GO:0042581|GO:0042582|GO:0043234|GO:0043304|GO:0044194|GO:0070062|GO:0070820	syntaxin binding protein 2	389.537	287.491	8.33273	8.11199	796.331	297.141	125.41	339.266	313.505	262.267	265.913	308.279	9.20436	8.17996	7.71694	8.22966	8.31633	8.30002	7.80423	8.02739
ASMM10P042912	2.33116e-05	0.00825113	7.60588	up	protein_coding	NM_011099	CCDS40659.1	Pkm	RefSeq	2432	chr9	+	59656367	59679375		chr9:59675674+59675734	CGTGGAGGCCTCCTTCAAGTGCTGCAGTGGGGCCATTATCGTGCTCACCAAGTCTGGCAG	18746	Mm.326167	GO:0000166|GO:0000287|GO:0001889|GO:0003824|GO:0004743|GO:0004743|GO:0005515|GO:0005524|GO:0005634|GO:0005737|GO:0005739|GO:0005886|GO:0005929|GO:0006006|GO:0006096|GO:0006096|GO:0006754|GO:0008152|GO:0012501|GO:0016301|GO:0016310|GO:0016740|GO:0030955|GO:0031100|GO:0042866|GO:0043403|GO:0043531|GO:0046872|GO:0070062	pyruvate kinase, muscle	778.057	103.864	9.5442	6.61708	1141.34	759.694	340.787	870.407	107.826	82.3666	155.45	69.8125	9.68184	9.53733	9.36325	9.59436	6.81066	6.65179	7.06413	5.94173
ASMM10P004202	0.0507201	0.147515	3.07854	up	protein_coding	NM_001029977	CCDS35730.1	Gm4788	RefSeq	2887	chr1	-	139697918	139781239	NM_001160304	chr1:139739593-139740414	ACATGTAAAGCAGGTCAAGTAGCATCATGTGCACAACCTCCTGAAATTCCTAATGGGGAA	214403	Mm.337613	GO:0003674|GO:0005575|GO:0008150	predicted gene 4788	1985.8	1027.14	10.9087	9.28648	3661.53	1527.44	988.447	1765.76	468.194	367.464	2897.98	374.916	11.3136	10.5557	11.1507	10.6149	8.88419	8.79093	11.163	8.30779
ASMM10P006023	0.166982	0.30709	1.46942	up	protein_coding	NM_013455	CCDS27755.1	Acr	RefSeq	1504	chr15	+	89568325	89574585	NM_001205049, NM_001277248	chr15:89568434+89569336	AGGATAACACCACGTGTGATGGTCCCTGTGGGTTACGATTCAGGCAGAACTCACAAGCAG	11434	Mm.57	GO:0001669|GO:0001669|GO:0003824|GO:0004252|GO:0004252|GO:0005515|GO:0005537|GO:0005798|GO:0006508|GO:0007190|GO:0007338|GO:0007339|GO:0007340|GO:0007340|GO:0007341|GO:0007341|GO:0008233|GO:0008236|GO:0016787|GO:0043159|GO:0043234|GO:0048545	acrosin prepropeptide	31.6881	20.4453	4.91271	4.35746	23.3627	33.337	31.0031	39.0496	25.6495	11.1992	18.0161	26.9164	4.13719	4.94241	5.52954	5.04171	4.7959	3.91913	4.11966	4.59516
ASMM10P007398	0.771128	0.840642	1.04979	up	protein_coding	NM_016678	CCDS18116.1	Reck	RefSeq	4450	chr4	+	43875529	43944806		chr4:43930320+43930888	ACCTTCACAGGTCTGCCCTGTAACTGCGCAGATCAGTTTGTCCCAGTGTGTGCACAGAAT	53614	Mm.331573	GO:0001955|GO:0001955|GO:0004866|GO:0004866|GO:0004867|GO:0005886|GO:0007566|GO:0010466|GO:0010951|GO:0016020|GO:0030198|GO:0030414|GO:0031225|GO:0045747	reversion-inducing-cysteine-rich protein with kazal motifs	92.6613	78.9487	6.36386	6.29377	156.685	84.3121	38.8483	90.7996	63.5671	71.9911	92.625	87.6115	6.92984	6.33357	5.88502	6.30701	6.07991	6.47024	6.3629	6.26202
ASMM10P054086	0.0666826	0.174059	1.83111	up	protein_coding	NM_008891	CCDS25933.1	Pnn	RefSeq	3469	chr12	+	59066918	59074017		chr12:59071512+59071572	AGCATCAGGTGGTGCGTAATGAAGAACAGAAGGCGGAACAAGAAGAGGGTAAGGTGGCTC	18949	Mm.22347	GO:0003677|GO:0005634|GO:0005681|GO:0005737|GO:0006351|GO:0006355|GO:0006397|GO:0008380|GO:0016337|GO:0016607|GO:0030054|GO:0030057|GO:0035145|GO:0071013	pinin	71.9192	40.3676	6.15511	5.2824	68.3485	61.035	82.5149	75.7784	45.9409	23.3373	60.4623	31.7299	5.69222	5.84821	7.05438	6.02563	5.60973	4.91435	5.77716	4.82834
ASMM10P006590	0.136379	0.270613	1.4122	up	protein_coding	NM_007485	CCDS29427.1	Rhod	RefSeq	1338	chr19	-	4425456	4439424		chr19:4426207-4426626	CTACCACAGGGGCCACGATATGGCAAGGTCTGTGGGAGCGGTGGCCTATCTTGAGTGTTC	11854	Mm.27701	GO:0000166|GO:0005525|GO:0005622|GO:0005768|GO:0005886|GO:0007264|GO:0016020	ras homolog gene family, member D	745.786	607.104	9.65046	9.15252	870.821	694.958	650.638	766.726	620.172	488.269	770.822	549.152	9.32371	9.4161	10.4526	9.40939	9.28425	9.18977	9.30295	8.83311
ASMM10P028766	0.325543	0.466826	1.67753	up	protein_coding	NM_001081172	CCDS38753.1	Frmpd1	RefSeq	4827	chr4	+	45184905	45285936		chr4:45279581+45279641	GCTCAGATGAGGAATACTATGATGCAGCTGACAAACTCACGCCACCAGACACACTCTCAG	666060	Mm.24783	GO:0003674|GO:0005737|GO:0005856|GO:0005886|GO:0007165|GO:0008150|GO:0016020	FERM and PDZ domain containing 1	64.1885	28.4144	5.60784	4.8615	132.588	25.0864	74.0521	25.0277	23.2909	27.7597	36.4054	26.2017	6.67912	4.51085	6.88856	4.35283	4.66078	5.14913	5.08211	4.55398
ASMM10P008062	0.000441229	0.0174413	4.54964	up	protein_coding	NM_026605	CCDS52051.1	Sympk	RefSeq	4121	chr7	+	19024376	19054622		chr7:19050014+19052366	ATTGACTCTGTGAAGTGTGACATGAAGTCCATCATCAAAGCCACCAACCTGTGTTTTGCG	68188	Mm.130902	GO:0003674|GO:0005634|GO:0005654|GO:0005737|GO:0005856|GO:0005886|GO:0005923|GO:0006378|GO:0006397|GO:0007155|GO:0016020|GO:0030054|GO:0035307	symplekin	353.812	85.8868	8.52544	6.33969	395.935	355.785	261.412	402.115	74.0933	79.0931	136.854	53.5069	8.25162	8.4482	8.91815	8.4838	6.29119	6.59777	6.89066	5.57914
ASMM10P005562	0.297723	0.44097	1.46327	up	protein_coding	NM_001166031		Mrps2	RefSeq	2022	chr2	+	28468065	28471177		chr2:28468307+28468820	GAGCAGAATGATTTCCAGAGCAGGATCCTAGATACGCCATTACAGCATTCGGATTTCTTC	118451	Mm.294951	GO:0003735|GO:0005622|GO:0005739|GO:0005840|GO:0006412|GO:0015935|GO:0030529	mitochondrial ribosomal protein S2	139.559	119.644	7.09242	6.54322	213.396	113.783	100.496	130.563	53.8967	63.6888	280.28	80.7123	7.37364	6.77918	7.37317	6.8437	5.84833	6.30013	7.87391	6.15053
ASMM10P052762	0.14943	0.286465	1.9508	up	protein_coding	NM_011518	CCDS26517.1	Syk	RefSeq	5148	chr13	+	52596881	52648792	NM_001198977	chr13:52624716+52624776	CCGGGTGGAATAATCTCAAGGATCAAATCCTACTCCTTCCCAAAGCCTGGCCACAAAAAG	20963	Mm.375031	GO:0000166|GO:0000187|GO:0000187|GO:0001525|GO:0001820|GO:0001945|GO:0002281|GO:0002283|GO:0002366|GO:0002554|GO:0004672|GO:0004713|GO:0004713|GO:0004713|GO:0004715|GO:0004715|GO:0004716|GO:0005178|GO:0005515|GO:0005524|GO:0005737|GO:0005886|GO:0006468|GO:0007159|GO:0007166|GO:0007166|GO:0007167|GO:0007186|GO:0007229|GO:0007257|GO:0010543|GO:0016020|GO:0016301|GO:0016310|GO:0016740|GO:0016772|GO:…	spleen tyrosine kinase	3177.56	1778.33	11.5911	10.627	1356.24	4503.69	2121.95	4728.36	1235.53	1370.52	2634.91	1872.35	9.92008	12.0837	12.3375	12.023	10.2425	10.6263	11.0215	10.6177
ASMM10P046901	0.0829931	0.198137	2.77576	up	protein_coding	NM_175681	CCDS24860.1	Glp2r	RefSeq	4873	chr11	-	67706429	67771153		chr11:67706475-67709809	CTGCAATGCTGATAATGTGTTCCTTTTATCAATGATTTTGGTGTTGAACGACTGCATTAA	93896	Mm.118883	GO:0004871|GO:0004888|GO:0004930|GO:0004967|GO:0005886|GO:0007165|GO:0007166|GO:0007186|GO:0007188|GO:0016020|GO:0016021|GO:0071377	glucagon-like peptide 2 receptor	41.5701	13.6864	5.17312	3.70023	28.2338	26.3413	81.0652	30.6401	9.09579	10.3981	8.17655	27.0754	4.41385	4.58225	7.03033	4.66604	3.33399	3.8232	3.04104	4.6027
ASMM10P039702	0.387109	0.523266	1.30145	up	protein_coding	NM_199028	CCDS35892.1	Bend3	RefSeq	6049	chr10	+	43479139	43515417		chr10:43513890+43513962	AAGAAGGTAATGGGCAGCCAGAAGAGTCCCCTTCCCCCCTCACTTGGCCTCTCTCTAATG	331623	Mm.490388	GO:0003674|GO:0005575|GO:0008150	BEN domain containing 3	5925.31	5644.24	12.672	12.2919	5242.09	6220.25	5382.54	6856.37	4135.31	5059.9	7570.41	5811.32	11.845	12.5762	13.7011	12.5656	11.9249	12.4452	12.5566	12.2408
ASMM10P047752	0.405216	0.539208	1.86633	up	protein_coding	NM_007582	CCDS25570.1	Cacng1	RefSeq	1225	chr11	-	107703217	107716476		chr11:107703231-107703890	CAAGAGACATTTTTGGCTGGATAGGATCTGTGGTTTGAAATAAAAGATCTCGGAAATGTT	12299	Mm.57093	GO:0005244|GO:0005245|GO:0005262|GO:0005891|GO:0006810|GO:0006811|GO:0006816|GO:0016020|GO:0016021|GO:0070296|GO:0070588	calcium channel, voltage-dependent, gamma subunit 1	74.2803	62.7222	6.10331	5.20311	94.3501	79.3479	36.1357	87.2874	135.67	5	55.5881	54.6309	6.15683	6.24175	5.7688	6.24587	7.13967	2.40026	5.66652	5.60599
ASMM10P048624	0.927759	0.951981	1.01716	up	protein_coding	NM_138675	CCDS24780.1	Med9	RefSeq	3013	chr11	+	59948213	59963306		chr11:59948418+59948478	CGCTGGCGCGAAGGAGGAGAATTACTCCTTTTTGCCGTTGGTTCACAATGTCATCAAATG	192191	Mm.125288	GO:0001104|GO:0005515|GO:0005634|GO:0006351|GO:0006355|GO:0006357|GO:0008150|GO:0016592	mediator complex subunit 9	130.553	120.873	6.88068	6.85614	230.038	106.824	61.4966	123.853	118.113	94.9296	171.793	98.6571	7.48023	6.68522	6.59372	6.76356	6.94478	6.85264	7.20313	6.42401
ASMM10P041632	0.371187	0.508128	1.18584	up	protein_coding	NM_172924	CCDS52804.1	Peak1	RefSeq	10994	chr9	-	56201128	56418050		chr9:56201145-56207611	CTTTGCTGTGTATTCTGTGGCCTCACGTTACTGTGTAAATAAATTCTGTTTAATATACAC	244895	Mm.490331	GO:0000166|GO:0004672|GO:0004713|GO:0004715|GO:0005524|GO:0005737|GO:0005856|GO:0005925|GO:0005925|GO:0006468|GO:0015629|GO:0015629|GO:0016301|GO:0016310|GO:0016477|GO:0016740|GO:0016772|GO:0018108|GO:0030054|GO:0034446|GO:0046777	pseudopodium-enriched atypical kinase 1	3824.16	3041.25	11.6924	11.4465	7370.11	3221.77	992.553	3712.22	3192.66	2487.01	2991.98	3493.35	12.3296	11.6159	11.1551	11.6689	11.566	11.47	11.2155	11.5344
ASMM10P053055	0.227717	0.372089	1.10492	up	protein_coding	NM_030562	CCDS21045.1	Lrfn1	RefSeq	1723	chr7	+	28451984	28462132		chr7:28462038+28462103	AAATCAGAGTGCCGCTTGCTTCTGCCTGAGCCCTGGGAAAAATGACCTGTGCCATCACCG	80749	Mm.483073	GO:0005886|GO:0016020|GO:0016021|GO:0030054|GO:0045202|GO:0045211	leucine rich repeat and fibronectin type III domain containing 1	246.397	232.828	7.9538	7.80986	323.814	237.411	163.629	260.732	256.55	183.772	247.658	243.332	7.96193	7.8585	8.14555	7.84921	8.04742	7.79201	7.70268	7.69733
ASMM10P027963	0.000603059	0.0192388	3.85421	up	protein_coding	NM_001033308	CCDS18735.1	Themis2	RefSeq	2542	chr4	-	132782356	132796364		chr4:132782373-132783005	TGTGTGACTGAATGTAGGGATCTGCCTCCAAGAATAAAATCCTAGGTAGGACACTAGTAC	230787	Mm.290912	GO:0005515|GO:0005634|GO:0005737|GO:0006954|GO:0050852	thymocyte selection associated family member 2	1569.37	416.739	10.4965	8.55002	2150.89	1712.28	483.306	1931.01	454	247.996	641.129	323.828	10.5708	10.7162	9.9539	10.7449	8.83966	8.21898	9.04697	8.09448
ASMM10P022716	0.231229	0.375982	1.59879	up	protein_coding	NM_146946	CCDS15981.1	Olfr50	RefSeq	939	chr2	+	36793237	36794176		chr2:36793993+36794176	GGAGCCATTATTGGGTTATATTTTTTCCCCTCCTCCAATAATACTAATGATAAAGATGTC	18350	Mm.246540	GO:0004871|GO:0004930|GO:0004984|GO:0005886|GO:0007165|GO:0007186|GO:0007608|GO:0016020|GO:0016021|GO:0050896	olfactory receptor 50	1268.8	896.687	10.3359	9.65893	642.098	1644.03	971.532	1817.54	662.169	613.986	1321.68	988.916	8.91421	10.6613	11.1168	10.6513	9.37433	9.50703	10.0562	9.69813
ASMM10P006712	0.0113851	0.0654151	1.51954	up	protein_coding	NM_008394	CCDS27119.1	Irf9	RefSeq	2459	chr14	+	55603984	55610030		chr14:55604214+55605051	AAAGCCTAGAACCTGCTAAGCCTGGGACCTTTTCAGCGGCTCAGGATGGCCTCAGGCAAA	16391	Mm.2032	GO:0000975|GO:0003677|GO:0003700|GO:0005515|GO:0005634|GO:0005737|GO:0006351|GO:0006355|GO:0045351	interferon regulatory factor 9	33.0633	19.8216	4.96475	4.36111	38.6092	30.9392	23.7188	38.986	14.7455	20.3727	22.472	21.6961	4.85547	4.82885	5.13542	5.03924	4.00805	4.73177	4.42428	4.28037
ASMM10P008613	0.20384	0.346773	1.54999	up	protein_coding	NM_053074	CCDS21216.1	Nup62	RefSeq	2397	chr7	+	44816419	44830806		chr7:44816488+44828486	TGAAGGCGCGAAACCTCCCCAAGGTTGCAGACGCTGACGGATTTGCCCCAGAGTCGAAGT	18226	Mm.2565	GO:0005515|GO:0005634|GO:0005635|GO:0005643|GO:0005643|GO:0005737|GO:0005856|GO:0006351|GO:0006810|GO:0007166|GO:0007569|GO:0008219|GO:0008285|GO:0008285|GO:0015031|GO:0016477|GO:0017056|GO:0030159|GO:0030529|GO:0031965|GO:0031965|GO:0042059|GO:0042169|GO:0043066|GO:0043069|GO:0043123|GO:0043130|GO:0043231|GO:0043407|GO:0045893|GO:0046580|GO:0046966|GO:0051028|GO:0051425	nucleoporin 62	104.643	70.4665	6.70387	6.07161	72.4592	105.779	126.874	113.458	56.0268	46.0921	113.24	66.5072	5.78037	6.67072	7.73292	6.63148	5.90528	5.86062	6.6466	5.87395
ASMM10P054346	0.024769	0.0988223	2.22228	up	protein_coding	NM_016752	CCDS25277.1	Slc35b1	RefSeq	1169	chr11	+	95384921	95391652		chr11:95386485+95386546	TGATCCAGTTTTTTGACACTGCCAGGGTGGATCGCACTCGGACCTGGCTCTATGCTGCCT	110172	Mm.4593	GO:0005783|GO:0006810|GO:0008643|GO:0016020|GO:0016021|GO:0055085	solute carrier family 35, member B1	923.782	522.337	9.93501	8.78297	1118.53	888.794	651.336	1036.47	418.312	329.883	1027.76	313.387	9.65577	9.77272	10.454	9.85753	8.7343	8.63837	9.70929	8.04989
ASMM10P032282	0.423439	0.556491	1.3128	up	protein_coding	NM_013595	CCDS24020.1	Mbd3	RefSeq	1589	chr10	-	80392540	80399479		chr10:80399135-80399217	GGAAGAAGTGCCCAGGAGGTCGGGGCTGTCGGCCGGCCACAGGGATGTCTTTTACTATAG	17192	Mm.7142	GO:0000122|GO:0000785|GO:0000792|GO:0001701|GO:0003677|GO:0003682|GO:0005515|GO:0005634|GO:0005730|GO:0005737|GO:0006346|GO:0006351|GO:0006355|GO:0009888|GO:0016573|GO:0016581|GO:0043234	methyl-CpG binding domain protein 3	29.9274	23.4512	4.84029	4.44765	27.6419	26.5977	33.1947	32.2754	21.8478	15.5192	43.1646	13.2731	4.38028	4.59722	5.63964	4.74403	4.56237	4.36701	5.31643	3.5448
ASMM10P044159	0.489415	0.61559	1.10112	up	protein_coding	NM_008821	CCDS30263.1	Pet2	RefSeq	4182	chrX	-	89403847	89409689		chrX:89409633-89409689	GTGCTTGCTGCCCCTTGCTGCGTGCTTCTTCACGTGTGTCTTCTAGAAGAGACGAGATCG	18630	Mm.3086	GO:0003674|GO:0005575|GO:0008150	plasmacytoma expressed transcript 2	1927.47	1868.08	10.8905	10.7515	3387.85	1595.39	1000.51	1726.15	1747.03	1697.62	1882.41	2145.26	11.2002	10.6186	11.1646	10.5784	10.7137	10.9348	10.5379	10.8196
ASMM10P042565	0.914956	0.942243	1.02047	up	protein_coding	NM_028874	CCDS22944.1	Snx19	RefSeq	5541	chr9	+	30427328	30466726		chr9:30463247+30463307	CAAGTGTCGGCTGAGCTGGAGTCTTGTCTTGGAGTCATTCCAGCAGCCCCTCATCAACAG	102607	Mm.35084	GO:0003674|GO:0005575|GO:0008150	sorting nexin 19	115.88	124.769	6.87453	6.84529	133.21	103.187	102.69	124.435	85.8426	82.354	194.94	135.94	6.68576	6.63383	7.40744	6.77107	6.49298	6.65142	7.37117	6.8656
ASMM10P020926	0.391119	0.526763	1.29696	up	protein_coding	NM_207134	CCDS50626.1	Olfr1061	RefSeq	942	chr2	-	86413108	86414050		chr2:86413580-86414050	GGATACTAGTCACCATTCCCTATCTCTACAGTATAATTGTCTCACTTCTAGTTAACATAA	259022	Mm.377793	GO:0004871|GO:0004930|GO:0004984|GO:0005886|GO:0007165|GO:0007186|GO:0007608|GO:0016020|GO:0016021|GO:0050896	olfactory receptor 1061	1739.1	1616.02	10.8429	10.4678	1296.63	2098.74	1303.76	2257.26	1103	1144.96	2608.47	1607.64	9.85013	11.0028	11.5591	10.9596	10.0908	10.3837	11.0022	10.3943
ASMM10P005011	0.299645	0.442804	1.58261	up	protein_coding	NM_001142959	CCDS51027.1	Bcl2l15	RefSeq	760	chr3	+	103832695	103838648		chr3:103836275+103838532	GGGAGGATGGGAAAACCTGGAGAGCTGAAGAAGAGGATTATTCTAACCCAGACTGAGCAT	229672	Mm.297245	GO:0003674|GO:0005634|GO:0005829|GO:0008150	BCLl2-like 15	196.375	127.21	7.6067	6.94439	104.431	195.685	282.295	203.087	144.565	103.636	101.287	159.352	6.31063	7.57587	9.04868	7.4916	7.2349	6.97048	6.4885	7.08367
ASMM10P054876	0.356827	0.495879	1.23449	up	protein_coding	NM_019516	CCDS29529.1	Lgals12	RefSeq	2755	chr19	-	7596660	7607176		chr19:7607081-7607139	GGTGAGCCCCAGGAAACAAAAGCCCTCGCTGAAATGAGCCGGCCCTAGGCTTCCCTTTGA	56072	Mm.298242	GO:0005634|GO:0005739|GO:0006915|GO:0030246|GO:0030395|GO:0097193	lectin, galactose binding, soluble 12	53.6234	41.4713	5.71176	5.40785	59.5874	44.1647	61.8555	48.8858	38.6674	36.9079	41.3886	48.9212	5.49063	5.37416	6.60331	5.37893	5.37103	5.54427	5.25949	5.45661
ASMM10P054271	0.055369	0.155756	1.50198	up	protein_coding	NM_172593	CCDS26770.2	Mier3	RefSeq	5277	chr13	+	111686177	111718594		chr13:111686294+111686354	CCCATCCGGGGACTGGGCTCGGCGCTGCTCGTTCGCCCTAAAGGTACCAATATGGCGGAG	218613	Mm.31012	GO:0003674|GO:0003677|GO:0003682|GO:0005575|GO:0005634|GO:0006351|GO:0006355|GO:0008150	mesoderm induction early response 1, family member 3	31.8205	19.6345	4.92544	4.33858	35.1997	28.8701	28.2609	34.9513	23.4296	15.9816	14.1528	24.974	4.72031	4.72251	5.38791	4.87105	4.67032	4.40793	3.79223	4.48384
ASMM10P023053	0.235916	0.380637	3.23254	up	protein_coding	NM_153405	CCDS16157.1	Rbm45	RefSeq	1904	chr2	+	76369983	76383767		chr2:76380504+76380565	TGCTGGCAGATTCCCCAAGAGAAGAATCCAAAAAGAGGCAGAGAACTTACTGAGCCTTAA	241490	Mm.33310	GO:0000166|GO:0003676|GO:0003723|GO:0005634|GO:0005737|GO:0007275|GO:0007399|GO:0008150|GO:0030154	RNA binding motif protein 45	323.305	88.9089	7.41334	5.72067	884.881	54.2182	302.83	51.2895	27.7872	18.4163	53.7394	255.693	9.34884	5.67733	9.17384	5.45333	4.90615	4.59202	5.62042	7.76408
ASMM10P000387	0.398637	0.53368	1.08115	up	protein_coding	NM_001077695	CCDS35514.1	Ncoa2	RefSeq	8006	chr1	-	13139158	13374083		chr1:13162239-13166895	TCACAGAGCAGAATGATTGGCAGCAGCACTTCCCGGCCCAGCATGCCTTCTGGGGAATGG	17978	Mm.2537	GO:0000122|GO:0003677|GO:0003682|GO:0003713|GO:0003713|GO:0004402|GO:0004871|GO:0005102|GO:0005515|GO:0005634|GO:0005634|GO:0005737|GO:0005791|GO:0005794|GO:0005874|GO:0006351|GO:0006355|GO:0007165|GO:0014069|GO:0016922|GO:0030165|GO:0030331|GO:0030374|GO:0030374|GO:0030375|GO:0030425|GO:0032403|GO:0033142|GO:0035257|GO:0035259|GO:0042974|GO:0043025|GO:0043197|GO:0045892|GO:0045925|GO:0045944|GO:…	nuclear receptor coactivator 2	81.3019	73.5715	6.31852	6.20595	97.8111	75.824	61.5073	90.0652	80.3023	62.1798	74.1944	77.6094	6.21503	6.17107	6.59414	6.29382	6.39978	6.26907	6.05959	6.09535
ASMM10P004733	0.0129962	0.0705984	1.42354	up	protein_coding	NM_001103165	CCDS49741.1	Pcbp2	RefSeq	2868	chr15	+	102470631	102500059	NM_001103166	chr15:102488806+102489751	AAGGCTATTGGGCAGGTTTGGATGCATCTGCTCAAACTACTTCTCATGAACTCACCATTC	18521	Mm.236513	GO:0003677|GO:0003723|GO:0005634|GO:0005737|GO:0019899|GO:0030529|GO:0031625|GO:0043161|GO:0045087|GO:0050687|GO:0051607	poly(rC) binding protein 2	12626.4	10253	13.6376	13.1281	19593.3	11857.2	5344.78	13710.5	9134.92	8336.68	14645.9	8894.7	13.7522	13.524	13.6884	13.5856	13.0124	13.143	13.4992	12.8576
ASMM10P013848	0.845048	0.893169	1.06548	up	protein_coding	NM_021423	CCDS27754.1	Shank3	RefSeq	7131	chr15	+	89499856	89560260		chr15:89549753+89549882	TGTGATCAGTGAGCTCAGCTCCCGTCTGCAGCAGCTGAATAAAGACACACGCTCCTTGGG	58234	Mm.146855	GO:0000165|GO:0001838|GO:0005515|GO:0005737|GO:0005886|GO:0007416|GO:0007612|GO:0007613|GO:0008022|GO:0008022|GO:0008270|GO:0014069|GO:0016020|GO:0017124|GO:0021773|GO:0030054|GO:0030160|GO:0032232|GO:0035176|GO:0035255|GO:0035641|GO:0042802|GO:0043005|GO:0043621|GO:0044309|GO:0045202|GO:0045211|GO:0045794|GO:0048170|GO:0048854|GO:0050885|GO:0051259|GO:0051835|GO:0051968|GO:0060076|GO:0060170|GO:…	SH3/ankyrin domain gene 3	32.8301	32.6197	4.98088	4.88939	27.4019	33.8249	35.3842	34.7096	16.3062	23.2796	62.2039	28.689	4.36725	4.9648	5.73373	4.85776	4.14506	4.91064	5.81568	4.68617
ASMM10P054450	0.970722	0.981179	1.00847	up	protein_coding	NM_177067		Fam118a	RefSeq	2037	chr15	+	85037061	85052016		chr15:85050790+85050858	ATAAAGATGTCACTCAAGATCCGGAAGTCATGGTAAGCCTGTTTTCACTAGGCTCTGGGT	73225	Mm.247535	GO:0003674|GO:0005575|GO:0008150|GO:0016020|GO:0016021	family with sequence similarity 118, member A	27.2947	25.2544	4.63692	4.62475	41.9181	20.152	23.0947	24.0142	18.0177	16.7571	23.5835	42.6594	4.97749	4.18072	5.09924	4.29021	4.28422	4.47175	4.488	5.25503
ASMM10P020438	0.459467	0.589278	1.17981	up	protein_coding	NM_199302	CCDS15935.1	Lrsam1	RefSeq	4002	chr2	-	32925214	32961255		chr2:32925238-32926901	TCTCCCCCACCCCAGCAGCACATGAGGAAATGAGCTTTAAATAAAGCGTTTATTGATGAG	227738	Mm.248037	GO:0000209|GO:0004842|GO:0005737|GO:0006810|GO:0008270|GO:0015031|GO:0016020|GO:0016874|GO:0030163|GO:0045806|GO:0046755|GO:0046872|GO:0051865|GO:0070086	leucine rich repeat and sterile alpha motif containing 1	9948.96	10477.9	13.4201	13.1816	10150.5	10517.6	7804.81	11322.9	9774.97	8181.66	12191.5	11763.3	12.7928	13.3444	14.2342	13.3091	13.1044	13.1209	13.2455	13.2555
ASMM10P037100	0.250988	0.395989	1.62857	up	protein_coding	NM_010272	CCDS24296.1	Gdf11	RefSeq	1811	chr10	-	128884545	128891718		chr10:128884594-128885486	ACTCAGTAGGAGTAAGTCAGAGTCCATTCTTAGCTTTTTCCCTCTCTCCTTCCAGTAGCA	14561	Mm.299218	GO:0001656|GO:0001657|GO:0005125|GO:0005515|GO:0005576|GO:0005615|GO:0008083|GO:0008285|GO:0009887|GO:0009952|GO:0021512|GO:0031016|GO:0040007|GO:0045596|GO:0045665|GO:0048469|GO:0048593	growth differentiation factor 11	1826.36	1225.09	10.8163	10.1127	809.43	2455.07	1337.05	2703.9	894.196	887.252	1667.11	1451.83	9.22148	11.23	11.5948	11.2191	9.79206	10.0284	10.3712	10.2592
ASMM10P024842	0.397677	0.532633	1.2001	up	protein_coding	NM_146722	CCDS15537.1	Olfr429	RefSeq	943	chr1	+	174089037	174089980		chr1:174089881+174089980	ATTACTCCCTTTCTCAACCCCTTCATTTATAGCTTGCGCAACAAGGAAATCAAGGAGGCC	258717	Mm.377652	GO:0004871|GO:0004930|GO:0004984|GO:0005886|GO:0007165|GO:0007186|GO:0007608|GO:0016020|GO:0016021|GO:0050896	olfactory receptor 429	138.954	120.415	7.1308	6.86765	108.434	164.086	121.967	161.33	106.017	100.538	156.278	118.827	6.36815	7.32134	7.67658	7.15711	6.78874	6.92831	7.07153	6.68201
ASMM10P051730	0.174644	0.315734	1.24816	up	protein_coding	NM_026604	CCDS14853.1	Fam135a	RefSeq	6467	chr1	-	24010757	24100341		chr1:24030788-24030896	CACCCCTACCTATTGAATGTAGTGAATTAGATGGAGATCTCAATTCATTACCTATAATCT	68187	Mm.87130	GO:0003674|GO:0005575|GO:0008150	family with sequence similarity 135, member A	52.3201	40.1952	5.66879	5.34899	53.0037	52.9385	42.2424	61.0958	29.1071	41.3652	44.7882	45.5203	5.31602	5.63981	6.00959	5.70973	4.9685	5.70907	5.36867	5.3497
ASMM10P049518	0.297273	0.440563	1.15524	up	protein_coding	NM_011947	CCDS25548.1	Map3k3	RefSeq	3161	chr11	+	106084901	106155434		chr11:106151078+106151140	ACGGCTGCCTGCGGGACCGTGCTGAGAAGATCCTCACCATCTTTATGGAGTATATGCCAG	26406	Mm.27041	GO:0000166|GO:0004672|GO:0004674|GO:0004709|GO:0005515|GO:0005524|GO:0006468|GO:0007243|GO:0016301|GO:0016310|GO:0016740|GO:0016772|GO:0046777|GO:0046872	mitogen-activated protein kinase kinase kinase 3	58.4848	48.7639	5.8336	5.62541	70.8354	53.9036	47.6437	61.5568	40.1926	49.2557	58.8959	46.7116	5.74587	5.66787	6.19816	5.7225	5.42157	5.95176	5.7422	5.3861
ASMM10P030361	0.00234927	0.0323624	1.51876	up	protein_coding	NM_027295	CCDS19258.1	Rab28	RefSeq	1636	chr5	-	41624975	41708155		chr5:41625105-41625862	AGATGGCTTTATGGATTTTGATAAATGGTTCAGCTGATCCTCCACATGGAATTTCTCCTA	100972	Mm.41555	GO:0000166|GO:0005525|GO:0005575|GO:0005886|GO:0007264|GO:0008150|GO:0016020|GO:0019003|GO:0035253|GO:0036064	RAB28, member RAS oncogene family	6901.25	4938.76	12.7221	12.1192	11251.2	6534.93	2636.34	7182.51	5503.18	3874.76	5872.16	4504.93	12.9336	12.6489	12.6634	12.6425	12.3231	12.0995	12.1894	11.8648
ASMM10P010219	0.628366	0.732412	1.23213	up	protein_coding	NM_027528	CCDS48437.1	Nos1ap	RefSeq	1533	chr1	-	170327213	170557110		chr1:170556826-170557110	GAAAAATGGACATGGGATTTTTGGATGCTGCTGCACTCCCTCGTTGTTGTTGAGAAGTTG	70729	Mm.487078	GO:0002020|GO:0005575|GO:0005634|GO:0005737|GO:0008150|GO:0030165|GO:0050998|GO:1901215	nitric oxide synthase 1 (neuronal) adaptor protein	278.155	231.576	7.99418	7.69302	106.877	379.641	211.392	414.709	170.138	128.387	374.052	253.726	6.34719	8.5462	8.5563	8.52702	7.46335	7.27754	8.27649	7.7547
ASMM10P050982	0.0150938	0.0760929	1.39756	up	protein_coding	NM_172579	CCDS26026.1	Sipa1l1	RefSeq	7508	chr12	+	82311348	82451784	NM_001167983	chr12:82449331+82449391	GCTTCTAAGGTGGACCAGCTGGAAGGTATGCTGAAAATGCTTCGAGAAGATTTGAAGAAG	217692	Mm.261333	GO:0005096|GO:0005737|GO:0005856|GO:0005886|GO:0014069|GO:0016020|GO:0019901|GO:0030054|GO:0031532|GO:0031625|GO:0032317|GO:0032317|GO:0032403|GO:0032861|GO:0043005|GO:0043025|GO:0043197|GO:0043234|GO:0045202|GO:0045211|GO:0046875|GO:0048013|GO:0048167|GO:0048814|GO:0050770|GO:0051015|GO:0051056|GO:0061001	signal-induced proliferation-associated 1 like 1	550.606	419.097	9.10429	8.62138	763.358	534.11	307.071	597.887	383.458	354.284	579.023	359.621	9.14136	9.02902	9.19604	9.05072	8.60854	8.73735	8.8935	8.24612
ASMM10P008957	0.0223961	0.0934972	1.50921	up	protein_coding	NM_146083	CCDS28988.1	Srsf7	RefSeq	2301	chr17	-	80200079	80207305		chr17:80202705-80204121	ATAGGATCGAGGTATTTCCAATCCCGCTCAAGGTCGAGATCAAGATCCAGGTCTATTTCA	225027	Mm.292016	GO:0000166|GO:0003676|GO:0003723|GO:0005515|GO:0005634|GO:0006397|GO:0008270|GO:0008380|GO:0046872|GO:0048025	serine/arginine-rich splicing factor 7	2257.55	1678.53	11.1915	10.5977	3350.81	2034.18	1398.94	2246.28	1860.83	1415.4	1665.92	1771.97	11.1818	10.9562	11.6756	10.9525	10.8116	10.6712	10.3695	10.5388
ASMM10P005630	0.00829626	0.056012	1.44903	up	protein_coding	NM_001167939		Mau2	RefSeq	5365	chr8	-	70016122	70042734		chr8:70019604-70019746	CCTCATTACGATGGCCCACCCCCTGTGCAGTTCCAAGCTCAGAATGGACCCAACACCAGC	74549	Mm.269061	GO:0000785|GO:0005634|GO:0005654|GO:0007049|GO:0007059|GO:0007067|GO:0032116|GO:0034088|GO:0047485|GO:0051301	MAU2 chromatid cohesion factor homolog (C. elegans)	619.388	433.235	9.21798	8.6829	1007.71	562.968	305.215	601.659	359.703	399.787	460.354	513.097	9.51962	9.10519	9.18699	9.06013	8.51356	8.91627	8.56424	8.73752
ASMM10P048513	0.765246	0.836571	1.10148	up	protein_coding	NM_001252332	CCDS56768.1	Sept8	RefSeq	4467	chr11	+	53519735	53544096	NM_001252333, NM_033144	chr11:53543999+53544096	GTTAATCTGTTTGCGCCTCCATCCATGGACTTGTTTCTGTTCTTTTCCATCCACTTTGTA	20362	Mm.274399	GO:0000166|GO:0003674|GO:0005525|GO:0005737|GO:0005856|GO:0007049|GO:0008150|GO:0031105	septin 8	2330.54	1658.42	10.7215	10.582	6008.69	1275.39	554.848	1483.24	1667.57	1503.88	1642.42	1819.81	12.0307	10.2944	10.1895	10.3712	10.6472	10.7549	10.3514	10.5746
ASMM10P001178	0.23141	0.376209	1.20068	up	protein_coding	NM_001081030	CCDS37175.2	Sbf1	RefSeq	6190	chr15	-	89288235	89315311	ENSMUST00000124576	chr15:89295560-89299482	AACACACTGAGTAGCTTCTCCTCAGCCCACATGGGTGGCCATGGGAAATGGAGCAGTGTC	77980	Mm.35483	GO:0001558|GO:0001691|GO:0005085|GO:0005575|GO:0005634|GO:0007283|GO:0016311|GO:0016791|GO:0017112|GO:0043086	SET binding factor 1	54.3563	43.4098	5.71419	5.45035	49.7473	60.8603	41.5772	65.2404	35.4282	37.1908	42.6204	58.3999	5.22508	5.84417	5.98437	5.80314	5.24982	5.55499	5.30018	5.69639
ASMM10P039423	0.400256	0.535008	1.23542	up	protein_coding	NM_153110	CCDS22332.1	Trim61	RefSeq	2229	chr8	-	65012975	65018688		chr8:65017353-65017405	GATTGAACCCTCAGAAAACAGCAAGTGCTCTTGTGAGACCCCGACTTAGAGCGTTTCTCC	260296	Mm.28010	GO:0046872	tripartite motif-containing 61	28.2974	21.3118	4.75141	4.4464	23.7316	31.9145	32.0536	25.4897	24.0839	13.1984	23.8313	24.1338	4.16078	4.87839	5.5859	4.38056	4.70749	4.14296	4.50253	4.43264
ASMM10P040569	0.767165	0.837949	1.03643	up	protein_coding	NM_028617	CCDS22398.1	Mvb12a	RefSeq	1077	chr8	+	71542929	71548026		chr8:71546974+71547034	ATGGACGGAGTCCCCTTTACCCTGCACCCAAGATTTGAGGGCAAGAGCTGTGGGCCCTTG	73711	Mm.307770	GO:0003674|GO:0005634|GO:0005737|GO:0005768|GO:0005856|GO:0006810|GO:0008150|GO:0015031|GO:0016020|GO:0016235|GO:0017124|GO:0043231	multivesicular body subunit 12A	2654.94	2869.77	11.3937	11.3421	3028.62	3038.24	1248.57	3304.32	2589.32	2452.97	3925.39	2511.39	11.0395	11.5377	11.4891	11.5087	11.2668	11.4512	11.5958	11.0546
ASMM10P030100	0.0111156	0.0645667	2.41408	up	protein_coding	NM_027399	CCDS19077.1	Steap1	RefSeq	1216	chr5	-	5736321	5749317		chr5:5740487-5740862	TGTACAGCTTCGCAATGGAACCAAGTACAAGAAGTTCCCACCCTGGTTAGATAGATGGAT	70358	Mm.85429	GO:0005768|GO:0005886|GO:0006810|GO:0006811|GO:0008823|GO:0015677|GO:0016020|GO:0016021|GO:0016491|GO:0016723|GO:0046872|GO:0052851|GO:0055072|GO:0055114|GO:0097461	six transmembrane epithelial antigen of the prostate 1	120.656	45.2189	6.80546	5.53399	81.2728	169.857	65.8767	165.617	44.1	47.9736	39.9385	48.8634	5.94472	7.37364	6.70892	7.19457	5.55433	5.91585	5.21043	5.45535
ASMM10P004304	0.073931	0.184392	3.03708	up	protein_coding	NM_001035228	CCDS20237.1	St3gal5	RefSeq	2236	chr6	+	72097612	72154570		chr6:72097787+72128263	GCCTGCCGAGCAATGCCAAGTGAGTTCACCTCTGCAAAGCTGAGAAGTGATTGCTCAAGG	20454	Mm.38248	GO:0005794|GO:0006486|GO:0008373|GO:0016020|GO:0016021|GO:0016740|GO:0016757|GO:0030173|GO:0047291	ST3 beta-galactoside alpha-2,3-sialyltransferase 5	224.177	110.466	7.83258	6.22989	148.024	261.081	217.157	270.445	65.446	54.1244	291.48	30.8149	6.84157	7.99076	8.60041	7.89756	6.12206	6.08012	7.92867	4.78873
ASMM10P011866	0.685945	0.777381	1.08678	up	protein_coding	NM_146668	CCDS27015.1	Olfr739	RefSeq	930	chr14	+	50424520	50425450		chr14:50425118+50425450	TCTGGGCAATTTTAGGTTCTATGCTCCTGTTTATTCCTTTTTTCTGCATCATGGGATCTT	258663	Mm.377626	GO:0004871|GO:0004930|GO:0004984|GO:0005886|GO:0007165|GO:0007186|GO:0007608|GO:0016020|GO:0016021|GO:0050896	olfactory receptor 739	78.5427	75.5185	6.2776	6.15753	67.7446	86.89	64.7168	94.8192	53.3755	46.6585	87.5258	114.514	5.68002	6.37997	6.67802	6.37238	5.83308	5.87971	6.28707	6.63026
ASMM10P053564	0.247755	0.39233	1.77615	up	protein_coding	NM_173019	CCDS23541.1	Pfkfb4	RefSeq	3377	chr9	+	108991901	109032225		chr9:109032165+109032225	CTGTGTCCAGCATTCTTTGCAATAAATACTTTAAAAAACAAAACAAACAAACAAAAACAA	270198	Mm.132391	GO:0000166|GO:0003824|GO:0003873|GO:0004331|GO:0005524|GO:0005575|GO:0006000|GO:0006003|GO:0008152|GO:0016301|GO:0016310|GO:0016740|GO:0016787|GO:0046835	6-phosphofructo-2-kinase/fructose-2,6-biphosphatase 4	439.071	144.331	7.9756	7.14685	1270.86	205.229	76.7071	203.484	147.891	145.065	149.164	135.206	9.82286	7.64225	6.94348	7.49383	7.26797	7.45063	7.00938	6.85941
ASMM10P054900	0.187385	0.330315	1.59043	up	protein_coding	NM_026520	CCDS29712.1	Fam122a	RefSeq	1696	chr19	-	24475778	24477474		chr19:24476479-24476537	GTAGATGAACTTTCCTCAAAGTGACTCACTCATCTTGAATCCCCCTCCCCCAATGGAGAG	68034	Mm.440181	GO:0003674|GO:0005575|GO:0008150	family with sequence similarity 122, member A	48723.5	39620.4	15.7277	15.0583	32255.6	58399	38514.3	65725.3	34537.7	30037.8	50681.2	43225	14.4567	16.0235	16.4114	16.0193	14.8386	14.8889	15.3568	15.149
ASMM10P028444	0.446031	0.577287	1.14802	up	protein_coding	NM_026534	CCDS17949.1	Ubxn2b	RefSeq	4735	chr4	+	6191104	6219788		chr4:6214739+6214800	AAATTCAGATCAGGTTGGCAGATGGAAGTCGTCTCGTACAGAGATTCAATAGCACACACC	68053	Mm.427021	GO:0003674|GO:0005575|GO:0005634|GO:0005737|GO:0005783|GO:0005794|GO:0008150	UBX domain protein 2B	131.453	111.092	6.94246	6.74331	203.091	117.257	64.9659	140.499	112.336	102.047	149.888	80.0966	7.3094	6.82554	6.68522	6.94968	6.87372	6.94816	7.01512	6.13625
ASMM10P000606	0.00282514	0.0349569	1.73955	up	protein_coding	NM_009709	CCDS38546.1	Arnt	RefSeq	4325	chr3	+	95434389	95497239		chr3:95460402+95470176	ATGTGTAATGACAAAGAGCGGTTTGCCAGGGAAAATCATAGTGAAATAGAACGGCGGCGA	11863	Mm.250265	GO:0000989|GO:0001666|GO:0001666|GO:0001892|GO:0003677|GO:0003700|GO:0003705|GO:0003713|GO:0004871|GO:0004874|GO:0005515|GO:0005634|GO:0005634|GO:0005667|GO:0005667|GO:0005737|GO:0005737|GO:0006351|GO:0006355|GO:0006355|GO:0007165|GO:0008134|GO:0009636|GO:0010575|GO:0017162|GO:0030154|GO:0030522|GO:0033235|GO:0043565|GO:0043619|GO:0045893|GO:0045893|GO:0045944|GO:0046886|GO:0046982|GO:0046982|GO:…	aryl hydrocarbon receptor nuclear translocator	31.0902	16.1633	4.87636	4.07764	36.0137	28.2688	23.1813	36.8968	20.2606	12.5423	14.8122	17.0383	4.7571	4.68837	5.1051	4.95486	4.45546	4.0761	3.85323	3.92579
ASMM10P018850	0.454509	0.585012	1.10874	up	protein_coding	NM_001081041	CCDS37894.1	Vps51	RefSeq	2631	chr19	-	6067841	6077187		chr19:6069871-6070073	TATGAGACAGCCACCATCTCCTACATCCTCACACTCACTGATGAACAGTTTCTGGTGCAG	68505	Mm.227361	GO:0000938|GO:0003674|GO:0005794|GO:0006810|GO:0006869|GO:0006914|GO:0015031|GO:0042147	vacuolar protein sorting 51 homolog (S. cerevisiae)	773.363	772.187	9.63185	9.48293	841.63	848.861	451.741	951.221	557.745	690.082	818.954	1021.97	9.27169	9.70151	9.83724	9.71693	9.13657	9.6664	9.38339	9.74535
ASMM10P000737	0.00345796	0.0379297	5.74526	up	protein_coding	NM_019765	CCDS19667.1	Clip1	RefSeq	4531	chr5	-	123579069	123684291		chr5:123631125-123640493	AAAGGCGATCTTGAGGTGGCTACCGTCTCAGAAAAGTCCCGAATAATGGAACTAGAAAAG	56430	Mm.241109	GO:0001578|GO:0003676|GO:0005515|GO:0005737|GO:0005813|GO:0005856|GO:0005874|GO:0005881|GO:0005882|GO:0006810|GO:0008017|GO:0008017|GO:0008270|GO:0015630|GO:0015631|GO:0016020|GO:0031116|GO:0031410|GO:0035371|GO:0035371|GO:0042995|GO:0044354|GO:0046872|GO:0051010	CAP-GLY domain containing linker protein 1	54.4608	8.83161	5.71089	3.18852	39.5179	48.9793	77.345	52.0012	10.5128	6.00256	13.8111	5	4.88832	5.52515	6.95666	5.47343	3.5345	3.13574	3.75848	2.32533
ASMM10P008695	0.163096	0.302541	1.73861	up	protein_coding	NM_133740	CCDS21307.1	Prmt3	RefSeq	2495	chr7	+	49778357	49858265		chr7:49826900+49828943	TGATATCAAGCACATAGACTGCCACACCACGTCTATCTCAGACTTGGAGTTTTCTTCAGA	71974	Mm.33202	GO:0005515|GO:0005737|GO:0005829|GO:0005840|GO:0006479|GO:0008168|GO:0008276|GO:0016274|GO:0016740|GO:0018216|GO:0019919|GO:0031397|GO:0032259|GO:0035242|GO:0046872|GO:0072341	protein arginine N-methyltransferase 3	166.154	123.054	7.38842	6.59049	229.826	132.111	145.614	157.066	74.5455	62.8873	288.87	65.9118	7.47881	7.00373	7.95597	7.11518	6.30037	6.2831	7.91753	5.86094
ASMM10P054434	0.511532	0.63488	1.21529	up	protein_coding	NM_001160415	CCDS49669.1	Apobec3	RefSeq	2459	chr15	+	79892407	79908429	NM_030255	chr15:79907896+79907956	GAAGTCAAAGAAAGAAAGACAAGATTAAGTTGTGCATGATTGGGTCATATGTGTTTGAGG	80287	Mm.284059	GO:0003824|GO:0005515|GO:0005634|GO:0005737|GO:0008270|GO:0010529|GO:0010529|GO:0016787|GO:0016814|GO:0045071|GO:0045087|GO:0046872|GO:0047844|GO:0051607	apolipoprotein B mRNA editing enzyme, catalytic polypeptide 3	80.4976	54.8653	6.04638	5.76509	123.754	86.929	20.6689	90.6385	48.0404	43.4385	78.599	49.3833	6.57675	6.38037	4.92419	6.30422	5.67465	5.77989	6.13548	5.47032
ASMM10P000417	0.00539353	0.0456603	3.78279	up	protein_coding	NM_001204203	CCDS57367.1	Spp1	RefSeq	1423	chr5	+	104435110	104441053	NM_009263	chr5:104435199+104436374	AAACCAGCCAAGGACTAACTACGACCATGAGATTGGCAGTGATTTGCTTTTGCCTGTTTG	20750	Mm.288474	GO:0001503|GO:0005125|GO:0005576|GO:0005615|GO:0005737|GO:0007155|GO:0010811|GO:0030593|GO:0030593|GO:0031214|GO:0033280|GO:0043066|GO:0045177|GO:0050840	secreted phosphoprotein 1	1751.48	368.956	10.3259	8.40641	4219.86	1136.01	368.688	1281.35	321.592	250.701	552.111	351.42	11.5274	10.1257	9.4948	10.1556	8.35306	8.23404	8.82661	8.21194
ASMM10P054033	0.000212565	0.0136071	5.25111	up	protein_coding	NM_008390	CCDS24686.1	Irf1	RefSeq	2151	chr11	+	53770013	53777324	NM_001159396	chr11:53776353+53776414	AAGAATATGGACTCCATCATGTGGATGGACAGCCTGCTGGGCAACTCTGTGAGGCTGCCG	16362	Mm.105218	GO:0000790|GO:0000975|GO:0000978|GO:0002819|GO:0003677|GO:0003700|GO:0003700|GO:0005515|GO:0005634|GO:0005634|GO:0005634|GO:0005737|GO:0006351|GO:0006355|GO:0006915|GO:0007050|GO:0007249|GO:0010468|GO:0010942|GO:0032481|GO:0032728|GO:0032825|GO:0034124|GO:0035458|GO:0042512|GO:0043374|GO:0043565|GO:0043565|GO:0045084|GO:0045084|GO:0045087|GO:0045088|GO:0045590|GO:0045627|GO:0045629|GO:0045892|GO:…	interferon regulatory factor 1	452.324	93.1719	8.80295	6.41033	509.285	504.108	227.649	568.253	86.9234	59.5552	164.222	61.9871	8.5983	8.94844	8.68412	8.98094	6.50774	6.21462	7.14101	5.77794
ASMM10P007242	0.000341439	0.0163617	6.84522	up	protein_coding	NM_011817	CCDS26515.1	Gadd45g	RefSeq	1081	chr13	+	51846674	51848474		chr13:51847458+51847555	TCCTGAATGTGGACCCTGACAATGTGACCTTTTGCGTGCTGGCTGCCGATGAAGAAGATG	23882	Mm.281298	GO:0000186|GO:0005515|GO:0005634|GO:0006469|GO:0006915|GO:0006950|GO:0007275|GO:0030154|GO:0042095|GO:0045063|GO:0051726	growth arrest and DNA-damage-inducible 45 gamma	1008.26	149.903	9.91258	7.13748	795.631	1348.26	417.462	1471.68	186.604	117.776	196.799	98.4335	9.20332	10.3805	9.70791	10.3586	7.59043	7.15425	7.38429	6.42095
ASMM10P004658	0.24166	0.386498	1.53347	up	protein_coding	NM_001083897	CCDS35757.1	Mpzl1	RefSeq	2356	chr1	-	165592180	165634541		chr1:165601806-165604609	ATTATACCGGCTGCAGTACCTCAGAGCGTTTGTCACCAGTTAAGCAGGCTCCACGGAAGT	68481	Mm.46438	GO:0016020|GO:0016021	myelin protein zero-like 1	41.198	27.613	5.2808	4.664	53.2826	30.032	47.9251	33.5523	24.352	14.2288	52.8107	19.0606	5.32504	4.78514	6.20835	4.80467	4.72393	4.24692	5.59422	4.09093
ASMM10P031875	0.294773	0.43828	1.54429	up	protein_coding	NM_173403	CCDS19336.1	Slc10a4	RefSeq	2085	chr5	+	73006903	73012955		chr5:73007596+73007656	TCCTGGTGGAAATCTCTCCAATCTCATGTCCCTGCTGGTAGACGGCGACATGAACCTCAG	231290	Mm.491387	GO:0003674|GO:0005575|GO:0006810|GO:0006811|GO:0006814|GO:0008150|GO:0008508|GO:0015293|GO:0016020|GO:0016021	solute carrier family 10 (sodium/bile acid cotransporter family), member 4	210.608	142.635	7.68872	7.06177	100.886	240.184	238.223	263.139	118.432	102.702	220.231	129.176	6.26005	7.87282	8.76072	7.86127	6.94749	6.95708	7.54453	6.79797
ASMM10P044928	0.0391943	0.127856	3.50013	up	protein_coding	NM_175180	CCDS40892.1	Wdr44	RefSeq	4135	chrX	+	23693116	23806001		chrX:23769935+23769996	CATCTTGCTGAGGAATATGGTGAACGTGCTATAAATAAAGTTAAAAGCGTAAGAGATGAA	72404	Mm.423	GO:0005737|GO:0005768|GO:0005794|GO:0005874|GO:0016020|GO:0017137|GO:0030334|GO:0048471	WD repeat domain 44	33.7763	11.1956	4.77861	2.9712	58.7087	29.5455	10.7379	36.1129	5	5	29.7824	5	5.46767	4.75965	3.96464	4.92247	2.3474	2.40026	4.81181	2.32533
ASMM10P054197	0.0214293	0.0910731	1.47234	up	protein_coding	NM_028841	CCDS26536.1	Tspan17	RefSeq	1567	chr13	+	54789404	54796775		chr13:54796198+54796258	AAGGCGGTGAAGGCCAACTGGTGAGGCTGCCAGGGGTGATGGCCATGTGCCTGGCCCGTG	74257	Mm.32883	GO:0003674|GO:0008150|GO:0016020|GO:0016021	tetraspanin 17	83.4269	51.3592	6.26009	5.70198	125.309	79.0639	40.0616	89.2735	56.662	42.3742	60.5276	45.8731	6.59498	6.23392	5.93147	6.27997	5.92136	5.74469	5.77869	5.36316
ASMM10P011597	0.257945	0.40269	1.42732	up	protein_coding	NM_134079	CCDS26862.1	Adk	RefSeq	1795	chr14	+	21052573	21448569	NM_001243041	chr14:21423529+21423589	TGGATCAAAACCAGGAAGAGATCATTGACACCAATGGAGCTGGAGATGCATTTGTTGGAG	11534	Mm.188734	GO:0000166|GO:0004001|GO:0004001|GO:0005524|GO:0005634|GO:0005634|GO:0005737|GO:0005829|GO:0006166|GO:0006167|GO:0006175|GO:0010613|GO:0016301|GO:0016310|GO:0016740|GO:0016773|GO:0042102|GO:0044342|GO:0046085|GO:0046872	adenosine kinase	16726.7	15168.9	14.1031	13.5898	20145	18270.2	7471.79	21020	16342.1	13963.9	23792.4	6577.12	13.8032	14.1882	14.1759	14.2449	13.8188	13.8773	14.2352	12.4278
ASMM10P012485	0.0415246	0.132059	3.35331	up	protein_coding	NM_008774	CCDS27431.1	Pabpc1	RefSeq	2842	chr15	-	36595657	36608973		chr15:36602859-36602985	TCAAGAACTTTGGAGAAGACATGGATGATGAGCGCCTTAAGGAACTCTTTGGCAAGTTTG	18458	Mm.371570	GO:0000166|GO:0000184|GO:0003676|GO:0003723|GO:0003729|GO:0005515|GO:0005634|GO:0005681|GO:0005737|GO:0005737|GO:0006397|GO:0008022|GO:0008143|GO:0008380|GO:0010494|GO:0030529|GO:0031047|GO:0060213|GO:0071013|GO:1900153|GO:2000623	poly(A) binding protein, cytoplasmic 1	2408.71	1132.3	11.3035	9.55788	3686.56	1963.72	1738.25	2246.31	797.853	562.121	2845.44	323.767	11.3202	10.9073	12.0333	10.9531	9.62047	9.38247	11.1343	8.09428
ASMM10P008706	0.11913	0.248377	1.26803	up	protein_coding	NM_133795	CCDS24561.1	Ttc1	RefSeq	1469	chr11	-	43730005	43747973		chr11:43730558-43736418	GAGATGTTAGGTAAACTAAAAGATCTTGGCAACTTGGTTCTGCGACCTTTTGGGCTCTCC	66827	Mm.271974	GO:0003674|GO:0005778|GO:0008150	tetratricopeptide repeat domain 1	1239.67	1104.83	10.3101	9.96753	1558.97	1285.15	664.471	1450.11	1223.63	810.461	1516.48	868.757	10.1138	10.3081	10.485	10.3337	10.2273	9.89422	10.2394	9.50911
ASMM10P049273	0.873846	0.913457	1.03127	up	protein_coding	NM_001160318	CCDS48358.1	Nfasc	RefSeq	9647	chr1	-	132564689	132707326		chr1:132707122-132707326	TCAGCTTTCAGCATCCACGTGTCCCTAAGGAAGGCACCCACCAGTGCAGACTCTGGACAA	269116	Mm.326702	GO:0002175|GO:0005622|GO:0005886|GO:0007155|GO:0007411|GO:0007422|GO:0016020|GO:0016021|GO:0019226|GO:0019904|GO:0030424|GO:0030913|GO:0033010|GO:0033268|GO:0033270|GO:0042552|GO:0043194|GO:0045162|GO:0050808|GO:0071205|GO:0072661|GO:0086080|GO:0097454	neurofascin	33.5729	29.9658	4.99894	4.95452	33.9142	41.8357	29.2281	29.3138	29.7733	32.9139	26.085	31.0911	4.66862	5.28888	5.43978	4.59846	5.00373	5.3829	4.63061	4.80084
ASMM10P009671	0.00332191	0.0375143	1.57222	up	protein_coding	NM_198295	CCDS37879.1	Tmx3	RefSeq	4611	chr18	+	90510153	90543267		chr18:90538572+90539938	TACAATTGTGTCTATATTCAAGAGCTCTCCACTTATGGGCTGCTTTCTTTTCGGGCTGCC	67988	Mm.268041	GO:0003674|GO:0003756|GO:0005783|GO:0006662|GO:0009986|GO:0009986|GO:0015035|GO:0016020|GO:0016021|GO:0016853|GO:0045454	thioredoxin-related transmembrane protein 3	258.91	165.147	7.95038	7.29757	378.15	259.298	126.557	271.636	153.239	123.477	224.323	159.549	8.18704	7.98023	7.7299	7.90435	7.31813	7.21974	7.56666	7.08576
ASMM10P000357	0.307028	0.450217	1.32948	up	protein_coding	NM_031499	CCDS51931.1	Prp2	RefSeq	951	chr6	+	132595945	132600702		chr6:132596014+132599815	CCCCGTGAAGAACTTCAGAATCAAATCCAGATCCCGAATCAAAGGCCACCTCCTTCAGGG	83380	Mm.333439	GO:0003674|GO:0005575|GO:0005576|GO:0008150	proline rich protein 2	102.918	77.7638	6.67907	6.2682	70.905	112.478	110.216	118.074	78.1266	56.7542	94.3535	81.821	5.74695	6.76236	7.51715	6.68981	6.3624	6.14998	6.3908	6.16964
ASMM10P033325	0.257969	0.402693	1.22932	up	protein_coding	NM_138592	CCDS20238.1	Usp39	RefSeq	2237	chr6	-	72318675	72345175		chr6:72318718-72319239	GCTGTTGTTTCATATACCCCATTGAGGCTTGTTAAGGGTTTTGTTTTCCTTCTTAACTTT	28035	Mm.281900	GO:0004221|GO:0005634|GO:0005681|GO:0006397|GO:0006511|GO:0007049|GO:0008270|GO:0008380|GO:0046872|GO:0051301	ubiquitin specific peptidase 39	58.8585	47.1058	5.84181	5.54395	76.0349	53.5916	55.2556	50.5519	37.6466	33.5338	55.4272	61.8157	5.84692	5.65951	6.43157	5.42922	5.33201	5.4073	5.66284	5.77364
ASMM10P026012	0.617604	0.724155	1.15766	up	protein_coding	NM_001082414	CCDS38469.2	Sh3d19	RefSeq	6414	chr3	+	86084433	86130521		chr3:86123723+86123783	AGGAAGGTTAAAGCCCTGTATGATTTTCTTGGGGAGAACGAAGATGAGCTCTCTTTCAAG	27059	Mm.2454	GO:0005515|GO:0005634|GO:0005737|GO:0005794|GO:0005886|GO:0007010|GO:0022604|GO:0051044|GO:0070064	SH3 domain protein D19	117.012	111.902	6.84215	6.63094	177.15	95.6331	100.895	94.3678	105.999	64.8914	206.157	70.5614	7.10585	6.51887	7.37975	6.36416	6.78849	6.32598	7.45063	5.95866
ASMM10P039033	0.196002	0.338855	1.37422	up	protein_coding	NM_001159544	CCDS23781.1	Frk	RefSeq	4825	chr10	+	34483399	34611230		chr10:34483684+34483744	TGTTCTCAAATGTCCCTCTAAATAAAACCCTTTTTATTTTACTTATTGTTCGGTGCCCAG	14302	Mm.332432	GO:0000166|GO:0004672|GO:0004713|GO:0004715|GO:0005524|GO:0005634|GO:0005737|GO:0005886|GO:0006468|GO:0016301|GO:0016310|GO:0016740|GO:0016772|GO:0018108	fyn-related kinase	63.6171	44.3559	5.92723	5.46862	43.5036	76.0619	52.2392	82.6639	35.0968	33.2674	54.2056	54.8537	5.03285	6.17632	6.34196	6.15779	5.23558	5.39797	5.63109	5.60984
ASMM10P007449	0.000874301	0.0219855	4.84025	up	protein_coding	NM_016906	CCDS39553.1	Sec61a1	RefSeq	3039	chr6	-	88503606	88518800		chr6:88506202-88506740	CAAAACATGGATCGAAGTCTCAGGTTCTTCTGCCAAAGATGTTGCAAAGCAGCTGAAGGA	53421	Mm.28375	GO:0005783|GO:0005791|GO:0006614|GO:0006620|GO:0006810|GO:0007029|GO:0015031|GO:0016020|GO:0016021|GO:0016049|GO:0043022	Sec61 alpha 1 subunit (S. cerevisiae)	138.094	30.8149	7.1372	4.86212	168.842	123.815	131.804	127.913	30.5715	17.1095	53.7132	21.8656	7.03505	6.90926	7.79144	6.81303	5.04153	4.4966	5.61979	4.29054
ASMM10P006644	0.830221	0.882726	1.02129	up	protein_coding	NM_007885	CCDS29282.1	Slc26a2	RefSeq	3863	chr18	-	61196853	61211596		chr18:61199642-61201680	TAAAATTGGCAGCACTGTGACCTTCATGGCTGGAGTTTATCAGGTAGCAATGGGCTTCTT	13521	Mm.24803	GO:0001503|GO:0006810|GO:0008271|GO:0008272|GO:0015116|GO:0016020|GO:0016021|GO:0055085	solute carrier family 26 (sulfate transporter), member 2	46.1648	42.2655	5.43561	5.40521	58.4905	47.9055	27.9467	50.3167	31.3638	37.3887	42.9388	57.3709	5.46144	5.48947	5.37048	5.42104	5.0765	5.56307	5.30971	5.67155
ASMM10P043402	0.0217278	0.0917975	1.50142	up	protein_coding	NM_010859	CCDS23571.1	Myl3	RefSeq	898	chr9	+	110763680	110769794		chr9:110763733+110763900	TTACAGCTCCAATGGCCCCCAAAAAGCCAGAGCCCAAGAAGGATGATGCCAAAGCGGCTG	17897	Mm.7353	GO:0002026|GO:0003774|GO:0003785|GO:0005509|GO:0006942|GO:0016459|GO:0031672|GO:0031674|GO:0055010|GO:0060048	myosin, light polypeptide 3	41.1316	25.4413	5.28397	4.69764	45.3345	45.6058	26.6368	46.9492	17.3636	26.7912	27.8926	29.7179	5.08919	5.42052	5.3049	5.32128	4.23418	5.09795	4.72302	4.73541
ASMM10P049006	0.924089	0.949411	1.03616	up	protein_coding	NM_026740	CCDS25104.1	Slc46a1	RefSeq	1990	chr11	+	78465700	78471945		chr11:78466942+78467203	TATTCGTGGTGGTTACTGTGCATTTTGGGGCTCAAGATATCCTGACACTCTATGAGCTGA	52466	Mm.131618	GO:0005215|GO:0005542|GO:0005737|GO:0005886|GO:0006810|GO:0008517|GO:0015232|GO:0015350|GO:0015884|GO:0015886|GO:0016020|GO:0016021|GO:0016324|GO:0016324|GO:0031526|GO:0051958|GO:0055085	solute carrier family 46, member 1	310.218	298.123	8.02361	7.97236	530.799	307.524	83.0327	319.515	165.433	265.533	582.405	179.12	8.65255	8.23232	7.06386	8.14569	7.42439	8.31964	8.90226	7.24314
ASMM10P008815	0.047129	0.14132	2.07712	up	protein_coding	NM_144797	CCDS25781.1	Metrnl	RefSeq	2468	chr11	+	121702426	121717389		chr11:121702800+121707729	GGAAGGGGAGTGGGCTCACCCGAGAGGCACGCAGCAAGGAGGTGGAGCAGGTGTACCTGC	210029	Mm.153566	GO:0003674|GO:0005575|GO:0005576|GO:0008150	meteorin, glial cell differentiation regulator-like	60.2488	27.1016	5.71603	4.66145	116.588	42.5414	38.3281	43.5382	25.1539	11.568	46.6997	24.9849	6.48286	5.31499	5.86277	5.20351	4.76985	3.96305	5.42813	4.48478
ASMM10P032678	0.00636936	0.0491809	1.50175	up	protein_coding	NM_025841	CCDS39369.1	Kdelr2	RefSeq	1870	chr5	+	143403819	143421904		chr5:143419632+143419692	TGGCTGGTGTCGTCCAGACCATTCTCTACTGCGACTTCTTCTACTTGTACATTACAAAAG	66913	Mm.181880	GO:0003674|GO:0005783|GO:0005801|GO:0006621|GO:0006810|GO:0008150|GO:0015031|GO:0016020|GO:0016021|GO:0016192|GO:0046923	KDEL (Lys-Asp-Glu-Leu) endoplasmic reticulum protein retention receptor 2	1724.49	1254.78	10.7666	10.18	2219.92	1802.12	826.48	2049.43	1278.06	1137.02	1552.17	1051.86	10.6149	10.7828	10.8458	10.8231	10.2865	10.3751	10.2724	9.78604
ASMM10P050988	0.274237	0.417931	1.19293	up	protein_coding	NM_027349	CCDS49107.1	Rbm25	RefSeq	4244	chr12	+	83632233	83683123		chr12:83632352+83632417	TGGAGCCCCACTCCATCACCTGACGCCCAGAGGCCGCGAAGACAGTACCGTTTTCTTAGC	67039	Mm.46005	GO:0000166|GO:0000381|GO:0003676|GO:0003723|GO:0003729|GO:0005634|GO:0005737|GO:0006397|GO:0006915|GO:0008380|GO:0016607|GO:0097194	RNA binding motif protein 25	165.534	146.529	7.40595	7.15144	189.632	164.563	136.1	171.84	113.059	156.75	169.24	147.069	7.2066	7.32625	7.84523	7.24574	6.88256	7.56218	7.18347	6.97757
ASMM10P020739	0.558388	0.67522	1.14287	up	protein_coding	NM_010054	CCDS16117.1	Dlx2	RefSeq	2492	chr2	-	71543407	71546754		chr2:71543563-71544865	GCAGTCCCTATGTTTTCCCCCTTTGAAAATTTTTCTCAGTTAAATTAAGCTACTGATTTG	13392	Mm.3896	GO:0000122|GO:0000976|GO:0003677|GO:0003682|GO:0003700|GO:0003727|GO:0005515|GO:0005634|GO:0006355|GO:0006357|GO:0007275|GO:0009954|GO:0009954|GO:0021544|GO:0021766|GO:0021772|GO:0021879|GO:0021882|GO:0021892|GO:0021893|GO:0030154|GO:0042475|GO:0043565|GO:0045746|GO:0045944|GO:0048701|GO:0048706|GO:0048706|GO:0048715|GO:0048755|GO:0051216	distal-less homeobox 2	220.611	203.431	7.80187	7.6092	158.084	257.534	180.025	286.799	159.385	188.916	241.216	224.206	6.94434	7.9708	8.30187	7.99046	7.36852	7.83089	7.66391	7.57349
ASMM10P018601	0.3455	0.485042	1.26829	up	protein_coding	NM_008972	CCDS35649.1	Ptma	RefSeq	1192	chr1	+	86526735	86530698		chr1:86530625+86530698	TGGCCTGTTTGATGTATGTGTGAAACAATGTCCAACAATAAACCGGAATTTTATTTTGCT	19231	Mm.19187	GO:0005634|GO:0042393|GO:0043486|GO:0043486	prothymosin alpha	86621.7	72063.1	16.2681	15.9252	164330	77441.2	17404.1	87312	78906.1	67899.1	79323.7	62123.5	16.7863	16.4823	15.3195	16.4845	15.9904	15.9818	16.0521	15.6766
ASMM10P048793	0.634559	0.738074	1.21676	up	protein_coding	NM_029348	CCDS36197.2	Zbtb4	RefSeq	7824	chr11	+	69765911	69784026		chr11:69783688+69784026	AATAAGGTTGTGTGTGAGACAAGGTCTCATTCTATAACCTCGACTGGGTGAAACCCACAG	75580	Mm.426361	GO:0003674|GO:0005575|GO:0005634|GO:0008150|GO:0046872	zinc finger and BTB domain containing 4	126.97	75.241	6.48939	6.20635	301.815	80.8499	28.9677	96.2472	87.1145	76.0127	88.4054	49.4314	7.86624	6.2711	5.42626	6.39397	6.51144	6.54293	6.29967	5.47135
ASMM10P035675	0.424902	0.558045	1.08056	up	protein_coding	NM_027308	CCDS52065.1	Igsf23	RefSeq	1895	chr7	-	19937304	19950743		chr7:19937321-19938250	GTCTCTGTCCTTATTTGCCTGCCCAAAGCACCTTCTGATTGGTCAAAATAAAAAGCCTAT	70080	Mm.98583	GO:0003674|GO:0005575|GO:0008150	immunoglobulin superfamily, member 23	172.389	163.829	7.4322	7.32042	208.731	172.236	112.569	196.022	159.317	164.309	152.297	179.394	7.34544	7.39261	7.54865	7.44211	7.36776	7.62904	7.03977	7.2451
ASMM10P015127	0.00267308	0.0343894	2.73677	up	protein_coding	NM_001159422	CCDS49839.1	Ccdc58	RefSeq	747	chr16	+	36081274	36092118		chr16:36081343+36081403	CATCCTTGTGTAGCATAGCTGGAGCTCATTTCTAGCTACATGGACAGCACTGATGCTAAT	381045	Mm.310434	GO:0003674|GO:0005739|GO:0008150	coiled-coil domain containing 58	41.1937	14.2806	5.27343	3.82096	51.3613	41.0232	25.6848	46.7056	12.9396	11.7491	22.8823	9.55163	5.27365	5.25652	5.24904	5.31451	3.82218	3.98456	4.44759	3.02949
ASMM10P049084	0.395019	0.530289	1.40465	up	protein_coding	NM_027427	CCDS25168.1	Taf15	RefSeq	2049	chr11	+	83473107	83506740		chr11:83504769+83504830	TATGGTGGGGATAGAGGAGGTAGCTATGGAGGAGACAGAGGTGGTTATGGTGGGGACCGA	70439	Mm.181050	GO:0003674|GO:0005634|GO:0005737|GO:0008150	TAF15 RNA polymerase II, TATA box binding protein (TBP)-associated factor	27.763	18.3999	4.68069	4.19047	15.9683	30.8026	34.5041	29.7772	21.2261	15.3088	25.9995	11.0649	3.58142	4.82245	5.69653	4.62234	4.52151	4.345	4.62671	3.26867
ASMM10P016173	0.182822	0.324767	1.16261	up	protein_coding	NM_008585	CCDS37623.1	Mep1a	RefSeq	2937	chr17	-	43474328	43502773		chr17:43474353-43475109	TTCCACAGCATGGACTTTCTTTCTTGCTCTGGTTTTAAGGAAAAAACTTAATAAAACCAC	17287	Mm.5346	GO:0004222|GO:0006508|GO:0008233|GO:0008237|GO:0008270|GO:0016020|GO:0016021|GO:0016787|GO:0017090|GO:0046872	meprin 1 alpha	50.3105	40.6264	5.58878	5.37142	57.7607	53.2741	33.7551	56.4519	44.2416	35.4176	33.3406	49.5059	5.4452	5.64959	5.66432	5.59602	5.55845	5.48375	4.96918	5.47429
ASMM10P026143	0.384853	0.521104	1.37291	up	protein_coding	NM_011474	CCDS17553.1	Sprr2h	RefSeq	752	chr3	+	92385684	92387319		chr3:92386801+92386895	AAAGTGCCCAGAGCCTTGTCCTCCCCCAAAGTGCCCAGAGCCTTGTCCTCCCCCAAAGTG	20762	Mm.10693	GO:0001533|GO:0003674|GO:0005737|GO:0008544|GO:0030216|GO:0031424	small proline-rich protein 2H	4929.48	4228.38	12.3315	11.8742	2906.01	6283.19	3671.7	6857.03	3478.65	2971.42	5885.83	4577.62	10.9768	12.5891	13.1935	12.5666	11.6841	11.7348	12.1919	11.8863
ASMM10P035305	0.127151	0.259394	1.79508	up	protein_coding	NM_009908	CCDS20687.1	Cmas	RefSeq	1760	chr6	+	142756685	142775714		chr6:142764369+142764429	CGTCCAAAGACAGCTCTACCTCACTAGACGCCATTGTAGAATTCCTGAATTATCACAATG	12764	Mm.3820	GO:0005634|GO:0006055|GO:0008781|GO:0009103|GO:0016740|GO:0016779	cytidine monophospho-N-acetylneuraminic acid synthetase	1023.59	778.959	10.0607	9.21667	1479.35	877.475	703.158	1034.38	547.606	388.346	1772.72	407.164	10.0447	9.75181	10.5945	9.85183	9.10993	8.87553	10.4597	8.42157
ASMM10P016471	0.178556	0.319977	2.14633	up	protein_coding	NM_026514	CCDS28984.1	Cdc42ep3	RefSeq	1967	chr17	-	79334024	79355091		chr17:79334063-79335716	GTTGCAAAAGTTTGACTGTCAGCTACATGTTGGTTAAAAACAAGCAAGGTATTACTGTAA	260409	Mm.140601	GO:0005515|GO:0005737|GO:0005856|GO:0008150|GO:0008360|GO:0015629|GO:0016020	CDC42 effector protein (Rho GTPase binding) 3	1327.56	337.229	9.41971	8.31784	4033.68	523.375	168.304	584.873	322.741	311.713	437.877	276.584	11.4601	8.9993	8.19672	9.02273	8.35992	8.5445	8.49786	7.86906
ASMM10P016600	0.27775	0.421351	1.91037	up	protein_coding	NM_001166627	CCDS57043.1	Dynlt1f	RefSeq	825	chr17	+	6601670	6607899	NM_001199948	chr17:6601731+6601791	CGCGGGGGCGGAGTGGGCGTGTTCTGGCCGCGCCTGCGCAGTCCACTCTACTCGGCGGGC	100040531	Mm.458102	GO:0005575|GO:0008150|GO:0042802	dynein light chain Tctex-type 1F	82.6706	38.7658	5.95227	5.01842	30.6652	178.466	31.2272	90.3239	18.9665	32.164	84.4223	19.5103	4.52716	7.44161	5.54284	6.29747	4.36235	5.35254	6.23248	4.12631
ASMM10P006446	0.70361	0.791098	1.09716	up	protein_coding	NM_001271760		Adra1a	RefSeq	3814	chr14	+	66635250	66733462		chr14:66635608+66637453	CGCGCAGCAGCCCAACCCAGCCCGCAGGATTCCCCCAAGCGGAGATTTTTTGACTTGGCT	11549	Mm.57064	GO:0001985|GO:0001994|GO:0001996|GO:0001997|GO:0003084|GO:0004871|GO:0004930|GO:0004935|GO:0004937|GO:0004937|GO:0004937|GO:0005634|GO:0005886|GO:0006937|GO:0007165|GO:0007186|GO:0007200|GO:0007202|GO:0007204|GO:0007512|GO:0007568|GO:0009725|GO:0010460|GO:0016020|GO:0016020|GO:0016021|GO:0016049|GO:0019229|GO:0030018|GO:0030315|GO:0031965|GO:0032230|GO:0035024|GO:0035265|GO:0042493|GO:0043410|GO:…	adrenergic receptor, alpha 1a	121.512	117.255	6.95058	6.8168	106.1	123.9	137.167	118.881	102.47	84.0638	127.198	155.287	6.33367	6.91018	7.8585	6.69998	6.73948	6.68184	6.79644	7.04945
ASMM10P000638	0.00899333	0.0582503	2.44097	up	protein_coding	NM_017405	CCDS21119.1	Lsr	RefSeq	2177	chr7	-	30957769	30973469		chr7:30962195-30962810	CCCTTGGAAGATTGGCTCTTTGTGGTCGTGGTCTGCCTGGCAAGCCTCCTCTTCTTCCTC	54135	Mm.4067	GO:0001889|GO:0005886|GO:0009790|GO:0016020|GO:0016021|GO:0019216|GO:0030169|GO:0030228|GO:0034361|GO:0034362|GO:0042627|GO:0042953	lipolysis stimulated lipoprotein receptor	1181.98	594.332	10.2721	8.98463	1519.69	1218.17	735.243	1254.8	435.594	386.595	1150.84	404.3	10.0795	10.2233	10.6636	10.122	8.78714	8.86933	9.86998	8.4121
ASMM10P054592	0.932845	0.955285	1.02684	up	protein_coding	NM_001113352	CCDS49932.1	Synj2	RefSeq	4916	chr17	+	5941279	6038555	NM_001113353	chr17:5941353+5941413	AGCCGTGGGCACTGGAGCCCGGCACAAAGTGAAACTCCTGGTAGCCGCACACCCTCGGGC	20975	Mm.236068	GO:0000166|GO:0003676|GO:0003723|GO:0004439|GO:0004445|GO:0005737|GO:0005881|GO:0016020|GO:0016311|GO:0016787|GO:0017124|GO:0030165|GO:0031315|GO:0032587|GO:0042578|GO:0043679|GO:0046855|GO:0046856|GO:0048312|GO:0048471|GO:0052744	synaptojanin 2	82.226	76.1917	6.18955	6.15134	114.409	98.0378	31.1675	85.2895	107.538	65.1241	36.5976	95.5073	6.45254	6.55738	5.53859	6.2097	6.80617	6.3309	5.08919	6.3791
ASMM10P000366	0.0480229	0.142897	2.2888	up	protein_coding	NM_139149	CCDS21886.1	Fus	RefSeq	1845	chr7	+	127967478	127982031		chr7:127972760+127974399	GCCGAGGAGGCAGAGGCGGCATGGGCGGAAGTGACCGCGGTGGCTTCAATAAATTTGGTG	233908	Mm.277680	GO:0000166|GO:0003676|GO:0003677|GO:0003723|GO:0005634|GO:0005634|GO:0005737|GO:0008270|GO:0042802|GO:0046872	fused in sarcoma	87.7023	38.7923	6.41799	5.2234	99.6455	62.799	118.075	70.2895	38.5444	26.5078	62.7434	27.3736	6.24331	5.89061	7.62427	5.91378	5.36503	5.08289	5.82867	4.61702
ASMM10P029690	0.532107	0.652822	1.54884	up	protein_coding	NM_019641	CCDS18772.1	Stmn1	RefSeq	1070	chr4	+	134468319	134473843		chr4:134473783+134473843	CACCAGATGCTACTGTACTTGAATGGTTAATAAACTGCACAGTGCTGTTGGTGGCAGTGA	16765	Mm.378957	GO:0005515|GO:0005622|GO:0005737|GO:0005829|GO:0005856|GO:0005874|GO:0007019|GO:0007052|GO:0007275|GO:0007399|GO:0007409|GO:0015631|GO:0016020|GO:0030154|GO:0031110|GO:0031115|GO:0051272	stathmin 1	3240.77	976.638	10.4593	9.82806	9817.4	1416.06	169.817	1559.82	856.265	1238	851.07	961.223	12.7414	10.4475	8.2111	10.4369	9.72735	10.4845	9.43713	9.66325
ASMM10P028822	0.0016993	0.0285755	6.38509	up	protein_coding	NM_001163263	CCDS18178.1	Rnf20	RefSeq	4312	chr4	+	49632059	49656886	NM_182999	chr4:49655452+49655512	AAGCCAGACAATGTGCCCAAGTGTGATGAAATTCTGATGGAGGAGATAAAGGACTACAAG	109331	Mm.24765	GO:0000151|GO:0000209|GO:0002039|GO:0003682|GO:0003713|GO:0004842|GO:0004842|GO:0005515|GO:0005634|GO:0005730|GO:0006355|GO:0006511|GO:0008270|GO:0010390|GO:0016568|GO:0016574|GO:0016874|GO:0030336|GO:0031062|GO:0031625|GO:0033503|GO:0033523|GO:0042393|GO:0045893|GO:0046872	ring finger protein 20	572.265	114.567	9.23118	6.55647	667.535	575.267	410.771	635.486	84.6961	86.7805	240.85	45.9404	8.96498	9.13792	9.68255	9.13926	6.47409	6.72547	7.66156	5.36476
ASMM10P023511	0.000106938	0.0103748	4.41697	up	protein_coding	NM_024254	CCDS16554.1	Katnbl1	RefSeq	2883	chr2	+	112379210	112414237		chr2:112408553+112408613	TGGCTGCTGTGTAGACTTACTTCCTCTGGTAAAGTCTTTACTTCAAAGCAGATTTGAAGA	72425	Mm.425091	GO:0003674|GO:0005730|GO:0008150	katanin p80 subunit B like 1	266.71	63.3618	8.09573	5.95267	325.661	256.338	202.117	282.725	63.5871	48.7389	93.5877	47.5337	7.96946	7.96476	8.47974	7.96896	6.08064	5.93555	6.37931	5.41519
ASMM10P004916	0.619593	0.725593	1.11993	up	protein_coding	NM_001122953	CCDS51234.1	Nfia	RefSeq	9399	chr4	+	97777625	98118876		chr4:98020954+98063012	ATGAAGTAGAGCCAGCAAGTCCACATGCGACGCCATCGACTCTCCACTTTCCAACGTCAC	18027	Mm.31274	GO:0003677|GO:0003677|GO:0003700|GO:0005622|GO:0005634|GO:0005634|GO:0006260|GO:0006351|GO:0006355|GO:0008134|GO:0030054|GO:0045893|GO:0045944	nuclear factor I/A	66.4985	60.1011	6.01864	5.85523	50.6608	74.5166	59.3587	81.4578	48.9562	36.8402	85.1897	69.4185	5.2524	6.14448	6.54238	6.13529	5.70267	5.54116	6.245	5.93208
ASMM10P013940	0.0243542	0.0979305	2.83448	up	protein_coding	NM_031842	CCDS37204.1	Smarcd1	RefSeq	3153	chr15	+	99702286	99713995		chr15:99712158+99712260	ACGATGACTGATGTGGTGGGTAACCCGGAAGAGGAGCGTCGTGCTGAGTTCTACTTCCAG	83797	Mm.273756	GO:0005515|GO:0005634|GO:0006337|GO:0006338|GO:0007399|GO:0016514|GO:0016568|GO:0032947|GO:0048096|GO:0071564|GO:0071565	SWI/SNF related, matrix associated, actin dependent regulator of chromatin, subfamily d, member 1	34.6103	10.3216	4.89905	3.39597	59.1317	19.3984	37.9369	21.9744	7.77221	8.71835	15.8139	8.98204	5.47901	4.11917	5.84692	4.15109	3.1066	3.60013	3.94017	2.93697
ASMM10P007005	0.317235	0.45947	1.40217	up	protein_coding	NM_010168	CCDS16434.1	F2	RefSeq	1988	chr2	-	91625319	91636414		chr2:91630788-91632975	AATGCAGTGTCCCTGTCTGTGGCCAGGAGGGCCGTACCACTGTGGTGATGACTCCTCGCT	14061	Mm.89048	GO:0001934|GO:0003824|GO:0004252|GO:0004252|GO:0005102|GO:0005102|GO:0005509|GO:0005515|GO:0005576|GO:0005615|GO:0006508|GO:0006953|GO:0007166|GO:0007596|GO:0007599|GO:0008233|GO:0008236|GO:0008284|GO:0008360|GO:0009611|GO:0010468|GO:0014068|GO:0016787|GO:0030168|GO:0030168|GO:0030194|GO:0030307|GO:0031012|GO:0032967|GO:0042730|GO:0045861|GO:0048712|GO:0051281|GO:0051480|GO:0070053|GO:0070493|GO:…	coagulation factor II	3014.72	2830.91	11.5695	11.0818	4288.84	2965.77	1401.59	3402.66	2113.47	1688.58	6184.32	1337.27	11.5493	11.5056	11.677	11.546	10.9978	10.9258	12.2793	10.1244
ASMM10P024226	0.0383626	0.126344	2.13103	up	protein_coding	NM_133763	CCDS17054.1	Dnttip1	RefSeq	1257	chr2	+	164746014	164768219		chr2:164765172+164765232	CCTCAGGACAAGCACTGGCTGGCTGAGCAGCATCACATGCGGGCAACAGGCGGAAAGATG	76233	Mm.440009	GO:0003677|GO:0005634|GO:0008047|GO:0016740|GO:0042803|GO:0043085	deoxynucleotidyltransferase, terminal, interacting protein 1	847.226	459.391	9.8562	8.76465	822.939	757.947	927.824	880.196	462.673	377.391	574.271	423.229	9.24295	9.53374	11.037	9.61107	8.86586	8.83255	8.88308	8.4771
ASMM10P036764	0.114923	0.242142	1.4091	up	protein_coding	NM_020051	CCDS21737.1	Ascl3	RefSeq	706	chr7	-	109727464	109731732		chr7:109727480-109728123	TGGTTTCGAGGACACAACAGTACCTCCCAATACCAACCTTCATTAAATGTTGCTTGCCTG	56787	Mm.29275	GO:0003677|GO:0005515|GO:0005634|GO:0005634|GO:0005667|GO:0006351|GO:0006355|GO:0006357|GO:0043231|GO:0046983	achaete-scute complex homolog 3 (Drosophila)	89.7985	60.2664	6.41336	5.91859	66.6895	113.153	57.0577	122.294	50.9364	51.7072	64.8561	73.566	5.65492	6.77107	6.48319	6.74427	5.76101	6.01629	5.87355	6.02352
ASMM10P044032	0.228529	0.372774	2.18945	up	protein_coding	NM_011727	CCDS30197.1	Xlr3c	RefSeq	1584	chrX	-	73254539	73265390	NM_001081643	chrX:73257681-73257734	TTATGGAGCAACAGAAGTTTATTCATGAAAGTCTCACTCTTCAGAAGAACAGAATGAAGG	22446	Mm.336117	GO:0003674|GO:0005575|GO:0008150	X-linked lymphocyte-regulated 3C	55.4872	20.9502	5.23642	4.10585	141.207	29.5359	15.7359	35.4706	9.99424	40.9396	25.9009	6.96607	6.767	4.75885	4.5256	4.89422	3.46789	5.69301	4.62191	2.64058
ASMM10P034663	0.433188	0.565777	1.22941	up	protein_coding	NM_001042534	CCDS39516.1	Capg	RefSeq	1400	chr6	+	72549272	72562983		chr6:72549302+72549431	ATGTCTGAGAAATAGCAGCCTTCCATCCGCATGGCCCAGCCTTGGAGCTGGCTTTCCTGA	12332	Mm.18626	GO:0003779|GO:0005576|GO:0005634|GO:0005737|GO:0030031|GO:0031965|GO:0051693	capping protein (actin filament), gelsolin-like	121.871	104.002	6.95545	6.65749	120.753	107.516	143.733	115.48	99.135	85.7004	87.4941	143.677	6.53756	6.69594	7.93257	6.65573	6.69067	6.70751	6.28659	6.94518
ASMM10P018460	0.0900795	0.208741	1.38095	up	protein_coding	NM_001039474	CCDS29214.1	Tcerg1	RefSeq	4409	chr18	+	42511486	42575785	ENSMUST00000173642	chr18:42535087+42535147	TAGCAATGATGCAAATAGTCAGCTGCCCGTATGTAAAGACAGTCGCTACCACCAAGACCG	56070	Mm.270511	GO:0000122|GO:0001103|GO:0001106|GO:0003700|GO:0005634|GO:0006351|GO:0006355|GO:0006355|GO:0016363|GO:0070064	transcription elongation regulator 1 (CA150)	23.1551	15.3692	4.4582	3.99253	24.9992	21.1804	23.2374	23.2032	14.2936	10.8225	15.4216	20.939	4.23368	4.25658	5.10775	4.23478	3.96545	3.87551	3.90503	4.22415
ASMM10P009129	0.447596	0.578532	1.1589	up	protein_coding	NM_172404	CCDS15874.1	Ccbl1	RefSeq	1944	chr2	-	30185130	30205699		chr2:30198112-30205632	TTGCTGAAGCAGAACTGTGTGTGGGACTCAGGCCCTGGCTTGGAGCCATTTTCTGGCCTA	70266	Mm.216089	GO:0003824|GO:0005634|GO:0005737|GO:0008483|GO:0009058|GO:0016212|GO:0016740|GO:0016829|GO:0030170|GO:0042803|GO:0047312|GO:0047316|GO:0047804|GO:0047945|GO:0070189	cysteine conjugate-beta lyase 1	99.352	87.5423	6.61044	6.39769	141.592	82.5726	86.7468	86.4967	68.9627	67.1099	131.402	82.6946	6.77151	6.30422	7.13586	6.23018	6.19324	6.37337	6.83924	6.18491
ASMM10P002976	0.245669	0.390396	1.21392	up	protein_coding	NM_023260	CCDS28502.1	Mrps34	RefSeq	899	chr17	+	24895119	24896273		chr17:24895486+24895661	CCGACTACACGGCGCAGAACTTGGACCACGGGAGGGCCTGGGGCATCCTGACTTTCAAAG	79044	Mm.328851	GO:0003674|GO:0005739|GO:0005739|GO:0005840|GO:0008150|GO:0030529	mitochondrial ribosomal protein S34	1058.35	845.216	9.9031	9.62343	1840.46	928.726	368.529	1095.68	867.32	757.63	1026.8	729.11	10.3463	9.841	9.49431	9.93076	9.74831	9.7962	9.70823	9.241
ASMM10P036136	0.824237	0.878614	1.03561	up	protein_coding	NM_001034868	CCDS52258.1	Mrgprx2	RefSeq	4559	chr7	-	48478618	48499270		chr7:48482277-48482815	CCTATGGGATCTACTGGTTCCTCTTAGTGTGGATTGAGAAATTTTATTATGTTTTACCTT	243978	Mm.333873	GO:0004871|GO:0004930|GO:0005575|GO:0005886|GO:0007165|GO:0016020|GO:0016021|GO:0042923	MAS-related GPR, member X2	26.1585	23.2986	4.61363	4.56315	25.4748	25.6601	19.0828	34.4161	18.8241	20.4972	19.3176	34.5556	4.26025	4.54373	4.80619	4.84436	4.35041	4.73986	4.21306	4.94925
ASMM10P046809	0.0215466	0.0914202	1.42806	up	protein_coding	NM_145427	CCDS24789.2	Atpaf2	RefSeq	1885	chr11	-	60400623	60417099		chr11:60400797-60401477	AATGATCTTTTAAAAGTGAATCTTTGGAGGGCTGGAGAGATGGCTCAGCGGTTACGAGCA	246782	Mm.41651	GO:0003674|GO:0005739|GO:0008150|GO:0016607|GO:0043461	ATP synthase mitochondrial F1 complex assembly factor 2	14632.5	11984.5	13.9006	13.3865	22339.3	13510	7629.71	15051	12457.8	11743.5	10761.8	12974.9	13.9548	13.7183	14.2065	13.7226	13.4492	13.6359	13.0615	13.3994
ASMM10P005554	0.102252	0.225469	1.94271	up	protein_coding	NM_001165983	CCDS50966.1	Ubap2l	RefSeq	4073	chr3	-	90000287	90052475		chr3:90028364-90031295	AATTATCCCCGAAAATTTGAGACTGCTCCTGGTATGATACATCCAGGTGCATGGAGGACT	74383	Mm.25610	GO:0003674|GO:0005671|GO:0007339	ubiquitin associated protein 2-like	33.868	17.9889	5.0027	4.04463	41.5287	31.8513	24.8132	37.2786	20.102	14.5393	30.5319	6.78264	4.96382	4.87431	5.20144	4.97123	4.44308	4.27616	4.84692	2.61236
ASMM10P024877	0.0676044	0.175462	2.98608	up	protein_coding	ENSMUST00000107693	CCDS17437.1	Trim2	Ensembl	5755	chr3	-	84161873	84220877	NM_001271725, NM_001271726, NM_001271727, NM_001271728	chr3:84161890-84163706	TAAGCGTTCAGCTTTCCCTTGGGCACTAAGGACAAGCAGTTAGGTTTTATAGGTTAACGA	80890	Mm.44876	GO:0004842|GO:0005515|GO:0005622|GO:0005737|GO:0005737|GO:0008270|GO:0016567|GO:0016874|GO:0017022|GO:0043523|GO:0043523|GO:0046872	tripartite motif-containing 2	416.526	188.623	8.63827	7.06001	711.539	335.643	231.026	387.897	150.448	130.955	433.033	40.0556	9.05105	8.36147	8.70899	8.43155	7.29079	7.30485	8.48193	5.16248
ASMM10P055144	0.274676	0.41831	1.40842	up	protein_coding	NM_001136063	CCDS50715.1	Gfra4	RefSeq	1430	chr2	-	131039631	131043088	ENSMUST00000136569	chr2:131040153-131040211	ATGAACCGTGGACGACACAGCTGACTGCCATGTCTCCCGATGACTGCTCACTGAGCTGAA	14588	Mm.198399	GO:0004872|GO:0005576|GO:0005615|GO:0005886|GO:0007169|GO:0015026|GO:0016020|GO:0016167|GO:0030279|GO:0031225|GO:0035860	glial cell line derived neurotrophic factor family receptor alpha 4	149.806	111.783	7.2007	6.70663	91.5874	175.765	133.695	198.176	91.6358	67.4302	170.362	117.706	6.11414	7.41894	7.81433	7.45541	6.58384	6.38068	7.19187	6.67012
ASMM10P055388	0.0940776	0.214212	2.09696	up	protein_coding	NM_011231	CCDS17923.1	Rabggtb	RefSeq	1476	chr3	-	153907288	153912203	NR_028095, NR_028096	chr3:153912010-153912068	GGATCTCTGCTTTTTTCTTGGAAGGGCACACAGCAGAAAGACGTTACTATCAAGTCAGAT	19352	Mm.277831	GO:0003824|GO:0004659|GO:0004663|GO:0016740|GO:0018344|GO:0046872	RAB geranylgeranyl transferase, b subunit	80.4575	40.6476	6.29401	5.22571	50.1114	80.7722	101.901	89.0455	36.7856	21.3587	74.609	29.837	5.23579	6.2695	7.39563	6.27511	5.30071	4.79488	6.06659	4.74064
ASMM10P046148	0.475136	0.603363	1.09804	up	protein_coding	NM_198035	CCDS24249.1	Zbtb39	RefSeq	5970	chr10	+	127739537	127747339		chr10:127747122+127747339	AGAGAAACGTTGCTGTCTAACTCCTTCCATTAAATTAAGAAGTACTGACCTCCTAATATT	320080	Mm.27258	GO:0003674|GO:0005575|GO:0005634|GO:0008150|GO:0046872	zinc finger and BTB domain containing 39	4019.8	4198.68	12.016	11.8811	4491.28	4556.04	1972.98	5058.91	3856.11	3165.46	4098.05	5675.09	11.6224	12.1058	12.2221	12.1139	11.8386	11.8198	11.6587	12.2074
ASMM10P041448	0.172225	0.31314	1.38364	up	protein_coding	NM_001034863	CCDS23090.1	Tmem136	RefSeq	3500	chr9	-	43108652	43116570		chr9:43108725-43111858	GGACACTTATTTGCATTTGAATTACTGTGTAATCATCCCTGATATTGCTCAAGAAGGATT	235300	Mm.261326	GO:0003674|GO:0005575|GO:0008150|GO:0016020|GO:0016021	transmembrane protein 136	282.392	210.472	8.05478	7.58631	481.369	237.377	147.46	263.362	200.083	150.812	142.945	348.05	8.52109	7.8582	7.97745	7.86238	7.69121	7.50666	6.94918	8.19821
ASMM10P051415	0.0526136	0.151185	1.65295	up	protein_coding	NM_024270	CCDS26259.1	Stard3nl	RefSeq	1301	chr13	-	19357675	19395752		chr13:19358991-19359051	GCTGAGGAAAAACAGGAGAGTGAGAAACCGCTTTTGGAACTATGAGTTCTGCTCTGTGAA	76205	Mm.41940	GO:0003674|GO:0005765|GO:0005768|GO:0008150|GO:0016020|GO:0016021	STARD3 N-terminal like	685.131	444.299	9.37347	8.64843	1185.68	541.872	394.36	618.614	607.61	251.75	554.066	363.77	9.73541	9.04785	9.61145	9.09919	9.25692	8.23987	8.8318	8.26512
ASMM10P007927	0.0116204	0.0661567	3.7347	up	protein_coding	NM_025845	CCDS17770.1	Prpf38b	RefSeq	3003	chr3	-	108902806	108911704		chr3:108908355-108911163	CTACTTTAAGGTCACGCATGTTGAGCCATGGGAAAAGGGGAGTAGGAAAACTGCTGGCCA	66921	Mm.51049	GO:0003674|GO:0005575|GO:0005634|GO:0005681|GO:0006397|GO:0008150|GO:0008380	PRP38 pre-mRNA processing factor 38 (yeast) domain containing B	49.0019	13.7542	5.58662	3.68562	50.1177	47.895	47.4345	50.5604	11.7519	13.2242	25.0405	5	5.23595	5.48906	6.19157	5.4299	3.69344	4.14684	4.57688	2.32533
ASMM10P024244	0.115594	0.243197	1.41982	up	protein_coding	NM_001271963		Eya2	RefSeq	2459	chr2	+	165595027	165771727		chr2:165595204+165595264	CATTCGCTCCGCGTGCCATCTCCCGGCCTGGCCCGCTCGGGACGACTCTGCACTGTGCGG	14049	Mm.282719	GO:0000287|GO:0004721|GO:0004725|GO:0004725|GO:0005515|GO:0005634|GO:0005730|GO:0005737|GO:0005739|GO:0006281|GO:0006351|GO:0006355|GO:0006470|GO:0006974|GO:0007275|GO:0014706|GO:0016568|GO:0016576|GO:0016787|GO:0035335|GO:0046872|GO:0097192|GO:0097345	eyes absent 2 homolog (Drosophila)	511.682	405.985	9.06193	8.55621	418.547	571.115	385.625	671.442	334.023	287.729	531.486	470.702	8.33233	9.12805	9.57151	9.21582	8.40496	8.43268	8.77065	8.61657
ASMM10P041622	0.00463036	0.0426879	6.72054	up	protein_coding	NM_032002	CCDS52801.1	Nrg4	RefSeq	1952	chr9	-	55220221	55283625		chr9:55220238-55221221	GTGCGGAAACTGGTATTGAAAACCTCCTTTTAATAAACTCCGACTCTACTTTGCACTAGC	83961	Mm.443874	GO:0005576|GO:0005886|GO:0008083|GO:0016020|GO:0016021	neuregulin 4	2497.17	369.01	11.1805	8.43193	967.413	3608.34	1457.99	3954.92	469.355	339.297	421.031	246.358	9.46385	11.7685	11.7348	11.7549	8.88781	8.6801	8.44204	7.71776
ASMM10P026544	0.0379558	0.125483	2.53388	up	protein_coding	NM_025356	CCDS38644.1	Ube2d3	RefSeq	2619	chr3	+	135438758	135467178		chr3:135438804+135438864	CACCAGCTGCCGCGCGGGGAGGAGGCCGAGGCCGCAGCTCGAGGGAGGCCCCGGCCCTCT	66105	Mm.49884	GO:0000166|GO:0000209|GO:0004842|GO:0005515|GO:0005524|GO:0005575|GO:0005768|GO:0005886|GO:0006281|GO:0006511|GO:0006513|GO:0006915|GO:0006974|GO:0016020|GO:0016567|GO:0016874|GO:0016881|GO:0043161|GO:0043161|GO:0070936|GO:0070979	ubiquitin-conjugating enzyme E2D 3	84.25	29.1075	6.08003	4.73868	189.588	47.6658	42.2507	57.4951	15.4051	15.8245	49.9971	35.2033	7.20577	5.48179	6.00996	5.62258	4.06807	4.39307	5.51724	4.97633
ASMM10P029605	0.0638412	0.16918	1.73915	up	protein_coding	NM_001204983	CCDS56701.1	Cep85l	RefSeq	2691	chr10	-	53278080	53379851		chr10:53281366-53281580	AGTATTCTTAATCAACGTGCTCAGGGCAAGGAGCCTAACCTCTCATTGTTACTGGGAATC	100038725	Mm.441403	GO:0003674|GO:0005575|GO:0008150	centrosomal protein 85-like	65.9347	37.3811	6.02683	5.22846	54.763	70.3573	73.716	64.9025	44.9247	25.2392	44.8449	34.5155	5.36625	6.06399	6.88151	5.79559	5.57731	5.01816	5.37103	4.94732
ASMM10P040308	0.0864776	0.203446	1.91136	up	protein_coding	NM_017374	CCDS22233.1	Ppp2cb	RefSeq	1836	chr8	+	33599620	33619804		chr8:33615479+33615539	TCCATAGATACACTGGACCACATAAGAGCCCTGGATCGCTTGCAAGAAGTTCCACATGAG	19053	Mm.288765	GO:0000159|GO:0000775|GO:0004721|GO:0004722|GO:0005515|GO:0005634|GO:0005694|GO:0005737|GO:0005856|GO:0006470|GO:0008022|GO:0008637|GO:0010468|GO:0016787|GO:0034976|GO:0042542|GO:0043161|GO:0046580|GO:0046677|GO:0046872	protein phosphatase 2 (formerly 2A), catalytic subunit, beta isoform	2066.2	1320.67	11.1531	10.2185	2083.34	1877.81	2270.3	2033.35	1309.27	976.478	1891.97	1104.94	10.5265	10.8379	12.433	10.8147	10.3128	10.1651	10.5457	9.85028
ASMM10P050737	0.00757238	0.0535988	3.02473	up	protein_coding	NM_021524	CCDS25871.1	Nampt	RefSeq	4547	chr12	+	32820334	32853369		chr12:32848685+32848751	AGGACACCAGCGGGGAACTTTGTTACACTTGAAGAAGGAAAAGGAGACCTTGAGGAATAT	59027	Mm.202727	GO:0004514|GO:0005125|GO:0005634|GO:0005737|GO:0005737|GO:0008144|GO:0009435|GO:0016740|GO:0016757|GO:0019363|GO:0042803|GO:0045944|GO:0047280|GO:0047280|GO:0048661|GO:0051770	nicotinamide phosphoribosyltransferase	1079.43	387.093	9.98764	8.39083	1427.16	1213.07	387.278	1290.22	388.048	303.556	667.153	189.615	9.99116	10.2134	9.57918	10.1668	8.62427	8.51253	9.10285	7.32366
ASMM10P004487	0.0542686	0.153917	2.50997	up	protein_coding	NM_001252486	CCDS57261.1	Usp33	RefSeq	4185	chr3	+	152346477	152393614	NM_001076676	chr3:152374787+152374914	ATGGAGTATGTGAAGAGCTGGTTTTGGGGTCCAGTAGTTACCTTGCAAGATTGTCTTGCT	170822	Mm.258320	GO:0001664|GO:0004197|GO:0004221|GO:0004843|GO:0004843|GO:0005515|GO:0005737|GO:0005794|GO:0005813|GO:0005856|GO:0006508|GO:0006511|GO:0006897|GO:0007411|GO:0008233|GO:0008234|GO:0008270|GO:0008277|GO:0016477|GO:0016579|GO:0016787|GO:0044297|GO:0046872|GO:0051298|GO:0070536|GO:0071108	ubiquitin specific peptidase 33	174.298	90.5798	7.50055	6.17288	191.468	160.679	170.259	174.785	63.6031	57.8944	205.298	35.5234	7.22456	7.2899	8.21635	7.27139	6.08123	6.17598	7.44507	4.98923
ASMM10P053320	0.00203583	0.030466	2.63442	up	protein_coding	NM_001013817	CCDS35638.1	Sp140	RefSeq	2417	chr1	+	85600702	85645036		chr1:85601108+85601171	AGAGGGGGTTCGGTCTACCCTGAACAGGGTCCCTTGGAGTCTGTGTAGGGGATGGCAGGA	434484	Mm.445821	GO:0003674|GO:0005730|GO:0005737|GO:0008150|GO:0046872	Sp140 nuclear body protein	116.586	40.9324	6.73928	5.34179	208.48	89.6516	65.3867	102.824	37.986	31.2658	60.0798	34.3981	7.34372	6.42628	6.69639	6.49071	5.34416	5.31219	5.76898	4.94185
ASMM10P004528	0.0475704	0.142022	1.51117	up	protein_coding	NM_001080743	CCDS39070.1	Grk4	RefSeq	3240	chr5	+	34660378	34701088		chr5:34694858+34698862	AATGTGCTGGGTTTTCTGTCTCCAGAGTTGTCTCCCTTTGGGATCCTAAGAGAACACAAA	14772	Mm.117076	GO:0000166|GO:0002029|GO:0002031|GO:0004672|GO:0004674|GO:0004703|GO:0005524|GO:0005737|GO:0005829|GO:0006468|GO:0007165|GO:0016301|GO:0016310|GO:0016740|GO:0016772|GO:0030425|GO:0031623|GO:0038032|GO:0043025|GO:0050254	G protein-coupled receptor kinase 4	446.349	329.13	8.8675	8.27183	404.012	489.873	335.306	556.204	313.066	244.498	444.653	314.301	8.27869	8.90772	9.33725	8.94634	8.31392	8.20101	8.51844	8.05396
ASMM10P031191	0.138	0.272744	1.36768	up	protein_coding	NM_031406	CCDS19766.1	Slc12a9	RefSeq	3315	chr5	-	137314557	137333582		chr5:137314763-137315837	TAGTACACTAATTCTAGGTGGCTGCCCCATTGTAGGGGAGGACATTGCGGCCCTGTCCCT	83704	Mm.235625	GO:0005886|GO:0006810|GO:0016020|GO:0016021|GO:0055085	solute carrier family 12 (potassium/chloride transporters), member 9	901.446	685.441	9.75467	9.30294	1084.02	1009.52	357.696	1154.54	673.557	675.915	915.245	477.048	9.61819	9.95712	9.44377	9.99961	9.39342	9.63555	9.54541	8.63741
ASMM10P002938	0.0724841	0.182146	1.63458	up	protein_coding	NM_001081430	CCDS36902.1	Naa30	RefSeq	4597	chr14	+	49172226	49191031		chr14:49172382+49172615	GCGGCGCGGGGATGGCGGAGGTACCGCCTGGGCCTAGCAGCCTCCTCCCACCACCAGCGC	70646	Mm.275688	GO:0003674|GO:0004596|GO:0005575|GO:0005737|GO:0008080|GO:0008150|GO:0016740|GO:0016746	N(alpha)-acetyltransferase 30, NatC catalytic subunit	732.366	512.498	9.60315	8.89422	596.297	793.962	584.851	954.355	386.762	417.019	715.407	530.804	8.81376	9.60303	10.2746	9.7212	8.61994	8.97353	9.19852	8.78491
ASMM10P005413	0.00983662	0.0606981	1.57671	up	protein_coding	NM_001163761	CCDS52685.1	6430548M08Rik	RefSeq	5535	chr8	+	120114151	120165307		chr8:120156341+120159958	TTTTGATGCTGTCCATTGTGAGAGGCGGAAGCGATCCCCCACCACCAGGGAGAAATGGTG	234797	Mm.101958	GO:0003674|GO:0005575|GO:0008150	RIKEN cDNA 6430548M08 gene	127.896	82.0678	6.99972	6.3428	173.763	113.882	103.068	120.869	71.5939	67.657	105.449	83.5712	7.07763	6.78022	7.41454	6.72647	6.24392	6.38441	6.54434	6.19853
ASMM10P053572	0.106415	0.230891	1.63316	up	protein_coding	NM_026036	CCDS23596.1	Cmtm6	RefSeq	3352	chr9	+	114731202	114749343		chr9:114747442+114747502	CGCAGGCTTCTCTGCAGAGCCTAGGCTGGGATCTCTGGCCCGCCAGATTCTCCTTCCTGA	67213	Mm.28858	GO:0003674|GO:0005125|GO:0005575|GO:0005615|GO:0006935|GO:0008150|GO:0016020|GO:0016021	CKLF-like MARVEL transmembrane domain containing 6	308.528	216.797	8.29283	7.58516	225.783	358.484	233.291	416.554	149.685	132.23	380.644	204.628	7.45465	8.45926	8.72357	8.53384	7.28388	7.31894	8.29964	7.4382
ASMM10P055776	0.115611	0.243197	2.60327	up	protein_coding	NM_133895	CCDS19688.1	Slc15a4	RefSeq	2720	chr5	-	127595665	127617392		chr5:127604636-127604684	ATCTTCTAAACACAGTCTGTTTGATTCATGTAAGATGTCGCGTGGAGGGCCGTTCACAGA	100561	Mm.28506	GO:0005215|GO:0005290|GO:0006810|GO:0006857|GO:0015031|GO:0015293|GO:0015817|GO:0015833|GO:0016020|GO:0016021	solute carrier family 15, member 4	45.276	24.5115	5.45005	4.06972	43.3823	45.4187	36.1596	56.1434	5	18.0938	61.5075	13.4447	5.02721	5.41579	5.76955	5.58763	2.3474	4.56703	5.80001	3.56444
ASMM10P003813	0.0875929	0.205235	1.41333	up	protein_coding	NM_001177670	CCDS57234.1	Golph3l	RefSeq	2226	chr3	+	95588933	95619247	ENSMUST00000176541	chr3:95617227+95617862	GAAAAAGCTTCAAGACAGTGTGCTAGAACGGCTTTGTTTCTCCGCTCTGTTAAGCAGTGA	229593	Mm.245830	GO:0005737|GO:0005794|GO:0007030|GO:0008289|GO:0016020|GO:0050714|GO:0070273	golgi phosphoprotein 3-like	184.858	137.998	7.54745	7.04835	247.947	157.271	145.428	188.785	133.442	128.314	186.73	103.508	7.58964	7.26019	7.95355	7.38641	7.11708	7.27688	7.31378	6.48569
ASMM10P008200	0.222773	0.366462	1.76363	up	protein_coding	NM_027604	CCDS24217.1	Usp15	RefSeq	3215	chr10	-	123113243	123196923		chr10:123146889-123153040	ACAACAGAAATGTGAAAAACTCAAATTATTGTCTCCCGTCATATACTGCTTATAAGAACT	14479	Mm.244209	GO:0003824|GO:0004197|GO:0004221|GO:0004843|GO:0004843|GO:0005160|GO:0005634|GO:0005737|GO:0006508|GO:0006511|GO:0007179|GO:0008233|GO:0008234|GO:0016579|GO:0016787|GO:0030509|GO:0035520|GO:0042802|GO:0046332|GO:0060389	ubiquitin specific peptidase 15	514.114	392.875	9.0693	8.25076	313.685	583.402	495.478	663.891	227.249	180.574	891.657	272.02	7.91596	9.15967	9.99928	9.20232	7.88169	7.76433	9.51178	7.84523
ASMM10P004513	0.643072	0.744806	1.10314	up	protein_coding	NM_001079849	CCDS36791.1	Paip1	RefSeq	4455	chr13	+	119428599	119460320		chr13:119428636+119430159	GAGTGGCCCGAACAAACGAAGCCCCAGAGAGCTCCACCTAGTTCACAGGATAAAATCCCA	218693	Mm.490243	GO:0003723|GO:0005515|GO:0005575|GO:0005737|GO:0006417|GO:0008494|GO:0045727	polyadenylate binding protein-interacting protein 1	59.0171	52.2114	5.84532	5.7037	74.0762	49.8799	62.805	49.3075	40.3887	43.2612	59.3885	65.8072	5.81085	5.55071	6.62717	5.39253	5.42797	5.77442	5.75417	5.85826
ASMM10P008249	0.411199	0.54484	1.34581	up	protein_coding	NM_027997	CCDS26144.1	Serpina9	RefSeq	1694	chr12	-	103996619	104013652		chr12:104008859-104013602	GGCAGGTGAGACTCCCTTCCTTCCAAATGGGCTCTTCTTCCTTTTACCGAGTTCTCCTAT	71907	Mm.326723	GO:0004867|GO:0004867|GO:0005575|GO:0005576|GO:0005615|GO:0010466|GO:0010951|GO:0030162|GO:0030414	serine (or cysteine) peptidase inhibitor, clade A (alpha-1 antiproteinase, antitrypsin), member 9	5076.32	4295.57	12.335	11.9065	2903.72	6729.05	3204.72	7467.79	2915.53	3843.91	5028.54	5394.29	10.9745	12.7008	12.9678	12.6968	11.4366	12.0891	11.9674	12.133
ASMM10P006620	0.00249064	0.0331728	3.02335	up	protein_coding	NM_007705	CCDS35975.1	Cirbp	RefSeq	1256	chr10	+	80167840	80171653		chr10:80170769+80170981	GACAGTTATGCTACACACAACGAGTAAAAGCCCTCCGCGTCCAGATCGTCCTTCCATGGC	12696	Mm.17898	GO:0000166|GO:0003676|GO:0003723|GO:0003730|GO:0005634|GO:0005634|GO:0005737|GO:0005737|GO:0006950|GO:0009411|GO:0010494|GO:0017148|GO:0030371|GO:0034063|GO:0045727|GO:0048255|GO:0070181	cold inducible RNA binding protein	971.853	376.299	10.0546	8.45845	1050.29	918.124	883.934	1035.06	313.942	288.794	510.398	392.063	9.58083	9.82209	10.9612	9.8543	8.31856	8.4373	8.70783	8.3701
ASMM10P016764	0.232821	0.377684	1.2141	up	protein_coding	NM_001002008	CCDS28441.1	Zfp948	RefSeq	2600	chr17	+	21567045	21588682		chr17:21584844+21584906	TGCTCAGAGGGCTTTGTACATTGACGTGATGGTGGAGAATTATAGCAACCTGGTGTTTGT	381066	Mm.441097	GO:0003674|GO:0005575|GO:0008150|GO:0046872	zinc finger protein 948	220.212	180.857	7.72962	7.44974	349.701	189.656	128.262	213.229	179.235	181.179	216.558	146.455	8.07677	7.53212	7.74948	7.56012	7.53767	7.77114	7.51939	6.97076
ASMM10P013785	8.12506e-06	0.00574346	11.4363	up	protein_coding	NM_133750	CCDS27717.1	Fam118a	RefSeq	2560	chr15	+	85037061	85062830		chr15:85058742+85058825	TAATGCATGTCAGGACTGTGCAAAGAGGAAGTTGGAAGAGAATGGAATTGAAGTCACAAA	73225	Mm.247535	GO:0003674|GO:0005575|GO:0008150|GO:0016020|GO:0016021	family with sequence similarity 118, member A	64.199	5.3914	5.98131	2.46576	60.8105	58.4168	60.7659	76.8028	5	5	6.56558	5	5.51858	5.7853	6.57435	6.047	2.3474	2.40026	2.79005	2.32533
ASMM10P027500	0.657672	0.755322	1.05903	up	protein_coding	NM_181470	CCDS35845.1	Ltv1	RefSeq	1784	chr10	-	13178637	13193137		chr10:13178690-13178996	GCGGTTCTCCTGTCAGCTAACTTGTAAATACTATAATGTTGTAAGTTTAATATTACACGC	353258	Mm.117581	GO:0005634|GO:0005737	LTV1 homolog (S. cerevisiae)	6331.54	6394.6	12.5474	12.4647	10111.3	6282.75	1990.54	6941.55	7057.78	4434.4	5907.19	8179.05	12.7845	12.5884	12.2352	12.5816	12.667	12.2657	12.1972	12.7288
ASMM10P016483	0.318172	0.460455	1.38602	up	protein_coding	NM_009231	CCDS37704.1	Sos1	RefSeq	8919	chr17	-	80393751	80480453		chr17:80399792-80399859	TAAGTTTATCCAAGGGCACTGATGAAGTGCCTGTCCCCCCTCCTGTACCCCCTCGAAGAC	20662	Mm.360004	GO:0003677|GO:0005085|GO:0005088|GO:0005088|GO:0005089|GO:0005515|GO:0005886|GO:0007264|GO:0007265|GO:0008543|GO:0014069|GO:0017124|GO:0035023|GO:0043025|GO:0046982|GO:0048011|GO:0050790|GO:0051056|GO:0051057	son of sevenless homolog 1 (Drosophila)	4110.9	3442.86	12.08	11.6091	2750.27	5039.08	3063.68	5590.57	2664.95	2957.2	4502.98	3646.31	10.9088	12.2521	12.8999	12.2591	11.313	11.7276	11.8057	11.59
ASMM10P042852	0.0144846	0.074554	1.33477	up	protein_coding	NM_180600	CCDS23201.1	Ube2q2	RefSeq	2952	chr9	+	55149368	55207529		chr9:55207364+55207529	AATTTCCTAATGGCTAGCAGATTGACAGCTGCACATTTGGCATGCTTTGGGGTTGGGTTT	109161	Mm.207894	GO:0000166|GO:0004842|GO:0005524|GO:0005575|GO:0005737|GO:0016874|GO:0016881|GO:0070936	ubiquitin-conjugating enzyme E2Q (putative) 2	1892.23	1504.42	10.8389	10.4223	2571.11	2005.87	722.454	2269.49	1604.38	1126.54	1907.73	1379.02	10.8188	10.9366	10.6359	10.9645	10.5929	10.3593	10.5613	10.1758
ASMM10P019045	0.224225	0.368237	1.69846	up	protein_coding	NM_146095	CCDS37933.1	Rorb	RefSeq	8755	chr19	-	18930608	19001117	NM_001043354	chr19:18930633-18936562	CCTGTAAATGACAATCAATGTTTATGACTTTCCCTCCCTCAATGCTGAACAAATTAAAAG	225998	Mm.234641	GO:0003677|GO:0003700|GO:0003700|GO:0003707|GO:0004879|GO:0005515|GO:0005634|GO:0006351|GO:0007275|GO:0007601|GO:0008270|GO:0008502|GO:0042462|GO:0043401|GO:0043565|GO:0045893|GO:0046872|GO:0050896	RAR-related orphan receptor beta	8644.26	5681.23	13.0513	12.2871	3968.97	12026.6	5494.41	13087.1	4052.93	4632.24	8055.45	5984.3	11.4272	13.5473	13.7237	13.5071	11.9021	12.3276	12.6394	12.2793
ASMM10P041756	0.534616	0.654869	1.12569	up	protein_coding	NM_021345	CCDS23284.1	Ptplad1	RefSeq	2738	chr9	-	64986982	65021717		chr9:64987015-64988529	GTTAGCATCCCCTTTGTTGCTGTCTGAGAAAGTGAAAGATTGTGTATTTCTATTAAAACA	57874	Mm.308180	GO:0005515|GO:0005783|GO:0006629|GO:0006631|GO:0006633|GO:0007249|GO:0007254|GO:0007266|GO:0016020|GO:0016021|GO:0016829	protein tyrosine phosphatase-like A domain containing 1	49337.3	50797.5	15.6025	15.4317	58677.2	58029.2	14153.6	66489.3	52766.6	43551.2	48380.2	58491.9	15.2903	16.0193	15.0639	16.0365	15.4442	15.3773	15.2888	15.6164
ASMM10P054762	0.00480986	0.0431443	3.63488	up	protein_coding	NM_023053	CCDS28942.1	Twsg1	RefSeq	4071	chr17	-	65923064	65951187		chr17:65926234-65926292	GGGGAAGAAATGCAAACCAAAGCAGTAAGTCATGAAGTGTGCAGAAATCTTGGTTCTGGT	65960	Mm.10153	GO:0001503|GO:0001707|GO:0005515|GO:0005576|GO:0005615|GO:0007275|GO:0007435|GO:0009790|GO:0009888|GO:0030097|GO:0030154|GO:0030509|GO:0030513|GO:0030514|GO:0030514|GO:0030900|GO:0030900|GO:0043010|GO:0045668	twisted gastrulation homolog 1 (Drosophila)	54.0177	14.3173	5.62682	3.76491	87.5737	40.3328	35.1063	53.058	10.2675	12.8979	26.0388	8.06502	6.04897	5.23158	5.72147	5.50527	3.5033	4.11169	4.6294	2.81527
ASMM10P054322	0.0406237	0.1305	1.40633	up	protein_coding	NM_145828	CCDS48888.1	Xylt2	RefSeq	3424	chr11	-	94663846	94677493		chr11:94664564-94664622	AAAGCTGACGGGCGACTCAGGTAGCAGGACCCCAGCCAGCACAACCCGGAGGAGCCGGGG	217119	Mm.100638	GO:0005783|GO:0005794|GO:0006024|GO:0008375|GO:0016020|GO:0016021|GO:0016740|GO:0016757|GO:0030158	xylosyltransferase II	150.202	111.682	7.22701	6.73508	158.538	163.337	97.0982	181.833	96.4813	88.255	167.386	94.6042	6.94968	7.31403	7.31343	7.33092	6.65531	6.74858	7.16688	6.36957
ASMM10P008934	0.0153101	0.0766431	1.45917	up	protein_coding	NM_145955	CCDS40153.1	Mcmbp	RefSeq	4171	chr7	-	128696458	128740429		chr7:128698521-128699318	TGGTGGCTCGATTCCTGTCTCTGAGCGTCGGTCAGACAACACTCTCCAGAGAGCGCTGGC	210711	Mm.58882	GO:0000084|GO:0003682|GO:0005634|GO:0005737|GO:0005886|GO:0006260|GO:0006261|GO:0007049|GO:0007062|GO:0007067|GO:0042555|GO:0051301	MCM (minichromosome maintenance deficient) binding protein	868.266	666.773	9.8305	9.28535	1071.88	842.219	584.391	974.57	710.025	488.682	731.753	736.631	9.60274	9.68922	10.2728	9.75718	9.46186	9.19069	9.23127	9.25757
ASMM10P035194	0.410143	0.54405	1.19181	up	protein_coding	NM_053109	CCDS20581.1	Clec2d	RefSeq	1214	chr6	+	129180614	129186535		chr6:129180635+129180747	TCAAGTTTCAATCCTGTAGTGGAAACTCAGCTCCTCAGCTCTGAGATGTGTGTCACAAAG	93694	Mm.197536	GO:0004888|GO:0005515|GO:0005783|GO:0005886|GO:0005887|GO:0006968|GO:0007165|GO:0009897|GO:0009986|GO:0016020|GO:0016021|GO:0030246|GO:0042270|GO:0042270|GO:0045671|GO:0046703	C-type lectin domain family 2, member d	26.4036	20.5445	4.61741	4.36426	30.7937	28.3473	17.0308	29.4425	16.5888	23.0323	12.7776	29.7792	4.53364	4.69251	4.63841	4.60508	4.17065	4.89651	3.65171	4.73815
ASMM10P005587	0.0327654	0.116297	2.83188	up	protein_coding	NM_001166545		Hmga1	RefSeq	1691	chr17	+	27556573	27563672		chr17:27559708+27560915	CGGGAGTCAGACATCTTTGCAGAAAGAGCCCAGTGAAGTGCCAACTCCGAAGAGACCTCG	15361	Mm.4438	GO:0001077|GO:0005634|GO:0007283	high mobility group AT-hook 1	66.2083	21.601	5.96636	4.4646	39.1648	63.392	102.258	60.0181	24.0836	13.6571	26.9685	21.6948	4.8749	5.90385	7.40164	5.68506	4.70738	4.19206	4.67887	4.28009
ASMM10P018539	0.0975093	0.21891	1.13901	up	protein_coding	NM_028447	CCDS37825.1	Prrc1	RefSeq	4801	chr18	+	57354732	57392719		chr18:57389322+57389437	ATTGGCACCTGGCTTTCACTGGCATGTCTCGCCGACAGATGATCTACAGTGCAGCCAAGG	73137	Mm.29889	GO:0005575|GO:0005794|GO:0008150|GO:0042802	proline-rich coiled-coil 1	1404.55	1353.68	10.4661	10.2784	1952.02	1413.01	689.076	1564.08	1210.79	1032.4	1393.85	1777.68	10.4248	10.4438	10.554	10.442	10.2098	10.2397	10.1228	10.5412
ASMM10P049350	0.896702	0.929322	1.02758	up	protein_coding	NM_015741	CCDS25399.1	Krtap9-1	RefSeq	612	chr11	+	99873388	99874000	NM_001101613	chr11:99873907+99874000	ACCAGGACTTGCTACCAGCCAACATGTGTTTGTGTGCCTGGTTGCCTGTCCCAAGGCTGT	16705	Mm.422800	GO:0003674|GO:0005575|GO:0005882|GO:0008150	keratin associated protein 9-1	101.832	91.0141	6.51353	6.47429	99.104	126.006	39.4129	142.805	87.0597	70.6818	123.87	82.4452	6.2357	6.9357	5.90781	6.97493	6.50954	6.44422	6.76365	6.17973
ASMM10P005871	0.102782	0.226187	2.68614	up	protein_coding	NM_001190321	CCDS51895.1	Clec4n	RefSeq	1143	chr6	+	123229842	123247024		chr6:123230589+123235443	TTCATTGCGAGCTGTGTGGAAAAAATGTGGGGATGCTGCCCAAATCACTGGAAGTCATTT	56620	Mm.271782	GO:0005515|GO:0016020|GO:0016021|GO:0030246|GO:0043123|GO:0045087|GO:0050715|GO:0050832	C-type lectin domain family 4, member n	134.381	29.1405	6.31212	4.88659	350.13	85.6962	16.7548	84.9421	40.4766	24.9892	27.0951	24.0013	8.07868	6.35762	4.61145	6.20073	5.43172	5.00373	4.68607	4.42483
ASMM10P007900	0.0253885	0.100168	2.24631	up	protein_coding	NM_025683	CCDS15022.1	Rpe	RefSeq	2630	chr1	+	66700892	66719805		chr1:66701031+66706445	TGTAATGGACGGGCATTTTGTTCCCAATATCACTTTTGGTCACCCTGTGGTTGAAAGCCT	66646	Mm.240912	GO:0003824|GO:0004750|GO:0005975|GO:0006098|GO:0008152|GO:0009052|GO:0016853|GO:0016857|GO:0030246|GO:0042802|GO:0042803|GO:0043231|GO:0046872|GO:0048029	ribulose-5-phosphate-3-epimerase	221.322	107.98	7.7091	6.54154	378.955	185.286	124.407	196.642	72.0649	72.7028	220.194	66.9578	8.19114	7.49429	7.70379	7.44717	6.25422	6.48503	7.54385	5.88307
ASMM10P026914	0.645218	0.746154	1.05809	up	protein_coding	NM_021535	CCDS18050.1	Smu1	RefSeq	3273	chr4	-	40735648	40757885		chr4:40738303-40738442	GAGGACTTTGTGCTCTACTGCTTCAGCACAGTCACTGGCAAGCTGGAGAGAACGCTGACG	74255	Mm.289929	GO:0003674|GO:0005575|GO:0005634|GO:0005737|GO:0008150	smu-1 suppressor of mec-8 and unc-52 homolog (C. elegans)	1652	1733.84	10.7187	10.6372	2601.69	1461.34	948.27	1596.69	1824.86	1365.36	1704.49	2040.67	10.8359	10.4911	11.0775	10.4703	10.7789	10.6198	10.409	10.7413
ASMM10P027368	0.331252	0.471916	1.43262	up	protein_coding	NM_177348	CCDS18348.1	Ifne	RefSeq	664	chr4	-	88879537	88880201		chr4:88879627-88880201	AGAAATCCACCGCTGTATGTTCTTTGTGTTCAGGTTCACAACATGGCTGAGCAGACAAGA	230405	Mm.246593	GO:0005125|GO:0005126|GO:0005576|GO:0005615|GO:0006952|GO:0042742|GO:0051607	interferon epsilon	43.3681	28.1846	5.35539	4.83674	24.9916	44.4393	57.0549	46.9867	28.6009	23.1275	21.2357	39.7742	4.23325	5.38343	6.48286	5.32204	4.94625	4.90212	4.34552	5.15308
ASMM10P054079	0.113029	0.23987	1.35483	up	protein_coding	NM_007728	CCDS25901.1	Coch	RefSeq	2683	chr12	+	51593340	51605773		chr12:51593580+51593640	CGTTCACGCCTCACTCTCCCGCAGGTCCACGGAGATCCTCGCCATGCCCTCGTCCAGGAT	12810	Mm.21325	GO:0003674|GO:0005575|GO:0005576|GO:0007605|GO:0008360	coagulation factor C homolog (Limulus polyphemus)	429.398	352.098	8.82562	8.38751	394.203	474.221	345.85	503.318	313.915	293.781	407.72	392.977	8.24521	8.86133	9.39129	8.80464	8.31843	8.46437	8.39334	8.3739
ASMM10P001382	0.129132	0.261533	2.00659	up	protein_coding	NM_033615	CCDS16753.1	Adam33	RefSeq	3165	chr2	-	131050816	131063814		chr2:131053251-131053389	ACCTAGAATGGTGTGCCAGGACAGGCACTGTCAGAATGCTACCTCCCAGGAGCTGGAACG	110751	Mm.108550	GO:0004222|GO:0006508|GO:0007229|GO:0008233|GO:0008237|GO:0008270|GO:0016020|GO:0016021|GO:0016787|GO:0042035|GO:0042127|GO:0046872	a disintegrin and metallopeptidase domain 33	481.157	247.9	8.81291	7.80816	187.907	678.958	340.354	717.407	174.233	153.831	377.724	285.813	7.19341	9.37996	9.35966	9.3186	7.4949	7.53192	8.28937	7.91646
ASMM10P055048	0.258175	0.402909	1.09982	up	protein_coding	NM_001198877		Dync1i2	RefSeq	2663	chr2	+	71211945	71263302	NM_001198878, NM_010064	chr2:71211947+71212007	AGCGGCCGCCGCCCATCCCTCTTTGTGTGCTTGGGACGCCGCGGATCTGCGGCGGCGACA	13427	Mm.249479	GO:0003774|GO:0005737|GO:0005813|GO:0005856|GO:0005868|GO:0005874|GO:0006810|GO:0007018|GO:0030286|GO:0031982|GO:0032403	dynein cytoplasmic 1 intermediate chain 2	147.81	135.739	7.17812	7.04086	155.61	157.304	85.7312	192.596	122.547	109.695	161.61	149.104	6.91981	7.26057	7.11532	7.41677	6.99458	7.05403	7.11922	6.99559
ASMM10P007210	0.216798	0.359931	1.29899	up	protein_coding	NM_011587	CCDS18553.1	Tie1	RefSeq	3883	chr4	-	118471190	118489849		chr4:118474364-118475423	TGAGAAGCAGTTCATTCACAGGGACCTGGCTGCCCGAAATGTGCTGGTCGGAGAGAACCT	21846	Mm.4345	GO:0000166|GO:0001525|GO:0001570|GO:0001701|GO:0004672|GO:0004713|GO:0004714|GO:0005524|GO:0005886|GO:0006468|GO:0016020|GO:0016021|GO:0016301|GO:0016310|GO:0016525|GO:0016740|GO:0016772|GO:0030336|GO:0032526|GO:0045026	tyrosine kinase with immunoglobulin-like and EGF-like domains 1	254.888	201.116	7.9012	7.52381	354.285	265.138	107.507	292.622	149.641	168.976	331.84	154.006	8.09472	8.01298	7.47798	8.01912	7.28295	7.67071	8.10486	7.03673
ASMM10P027910	0.0981449	0.219924	2.31688	up	protein_coding	NM_001034872	CCDS38890.1	Gm853	RefSeq	2208	chr4	-	130209108	130222295		chr4:130210381-130210473	GAGTTCCACCTTCAATGGCTTCCCGATCGCAACTGTCTATGATGCCATGAGCCCCCAACT	332942	Mm.387701	GO:0003674|GO:0005575|GO:0006596|GO:0008150	predicted gene 853	185.343	59.6731	7.12566	5.91348	68.3175	290.818	57.4369	324.8	56.527	50.1686	63.4066	68.5904	5.6911	8.14815	6.49257	8.17083	5.91779	5.97632	5.84397	5.91585
ASMM10P017093	0.253963	0.398591	1.60456	up	protein_coding	NM_145830	CCDS28667.1	Ehmt2	RefSeq	4026	chr17	+	34898973	34914048		chr17:34899126+34899186	TGGGCCCCCCAGCTGCCTGCCGGGCTGACCGGCCCCCCGGTTCCTTGTCTCCCCTCCCAG	110147	Mm.35345	GO:0000122|GO:0002039|GO:0005515|GO:0005634|GO:0005694|GO:0006275|GO:0006275|GO:0006306|GO:0006357|GO:0007130|GO:0007281|GO:0007286|GO:0008168|GO:0008270|GO:0009566|GO:0010424|GO:0016279|GO:0016568|GO:0016571|GO:0016571|GO:0016740|GO:0018022|GO:0018024|GO:0018024|GO:0018027|GO:0032259|GO:0035265|GO:0046872|GO:0046974|GO:0046974|GO:0046976|GO:0051567|GO:0070734	euchromatic histone lysine N-methyltransferase 2	23779.4	18114.4	14.6276	13.9455	12936.6	28607	20435.7	33138.4	14180.4	13213.7	25169.5	19894.1	13.1297	14.9018	15.5281	14.9509	13.6333	13.8067	14.339	14.0028
ASMM10P008146	0.0812945	0.195952	1.88865	up	protein_coding	NM_027218	CCDS39625.1	Clec4b1	RefSeq	685	chr6	+	123049961	123071555		chr6:123050667+123068436	TGATTTCTATCTTACTCCTCAGCACCTGTTTCATTGCGAGCTGTGTGGACAAAGTCTGGA	69810	Mm.333374	GO:0051281	C-type lectin domain family 4, member b1	215.622	88.207	7.35672	6.43936	497.427	139.442	61.359	164.262	77.6872	73.8969	117.902	83.3416	8.57069	7.08419	6.59013	7.18185	6.35459	6.50791	6.70012	6.19481
ASMM10P002112	0.0974382	0.218806	1.42189	up	protein_coding	NM_001205156		Yipf1	RefSeq	1241	chr4	+	107314362	107359823		chr4:107319110+107336436	CGAGACCGAGGTCTTTGACAGAATAAAAGGGTCCCTGCTGCCGGTTCCTGGAAAGAACTT	230584	Mm.29118	GO:0003674|GO:0008150|GO:0016020|GO:0016021|GO:0030133	Yip1 domain family, member 1	584.307	462.546	9.17663	8.66882	801.674	576.762	302.148	656.643	374.31	313.638	822.811	339.424	9.21058	9.14136	9.16784	9.18673	8.57371	8.55173	9.38978	8.16005
ASMM10P053605	0.78129	0.848358	1.03019	up	protein_coding	NM_001167776	CCDS53014.1	Rbm10	RefSeq	3200	chrX	+	20617758	20650905	NM_001167775, NM_145627	chrX:20650660+20650720	ACCCGCTTCAATGAGGCCCAGTGAACAGCTTTGAAAGCAGTTTCTACAGACATGGGGTAT	236732	Mm.279194	GO:0000122|GO:0000166|GO:0003676|GO:0003723|GO:0005634|GO:0008270|GO:0008285|GO:0008285|GO:0032403|GO:0034391|GO:0034393|GO:0042802|GO:0046872|GO:0070935	RNA binding motif protein 10	2978.85	3276.71	11.5838	11.5409	4002.47	2981.21	1551.05	3380.66	3790.78	2491.83	3063.44	3760.79	11.4444	11.5123	11.8404	11.5381	11.8109	11.4753	11.2498	11.6275
ASMM10P030604	0.575186	0.688932	1.98668	up	protein_coding	NM_152839	CCDS19401.1	Igj	RefSeq	2111	chr5	-	88519808	88527897		chr5:88519904-88521334	CTCTAATGGTGCAAGTTGAAGTTTATATTCTTACATGGCTGAATTAATACTAGGCAAGGT	16069	Mm.1192	GO:0003823|GO:0005576|GO:0006959	immunoglobulin joining chain	833.676	36.1833	6.19235	5.20199	3259.19	29.6474	11.0362	34.8269	40.4711	37.3932	25.6859	41.183	11.1338	4.76616	4.00622	4.86318	5.43132	5.56313	4.60859	5.20491
ASMM10P009002	0.0314578	0.113432	2.51783	up	protein_coding	NM_148930	CCDS23506.1	Rbm5	RefSeq	3104	chr9	-	107740494	107771002		chr9:107756943-107759775	AGCCAATCAGAAAAAATTGGTGATTCAAGGAAAGCACATTGCAATGCATTATAGCAATCC	83486	Mm.259197	GO:0000166|GO:0000245|GO:0000381|GO:0003676|GO:0003723|GO:0003729|GO:0005634|GO:0005681|GO:0006397|GO:0006915|GO:0008270|GO:0008380|GO:0043065|GO:0046872	RNA binding motif protein 5	62.2707	26.5552	5.89725	4.56507	89.5414	54.5553	49.1952	55.7911	23.1482	19.2819	51.8739	11.9169	6.08103	5.68395	6.24703	5.57699	4.65171	4.65536	5.57085	3.38236
ASMM10P043172	0.25378	0.398479	1.89693	up	protein_coding	NM_011245	CCDS40722.1	Rasgrf1	RefSeq	4243	chr9	+	89909774	90026979		chr9:90021371+90021431	ATTATCCGAGAGATTCGCCAGTTTCAGCAGACTACCTACAAAATCGACCCCCAGCCAAAG	19417	Mm.44561	GO:0005085|GO:0005089|GO:0005515|GO:0005622|GO:0005829|GO:0007264|GO:0008283|GO:0030426|GO:0031175|GO:0032320|GO:0032863|GO:0035020|GO:0035023|GO:0035254|GO:0035556|GO:0046578|GO:0048168|GO:0051056	RAS protein-specific guanine nucleotide-releasing factor 1	328.267	177.698	8.30744	7.38378	125.185	328.524	520.902	338.457	124.095	158.89	254.59	173.216	6.59396	8.32916	10.081	8.22561	7.01501	7.58108	7.74302	7.196
ASMM10P005189	0.662182	0.759604	1.09228	up	protein_coding	NM_001160149		Cgref1	RefSeq	1266	chr5	-	30933142	30945427		chr5:30935952-30945382	GTGCCTATAGAGTTCACGAAGCCGGAGCCCCATTTCCAGCAGGATGTTCCAGTGGCTGAT	68567	Mm.45127	GO:0003674|GO:0005509|GO:0005575|GO:0005576|GO:0007049|GO:0007050|GO:0007155|GO:0030308|GO:0046872	cell growth regulator with EF hand domain 1	104.249	97.0028	6.71305	6.58571	89.1458	107.049	99.4149	121.386	82.7261	95.3132	105.09	104.882	6.07515	6.68806	7.35464	6.73435	6.44309	6.85695	6.5385	6.50429
ASMM10P055434	0.693742	0.783118	1.05303	up	protein_coding	NM_025513	CCDS18136.1	Exosc3	RefSeq	1035	chr4	-	45316629	45320603		chr4:45316781-45316829	ACATATAAATTTTCTTAATGGATATTTTAGTCAAGACTGAGTTTCCTGGGGAAATTTTTT	66362	Mm.275788	GO:0000176|GO:0000177|GO:0000178|GO:0003674|GO:0003723|GO:0004518|GO:0004527|GO:0005634|GO:0005730|GO:0005737|GO:0006364|GO:0016787|GO:0035327|GO:0043928|GO:0045006|GO:0045190|GO:0045830|GO:0071034	exosome component 3	5264.11	5128.66	12.2447	12.1702	8445.35	5271.28	1521.35	5818.44	6045.06	3769.32	5613.1	5087.15	12.532	12.326	11.8029	12.3179	12.4402	12.0597	12.1283	12.0525
ASMM10P044779	0.0164202	0.079737	1.55859	up	protein_coding	NM_021313	CCDS15052.1	Rnf25	RefSeq	1491	chr1	-	74593751	74601397		chr1:74593768-74594221	TGGGGGACAGGGAATTGGGGTGGGAGGGAGGCAATAAAGAGAATTGACCTTTGCTTAACA	57751	Mm.280920	GO:0004842|GO:0005515|GO:0005634|GO:0005829|GO:0008270|GO:0016567|GO:0016874|GO:0046872|GO:0051059|GO:0051092	ring finger protein 25	1055.47	708.326	9.99915	9.35891	1372.64	1143.23	439.267	1266.73	892.246	531.129	595.451	814.476	9.93438	10.1333	9.79246	10.1364	9.7881	9.30228	8.93676	9.4085
ASMM10P033708	0.807413	0.866961	1.082	up	protein_coding	NM_053204	CCDS39611.1	Erc1	RefSeq	8760	chr6	-	119570795	119848150	uc009dml.1	chr6:119825708-119825819	TTTCAGATGCATGCTATCGCCTTCAGTTCTACCTCATTTCTGGGGAAGTGACCAAGTGTT	111173	Mm.288860	GO:0005515|GO:0005737|GO:0005794|GO:0006810|GO:0007252|GO:0008385|GO:0015031|GO:0016020|GO:0017137|GO:0030165|GO:0042147	ELKS/RAB6-interacting/CAST family member 1	41.6692	39.7104	5.29335	5.17965	27.6166	47.9513	34.9891	56.1196	19.6724	26.1359	41.4229	71.6105	4.37917	5.49053	5.71732	5.58637	4.41247	5.06482	5.26069	5.98062
ASMM10P037852	0.526347	0.64784	1.20956	up	protein_coding	NM_010116	CCDS21191.1	Klk1b9	RefSeq	870	chr7	+	43976060	43980376		chr7:43980314+43980376	CAAAAAACCTCTGAGTGATACACTGTCTGCCTTTCTCAATAAAATTCACTATGCAACAAA	13648	Mm.440884	GO:0003824|GO:0004252|GO:0006508|GO:0008233|GO:0008236|GO:0016787|GO:0031638	kallikrein 1-related peptidase b9	222.708	147.725	7.44887	7.17439	521.608	137.997	83.0141	148.215	146.561	138.939	136.685	168.713	8.63111	7.06815	7.06328	7.03295	7.25542	7.39138	6.88922	7.16156
ASMM10P009618	0.384467	0.520739	1.11636	up	protein_coding	NM_183300	CCDS38834.1	Zfyve9	RefSeq	2170	chr4	-	108639258	108723876		chr4:108695819-108723806	CAAAATGAAGGTTTTCTGTGCTTCCTGCTGCAGCCTAAAATGCAAACTGCTGTACATGGA	230597	Mm.196776	GO:0005515|GO:0005545|GO:0005737|GO:0007179|GO:0007183|GO:0007184|GO:0017015|GO:0031901|GO:0046332|GO:0046872	zinc finger, FYVE domain containing 9	105.321	90.2064	6.62078	6.46198	126.139	122.508	48.0222	124.616	91.6026	62.0699	94.579	112.574	6.60598	6.89359	6.21078	6.77276	6.58355	6.26605	6.39383	6.60449
ASMM10P009674	0.34625	0.485866	1.62415	up	protein_coding	NM_198299	CCDS22610.1	Enkd1	RefSeq	1307	chr8	-	105703651	105708168		chr8:105707888-105708156	AACTGCTCCAGGCTGCGGTAGGATCATGTGCGAGGGCCCGTCCCGCATCTCTGGACCCAT	102124	Mm.276087	GO:0003674|GO:0005881|GO:0008150|GO:0015630	enkurin domain containing 1	49.2879	24.4349	5.3677	4.66802	35.2107	26.2832	103.132	32.5256	24.9763	19.6128	26.6921	26.4584	4.72117	4.57773	7.41519	4.75672	4.75856	4.67782	4.66624	4.56945
ASMM10P006335	0.000397696	0.0170923	2.63402	up	protein_coding	NM_001271017		Ube2w	RefSeq	3060	chr1	-	16568673	16619338	NM_001271016	chr1:16585304-16597950	ACTCTCCTCAGAAGACTGGTCCCCGGCGCTCTCAGTGCAGTCAGTCTGTCTCAGCATTAT	66799	Mm.122430	GO:0000166|GO:0004842|GO:0004842|GO:0005515|GO:0005524|GO:0005634|GO:0006281|GO:0006513|GO:0006513|GO:0006513|GO:0006515|GO:0006974|GO:0016874|GO:0016881|GO:0031625|GO:0031625|GO:0043161|GO:0070979|GO:0071218	ubiquitin-conjugating enzyme E2W (putative)	289.68	114.913	8.2088	6.81153	405.703	249.423	234.285	269.31	107.14	92.5708	136.335	123.606	8.28457	7.92733	8.73001	7.89326	6.80155	6.81789	6.88699	6.73967
ASMM10P004611	0.0711199	0.180463	1.39357	up	protein_coding	NM_001081393	CCDS37729.1	Armc4	RefSeq	3477	chr18	-	7088232	7297901		chr18:7297022-7297879	GTGCGCTGAGGATTGTCCCAGCATCTGAGGCATGCTTAGGGCTCCTGCTCACTAGAGGCT	74934	Mm.107918	GO:0003674|GO:0005575|GO:0008150	armadillo repeat containing 4	50.2483	33.6546	5.58093	5.10215	44.8538	54.2085	35.6649	66.2661	41.8182	26.6748	30.3664	35.759	5.07482	5.67707	5.7468	5.82504	5.47833	5.09176	4.83936	4.99914
ASMM10P040698	0.00208405	0.030826	2.34168	up	protein_coding	NM_010062	CCDS22484.1	Dnase2a	RefSeq	1643	chr8	+	84908623	84911461		chr8:84911018+84911335	TAGAGGGGAGCTGACTGAAGCCCATCGGAGCAAAGGACTAAGACTCCGCAGTCTAACCAG	13423	Mm.350831	GO:0004518|GO:0004519|GO:0004520|GO:0004531|GO:0005764|GO:0006259|GO:0006308|GO:0006915|GO:0007275|GO:0016787|GO:0030218|GO:0090305	deoxyribonuclease II alpha	129.392	52.5336	6.94263	5.71509	191.072	127.667	67.4703	131.357	57.3013	49.0314	66.2098	37.5917	7.22021	6.95589	6.74335	6.85107	5.93763	5.94517	5.90563	5.07192
ASMM10P043909	0.39136	0.527008	1.15379	up	protein_coding	NM_001077202	CCDS40970.1	Hs6st2	RefSeq	4234	chrX	-	51387211	51681602		chrX:51681374-51681602	ATTCAACTCCCCGCCGCTCCAGGACAAGCCCCCAAAGGCATTTTCTTCCTTGGCGGGAGC	50786	Mm.252561	GO:0008146|GO:0015015|GO:0016020|GO:0016021|GO:0016740|GO:0017095	heparan sulfate 6-O-sulfotransferase 2	267.451	258.126	8.11459	7.9082	257.688	275.498	216.657	319.961	204.278	176.866	312.513	338.847	7.64267	8.06992	8.59729	8.14846	7.72131	7.73305	8.02115	8.15731
ASMM10P038680	0.00208758	0.030826	1.25036	up	protein_coding	NM_145586	CCDS21791.1	Tmem159	RefSeq	1427	chr7	+	120102425	120120986		chr7:120116298+120116358	GATAGCCATGATGTCCTATGTGGTGGTCTCCTGCCTCATGAGCTACTGGTTTTCTCCCAG	233806	Mm.257952	GO:0003674|GO:0005575|GO:0008150|GO:0016020|GO:0016021	transmembrane protein 159	335.427	273.962	8.35976	8.03741	484.842	314.588	183.338	358.938	255.067	222.284	320.037	298.46	8.53145	8.26763	8.32916	8.31078	8.04016	8.07661	8.05542	7.97745
ASMM10P015498	0.0204916	0.0889659	1.6382	up	protein_coding	NM_175349		Ldhal6b	RefSeq	1463	chr17	-	5417322	5418767		chr17:5417336-5418767	GTGACTTTGCTTTTTCACAGTTTCTGGGTGCCGGCATTAAAGGTATTCTTGGTGTTAGAA	106557	Mm.432764	GO:0003674|GO:0004459|GO:0005739|GO:0006096|GO:0008150|GO:0016491|GO:0055114	lactate dehydrogenase A-like 6B	84.6313	48.6013	6.30625	5.59413	93.7399	98.2307	42.0282	104.526	65.2978	31.6055	45.0051	52.4969	6.14696	6.56097	6.00155	6.51551	6.11939	5.32685	5.37511	5.55519
ASMM10P006212	0.0172973	0.0817648	3.31793	up	protein_coding	NM_001252648		4833439L19Rik	RefSeq	2188	chr13	-	54551217	54565382		chr13:54556602-54565181	GGGCGAGCAGAGCAGACCCAGGAGAGCATCCAGCGTTTTGAACAACAGGCAGGACTGAGA	97820	Mm.24593	GO:0003674|GO:0005737|GO:0008150|GO:0016491|GO:0055114	RIKEN cDNA 4833439L19 gene	71.5807	23.3924	6.09157	4.36129	102.984	48.0838	78.7506	56.5049	10.2285	11.9991	45.3645	25.9778	6.2903	5.49473	6.98393	5.59731	3.49819	4.01643	5.3868	4.54373
ASMM10P007308	0.0469071	0.14091	1.8952	up	protein_coding	NM_013534	CCDS20533.1	Leprel2	RefSeq	2779	chr6	-	124841094	124857687		chr6:124845270-124845507	GCCATAGAAGGTGAACAAGAGCAGCGTATGGACCTGAGTCACCCGGTTCATGCAGACAAC	14789	Mm.35708	GO:0003674|GO:0005506|GO:0005575|GO:0005783|GO:0008285|GO:0016491|GO:0016705|GO:0016706|GO:0019797|GO:0031418|GO:0046872|GO:0051213|GO:0055114	leprecan-like 2	54.7951	25.6096	5.59215	4.66981	102.726	41.8478	38.8748	35.7321	22.0331	19.6112	39.9747	20.8192	6.28684	5.28919	5.88655	4.90604	4.57449	4.67767	5.21177	4.21529
ASMM10P046618	0.484249	0.611134	1.41053	up	protein_coding	NM_146337	CCDS24596.1	Olfr1396	RefSeq	981	chr11	-	49112776	49113757		chr11:49112935-49113747	TGTCTCTTTCTTCTATGGAGCAGCCATGTTCATCTACCTGAGACCAAGACAATACCGAAC	258334	Mm.390388	GO:0004871|GO:0004930|GO:0004984|GO:0005886|GO:0007165|GO:0007186|GO:0007608|GO:0016020|GO:0016021|GO:0050896	olfactory receptor 1396	28.0007	20.468	4.62758	4.13134	11.9166	36.5731	27.2161	36.2969	8.14858	10.0393	41.5906	22.0934	3.15758	5.08856	5.33344	4.93076	3.17802	3.7738	5.26656	4.30701
ASMM10P025533	0.0343241	0.119055	4.03413	up	protein_coding	NM_016867	CCDS17914.1	Gipc2	RefSeq	1286	chr3	-	152093840	152165900		chr3:152128049-152128216	AGGAATTGAAAAAGGAGGAGCTCTTTACTTTGCAGTTAATAGAACCCAAGAAGGCTTTTG	54120	Mm.97	GO:0005515|GO:0005575|GO:0005737|GO:0008150	GIPC PDZ domain containing family, member 2	98.2946	28.3033	6.45399	4.44173	189.79	68.1976	63.6987	71.492	63.5289	12.6171	28.787	8.28011	7.20793	6.01705	6.64997	5.941	6.07879	4.08363	4.76329	2.84121
ASMM10P048230	0.057424	0.159213	2.56733	up	protein_coding	NM_001081316	CCDS35688.1	Dsel	RefSeq	5763	chr1	-	111858701	111864918		chr1:111862912-111863640	AAGCTGAATGTCACCTGGATTTCACAGCCTATGAGGTATAGTCTGTTTTTTGTTTTTGTT	319901	Mm.103468	GO:0003674|GO:0005575|GO:0008146|GO:0008150|GO:0016020|GO:0016021|GO:0016853	dermatan sulfate epimerase-like	48.9634	17.5901	5.49514	4.13487	28.2852	40.0097	80.622	46.937	13.7507	11.7117	15.8693	29.0286	4.41627	5.22084	7.02258	5.32086	3.90968	3.98069	3.94533	4.70377
ASMM10P006855	0.0565811	0.157831	1.56602	up	protein_coding	NM_009283	CCDS56628.1	Stat1	RefSeq	5183	chr1	+	52119437	52161865		chr1:52119606+52119911	GCTCCTGCGTGCAGTGAGTGAGTGAGAGCCAGTCGTTTCAGCTCTGCTCCATACCCTGAG	20846	Mm.277406	GO:0000790|GO:0000978|GO:0000979|GO:0000983|GO:0001937|GO:0003677|GO:0003690|GO:0003700|GO:0004871|GO:0005164|GO:0005509|GO:0005515|GO:0005634|GO:0005634|GO:0005737|GO:0005737|GO:0006351|GO:0006355|GO:0006355|GO:0006919|GO:0007165|GO:0007259|GO:0007584|GO:0008015|GO:0008284|GO:0009612|GO:0009617|GO:0016525|GO:0019221|GO:0019899|GO:0030424|GO:0030425|GO:0031663|GO:0031730|GO:0032496|GO:0032869|GO:…	signal transducer and activator of transcription 1	124.131	70.856	6.77323	6.12613	190.497	125.695	42.5611	137.771	55.1478	54.6808	87.232	86.3636	7.2158	6.93228	6.02193	6.92289	5.88394	6.0967	6.28093	6.24294
ASMM10P049968	0.777944	0.845944	1.05062	up	protein_coding	NM_001146196	CCDS49055.1	Scin	RefSeq	3008	chr12	-	40059770	40134228		chr12:40068928-40069036	CGGGCTGAAGACCATCCACCTCGGCTTTATGGTTGCTCCAACAAAACTGGAAGATTCATT	20259	Mm.2416	GO:0003779|GO:0005737|GO:0005856|GO:0008285|GO:0043065|GO:0043234|GO:0045654|GO:0051014|GO:0051693	scinderin	63.3627	55.0602	5.83607	5.76484	71.5485	78.2976	26.9276	76.6772	43.0767	44.4237	52.3131	80.4273	5.76112	6.21813	5.3201	6.04493	5.52206	5.81193	5.58157	6.14378
ASMM10P029984	0.335744	0.475771	1.14195	up	protein_coding	NM_008236	CCDS18995.1	Hes2	RefSeq	2521	chr4	+	152158866	152162469		chr4:152162330+152162469	TTGTTTACACAATGAGTTTTCAGCCATCTTTGCCTGAGGATTGAGACCCTGCCTCAAAGA	15206	Mm.57038	GO:0003677|GO:0003690|GO:0005634|GO:0006351|GO:0006355|GO:0008134|GO:0045892|GO:0046983	hairy and enhancer of split 2 (Drosophila)	134.98	123.781	7.08221	6.89071	180.161	123.765	105.39	130.602	89.6371	106.439	161.897	137.15	7.1302	6.90886	7.44524	6.84452	6.55297	7.00938	7.12106	6.87943
ASMM10P036777	0.0295901	0.108938	1.82309	up	protein_coding	NM_019711	CCDS24261.1	Rbms2	RefSeq	5207	chr10	-	128129469	128176568		chr10:128176363-128176568	CTATCAGTGACTTCCAGGCCTGGGATTTCGACTTTTGGCTATAACAAGAACAACAAGAAG	56516	Mm.42247	GO:0000166|GO:0003676|GO:0003723|GO:0005634	RNA binding motif, single stranded interacting protein 2	73.7208	36.5493	6.02979	5.1634	125.906	63.4042	33.8201	71.7532	32.733	29.3186	57.3921	26.7535	6.60153	5.90411	5.66743	5.9461	5.13585	5.22466	5.70833	4.58478
ASMM10P028904	0.70171	0.789506	1.04832	up	protein_coding	NM_001015681	CCDS18223.1	E130308A19Rik	RefSeq	3604	chr4	+	59626326	59754303		chr4:59737598+59737734	TATTAATGATGACTTGAATGGTCTGTGTACCAGTGCAGTGAGCCCAAACACCACCAAAGC	230259	Mm.45688	GO:0003674|GO:0005575|GO:0008150	RIKEN cDNA E130308A19 gene	49.0489	45.6584	5.57661	5.50853	50.6852	50.2789	39.8215	55.41	35.3823	34.8838	56.4211	55.9464	5.25304	5.5609	5.92432	5.56819	5.24745	5.46308	5.68703	5.63657
ASMM10P006607	0.79971	0.861167	1.0446	up	protein_coding	NM_007601	CCDS16620.1	Capn3	RefSeq	3167	chr2	+	120463592	120504919		chr2:120498973+120501210	GAAAAAAAACAAGCCCATCATCTTCGTTTCTGACAGAGCAAACAGCAACAAGGAGCTGGG	12335	Mm.458021	GO:0001896|GO:0003824|GO:0004198|GO:0004198|GO:0005102|GO:0005509|GO:0005515|GO:0005622|GO:0005634|GO:0005737|GO:0005737|GO:0005829|GO:0005886|GO:0005886|GO:0006461|GO:0006508|GO:0006508|GO:0008233|GO:0008234|GO:0008307|GO:0014718|GO:0014850|GO:0016787|GO:0019899|GO:0030016|GO:0030018|GO:0030239|GO:0030315|GO:0031402|GO:0031432|GO:0032947|GO:0033234|GO:0043066|GO:0043066|GO:0043122|GO:0043122|GO:…	calpain 3	115.078	111.785	6.85461	6.79165	145.275	94.4933	107.696	112.849	108.109	109.023	113.342	116.666	6.81353	6.50094	7.48067	6.6233	6.81536	7.04587	6.64796	6.65743
ASMM10P009090	0.00242548	0.0327105	3.625	up	protein_coding	NM_170591	CCDS27175.1	Nupl1	RefSeq	2410	chr14	-	60219467	60251378		chr14:60220109-60221582	CTTAGTGCAGGCTTTGGCAGCTCAAGTACGTCTGGGTTTAACTTCAGCAATCCTGGCATC	71844	Mm.258051	GO:0005487|GO:0005515|GO:0005634|GO:0005643|GO:0006810|GO:0006913|GO:0015031|GO:0016020|GO:0051028	nucleoporin like 1	223.091	66.8812	7.86109	6.00311	260.001	187.66	245.821	198.881	55.3936	43.286	106.361	62.4846	7.65492	7.51535	8.81466	7.45943	5.89051	5.7754	6.55705	5.78947
ASMM10P025862	0.362267	0.500962	1.13181	up	protein_coding	NM_173382	CCDS17346.1	Proser1	RefSeq	4322	chr3	+	53463816	53481755		chr3:53479650+53479710	CAGTCGTCCCTGCAAGAGTTACAGCACAGTGCAGCTGCACAGTCGGCTTTGTTACAGCAG	212127	Mm.491292	GO:0003674|GO:0005575|GO:0008150	proline and serine rich 1	122.378	109.084	6.92759	6.74896	149.627	117.522	85.2507	137.112	126.987	104.157	114.758	90.433	6.85817	6.82791	7.1081	6.91619	7.04969	6.97689	6.66402	6.30525
ASMM10P051459	0.690494	0.78071	1.20988	up	protein_coding	NM_175656	CCDS26306.1	Hist1h4i	RefSeq	562	chr13	-	22040815	22041352		chr13:22040927-22041352	TTAGGGCCACCACAAAATCAAAAGAGCTAAGTTGCTTTTCAGTGTTCTTTTTGTCCTGGA	319158	Mm.14775	GO:0003674|GO:0005575|GO:0008150	histone cluster 1, H4i	607.955	342.181	8.60973	8.33486	1493.28	401.822	84.688	452.027	335.68	400.415	396.433	236.199	10.0571	8.63031	7.10016	8.65135	8.41287	8.91889	8.35503	7.65266
ASMM10P005947	0.783424	0.849447	1.04933	up	protein_coding	NM_001198785	CCDS56826.1	Aatk	RefSeq	5423	chr11	-	120007315	120047145		chr11:120021486-120046868	TTCGACCCGGACGGTGCCCCGCTCAGTGAGCTGTCCTGGTCCTCGTCCCTCGCGGTGGTA	11302	Mm.6826	GO:0000166|GO:0004672|GO:0004674|GO:0004713|GO:0005515|GO:0005524|GO:0005737|GO:0005739|GO:0005783|GO:0006468|GO:0006915|GO:0007420|GO:0016020|GO:0016021|GO:0016301|GO:0016310|GO:0016740|GO:0016772|GO:0030517|GO:0030517|GO:0032482|GO:0038083|GO:0038083|GO:0042995|GO:0044295|GO:0046777|GO:0048471|GO:0051402|GO:0055037	apoptosis-associated tyrosine kinase	201.785	203.94	7.68621	7.61674	169.436	226.864	162.533	248.307	165.377	182.076	236.008	232.297	7.04021	7.79081	8.13287	7.78093	7.42405	7.77952	7.63658	7.62679
ASMM10P005892	0.0282122	0.106312	1.28627	up	protein_coding	NM_001190800		Ddx19b	RefSeq	6634	chr8	-	111003185	111027770		chr8:111008257-111008649	GAGCATTTTAAAGATAGAAAGACTGGACACAGATGATTTGGACGAGATTGAGAAAATCGC	234733	Mm.482176	GO:0000166|GO:0003674|GO:0004386|GO:0005524|GO:0005635|GO:0008150|GO:0016787	DEAD (Asp-Glu-Ala-Asp) box polypeptide 19b	433.469	346.071	8.71249	8.3493	640.452	425.24	213.649	454.535	354.401	260.246	449.105	320.53	8.91108	8.7038	8.57525	8.65984	8.49506	8.29043	8.53145	8.08025
ASMM10P008583	0.123913	0.255232	1.30128	up	protein_coding	NM_031256	CCDS16162.1	Plekha3	RefSeq	3007	chr2	+	76675314	76697335		chr2:76686760+76687281	CAGTGTGGAGAACATGAATGAAGCCTCCTCCTTGCTCAGTGCCACCTGTAACACATTCAT	83435	Mm.41636	GO:0005543|GO:0005545|GO:0005794|GO:0008289|GO:0016020	pleckstrin homology domain-containing, family A (phosphoinositide binding specific) member 3	696.878	603.082	9.53223	9.1523	858.389	667.244	544.253	717.627	536.87	521.877	665.389	688.19	9.30164	9.35415	10.1541	9.319	9.07734	9.27913	9.10008	9.15262
ASMM10P053951	0.139369	0.274561	1.27238	up	protein_coding	NM_001037846	CCDS36064.1	Cnot2	RefSeq	2816	chr10	-	116485160	116581511	NM_001037847, NM_028082, NR_024327	chr10:116486186-116486232	TTCAACTACAACCCTGCTCAGCAAGCCTTCTAAAAAGACTTCCCTTTTCTTGGGGTATGG	72068	Mm.351553	GO:0000122|GO:0001226|GO:0001829|GO:0004535|GO:0005634|GO:0005737|GO:0006351|GO:0006355|GO:0006417|GO:0007275|GO:0010606|GO:0030014|GO:0031047|GO:0033147|GO:2000036|GO:2000036	CCR4-NOT transcription complex, subunit 2	745.343	643.888	9.57465	9.22712	1085.77	660.289	484.093	751.223	635.006	543.977	861.284	535.286	9.62019	9.33847	9.95819	9.38177	9.32014	9.33343	9.45721	8.7977
ASMM10P036750	0.242022	0.386798	1.32712	up	protein_coding	NM_001011846	CCDS52357.1	Olfr517	RefSeq	945	chr7	-	108868207	108869152		chr7:108868500-108869152	ACTGTTCTGATCATTTTGACTCCCTTCGTGCTGATTCTTTTGTCTTACATCCGAATCCTC	258136	Mm.377356	GO:0004871|GO:0004930|GO:0004984|GO:0005886|GO:0007165|GO:0007186|GO:0007608|GO:0016020|GO:0016021|GO:0050896	olfactory receptor 517	240.47	191.444	7.90834	7.50004	165.416	305.768	178.319	312.375	152.491	140.945	249.184	223.157	7.00812	8.22353	8.28597	8.11575	7.30995	7.41321	7.71072	7.56628
ASMM10P049393	0.871898	0.911837	1.04982	up	protein_coding	NM_001159649	CCDS35711.1	Lax1	RefSeq	2371	chr1	-	133679028	133690108		chr1:133690030-133690108	GCTGTTTTCACACTGCCCTGGGGGTTGGAGGAAGAAGATTTTCTCACGAAAACGCTGGGC	240754	Mm.36534	GO:0000188|GO:0005737|GO:0005794|GO:0005886|GO:0006955|GO:0016020|GO:0016021|GO:0019901|GO:0035556|GO:0042113|GO:0042169|GO:0046649|GO:0048305|GO:0050851|GO:0050868	lymphocyte transmembrane adaptor 1	109.281	91.2472	6.51876	6.44862	138.625	126.204	28.7082	143.586	91.7464	64.811	71.0561	137.375	6.74087	6.93832	5.41286	6.98298	6.58547	6.32433	6.00264	6.88204
ASMM10P006591	0.0017809	0.0291524	7.88719	up	protein_coding	NM_007486	CCDS20661.1	Arhgdib	RefSeq	1100	chr6	-	136923708	136941717		chr6:136933751-136941650	AACCTCCAGAGACACAGGGCCGACTGGAGCCTGGAATAGAGCAATCAAGATGACGGAGAA	11857	Mm.2241	GO:0005094|GO:0005096|GO:0005737	Rho, GDP dissociation inhibitor (GDI) beta	63.1031	5.37208	5.58709	2.60758	148.156	28.4153	43.1587	32.6829	5	6.30981	5.1785	5	6.84297	4.6965	6.04421	4.76469	2.3474	3.19662	2.56099	2.32533
ASMM10P025945	0.260803	0.405105	1.39312	up	protein_coding	NM_177585	CCDS57217.1	Iqcj	RefSeq	1579	chr3	+	67892219	68056593	NM_001113419	chr3:67892261+67892321	CAGCCTCTGATTCAGTCTCCTCTCACCTGCAGGTGCTCTAGAAACTTCAAAATGCGACTG	208426	Mm.246568	GO:0003674|GO:0005575|GO:0008150	IQ motif containing J	166.206	121.579	7.34895	6.87063	99.6966	197.609	142.498	225.019	117.223	85.2237	158.166	125.702	6.24432	7.59072	7.91907	7.64169	6.93212	6.70024	7.0887	6.76146
ASMM10P001004	0.138739	0.273691	1.28316	up	protein_coding	NM_026888	CCDS21869.1	Phkg2	RefSeq	1644	chr7	+	127573347	127583307		chr7:127577715+127577974	CCCCATATCATCACCCTCATCGATTCCTACGAGTCTTCTAGCTTCATGTTCCTGGTGTTT	68961	Mm.274473	GO:0000166|GO:0004672|GO:0004674|GO:0004689|GO:0005516|GO:0005524|GO:0005964|GO:0005975|GO:0005977|GO:0005978|GO:0006468|GO:0016301|GO:0016310|GO:0016740|GO:0016772|GO:0019899	phosphorylase kinase, gamma 2 (testis)	361.59	320.822	8.56743	8.20773	390.661	378.314	277.594	399.793	250.212	204.619	419.941	408.518	8.23312	8.53968	9.02273	8.4742	8.01489	7.95072	8.43769	8.42762
ASMM10P003791	0.301035	0.444197	1.92452	up	protein_coding	NM_001113412	CCDS51233.1	Fggy	RefSeq	1904	chr4	+	95557506	95926939	ENSMUST00000176162	chr4:95557574+95585231	TGCTAGCTAGAATGTGATTTCATATTGGACAAGTAGAGGGGACCATGATGTCTGGCAGAG	75578	Mm.276098	GO:0005575|GO:0005975|GO:0016301|GO:0016310|GO:0016740|GO:0016773|GO:0070050	FGGY carbohydrate kinase domain containing	27.4885	20.86	4.49885	3.55435	49.073	26.0433	10.2775	24.5603	5	6.50262	64.1115	7.82598	5.20411	4.56684	3.89992	4.32453	2.3474	3.23385	5.85826	2.77789
ASMM10P007517	0.00978456	0.060573	3.61328	up	protein_coding	NM_019487	CCDS23711.1	Hebp2	RefSeq	1910	chr10	-	18540122	18546076		chr10:18541283-18544264	TGTTCGTGCGGTCTTTTGATGGATTCTCCAGTGGCCAAAAGAATCAAGAACAACTTTTGA	56016	Mm.35551	GO:0003674|GO:0005737|GO:0005737|GO:0005739|GO:0008150	heme binding protein 2	50.4442	9.65215	5.20444	3.35113	123.879	26.3316	24.6816	26.8843	7.869	8.00149	9.21184	13.5263	6.57878	4.58165	5.19447	4.46286	3.12495	3.49728	3.20856	3.57374
ASMM10P018916	0.502235	0.626902	1.1098	up	protein_coding	NM_026329	CCDS29547.1	Polr2g	RefSeq	868	chr19	-	8793128	8798557		chr19:8793149-8793404	CATGTTGTCCTTGTTTCTCATGGAAATGTTGTCTTCTCTTGGTAGAAATTAAAGCTGTTA	67710	Mm.22117	GO:0003723|GO:0003899|GO:0005634|GO:0005665|GO:0006351|GO:0006366|GO:0016740|GO:0016779	polymerase (RNA) II (DNA directed) polypeptide G	7503.6	6831.11	12.7281	12.5778	13357.3	6922.83	1997.98	7736.32	7738.65	5345.16	6583.74	7656.88	13.1813	12.7372	12.244	12.7501	12.7825	12.53	12.3662	12.6327
ASMM10P041263	0.0341838	0.118818	2.61148	up	protein_coding	NM_145416		Kri1	RefSeq	2625	chr9	-	21273456	21287969		chr9:21279444-21279531	CCTAAAGAGGAAGGAGATTCTGGCCAAGCTGGAGAAGCTGCGACAGGCCACTGGTAACGA	215194	Mm.290690	GO:0003674|GO:0005575|GO:0008150	KRI1 homolog (S. cerevisiae)	27.7818	10.8525	4.71737	3.33251	33.302	29.1576	23.3807	25.287	21.1716	9.30782	5	7.93069	4.64654	4.7374	5.1163	4.36926	4.51699	3.68018	2.33788	2.79498
ASMM10P039796	0.0558011	0.156436	1.3199	up	protein_coding	NM_009195	CCDS22623.1	Slc12a4	RefSeq	3826	chr8	-	105943589	105966115	NM_001253804, NR_045594	chr8:105943606-105944173	TGGAATGGAGCCGGCCAAGCTGAGCCTGACTTTTTTCAATAAAACATTGTGTACTTCTGG	20498	Mm.292447	GO:0005215|GO:0005765|GO:0006810|GO:0006811|GO:0006813|GO:0015293|GO:0015377|GO:0015379|GO:0016020|GO:0016021|GO:0055085	solute carrier family 12, member 4	3513.67	3044.92	11.8227	11.4223	4387.23	3757.69	1768.28	4141.46	3274.98	2300.06	2701.75	3902.91	11.5873	11.8249	12.0597	11.8189	11.6023	11.3609	11.0557	11.6702
ASMM10P002464	0.117966	0.246678	3.09296	up	protein_coding	NM_001277122		Hnrnpr	RefSeq	7861	chr4	+	136310941	136345979		chr4:136316489+136317083	TCCAGGTAAGAACAAAAGTGCATTTTTATGTGGAGTTATGAAGACCTACAGGCAAAGAGA	74326	Mm.31051	GO:0005634|GO:0005634|GO:0005654|GO:0019012|GO:0019013|GO:0030529|GO:0071013	heterogeneous nuclear ribonucleoprotein R	36.0432	12.7233	4.66335	3.03436	57.4295	55.6697	6.07782	24.9956	5	5	35.8933	5	5.4352	5.71342	3.15437	4.35041	2.3474	2.40026	5.06445	2.32533
ASMM10P030607	0.829419	0.882187	1.01937	up	protein_coding	NM_178700	CCDS19404.1	Grsf1	RefSeq	2749	chr5	-	88659236	88676171		chr5:88675872-88676171	GCCTGCAGCTCGGGCCTGCGGCCGCCGGGAGGCTGGCGGGTCCCATCCCTGCCCGTCCCT	231413	Mm.332474	GO:0000166|GO:0003676|GO:0003723|GO:0005737|GO:0005739|GO:0005739|GO:0006397|GO:0008033|GO:0009952|GO:0016331|GO:0042645	G-rich RNA sequence binding factor 1	223.788	226.493	7.786	7.75833	227.918	258.075	127.325	281.833	212.276	170.677	255.022	267.995	7.4675	7.97336	7.73827	7.96488	7.77781	7.68403	7.74521	7.82625
ASMM10P049976	0.0213827	0.0910046	1.96397	up	protein_coding	NM_013760	CCDS25897.1	Dnajb9	RefSeq	1865	chr12	-	44205896	44210068		chr12:44206098-44207405	CTAGAGATTGACTAATACCTCATTCTTTTTGTAAAAGCAGCCAGTAATTTCTGTGTAACC	27362	Mm.27432	GO:0005515|GO:0005730|GO:0005737|GO:0005783|GO:0005783|GO:0030433|GO:0030433|GO:0051787	DnaJ (Hsp40) homolog, subfamily B, member 9	18179.4	9891.52	14.0666	13.0928	18895.2	23092.2	4325.51	26404.7	9400.04	7900.92	13251	9014.17	13.6971	14.5505	13.4207	14.5981	13.0624	13.074	13.3612	12.8738
ASMM10P005806	0.00815732	0.0555937	1.86598	up	protein_coding	NM_001177754		Pfkfb3	RefSeq	5066	chr2	-	11471430	11502090	NM_001177756	chr2:11474508-11478035	AAGCCTGTCTAACATGAAGAGCTCCCGGAGCGGTGCCGACTCTTCCCAGAAGCACTAAAG	170768	Mm.19669	GO:0003873|GO:0004331|GO:0006003|GO:0016301|GO:0016310|GO:0016740|GO:0016787	6-phosphofructo-2-kinase/fructose-2,6-biphosphatase 3	46.8317	23.5286	5.51637	4.61644	46.323	51.6785	44.2294	45.0957	23.0341	21.2294	26.6724	23.1783	5.12066	5.60112	6.08538	5.25833	4.64426	4.78476	4.66436	4.37239
ASMM10P004565	0.0584137	0.16064	1.61349	up	protein_coding	NM_001081110	CCDS39507.1	Cd8a	RefSeq	3130	chr6	+	71373426	71379171		chr6:71375909+71376859	AATGTCCCAGGCCGCTAGTCAGACAGGAAGGCAAGCCCAGACCTTCAGAGAAAATTGTGT	12525	Mm.1858	GO:0002456|GO:0007166|GO:0009897|GO:0009897|GO:0009986|GO:0016020|GO:0016021|GO:0019901|GO:0042110|GO:0042803|GO:0045065|GO:0050850|GO:0051607	CD8 antigen, alpha chain	100.865	62.6002	6.67046	5.98028	108.429	88.434	104.953	101.646	70.4606	58.1262	52.2962	69.5179	6.36804	6.40463	7.43703	6.47216	6.22453	6.18098	5.58121	5.93439
ASMM10P053332	0.3801	0.516581	1.62023	up	protein_coding	NM_172491	CCDS52565.1	D130040H23Rik	RefSeq	2002	chr8	+	69271079	69303375		chr8:69303138+69303198	TCACAGTTGTCTTTGAGGACATGAAAGAACTCATACTGAAAGGAATCTCTGACTATAAAG	211135		GO:0003674|GO:0005575|GO:0008150	RIKEN cDNA D130040H23 gene	50.2683	18.0679	4.90625	4.21005	143.397	18.0007	22.9622	16.713	23.1133	15.7626	11.5152	21.8805	6.79197	4.00412	5.08889	3.74001	4.64921	4.38774	3.51128	4.29196
ASMM10P041708	0.545969	0.664506	1.08528	up	protein_coding	NM_018853	CCDS23260.1	Rplp1	RefSeq	468	chr9	-	61913282	61914510		chr9:61913296-61913521	CTTCGGTCTTTTTGACTAAACTGCTTTTGTTAAGTTGGCTAATAAAGAGCTGAACCTGTA	56040	Mm.3158	GO:0003674|GO:0003735|GO:0005622|GO:0005737|GO:0005840|GO:0006414|GO:0022625|GO:0030529	ribosomal protein, large, P1	107949	115924	16.7207	16.6027	184679	100162	32962.3	113994	130545	103331	115263	114556	17.0311	16.8369	16.1994	16.8154	16.7118	16.5284	16.5906	16.5798
ASMM10P001761	0.020977	0.0901341	1.57116	up	protein_coding	NM_016746	CCDS17998.1	Ccnc	RefSeq	3405	chr4	+	21727702	21750546		chr4:21746745+21748136	ACTATTCTTAGTAAGATGCCGAAACCAAAACCACCTCCAAACAGTGAAGGTGAGCAGGGT	51813	Mm.278584	GO:0000079|GO:0005634|GO:0006351|GO:0006355|GO:0016591|GO:0016592|GO:0019901|GO:0051726	cyclin C	450.394	281.97	8.7092	8.05737	808.809	371.059	220.625	401.082	284.312	212.542	378.331	252.697	9.22082	8.51061	8.62545	8.47991	8.18312	8.00638	8.29089	7.74906
ASMM10P000126	0.0766599	0.188645	1.48631	up	protein_coding	NM_027434	CCDS16984.1	Rprd1b	RefSeq	3320	chr2	+	158028793	158077320	ENSMUST00000156552	chr2:158058829+158074929	GAAAAAACTAGAAGAGTATAAACAGAAGCTTGCTCGAGTAACCCAGGTCCGCAAGGAACT	70470	Mm.290810	GO:0000993|GO:0005634|GO:0006351|GO:0006355|GO:0008284|GO:0010564|GO:0016591|GO:0045944|GO:0070940	regulation of nuclear pre-mRNA domain containing 1B	81.2824	53.5872	6.33419	5.76245	95.9485	68.9168	82.7781	77.4863	49.5732	49.7681	65.6437	49.3637	6.1845	6.03404	7.06003	6.05817	5.72346	5.96461	5.89203	5.46972
ASMM10P002349	0.0400278	0.129374	3.88745	up	protein_coding	NM_009796	CCDS26911.1	Capn7	RefSeq	3562	chr14	+	31336723	31371983		chr14:31340148+31344441	CACTCTGCAGTTCAGTCAAAGAGTACTGATCCTTTGAAATCAAAACACCAGTTGGATCTA	12339	Mm.201535	GO:0004198|GO:0005622|GO:0005634|GO:0006508|GO:0008233|GO:0008234|GO:0016787|GO:0090541|GO:0097264	calpain 7	58.2399	21.491	5.82418	3.86536	68.9569	54.6064	45.8826	63.5136	7.78526	14.7087	58.4702	5	5.70682	5.68554	6.14119	5.76316	3.11003	4.29312	5.73293	2.32533
ASMM10P034530	0.332464	0.473228	1.10725	up	protein_coding	NM_180678	CCDS39492.1	Gars	RefSeq	2390	chr6	+	55038000	55079504		chr6:55077659+55077773	ACTGATGAGATTGGCGTGGCTTTCGGCATCACTATTGACTTTGATACAGTGAACAAGACG	353172	Mm.250004	GO:0000166|GO:0004812|GO:0004820|GO:0005515|GO:0005524|GO:0005737|GO:0005739|GO:0006412|GO:0006418|GO:0006426|GO:0015966|GO:0016874|GO:0030141|GO:0046983	glycyl-tRNA synthetase	2336.89	2306.6	11.1843	11.0373	3634.04	2153.41	1143.68	2416.43	2767.79	1765.3	2435.61	2257.69	11.2985	11.0299	11.36	11.0488	11.3628	10.9915	10.9066	10.8884
ASMM10P007246	0.0041255	0.0404608	3.43255	up	protein_coding	NM_011854	CCDS39226.1	Oasl2	RefSeq	3136	chr5	+	114896933	114912245		chr5:114900009+114901239	TTTGGATGGATATCCTCCCAGCTTACGATGCTTTGGGACCTATTTCCAGAGACTCAAAAC	23962	Mm.228363	GO:0000166|GO:0001730|GO:0003723|GO:0003725|GO:0005524|GO:0005575|GO:0006164|GO:0006955|GO:0009615|GO:0016740|GO:0016779|GO:0045087|GO:0046872|GO:0051607	2'-5' oligoadenylate synthetase-like 2	148.181	39.2512	7.06981	5.29052	94.4596	203.242	73.4188	221.604	35.7764	33.1983	56.6666	31.3636	6.1595	7.62671	6.87474	7.61828	5.26347	5.39465	5.69241	4.81156
ASMM10P041134	0.0364638	0.122817	1.48199	up	protein_coding	NM_025636	CCDS22781.1	Ntpcr	RefSeq	1155	chr8	+	125734202	125748235		chr8:125748165+125748235	CTCCCTCTCTTGTTTATTCCTCTGTTTCTTGACTAATAAAAATGGAAATAAATGTGGTGG	66566	Mm.25296	GO:0000166|GO:0003674|GO:0005524|GO:0005575|GO:0008150|GO:0016787|GO:0017111|GO:0098519	nucleoside-triphosphatase, cancer-related	7730.08	6175.17	13.0022	12.4347	7911.11	8977.33	4204.47	9827.4	5928.5	5226.18	7575.27	5970.74	12.4278	13.1066	13.3798	13.0947	12.411	12.4956	12.5585	12.2735
ASMM10P013896	0.0338524	0.118266	1.45676	up	protein_coding	NM_001163487	CCDS27786.1	Pfkm	RefSeq	2894	chr15	+	98108470	98132447		chr15:98108484+98108611	TGGAAGCCTCTCCTCCTCCCGCGGCTGCCTCCACCTGGCTCCTCCCCGTGTTCGCCAAGC	18642	Mm.272582	GO:0000166|GO:0003824|GO:0003872|GO:0003872|GO:0003872|GO:0003872|GO:0005515|GO:0005524|GO:0005737|GO:0005829|GO:0005945|GO:0006002|GO:0006096|GO:0006096|GO:0006096|GO:0006096|GO:0008022|GO:0008152|GO:0008443|GO:0008443|GO:0016208|GO:0016301|GO:0016310|GO:0016324|GO:0016740|GO:0019900|GO:0030246|GO:0030388|GO:0032024|GO:0042593|GO:0042802|GO:0046716|GO:0046835|GO:0046872|GO:0051259|GO:0051289|GO:…	phosphofructokinase, muscle	12051.6	9559.14	13.5845	13.0418	19803.9	10584.4	5980.32	11838	6856.52	9327.06	11813	10240	13.7707	13.3505	13.8493	13.3675	12.6228	13.2966	13.1988	13.0489
ASMM10P003617	0.313112	0.455523	1.11063	up	protein_coding	NM_019581	CCDS50122.1	Gtpbp2	RefSeq	2982	chr17	+	46161031	46169370		chr17:46161308+46163482	AAAGCCAACAACCCTCCGTACCTGCCCCCAGAGGCTGAAGATGGAAACATCGAATATAAA	56055	Mm.22147	GO:0000166|GO:0003924|GO:0005525	GTP binding protein 2	259.582	245.915	8.04472	7.89334	344.441	242.618	190.968	260.301	221.951	219.594	263.492	278.622	8.05184	7.88664	8.39452	7.84587	7.84433	8.05793	7.79233	7.87878
ASMM10P008104	0.777611	0.845806	1.05855	up	protein_coding	NM_026891	CCDS38212.1	Cdan1	RefSeq	6384	chr2	-	120716153	120731517		chr2:120720968-120722609	TCATCTCCGAGATAAAATTTCATCACTGCTCTCTACAGGATGTGCTCTCCCTGGCGGCCG	68968	Mm.2289	GO:0003674|GO:0005634|GO:0005737|GO:0006998|GO:0008156|GO:0031497	congenital dyserythropoietic anemia, type I (human)	243.199	247.772	7.94637	7.86428	183.986	293.42	189.215	306.174	216.046	172.722	315.125	287.194	7.16461	8.16176	8.38033	8.0788	7.80175	7.69897	8.03255	7.92386
ASMM10P021707	0.55106	0.66875	1.28438	up	protein_coding	NM_001177550		Zfp442	RefSeq	2770	chr2	-	150407136	150451494		chr2:150407490-150408684	GTCTGCACTTGCAAACACAGTAAACCTTGTTTATTTTGTTTGCACTTATATTCCTCAACA	668923	Mm.393876	GO:0003674|GO:0005575|GO:0008150|GO:0046872	zinc finger protein 442	65.5689	36.6414	5.55019	5.18912	138.299	62.4755	12.5833	48.9176	48.1945	26.5641	43.6687	28.1382	6.73757	5.88247	4.20092	5.37982	5.68002	5.08569	5.33283	4.65795
ASMM10P016152	0.817631	0.87376	1.03247	up	protein_coding	NM_009638	CCDS28784.1	Crisp1	RefSeq	1416	chr17	-	40293757	40319207		chr17:40293975-40294511	TCAGTCATCTTTTCTAGCTCTACCTAGTTTACTCTCTCTGGAGAAAATCACATTAATCGT	11571	Mm.16781	GO:0005576|GO:0005576|GO:0031410|GO:0042581	cysteine-rich secretory protein 1	50.7614	47.3158	5.6209	5.57481	48.4639	56.6619	39.3871	58.5327	36.3711	43.5808	49.7528	59.5583	5.18824	5.74051	5.90681	5.64805	5.28221	5.78414	5.5108	5.72209
ASMM10P033313	0.343943	0.483568	1.29274	up	protein_coding	NM_024288	CCDS20231.1	Rmnd5a	RefSeq	6165	chr6	-	71388633	71440637		chr6:71413263-71413350	TGTGGAGTTAAATAGAATATTAGAAGCATTAAAAGTCAGAGTTCTAAGGCCTGCTCTCGA	68477	Mm.28474	GO:0003674|GO:0005575|GO:0008150	required for meiotic nuclear division 5 homolog A (S. cerevisiae)	79.8865	61.8038	6.18593	5.8155	115.902	83.421	36.1312	84.0914	57.3095	37.2307	114.126	38.5489	6.47409	6.31731	5.76835	6.18397	5.93798	5.55617	6.65668	5.11116
ASMM10P034188	0.271	0.41469	1.24591	up	protein_coding	NM_007594	CCDS19957.1	Calu	RefSeq	3216	chr6	+	29348118	29376675	NM_184053	chr6:29376615+29376675	TCTGTAATGCAAACAGGTACCTATCTGTTTCTGAATAAAACTGTTTACATTCATCAAGGG	12321	Mm.392075	GO:0004857|GO:0005509|GO:0005509|GO:0005576|GO:0005783|GO:0005783|GO:0005788|GO:0016529|GO:0019899|GO:0043086|GO:0043231|GO:0046872	calumenin	25209.4	20715.9	14.4672	14.15	44962.5	23772.1	5531.4	26571.8	24025.6	15879.1	21916.1	21042.6	14.9171	14.6034	13.7428	14.6055	14.3493	14.0338	14.1155	14.1014
ASMM10P029539	0.00444169	0.0419982	1.97638	up	protein_coding	NM_013718	CCDS18647.1	Trappc3	RefSeq	1315	chr4	+	126262404	126275883		chr4:126273993+126274072	TGTGGAGCTTCCCGATAACCACTCGGCCCTCATTTACTCCAACCTCCTGTGTGGGGTGTT	27096	Mm.8392	GO:0000139|GO:0005515|GO:0005737|GO:0005783|GO:0005794|GO:0005829|GO:0006810|GO:0006888|GO:0016192|GO:0030008	trafficking protein particle complex 3	715.401	402.294	9.5662	8.58333	891.566	677.17	543.803	749.066	405.272	357.693	478.833	367.378	9.35941	9.37471	10.1527	9.37802	8.68648	8.75157	8.61675	8.27854
ASMM10P051031	0.240184	0.385314	1.53222	up	protein_coding	NM_027405	CCDS26065.1	Gpatch2l	RefSeq	3947	chr12	+	86241877	86291368		chr12:86281483+86281543	GTGACATTAAGAGGAAACGGAAACCTGTGGCCTCAGCATCTTTTTCTAGCCCTAGTCCAG	70373	Mm.252967	GO:0003674|GO:0005575|GO:0008150	G patch domain containing 2 like	85.8065	53.7503	6.38333	5.76771	63.6591	72.4897	127.238	79.8397	47.7071	49.1608	55.2674	62.8659	5.58606	6.10647	7.73621	6.10456	5.66474	5.94948	5.65911	5.79749
ASMM10P009629	0.2763	0.419826	1.36639	up	protein_coding	NM_194068	CCDS26131.1	Ifi27	RefSeq	888	chr12	+	103434188	103440245		chr12:103436651+103439400	TTATCTGGGTTCTCTGCCTCCACCTTGGCTGCTTCCCCCATTGGAGCCATGACAGTAGCT	52668	Mm.2121	GO:0003674|GO:0005739|GO:0006919|GO:0097190	interferon, alpha-inducible protein 27	5067.29	4517.75	12.333	11.8826	4454.99	6291.31	2373.22	7149.66	4787.02	2484.66	7684.16	3115.16	11.6048	12.5926	12.5006	12.6339	12.1238	11.4682	12.5759	11.3624
ASMM10P004974	0.541917	0.660787	1.15329	up	protein_coding	NM_001135100	CCDS52669.1	Il34	RefSeq	1720	chr8	-	110741828	110805903		chr8:110742730-110748242	GAGCCTCATGGATGTGGAGATTGGCCCTCACGTGGAAGCTGTGTTATCTCTTCTGAGTAC	76527	Mm.77697	GO:0001934|GO:0001934|GO:0005125|GO:0005157|GO:0005157|GO:0005576|GO:0005615|GO:0005615|GO:0006954|GO:0008083|GO:0008284|GO:0008284|GO:0045087	interleukin 34	109.484	82.2342	6.54082	6.33506	187.077	97.8458	35.5303	117.481	62.3813	69.3396	106.293	90.9227	7.18703	6.55396	5.73982	6.68248	6.05181	6.41836	6.55585	6.31421
ASMM10P029913	0.992925	0.995281	1.0028	up	protein_coding	NM_001039209		Gm13152	RefSeq	1256	chr4	+	147175865	147513420		chr4:147513359+147513420	CCCAAAAAATCCCATCTTAGTATTCATCTGAGAATTCATAAAGGAGAGAAACCCTACAAA	195531	Mm.486791	GO:0003674|GO:0005575|GO:0008150|GO:0046872	predicted gene 13152	33.7884	26.373	4.75115	4.74711	70.409	18.5055	16.8071	29.4321	26.9956	29.9315	30.1165	18.4483	5.73563	4.04894	4.6155	4.60451	4.86968	5.25375	4.82628	4.03875
ASMM10P026020	0.654507	0.75299	1.14074	up	protein_coding	NM_178165	CCDS17452.1	Fcrl1	RefSeq	1982	chr3	+	87376386	87392133	NM_153090	chr3:87385719+87385779	GCTGTCTTAGCCTCATCACCATGGCCTTAATATTTTGCTACTGGCTCAAGAGAAAAATAG	229499	Mm.255203	GO:0003674|GO:0005575|GO:0005886|GO:0008150|GO:0016020|GO:0016021	Fc receptor-like 1	58.5442	39.0221	5.50524	5.31527	120.929	41.5731	17.3701	54.3043	39.3189	32.8952	34.596	49.2781	6.54019	5.27778	4.66372	5.53928	5.39475	5.38242	5.01691	5.467
ASMM10P042796	0.0429755	0.134558	3.62911	up	protein_coding	NM_012039	CCDS23161.1	Zw10	RefSeq	2917	chr9	+	49055580	49078773		chr9:49064071+49064201	ATTGAAAGGCAGCCAAGTTCAGTTAGCATTTGTTTCGAGTCTCTGACGACGGACTTGGAA	26951	Mm.24791	GO:0000070|GO:0000132|GO:0000775|GO:0000776|GO:0000922|GO:0005634|GO:0005694|GO:0005737|GO:0005783|GO:0005828|GO:0005856|GO:0006461|GO:0006810|GO:0006888|GO:0007049|GO:0007067|GO:0007080|GO:0007093|GO:0007096|GO:0015031|GO:0016020|GO:0016192|GO:0034501|GO:0051301	zw10 kinetochore protein	32.9733	14.0664	4.94172	3.0821	43.772	30.2414	21.9042	35.9757	5	5	41.2654	5	5.04153	4.79513	5.01286	4.91736	2.3474	2.40026	5.25542	2.32533
ASMM10P033877	0.828613	0.881643	1.14217	up	protein_coding	NM_001012520	CCDS20593.1	Klri1	RefSeq	838	chr6	-	129697217	129717132		chr6:129698174-129698264	AATGGATGGAACCAACAGTTCCTGGTTGTGGAGAAATGACATTAAAATACAGAACACCCT	503550	Mm.376476	GO:0005887	killer cell lectin-like receptor family I member 1	43.4581	23.417	4.74957	4.55778	74.9922	43.1003	5	50.74	32.8653	24.8049	19.7152	16.2826	5.82827	5.33626	2.39813	5.4356	5.14113	4.99392	4.24074	3.85535
ASMM10P009264	0.108863	0.234248	1.27778	up	protein_coding	NM_175002	CCDS36179.1	Mmgt2	RefSeq	1883	chr11	+	62648663	62666359		chr11:62648847+62664669	ATGCTTTCCTGACTGCGCGCCTAGTGGCCGTGAGCTAAGTGATCCCACCTTGATGTACTG	216829	Mm.295306	GO:0005375|GO:0005384|GO:0005768|GO:0005769|GO:0005794|GO:0005886|GO:0006810|GO:0006812|GO:0006824|GO:0006825|GO:0006828|GO:0015087|GO:0015095|GO:0015099|GO:0015675|GO:0015693|GO:0016020|GO:0016021|GO:0022890|GO:0035434|GO:0035444|GO:0071421	membrane magnesium transporter 2	89.0337	69.2015	6.4205	6.06686	114.828	86.3695	53.8234	101.114	45.2324	61.3677	98.6459	71.5602	6.45839	6.3705	6.38784	6.46526	5.58774	6.25232	6.44784	5.97953
ASMM10P008833	0.0223608	0.0934149	1.66552	up	protein_coding	NM_144910	CCDS19448.1	Cnot6l	RefSeq	2113	chr5	-	96076794	96161990		chr5:96134083-96161936	CTGAATGCAGACTAATAGGGATGCCAAAGGAAAAATATGATCCTCCAGATCCTCGCAGAA	231464	Mm.28374	GO:0000288|GO:0004518|GO:0004527|GO:0004535|GO:0005515|GO:0005634|GO:0005737|GO:0005737|GO:0006351|GO:0006355|GO:0006397|GO:0006417|GO:0008284|GO:0008284|GO:0010606|GO:0016787|GO:0030014|GO:0031047|GO:0046872|GO:0061157	CCR4-NOT transcription complex, subunit 6-like	134.592	83.4106	7.04796	6.31198	180.373	125.997	85.0463	146.952	57.9872	79.0931	130.264	66.2982	7.13148	6.93552	7.10542	7.0194	5.95267	6.59771	6.82791	5.86964
ASMM10P019588	0.370653	0.507784	1.22111	up	protein_coding	NM_176843	CCDS29556.1	Ints5	RefSeq	3294	chr19	+	8892986	8897890		chr19:8893088+8893148	TCCCGGGGCCCCAGGGCCACCCGGGCCTGCCCCCGCCACCCACGGTCCCGCGCCTCTCAG	109077	Mm.290474	GO:0003674|GO:0005634|GO:0016020|GO:0016021|GO:0016180|GO:0032039	integrator complex subunit 5	886.955	843.579	9.90946	9.62126	861.577	923.827	728.932	1033.48	636.451	786.496	1014.64	936.728	9.30637	9.83188	10.6493	9.85028	9.32371	9.84676	9.69016	9.62441
ASMM10P038349	0.222798	0.366464	1.6236	up	protein_coding	NM_001136235		Kctd14	RefSeq	2335	chr7	+	97451333	97459557		chr7:97451421+97451546	TACCCTGAACCCAACAGTGTATCCCAAGCTGGCCTAAAATTTGCTATGTAGCCAAGAATA	233529	Mm.334033	GO:0003674|GO:0005575|GO:0006810|GO:0006811|GO:0008150	potassium channel tetramerisation domain containing 14	119.811	62.0517	6.61366	5.91446	59.7095	172.462	44.0372	203.035	61.1685	35.4241	73.8973	77.717	5.49294	7.39436	6.07643	7.49091	6.02193	5.48437	6.05439	6.09715
ASMM10P003088	0.00333944	0.0375939	2.99346	up	protein_coding	NM_001163470	CCDS51638.1	Trafd1	RefSeq	2498	chr5	-	121371724	121385615	ENSMUST00000156158	chr5:121372652-121373137	TTTTCCTCATGGATCCCCTGGGAGGTACGGAGCTGGTGGGAGGAGTGAAGGTGGTCGGAG	231712	Mm.20488	GO:0005515|GO:0005575|GO:0008270|GO:0045824|GO:0046872	TRAF type zinc finger domain containing 1	526.994	189.343	8.99743	7.41562	615.166	573.241	238.799	680.77	190.971	152.893	308.039	105.468	8.85591	9.13374	8.76565	9.23442	7.62271	7.52463	8.00195	6.51317
ASMM10P031690	0.805955	0.866076	1.12143	up	protein_coding	NM_025725	CCDS19239.1	Ccdc96	RefSeq	3584	chr5	+	36484587	36488171		chr5:36487949+36488171	TAGGGTTTGCCAATGGTATGAGCTACTTGTCCATAAAGTATCAGTCAATGCCTTCCAACC	66717	Mm.42368	GO:0003674|GO:0005575|GO:0008150	coiled-coil domain containing 96	45.0252	42.9639	5.15232	4.98697	94.159	32.0195	16.6048	37.3175	17.8424	14.3641	107.409	32.2398	6.15322	4.88278	4.59999	4.97327	4.27026	4.25931	6.56911	4.8492
ASMM10P054337	0.525278	0.647012	1.23884	up	protein_coding	NM_028994	CCDS27114.1	Pck2	RefSeq	3400	chr14	+	55540265	55550017		chr14:55548627+55548690	ATCCCCAAGGACTTCTGGGAGCAGGAGGTTCGTGATATTCGGGGCTACCTGACAGAGCAA	74551	Mm.491140	GO:0000166|GO:0004611|GO:0004613|GO:0005525|GO:0005739|GO:0005739|GO:0006090|GO:0006094|GO:0006107|GO:0006116|GO:0016829|GO:0016831|GO:0017076|GO:0032024|GO:0046872	phosphoenolpyruvate carboxykinase 2 (mitochondrial)	278.306	178.774	7.70838	7.39939	641.947	189.99	72.6678	208.62	159.373	134.894	156.034	264.795	8.91305	7.53465	6.85796	7.52788	7.3684	7.34833	7.06879	7.81205
ASMM10P003656	0.00280767	0.0349251	1.52702	up	protein_coding	NM_001267808		H2-L	RefSeq	1077	chr17	+	35263122	35266730	NM_010380	chr17:35266291+35266481	TTGTGATGAAGAGAAGGAGAAACACAGGTGGAAAAGGAGGGGACTATGCTCTGGCTCCAG	14980	Mm.439675	GO:0001916|GO:0002474|GO:0006952|GO:0006955|GO:0016020|GO:0016021|GO:0019882|GO:0042605|GO:0042612	histocompatibility 2, D region locus L	68020.2	54944.1	16.1556	15.5449	101094	63535.6	34279.4	73171.7	57691.1	47410.7	67964.2	46710.6	16.0521	16.135	16.252	16.1833	15.5727	15.5166	15.8335	15.2568
ASMM10P008158	0.893907	0.927655	1.05523	up	protein_coding	NM_027334	CCDS27833.1	Mettl7a1	RefSeq	1883	chr15	+	100304816	100314348		chr15:100305349+100312993	GCTGAAGCCGGGAGGGGCTTTTTACTTCATGGAACACGTGGCAGATGAACGGTCTACCTG	70152	Mm.490271	GO:0003674|GO:0005575|GO:0008150|GO:0008168|GO:0016740|GO:0032259	methyltransferase like 7A1	371.856	393.54	8.28044	8.20288	782.226	268.531	138.483	298.183	272.05	159.619	923.216	219.275	9.1712	8.03328	7.87559	8.04168	8.1265	7.58875	9.55613	7.54016
ASMM10P003852	0.552558	0.670024	1.1058	up	protein_coding	NM_152800	CCDS15929.1	Tor2a	RefSeq	1550	chr2	+	32757233	32762244		chr2:32757455+32758670	GACTTGCCGGGTCTGGAATGTGACCTGGCTCAACACCTGGCTGGCCAGCATTTGGCCAAG	30933	Mm.200695	GO:0000166|GO:0005515|GO:0005524|GO:0005576|GO:0005783|GO:0005788|GO:0005788|GO:0051085|GO:0051260|GO:0051260	torsin family 2, member A	65.9466	58.977	5.96989	5.82479	85.0993	63.7997	41.1118	73.7758	42.9762	49.3983	96.1488	47.3848	6.00981	5.91213	5.96828	5.98934	5.51767	5.95597	6.41592	5.40961
ASMM10P000533	0.18089	0.322739	1.50744	up	protein_coding	NM_199240	CCDS16672.1	Sema6d	RefSeq	6470	chr2	+	124610295	124667770		chr2:124660349+124662203	GACTGCCACGACATGGAGGTATCCTCATCTTCTGTTACCACTGTGGCAAGTAGCCCAGAA	214968	Mm.330536	GO:0004872|GO:0005515|GO:0005794|GO:0005886|GO:0007275|GO:0007399|GO:0014911|GO:0014912|GO:0016020|GO:0016021|GO:0021591|GO:0021591|GO:0030154|GO:0030215	sema domain, transmembrane domain (TM), and cytoplasmic domain, (semaphorin) 6D	42.9419	26.478	5.30893	4.71682	67.631	31.1742	35.056	37.9065	17.8473	39.3509	20.6328	28.0809	5.67733	4.84035	5.71952	4.9985	4.27082	5.63558	4.30544	4.65546
ASMM10P054002	0.0187138	0.0848873	2.53217	up	protein_coding	NM_018776	CCDS25126.1	Crlf3	RefSeq	2396	chr11	-	80046492	80080991	NM_001277106	chr11:80047461-80047516	CCTGGATGGAAAGTGCTGGTATTTTAGCATTTGAAGGGCTTGGCTTTGATGTGAGGGTTT	54394	Mm.272093	GO:0003674|GO:0005737|GO:0030308|GO:0045893|GO:0045944|GO:0046427|GO:0071158	cytokine receptor-like factor 3	239.956	93.4165	7.76598	6.4256	468.241	162.458	138.749	190.377	92.1662	74.6162	155.348	51.5359	8.47676	7.3072	7.87897	7.40097	6.59317	6.51925	7.06282	5.52717
ASMM10P027423	0.085565	0.202121	2.13396	up	protein_coding	NM_172695	CCDS18359.1	Plaa	RefSeq	6815	chr4	-	94565138	94603247		chr4:94583512-94583571	ACAGACTCGTCTAATCAGAGATGGAGAGAGAGTTGAAGCCTATCAGTGGAGTGTTAGTGA	18786	Mm.491195	GO:0005515|GO:0006954|GO:0016005|GO:0043085|GO:0070062	phospholipase A2, activating protein	322.551	192.341	8.34884	7.25531	495.415	248.479	267.024	279.286	184.019	94.6283	406.342	84.3758	8.56516	7.92304	8.95569	7.95147	7.57515	6.84842	8.38735	6.2103
ASMM10P024847	0.146625	0.282895	1.23052	up	protein_coding	NM_146721	CCDS15538.1	Olfr424	RefSeq	948	chr1	+	174136745	174137693		chr1:174137633+174137693	AAGATAGCAATTAAGAAGCTACTCTGCTCTCAGAAGATGCTGCCTACATCTGCAAGCTAA	258716	Mm.377651	GO:0004871|GO:0004930|GO:0004984|GO:0005886|GO:0007165|GO:0007186|GO:0007608|GO:0016020|GO:0016021|GO:0050896	olfactory receptor 424	64.865	48.6898	5.90518	5.60591	78.904	67.4962	32.4716	80.5882	47.9967	39.1915	66.0381	41.5327	5.89824	5.99806	5.60609	6.11834	5.67332	5.63137	5.9014	5.21754
ASMM10P004104	0.837652	0.887835	1.06588	up	protein_coding	NM_001013022	CCDS27748.1	Odf3b	RefSeq	1075	chr15	-	89377448	89379254		chr15:89378833-89379069	TACAGAGGCCCGGGGCCAAAATACAAGCTGCCAACGAACACCGGTTACAAACTGCACGAC	70113	Mm.247273	GO:0003674|GO:0005575|GO:0008150	outer dense fiber of sperm tails 3B	34.2321	34.9117	5.02116	4.92911	36.5018	36.0134	23.8885	40.5248	24.5818	23.5364	73.5228	18.0056	4.77667	5.0638	5.14791	5.09625	4.73856	4.92565	6.04645	4.00578
ASMM10P042657	0.000362569	0.0167473	5.14043	up	protein_coding	NM_007880	CCDS23999.1	Arid3a	RefSeq	5326	chr10	+	79927071	79955012		chr10:79954952+79955012	TATTTAACGGGCTTGTAACCCTGTAAATCAGTGATATTAAAGAGTTGAGACACTTCTGTG	13496	Mm.301282	GO:0003677|GO:0003682|GO:0003700|GO:0005515|GO:0005622|GO:0005634|GO:0005737|GO:0006351|GO:0006355|GO:0042803|GO:0045121|GO:0045944	AT rich interactive domain 3A (BRIGHT-like)	1839.72	313.869	10.5847	8.22279	4143.35	1201.51	624.51	1389.53	351.767	240.174	295.595	367.942	11.5035	10.1974	10.3745	10.2633	8.4838	8.17783	7.94879	8.28072
ASMM10P012244	0.072432	0.182081	1.29655	up	protein_coding	NM_144879	CCDS48482.1	Vash2	RefSeq	4045	chr1	-	190947645	190978998		chr1:190978811-190978998	AGCTGGAGGGGACCCTCGAGTCTTCTTGCTACACAGCTGTCTTGCTTTTTCCTACCCCGT	226841	Mm.22856	GO:0001938|GO:0003674|GO:0005737|GO:0045765|GO:0045766|GO:0045766	vasohibin 2	48.7972	34.9726	5.52714	5.15246	47.562	55.0797	30.9592	61.5878	27.1085	32.1381	43.3539	37.2901	5.16125	5.69773	5.52611	5.72346	4.87502	5.35123	5.3233	5.0603
ASMM10P007168	0.0192204	0.0862628	1.5805	up	protein_coding	NM_011275	CCDS25852.1	Rnaseh1	RefSeq	1457	chr12	+	28649601	28659591		chr12:28657331+28657632	CGAGATCCATGCAGCCTGCAAGGCCATCATGCAAGCCAAGGCTCAGAACATCAGCAAGCT	19819	Mm.10152	GO:0000287|GO:0003676|GO:0004518|GO:0004519|GO:0004523|GO:0004523|GO:0005634|GO:0005737|GO:0005739|GO:0006264|GO:0016787|GO:0042803|GO:0046872|GO:0090305	ribonuclease H1	88.455	55.724	6.43154	5.77116	123.773	77.4335	66.161	86.4523	54.2227	37.923	82.0098	48.7405	6.57728	6.20305	6.71622	6.2296	5.85725	5.58344	6.19371	5.45025
ASMM10P010681	0.282554	0.426293	1.22586	up	protein_coding	NM_146050	CCDS36802.1	Oit1	RefSeq	1251	chr14	-	8348947	8378763		chr14:8348961-8349366	TCTCCAGAAGGACTGGCTGCCTACACTTACTTGAGCAGAATTAAATTCTATTTTTGCTGA	18300	Mm.25351	GO:0003674|GO:0005576|GO:0046676|GO:0046676	oncoprotein induced transcript 1	27.6745	19.0046	4.59991	4.30612	37.7905	28.387	11.944	32.5767	20.1872	19.7325	14.1465	21.9523	4.82342	4.69483	4.12205	4.75934	4.44994	4.68642	3.79096	4.29714
ASMM10P004430	0.919352	0.9459	1.03229	up	protein_coding	NM_001040696	CCDS36210.1	Nlrp1b	RefSeq	4159	chr11	-	71153101	71230733	uc011xyg.1	chr11:71228616-71230697	TTTTTCAAGGACACACACTCCAGTGGAAGAGTGGGGTCTCCTCTATCAGTTCTGATCAAA	637515	Mm.390402	GO:0005524|GO:0005634|GO:0019899|GO:0019904|GO:0030163|GO:0032610|GO:0032611|GO:0032611|GO:0070269|GO:0072558	NLR family, pyrin domain containing 1B	33.6649	32.3614	4.98525	4.9394	21.2471	38.4911	33.1168	41.8047	27.9521	17.103	26.8059	57.5847	3.99979	5.16211	5.63665	5.14245	4.91344	4.49588	4.67222	5.67605
ASMM10P051100	0.593849	0.704069	1.15551	up	protein_coding	NM_029334	CCDS26100.1	Zc3h14	RefSeq	3556	chr12	+	98746967	98787774		chr12:98780153+98780280	TTTGAAGGAATGAAACCCGTAAACCAAACTTCAGCCTCAAACAAGGGACTCAGAGGTCTC	75553	Mm.25549	GO:0003674|GO:0003723|GO:0005634|GO:0005737|GO:0008150|GO:0046872	zinc finger CCCH type containing 14	332.91	309.914	8.38246	8.17393	530.51	247.269	293.511	260.349	379.237	231.509	398.498	230.411	8.65135	7.91483	9.1175	7.84617	8.59196	8.12788	8.36313	7.61276
ASMM10P046477	0.868227	0.909165	1.07159	up	protein_coding	NM_009260	CCDS24506.1	Sptbn1	RefSeq	9049	chr11	-	30106842	30198257		chr11:30106860-30109088	GTCATTTTGTTTATTTGTTGGCATGCTTACAACACATGTCCATTAAAGTTCATTTGGTCC	20742	Mm.123110	GO:0000281|GO:0003779|GO:0005200|GO:0005515|GO:0005516|GO:0005543|GO:0005634|GO:0005730|GO:0005737|GO:0005856|GO:0005886|GO:0007009|GO:0007182|GO:0007184|GO:0008091|GO:0016020|GO:0030506|GO:0030673|GO:0030863|GO:0031430|GO:0032403|GO:0032437|GO:0043001|GO:0043234|GO:0051693|GO:0071709|GO:0072661|GO:0072661	spectrin beta, non-erythrocytic 1	263.848	169.693	7.46073	7.36098	645.386	163.534	45.5924	200.88	177.139	137.204	167.127	197.303	8.9206	7.31587	6.13204	7.4744	7.52047	7.37477	7.16461	7.38406
ASMM10P054314	0.350795	0.489981	1.90143	up	protein_coding	NM_007895	CCDS26968.1	Ear2	RefSeq	716	chr14	+	44102653	44103531	NM_007894	chr14:44103333+44103393	GTTCACTTGGATGGGACATTTTAGCTCCAGTGCCAGCACTTTGCACCTTTGCTCATCTGC	13587	Mm.327386	GO:0003674|GO:0003676|GO:0004518|GO:0004519|GO:0005575|GO:0006935|GO:0016787|GO:0016892	eosinophil-associated, ribonuclease A family, member 2	1786.52	504.439	9.76976	8.84267	5033.04	931.743	112.125	1069.19	769.413	410.563	348.613	489.168	11.7891	9.84733	7.54324	9.89938	9.57385	8.95163	8.17511	8.67009
ASMM10P002157	0.00229595	0.0321218	4.1947	up	protein_coding	NM_009157	CCDS24844.1	Map2k4	RefSeq	3694	chr11	-	65688243	65788297		chr11:65756322-65788135	AGCATGCAGGGTAAGCGCAAAGCACTGAAGTTGAATTTTGCAAATCCACCTGTCAAATCG	26398	Mm.412922	GO:0000165|GO:0000166|GO:0001934|GO:0004672|GO:0004674|GO:0004708|GO:0004713|GO:0005515|GO:0005524|GO:0005634|GO:0005737|GO:0005829|GO:0006468|GO:0006915|GO:0006950|GO:0007254|GO:0007257|GO:0008545|GO:0016301|GO:0016310|GO:0016740|GO:0016772|GO:0030424|GO:0031435|GO:0032839|GO:0043065|GO:0043204|GO:0043525|GO:0045740	mitogen-activated protein kinase kinase 4	121.749	31.8197	6.86038	4.79181	191.693	107.692	73.6707	113.941	16.3463	16.9647	66.5173	27.4504	7.22584	6.69829	6.88077	6.63663	4.14905	4.48632	5.91169	4.62018
ASMM10P006352	0.123422	0.254541	2.18142	up	protein_coding	NM_001271391		Ankra2	RefSeq	1555	chr13	+	98263075	98273918	NM_001271390, NM_001271392	chr13:98263481+98267315	CCTGTCGCCCCTGAGTGCAATATCCATACATCTCCTTCTCCTGGAATTCAAGTAAGGCAT	68558	Mm.209642	GO:0005515|GO:0005634|GO:0005737|GO:0005737|GO:0005829|GO:0005856|GO:0016020|GO:0016020|GO:0030169|GO:0042826	ankyrin repeat, family A (RFXANK-like), 2	4456.3	2470.06	12.1295	11.0042	2138.91	6012.18	3116.62	6557.51	1079.94	1824.78	3947.79	3027.71	10.5632	12.5239	12.9278	12.5031	10.0595	11.039	11.6035	11.3148
ASMM10P006094	0.296085	0.439602	1.55377	up	protein_coding	NM_001243123		Fam193a	RefSeq	5556	chr5	+	34369932	34486458		chr5:34410818+34419997	ACAGCGGTCTTGACCAGCCGCAGGGCCAAGATTTTCTCCTTCACTCATCTCTTGGGGGTT	231128	Mm.286885	GO:0003674|GO:0005737|GO:0005886|GO:0008150	family with sequence similarity 193, member A	303.919	208.648	8.21269	7.57691	132.933	374.825	292.466	415.454	147.705	131.018	298.12	257.749	6.68259	8.52702	9.11153	8.5296	7.26704	7.30562	7.96071	7.77429
ASMM10P008946	0.192006	0.335131	1.35652	up	protein_coding	NM_146023	CCDS25121.1	Evi2a-evi2b	RefSeq	3944	chr11	-	79513384	79530589		chr11:79523713-79527581	TAACACAAACCTTGTCACTCCTGCCGTGGGTCACAAGAAGCCGTCTCAGTGCGCTGGAGA	101488212	Mm.439665		Evi2a-Evi2b readthrough	304.348	206.142	8.08234	7.64243	545.152	263.611	118.523	290.106	222.406	228.303	195.042	178.815	8.68648	8.00402	7.63184	8.00703	7.84751	8.10984	7.37159	7.24079
ASMM10P005225	0.0016497	0.0283242	3.94653	up	protein_coding	NM_022309	CCDS22592.1	Cbfb	RefSeq	2893	chr8	+	105170673	105217988	NM_001161456	chr8:105202552+105215903	GGAAATGGAGGCAAGAAGACAGCAAGACCCTAGTCCTGGTTCTAACTTAGGTGGCGGTGA	12400	Mm.2018	GO:0001503|GO:0001649|GO:0003677|GO:0003713|GO:0005515|GO:0005634|GO:0030098|GO:0030099|GO:0045944|GO:0048469|GO:0060216	core binding factor beta	199.861	53.743	7.69721	5.71663	224.748	163.135	222.803	188.76	34.35	46.3742	74.6357	59.6122	7.44825	7.31252	8.64235	7.38572	5.2048	5.87028	6.06728	5.72414
ASMM10P018531	0.0744719	0.185065	1.61355	up	protein_coding	NM_001162989	CCDS50292.1	Phax	RefSeq	1783	chr18	+	56562568	56587712		chr18:56562658+56562723	TGGATCTGGGCTGGGACCTGAACATTCAAGAAGCGATGACGTCACTGACCCCCGTTGTAG	56698	Mm.214569	GO:0003723|GO:0005634|GO:0005737|GO:0006408|GO:0006810|GO:0015031|GO:0015643|GO:0043025	phosphorylated adaptor for RNA export	69.1721	41.0492	6.06097	5.37073	51.8901	80.2478	54.175	90.3756	38.0049	40.4053	53.5164	32.27	5.28809	6.25888	6.3987	6.2982	5.34497	5.67308	5.61491	4.84994
ASMM10P033173	0.105572	0.229646	1.41629	up	protein_coding	NM_010454	CCDS20144.1	Hoxa6	RefSeq	699	chr6	-	52206364	52208624		chr6:52208458-52208624	TCTTACGGGGCGTCGAGTCTTCCGGACAAGACATACACCTCACCTTGTTTTTACCAACAG	15403	Mm.222030	GO:0003677|GO:0003700|GO:0005634|GO:0006351|GO:0006355|GO:0007275|GO:0009952|GO:0009952|GO:0043565|GO:0048704|GO:0048706	homeobox A6	24.0549	15.4879	4.50798	4.00586	24.6696	23.7665	20.2407	27.5429	15.7373	15.8039	10.2988	20.1117	4.21467	4.42631	4.89168	4.49924	4.0975	4.39199	3.36519	4.16875
ASMM10P008283	0.369855	0.507157	1.14529	up	protein_coding	NM_028180	CCDS37207.1	1700030F18Rik	RefSeq	621	chr15	-	99918347	99931658		chr15:99929929-99931491	TTGCCTTGGGCTTGAAAGGGGATATAAACTCAGTCTTAGCCAGCCCATGCCTTCGATCCC	72277	Mm.272766		RIKEN cDNA 1700030F18 gene	73.8568	58.4597	6.06412	5.86841	127.419	61.3916	41.2713	65.3452	50.9519	46.3756	74.8855	61.6258	6.61987	5.857	5.97453	5.80509	5.76169	5.87035	6.07167	5.76991
ASMM10P004963	0.040868	0.130925	1.27592	up	protein_coding	NM_001130868	CCDS52677.1	Kars	RefSeq	2173	chr8	-	111993439	112011305		chr8:112008341-112011209	AAACTAAGCAAGAAGTGGTGGTAATCAGTAGTTCCAGGGTGTTCCGCCATGTTGATGCAA	85305	Mm.196544	GO:0000049|GO:0000166|GO:0003676|GO:0004812|GO:0004824|GO:0005524|GO:0005737|GO:0005739|GO:0005739|GO:0006412|GO:0006418|GO:0006430|GO:0015630|GO:0015966|GO:0016597|GO:0016874|GO:0017101|GO:0046872	lysyl-tRNA synthetase	63.049	47.4619	5.91578	5.56424	87.4694	60.5607	45.5008	58.6651	42.0482	33.3495	60.8553	53.5946	6.047	5.83558	6.12869	5.65185	5.48763	5.40227	5.78551	5.58157
ASMM10P038354	0.114369	0.241472	2.329	up	protein_coding	NM_001161850	CCDS48517.1	Sgk1	RefSeq	2603	chr10	+	21993889	21999902		chr10:21993942+21994181	ATTTGTTTGTTTTGGGACTGGGGCAGGAAATCTTGCCGGCCTGAGTCACGGCGGCTCCTT	20393	Mm.28405	GO:0000166|GO:0004672|GO:0004674|GO:0005515|GO:0005524|GO:0005634|GO:0005737|GO:0005739|GO:0005783|GO:0005886|GO:0006468|GO:0006883|GO:0006915|GO:0006950|GO:0006974|GO:0007019|GO:0007616|GO:0008542|GO:0010765|GO:0016020|GO:0016301|GO:0016310|GO:0016740|GO:0016772|GO:0018105|GO:0030307|GO:0031115|GO:0032869|GO:0032880|GO:0043005|GO:0043066|GO:0043402|GO:0043423|GO:0048037|GO:0048156|GO:0048471|GO:…	serum/glucocorticoid regulated kinase 1	36.6626	12.4675	4.78221	3.5625	80.6742	28.1194	11.7708	26.0859	10.2345	22.9432	11.6922	5	5.93321	4.67975	4.10071	4.41517	3.4986	4.89178	3.53427	2.32533
ASMM10P030739	0.011176	0.0647356	3.1039	up	protein_coding	NM_172777	CCDS39191.1	Gbp9	RefSeq	3633	chr5	-	105078393	105110292		chr5:105078425-105079297	ATATAATGTATTTAGAATGTACCCGCCGCAGCTCCTCTAAGACATCCTGCAATACCCCTA	236573	Mm.425261	GO:0003674|GO:0020005|GO:0031410|GO:0042832|GO:0050830|GO:0051856|GO:0071346	guanylate-binding protein 9	670.232	222.435	9.27552	7.64144	415.565	939.207	282.837	1043.32	185.82	160.075	386.448	157.399	8.32075	9.85939	9.05198	9.86998	7.58627	7.59212	8.32075	7.06662
ASMM10P004873	0.0709579	0.180333	2.15683	up	protein_coding	NM_026131	CCDS26547.1	Pdlim7	RefSeq	1049	chr13	-	55506772	55513439	NM_001114087	chr13:55507096-55507329	AATTCATGAAGAAGTCAAGGGAAAAGTATGTCCTGGAGCTACAGAGCCCACGCTATACAC	67399	Mm.275648	GO:0001503|GO:0001725|GO:0001726|GO:0005515|GO:0005737|GO:0005856|GO:0005925|GO:0007275|GO:0008270|GO:0015629|GO:0030036|GO:0030054|GO:0030154|GO:0045669|GO:0046872	PDZ and LIM domain 7	232.894	115.187	7.90443	6.79551	154.597	214.024	326.009	236.945	107.748	82.208	150.003	120.789	6.90866	7.70544	9.29237	7.71125	6.80924	6.64904	7.01691	6.70687
ASMM10P005481	0.00275479	0.0346953	4.07419	up	protein_coding	NM_001164365	CCDS50461.1	Nt5c2	RefSeq	3838	chr19	-	46886830	46969567		chr19:46950916-46969418	AGAGCACCAGAATTCATCCTACAAATAAGATGACGACCTCCTGGAGTGACCGCTTACAGA	76952	Mm.40965	GO:0000166|GO:0003824|GO:0005575|GO:0005737|GO:0008152|GO:0008253|GO:0009117|GO:0016787|GO:0046040|GO:0046085|GO:0046872	5'-nucleotidase, cytosolic II	197.758	47.5266	7.44334	5.41683	329.674	180.043	68.9468	212.37	28.1706	31.3968	93.6576	36.8814	7.98414	7.45591	6.77918	7.55414	4.92481	5.31862	6.38052	5.04337
ASMM10P039711	0.00797462	0.0548852	3.3512	up	protein_coding	NM_009846	CCDS23821.1	Cd24a	RefSeq	1825	chr10	+	43579168	43584265		chr10:43579173+43579322	TTGCCTGCGCCCGCGCGAGCTTAGCAGATCTCCACTTACCGAACATCTAGAGAGTCGCGC	12484	Mm.29742	GO:0001666|GO:0001775|GO:0001959|GO:0002237|GO:0002329|GO:0002523|GO:0002842|GO:0002863|GO:0002904|GO:0005515|GO:0005886|GO:0007155|GO:0007157|GO:0007159|GO:0007166|GO:0007204|GO:0007274|GO:0007274|GO:0007406|GO:0008637|GO:0009897|GO:0009897|GO:0009986|GO:0010976|GO:0010976|GO:0016020|GO:0016020|GO:0016477|GO:0019901|GO:0022407|GO:0022409|GO:0030246|GO:0030262|GO:0030296|GO:0030889|GO:0031175|GO:…	CD24a antigen	139.034	38.0691	6.88115	5.13647	297.886	84.473	74.6228	99.1558	25.1499	19.1314	66.1766	41.8187	7.84636	6.33732	6.90298	6.43791	4.76935	4.64403	5.90479	5.2277
ASMM10P051587	0.755629	0.829753	1.05588	up	protein_coding	NM_025588	CCDS26420.1	Exoc2	RefSeq	4277	chr13	-	30813917	30974047		chr13:30813991-30815391	AGCCAGTAGTTGTCCTTCTCTGTAAGACCCCTATCTTTATTTCACCATTTTTATTAGCTC	66482	Mm.293510	GO:0000145|GO:0000145|GO:0006810|GO:0006887|GO:0015031|GO:0017160|GO:0045921|GO:0047485	exocyst complex component 2	2814.81	2581.83	11.2747	11.1962	5676.29	2221.55	898.565	2462.82	2722.63	1868.42	2723.73	3012.53	11.9594	11.0756	10.9881	11.0756	11.3394	11.0717	11.0662	11.3077
ASMM10P039381	0.937547	0.958786	1.01378	up	protein_coding	NM_029701	CCDS57621.1	Spcs3	RefSeq	3482	chr8	-	54520432	54529998		chr8:54520606-54523395	CTTACTGCGAGACTGCCAATGCTTCAAAGATGTATGTTTGAAAAAGTTCTTTCATAGTTT	76687	Mm.86437	GO:0003674|GO:0005783|GO:0008150	signal peptidase complex subunit 3 homolog (S. cerevisiae)	15836.2	15894.3	13.7912	13.7714	29027.9	14287.5	3644.91	16384.5	16842.9	11344.8	17206.8	18182.8	14.3128	13.8094	13.1813	13.8612	13.8621	13.5874	13.7685	13.8677
ASMM10P015594	0.0165057	0.0799498	3.36303	up	protein_coding	NM_007865	CCDS37452.1	Dll1	RefSeq	3444	chr17	-	15367353	15375823		chr17:15368404-15369165	CAGGGATACACACAGCAAACGTGACACCAAGTGCCAGTCACAGAGCTCTGCAGGAGAAGA	13388	Mm.4875	GO:0001701|GO:0001756|GO:0001757|GO:0001947|GO:0005112|GO:0005112|GO:0005509|GO:0005515|GO:0005886|GO:0007154|GO:0007219|GO:0007219|GO:0007267|GO:0007275|GO:0007368|GO:0007386|GO:0007399|GO:0009887|GO:0009912|GO:0016020|GO:0016021|GO:0030154|GO:0031410|GO:0042472|GO:0042475|GO:0042491|GO:0045596|GO:0045608|GO:0045638|GO:0045665|GO:0045747|GO:0045944|GO:0048839|GO:0050767|GO:0061314|GO:0070986	delta-like 1 (Drosophila)	80.2217	22.6215	6.26139	4.51163	61.6978	60.0906	127.662	71.4361	26.2214	13.4857	29.6276	21.1513	5.53838	5.82478	7.74264	5.93974	4.8277	4.17349	4.8038	4.2415
ASMM10P033751	0.195858	0.338721	1.32347	up	protein_coding	NM_001104637	CCDS51900.1	Vmn2r22	RefSeq	2562	chr6	-	123609757	123650635		chr6:123650465-123650635	GAGGATTCTTCTCCCTTAAATTGTCAGGTAGACACAGCAAAAATAAATTTACTTCTGGAA	546913	Mm.469875	GO:0003674|GO:0004871|GO:0004930|GO:0005575|GO:0005886|GO:0007165|GO:0007186|GO:0008150|GO:0016020|GO:0016021	vomeronasal 2, receptor 22	92.3582	71.6672	6.53146	6.12713	78.9246	98.7209	86.6655	105.122	57.5375	49.6337	98.1446	81.3531	5.89875	6.56927	7.13411	6.5237	5.94261	5.96209	6.44158	6.16224
ASMM10P005574	0.616537	0.723566	1.05888	up	protein_coding	NM_001166371	CCDS51823.1	Zfml	RefSeq	4410	chr6	+	83914352	83986871		chr6:83979914+83981683	CATTTGGCAGCTAAAACGCCAATGAAGAGAGTTAGAATTGGGAAATCATCACCCTCACAA	18139	Mm.132392	GO:0000166|GO:0003676|GO:0003677|GO:0003723|GO:0005634|GO:0006351|GO:0006355|GO:0008270|GO:0043231|GO:0046872	zinc finger, matrin-like	357.407	351.092	8.4362	8.35367	541.477	334.749	188.422	364.98	386.831	227.824	455.141	334.574	8.67782	8.35844	8.37171	8.33685	8.62025	8.10736	8.54721	8.13987
ASMM10P003124	0.508007	0.632136	1.117	up	protein_coding	NM_133910	CCDS19240.2	Tbc1d14	RefSeq	4602	chr5	-	36490603	36582397	ENSMUST00000156658	chr5:36572002-36582354	AGCCGACCAGTTTCTTCTGGGACCAAGATGACTGATGGAAACCTTTCCACCTCGATGAAT	100855	Mm.486203	GO:0005096|GO:0005097|GO:0005776|GO:0005794|GO:0010507|GO:0019901|GO:0032313|GO:2000785	TBC1 domain family, member 14	32.1818	26.412	4.89813	4.73851	44.7097	28.0889	21.9922	33.9364	18.1266	28.4386	23.631	35.4517	5.07099	4.67823	5.01978	4.82352	4.29398	5.18362	4.49007	4.98635
ASMM10P045373	0.190123	0.33324	1.77579	up	protein_coding	NM_029536	CCDS30291.1	Gpr165	RefSeq	3194	chrX	+	96713467	96719388		chrX:96719286+96719388	TATTGTGCTGTTATACTTTAACCTAACGTTCTATCCTCCTGAAGAAAGCACTTCCCCACC	76206	Mm.256065	GO:0003674|GO:0004871|GO:0004930|GO:0005575|GO:0005886|GO:0007165|GO:0007186|GO:0008150|GO:0016020|GO:0016021	G protein-coupled receptor 165	108.512	57.3755	6.63143	5.80296	43.0805	139.497	99.1336	152.336	44.0212	40.4873	83.6091	61.3842	5.01774	7.08484	7.35008	7.07305	5.55242	5.67589	6.21956	5.76399
ASMM10P053991	0.441124	0.573136	1.1332	up	protein_coding	NM_020558	CCDS24451.1	C1d	RefSeq	2957	chr11	+	17257617	17269176		chr11:17266600+17266660	GAGGTGCTGCTTCGAGATTTGTCAAGAACGCACTCTGGGAACCCAAAGCAAAAAGCACAC	57316	Mm.287982	GO:0000460|GO:0003677|GO:0003714|GO:0003723|GO:0005515|GO:0005634|GO:0005730|GO:0005737|GO:0005739|GO:0006351|GO:0006355|GO:0006364|GO:0006915|GO:0016922|GO:0017053|GO:0045892	C1D nuclear receptor co-repressor	4120.69	3716.15	11.8828	11.7024	7155.56	3747.82	1295.78	4283.61	3707.88	2931.95	5271.09	2953.66	12.291	11.8198	11.5493	11.8712	11.7764	11.7147	12.0355	11.2831
ASMM10P055134	0.0221551	0.0929023	1.95585	up	protein_coding	NM_139308	CCDS16698.2	Stard7	RefSeq	3118	chr2	+	127270228	127298934		chr2:127270523+127270583	CCCCCAGCCCTTCCTCTCCGGGGCCCCGCGGCAGGCGCGGGAATCCACAGAGGCCGACAT	99138	Mm.41271	GO:0003674|GO:0005575|GO:0005739|GO:0008150|GO:0008289	START domain containing 7	5310.22	2986.17	12.2921	11.3243	6312.8	6212.52	1569.2	7146.35	2737.87	1890.01	2324.53	4992.25	12.1048	12.5735	11.8578	12.6323	11.3477	11.0866	10.8399	12.023
ASMM10P007120	0.673569	0.768264	1.01755	up	protein_coding	NM_010914	CCDS48654.1	Nfyb	RefSeq	2552	chr10	-	82748699	82764141		chr10:82750398-82750737	TTACCAACAGATTTCTGGTGTCCAGCAAATTCAGTTTTCATGATCGGAAGGACGGACGGA	18045	Mm.245998	GO:0003677|GO:0003677|GO:0003700|GO:0005622|GO:0005634|GO:0005634|GO:0005667|GO:0006351|GO:0006355|GO:0016602|GO:0043565|GO:0045893|GO:0046982|GO:0070491	nuclear transcription factor-Y beta	1286.91	1348.63	10.3085	10.2834	1888.99	1257.75	590.548	1410.35	1303.71	1125.07	1620.82	1344.93	10.3823	10.2724	10.2914	10.288	10.3088	10.3582	10.3331	10.1336
ASMM10P008777	0.00449432	0.0421257	1.28199	up	protein_coding	NM_138596	CCDS26625.1	Med10	RefSeq	862	chr13	+	69809881	69816094		chr13:69813808+69815590	CGACACAATGAAGAAATTTAAAAGCCTACTGATTCAGGAACTTTCTAAAGTGTTTCCAGA	28077	Mm.491490	GO:0001104|GO:0003674|GO:0005634|GO:0006351|GO:0006355|GO:0006357|GO:0016592|GO:0019827|GO:0045944	mediator complex subunit 10	1003.8	826.211	9.94744	9.58906	1474.09	971.351	471.739	1098.01	792.637	689.235	1027.8	795.175	10.0393	9.90551	9.90976	9.93521	9.61087	9.66325	9.70945	9.37265
ASMM10P025814	0.261058	0.405361	1.3145	up	protein_coding	NM_178386	CCDS17326.1	Slc25a31	RefSeq	2110	chr3	+	40708870	40726094		chr3:40722691+40722751	ACCTGTTCTGGAATACTCTCCTATCCCTTTGACACAGTTAGAAGACGTATGATGATGCAG	73333	Mm.78691	GO:0005215|GO:0005739|GO:0005739|GO:0005743|GO:0005929|GO:0006810|GO:0016020|GO:0016021|GO:0042995|GO:0055085	solute carrier family 25 (mitochondrial carrier; adenine nucleotide translocator), member 31	218.781	168.368	7.72826	7.33375	142.984	284.009	144.778	303.354	145.304	129.749	198.304	200.115	6.78747	8.11393	7.9463	8.06535	7.24349	7.2929	7.39454	7.40409
ASMM10P046167	0.11322	0.239963	1.15136	up	protein_coding	NM_008600	CCDS24265.1	Mip	RefSeq	2143	chr10	+	128225837	128231811		chr10:128227633+128227713	TGTATTACACTGGTGCGGGGATGAACCCAGCCCGCTCCTTTGCTCCTGCCATCCTCACCC	17339	Mm.31625	GO:0002088|GO:0005212|GO:0005215|GO:0005515|GO:0005886|GO:0005921|GO:0006810|GO:0006833|GO:0006833|GO:0007154|GO:0007601|GO:0015250|GO:0015250|GO:0015267|GO:0015722|GO:0016020|GO:0016021|GO:0030054|GO:0043231|GO:0046691|GO:0050896|GO:0055085	major intrinsic protein of eye lens fiber	318.933	291.489	8.33142	8.12808	391.439	313.931	201.017	369.345	254.679	269.461	287.332	354.484	8.23504	8.26393	8.47188	8.35484	8.03818	8.33914	7.90889	8.22612
[truncated: 8,605 more rows]

## Sheet: down_SAMP8_vs_SAMR1
# Fold Change cut-off: 1.0 # P-value cut-off: 1.0 # Condition pairs: SAMP8 vs SAMR1 # Column A: ProbeName it represents probe name. # Column B: P-value, P-value calculated from unpaired t-test. # Column C: FDR, FDR is calculated from Benjamini Hochberg FDR. # Column D: Fold Change, the absolute ratio (no log scale) of normalized intensities between two conditions. # Column E: Regulation, it depic…
[truncated: 8,616 more rows]
