# Supplementary material for: Aberrant Expression Profiles of lncRNAs and Their Associated Nearby Coding Genes in the Hippocampus of the SAMP8 Mouse Model with AD
Source: Mol Ther Nucleic Acids. 2020 Feb 19;20:140–54. doi: 10.1016/j.omtn.2020.02.008 (PMC7066064; doi:10.1016/j.omtn.2020.02.008)
Supplement: Table S5. mRNA Expression Profiling Data [file mmc6.xls]

## Sheet: All Targets Value - mRNAs
All Targets Value (Entities where at least 4 out of 8 samples have flags in Present or Marginal) # Column A: ProbeName, it represents the probe name. # Column B ~ I: Raw Intensity of each sample. # Column J ~ Q: log2 value of Normalized Intensity of each sample. # Column R ~ Y: Flags, flags are attributes that denote the quality of the entities (auto-flagging by GeneSpring GX v12.1 software). # C…
	Raw Intensity								Normalized Intensity								Flags								Annotations
ProbeName	[Con1H](raw)	[Con2H](raw)	[Con3H](raw)	[Con4H](raw)	[Mod1H](raw)	[Mod2H](raw)	[Mod3H](raw)	[Mod4H](raw)	[Con1H](normalized)	[Con2H](normalized)	[Con3H](normalized)	[Con4H](normalized)	[Mod1H](normalized)	[Mod2H](normalized)	[Mod3H](normalized)	[Mod4H](normalized)	Con1H	Con2H	Con3H	Con4H	Mod1H	Mod2H	Mod3H	Mod4H	type	seqname	ccdsID	GeneSymbol	source	RNAlength	chrom	strand	txStart	txEnd	Xhyb	probeCoordinates	Sequence	EntrezID	unigene	GOaccession	description
ASMM10P018977	50.9493	29.5916	48.5139	75.2185	105.289	45.5176	26.9019	41.3565	5.76153	5.23851	5.47954	6.05468	6.32299	5.4182	5.31876	5.12646	P	M	M	P	M	M	P	M	protein_coding	NM_001037634	CCDS29606.1	Oosp2	RefSeq	673	chr19	-	11647283	11660559		chr19:11651491-11651659	ATACACGCACATCAATATGATTTCATATACCCTGTTTCTCACTGTGGCATCAGGACAAAG	225922	Mm.26881	GO:0003674|GO:0005575|GO:0005576|GO:0008150	oocyte secreted protein 2
ASMM10P011782	8665.49	7215.39	8775.52	6287.84	8726.04	4063.16	606.318	3942.87	12.9319	12.9456	12.7732	12.3561	12.5884	11.9419	10.3282	11.7501	P	P	P	P	M	M	P	M	protein_coding	NM_133653	CCDS26959.1	Mat1a	RefSeq	3486	chr14	+	41105032	41124428		chr14:41105196+41105260	AATCTCACTTAGACCACAGACTTGCCACTTGAGACATCAGAGCTGAAGGCTGAAATTCCT	11720	Mm.14064	GO:0000166|GO:0000287|GO:0004478|GO:0004478|GO:0005524|GO:0005829|GO:0006556|GO:0006730|GO:0016363|GO:0016597|GO:0016740|GO:0042802|GO:0042803|GO:0043531|GO:0046872|GO:0046983|GO:0051260|GO:0051262|GO:0051289	methionine adenosyltransferase I, alpha
ASMM10P004785	102.762	67.1025	136.351	117.969	98.3208	84.3149	52.5483	87.8683	6.74427	6.37325	6.88713	6.67266	6.22324	6.33367	6.35103	6.25505	P	P	P	P	M	M	P	M	protein_coding	NM_001110337	CCDS48978.1	Gprc5c	RefSeq	3977	chr11	+	114851531	114872617		chr11:114868637+114870320	CAAAAGACGGCAAGATCTCTCAGGATCAGTCCCCGACTAATAAAACAAGATGGTAGATGC	70355	Mm.242413	GO:0003674|GO:0004871|GO:0004930|GO:0005118|GO:0005739|GO:0005886|GO:0007165|GO:0007186|GO:0007601|GO:0008150|GO:0016020|GO:0016021	G protein-coupled receptor, family C, group 5, member C
ASMM10P014506	74.2331	91.1346	133.173	84.5936	468.038	142.849	98.8586	142.197	6.29407	6.79435	6.85629	6.21369	8.47639	7.12106	7.34509	6.96863	P	M	P	P	M	M	P	M	protein_coding	NM_019631	CCDS28226.1	Tmem45a	RefSeq	2698	chr16	-	56805160	56886163		chr16:56811568-56811671	CAAAATAAAATGTTTCTCTCAATGTGCTTTTGCTGGCATTATGCATCAATCCTTATCCTC	56277	Mm.262328	GO:0003674|GO:0005887|GO:0008150|GO:0016020|GO:0016021	transmembrane protein 45a
ASMM10P017270	141.629	49.9473	93.1547	66.8616	134.106	99.3963	56.1061	106.92	7.2059	5.96977	6.37207	5.8813	6.69505	6.57805	6.45648	6.54788	P	M	P	P	M	M	P	P	protein_coding	NM_008690	CCDS28811.1	Nfkbie	RefSeq	2422	chr17	+	45555715	45563168		chr17:45560568+45560647	ATCCACTCTGTGTGAGGCCGGTGCCGACTCTCTGCTGCTGAATGTAGAAGATGAGACACC	18037	Mm.57043	GO:0005515|GO:0005737|GO:0005794|GO:0042942|GO:0045892|GO:0048471	nuclear factor of kappa light polypeptide gene enhancer in B cells inhibitor, epsilon
ASMM10P026608	6284.05	3707.57	5014.81	5847.88	10089	8102.12	3921.08	8900.64	12.4956	12.0355	11.962	12.2463	12.7814	12.9566	13.2844	12.9523	P	M	P	P	M	P	P	P	protein_coding	NM_009740	CCDS17897.1	Bcl10	RefSeq	1760	chr3	+	145924377	145934283		chr3:145934096+145934283	CCACCAGCTCCATCCGTGTTCTTACTGCTTTACAAAGTTTGACTAACTTTACACATTTTA	12042	Mm.239141	GO:0001772|GO:0001783|GO:0001783|GO:0001843|GO:0002020|GO:0002906|GO:0003713|GO:0005515|GO:0005634|GO:0005737|GO:0005737|GO:0005737|GO:0005764|GO:0005829|GO:0005829|GO:0005881|GO:0006915|GO:0006919|GO:0006921|GO:0006968|GO:0007249|GO:0007249|GO:0007257|GO:0008022|GO:0008134|GO:0008219|GO:0008656|GO:0009620|GO:0016020|GO:0016064|GO:0019209|GO:0019899|GO:0019900|GO:0019901|GO:0031398|GO:0031625|GO:…	B cell leukemia/lymphoma 10
ASMM10P044307	817.09	519.667	718.546	785.606	753.09	330.162	39.681	368.547	9.65535	9.27229	9.20567	9.35283	9.12383	8.33669	5.91934	8.35145	P	P	P	P	M	P	P	P	protein_coding	NM_009592	CCDS53167.1	Abcb7	RefSeq	5759	chrX	-	104280564	104413846		chrX:104280600-104284258	GTGGAAATCACTTTTCTGCAATGTTCATGGAAGCTGATTTTTGTACCTTATACACTTGAA	11306	Mm.426128	GO:0000166|GO:0005524|GO:0005737|GO:0005739|GO:0005739|GO:0005743|GO:0005743|GO:0006810|GO:0006879|GO:0016020|GO:0016021|GO:0016887|GO:0017111|GO:0042626|GO:0055085	ATP-binding cassette, sub-family B (MDR/TAP), member 7
ASMM10P004189	141.865	84.636	135.379	245.575	122.018	92.2987	74.1368	100.544	7.20769	6.69025	6.87633	7.71382	6.55422	6.46967	6.89079	6.45732	P	M	P	P	M	P	P	P	protein_coding	NM_001025613	CCDS17629.1	Otud7b	RefSeq	8101	chr3	+	96104526	96161129		chr3:96108773+96136473	AAAGCTTGTGGTCAGAGCCTGGATTTGGATCTATGTTCTGCTCACATCCTGCTGCCTGAG	229603	Mm.272336	GO:0002385|GO:0003677|GO:0004221|GO:0004221|GO:0004843|GO:0005515|GO:0005634|GO:0005737|GO:0005737|GO:0006508|GO:0008233|GO:0008234|GO:0008270|GO:0015630|GO:0016579|GO:0016787|GO:0035871|GO:0043124|GO:0043124|GO:0046872|GO:0070530|GO:0070536|GO:0071108	OTU domain containing 7B
ASMM10P006928	26.6487	14.6648	28.2126	31.2698	47.5844	26.3728	29.6776	38.9657	4.85347	4.28946	4.73724	4.80812	5.16201	4.58361	5.46463	5.0389	P	A	P	P	M	P	P	P	protein_coding	NM_009726	CCDS41097.1	Atp7a	RefSeq	8143	chrX	+	106027275	106128160		chrX:106086795+106088337	ATTGAAGACATGGGATTTGATGCTGCCTTGCCAGACATGAAAGAGCCACTGGTAGTGATA	11977	Mm.254297	GO:0000166|GO:0001568|GO:0001836|GO:0001974|GO:0002082|GO:0004008|GO:0005375|GO:0005507|GO:0005515|GO:0005524|GO:0005770|GO:0005783|GO:0005794|GO:0005794|GO:0005802|GO:0005802|GO:0005886|GO:0005886|GO:0006200|GO:0006568|GO:0006570|GO:0006584|GO:0006810|GO:0006811|GO:0006812|GO:0006825|GO:0006825|GO:0006825|GO:0006878|GO:0006878|GO:0006878|GO:0007005|GO:0007626|GO:0010273|GO:0010468|GO:0015677|GO:…	ATPase, Cu++ transporting, alpha polypeptide
ASMM10P004490	33.8525	24.6385	114.889	11.7943	332.482	139.502	138.632	159.012	5.18222	4.98539	6.6656	3.36272	7.99715	7.08495	7.87807	7.13516	P	M	P	A	M	P	P	P	protein_coding	NM_001077192	CCDS38060.1	Abi1	RefSeq	3399	chr2	-	22939988	23040240	NM_001077193, NM_007380, NM_145994	chr2:22962488-22971082	ACCTATCGACTATACAGTTCTGGATGATGTGGGCCATGGAGTTAAGCACGGAAATAACCA	11308	Mm.205647	GO:0001756|GO:0005515|GO:0005622|GO:0005634|GO:0005737|GO:0005856|GO:0006928|GO:0009987|GO:0009987|GO:0018108|GO:0030027|GO:0030027|GO:0030027|GO:0030054|GO:0030175|GO:0030296|GO:0031252|GO:0035855|GO:0042995|GO:0043005|GO:0045202|GO:0061098|GO:0072673	abl-interactor 1
ASMM10P029080	100.684	70.9841	82.0796	138.077	138.151	85.7784	86.8319	93.1927	6.71062	6.44927	6.19532	6.88805	6.73631	6.35913	7.13783	6.34644	P	P	P	P	M	M	P	P	protein_coding	NM_001161609	CCDS51227.1	Gm13285	RefSeq	549	chr4	+	88803253	88803802	NM_001085528, NM_001085531, NM_001085532, NM_001085533, NM_001098840, NM_001098841, NM_001161608, NM_001243150, NM_001243155, NM_001243166, NM_001243167, NM_197889	chr4:88803742+88803802	GTCCAATTGCAAGTGGACCTTCCAGCTTTCCCACTGTCTGCGAGAAGAGGCCCAAGATGA	545654	Mm.478784	GO:0003674|GO:0005575|GO:0008150	predicted gene 13285
ASMM10P041327	182.165	191.939	196.106	195.432	945.441	263.949	141.624	316.81	7.56012	7.85425	7.3795	7.37117	9.43037	8.0066	7.90773	8.13503	P	P	M	P	M	M	P	P	protein_coding	NM_001024139	CCDS22945.1	Adamts15	RefSeq	5946	chr9	-	30899154	30922452		chr9:30899168-30902789	AGCTGGCTGCTGAGGTGACAGCGACCTCCTCCTAATAAAGTAGGATATATTTAAAACTTG	235130	Mm.65867	GO:0004222|GO:0005576|GO:0005578|GO:0006508|GO:0008233|GO:0008237|GO:0008270|GO:0016787|GO:0031012|GO:0046872	a disintegrin-like and metallopeptidase (reprolysin type) with thrombospondin type 1 motif, 15
ASMM10P010960	272.08	237.331	353.696	450.38	177.393	264.651	152.058	298.13	8.12668	8.16137	8.19434	8.55729	7.10781	8.01024	8.02596	8.0414	P	P	P	P	M	M	P	P	protein_coding	NM_001170853	CCDS48452.1	Mndal	RefSeq	1930	chr1	-	173857219	173880187		chr1:173871420-173871545	CTTTAGGAACTGATATAAAAAAGGATGAAGATTGCCTCCAGACTCCTCCTAAGCCTCCAC	100040462	Mm.463437	GO:0003674|GO:0005634|GO:0030308|GO:0040008	myeloid nuclear differentiation antigen like
ASMM10P020560	165.465	124.795	140.88	218.387	229.124	114.351	40.7317	123.337	7.42494	7.2382	6.92831	7.53439	7.47385	6.78651	5.95441	6.75609	P	P	P	P	M	M	P	P	protein_coding	NM_001177313	CCDS50582.1	Orc4	RefSeq	1397	chr2	-	48931746	48949267		chr2:48932066-48932597	TTCATGAAAGAGGCAGTTGTATTACAATCTCATTCCAATCACGGCTATTGTGATTATCAT	26428	Mm.291059	GO:0000166|GO:0000808|GO:0003677|GO:0003688|GO:0005524|GO:0005634|GO:0005664|GO:0006260|GO:0006270|GO:0017111	origin recognition complex, subunit 4
ASMM10P015098	1110.11	850.128	1723.89	1327.68	1691.99	865.668	532.953	981.774	10.1025	9.9584	10.4263	10.1128	10.2217	9.73486	10.1193	9.76895	M	P	M	P	M	M	P	P	protein_coding	NM_080557	CCDS28129.1	Snx4	RefSeq	2442	chr16	+	33251455	33299562		chr16:33294681+33294755	AAGAACAAAAGAACCGGGACCTAAAGGAAGCTCTCATCAGCTATGCTGTCATGCAGATCA	69150	Mm.28196	GO:0005737|GO:0005768|GO:0005868|GO:0006810|GO:0007154|GO:0008289|GO:0015031|GO:0016020|GO:0031901|GO:0032456|GO:0035091	sorting nexin 4
ASMM10P011817	73.726	79.2024	83.3575	111.046	82.0506	72.0203	57.3004	74.59	6.28531	6.59974	6.21606	6.58517	5.95814	6.09807	6.48932	6.00472	P	P	M	P	M	M	P	P	protein_coding	NM_027518	CCDS49464.1	Gpr137c	RefSeq	2444	chr14	+	45219716	45280976		chr14:45246422+45246516	CGATAGCCTGTTTATTCTCTGTGCCATCTCTTTAGTTAGCTACATATGCAAAATTACAAA	70713	Mm.343793	GO:0003674|GO:0005575|GO:0008150	G protein-coupled receptor 137C
ASMM10P028099	456.593	445.926	782.362	237.623	729.205	402.165	300.604	481.334	8.84787	9.06462	9.32046	7.65935	9.08566	8.63179	9.16056	8.74602	P	P	P	P	P	M	P	M	protein_coding	NM_026880	CCDS18825.1	Pink1	RefSeq	2367	chr4	-	138313409	138326296		chr4:138317321-138317468	TTCAGCAGGGCATTGCCCATCGGGATCTCAAGTCCGACAACATCCTTGTGGAGTGGGACT	68943	Mm.18539	GO:0000166|GO:0000287|GO:0000287|GO:0000422|GO:0004672|GO:0004674|GO:0004674|GO:0005524|GO:0005524|GO:0005737|GO:0005739|GO:0005739|GO:0005741|GO:0005743|GO:0005829|GO:0006468|GO:0006468|GO:0006914|GO:0006950|GO:0007243|GO:0007243|GO:0010857|GO:0016020|GO:0016021|GO:0016301|GO:0016301|GO:0016310|GO:0016740|GO:0016772|GO:0018105|GO:0031396|GO:0031625|GO:0032226|GO:0033603|GO:0033605|GO:0043123|GO:…	PTEN induced putative kinase 1
ASMM10P008894	29.7489	21.8661	26.9815	39.1035	38.3035	54.8059	27.8659	59.9609	5.00265	4.82739	4.67995	5.13041	4.84379	5.69064	5.36592	5.68309	P	P	P	P	P	M	P	M	protein_coding	NM_145545	CCDS38657.1	Gbp7	RefSeq	5548	chr3	+	142530341	142550083		chr3:142530439+142534498	ATCCGGTGCAGGCTGACTTTTTGGGGTTTGCAGGTTACCATGGCATCTGGTCCCAACATG	229900	Mm.45740	GO:0003674|GO:0020005|GO:0031410|GO:0042832|GO:0042832|GO:0050830|GO:0051856|GO:0071346	guanylate binding protein 7
ASMM10P046414	1337.66	626.64	964.643	1101.65	2602.64	714.097	189.375	809.083	10.3443	9.53402	9.61863	9.84676	10.8371	9.45229	8.38149	9.48454	M	P	P	P	P	M	P	M	protein_coding	NM_183027	CCDS35628.1	Ap1s3	RefSeq	2892	chr1	-	79606875	79671972		chr1:79606978-79608844	GGGGAACAGCTTACATGGCTTTTAGTGGAAAACCATTATGTGTGTTTTCTTTATTATCAT	252903	Mm.32409	GO:0003674|GO:0005794|GO:0005905|GO:0006810|GO:0006886|GO:0006897|GO:0008565|GO:0015031|GO:0016020|GO:0016192|GO:0030117|GO:0031410	adaptor-related protein complex AP-1, sigma 3
ASMM10P040606	81.2216	95.5551	89.9126	55.6604	144.677	72.5165	38.5022	66.3869	6.41592	6.86113	6.32283	5.62997	6.8073	6.10677	5.87093	5.82767	M	P	P	P	P	M	P	M	protein_coding	NM_001164374	CCDS48570.1	Gm17455	RefSeq	872	chr10	+	60399725	60403558		chr10:60403498+60403558	CTCTGAAGGCCCCTAATTCTGCTTGTTAACAGACCATTGAATCAAAAGATGAATACCCAA	100302688	Mm.444135		predicted gene, 17455
ASMM10P049069	94.3619	36.7551	86.2357	21.0052	1928.09	1136.49	452.517	1259.38	6.62389	5.53838	6.26318	4.22987	10.4106	10.1261	9.83981	10.1265	M	P	P	P	P	M	P	M	protein_coding	NM_011408	CCDS25156.1	Slfn2	RefSeq	1684	chr11	+	83065111	83070678		chr11:83070294+83070678	GAATGGGTGAAACTCCAGATGAATGCCCCATCAGGTTGAAGGGGGATTAATAATCTGTAT	20556	Mm.278689	GO:0008285	schlafen 2
ASMM10P021712	183.655	127.795	180.373	181.751	2297.88	202.097	41.9777	231.49	7.57322	7.27166	7.26808	7.26314	10.6623	7.6219	5.99939	7.68065	M	P	P	P	P	M	P	M	protein_coding	NM_080575	CCDS16859.1	Acss1	RefSeq	3594	chr2	-	150618110	150668240		chr2:150618146-150619792	GCCTAGGTTTCTAGGTTACTGATAGAAGCTCTCGGAATGATTTATAGAAATATCCAAATA	68738	Mm.7044	GO:0000166|GO:0003824|GO:0003987|GO:0003987|GO:0005524|GO:0005739|GO:0005739|GO:0005759|GO:0005759|GO:0006085|GO:0006085|GO:0008152|GO:0016208|GO:0016874|GO:0019413|GO:0019427|GO:0019542	acyl-CoA synthetase short-chain family member 1
ASMM10P054720	113.245	31.0727	70.2503	42.4068	92.0474	60.0335	33.8729	73.498	6.88442	5.3031	5.9883	5.24737	6.12206	5.82351	5.66926	5.98487	M	P	P	P	P	M	P	M	protein_coding	NM_008199		H2-Bl	RefSeq	1164	chr17	-	36080188	36084249		chr17:36084203-36084249	AGATGCCCTGTATTCCAAATGGGGCAATGGCGCAGCGAACGCTGTTCCTGCTGCTGGCGG	14963	Mm.477808	GO:0002474|GO:0005102|GO:0005102|GO:0005737|GO:0005886|GO:0009986|GO:0016021|GO:0030881|GO:0042270|GO:0042277|GO:0042605|GO:0046982	histocompatibility 2, blastocyst
ASMM10P048087	119.065	107.924	180.626	376.951	73.4409	55.7232	97.1519	65.909	6.95405	7.0289	7.26987	8.31621	5.79937	5.7142	7.31499	5.8172	M	P	P	P	P	M	P	M	protein_coding	NM_145216	CCDS24394.1	Rasl10a	RefSeq	1108	chr11	+	5058127	5060383		chr11:5058351+5058524	GTAAGACCGCCATCATCCGCCAATTCTTGTTTGGTGACTATCCTGAGCGCCACCGACCCA	75668	Mm.374836	GO:0000166|GO:0003924|GO:0005525|GO:0005575|GO:0005634|GO:0005886|GO:0006184|GO:0007165|GO:0007264|GO:0008150|GO:0016020	RAS-like, family 10, member A
ASMM10P035272	24.6634	26.9517	39.9526	40.8326	53.2605	33.595	17.1385	38.5902	4.74275	5.10542	5.21085	5.19313	5.32425	4.95341	4.64583	5.02478	M	P	P	P	P	M	A	M	protein_coding	NM_207683		Pik3c2g	RefSeq	6358	chr6	+	139715858	139969283		chr6:139730366+139730484	AAGCATTTTCGTTTTCCTGCTGGCTCACATATGCTGGGAAGAAGCTGTGCCAAGTGAAAA	18705	Mm.333471	GO:0000166|GO:0005524|GO:0005635|GO:0005794|GO:0005886|GO:0005886|GO:0005942|GO:0006935|GO:0007154|GO:0016020|GO:0016301|GO:0016303|GO:0016310|GO:0016740|GO:0016772|GO:0016773|GO:0035005|GO:0035005|GO:0035091|GO:0046854|GO:0048015	phosphatidylinositol 3-kinase, C2 domain containing, gamma polypeptide
ASMM10P005118	125.667	110.369	215.019	75.8654	848.274	263.878	248.611	304.524	7.03356	7.06413	7.51092	6.0643	9.28382	8.00592	8.8307	8.0713	M	P	P	P	P	P	P	P	protein_coding	NM_012015	CCDS26557.1	H2afy	RefSeq	1978	chr13	-	56073621	56135550	NM_001159513	chr13:56089813-56096123	TTCCTCGGCCAGAAGCTGAACCTTATTCACAGTGAAATCAGTAATTTAGCCGGCTTTGAG	26914	Mm.283802	GO:0000786|GO:0000793|GO:0001740|GO:0003677|GO:0003682|GO:0005634|GO:0005694|GO:0005813|GO:0006334|GO:0007549|GO:0016568|GO:0046982	H2A histone family, member Y
ASMM10P044878	41.1838	54.6448	40.9602	56.9938	68.3219	33.6408	28.7895	42.1346	5.45698	6.09565	5.24452	5.66209	5.69133	4.95524	5.41662	5.15268	M	M	P	P	P	M	P	M	protein_coding	ENSMUST00000050434	CCDS40877.1	Nyx	Ensembl	5183	chrX	+	13466109	13489313		chrX:13468154+13468214	AGTGGCTCTAAGCCACCAGGTGCAAGGAAGGCCAAGGGATGCTGATCCTGCTTCTTCATG	236690	Mm.90233	GO:0005576|GO:0005578|GO:0005622|GO:0007601|GO:0050896	nyctalopin
ASMM10P055481	138.975	185.758	136.651	125.034	211.562	122.439	61.344	140.014	7.17474	7.80771	6.88892	6.75481	7.3633	6.89271	6.5896	6.94507	M	M	P	P	P	M	P	M	protein_coding	NM_001163768	CCDS51246.1	Tctex1d1	RefSeq	1904	chr4	+	102991794	103005594		chr4:102991797+102991857	TGGGGTAGAATGTTGTAGCTCACTAGTCCCACTTGGTTTTTGCTGAGCTGGGTTGAATTA	67344	Mm.111346	GO:0003674|GO:0005575|GO:0008150	Tctex1 domain containing 1
ASMM10P041660	142721	159821	154465	169201	131754	50540.9	2319.38	56622.2	16.878	17.196	17.0591	17.3026	16.4875	15.7818	12.4625	15.7747	M	P	P	P	P	M	P	M	protein_coding	NM_009993	CCDS23229.1	Cyp1a2	RefSeq	1892	chr9	-	57676936	57683655		chr9:57677017-57677522	ACTCATTAGGACTTATGATTTAAGATTCCTCCTACCCTGTCTTGCTTGCCGCACCTCATG	13077	Mm.15537	GO:0004497|GO:0005506|GO:0005783|GO:0006706|GO:0006725|GO:0006778|GO:0009403|GO:0009404|GO:0009791|GO:0009820|GO:0010468|GO:0016020|GO:0016098|GO:0016491|GO:0016705|GO:0016712|GO:0016712|GO:0017144|GO:0017144|GO:0018894|GO:0019899|GO:0020037|GO:0030324|GO:0032451|GO:0032787|GO:0034875|GO:0042737|GO:0042738|GO:0043231|GO:0045333|GO:0046483|GO:0046872|GO:0050665|GO:0055114|GO:0055114|GO:0070330|GO:…	cytochrome P450, family 1, subfamily a, polypeptide 2
ASMM10P032995	155.317	104.926	133.254	266.216	73.4204	88.2441	23.3441	105.53	7.33426	6.98723	6.85718	7.81665	5.79879	6.4019	5.11416	6.52918	M	M	P	P	P	M	P	M	protein_coding	NM_172892	CCDS20000.1	Slc13a4	RefSeq	3426	chr6	-	35267952	35308126		chr6:35267971-35268968	TGCCTTGGGTTCTTTACAATGTATTAAACTCTAACTGCTCAATAAATGTCTCTGATGACT	243755	Mm.23666	GO:0003674|GO:0005575|GO:0008150	solute carrier family 13 (sodium/sulfate symporters), member 4
ASMM10P000329	5	12.067	21.9154	21.6986	32.2208	24.8196	21.6764	34.453	2.3474	4.02456	4.3895	4.28059	4.599	4.49436	4.99897	4.84586	A	A	P	P	P	M	P	M	protein_coding	ENSMUST00000072600	CCDS17652.1	Gja5	Ensembl	3109	chr3	+	97032415	97053634		chr3:97032490+97050595	AAGGAAGCAGAAGGCTCGGCCTCGGTCTCCTACTCTTGGCAAGATGGGTGACTGGAGCTT	14613	Mm.281816	GO:0001501|GO:0001568|GO:0003071|GO:0003073|GO:0003105|GO:0003151|GO:0003161|GO:0003174|GO:0003193|GO:0003281|GO:0003283|GO:0003284|GO:0003294|GO:0005243|GO:0005886|GO:0005887|GO:0005921|GO:0005921|GO:0005922|GO:0006813|GO:0007154|GO:0010643|GO:0010644|GO:0010652|GO:0014704|GO:0016020|GO:0016021|GO:0016264|GO:0030054|GO:0030326|GO:0035050|GO:0035922|GO:0042312|GO:0042995|GO:0045776|GO:0045907|GO:…	gap junction protein, alpha 5
ASMM10P043711	55.6788	19.0438	48.3639	88.074	256.145	71.2442	41.1237	83.9912	5.89759	4.63793	5.47562	6.2683	7.63606	6.08269	5.96877	6.18193	M	A	P	P	P	M	P	M	protein_coding	NM_177353	CCDS40884.1	Slc9a7	RefSeq	2469	chrX	-	20105754	20291764		chrX:20105768-20106214	TAACTCAAGACTCAGATGGTAAAGCTGAAGTGTCTCTAAATTAAACACAAATGCAGACCT	236727	Mm.132983	GO:0005768|GO:0005794|GO:0005802|GO:0006810|GO:0006811|GO:0006812|GO:0006813|GO:0006814|GO:0006885|GO:0015297|GO:0015299|GO:0015385|GO:0015386|GO:0016020|GO:0016021|GO:0035725|GO:0055038|GO:0055085	solute carrier family 9 (sodium/hydrogen exchanger), member 7
ASMM10P008098	2159.78	2090.35	2566.85	2557.96	2931.78	1604.29	776.349	1800.92	11.0287	11.2305	10.9816	11.0829	10.991	10.6258	10.7549	10.6385	M	M	P	P	P	M	P	M	protein_coding	NM_026851	CCDS27088.1	Mrpl52	RefSeq	412	chr14	+	54426908	54429750	uc007twa.1	chr14:54427088+54427170	TGGCCAGTGGCGACTCCAGCAAGGGCTGGCTGCCAACCCTTCCGGCTATGGGCCCCTCAC	68836	Mm.248163	GO:0003674|GO:0005739|GO:0005840|GO:0008150|GO:0030529	mitochondrial ribosomal protein L52
ASMM10P040706	180.11	125.721	237.981	167.197	560.344	222.103	179.115	225.543	7.54442	7.24788	7.6454	7.14977	8.72427	7.7576	8.29435	7.64591	M	P	P	P	P	M	P	M	protein_coding	NM_019716	CCDS22497.1	Orc6	RefSeq	1663	chr8	+	85299631	85308279	NM_001163791	chr8:85305259+85305321	GAAAAAGGCAATACTTGATCGACTGTGTAAGCAGTTAGAAAAGATTGGGCAGCAGATTAA	56452	Mm.29709	GO:0000808|GO:0003674|GO:0003677|GO:0005634|GO:0005664|GO:0006260|GO:0006261	origin recognition complex, subunit 6
ASMM10P012455	48732.9	30538.8	40582.1	54859.5	40010.1	24099.3	5110.19	24327.8	15.324	14.9082	15.0144	15.5233	14.7487	14.6265	13.6269	14.4708	M	M	P	P	P	M	P	M	protein_coding	NM_172606	CCDS37054.1	March6	RefSeq	6236	chr15	-	31455898	31531037		chr15:31455912-31459279	GGTCATTTGTTGCCTTCCGAGTTAAGAGAACAGAATTGAATAAAGTGAATGTTAGTTGTA	223455	Mm.272185	GO:0004842|GO:0005783|GO:0008270|GO:0016020|GO:0016021|GO:0016874|GO:0019899|GO:0030176|GO:0031624|GO:0046872|GO:0070936	membrane-associated ring finger (C3HC4) 6
ASMM10P009011	55.8614	51.1792	162.019	37.5794	313.358	224.021	302.59	249.576	5.90115	6.00315	7.12248	5.07153	7.91437	7.77223	9.17234	7.78765	M	M	P	P	P	M	P	M	protein_coding	NM_152234	CCDS26569.1	Ubqln1	RefSeq	3609	chr13	-	58176155	58215653		chr13:58179619-58183181	TGCTGCGCAGATGCAGAACCCCGACACGCTCTCAGCGATGTCGAATCCTAGAGCCATGCA	56085	Mm.182053	GO:0000502|GO:0005102|GO:0005634|GO:0005737|GO:0005783|GO:0019215|GO:0019900|GO:0019904|GO:0031396|GO:0034976|GO:0043234|GO:0048471|GO:0071456|GO:0097194	ubiquilin 1
ASMM10P038540	51.6896	43.5996	66.8045	78.1827	41.0764	48.1263	33.5046	50.6858	5.78279	5.78495	5.9176	6.10565	4.94635	5.4963	5.65406	5.43459	M	M	P	P	P	M	P	M	protein_coding	NM_147034	CCDS21684.1	Olfr713	RefSeq	975	chr7	+	107036135	107037110		chr7:107036995+107037110	TGTTGTGACTCCCATGTTGAACCCCATCATCTATAGCCTGAGAAATAATGAGGTGAAGAG	259036	Mm.377801	GO:0004871|GO:0004930|GO:0004984|GO:0005886|GO:0007165|GO:0007186|GO:0007608|GO:0016020|GO:0016021|GO:0050896	olfactory receptor 713
ASMM10P019143	5016.52	3228.54	4772.61	4815.24	6641.54	3330.64	730.45	3794.7	12.1919	11.8475	11.8863	11.9614	12.1759	11.656	10.6543	11.6957	M	M	P	P	P	M	P	M	protein_coding	NM_026487	CCDS29752.1	Atad1	RefSeq	2813	chr19	-	32672562	32712298		chr19:32672749-32674364	TTGTTTTCAGTTGCTTGGATTGCGGATTTTGTTGTTTATAAGATTTGTGTTTGGGCAGTT	67979	Mm.27123	GO:0000166|GO:0002092|GO:0005515|GO:0005524|GO:0005739|GO:0005777|GO:0005778|GO:0005886|GO:0006200|GO:0007612|GO:0007613|GO:0016020|GO:0016787|GO:0016887|GO:0017111|GO:0030054|GO:0045202|GO:0045211|GO:0051967	ATPase family, AAA domain containing 1
ASMM10P033081	69.3731	72.5381	78.8189	95.2461	73.0845	111.942	81.8845	119.569	6.2001	6.48223	6.13938	6.37598	5.79207	6.75698	7.04374	6.70771	M	P	P	P	P	M	P	M	protein_coding	NM_028550	CCDS20041.1	1700074P13Rik	RefSeq	1647	chr6	-	40920459	40940557		chr6:40939196-40939250	AAACAGTGTTGTGATCTGAAAGTAGCCTCTCTGCAGTCTCTAACACAGCTCCCTAAATTA	73481	Mm.333010	GO:0003674|GO:0005794|GO:0008150	RIKEN cDNA 1700074P13 gene
ASMM10P053921	203.098	146.339	255.884	131.63	238.196	150.909	61.4333	179.673	7.71318	7.46397	7.75093	6.82402	7.53005	7.19991	6.59205	7.3132	M	P	P	P	P	M	P	M	protein_coding	NM_001163064		AU041133	RefSeq	2634	chr10	+	82128012	82153065		chr10:82151987+82152047	CATACTGCTAAGAAACCAAATTAATCAGTGTGGTGAAGCCTTTCCATATTGTAGTCATCT	216177	Mm.482395	GO:0003674|GO:0005575|GO:0008150|GO:0046872	expressed sequence AU041133
ASMM10P005342	25.9355	25.2281	31.5403	34.4315	66.1995	45.458	20.9459	47.048	4.81364	5.01747	4.89317	4.94312	5.64505	5.41693	4.946	5.32498	M	M	P	P	P	M	P	P	protein_coding	NM_001163481		Fkbp10	RefSeq	2616	chr11	+	100415693	100424840		chr11:100422094+100422628	AATGGGACAGACAAGATCCCTGGCTCGGCTGTGCTCATCTTCGATGTGCACGTCATCGAC	14230	Mm.3894	GO:0003755|GO:0005509|GO:0005515|GO:0005528|GO:0005783|GO:0006457|GO:0016020|GO:0016853|GO:0018208|GO:0046872	FK506 binding protein 10
ASMM10P034354	33.2479	31.1645	35.9118	131.134	23.0632	12.8348	7.56091	12.6035	5.15772	5.3075	5.06521	6.8182	4.11917	3.47521	3.4574	3.27767	M	M	P	P	A	A	A	A	protein_coding	NM_011646	CCDS20044.1	Try4	RefSeq	815	chr6	+	41302271	41305533		chr6:41305472+41305533	CATTGCTGCAAACTAAGCATCCCTTTGAAGTCATTATGTCAATAAAGTGAATATTCCCTT	22074	Mm.383263	GO:0003674|GO:0005575|GO:0006508|GO:0008150|GO:0008233|GO:0008236|GO:0016787	trypsin 4
ASMM10P010895	2816.24	2575.26	2979.27	3539.23	4537.81	2801.46	1539.07	3204.96	11.3847	11.5194	11.2074	11.5493	11.6364	11.4232	11.8235	11.4665	M	P	P	P	P	M	P	M	protein_coding	NM_011918	CCDS26941.1	Ldb3	RefSeq	5040	chr14	-	34526698	34588681	NM_001039072, NM_001039074	chr14:34555356-34555528	CACCCATGCTGCTGCCGCCTCTGCTGCAGGCCCTGCCGCAAGTCCCGTGGAGAATCCGAG	24131	Mm.29733	GO:0005080|GO:0005515|GO:0005737|GO:0005856|GO:0008270|GO:0030018|GO:0030018|GO:0042995|GO:0045214|GO:0046872|GO:0051371|GO:0051371	LIM domain binding 3
ASMM10P021218	19.6848	12.1479	28.8515	19.6426	27.9824	32.306	24.814	37.254	4.41292	4.03268	4.76582	4.13639	4.39921	4.89675	5.20159	4.9702	A	A	P	A	M	M	P	M	protein_coding	NM_008045	CCDS16504.1	Fshb	RefSeq	1622	chr2	-	107056140	107059651		chr2:107056256-107057510	CGCCTATCTATGTTCTCCTAAAGCTTTTGTTCCTTTCAAATACATCATGAGTTGAATTCT	14308	Mm.249525	GO:0001541|GO:0005179|GO:0005576|GO:0005737|GO:0042699|GO:0045670|GO:0045780|GO:0060011	follicle stimulating hormone beta
ASMM10P002166	20.3761	5	28.1921	5	138.874	32.1185	24.3659	31.7031	4.46245	2.40026	4.73569	2.32533	6.74366	4.88728	5.17497	4.71775	A	A	P	A	M	M	P	M	protein_coding	NM_024196	CCDS16880.1	Tbc1d20	RefSeq	1936	chr2	+	152293871	152312590		chr2:152310530+152311316	TTTGCAGCTGTGATCGTGCTGTACCGGGAGCAGGAAGTCCTGGACTGTGACTGTGACATG	67231	Mm.288733	GO:0003674|GO:0005096|GO:0005097|GO:0005575|GO:0008150|GO:0016020|GO:0016021|GO:0032313	TBC1 domain family, member 20
ASMM10P031487	7195.46	5881.71	8450.46	6911.96	8718.91	5612.09	1950.46	5597.76	12.6863	12.656	12.7185	12.4914	12.586	12.4157	12.2057	12.2599	P	P	P	P	M	M	P	M	protein_coding	NM_011188	CCDS19108.1	Psmc2	RefSeq	1782	chr5	+	21785282	21803784		chr5:21803380+21803462	TTTAAGATTCACGCTCGCTCAATGAGTGTGGAAAGAGACATTCGATTTGAGCTGTTGGCC	19181	Mm.2462	GO:0000166|GO:0000502|GO:0000932|GO:0005515|GO:0005524|GO:0005634|GO:0005737|GO:0005739|GO:0006200|GO:0006511|GO:0016787|GO:0016887|GO:0017025|GO:0017111|GO:0022624|GO:0030163	proteasome (prosome, macropain) 26S subunit, ATPase 2
ASMM10P011088	2780.23	2084.93	6047.64	3513.66	3064.29	6169.25	4751.81	5645	11.3681	11.2282	12.2446	11.5408	11.0513	12.5679	13.5499	12.2745	P	P	P	P	M	M	P	M	protein_coding	NM_010112	CCDS36925.1	Efs	RefSeq	3571	chr14	-	54916542	54926788		chr14:54916700-54917532	AGATGACAATGTAATAGTCTGAGAAACACCAGAGAGCTTCTCCCCTCACAAGTCAGGAGA	13644	Mm.236438	GO:0007155|GO:0017124|GO:0019904	embryonal Fyn-associated substrate
ASMM10P045784	1768.56	1581.57	2521.65	2518.42	2902.12	1391.37	511.054	1484.58	10.7318	10.8353	10.9531	11.0605	10.9725	10.4198	10.0477	10.3724	P	M	P	P	M	M	P	M	protein_coding	NM_019710	CCDS30473.1	Smc1a	RefSeq	3980	chrX	+	152016427	152061973		chrX:152061338+152061403	TTGTTATCTCTCTCAAGGAGGAATTCTACACCAAGGCTGAGAGCCTCATTGGAGTCTATC	24061	Mm.482095	GO:0000166|GO:0000775|GO:0000776|GO:0003682|GO:0003682|GO:0005524|GO:0005634|GO:0005694|GO:0005737|GO:0006281|GO:0006310|GO:0006974|GO:0007049|GO:0007062|GO:0007067|GO:0007093|GO:0007126|GO:0007126|GO:0019827|GO:0030893|GO:0030893|GO:0032876|GO:0036033|GO:0042770|GO:0046982|GO:0051276|GO:0051301	structural maintenance of chromosomes 1A
ASMM10P013413	328.626	208.501	331.154	859.105	130.61	93.9762	78.0693	103.928	8.38164	7.97696	8.10185	9.49116	6.65743	6.49243	6.97076	6.50592	P	M	P	P	M	M	P	P	protein_coding	NM_001256384		Rims2	RefSeq	3740	chr15	+	39659510	39684372		chr15:39659560+39659926	TGGGTGACACTTCGGACTTCCACCGTGAACAGCCGCTTCTCTTGACAGCTTTCCTCCTGA	116838	Mm.309296	GO:0005515|GO:0005623|GO:0006810|GO:0006836|GO:0006886|GO:0006887|GO:0017137|GO:0017156|GO:0017157|GO:0019904|GO:0019933|GO:0030054|GO:0030073|GO:0030073|GO:0042391|GO:0043005|GO:0043234|GO:0044325|GO:0045202|GO:0046872|GO:0046982|GO:0048791|GO:2000300	regulating synaptic membrane exocytosis 2
ASMM10P004148	196.979	113.513	149.967	214.091	167.196	110.434	61.5731	117.371	7.66932	7.103	7.01614	7.50523	7.02284	6.73833	6.59598	6.68096	P	M	P	P	M	M	P	P	protein_coding	NM_001025086	CCDS30081.1	Rhox7	RefSeq	983	chrX	+	37831685	37841171		chrX:37838519+37839216	TCTGTGTCTCTAAAGTGCCCCCGCATACGGCCAGTTTTGGTGTCCACTGTACAGCCTGTG	547168	Mm.391251	GO:0003677|GO:0005575|GO:0005634|GO:0008150	reproductive homeobox 7
ASMM10P013343	554.867	490.884	1225.57	302.371	2446.13	1777.73	994.77	1933.94	9.13016	9.19539	9.95329	7.99888	10.749	10.7643	11.158	10.7479	P	M	P	P	M	P	P	P	protein_coding	NM_146057	CCDS27406.1	Dap	RefSeq	1481	chr15	+	31224384	31274338		chr15:31235792+31235869	ATTGTGCAGAAACACCCACATACCGGAGATGGGAAGGAAGAGAGAGACAAGGATGACCAA	223453	Mm.222867	GO:0005575|GO:0006914|GO:0006915|GO:0006919|GO:0010507|GO:0032088|GO:0034198|GO:0045892|GO:0070513|GO:0097190	death-associated protein
ASMM10P052596	13.0239	9.21176	40.9609	18.2349	93.6874	46.7389	33.2443	52.7974	3.83265	3.66847	5.24457	4.02431	6.14635	5.4552	5.6423	5.49758	A	A	P	A	M	P	P	P	protein_coding	NM_009256	CCDS26431.1	Serpinb9	RefSeq	3397	chr13	+	33004540	33017955		chr13:33013863+33014017	TGAGAAAAGGCCAGTGCAGATGATGTGTCGTGAAGACACATATAACCTCGCCTATGTGAA	20723	Mm.272569	GO:0001913|GO:0002020|GO:0002438|GO:0004867|GO:0004867|GO:0005515|GO:0005615|GO:0005634|GO:0005737|GO:0005737|GO:0005829|GO:0006955|GO:0010951|GO:0030162|GO:0042742|GO:0043027|GO:0043066|GO:0043066|GO:0043154|GO:0070233	serine (or cysteine) peptidase inhibitor, clade B, member 9
ASMM10P048967	3189.44	2239.84	2568.52	2737.67	2998.41	4028.46	1066.48	4469.72	11.5652	11.3178	10.9832	11.1677	11.0305	11.9314	11.2544	11.9353	P	P	P	P	M	P	P	P	protein_coding	NM_008825	CCDS35701.1	Pfkfb2	RefSeq	7308	chr1	-	130692254	130715821		chr1:130692383-130697016	CTCTGCTGAAAGTGAAGATGTTAATCCTTAGTAGCATTCTGATTTATTCCTGTGATATTG	18640	Mm.249861	GO:0000166|GO:0003824|GO:0003873|GO:0004331|GO:0005524|GO:0005737|GO:0006000|GO:0006003|GO:0006007|GO:0006089|GO:0006090|GO:0006096|GO:0008152|GO:0009749|GO:0016301|GO:0016310|GO:0016740|GO:0016787|GO:0019900|GO:0019901|GO:0032024|GO:0033133	6-phosphofructo-2-kinase/fructose-2,6-biphosphatase 2
ASMM10P051968	35590.5	26915.1	30052.4	28741.4	12243.6	1907.89	527.037	2137.05	14.8867	14.7347	14.6278	14.567	13.0568	10.8602	10.0978	10.8788	P	P	P	P	M	P	P	P	protein_coding	NM_175283	CCDS26624.1	Srd5a1	RefSeq	2681	chr13	-	69573448	69611463		chr13:69573484-69575196	CTACTTCATTCCCTGAAACTCGTTATTTACTTGTGTGAACCACGCTTATTAAGGAAATAA	78925	Mm.451912	GO:0003865|GO:0003865|GO:0005737|GO:0005783|GO:0006629|GO:0006694|GO:0006702|GO:0006702|GO:0007548|GO:0008202|GO:0008209|GO:0016020|GO:0016021|GO:0016491|GO:0016627|GO:0030154|GO:0033218|GO:0042448|GO:0042493|GO:0043025|GO:0043209|GO:0043231|GO:0047751|GO:0048471|GO:0055114|GO:0070402|GO:0070852	steroid 5 alpha-reductase 1
ASMM10P045358	1302.06	838.818	1317.12	1442.73	2148.72	784.386	201.889	863.025	10.3069	9.93848	10.0507	10.2517	10.5689	9.58327	8.47771	9.58193	P	P	P	P	M	P	P	P	protein_coding	NM_001081473	CCDS41065.1	Zxdb	RefSeq	5623	chrX	+	94724568	94730191		chrX:94730103+94730191	GTGTGTTTGGCAAATAAGTCTGTCAAGGATGAGCTAAATACACAAGTCATACAAATAAAG	668166	Mm.426145	GO:0003676|GO:0005634|GO:0006351|GO:0006355|GO:0008150|GO:0046872	zinc finger, X-linked, duplicated B
ASMM10P024454	1254.88	684.653	1146.6	2169.86	1168.16	693.359	672.239	777.985	10.2615	9.65535	9.86543	10.8343	9.71598	9.40967	10.5109	9.43059	P	P	P	P	M	P	P	P	protein_coding	NM_133701	CCDS38381.1	Prpf6	RefSeq	3071	chr2	+	181601318	181655661		chr2:181654901+181654961	CTCAGATCTGGGGGATGCCTGGGCCTTCTTCTACAAATTTGAACTGCAGCATGGAACTGA	68879	Mm.292001	GO:0000244|GO:0000398|GO:0003713|GO:0003723|GO:0005622|GO:0005634|GO:0005681|GO:0005682|GO:0006396|GO:0006397|GO:0006403|GO:0008380|GO:0043021|GO:0045944|GO:0046540|GO:0050681|GO:0071001|GO:0071013	PRP6 pre-mRNA splicing factor 6 homolog (yeast)
ASMM10P039757	396.686	375.056	741.369	366.734	703.594	496.17	290.969	564.035	8.65616	8.82188	9.25156	8.27622	9.03433	8.92566	9.09884	8.96921	P	P	P	P	M	M	P	P	protein_coding	NM_053069	CCDS23824.1	Atg5	RefSeq	2352	chr10	+	44268357	44364291		chr10:44347006+44347074	AGATGGACAGCTGCACACACTTGGAGATCTCCTCAGAGAAGTCTGTCCTTCCGCAGTCGC	11793	Mm.22264	GO:0000045|GO:0001974|GO:0002739|GO:0005515|GO:0005737|GO:0005776|GO:0005776|GO:0006914|GO:0006915|GO:0009620|GO:0016020|GO:0031397|GO:0034045|GO:0042311|GO:0042493|GO:0043066|GO:0043687|GO:0045087|GO:0048840|GO:0055015|GO:0060047	autophagy related 5
ASMM10P054913	2949.46	3427.56	4211.54	1481.85	4183.91	157.072	53.8297	178.721	11.4504	11.9323	11.7047	10.2836	11.5181	7.25777	6.38818	7.30459	P	P	P	P	M	M	P	P	protein_coding	NM_001167877		Cyp2c50	RefSeq	1891	chr19	+	40089678	40092333		chr19:40091081+40091141	ATAATGAGCACCCCTTGGTTGCAGGTGAAGTCATGATTCCTTGACTCTGAGAACATTCTT	107141	Mm.474575	GO:0004497|GO:0005506|GO:0005783|GO:0016020|GO:0016491|GO:0016705|GO:0020037|GO:0043231|GO:0046872|GO:0055114|GO:0070330	cytochrome P450, family 2, subfamily c, polypeptide 50
ASMM10P053538	629.004	379.845	679.894	594.061	607.43	439.131	383.832	502.293	9.30399	8.84356	9.12659	8.94195	8.83826	8.74841	9.56653	8.80049	P	P	P	P	P	M	P	M	protein_coding	NM_031403	CCDS23435.1	Dbr1	RefSeq	2103	chr9	+	99575798	99584343		chr9:99583814+99583874	TTGTGTCCTCTGACGATGCATCCCGTTCTCCAGCAAGTGGAGAGGGGAAATGTGGTGAAA	83703	Mm.31324	GO:0000375|GO:0000398|GO:0005634|GO:0006397|GO:0008419|GO:0008419|GO:0016787|GO:0016788|GO:0046872|GO:0090305	debranching enzyme homolog 1 (S. cerevisiae)
ASMM10P004266	174.668	122.439	110.258	111.389	154.211	56.5806	21.9452	65.7195	7.49993	7.20755	6.60606	6.58941	6.90428	5.73801	5.01581	5.81321	P	P	P	P	P	M	P	M	protein_coding	NM_001033407	CCDS50410.1	Gm815	RefSeq	618	chr19	+	26885924	26888647		chr19:26886001+26886378	CCTGTCTGAGTCCTTAGGAACGATGCTTCTGTGCTGCGTAGAAGCCCATGCCATGGGATT	329047	Mm.293289	GO:0003674|GO:0005575|GO:0008150	predicted gene 815
ASMM10P009394	68.3285	64.7913	156.328	83.0272	90.632	138.258	117.801	155.66	6.17993	6.32362	7.07172	6.19019	6.09847	7.07025	7.62069	7.10243	P	P	P	P	P	M	P	M	protein_coding	NM_177265	CCDS40191.1	Ifitm10	RefSeq	3230	chr7	-	142326109	142372259		chr7:142350457-142370857	CTCCCTCAAAAGAACTCTGACTAATACGAATAGAGGAAAGAAAGGCTGTCTGGCGACACA	320802	Mm.154486	GO:0003674|GO:0005575|GO:0005886|GO:0008150|GO:0009607|GO:0016020|GO:0016021	interferon induced transmembrane protein 10
ASMM10P008090	481.11	337.797	640.915	374.415	668.883	234.893	145.427	273.891	8.92127	8.67374	9.04629	8.30618	8.96785	7.84571	7.95337	7.91753	P	P	P	P	P	M	P	M	protein_coding	NM_026795	CCDS21340.1	Tm2d3	RefSeq	910	chr7	+	65693416	65701913		chr7:65693568+65695142	ATTCTGTCGGGAGATGAGAATCAGCTGTTCTCTCACCTCACAGAAAGTACTGAAATCCCT	68634	Mm.476828	GO:0003674|GO:0005575|GO:0008150|GO:0016020|GO:0016021	TM2 domain containing 3
ASMM10P019865	3131.56	5005.84	13351.5	3061.8	2213.39	731.731	338.111	831.512	11.5441	12.433	13.3743	11.332	10.6114	9.48335	9.35085	9.52336	M	P	P	P	M	M	P	M	protein_coding	NM_007815	CCDS29793.1	Cyp2c29	RefSeq	1786	chr19	+	39287084	39330713	ENSMUST00000177087	chr19:39287216+39287285	ACGCCTCTCCCAATTATTGGTAACTTCCTCCAGATAGATGTGAAGAACATCAGCCAATCC	13095	Mm.20764	GO:0004497|GO:0005506|GO:0005783|GO:0016020|GO:0016491|GO:0016705|GO:0016712|GO:0020037|GO:0034875|GO:0043231|GO:0046872|GO:0070330	cytochrome P450, family 2, subfamily c, polypeptide 29
ASMM10P020879	82.3569	37.3484	25.6488	71.6266	52.6205	24.2455	24.0137	28.5613	6.43725	5.56144	4.60686	5.98077	5.30573	4.45693	5.15551	4.55598	M	P	P	P	P	M	P	M	protein_coding	NM_145526	CCDS16200.1	P2rx3	RefSeq	4190	chr2	-	84996551	85035834		chr2:84996566-84998641	GGTTCTGTGGTTTGTTATTAACCTTGTTTGGAAGAAAAACAAATAGACAGTTCTTGGAAC	228139	Mm.440375	GO:0001614|GO:0001666|GO:0004931|GO:0004931|GO:0004931|GO:0005216|GO:0005524|GO:0005622|GO:0005791|GO:0005794|GO:0005887|GO:0006810|GO:0006811|GO:0006812|GO:0006812|GO:0007268|GO:0007274|GO:0009266|GO:0009408|GO:0009409|GO:0009612|GO:0009743|GO:0010033|GO:0014832|GO:0014832|GO:0016020|GO:0016020|GO:0016021|GO:0019228|GO:0030424|GO:0030432|GO:0033198|GO:0033198|GO:0034220|GO:0043005|GO:0043005|GO:…	purinergic receptor P2X, ligand-gated ion channel, 3
ASMM10P039323	24.9282	25.5729	32.7641	45.4671	49.1688	34.4094	24.9252	36.1753	4.75672	5.03709	4.94531	5.34782	5.20753	4.98992	5.20671	4.92542	P	P	P	P	P	P	P	P	protein_coding	NM_153535	CCDS22277.1	Fam149a	RefSeq	5479	chr8	-	45336714	45382291		chr8:45381174-45382291	TTTTTCACCTTGCCTGACATTGGCGAGGAATGGACCTCGGACAGCGACTCCCAGGATGAC	212326	Mm.51259	GO:0003674|GO:0005575|GO:0008150	family with sequence similarity 149, member A
ASMM10P015696	65.4253	81.2492	84.0073	99.5772	144.074	144.413	75.5694	149.395	6.12155	6.63459	6.22659	6.43612	6.80144	7.13568	6.92216	7.04613	M	P	P	P	P	P	P	P	protein_coding	NM_133731	CCDS37482.1	Prss22	RefSeq	1343	chr17	-	23993533	23998100		chr17:23993788-23994044	AGGATCTGAAGATGAGCAGCCTCCTGCAATTCTCTCTGCTGTAAATATGTCTTCTACCTC	70835	Mm.157351	GO:0003824|GO:0004252|GO:0005575|GO:0006508|GO:0008233|GO:0008236|GO:0016787	protease, serine 22
ASMM10P028509	377.004	316.092	514.146	352.182	882.037	701.011	282.479	768.691	8.58584	8.56516	8.71629	8.21509	9.34535	9.42857	9.04947	9.41285	M	M	P	P	P	M	P	M	protein_coding	NM_028264	CCDS17981.1	Tmem55a	RefSeq	2280	chr4	+	14864218	14915260		chr4:14912462+14912522	CGCTGCTGTGCGTATGTCACCATCGGAATGATATGTATTTTCATTGCAGTTGGATTAACT	72519	Mm.279158	GO:0003674|GO:0005575|GO:0005764|GO:0005768|GO:0008150|GO:0016020|GO:0016021|GO:0016787	transmembrane protein 55A
ASMM10P055204	21.4032	27.3617	18.206	33.3577	40.8779	27.2497	21.0189	35.047	4.53261	5.12827	4.13556	4.89918	4.93811	4.63233	4.95225	4.87446	M	M	A	P	P	M	P	M	protein_coding	NM_145439	CCDS25687.1	Tmc6	RefSeq	2913	chr11	-	117765984	117780683		chr11:117780636-117780683	GGGCCCGGTGCCACGTGGGCGGGCGGTGAGGCTACCTCCAGCTGCCAGTCTGGAAACCAT	217353	Mm.286963	GO:0003674|GO:0005575|GO:0005783|GO:0006810|GO:0006811|GO:0008150|GO:0016020|GO:0016021	transmembrane channel-like gene family 6
ASMM10P027283	6887.26	5064.85	6396.95	7317.97	10309.8	4064.16	752.197	4575.88	12.6302	12.4463	12.3188	12.5727	12.8131	11.9427	10.7018	11.9682	M	P	P	P	P	M	P	M	protein_coding	NM_025849	CCDS18288.1	Tmem261	RefSeq	769	chr4	-	75277353	75278286		chr4:75277420-75277769	TGTCCAGGGAGGTTATGTGCTGTTCAGTTTATACTGAAAGATAACGTTTTTGAGAACATA	66928	Mm.24332	GO:0003674|GO:0005575|GO:0008150|GO:0016020|GO:0016021	transmembrane protein 261
ASMM10P037583	20.5264	22.3097	40.0696	50.3698	13.0062	42.4998	34.7192	47.1516	4.4735	4.8531	5.21554	5.49581	3.28444	5.31306	5.70612	5.32855	M	P	P	P	A	M	P	M	protein_coding	NM_001243888	CCDS57529.1	BC024978	RefSeq	1748	chr7	+	27195780	27204320		chr7:27195883+27196107	AAGTAGGGGCCGACTTGGAACATCCTAGTCTCTCAAAGAGAGGCCTCCCGAAGTGCTCCA	414069	Mm.379069	GO:0003674|GO:0005575|GO:0008150	cDNA sequence BC024978
ASMM10P007254	80.7795	70.0199	150.67	116.577	80.6424	226.518	119.761	277.126	6.40874	6.43139	7.02341	6.6562	5.93225	7.78817	7.64565	7.93842	M	P	P	P	P	M	P	M	protein_coding	NM_011882	CCDS15377.1	Rnasel	RefSeq	4758	chr1	+	153749425	153764221		chr1:153749610+153751858	AGGATCACGTATGGGACAGCCCTTGTCTTCCTCCAGGAGGTGAAGATTGCTCAGGCTGTG	24014	Mm.259254	GO:0000166|GO:0003723|GO:0004518|GO:0004519|GO:0004540|GO:0004672|GO:0005524|GO:0005737|GO:0005739|GO:0006364|GO:0006397|GO:0006468|GO:0016363|GO:0016772|GO:0016787|GO:0019843|GO:0045071|GO:0045944|GO:0046872|GO:0051607	ribonuclease L (2', 5'-oligoisoadenylate synthetase-dependent)
ASMM10P055594	170.738	155.118	372.683	287.526	163.917	525.283	362.014	626.017	7.46925	7.54465	8.27223	7.92584	6.99693	9.00444	9.4651	9.11343	M	P	P	P	P	M	P	M	protein_coding	NM_027195	CCDS38973.1	Casz1	RefSeq	4428	chr4	+	148804391	148945130		chr4:148944565+148944632	TCAAACCCGGGTTCCTCCAGTTCCAGGACAAGTGAGTCCCTCCATGAGCCGGCACCTGTC	69743	Mm.233879	GO:0003677|GO:0005634|GO:0005737|GO:0006351|GO:0006355|GO:0008150|GO:0043231|GO:0046872	castor zinc finger 1
ASMM10P020301	28274.9	25388	28851.2	20646.5	16962.1	7151.97	881.447	8121.22	14.5648	14.6608	14.567	14.0741	13.5328	12.7947	10.9555	12.833	M	P	P	P	P	M	P	M	protein_coding	NM_133835	CCDS15795.1	Ubac1	RefSeq	3450	chr2	-	25996957	26021760		chr2:25997061-25998542	TTGTTTGTTTTGTTTTTCAAGACAGGTTTGTGTGTGTGTGTATGTAGCCCTGGCTGTCCT	98766	Mm.247824	GO:0003674|GO:0005737|GO:0005794|GO:0005886|GO:0008150	ubiquitin associated domain containing 1
ASMM10P003872	30.7834	20.4731	32.1564	27.88	68.4378	27.9147	14.3134	27.1696	5.05081	4.7384	4.91967	4.64457	5.69355	4.66823	4.38441	4.47661	M	A	P	P	P	M	A	M	protein_coding	NM_001130180	CCDS48378.1	Tnnt2	RefSeq	1199	chr1	+	135836333	135852268	NM_001130174, NM_001130177, NM_001130178, NM_011619	chr1:135836424+135840860	AGATACCTCAAGACCTGTGTGCAGTCCCTGTTCAGAGGGAGAGCCGAGAGCATGTCTGAC	21956	Mm.247470	GO:0003779|GO:0005200|GO:0005523|GO:0005737|GO:0005861|GO:0005861|GO:0005865|GO:0006200|GO:0006936|GO:0006936|GO:0006937|GO:0007507|GO:0008016|GO:0008016|GO:0016887|GO:0030016|GO:0030016|GO:0030017|GO:0030049|GO:0030172|GO:0030674|GO:0031013|GO:0032780|GO:0032781|GO:0032972|GO:0045214|GO:0051291|GO:0051592|GO:0051764|GO:0055009|GO:0055010|GO:0055010|GO:0060048	troponin T2, cardiac
ASMM10P000469	43.2836	40.6326	63.7823	57.2299	69.9315	55.367	39.6648	63.7174	5.53076	5.68058	5.85068	5.6678	5.72459	5.70488	5.91878	5.76763	M	M	P	P	P	M	P	M	protein_coding	NM_146238	CCDS41207.1	Gemin8	RefSeq	1836	chrX	+	166170479	166190512		chrX:166170544+166178791	TGCCAGCTGCGTGCCCACGAGTTCCCACTTGGACTTTTGCAATCAGAGATAACAGCAATG	237221	Mm.209490	GO:0000387|GO:0005634|GO:0005681|GO:0005737|GO:0006397|GO:0008380|GO:0032797	gem (nuclear organelle) associated protein 8
ASMM10P007925	588.931	471.86	882.503	561.33	963.592	494.899	262.61	611.165	9.20968	9.14136	9.49648	8.86064	9.46096	8.922	8.9251	9.08254	M	P	P	P	P	M	P	M	protein_coding	NM_025842	CCDS27579.1	Vps28	RefSeq	885	chr15	-	76622087	76626027		chr15:76624595-76625133	TTCCACGGGATCCCAGCTACTCCTGGTGTTGGAGCCCCTGGGAACAAGCCGGAGCTGTAT	66914	Mm.30028	GO:0000813|GO:0005515|GO:0005737|GO:0005768|GO:0005829|GO:0005886|GO:0006810|GO:0015031|GO:0016020|GO:0031397|GO:0043162	vacuolar protein sorting 28 (yeast)
ASMM10P019088	42.6029	33.8224	55.7227	47.3632	48.4288	65.6885	52.5208	74.4706	5.50513	5.41989	5.66919	5.40869	5.18723	5.95318	6.34966	6.0021	M	M	P	P	P	M	P	M	protein_coding	NM_175013	CCDS29714.1	Pgm5	RefSeq	7981	chr19	-	24678260	24861842		chr19:24815761-24815812	TTATATGATCCTTGGCCAAAATGGCTTCTTTGTGAGTCCCTCAGACTCTCTCGCCATCAT	226041	Mm.105222	GO:0000287|GO:0001725|GO:0001725|GO:0004614|GO:0005515|GO:0005737|GO:0005856|GO:0005913|GO:0005914|GO:0005914|GO:0005925|GO:0005925|GO:0005975|GO:0006006|GO:0007155|GO:0009898|GO:0009898|GO:0014704|GO:0014704|GO:0016010|GO:0016868|GO:0030018|GO:0030054|GO:0030055|GO:0042383|GO:0042383|GO:0042383|GO:0043034|GO:0043034|GO:0046872	phosphoglucomutase 5
ASMM10P006706	26.8373	21.1497	30.8305	38.8617	25.5226	19.1554	26.3459	29.8557	4.86245	4.78044	4.86079	5.12243	4.2634	4.10071	5.28771	4.62603	M	A	P	P	P	P	P	M	protein_coding	NM_008374	CCDS24517.1	Il9r	RefSeq	3083	chr11	-	32188996	32200279		chr11:32193329-32193733	GGCCTGGGAGGCCCGGCACAAGGACCGTATCGTTGGAGTGACCTGGCTCATCCTTGAAGC	16199	Mm.384	GO:0004896|GO:0004919|GO:0005576|GO:0005886|GO:0016020|GO:0016021|GO:0019983|GO:0030307|GO:0038113	interleukin 9 receptor
ASMM10P014299	9625.64	6438.78	7944.92	11248	10021.4	5914.94	1608.61	6702.55	13.0882	12.7845	12.6196	13.1769	12.7742	12.4991	11.8988	12.5347	M	P	P	P	P	P	P	M	protein_coding	NM_178069	CCDS37311.1	Lsg1	RefSeq	2373	chr16	-	30561368	30587589		chr16:30561398-30561862	GTGGATATGTGTACAAGCATACAAATGCACATTGACTTTGAGGTTTTGGGAAGTTATTAA	224092	Mm.567	GO:0000166|GO:0003924|GO:0003924|GO:0005525|GO:0005634|GO:0005737|GO:0005783|GO:0005829|GO:0006184|GO:0006184|GO:0006810|GO:0015030|GO:0015031|GO:0016787|GO:0042254|GO:0051168	large subunit GTPase 1 homolog (S. cerevisiae)
ASMM10P000727	3298.99	2770.94	5245.04	1675.45	7974.5	4261	1619.29	4844.23	11.6121	11.6301	12.029	10.4584	12.4452	12.0129	11.909	12.0542	P	P	P	P	P	P	P	P	protein_coding	NM_025388	CCDS15488.1	Ufc1	RefSeq	964	chr1	-	171288563	171294982		chr1:171289547-171289883	ATCGAGTTTGAAATTCCTATCACATATCCCACTACTGCTCCGGAAATTGCAGTCCCTGAG	66155	Mm.2815	GO:0005515|GO:0005575|GO:0034976|GO:0071568|GO:0071569	ubiquitin-fold modifier conjugating enzyme 1
ASMM10P006955	5	20.792	5	6.41645	140.797	35.9988	30.3035	42.2817	2.3474	4.75896	2.33788	2.56408	6.76259	5.06315	5.4963	5.15872	A	A	A	A	P	M	P	P	protein_coding	NM_009847	CCDS50114.1	Cd2ap	RefSeq	5427	chr17	-	42792950	42876424		chr17:42838768-42845325	CCACAAACCAAAGCTATTAAGAAGAAGACAAAAAAGCGTCAGTGTAAAGTTCTTTTTGAC	12488	Mm.218637	GO:0001726|GO:0005172|GO:0005515|GO:0005730|GO:0005737|GO:0005737|GO:0005856|GO:0005886|GO:0005886|GO:0005938|GO:0007049|GO:0007067|GO:0008013|GO:0008022|GO:0016050|GO:0016337|GO:0016477|GO:0017124|GO:0030139|GO:0031252|GO:0031941|GO:0032403|GO:0032911|GO:0042995|GO:0043161|GO:0043234|GO:0045296|GO:0048259|GO:0048471|GO:0051301|GO:1900182|GO:2000249	CD2-associated protein
ASMM10P005679	15.0322	25.2555	26.2985	19.4531	16.8858	28.3472	30.5173	35.791	4.03319	5.01892	4.6421	4.12233	3.66623	4.69242	5.50607	4.90878	A	M	P	A	A	M	P	P	protein_coding	NM_001168561	CCDS52023.1	Zfp446	RefSeq	4498	chr7	+	12977847	12985716		chr7:12979381+12979913	CTGCTGGGCTGGGATTCCGAGGGACATCTTGAACATCAGGAAACGGTCTCCATATCCTTC	269870	Mm.62083	GO:0000981|GO:0005634|GO:0006351|GO:0006355|GO:0046872	zinc finger protein 446
ASMM10P009126	94.0072	54.0222	172.358	69.4566	135.416	71.2605	44.0409	77.7633	6.61863	6.07752	7.20834	5.93288	6.70838	6.08298	6.07666	6.06383	P	M	P	P	P	P	P	P	protein_coding	NM_172379	CCDS49410.1	Fam149b	RefSeq	2171	chr14	+	20348161	20383491		chr14:20356502+20363262	CTCACCTCAGGGAAGAGGGATTTCATGGAAACAAATCAGAAGCAGCTACAGAGAAACAGA	105428	Mm.206990	GO:0003674|GO:0005575|GO:0008150	family with sequence similarity 149, member B
ASMM10P005851	14.4602	17.0735	25.4592	22.1504	74.8347	31.0594	9.64711	34.9098	3.98036	4.49401	4.59794	4.30997	5.8261	4.83529	3.80389	4.86815	A	A	P	P	P	M	A	P	protein_coding	NM_023122	CCDS30526.1	Gpm6b	RefSeq	2932	chrX	+	166238942	166389033	NM_001177961, NM_001177962	chrX:166239141+166372637	CCAACCATGGGTTGCTTCGAATGCTGCATCAAGTGTCTGGGAGGAGTTCCCTATGCCTCC	14758	Mm.222320	GO:0001503|GO:0005886|GO:0006810|GO:0015031|GO:0016020|GO:0016021|GO:0030501|GO:0032956|GO:0045121|GO:0051612|GO:0051893|GO:0085029|GO:2000009	glycoprotein m6b
ASMM10P015833	5	12.142	23.224	8.03244	92.9591	45.1157	17.954	37.8606	2.3474	4.03161	4.46718	2.81085	6.13743	5.40567	4.71622	4.99611	A	A	P	A	P	M	P	P	protein_coding	NM_009812	CCDS14979.1	Casp8	RefSeq	2585	chr1	+	58795373	58847503		chr1:58795545+58795738	TTTCATTCTGACTTCGGTGCTTAAAAGTCCAGCTTCTCGGAATCGGTAGCAAACCTCTGT	12370	Mm.336851	GO:0001525|GO:0001841|GO:0002020|GO:0004175|GO:0004175|GO:0004197|GO:0004197|GO:0004197|GO:0005164|GO:0005515|GO:0005634|GO:0005634|GO:0005737|GO:0005737|GO:0005739|GO:0005739|GO:0005813|GO:0005829|GO:0006508|GO:0006915|GO:0006915|GO:0006919|GO:0007507|GO:0008233|GO:0008233|GO:0008234|GO:0008625|GO:0016787|GO:0030225|GO:0030690|GO:0031264|GO:0031265|GO:0034612|GO:0042981|GO:0043005|GO:0043123|GO:…	caspase 8
ASMM10P009074	41.3628	24.7555	38.269	34.2018	52.3036	35.6047	18.2428	40.5851	5.46375	4.99162	5.15296	4.93368	5.2978	5.04444	4.74046	5.09851	M	M	P	P	P	M	P	P	protein_coding	NM_153581	CCDS22310.1	Gpm6a	RefSeq	3351	chr8	+	54954727	55060878		chr8:54955297+55037327	AAGAGAATATGGAAGAAGGACAGACACAGAAAGGGTGCTTCGAGTGCTGCATTAAATGCC	234267	Mm.241700	GO:0001764|GO:0003407|GO:0005262|GO:0005886|GO:0007399|GO:0007416|GO:0009986|GO:0016020|GO:0016021|GO:0030175|GO:0042995|GO:0043005|GO:0043025|GO:0044295|GO:0048812|GO:0048863|GO:0051491|GO:0070588	glycoprotein m6a
ASMM10P005684	637.913	476.219	806.301	577.935	936.713	531.081	225.575	631.919	9.3265	9.15319	9.35991	8.89915	9.41687	9.0206	8.66557	9.1289	M	M	P	P	P	M	P	P	protein_coding	NM_001168592	CCDS49557.1	Commd6	RefSeq	892	chr14	-	101633765	101640471		chr14:101637057-101640388	CAAGTCGGAGCTTATAGATTTTCAGTGGAAACTGGGCATGGCTGTGAGCTCTGACAGCTG	66200	Mm.250474	GO:0005575|GO:0005634|GO:0005737|GO:0032088|GO:0051059	COMM domain containing 6
ASMM10P014342	133.611	87.384	133.197	168.344	236.583	289.87	147.476	322.953	7.11922	6.73347	6.85639	7.15959	7.51955	8.14531	7.97779	8.16254	M	P	P	P	P	P	P	P	protein_coding	NM_001164268	CCDS49836.1	Kalrn	RefSeq	6430	chr16	-	34152024	34514027		chr16:34152048-34152094	TGAGATTTGCTGCTGTCTTTTTTCCATATGTCTCTTTCTTGGATGTGTTCTAATAAAATG	545156	Mm.82274	GO:0000166|GO:0004672|GO:0004674|GO:0005085|GO:0005089|GO:0005524|GO:0005737|GO:0005856|GO:0006468|GO:0007399|GO:0007409|GO:0016301|GO:0016310|GO:0016740|GO:0016772|GO:0019899|GO:0035023|GO:0035556|GO:0043005|GO:0043025|GO:0046872|GO:0048471|GO:0050773	kalirin, RhoGEF kinase
ASMM10P016222	23755.4	8048.69	8625.36	8760.95	19146.7	708.052	400.377	807.352	14.3275	13.0998	12.7493	12.827	13.7226	9.44143	9.63731	9.48261	M	P	P	P	P	M	P	M	protein_coding	NM_144856	CCDS28829.1	Slc22a7	RefSeq	2007	chr17	-	46432184	46438477		chr17:46432232-46432517	AAATAAAGATAGATGCTCATGGGTTGGGGCAGCTGTGGCATTTGGGGAAGTCATTGACTT	108114	Mm.387538	GO:0005886|GO:0005887|GO:0006810|GO:0006811|GO:0008514|GO:0008514|GO:0008514|GO:0015075|GO:0015711|GO:0015711|GO:0015711|GO:0016020|GO:0016021|GO:0022857|GO:0034220|GO:0055085	solute carrier family 22 (organic anion transporter), member 7
ASMM10P007990	95.7201	95.7581	148.587	125.83	158.996	125.348	55.9482	128.549	6.64409	6.86385	7.00497	6.76301	6.95337	6.92856	6.45111	6.82033	M	P	P	P	P	M	P	M	protein_coding	NM_026241	CCDS14883.1	Ankrd39	RefSeq	1786	chr1	-	36538172	36547201		chr1:36542816-36547085	TTCGACAGGGGAATCTGGTCGGCTGCCCTGAATGGAGACCTGGGCCGTGTGAAGTATTTC	109346	Mm.247537	GO:0003674|GO:0005575|GO:0008150	ankyrin repeat domain 39
ASMM10P005323	32.3767	28.5094	18.6331	48.5128	25.7426	15.7177	24.4364	18.4944	5.12014	5.18723	4.16538	5.44387	4.27569	3.79724	5.17991	3.89358	M	P	A	P	P	A	P	A	protein_coding	NM_001163387	CCDS50874.1	Nlgn1	RefSeq	4603	chr3	-	25431840	26153307		chr3:26134010-26153264	CTTCCTGAGGGATATAGACCCACTGCTACCTGGATTTGATTTATACAAGAGAAATCTACA	192167	Mm.316080	GO:0002087|GO:0004872|GO:0004872|GO:0005515|GO:0005886|GO:0005887|GO:0005887|GO:0006605|GO:0007155|GO:0007157|GO:0007158|GO:0007158|GO:0007399|GO:0007416|GO:0007416|GO:0009897|GO:0009986|GO:0009986|GO:0010740|GO:0016020|GO:0016021|GO:0016080|GO:0016339|GO:0016339|GO:0017146|GO:0030054|GO:0030425|GO:0032230|GO:0032433|GO:0035418|GO:0042043|GO:0042043|GO:0042043|GO:0045184|GO:0045202|GO:0045202|GO:…	neuroligin 1
ASMM10P013287	44.8368	38.218	61.4133	42.0507	66.9412	44.9214	32.8709	42.7362	5.57558	5.59354	5.79749	5.23747	5.65975	5.39889	5.62453	5.17641	M	P	P	P	P	M	P	M	protein_coding	NM_175501	CCDS27384.1	Adamts12	RefSeq	6234	chr15	+	11064789	11346867		chr15:11336348+11336454	TCAGAAAACAGTACAACTGAAGATCAAGACCAGTGCCTCTGTGACCATCAAGTCAAACCC	239337	Mm.482727	GO:0004222|GO:0005575|GO:0005576|GO:0005578|GO:0006508|GO:0008233|GO:0008237|GO:0008270|GO:0016787|GO:0031012|GO:0046872	a disintegrin-like and metallopeptidase (reprolysin type) with thrombospondin type 1 motif, 12
ASMM10P041996	60.3697	51.5587	79.5706	95.1802	57.508	62.152	33.6259	64.7643	6.0029	6.01237	6.15458	6.37561	5.43733	5.87395	5.65887	5.79155	P	P	P	P	P	M	P	M	protein_coding	NM_009573	CCDS23403.1	Zic1	RefSeq	3350	chr9	-	91360344	91365799		chr9:91360358-91360571	CTTCTTCTCTGTCATTGCTGGTCATATAAACTTGATAAATGAACGCTACCCTGCTGGCTC	22771	Mm.335350	GO:0001501|GO:0003676|GO:0003677|GO:0003700|GO:0005515|GO:0005634|GO:0005634|GO:0005737|GO:0006351|GO:0006355|GO:0007275|GO:0007389|GO:0007399|GO:0007417|GO:0007417|GO:0007420|GO:0007420|GO:0007628|GO:0008589|GO:0021510|GO:0030154|GO:0042307|GO:0045893|GO:0046872	zinc finger protein of the cerebellum 1
ASMM10P004595	100.019	73.3205	105.899	121.857	139.183	98.4848	46.7712	93.8469	6.70112	6.49595	6.55207	6.71916	6.74633	6.56613	6.17243	6.35559	P	P	P	P	M	M	P	M	protein_coding	NM_001081346	CCDS35928.1	Rtkn2	RefSeq	3932	chr10	+	67979597	68043864		chr10:68013906+68017807	GCAGTTCTGGGTGCAAAGTACCATTTGCTGGCTCATACCACCCTGACCTTGGAAAATGCT	170799	Mm.209844	GO:0003674|GO:0005886|GO:0008284|GO:0030097	rhotekin 2
ASMM10P049383	665.596	485.354	863.188	1206.31	789.939	571.368	404.662	576.907	9.37955	9.18226	9.46057	9.97294	9.18948	9.12837	9.65371	9.00361	P	P	P	P	M	M	P	M	protein_coding	NM_001159385	CCDS48935.1	Mlx	RefSeq	1830	chr11	+	101087289	101092207	ENSMUST00000149411, NM_011550	chr11:101088265+101088325	GTGTAGTGTCCAGAGCTAATAGCATCGGCTCCACCAGTGCCTCTTCTGTCCCCAACACAG	21428	Mm.628	GO:0003677|GO:0005515|GO:0005634|GO:0005634|GO:0005737|GO:0005737|GO:0006351|GO:0006355|GO:0006913|GO:0008134|GO:0042803|GO:0045892|GO:0046982|GO:0046983	MAX-like protein X
ASMM10P041030	10081.7	8023.05	13208.3	11419.9	13150.3	7280.35	2533.19	7536.46	13.1417	13.0958	13.3572	13.2044	13.1544	12.8195	12.6055	12.713	P	P	P	P	M	M	P	M	protein_coding	NM_024219	CCDS40492.1	Hsbp1	RefSeq	1178	chr8	+	119344537	119348929		chr8:119345673+119345733	GGCTGGAGTAGAAGAACTGGACCCTGAAAACAAGATTCCTACTGCCCAGAAGAGTTGAAG	68196	Mm.358714	GO:0003674|GO:0005634|GO:0005856|GO:0006936	heat shock factor binding protein 1
ASMM10P054844	318.79	292.108	589.668	428.591	399.427	517.127	375.207	522.003	8.34157	8.45663	8.92231	8.49506	8.26438	8.9847	9.52717	8.85234	P	P	P	P	M	M	P	M	protein_coding	NM_027857	CCDS29406.1	Acy3	RefSeq	1505	chr19	+	3986660	3990005		chr19:3987026+3987086	TTAGATTCCACATCTCTTGTGCAGTTCTTCCCCACACTGGGAGATGTCCTCCCTACCTGG	71670	Mm.29735	GO:0004046|GO:0005515|GO:0005737|GO:0005886|GO:0008152|GO:0016020|GO:0016324|GO:0016787|GO:0016788|GO:0016811|GO:0042802|GO:0042802|GO:0046872	aspartoacylase (aminoacylase) 3
ASMM10P012184	6804.48	5418.5	7684.6	6065.26	7376.39	2875.95	404.958	2995.11	12.6123	12.5526	12.5762	12.3028	12.3314	11.4636	9.65468	11.366	P	P	P	P	M	M	P	M	protein_coding	NM_011506	CCDS27271.1	Sucla2	RefSeq	2108	chr14	+	73552785	73596142		chr14:73595606+73595672	GCTGAGAATGGACTGTTTATATAAAGAATGTCTGATATAAACTTACGGTGGTCTCTTTTC	20916	Mm.38951	GO:0000166|GO:0003824|GO:0004774|GO:0004775|GO:0005524|GO:0005739|GO:0005739|GO:0006099|GO:0006104|GO:0006105|GO:0008152|GO:0016874|GO:0046872	succinate-Coenzyme A ligase, ADP-forming, beta subunit
ASMM10P013972	970.479	777.632	951.001	1310.53	914.718	604.505	365.195	610.075	9.89788	9.83207	9.6011	10.096	9.38911	9.20216	9.48119	9.08063	P	P	P	P	M	M	P	M	protein_coding	NM_010444	CCDS27848.1	Nr4a1	RefSeq	2534	chr15	+	101266845	101274794		chr15:101273096+101273193	TGGATTGACAACATCCTGGCCTTCTCACGGTCCCTGCACAGCTTGGGTGTTGATGTTCCC	15370	Mm.119	GO:0001077|GO:0001938|GO:0002042|GO:0003677|GO:0003700|GO:0003707|GO:0004879|GO:0005515|GO:0005634|GO:0005634|GO:0005667|GO:0006351|GO:0006355|GO:0006915|GO:0008270|GO:0010035|GO:0035767|GO:0035914|GO:0035924|GO:0042803|GO:0043065|GO:0043154|GO:0043401|GO:0043565|GO:0044344|GO:0045893|GO:0045944|GO:0045944|GO:0046872|GO:0046982|GO:0071310	nuclear receptor subfamily 4, group A, member 1
ASMM10P008193	85.1238	80.1817	105.014	27.3197	101.66	96.4269	51.3059	103.415	6.47996	6.61773	6.53711	4.61404	6.2733	6.53111	6.31324	6.49775	P	M	P	P	M	M	P	P	protein_coding	NM_027560	CCDS40376.1	Arrdc2	RefSeq	2346	chr8	-	70835137	70839720		chr8:70838996-70839127	CTCGCGCCAGACTCGGGGGATATCGCCACGCTTCCCGCTGGACGCCACGAGTTTCCCTTC	70807	Mm.24215	GO:0003674|GO:0005886|GO:0007165|GO:0008150|GO:0031410	arrestin domain containing 2
ASMM10P041083	245.734	174.544	244.651	297.568	340.448	225.933	146.585	239.361	7.98888	7.71479	7.68331	7.97251	8.02946	7.78385	7.96677	7.72624	P	M	P	P	M	M	P	P	protein_coding	NM_007662	CCDS22746.1	Cdh15	RefSeq	2843	chr8	+	122848373	122867397		chr8:122865702+122865762	CCACAGCCACATCGAGTGCTTCCCACCAGCCCATCTGACATTGCCAACTTCATCAGTGAT	12555	Mm.1976	GO:0005509|GO:0005515|GO:0005886|GO:0005901|GO:0007155|GO:0007156|GO:0016020|GO:0016021|GO:0031594|GO:0046872	cadherin 15
ASMM10P012487	5311.88	3698.58	4089.73	5546.45	7992.92	3462.4	1239.83	3887.93	12.2634	12.0321	11.6572	12.1778	12.4479	11.7083	11.477	11.7314	P	P	P	P	M	P	P	P	protein_coding	NM_001253807		Ywhaz	RefSeq	3160	chr15	-	36770261	36790932	NM_001253805, NM_001253806, NM_011740	chr15:36770304-36771703	GATGGAGAAAGATTTGCAACCTCAAATTTTCCACCCCCTGGAATTTGAATAATAAATTTG	22631	Mm.3360	GO:0002553|GO:0005515|GO:0005634|GO:0005737|GO:0005739|GO:0005739|GO:0006605|GO:0006626|GO:0008134|GO:0010941|GO:0014069|GO:0019901|GO:0019904|GO:0031252|GO:0032403|GO:0042493|GO:0042802|GO:0043234|GO:0048471|GO:0070062	tyrosine 3-monooxygenase/tryptophan 5-monooxygenase activation protein, zeta polypeptide
ASMM10P047524	492.342	322.983	581.979	965.469	351.234	331.199	217.084	366.222	8.95065	8.59924	8.9009	9.66925	8.0838	8.34236	8.59924	8.34205	P	P	P	P	M	P	P	P	protein_coding	NM_001013823	CCDS36326.1	Krtap4-16	RefSeq	972	chr11	-	99850654	99851605		chr11:99850720-99851605	TACATGGTATAGCTGATCATATCTCTCAAGTCTCTACTACCATCCTTCCCTTGGCCTTTA	435285	Mm.351895	GO:0003674|GO:0005575|GO:0005882|GO:0008150	keratin associated protein 4-16
ASMM10P008326	26.5826	12.4702	39.0687	24.7711	29.6594	24.8219	19.9339	27.9895	4.8484	4.06697	5.17935	4.47277	4.48104	4.49464	4.86834	4.52422	P	A	P	P	M	P	P	P	protein_coding	NM_028536	CCDS22763.1	Ccsap	RefSeq	2719	chr8	-	123840843	123860209		chr8:123859400-123859832	CAGGCAGGAGGCGGCAGCGCGGAGCAGGCAGTCGGCGGCGCGCGGCACCATGTCCCCGGG	73420	Mm.157746	GO:0003674|GO:0005737|GO:0005813|GO:0005814|GO:0005819|GO:0005856|GO:0005929|GO:0007275|GO:0008150|GO:0030424|GO:0035085|GO:0035869|GO:0036064|GO:0042995	centriole, cilia and spindle associated protein
ASMM10P013752	764.482	746.54	1187.17	671.449	1985.5	591.769	146.02	657.235	9.56344	9.77489	9.91266	9.11536	10.4526	9.17837	7.95978	9.1891	P	P	P	P	M	P	P	P	protein_coding	NM_008999	CCDS35532.1	Rab23	RefSeq	4321	chr1	+	33719895	33742564	ENSMUST00000138024, NM_001159729	chr1:33742423+33742560	GAATAGAAAACTACTTGTATGTTTTCCTATTGAGTGGTACTTAACGCCTTTGGGGTTAAT	19335	Mm.86744	GO:0000045|GO:0000166|GO:0001843|GO:0003924|GO:0005525|GO:0005737|GO:0005768|GO:0005776|GO:0005886|GO:0006184|GO:0006810|GO:0006968|GO:0007165|GO:0007264|GO:0007275|GO:0007399|GO:0008589|GO:0010008|GO:0015031|GO:0016020|GO:0021513|GO:0021513|GO:0021904|GO:0031410|GO:0042733|GO:0042992|GO:0045335|GO:0045861|GO:0097094	RAB23, member RAS oncogene family
ASMM10P004897	58.0364	56.7291	70.8642	68.3769	87.5287	118.491	50.4346	130.404	5.95413	6.14914	5.99899	5.91197	6.04784	6.84142	6.28531	6.84179	P	P	P	P	M	P	P	P	protein_coding	NM_001122641		Arhgap17	RefSeq	3269	chr7	-	123279148	123369915	NM_001122642, NM_001122643	chr7:123292156-123296409	AGAAGGAGAGTCCTCCAAAACCCAAAGACTCCGTGTCTGCAGCTGTCCCTGCAGCAGGAA	70497	Mm.403318	GO:0003674|GO:0005096|GO:0005622|GO:0005737|GO:0005923|GO:0007015|GO:0007165|GO:0016020|GO:0017124|GO:0017156|GO:0030054	Rho GTPase activating protein 17
ASMM10P003839	15.7524	8.28275	12.9216	15.8085	30.0098	30.8769	27.9148	37.7448	4.09882	3.53677	3.66605	3.8082	4.49538	4.82591	5.36904	4.9918	A	A	A	A	M	P	P	P	protein_coding	NM_153793	CCDS29195.2	Rell2	RefSeq	1783	chr18	+	37955558	37959179		chr18:37958571+37958758	TGAGCTCCAGATCAGCCTCAGTCTTCACTGTGCTGATGGGTTACCAGCAGGCATTGCCAG	225392	Mm.233516	GO:0005518|GO:0005604|GO:0005886|GO:0010811|GO:0016020|GO:0016021|GO:0031012	RELT-like 2
ASMM10P032468	505.744	379.446	843.329	426.704	774.874	549.128	189.54	640.377	8.9883	8.84125	9.42458	8.48943	9.15838	9.06692	8.38313	9.1507	P	P	P	P	M	P	P	P	protein_coding	NM_029752	CCDS19686.1	Bri3bp	RefSeq	7001	chr5	+	125441567	125460885		chr5:125451712+125451772	TGTTCTTAGAGACGTTATGGAAAGTTTGGATGGAGCTCTTAGAAGTCCTTGGGCTTGACG	76809	Mm.290720	GO:0003674|GO:0005575|GO:0005739|GO:0005741|GO:0008150|GO:0016020|GO:0016021	Bri3 binding protein
ASMM10P006086	4809.12	4035.49	3614.78	2958.7	2187.78	1033.53	459.414	1218.65	12.1319	12.1582	11.4682	11.2848	10.5945	9.98416	9.86195	10.0734	P	P	P	P	M	M	P	M	protein_coding	NM_001243063	CCDS56655.1	Nr1i3	RefSeq	1425	chr1	+	171213969	171218845		chr1:171217226+171217316	GCAGTCCATGGGTTCCAGTACGAGTTTTTGGAGTCGATCCTCCACTTCCATAAAAACCTG	12355	Mm.486506	GO:0003677|GO:0003700|GO:0003707|GO:0004887|GO:0005515|GO:0005634|GO:0005737|GO:0005829|GO:0005856|GO:0006351|GO:0006355|GO:0008270|GO:0043401|GO:0043565|GO:0045892|GO:0046872	nuclear receptor subfamily 1, group I, member 3
ASMM10P001795	569.813	319.436	631.311	524.916	717.291	260.361	82.9253	305.354	9.16552	8.5833	9.02136	8.76601	9.06376	7.98647	7.06173	8.0752	P	P	P	P	M	M	P	P	protein_coding	NM_025923	CCDS24485.1	Fancl	RefSeq	1798	chr11	+	26387083	26471883		chr11:26468694+26468800	TGGGAATGAAGCTGAGTGGTAGCATTCATTTATGGGATCCAGAAAATAGTCTGTTACAAA	67030	Mm.18875	GO:0004842|GO:0004842|GO:0005515|GO:0005634|GO:0005635|GO:0005737|GO:0006281|GO:0006513|GO:0006974|GO:0007276|GO:0008270|GO:0016567|GO:0016874|GO:0031625|GO:0042127|GO:0043240|GO:0046872	Fanconi anemia, complementation group L
ASMM10P023699	11.0078	12.8537	10.7754	27.7211	19.5806	41.7539	60.2165	48.8206	3.60053	4.1067	3.42999	4.63671	3.88643	5.28579	6.56097	5.37723	A	A	A	P	A	M	P	P	protein_coding	NM_011345	CCDS15432.1	Sele	RefSeq	2912	chr1	+	164048233	164057677		chr1:164055689+164055749	CTTCAATCGTTTGAAAACTACCATGTGCCTTCTTACAACGTCTAGGTTCAAAACAATCAG	20339	Mm.5245	GO:0002092|GO:0002687|GO:0004888|GO:0005615|GO:0005901|GO:0005905|GO:0006954|GO:0007155|GO:0007157|GO:0007159|GO:0007202|GO:0016020|GO:0016021|GO:0030029|GO:0030246|GO:0030863|GO:0033691|GO:0043274|GO:0045121|GO:0048471|GO:0050901|GO:0070492|GO:0070555	selectin, endothelial cell
ASMM10P036716	4261.25	3367.07	7571.93	6967.51	4131.89	12195.1	6118.21	14036.1	11.965	11.9071	12.5572	12.4991	11.5004	13.5614	13.883	13.6205	P	P	P	P	M	M	P	P	protein_coding	NM_146600	CCDS21671.1	Olfr700	RefSeq	951	chr7	-	106805509	106806460		chr7:106805828-106806460	AGCTCATGGTTTATGTGATGGGTGTGATCTTCTTACTTCTCCCTCTTGCTGCCATCCTTT	258593	Mm.377583	GO:0004871|GO:0004930|GO:0004984|GO:0005886|GO:0007165|GO:0007186|GO:0007608|GO:0016020|GO:0016021|GO:0050896	olfactory receptor 700
ASMM10P012057	2694.61	2048.71	2243.07	1825.96	2261.84	1076.5	578.994	1232.46	11.327	11.2025	10.7893	10.5815	10.6416	10.0454	10.2605	10.088	P	P	M	P	M	M	P	P	protein_coding	NM_027436	CCDS49517.1	Mipep	RefSeq	2423	chr14	+	60784565	60903613	NR_040642	chr14:60875247+60875307	GCTACCGCAGAGAGATGTTGGCCCATGGTGGAGGCAAGGAGCCCATGCTTATGATTCAAG	70478	Mm.274650	GO:0003674|GO:0004222|GO:0005739|GO:0005739|GO:0006508|GO:0008150|GO:0008233|GO:0008237|GO:0016787|GO:0046872	mitochondrial intermediate peptidase
ASMM10P033656	142.843	150.624	150.402	198.352	135.752	152.802	65.9931	130.585	7.21749	7.50496	7.02163	7.39138	6.71229	7.21901	6.71196	6.84419	P	P	M	P	M	M	P	P	protein_coding	NM_001168258	CCDS51878.1	Tmem40	RefSeq	1139	chr6	-	115729136	115735103		chr6:115734866-115734926	TCTTCCCTAGGCCCCTCTCAGGAGGGCACCAATCATGTGTGTGCTCACTGATTCTCCTTC	94346	Mm.29739	GO:0003674|GO:0005575|GO:0008150|GO:0016020|GO:0016021	transmembrane protein 40
ASMM10P006578	582.728	465.891	2155.87	308.92	1896.79	636.909	164.051	739.925	9.19479	9.12383	10.7401	8.03262	10.3864	9.28382	8.14996	9.36123	P	P	P	P	P	M	P	M	protein_coding	NM_007446	CCDS17776.1	Amy1	RefSeq	1797	chr3	-	113555951	113574762		chr3:113570008-113574603	AAACCAAATGAAATAAATTACTTGTTAGAAAGAATACTGCCAACAGCATAGCAAAATGAA	11722	Mm.439727	GO:0003824|GO:0004556|GO:0005576|GO:0005615|GO:0005615|GO:0005975|GO:0008152|GO:0016160|GO:0016787|GO:0016798|GO:0043169|GO:0046872	amylase 1, salivary
ASMM10P027160	28584.9	20836.6	21939.8	30954.2	24554.8	16320.4	4030.76	18115.9	14.5807	14.3823	14.1167	14.6636	14.0809	13.9988	13.3202	13.9988	P	P	P	P	P	M	P	M	protein_coding	NM_172381	CCDS18214.1	AI314180	RefSeq	5919	chr4	-	58800030	58912725		chr4:58800052-58800320	GGGAAAGTAAAGGTTACTCTGTAGCATGCATCATTCCGTGGCTGAAATAAAAAGAAAAAA	230249	Mm.234801	GO:0000502|GO:0005634|GO:0005737|GO:0005768|GO:0005769|GO:0005770|GO:0005771|GO:0005783|GO:0005813|GO:0005856|GO:0016023|GO:0030134|GO:0030139|GO:0030433|GO:0031410	expressed sequence AI314180
ASMM10P051121	79.5954	46.5539	72.7672	123.973	85.2811	43.354	38.9347	50.7249	6.38753	5.87695	6.03381	6.74335	6.01379	5.34459	5.8892	5.43527	P	P	P	P	P	M	P	M	protein_coding	NM_145448	CCDS26108.1	9030617O03Rik	RefSeq	3229	chr12	+	100779122	100872610		chr12:100872354+100872610	TCTTTAGTATGAACCTCCAGTGTCTGCTATTTGCTATTCTGGCCAGGATTCACACCTGCA	217830	Mm.218590	GO:0003674|GO:0005739|GO:0008150	RIKEN cDNA 9030617O03 gene
ASMM10P038623	46.3424	41.1857	56.0202	57.4026	63.8149	67.2581	44.6151	71.9721	5.62258	5.70148	5.67733	5.67218	5.59019	5.98984	6.09847	5.95085	M	P	P	P	P	M	P	M	protein_coding	NM_009346	CCDS52366.1	Tead1	RefSeq	9899	chr7	+	112679319	112906805	NM_001166584, NM_001166585	chr7:112902797+112902959	AGCATTTCTGATTTGACTTACAGCCTACTCTTTCCCAGGGTTTAAAAAGATAGTCCCCTC	21676	Mm.24685	GO:0003143|GO:0003677|GO:0003700|GO:0003700|GO:0005515|GO:0005622|GO:0005634|GO:0005667|GO:0005667|GO:0006351|GO:0006355|GO:0007507|GO:0030903|GO:0035329|GO:0035329|GO:0042127|GO:0045944|GO:0048339|GO:0048368	TEA domain family member 1
ASMM10P008875	440.628	395.05	925.045	651.951	379.286	984.688	762.217	1078.98	8.8023	8.90162	9.55992	9.07382	8.19297	9.92418	10.7212	9.90976	M	P	P	P	P	M	P	M	protein_coding	NM_145435	CCDS36339.1	Pyy	RefSeq	511	chr11	-	102106675	102107776		chr11:102106854-102106972	AAACTGCTCTTCACAGACGACAGCGACAGCGAGAACCTCCCCTTCAGGCCAGAAGGTTTG	217212	Mm.46248	GO:0005179|GO:0005184|GO:0005576|GO:0005615|GO:0005615|GO:0032096|GO:0042755	peptide YY
ASMM10P004551	51.3975	47.7131	54.1577	77.9207	72.2217	72.2752	58.3796	88.2061	5.77516	5.90725	5.62967	6.10108	5.77473	6.10278	6.51707	6.26202	M	P	P	P	M	M	P	M	protein_coding	NM_001081052	CCDS41201.1	Nhs	RefSeq	5830	chrX	-	161836267	162159790		chrX:161847166-161871468	ACTTCCTAACGTCCCACTCTCCAGAGGATGAAGACACAGATGCCATGCTAGGGCAGAGGC	195727	Mm.336313	GO:0002088|GO:0030154	Nance-Horan syndrome (human)
ASMM10P011347	16548.7	12877	15313.7	17043.8	20354.6	9779.5	2003.63	11158.1	13.8411	13.7635	13.56	13.7657	13.8113	13.2305	12.2485	13.2785	M	P	P	P	P	M	P	M	protein_coding	NM_025384	CCDS27292.1	Dnajc15	RefSeq	671	chr14	-	77826216	77874917		chr14:77826261-77826470	ATACTGACCCAGTCTGTTTTCTGTCATTAAGTGTGCAGCAATAAAAGCCTGGCAGCCTTG	66148	Mm.248046	GO:0003674|GO:0005739|GO:0005743|GO:0006810|GO:0008150|GO:0015031|GO:0016020|GO:0016021	DnaJ (Hsp40) homolog, subfamily C, member 15
ASMM10P050411	282.437	199.687	233.855	285.887	1654.36	343.777	229.512	375.933	8.1745	7.91646	7.62498	7.91704	10.1937	8.40028	8.69767	8.38293	P	P	P	P	P	M	P	P	protein_coding	NM_022881	CCDS15350.1	Rgs18	RefSeq	1859	chr1	-	144752840	144775421		chr1:144752920-144754069	ATCTATATCCACAAATTTGACAACTTTGACATCAGCACACCCTTTTCTCTCATTATGTTC	64214	Mm.253927	GO:0005096|GO:0005737|GO:0005886|GO:0007186|GO:0008277|GO:0009968|GO:0038032	regulator of G-protein signaling 18
ASMM10P004147	39.1863	32.5679	46.1795	87.9195	55.4522	42.3173	77.0819	42.3001	5.38964	5.36779	5.41147	6.2667	5.38489	5.30573	6.95131	5.15919	P	P	P	P	P	P	P	P	protein_coding	NM_001025067	CCDS17701.1	Lrig2	RefSeq	7134	chr3	-	104453982	104511856		chr3:104462759-104463858	ACAAACACAGAGGAGCTTAATTTGCCTGCAGACATTCCCAGCTATTTGTCTTCACAAGGA	269473	Mm.34855	GO:0003674|GO:0005575|GO:0005737|GO:0005886|GO:0008150|GO:0016020|GO:0016021	leucine-rich repeats and immunoglobulin-like domains 2
ASMM10P037114	691.889	563.213	684.96	944.261	1153.61	869.59	144.945	970.81	9.43117	9.3849	9.13682	9.63643	9.69869	9.74202	7.94865	9.75216	M	P	P	P	P	P	P	M	protein_coding	NM_018742	CCDS21987.1	Bet1l	RefSeq	1552	chr7	-	140853383	140856383		chr7:140853397-140854623	ACTTTGTGTCTTCACATAAAATATCTTTAAGACGAGCTATGAAGTTCCGTGCCCGTCTCT	54399	Mm.155696	GO:0000139|GO:0000139|GO:0005484|GO:0005484|GO:0005634|GO:0005768|GO:0005794|GO:0005795|GO:0006810|GO:0015031|GO:0016020|GO:0016021|GO:0030173|GO:0042147	blocked early in transport 1 homolog (S. cerevisiae)-like
ASMM10P011163	33.0828	54.4514	50.8748	10.2917	30.3125	48.7508	45.6936	50.483	5.15058	6.0896	5.54126	3.15079	4.51042	5.51835	6.13572	5.42626	M	M	P	A	P	M	P	M	protein_coding	NM_001164289	CCDS49512.1	Phf11c	RefSeq	1590	chr14	-	59380832	59393512		chr14:59393173-59393512	CTTTAAGACTAGAGGAGCTACCAAGCACATAAAATATGTTTCTGTTTTAACCTGGTTGTT	628705	Mm.479244	GO:0003674|GO:0005575|GO:0008150|GO:0046872	PHD finger protein 11C
ASMM10P054938	56.2844	72.4062	60.4655	59.9346	114.874	40.2698	17.8867	44.2083	5.91169	6.47932	5.77727	5.73238	6.45906	5.22981	4.71083	5.22836	M	M	P	P	P	M	P	M	protein_coding	NM_177343	CCDS15665.1	Camk1d	RefSeq	7128	chr2	-	5293456	5714664		chr2:5301516-5301574	GGCAGCAGCCTGGACAGTTCAAATGCAAGTGTCTCAAGCAACCTCAGTTTGGCCAGCCAA	227541	Mm.191949	GO:0000166|GO:0003824|GO:0004672|GO:0004674|GO:0004683|GO:0005516|GO:0005524|GO:0005634|GO:0005737|GO:0006468|GO:0006468|GO:0006954|GO:0007399|GO:0008152|GO:0010976|GO:0016301|GO:0016310|GO:0016740|GO:0016772|GO:0032793|GO:0043065|GO:0043066|GO:0050766|GO:0050773|GO:0060267|GO:0071622|GO:0090023	calcium/calmodulin-dependent protein kinase ID
ASMM10P008686	9.48093	8.78135	77.9036	13.5879	155.959	111.693	134.736	126.052	3.39276	3.61176	6.12226	3.58119	6.92364	6.75366	7.82922	6.79151	A	A	P	A	P	P	P	M	protein_coding	NM_133656	CCDS25055.1	Crk	RefSeq	6005	chr11	+	75679258	75708428		chr11:75692735+75703365	TTGGCTTTGGAGGTCGGTGAGCTGGTAAAGGTTACGAAGATTAATGTGAGTGGTCAGTGG	12928	Mm.280125	GO:0005070|GO:0005515|GO:0005737|GO:0005886|GO:0016020|GO:0016301|GO:0016310|GO:0016740|GO:0019904|GO:0030674|GO:0032319|GO:0032956|GO:0035020|GO:0042169|GO:0045309|GO:0046875|GO:0046875|GO:0048013	v-crk sarcoma virus CT10 oncogene homolog (avian)
ASMM10P014023	188.238	197.962	309.481	283.92	223.604	454.022	274.892	497.705	7.6034	7.90482	8.0066	7.90875	7.43883	8.79759	9.00444	8.78375	M	P	P	P	P	M	P	M	protein_coding	NM_015818	CCDS48237.1	Hs6st1	RefSeq	3732	chr1	+	36068399	36106446		chr1:36068813+36069184	GACCTGGATCTCTTCCCCACGCCGGACCCACATTACGAGAAAAAGTACTACTTCCCGGTG	50785	Mm.213566	GO:0001525|GO:0008146|GO:0015012|GO:0015015|GO:0016020|GO:0016021|GO:0016740|GO:0017095|GO:0048286|GO:0048666|GO:0060716	heparan sulfate 6-O-sulfotransferase 1
ASMM10P002225	5.96193	6.6118	41.6497	24.0253	47.389	16.7818	30.0216	21.4091	2.77989	3.25415	5.26857	4.42587	5.15595	3.90041	5.48213	4.11475	A	A	P	P	P	A	P	M	protein_coding	NM_001145820	CCDS16045.1	Gpd2	RefSeq	5745	chr2	+	57237677	57370719	ENSMUST00000141536	chr2:57237993+57267972	GGGTGATCAGGCTGAGCAATGGCGTTTCAAAAGGCAGTGAAGGGGACTATTCTTGTGGGT	14571	Mm.3711	GO:0004367|GO:0004368|GO:0005509|GO:0005739|GO:0005743|GO:0006072|GO:0006072|GO:0006094|GO:0006734|GO:0009331|GO:0016020|GO:0016491|GO:0035264|GO:0043010|GO:0046872|GO:0052590|GO:0052591|GO:0055114|GO:0055114	glycerol phosphate dehydrogenase 2, mitochondrial
ASMM10P013714	13.7169	16.5426	21.8154	27.7538	28.0664	20.4565	24.6212	20.5742	3.9055	4.45556	4.38329	4.63834	4.40405	4.20444	5.19027	4.05328	A	A	P	P	P	M	P	M	protein_coding	NM_177124		Tnrc6b	RefSeq	17125	chr15	+	80798609	80941086	NM_144812	chr15:80883029+80883102	ATGGATGATGCAGGAGCATCAACCACAGGCTGGGGAAACACACCTGCCAACGCTCCCAAT	213988	Mm.131328	GO:0000166|GO:0003674|GO:0003723|GO:0005575|GO:0005737|GO:0006417|GO:0031047|GO:0060213|GO:1900153	trinucleotide repeat containing 6b
ASMM10P042621	22.0278	23.1259	33.9969	37.4734	48.8783	24.8382	14.0881	29.733	4.57406	4.90208	4.99374	5.06742	5.1993	4.49612	4.36174	4.61949	M	P	P	P	P	M	A	M	protein_coding	NM_027102	CCDS22979.1	Esam	RefSeq	1859	chr9	+	37528088	37538319	uc009ova.2	chr9:37528230+37528290	AGGCTGGAACCCCCGAGACCAGCTTGCTGCGGGTTTTGTTCCTGGGACTGAGTACCCTTG	69524	Mm.41751	GO:0005886|GO:0005912|GO:0005923|GO:0007155|GO:0007156|GO:0016020|GO:0016021|GO:0016337|GO:0016338|GO:0030054	endothelial cell-specific adhesion molecule
ASMM10P006090	2548.75	1971.77	6815.94	3813.87	4834.1	1206.8	556.615	1335.84	11.2481	11.1468	12.4102	11.6479	11.7276	10.2037	10.196	10.208	M	P	P	P	P	M	P	M	protein_coding	NM_001243103		AI182371	RefSeq	1703	chr2	-	35081860	35100685	NM_178885	chr2:35098031-35100564	AGGAACAAACATACATCATTTCAACCCCAATTGTCTTCCGAGTTGGAGCTCCTGAAAATG	98870	Mm.415380	GO:0003674|GO:0005575|GO:0008150	expressed sequence AI182371
ASMM10P007897	90.4073	86.7169	517.768	52.729	843.623	571.859	442.261	642.648	6.56556	6.7241	8.72812	5.55954	9.27615	9.13029	9.80437	9.15587	M	P	P	P	P	M	P	M	protein_coding	NM_025673	CCDS27389.1	Golph3	RefSeq	2657	chr15	+	12321495	12351267		chr15:12343141+12349367	CAGAACTGGATTGAGTTACTTAGTGGTGAGACGTGGAATCCATTAAAATTGCATTATCAA	66629	Mm.157655	GO:0000139|GO:0005737|GO:0005739|GO:0005768|GO:0005794|GO:0005802|GO:0005829|GO:0005886|GO:0007030|GO:0008283|GO:0008289|GO:0009101|GO:0009306|GO:0010467|GO:0010821|GO:0016020|GO:0016477|GO:0019899|GO:0030032|GO:0031965|GO:0031985|GO:0032008|GO:0043001|GO:0045053|GO:0048194|GO:0050714|GO:0050901|GO:0060352|GO:0070273	golgi phosphoprotein 3
ASMM10P011715	149.698	113.166	293.975	178.042	228.522	192.871	183.405	221.158	7.28405	7.09889	7.94047	7.2349	7.47078	7.55544	8.32999	7.6144	M	P	P	P	P	M	P	M	protein_coding	NM_027088	CCDS26910.1	Bap1	RefSeq	3406	chr14	+	31251488	31259929		chr14:31258459+31258530	TGATGACCAGCGAAGGACCCACAACTATGACGAGTTTATCTGTACCTTCATATCCATGCT	104416	Mm.3779	GO:0001558|GO:0003682|GO:0004221|GO:0004221|GO:0004843|GO:0005515|GO:0005622|GO:0005634|GO:0005634|GO:0005730|GO:0005737|GO:0006508|GO:0006511|GO:0008233|GO:0008234|GO:0008285|GO:0016568|GO:0016579|GO:0016579|GO:0016787|GO:0035517|GO:0035522|GO:0043231|GO:0051726|GO:0071108	Brca1 associated protein 1
ASMM10P053842	63.9941	46.9198	151.045	40.4037	147.63	68.0172	52.14	91.5037	6.0907	5.88528	7.02787	5.17584	6.83802	6.01361	6.33896	6.3183	P	M	P	P	P	M	P	M	protein_coding	NM_001161825	CCDS48510.1	Pex7	RefSeq	1816	chr10	-	19860089	19907674	NM_008822	chr10:19907523-19907581	GCGCGGCGCGGACGCTGCGGGTGCCCGGCCGCCACGGCTATGCGGCCGAGTTCTCTCCGT	18634	Mm.338363	GO:0001764|GO:0001958|GO:0005053|GO:0005737|GO:0005777|GO:0005782|GO:0005829|GO:0005829|GO:0006625|GO:0006635|GO:0006810|GO:0007031|GO:0008611|GO:0015031|GO:0016558|GO:0016558|GO:0019899|GO:0042803	peroxisomal biogenesis factor 7
ASMM10P038272	49.278	42.0581	91.8007	64.5436	82.4046	81.6967	77.3853	88.7057	5.71437	5.73589	6.35005	5.83394	5.96342	6.28578	6.95744	6.27051	M	M	P	P	P	M	P	M	protein_coding	NM_001105184	CCDS52293.1	Vmn2r71	RefSeq	2568	chr7	+	85615461	85624547		chr7:85619406+85619886	GACAAAGACTCTCCCATAAAGTATGTTCTCACAGCATGGAAATCTCAAGGCATTTTTAGA	233445	Mm.389930	GO:0003674|GO:0004871|GO:0004930|GO:0005575|GO:0005886|GO:0007165|GO:0007186|GO:0008150|GO:0016020|GO:0016021	vomeronasal 2, receptor 71
ASMM10P019146	86.9023	73.3362	109.665	116.063	108.609	80.7063	52.4124	86.0005	6.50734	6.49628	6.59952	6.64977	6.37083	6.2684	6.34644	6.22211	M	P	P	P	P	M	P	M	protein_coding	NM_001167818	CCDS50416.1	Rnls	RefSeq	1632	chr19	-	33137744	33392295		chr19:33391093-33391185	AGCTGACTTGGGAGCTCAGTACATCACCTGCTCTCCTCATTATGTCAAAGAGCACCAAAA	67795	Mm.204591	GO:0003674|GO:0005575|GO:0005576|GO:0005615|GO:0008150|GO:0016491|GO:0055114|GO:1902074	renalase, FAD-dependent amine oxidase
ASMM10P011459	22.9586	14.2517	22.4773	37.4114	67.6096	33.8385	27.1033	40.4933	4.63768	4.24895	4.42469	5.06455	5.67642	4.96545	5.32855	5.09423	M	A	P	P	P	M	P	M	protein_coding	NM_025943	CCDS37011.1	Dzip1	RefSeq	4476	chr14	-	118875519	118923167	uc011zqf.1	chr14:118915207-118915274	TTTATGAACCAAGCGTTCCTACAAAGCCACATCCAGCGCCGCCATACTGAAGACTCTCAC	66573	Mm.87456	GO:0005515|GO:0005634|GO:0005737|GO:0005814|GO:0007275|GO:0007283|GO:0030154|GO:0036064|GO:0042384|GO:0046872	DAZ interacting protein 1
ASMM10P001122	512.601	388.597	753.505	426.652	366.466	474.36	235.969	524.9	9.01177	8.87682	9.27538	8.48917	8.13857	8.86164	8.73997	8.86064	P	M	P	P	P	M	P	P	protein_coding	NM_133879	CCDS38982.1	Zbtb48	RefSeq	2226	chr4	-	152019775	152027671	ENSMUST00000123696	chr4:152020659-152020778	CGCACCCAAGCCAGTTTGGACAAGCACAACCGCACCCACACGGGCGAGAGGCCTTTCAGC	100090	Mm.24661	GO:0003676|GO:0003677|GO:0005634|GO:0005737|GO:0006351|GO:0006355|GO:0008150|GO:0046872	zinc finger and BTB domain containing 48
ASMM10P024487	20.509	15.9839	18.1355	32.0428	26.0099	41.4665	11.4992	39.1838	4.47182	4.40816	4.12938	4.84131	4.29267	5.27425	4.06548	5.04756	A	A	A	P	P	M	A	P	protein_coding	NM_001030305	CCDS17236.1	Pmp2	RefSeq	1364	chr3	-	10179850	10183885		chr3:10183796-10183885	ACTGAACTCTCTCATCTGTCACAATGAGCAACAAATTCCTAGGCACCTGGAAGCTTGTCT	18857	Mm.371777	GO:0005215|GO:0005504|GO:0005575|GO:0005737|GO:0006810|GO:0008289|GO:0015485|GO:0061024	peripheral myelin protein 2
ASMM10P042970	188.607	146.361	287.375	317.472	204.633	284.159	254.814	304.687	7.60682	7.46446	7.90907	8.06584	7.32033	8.11511	8.87635	8.07216	P	P	P	P	P	M	P	P	protein_coding	NM_016688	CCDS40670.1	Pdcd7	RefSeq	2471	chr9	+	65346067	65359643		chr9:65356744+65356805	AGCCATTCCGGCAGTATTACCTCCAGGCTGAGCACTCCTTGCCCGCGCTCATTCAGATAA	50996	Mm.29193	GO:0003674|GO:0005634|GO:0005689|GO:0006356|GO:0006915|GO:0051384|GO:0070234|GO:2001235	programmed cell death 7
ASMM10P022094	184.932	205.978	211.929	183.328	222.721	71.8971	28.3575	83.4144	7.58051	7.95993	7.48895	7.27488	7.43335	6.09535	5.39412	6.17198	M	M	P	P	P	P	P	P	protein_coding	NM_007557	CCDS17136.1	Bmp7	RefSeq	3670	chr2	-	172868011	172940321		chr2:172868028-172870286	AATAGAGTAAGAAGGGGTTTGACTTTGCAATAAAAGGAGACATTTGGTTCTGGTTGTCCG	12162	Mm.595	GO:0001503|GO:0001654|GO:0001657|GO:0001707|GO:0001822|GO:0005125|GO:0005515|GO:0005576|GO:0005615|GO:0005615|GO:0007275|GO:0007389|GO:0007411|GO:0007435|GO:0008083|GO:0008201|GO:0008285|GO:0009880|GO:0009887|GO:0010800|GO:0010862|GO:0010942|GO:0030154|GO:0030326|GO:0030326|GO:0030501|GO:0030509|GO:0030509|GO:0030855|GO:0031012|GO:0031988|GO:0034116|GO:0034504|GO:0035239|GO:0040007|GO:0042325|GO:…	bone morphogenetic protein 7
ASMM10P008805	4088.28	3684.99	7599.62	5425.92	3734.15	8243.54	4947.83	9543.18	11.9151	12.028	12.5621	12.1437	11.3364	12.9871	13.5937	13.0451	P	P	P	P	P	P	P	P	protein_coding	NM_144519	CCDS17295.1	Zfp639	RefSeq	2038	chr3	+	32510591	32520833		chr3:32510737+32513000	GCTACGTGAGTTTTTCAGATTATCACCTCCCCTCCTGCTTGTGCTTAAGAACTTGAAGCA	67778	Mm.285620	GO:0003676|GO:0003677|GO:0003700|GO:0005634|GO:0006351|GO:0006355|GO:0030307|GO:0043621|GO:0043922|GO:0043923|GO:0044212|GO:0045892|GO:0046718|GO:0046872	zinc finger protein 639
ASMM10P028149	3317.98	2517.64	2434.16	2453.77	11739.5	3676.53	1220.65	4217.81	11.6205	11.4875	10.9059	11.0146	12.9972	11.7964	11.4532	11.847	P	P	P	P	P	M	P	M	protein_coding	NM_025383	CCDS18862.1	Necap2	RefSeq	1909	chr4	-	141066511	141078345	ENSMUST00000132906	chr4:141066557-141067346	TTCTTTTTCAGAGGGCCTAGACTGTGCTGACCTTGTGTGACCAGAGATTTAAAGATGAAA	66147	Mm.21187	GO:0003674|GO:0005622|GO:0005886|GO:0006810|GO:0006897|GO:0008150|GO:0015031|GO:0016020|GO:0030125|GO:0031410	NECAP endocytosis associated 2
ASMM10P009206	59.0434	31.0464	41.0445	26.8208	171.96	332.068	302.401	390.985	5.97396	5.3018	5.24785	4.58957	7.06328	8.34603	9.17002	8.44224	M	P	P	P	P	M	P	M	protein_coding	NM_172856	CCDS16086.1	Cers6	RefSeq	3930	chr2	+	68861556	69111290		chr2:69105162+69108441	TCAAAAGGCAAGGTATCCAAGGATGACCGGAGTGACATTGAATCTAGCTCAGATGATGAG	241447	Mm.222222	GO:0003677|GO:0003700|GO:0005634|GO:0005783|GO:0006355|GO:0006629|GO:0016020|GO:0016021|GO:0030148|GO:0043565|GO:0046513|GO:0050291	ceramide synthase 6
ASMM10P019610	42.6559	37.695	68.2097	49.6435	102.991	71.9468	38.1357	78.3933	5.50677	5.57352	5.94533	5.47749	6.29087	6.09656	5.85528	6.07591	P	P	P	P	M	M	P	P	protein_coding	NM_001163431	CCDS50386.1	Tmem258	RefSeq	457	chr19	+	10206032	10207824	ENSMUST00000153854	chr19:10206064+10206124	TCAGAAAGTTGTCCTCTAACGTCTAAGAAAGGAGATGAGGAGTGACCTGCAAAATGGCAG	69038	Mm.375100	GO:0003674|GO:0005575|GO:0008150|GO:0016020|GO:0016021	transmembrane protein 258
ASMM10P039551	165.184	110.346	150.996	130.348	152.785	103.49	30.0513	103.366	7.42269	7.06398	7.0274	6.81023	6.88922	6.63893	5.48342	6.49719	P	P	P	P	M	M	P	M	protein_coding	NM_001013370	CCDS23809.1	Sesn1	RefSeq	2612	chr10	+	41887438	41908436		chr10:41887535+41887595	CTGGCTGTCTCCGAGCTGCTGAGCTGCCACCAGTGCGGCGGGGACCGCGGCCAGGACGAG	140742	Mm.139418	GO:0003674|GO:0005634|GO:0007050|GO:0051896	sestrin 1
ASMM10P035199	165.446	109.123	144.794	150.979	191.251	166.134	87.1658	167.654	7.42479	7.04733	6.96806	7.01062	7.22182	7.34134	7.14518	7.21205	P	P	P	P	M	M	P	M	protein_coding	NM_001205363	CCDS57454.1	Clec9a	RefSeq	3294	chr6	+	129408861	129424764	NM_001205364	chr6:129416345+129416405	GACCAGTTCTTCTGACCTCTCCACAGATGGTTCCACAGACCCTGGACAGCAAGGAAACAG	232414	Mm.391518	GO:0006898|GO:0006898|GO:0009986|GO:0009986|GO:0016020|GO:0016021|GO:0030246|GO:0050715	C-type lectin domain family 9, member a
ASMM10P006656	90.3682	93.5915	123.174	114.233	85.8209	53.6902	52.0355	56.377	6.56488	6.83337	6.75609	6.62668	6.02206	5.6617	6.3366	5.59328	P	P	P	P	M	M	P	P	protein_coding	NM_007957	CCDS53199.1	Esx1	RefSeq	1615	chrX	-	137115396	137120326		chrX:137119647-137119943	ACACTTCAGGATCCACAGCCTAGCTTGAGCTCAACGCTTTTGGAGGGAGCAGACTACCAG	13984	Mm.8017	GO:0001568|GO:0003677|GO:0005634|GO:0005634|GO:0005737|GO:0006357|GO:0043565|GO:0045892|GO:0051726|GO:0060713|GO:0060716	extraembryonic, spermatogenesis, homeobox 1
ASMM10P002673	59.3313	43.112	87.7706	76.4165	113.539	114.977	100.674	120.539	5.98108	5.76889	6.29056	6.07487	6.43933	6.79632	7.37557	6.72173	P	M	P	P	M	P	P	P	protein_coding	NM_009824	CCDS22744.1	Cbfa2t3	RefSeq	7659	chr8	-	122625135	122699109		chr8:122650428-122698814	TGGAAGCCCAGCTCACAGGAAGGAGAAGGCTGCAGCAATGCCAGACTCCCCGGCTGAAGT	12398	Mm.194339	GO:0003682|GO:0003700|GO:0005515|GO:0005622|GO:0005634|GO:0005794|GO:0006351|GO:0006355|GO:0016020|GO:0030154|GO:0030851|GO:0045944|GO:0046872	core-binding factor, runt domain, alpha subunit 2, translocated to, 3 (human)
ASMM10P054801	780.364	578.307	935.826	531.145	1716.33	1207.19	654.518	1318.12	9.59231	9.42607	9.57668	8.78607	10.2353	10.2043	10.4628	10.1927	P	P	P	P	M	P	P	P	protein_coding	NM_011431	CCDS48947.1	Eftud2	RefSeq	3397	chr11	-	102838471	102880975	NM_001109995	chr11:102838772-102838830	CTCAATTATCCCATGTGAGTGAAGGGGCTGGCAGCTCTAGACTCAAGCCGAGACCTGGTG	20624	Mm.873	GO:0000166|GO:0003746|GO:0003924|GO:0005515|GO:0005525|GO:0005634|GO:0005634|GO:0005681|GO:0005737|GO:0006397|GO:0006412|GO:0006414|GO:0008380|GO:0015030|GO:0016607|GO:0071013	elongation factor Tu GTP binding domain containing 2
ASMM10P032767	66.005	53.5076	67.3835	74.4459	92.2623	50.5075	44.3115	65.7424	6.13331	6.06469	5.92804	6.0407	6.12603	5.56741	6.08837	5.81397	P	P	P	P	M	P	P	P	protein_coding	NM_172887	CCDS51708.1	Fry	RefSeq	10753	chr5	+	150259929	150497753		chr5:150454512+150454574	AGAAGCTAGTGCACGTCCTCTCTCTGTGCGGCCAGGAAGTCGGACTAAGCAAAAACCCGT	320365	Mm.216590	GO:0003674|GO:0005575|GO:0005737|GO:0005856|GO:0008150	furry homolog (Drosophila)
ASMM10P055766	70.1938	54.4855	77.6417	80.4406	160.375	52.0188	32.3744	54.1698	6.21801	6.09077	6.11695	6.14448	6.96483	5.61283	5.60086	5.53555	P	P	P	P	M	P	P	P	protein_coding	NM_183307	CCDS39253.1	Ccdc63	RefSeq	2283	chr5	-	122108055	122138062		chr5:122108069-122108120	TAGGCTGAGCCTCGTGGGTGCCTGTATTCCACACCAGAGAGAATAAATGTTTTCTTGCTG	330188	Mm.386907	GO:0003674|GO:0005575|GO:0008150	coiled-coil domain containing 63
ASMM10P031182	26.5105	12.9746	5	14.3989	34.7895	109.973	287.715	129.213	4.84471	4.11917	2.33788	3.66997	4.70435	6.73094	9.08292	6.82841	P	A	A	A	M	P	P	P	protein_coding	NM_008871	CCDS19761.1	Serpine1	RefSeq	3024	chr5	-	137061505	137072272		chr5:137062108-137062395	GGGGAAAAAAGATTAGATGGAAGAGAGAGAGATTTGAGAGAGGGCAAAGTGGTTTCAAAT	18787	Mm.250422	GO:0002020|GO:0004867|GO:0004867|GO:0005102|GO:0005515|GO:0005576|GO:0005615|GO:0005615|GO:0010466|GO:0010469|GO:0010757|GO:0010757|GO:0010951|GO:0010951|GO:0014912|GO:0030194|GO:0030336|GO:0030414|GO:0031012|GO:0032757|GO:0033629|GO:0035491|GO:0042060|GO:0042127|GO:0045765|GO:0045766|GO:0045766|GO:0048260|GO:0050729|GO:0050820|GO:0050829|GO:0050829|GO:0051918|GO:0061044|GO:0061044|GO:0071222|GO:…	serine (or cysteine) peptidase inhibitor, clade E, member 1
ASMM10P033780	781.905	454.377	724.587	711.078	2893.73	1121.47	82.7422	1238.97	9.59574	9.0868	9.21804	9.20352	10.9701	10.1003	7.05915	10.0982	P	P	P	P	P	P	P	P	protein_coding	NM_011461	CCDS36023.1	Spic	RefSeq	1266	chr10	-	88675269	88683023		chr10:88675297-88675889	GTGGGGGAGACCAGCATAGGGCCACTTAGTAATTTTATAAATTGAAATAAACAATTGCAT	20728	Mm.21642	GO:0001824|GO:0003677|GO:0003700|GO:0005634|GO:0006351|GO:0006355|GO:0043565|GO:0045944	Spi-C transcription factor (Spi-1/PU.1 related)
ASMM10P031317	389.21	858.552	1819.57	453.46	5581.68	681.063	277.949	739.478	8.62735	9.97624	10.4966	8.5645	11.9381	9.38578	9.02463	9.36006	P	P	P	P	M	P	P	P	protein_coding	NM_017396	CCDS19863.1	Cyp3a41a	RefSeq	2060	chr5	-	145694048	145720136	NM_001105159, NM_177380	chr5:145720025-145720136	AATTGCTGACAGACAAGCAGGGATGAACCTATTTTCAGCTCTCTCACTGGATACATGGGT	53973	Mm.379071	GO:0005789|GO:0010468|GO:0016491|GO:0032451|GO:0043231|GO:0050649	cytochrome P450, family 3, subfamily a, polypeptide 41A
ASMM10P041047	22.2849	21.5266	32.4253	34.469	34.6467	41.2934	21.6888	40.8541	4.5923	4.80602	4.93124	4.94501	4.69839	5.26726	4.99974	5.10782	P	A	P	P	M	P	P	P	protein_coding	NM_198671	CCDS52687.1	Gse1	RefSeq	6716	chr8	+	120488865	120581383		chr8:120488990+120489151	ACATTTTTGAGCGCCGTGGCTTGGACGCTGGTTTTGTTTCATTGCTGGGCTTGATTTTTT	382034	Mm.334856	GO:0003674|GO:0005575|GO:0008150	genetic suppressor element 1
ASMM10P046838	902.421	747.917	805.454	1089.01	1029.97	665.473	352.234	736.568	9.80675	9.77748	9.35813	9.83207	9.55367	9.34915	9.41995	9.35375	P	P	P	P	M	P	P	P	protein_coding	NM_013881	CCDS24820.1	Ulk2	RefSeq	5813	chr11	-	61775597	61855092		chr11:61824652-61824727	GGCCCTGTCCCTGGAAGCTCCTGCAGCAGCTCACCATCTTGTCGCTTTGCTTCTCCACCA	29869	Mm.162025	GO:0000166|GO:0004672|GO:0004674|GO:0004674|GO:0005515|GO:0005524|GO:0006914|GO:0007165|GO:0007399|GO:0007409|GO:0010506|GO:0010506|GO:0016020|GO:0016301|GO:0016310|GO:0016740|GO:0016772|GO:0031410|GO:0034045|GO:0034045|GO:0042594|GO:0046777|GO:0048671|GO:0048675	unc-51 like kinase 2
ASMM10P054316	6.437	5	15.2345	7.59127	346.438	94.2197	48.1251	102.704	2.85864	2.40026	3.88779	2.74306	8.06159	6.49642	6.21305	6.4885	A	A	A	A	M	P	P	P	protein_coding	NM_001145953	CCDS26986.1	Lgals3	RefSeq	1406	chr14	+	47373859	47386167		chr14:47373919+47373979	AGCTAGCGGAGCGGCGGGTGGAGCACTAATCAGGTGAGCGGCACAGAGAGCACTACCCAG	16854	Mm.248615	GO:0001501|GO:0005515|GO:0005576|GO:0005578|GO:0005634|GO:0005634|GO:0005681|GO:0005737|GO:0005737|GO:0005743|GO:0006397|GO:0008380|GO:0019863|GO:0030154|GO:0030198|GO:0030246|GO:0031012|GO:0045087	lectin, galactose binding, soluble 3
ASMM10P047286	16875	14676.7	17630.5	17551.9	20045.7	12355.4	2116.59	13870.2	13.8657	13.9373	13.7971	13.8048	13.7953	13.5824	12.3326	13.6021	P	P	P	P	M	P	P	P	protein_coding	NM_001005341	CCDS25205.1	Ypel2	RefSeq	4902	chr11	-	86936424	86993762		chr11:86936445-86940688	GCGTTATTTCTGTCATTGCTGATCTGTGTTGGTGCTCATTTGAGAAAATAAAGTTTTCAA	77864	Mm.191894	GO:0003674|GO:0005575|GO:0005634|GO:0008150	yippee-like 2 (Drosophila)
ASMM10P053552	286.26	192.932	312.337	335.04	281.229	387.38	268.506	454.917	8.19179	7.86185	8.02037	8.14259	7.7684	8.576	8.96498	8.661	P	P	P	P	P	P	P	P	protein_coding	NM_178020	CCDS23499.1	Hyal3	RefSeq	1830	chr9	+	107581295	107587359		chr9:107586808+107586868	CTGGAGCCTAAACCCTGAGCCCAACATAGAGTCAGGAGTCCCTGCCTTTGCTACTTGACC	109685	Mm.447916	GO:0001618|GO:0003824|GO:0004415|GO:0005576|GO:0005764|GO:0005975|GO:0006954|GO:0008152|GO:0009615|GO:0009615|GO:0016787|GO:0016798|GO:0030214|GO:0031410|GO:0033906|GO:0071347|GO:0071493	hyaluronoglucosaminidase 3
ASMM10P007195	62.906	129.694	250.87	23.6529	630.4	535.109	232.794	655.318	6.06407	7.29222	7.72042	4.40208	8.88978	9.03216	8.71972	9.18399	P	P	P	P	P	M	P	P	protein_coding	NM_011486	CCDS25441.1	Stat3	RefSeq	4437	chr11	-	100886809	100939511		chr11:100889506-100889885	GTTCATCTGTGTGACACCATTCATTGATGCAGTTTGGAAATAACGGTGAAGGTGCTGAGC	20848	Mm.249934	GO:0000981|GO:0001103|GO:0001659|GO:0001754|GO:0003677|GO:0003677|GO:0003700|GO:0004871|GO:0004879|GO:0005509|GO:0005515|GO:0005634|GO:0005634|GO:0005737|GO:0005737|GO:0005886|GO:0006351|GO:0006355|GO:0006355|GO:0006366|GO:0006606|GO:0006953|GO:0007165|GO:0007259|GO:0008134|GO:0008283|GO:0008285|GO:0016310|GO:0019221|GO:0019827|GO:0019901|GO:0019903|GO:0019953|GO:0030522|GO:0031730|GO:0032355|GO:…	signal transducer and activator of transcription 3
ASMM10P006290	912.481	770.786	1266.43	1182.07	1055	1451.72	771.197	1590.52	9.82063	9.82143	9.9999	9.94421	9.58676	10.4823	10.7418	10.4628	P	P	P	P	P	P	P	P	protein_coding	NM_001253917		Sez6l	RefSeq	5900	chr5	-	112419150	112577198		chr5:112426726-112436282	GGACATCTCGCCTGCCCCACTGTGTCTTTAACCAAGACAGTTTTGAACATGCATTGGAAG	56747	Mm.143742	GO:0003674|GO:0005783|GO:0005886|GO:0008344|GO:0016020|GO:0016021|GO:0021680|GO:0043025|GO:0060074|GO:0090036	seizure related 6 homolog like
ASMM10P034328	113.894	82.7637	86.2256	107.182	85.6343	81.2848	71.6679	87.4922	6.89271	6.65889	6.26309	6.53568	6.0187	6.28046	6.83626	6.24909	M	P	P	P	P	P	P	P	protein_coding	NM_178873	CCDS20024.1	Adck2	RefSeq	3539	chr6	+	39573875	39588769		chr6:39588709+39588769	GGTGGGGAGGGGATGCAGCAAGTCTTTAGGAAATAAAGTAAACATCATTTCTCTTTTCTC	57869	Mm.247957	GO:0000166|GO:0003674|GO:0004674|GO:0005524|GO:0005739|GO:0008150|GO:0016020|GO:0016021|GO:0016301|GO:0016310|GO:0016740|GO:0016772	aarF domain containing kinase 2
ASMM10P041956	80.7828	101.414	411.573	74.6451	103.308	78.7249	60.9492	91.799	6.40885	6.94009	8.40716	6.04493	6.29471	6.22726	6.57927	6.32362	P	P	P	P	P	M	P	M	protein_coding	NM_008615	CCDS23383.1	Me1	RefSeq	3257	chr9	-	86581362	86695914		chr9:86695686-86695914	CGCCGCCGACACACCCACCAGCGCGGCTACCTGCTGACGCGGGACCCGCATCTCAACAAG	17436	Mm.148155	GO:0004470|GO:0004470|GO:0004471|GO:0004473|GO:0004473|GO:0004473|GO:0005515|GO:0005737|GO:0005739|GO:0005829|GO:0006108|GO:0006108|GO:0009725|GO:0016491|GO:0016616|GO:0030145|GO:0046872|GO:0050661|GO:0051262|GO:0051287|GO:0055114	malic enzyme 1, NADP(+)-dependent, cytosolic
ASMM10P009634	23.3716	24.6164	24.0958	22.8966	34.2669	33.2472	54.7675	47.914	4.6664	4.98424	4.51935	4.35608	4.6834	4.93844	6.41704	5.35269	P	P	P	P	P	M	P	M	protein_coding	NM_194346	CCDS27118.1	Rnf31	RefSeq	3443	chr14	+	55591789	55603671		chr14:55595765+55596006	CATGATCCAGGAAGGAGAAACTGCGGGTGCCAGTCCAGAAGAGGTCTTCTCAGCTCTCCA	268749	Mm.23748	GO:0000209|GO:0004842|GO:0005515|GO:0005737|GO:0005829|GO:0008270|GO:0009898|GO:0016567|GO:0016874|GO:0023035|GO:0035631|GO:0043123|GO:0043123|GO:0043130|GO:0046872|GO:0050852|GO:0051092|GO:0071797|GO:0097039	ring finger protein 31
ASMM10P028303	92.6283	73.8669	71.8449	122.484	147.11	56.2337	28.9324	66.6749	6.59974	6.50673	6.01694	6.72704	6.83144	5.72752	5.42454	5.83431	P	P	P	P	P	M	P	M	protein_coding	NM_001025106	CCDS18964.1	Tmem201	RefSeq	4620	chr4	-	149715383	149738034		chr4:149717302-149718019	TCTTCCTTTGTAACATTGATATCTTGGTAACCCTGTTGTTGCTGGGTGCAGGCAGACACA	230917	Mm.266704	GO:0005515|GO:0005521|GO:0005623|GO:0005634|GO:0007097|GO:0010761|GO:0016020|GO:0016021|GO:0031965|GO:0051015	transmembrane protein 201
ASMM10P038504	207.724	148.851	174.548	289.795	270.703	171.465	81.1707	195.5	7.74321	7.48921	7.22566	7.94011	7.71098	7.385	7.03295	7.43942	P	P	P	P	P	M	P	M	protein_coding	NM_147075	CCDS21622.1	Olfr656	RefSeq	990	chr7	+	104617656	104618646		chr7:104618516+104618646	TAATGTCTATCTGCTTTTCCCACCGGCTCTTAACCCTGTGGTATATGGAGTCAAGACTAG	259078	Mm.377826	GO:0004871|GO:0004930|GO:0004984|GO:0005886|GO:0007165|GO:0007186|GO:0007608|GO:0016020|GO:0016021|GO:0050896	olfactory receptor 656
ASMM10P008663	26.8971	20.5431	23.8219	14.9821	28.6625	29.7522	18.9206	21.8326	4.86575	4.74324	4.50177	3.72926	4.43187	4.77012	4.79326	4.14134	P	A	P	A	P	M	P	M	protein_coding	NM_130865		Dmbx1	RefSeq	4054	chr4	-	115915118	115939926		chr4:115920686-115923648	TTGGCTGAGCGCCTAGCTGGCTGTACATTTCAAGACATCATCTTGGAGGCCCGCTATGGC	140477	Mm.213206	GO:0000122|GO:0003677|GO:0003700|GO:0005634|GO:0005667|GO:0006351|GO:0006355|GO:0007275|GO:0008343|GO:0008343|GO:0008344|GO:0042803|GO:0043565|GO:0045892|GO:0046982	diencephalon/mesencephalon homeobox 1
ASMM10P003753	830.324	632.399	1158.84	673.239	1147.67	955.603	523.746	1097.81	9.67989	9.54484	9.87888	9.11926	9.69045	9.88205	10.0883	9.93438	P	P	P	P	P	M	P	M	protein_coding	NM_025878	CCDS28712.1	Mrps18b	RefSeq	1073	chr17	-	35910384	35916369		chr17:35912355-35914333	TGACTTTAGGAATGTGAAGCTCTTGGAACAGTTTGTCTGTGCACACACGGGTATCATCTT	66973	Mm.29484	GO:0003735|GO:0005622|GO:0005739|GO:0005840|GO:0006412|GO:0030529	mitochondrial ribosomal protein S18B
ASMM10P032037	87.1702	81.4505	104.311	125.876	117.627	76.727	50.2582	92.1262	6.51187	6.63878	6.52876	6.76374	6.49852	6.1909	6.28066	6.32917	P	P	P	P	P	M	P	M	protein_coding	NM_175473	CCDS19450.1	Fras1	RefSeq	15848	chr5	+	96373954	96784728		chr5:96780108+96780168	GTGGTCAGCAGCATGCCGGGTGTGGATGGATTCACCCTCAAAGTAGATGCCCTCTATAAG	231470	Mm.291120	GO:0002009|GO:0003338|GO:0005515|GO:0005604|GO:0005886|GO:0007154|GO:0015031|GO:0016020|GO:0016021|GO:0030326|GO:0043588|GO:0046872|GO:0060021	Fraser syndrome 1 homolog (human)
ASMM10P019300	29.6414	37.0114	99.9854	46.4322	58.9772	50.5921	43.8271	70.5119	4.99729	5.54806	6.46857	5.37804	5.47472	5.571	6.07009	5.91934	M	P	P	P	P	M	P	M	protein_coding	NM_001276358		Kcnip2	RefSeq	2025	chr19	-	45792345	45812291		chr19:45812211-45812291	GCCCGTTGGGGCAGGCAGCTCGGTCTCTCTACCAGTTGGTGACTGGGTCACTGTCGCCAG	80906	Mm.213204	GO:0005244|GO:0005267|GO:0005509|GO:0005886|GO:0006810|GO:0006811|GO:0006813|GO:0008076|GO:0015459|GO:0016020|GO:0030425|GO:0034765|GO:0045163|GO:0046872|GO:0051291|GO:0071805	Kv channel-interacting protein 2
ASMM10P004655	146.977	106.011	126.784	133.618	217.103	91.459	55.1859	102.537	7.25911	7.00323	6.79179	6.84232	7.39547	6.45575	6.42945	6.48487	P	P	P	P	P	M	P	M	protein_coding	NM_001083807	CCDS38485.1	Rusc1	RefSeq	3388	chr3	-	89083978	89093363		chr3:89089718-89091137	CACGCCGTGGTGCGCAGTTCCTGGTCGTTTGCCGGTGTTCCCGGGGCTCAGCGGCTGTGG	72296	Mm.27687	GO:0003779|GO:0005634|GO:0005737|GO:0005768|GO:0005769|GO:0005794|GO:0005856|GO:0005874|GO:0005886|GO:0015630|GO:0016020|GO:0030054|GO:0031410|GO:0045202|GO:0045211	RUN and SH3 domain containing 1
ASMM10P038209	152.693	124.01	222.419	174.66	241.248	224.943	178.056	268.679	7.31232	7.22867	7.5562	7.20605	7.54943	7.77791	8.28434	7.88822	P	P	P	P	P	M	P	M	protein_coding	NM_178707	CCDS40003.2	Zfp592	RefSeq	7292	chr7	+	80993683	81045162		chr7:81037439+81037526	ATTCTGCCCCATGGCCTTCAAGACTGCCAGTAGTACGATGGACCACAGTACCACCCAGCA	233410	Mm.29525	GO:0003677|GO:0005515|GO:0005634|GO:0006351|GO:0006355|GO:0008150|GO:0046872	zinc finger protein 592
ASMM10P005704	57.6517	101.815	155.311	153.981	142.657	104.526	89.0623	124.259	5.94423	6.94507	7.06226	7.03654	6.78291	6.65236	7.17996	6.76846	P	P	P	P	P	M	P	M	protein_coding	NM_001170711	CCDS27787.1	Asb8	RefSeq	2176	chr15	-	98134639	98165578		chr15:98142765-98165470	CCAATTCCAGGCAGTTTGGAGCATGTGAACACACTCTGAGCCTTGATGAGTTCCAGCATG	78541	Mm.200766	GO:0003674|GO:0005634|GO:0005737|GO:0008150|GO:0035556	ankyrin repeat and SOCS box-containing 8
ASMM10P005894	37.4384	39.7324	66.8078	44.5226	70.7922	104.825	50.92	113.659	5.32455	5.64786	5.91766	5.3176	5.74469	6.65766	6.30113	6.63401	P	P	P	P	P	M	P	M	protein_coding	NM_001190854		Pdlim5	RefSeq	4712	chr3	-	142239584	142395696	NM_019808	chr3:142277989-142303942	CAGAATCTGAAAATGACAATACGAAGAAGGCAAATAGCACCCAGGAGCCTTCTCAGCAAC	56376	Mm.117709	GO:0003779|GO:0005080|GO:0005515|GO:0005737|GO:0005829|GO:0005886|GO:0008270|GO:0014069|GO:0015629|GO:0016020|GO:0030018|GO:0030054|GO:0042805|GO:0043005|GO:0045202|GO:0045211|GO:0046872|GO:0047485|GO:0051963|GO:0061001	PDZ and LIM domain 5
ASMM10P008056	25.1089	26.0613	37.6405	43.007	47.7467	42.2014	35.5377	51.4344	4.76572	5.06053	5.13105	5.26732	5.16637	5.3013	5.74043	5.45698	P	P	P	P	P	M	P	M	protein_coding	NM_026571	CCDS37530.1	Lhfpl5	RefSeq	1275	chr17	+	28575718	28583593		chr17:28580137+28582979	GGCAGGACAAGCTCCTCCCGGATGACTACAAGGCAGATGGGAATGAGGAAGTCTGAAGCA	328789	Mm.284760	GO:0005515|GO:0005886|GO:0006810|GO:0006811|GO:0007605|GO:0016020|GO:0016021|GO:0016324|GO:0032421|GO:0032426|GO:0050910|GO:0060088	lipoma HMGIC fusion partner-like 5
ASMM10P000154	6.57397	10.2398	53.7516	7.78738	117.728	37.3573	21.4502	37.0243	2.88009	3.80257	5.62059	2.77224	6.49997	5.11658	4.98225	4.96049	A	A	P	A	P	P	P	M	protein_coding	NM_027815	CCDS21776.2	9030624J02Rik	RefSeq	3578	chr7	+	118740270	118841491		chr7:118780301+118790009	CCACGCTCCAGAGGCTTTGCTGACGGAGATGATGGAAAGATGTAAGAAACTAGGGAACAA	71517	Mm.213298	GO:0003674|GO:0005575|GO:0008150|GO:0016020|GO:0016021	RIKEN cDNA 9030624J02 gene
ASMM10P027516	13991.1	10814.8	16709.1	17441.4	16549	11285.3	1372.93	12557.7	13.6065	13.5193	13.7216	13.7959	13.5047	13.4356	11.6337	13.441	M	P	P	P	P	P	P	M	protein_coding	NM_153565	CCDS18418.1	Pcsk9	RefSeq	3512	chr4	-	106442333	106464325		chr4:106442347-106443558	AGTTTTTATTATGTAGTGACTTTTCAGAATAAAAGCAGCTGATGTGACTGACTGCATCCG	100102	Mm.133268	GO:0001920|GO:0002092|GO:0004252|GO:0004252|GO:0004252|GO:0005576|GO:0005615|GO:0005615|GO:0005615|GO:0005737|GO:0005764|GO:0005768|GO:0005769|GO:0005770|GO:0005783|GO:0005791|GO:0005794|GO:0006508|GO:0006629|GO:0006641|GO:0006644|GO:0006915|GO:0007041|GO:0008202|GO:0008203|GO:0008233|GO:0008236|GO:0009267|GO:0009267|GO:0009986|GO:0010469|GO:0010989|GO:0016485|GO:0016540|GO:0016540|GO:0016787|GO:…	proprotein convertase subtilisin/kexin type 9
ASMM10P006037	87.8771	131.591	92.8131	145.176	126.671	137.172	54.5985	169.622	6.52495	7.31252	6.36615	6.95945	6.61046	7.05787	6.41173	7.22604	M	P	P	P	P	M	P	M	protein_coding	NM_001205243		Fasl	RefSeq	1889	chr1	-	161780691	161788495		chr1:161782978-161787943	CACCTGCAGAAGGAACTGGCAGAACTCCGTGAGCCAACCCCAGTACACCCTCTGAAAAAA	14103	Mm.3355	GO:0000122|GO:0005125|GO:0005164|GO:0005576|GO:0005615|GO:0005634|GO:0005764|GO:0005886|GO:0005901|GO:0006351|GO:0006355|GO:0006915|GO:0006919|GO:0006925|GO:0006955|GO:0008284|GO:0008625|GO:0008625|GO:0009897|GO:0016020|GO:0016021|GO:0016023|GO:0016525|GO:0030644|GO:0031410|GO:0043065|GO:0043525|GO:0045121|GO:0045742|GO:0046666|GO:0048388|GO:0048471|GO:0060554|GO:0060555|GO:0070062|GO:0070231|GO:…	Fas ligand (TNF superfamily, member 6)
ASMM10P030384	679.045	585.773	661.659	811.546	1192.66	511.868	207.543	592.431	9.4066	9.44411	9.09181	9.4028	9.74202	8.96878	8.52281	9.03925	M	P	P	P	P	M	P	M	protein_coding	NM_001163073	CCDS51499.1	Lcorl	RefSeq	4970	chr5	-	45730331	45857540	NM_172153	chr5:45730367-45734485	CAATGCTTTTGCACTTAAATTTACAACACTGTCGGTGTGTGGTTAATTTACTCATTCAGT	209707	Mm.71498	GO:0003677|GO:0005634|GO:0006351|GO:0006355|GO:0006357|GO:0006366	ligand dependent nuclear receptor corepressor-like
ASMM10P051026	50.94	43.2522	52.5641	57.9508	502.958	251.226	147.029	289.365	5.76112	5.77412	5.58798	5.68476	8.58391	7.93597	7.97368	8.00402	M	P	P	P	P	M	P	M	protein_coding	NM_016767	CCDS26061.1	Batf	RefSeq	904	chr12	+	85686719	85709087		chr12:85689306+85689372	AAGAATCGCATCGCTGCCCAGAAGAGCCGACAGAGACAGACACAGAAAGCCGACACCCTT	53314	Mm.6672	GO:0001816|GO:0002320|GO:0003677|GO:0003700|GO:0005515|GO:0005634|GO:0005737|GO:0006351|GO:0006974|GO:0030154|GO:0030330|GO:0042832|GO:0043011|GO:0043565|GO:0045064|GO:0045190|GO:0060218|GO:0072539|GO:0072540	basic leucine zipper transcription factor, ATF-like
ASMM10P032512	69.5723	69.7679	74.8335	97.0432	114.533	157.632	166.926	165.22	6.20461	6.4253	6.07038	6.40222	6.45442	7.26352	8.18221	7.19028	M	P	P	P	P	M	P	M	protein_coding	NM_019983	CCDS19708.1	Rabgef1	RefSeq	2843	chr5	+	130187179	130214337	NM_001199059	chr5:130213098+130213165	AAGTTCAAGACATTGTTGAGAAATACCCACTGGAGATTAAGCCCCCGAACCAACCCTTAG	56715	Mm.288639	GO:0001933|GO:0002686|GO:0003677|GO:0004842|GO:0005515|GO:0005737|GO:0005768|GO:0006810|GO:0006897|GO:0008270|GO:0015031|GO:0017112|GO:0031982|GO:0033004|GO:0043305|GO:0046580|GO:0046872|GO:0048261|GO:0050728|GO:0060368|GO:0060368|GO:1900165|GO:1900235	RAB guanine nucleotide exchange factor (GEF) 1
ASMM10P002262	333.979	295.869	382.409	322.866	310.467	320.474	616.044	369.329	8.40456	8.47668	8.30676	8.09092	7.90266	8.29161	10.3582	8.35471	P	P	P	P	P	M	P	M	protein_coding	NM_019937	CCDS17390.1	Ccnl1	RefSeq	2161	chr3	-	65946150	65958225		chr3:65951505-65956852	GAGGAAAAAGGACTCCAAGCCCCCTGATCCTTGATCAGAACTACATTAACACCAAAAATC	56706	Mm.175612	GO:0000079|GO:0005515|GO:0005634|GO:0005737|GO:0006351|GO:0006355|GO:0006396|GO:0008023|GO:0016607|GO:0019901	cyclin L1
ASMM10P020914	41.6264	41.3461	47.2955	122.743	20.8945	28.4101	22.834	29.5709	5.47186	5.70795	5.44309	6.73087	3.97409	4.6961	5.08004	4.6113	M	P	P	P	A	M	P	M	protein_coding	NM_147012	CCDS16246.1	Olfr1047	RefSeq	960	chr2	-	86228009	86228969		chr2:86228144-86228969	GCAGCCTAATTCCAGCCACTCCTTTGAAACTGATAAAGTGGCTTCCATATTCTACACACT	259014	Mm.377789	GO:0004871|GO:0004930|GO:0004984|GO:0005886|GO:0007165|GO:0007186|GO:0007608|GO:0016020|GO:0016021|GO:0050896	olfactory receptor 1047
ASMM10P035455	21.6206	13.0446	24.9918	19.5025	18.0185	21.8105	18.1975	21.6476	4.54497	4.12631	4.57352	4.12587	3.76394	4.29837	4.73609	4.12789	M	A	P	A	A	M	P	M	protein_coding	NM_001167568		Vmn1r187	RefSeq	903	chr7	-	5802728	5803631	NM_030742	chr7:5802742-5803631	TTTAGGGATTGTAAGGGTCATTGTTCTCTGCGCATCATGTCAGTATGGAAATCTATTTGA	100039499	Mm.485001		vomeronasal 1 receptor Vmn1r187
ASMM10P032768	81.3438	76.5001	109.392	95.0152	145.703	100.877	63.6031	125.285	6.41818	6.55156	6.59645	6.37414	6.8182	6.5996	6.64752	6.78192	P	P	P	P	P	M	P	M	protein_coding	NM_001081001	CCDS39411.1	Brca2	RefSeq	10743	chr5	+	150522629	150569749		chr5:150523030+150523090	TTATAAACTGTCCCCATCTTCATGATAAGTTCTGCTCTTGTCCCAAAAGATAGGCCTGAG	12190	Mm.236256	GO:0000724|GO:0000724|GO:0000910|GO:0001556|GO:0001833|GO:0002020|GO:0003677|GO:0003697|GO:0003697|GO:0005515|GO:0005622|GO:0005634|GO:0005634|GO:0005737|GO:0005737|GO:0005813|GO:0005813|GO:0006281|GO:0006289|GO:0006302|GO:0006302|GO:0006310|GO:0006974|GO:0006978|GO:0007049|GO:0007141|GO:0007283|GO:0007283|GO:0007420|GO:0007569|GO:0008283|GO:0008585|GO:0008630|GO:0010165|GO:0010225|GO:0010332|GO:…	breast cancer 2
ASMM10P046639	27.3819	16.6516	34.1762	22.2111	44.6688	14.8956	6.76265	14.5567	4.88807	4.4631	4.99951	4.31503	5.06959	3.70567	3.29451	3.50827	P	A	P	P	P	A	A	A	protein_coding	NM_173387	CCDS24638.1	Zfp879	RefSeq	2408	chr11	-	50832034	50841552		chr11:50838423-50838536	CTCAGAGAACCTTGTACCGAGAGGTGATGCTGGAGAACTACAGCAACCTGGTCTCGCTGG	214779	Mm.191846	GO:0003676|GO:0003677|GO:0005622|GO:0005634|GO:0006351|GO:0006355|GO:0008150|GO:0046872	zinc finger protein 879
ASMM10P007866	4330.56	3134.03	4342.58	3487.87	5761.98	3521.86	1199.33	4113.52	11.9822	11.8062	11.7501	11.5317	11.9752	11.7365	11.4286	11.8091	M	M	P	P	P	M	P	M	protein_coding	NM_025486	CCDS22599.1	Tmem208	RefSeq	791	chr8	+	105326363	105329057		chr8:105328463+105328607	GCATGGCAGAGCACCTTAAGGATGTGATCCTACTGACAGCCATTGTTCAGGTGCTCAGCT	66320	Mm.29990	GO:0003674|GO:0005575|GO:0005783|GO:0006914|GO:0008150|GO:0016020|GO:0016021	transmembrane protein 208
ASMM10P054505	333.764	276.61	568.628	290.308	655.238	364.207	209.225	423.894	8.40316	8.37785	8.86677	7.94189	8.94236	8.48116	8.53668	8.56036	M	P	P	P	P	M	P	M	protein_coding	NM_145479	CCDS49783.1	Klhl22	RefSeq	2633	chr16	+	17759620	17793382		chr16:17792742+17792802	GATGAGTGTGTCTGACTGGGAAGAGTTTGACAACTCTAGCGAGGACTAGGGCTCTCCCCA	224023	Mm.282807	GO:0000070|GO:0003674|GO:0005737|GO:0005813|GO:0005827|GO:0005856|GO:0006513|GO:0007049|GO:0007067|GO:0007094|GO:0031463|GO:0051301|GO:0072686	kelch-like 22
ASMM10P030030	5037.53	3658.72	6006.67	4814.14	10701.3	6982.93	2171.83	8022.21	12.1962	12.019	12.2307	11.9603	12.857	12.7505	12.3669	12.8126	M	P	P	P	P	M	P	M	protein_coding	NM_001190445	CCDS57317.1	2610002J02Rik	RefSeq	1076	chr4	+	155249965	155256687	NR_033802	chr4:155256623+155256683	CTCCTTGCCACAGGGACTGTACCTTAACTGTGAGCCAGAATAAATTTTAAGTTGCTTTCC	67513	Mm.10374	GO:0005634|GO:0005694|GO:0006281|GO:0006974|GO:0019985|GO:0031593|GO:0036297|GO:0043130|GO:0043240|GO:0046872|GO:0070530	RIKEN cDNA 2610002J02 gene
ASMM10P051336	543.093	561.258	846.906	688.66	500.132	907.431	668.535	1012.92	9.09509	9.37955	9.43117	9.15374	8.57635	9.80349	10.4995	9.81337	P	P	P	P	P	M	P	M	protein_coding	NM_031250	CCDS26217.1	Ucn3	RefSeq	1478	chr13	-	3940687	3945349		chr13:3940701-3941656	TCTTGATACCAAATACCTCCCCTACTTCCTCATCTGGATTAAAGTCAGTGGCTTCTTGAA	83428	Mm.313662	GO:0005179|GO:0005184|GO:0005515|GO:0005576|GO:0005615|GO:0006950|GO:0007189|GO:0007218|GO:0007586|GO:0030424|GO:0032024|GO:0043005|GO:0043196|GO:0043679|GO:0045838|GO:0051431	urocortin 3
ASMM10P050972	36.5166	19.5023	78.9313	10.7395	95.7665	31.7468	41.0437	44.5278	5.28862	4.67048	6.14201	3.21766	6.18141	4.86893	5.96571	5.23851	M	A	P	A	P	P	P	P	protein_coding	NM_001079695	CCDS36484.1	Srsf5	RefSeq	1662	chr12	+	80945503	80950507		chr12:80945737+80945798	AAGTGGCCGGGGCTTCGCTCTTTGCGGAGGACGGCGACTCAGAGAGCGCAGTTGATTTGA	20384	Mm.43331	GO:0000166|GO:0003676|GO:0003723|GO:0005515|GO:0005634|GO:0005730|GO:0005737|GO:0006351|GO:0006355|GO:0006397|GO:0008380|GO:0009611|GO:0016607|GO:0050733	serine/arginine-rich splicing factor 5
ASMM10P014535	22.3642	19.5222	22.7785	52.1222	32.8978	14.7288	9.94466	22.9519	4.59794	4.6717	4.44255	5.54475	4.62975	3.68798	3.85036	4.21788	P	A	P	P	P	A	A	P	protein_coding	NM_001011791	CCDS28245.1	Olfr193	RefSeq	930	chr16	-	59109678	59110608	NM_001011807	chr16:59109743-59110608	GACTCTGTATTTTACACCATCATAATTCCTGTACTGAACCCAATTATCTATAGTTTGAGG	257972	Mm.390897	GO:0004871|GO:0004930|GO:0004984|GO:0005886|GO:0007165|GO:0007186|GO:0007608|GO:0016020|GO:0016021|GO:0050896	olfactory receptor 193
ASMM10P055280	27.1769	32.1771	20.8971	39.3249	28.7931	31.4226	18.5638	33.6268	4.87709	5.35342	4.32013	5.13788	4.43677	4.85331	4.76251	4.80796	M	P	A	P	P	M	P	P	protein_coding	NM_013665	CCDS17393.1	Shox2	RefSeq	1603	chr3	-	66973265	66981771		chr3:66973896-66973943	ATAGTCATTGCAACGTGACGCCCTTGTCCTTTCAGGTTCAGGCGCAGCTGCAGCTGGACA	20429	Mm.39093	GO:0000122|GO:0000976|GO:0001649|GO:0002053|GO:0002062|GO:0002063|GO:0003170|GO:0003209|GO:0003677|GO:0003700|GO:0005634|GO:0006355|GO:0007275|GO:0030326|GO:0032330|GO:0035115|GO:0043565|GO:0045880|GO:0045944|GO:0048557|GO:0048598|GO:0048743|GO:0050772|GO:0060272|GO:0060351|GO:0060415|GO:2000172	short stature homeobox 2
ASMM10P049920	197.822	157.626	455.99	134.422	390.645	150.502	80.2895	175.129	7.67591	7.56869	8.55114	6.84956	8.2329	7.19555	7.01691	7.27356	P	P	P	P	P	P	P	P	protein_coding	NM_001110239	CCDS49045.1	Acp1	RefSeq	3107	chr12	-	30893325	30911612		chr12:30904731-30904831	CCAAGAGCTGTCAGCTGCCTAAGAAATCATGGCATTAGCACAGCCCATAAGGCAAGACAG	11431	Mm.359831	GO:0003993|GO:0003993|GO:0004721|GO:0004725|GO:0004726|GO:0005634|GO:0005737|GO:0006470|GO:0009898|GO:0016311|GO:0016787|GO:0016791|GO:0017124|GO:0035335|GO:0043005	acid phosphatase 1, soluble
ASMM10P004312	164.973	181.094	160.469	208.821	446.671	292.368	122.309	337.211	7.42036	7.76961	7.10781	7.46614	8.41287	8.15517	7.68065	8.22111	P	P	P	P	P	M	P	M	protein_coding	NM_001037539	CCDS20388.1	Prok2	RefSeq	1450	chr6	-	99711298	99726392		chr6:99712424-99722508	ACAGCTGCCACCCCCTGACTCGGAAAGTTCCATTTTGGGGGCGGAGGATGCACCACACCT	50501	Mm.87365	GO:0001525|GO:0001664|GO:0001664|GO:0003349|GO:0005576|GO:0006935|GO:0007218|GO:0007283|GO:0007623|GO:0008283|GO:0043066|GO:0045987|GO:0048511|GO:0060976|GO:0060979|GO:0060983	prokineticin 2
ASMM10P019079	18.5043	24.4002	16.0604	30.4419	32.2232	33.001	12.126	26.917	4.32159	4.97249	3.96458	4.7709	4.59976	4.92726	4.14249	4.46393	A	P	A	P	P	M	A	M	protein_coding	NM_026188	CCDS29708.1	1700028P14Rik	RefSeq	868	chr19	-	23558759	23652812		chr19:23558818-23559037	CCCATTTTAAAAAAGCAATGTATACAACCAGACCCTCATGCTAATGAAAAACGACAAATG	67483	Mm.443287	GO:0003674|GO:0005575|GO:0008150|GO:0016020|GO:0016021	RIKEN cDNA 1700028P14 gene
ASMM10P004753	208.424	160.412	170.585	238.098	310.43	182.347	108.004	187.998	7.74948	7.59533	7.19425	7.66247	7.90237	7.47511	7.48513	7.3795	P	P	P	P	M	M	P	P	protein_coding	NM_001109757	CCDS53169.1	Atp7a	RefSeq	8146	chrX	+	106027275	106128160		chrX:106086819+106088334	GCCTTGCCAGCAGACATGAAAGAGCCACTGGTAGTGATAGCTCAGCCCTCACTGGAAACA	11977	Mm.254297	GO:0000166|GO:0001568|GO:0001836|GO:0001974|GO:0002082|GO:0004008|GO:0005375|GO:0005507|GO:0005515|GO:0005524|GO:0005770|GO:0005783|GO:0005794|GO:0005794|GO:0005802|GO:0005802|GO:0005886|GO:0005886|GO:0006200|GO:0006568|GO:0006570|GO:0006584|GO:0006810|GO:0006811|GO:0006812|GO:0006825|GO:0006825|GO:0006825|GO:0006878|GO:0006878|GO:0006878|GO:0007005|GO:0007626|GO:0010273|GO:0010468|GO:0015677|GO:…	ATPase, Cu++ transporting, alpha polypeptide
ASMM10P028253	26507.1	22239.7	41705.5	32940.5	25675.9	42679.3	32987.7	45678.8	14.4788	14.4647	15.0502	14.7568	14.1509	15.5281	16.2062	15.4574	P	P	P	P	M	M	P	M	protein_coding	NM_133201	CCDS38965.1	Mfn2	RefSeq	4377	chr4	-	147873594	147904819		chr4:147904718-147904819	GCGGGGCGAGTGACGAGCGCAGCCCCCTCCCCTCCCGCTTCTCTCGGTGTGGCGCCGGCT	170731	Mm.154312	GO:0000166|GO:0001825|GO:0003924|GO:0005515|GO:0005525|GO:0005739|GO:0005739|GO:0005741|GO:0005829|GO:0006626|GO:0007006|GO:0007050|GO:0007275|GO:0008053|GO:0008053|GO:0008285|GO:0015630|GO:0016020|GO:0016021|GO:0016787|GO:0031306|GO:0031625|GO:0046580|GO:0048593|GO:0048662|GO:0051020|GO:0051646	mitofusin 2
ASMM10P043939	5	5	38.0408	5	91.2134	39.3614	13.9922	30.8187	2.3474	2.40026	5.14584	2.32533	6.10785	5.19511	4.35041	4.67408	A	A	P	A	M	M	A	P	protein_coding	NM_146234	CCDS30147.1	Mmgt1	RefSeq	4084	chrX	-	56585511	56597919		chrX:56587928-56589303	CCACGAGCATGAACACATTACTTGTGTTAAACTCTATAGGTGTAAAGGGAATCACTGCGG	236792	Mm.291824	GO:0005737|GO:0005768|GO:0005769|GO:0005783|GO:0005794|GO:0005886|GO:0006810|GO:0006812|GO:0006824|GO:0006825|GO:0015087|GO:0015093|GO:0015095|GO:0015684|GO:0015693|GO:0016020|GO:0016021|GO:0022890|GO:0034755|GO:0072546	membrane magnesium transporter 1
ASMM10P017935	83.3429	44.3987	60.9969	72.3423	92.2819	75.3271	65.836	74.5213	6.45442	5.81078	5.7881	5.99597	6.12664	6.16093	6.70763	6.00315	P	P	P	P	M	P	P	P	protein_coding	NM_001039485		Piezo2	RefSeq	10742	chr18	-	63010212	63387183		chr18:63041736-63041805	AGGAGTCTGAGAAGTTCTACGTGGACCAGCCCCGGTTTTTGCTGCTATTCTATGCCATGT	667742	Mm.158720	GO:0005261|GO:0005886|GO:0006810|GO:0006811|GO:0006812|GO:0008381|GO:0016020|GO:0016021|GO:0042391	piezo-type mechanosensitive ion channel component 2
ASMM10P006641	366.774	208.183	873.531	265.968	864.98	390.184	200.423	430.9	8.54363	7.97494	9.4822	7.81589	9.3147	8.58938	8.46873	8.58391	P	P	P	P	M	P	P	P	protein_coding	NM_007879	CCDS24355.1	Drg1	RefSeq	1524	chr11	-	3249921	3266386		chr11:3252769-3254511	GTGGTCGAAGGGAACAGAGTTTATATTCCCTGTATCTATGTATTAAATAAGATTGATCAG	13494	Mm.3250	GO:0000166|GO:0005525|GO:0005634|GO:0005737|GO:0005844|GO:0042802|GO:0045111	developmentally regulated GTP binding protein 1
ASMM10P013925	1365.88	1091.42	2538.02	1016.62	2236.72	1372.79	860.189	1554.58	10.3745	10.319	10.9614	9.73809	10.6224	10.4001	10.9117	10.4314	P	P	P	P	M	P	P	P	protein_coding	NM_176835	CCDS27815.1	Dnajc22	RefSeq	1475	chr15	+	99099483	99104707		chr15:99101556+99101775	ATTAACTACGTGGCAGAAACCCTGGGTTCCTTCTTGAGTTGGTTCAGCTTTTTCCCACTT	72778	Mm.30544	GO:0005575|GO:0008150|GO:0016020|GO:0016021	DnaJ (Hsp40) homolog, subfamily C, member 22
ASMM10P025399	272.564	170.957	401.599	280.691	429.288	310.705	390.811	356.613	8.12942	7.68642	8.37154	7.89022	8.3648	8.25005	9.59558	8.30041	P	P	P	P	M	P	P	P	protein_coding	NM_207209	CCDS17840.1	Sec24b	RefSeq	4702	chr3	-	129983184	130060907		chr3:129987700-129987779	AGTAACTTCATAGAGAACGTGCTTGGATACCCTGACTTTGCATCAATACCACAGAAAATG	99683	Mm.192303	GO:0001843|GO:0002093|GO:0005515|GO:0006810|GO:0015031|GO:0021747|GO:0030127|GO:0060088|GO:0090178|GO:1901301	Sec24 related gene family, member B (S. cerevisiae)
ASMM10P012060	34.3091	13.6873	26.3943	72.8048	93.8158	10.3313	9.6677	7.24463	5.20269	4.19559	4.64725	6.00622	6.14827	3.13257	3.80862	2.51448	M	A	P	P	M	A	A	A	protein_coding	NM_172809	CCDS27180.1	Sacs	RefSeq	3343	chr14	+	61138456	61240693		chr14:61240427+61240693	AGTGACCCATTCCTATCTGGTAAAGAAAAGAGACAGGAAGTTCCCATTGATTTATTTTTT	50720	Mm.440703	GO:0005524|GO:0005737|GO:0050750	sacsin
ASMM10P008919	38.14	35.825	97.0831	42.9048	98.596	152.006	122.936	173.464	5.34906	5.50253	6.42723	5.26377	6.22692	7.21032	7.68778	7.25961	P	P	P	P	P	P	P	P	protein_coding	NM_145851	CCDS38377.1	Cables2	RefSeq	2945	chr2	-	180258538	180273465		chr2:180261131-180261515	ACAGAACTAGGAAGCGACGGGGGAGATGCAGTGGAATACAATCCCAACCTCCTGGACGAC	252966	Mm.386884	GO:0005515|GO:0005575|GO:0007049|GO:0008150|GO:0016538|GO:0051301|GO:0051302|GO:0051726	CDK5 and Abl enzyme substrate 2
ASMM10P005000	26.4246	20.1452	32.9077	39.8928	24.489	70.1868	22.575	94.4416	4.83911	4.71617	4.95125	5.15687	4.20538	6.05983	5.05945	6.36606	P	A	P	P	A	P	P	P	protein_coding	NM_001142732		Ttll3	RefSeq	1450	chr6	+	113389259	113399448		chr6:113389547+113393102	AGGTCCAGAGATTCCCTACTCCTCTGGCGAGGACTCACCAAGGGACCTAACCACATGGGC	101100	Mm.388573	GO:0005737|GO:0005856|GO:0005874|GO:0005929|GO:0006464|GO:0015630|GO:0016874|GO:0018094|GO:0018094|GO:0035085|GO:0042995|GO:0070735|GO:0070735|GO:0070736	tubulin tyrosine ligase-like family, member 3
ASMM10P006991	96.4933	67.8275	249.228	29.3489	427.368	221.367	382.44	244.322	6.65573	6.38793	7.71155	4.7182	8.35766	7.7526	9.55969	7.75703	P	P	P	P	P	P	P	P	protein_coding	NM_010028	CCDS30027.1	Ddx3x	RefSeq	4571	chrX	+	13281021	13293983		chrX:13291059+13291162	GTTCTAAGAGCAGTCGATTTAGTGGAGGGTTTGGTGCCAGAGACTACCGACAGAGTAGCG	13205	Mm.289662	GO:0000166|GO:0003676|GO:0003677|GO:0003723|GO:0004003|GO:0004004|GO:0004386|GO:0005515|GO:0005524|GO:0005634|GO:0005737|GO:0005739|GO:0005741|GO:0005852|GO:0006200|GO:0006351|GO:0006355|GO:0006417|GO:0006915|GO:0007059|GO:0007243|GO:0008026|GO:0008134|GO:0008143|GO:0008190|GO:0008625|GO:0009615|GO:0010494|GO:0010501|GO:0016020|GO:0016787|GO:0016887|GO:0017148|GO:0022627|GO:0030307|GO:0030308|GO:…	DEAD/H (Asp-Glu-Ala-Asp/His) box polypeptide 3, X-linked
ASMM10P000110	595.508	426.648	948.421	412.258	1108.33	747.155	362.276	857.719	9.23065	9.00292	9.59499	8.44141	9.64507	9.51384	9.46646	9.57018	P	P	P	P	M	P	P	P	protein_coding	NM_016918	CCDS15667.1	Nudt5	RefSeq	1590	chr2	+	5845033	5868736		chr2:5866394+5868088	AAGAATGATCTGCTGACAAGACTTGACGCTTTGGGAGCAGAACAACACCTTACAGTGGAT	53893	Mm.251904	GO:0000287|GO:0003723|GO:0005575|GO:0006139|GO:0009191|GO:0016787|GO:0017110|GO:0019144|GO:0030515|GO:0046872|GO:0047631|GO:0050072	nudix (nucleoside diphosphate linked moiety X)-type motif 5
ASMM10P054791	83.6647	76.3205	89.252	92.3446	71.4077	53.9705	36.2027	58.0189	6.45942	6.5491	6.31125	6.33674	5.75734	5.66957	5.7721	5.63481	P	P	P	P	M	P	P	P	protein_coding	NM_001170970	CCDS50242.1	Wdr33	RefSeq	1152	chr18	+	31804056	31841642	NM_001170967, NM_028866	chr18:31835411+31835471	ACATGCTCTGATGACGGCACTGTTAGAATCTGGGATTTTCTTCGTTGCCATGAGGAAAGA	74320	Mm.277705	GO:0003674|GO:0005581|GO:0005634|GO:0005634|GO:0006397|GO:0008150	WD repeat domain 33
ASMM10P047478	24.3848	34.6182	83.8911	23.3612	78.9829	86.5102	35.7479	95.8158	4.72559	5.452	6.22441	4.38254	5.9008	6.3727	5.75117	6.38641	P	P	P	P	M	M	P	P	protein_coding	NM_178596	CCDS25369.1	Gjd3	RefSeq	837	chr11	-	98982179	98983016		chr11:98982438-98983016	ACTGTTTCGTGAGCCGGCCCACCGAGAAGACCGTCTTCGTGGTCTTCTACTTCGCCGTCG	353155	Mm.453253	GO:0005216|GO:0005216|GO:0005243|GO:0005886|GO:0005921|GO:0005922|GO:0005922|GO:0005922|GO:0007154|GO:0009749|GO:0009986|GO:0009986|GO:0016020|GO:0016021|GO:0016264|GO:0016264|GO:0030054|GO:0034220|GO:0055085	gap junction protein, delta 3
ASMM10P002164	4827.48	4555.55	5746.62	4518.07	6492.01	2374.06	1272.36	2824.73	12.1373	12.298	12.1575	11.8697	12.1427	11.1818	11.5176	11.2899	P	P	P	P	M	P	P	P	protein_coding	NM_013535	CCDS20525.1	Grcc10	RefSeq	568	chr6	-	124739183	124741079	ENSMUST00000140423	chr6:124740646-124740919	CAGGCCAAGGTGGTCCTGGCGGAGGTGATTCAAGCGTTCTCGGCCCCAGAGAATGCCGTG	14790	Mm.439877	GO:0003674|GO:0005575|GO:0005737|GO:0008150	gene rich cluster, C10 gene
ASMM10P008088	4697.05	2128	5620.08	1716.09	3752.05	5476.43	1433.7	6203.56	12.0885	11.2485	12.1299	10.4914	11.3458	12.385	11.708	12.4264	P	P	M	P	M	P	P	P	protein_coding	NM_026790	CCDS36529.1	Ifi27	RefSeq	1053	chr12	+	103434188	103440245		chr12:103437490+103437675	AAGGAAGGACAAAGCAAAATCTACCTGAAGGGTTTTGAGTTCTCCAGAGCCAAGGCTGTT	52668	Mm.2121	GO:0003674|GO:0005739|GO:0006919|GO:0097190	interferon, alpha-inducible protein 27
ASMM10P017253	1904.97	1627.14	2025.96	2931.96	2043.52	1854.17	928.002	2117.91	10.8506	10.8781	10.6426	11.2744	10.4973	10.8171	11.0379	10.8625	P	P	P	P	P	P	P	P	protein_coding	NM_032003	CCDS28802.1	Enpp5	RefSeq	2558	chr17	+	44078845	44086561		chr17:44078918+44078982	AGTGCCCCTTGTTTCTGCCTCCTCTTGGTCCCAAACGTTCCAGGACAGATCTGTCTCAGC	83965	Mm.30145	GO:0003824|GO:0004551|GO:0005576|GO:0005886|GO:0005887|GO:0007154|GO:0008152|GO:0009166|GO:0016020|GO:0016021|GO:0016787	ectonucleotide pyrophosphatase/phosphodiesterase 5
ASMM10P024781	36.1994	26.4417	29.5826	73.6466	19.1804	20.1543	30.1832	25.7858	5.27671	5.07933	4.80159	6.02504	3.853	4.18106	5.48879	4.39888	P	P	P	P	A	M	P	M	protein_coding	NM_146651	CCDS15526.1	Olfr418-ps1	RefSeq	991	chr1	+	173270146	173271137		chr1:173271074+173271137	TTTACCGTGCTATTGGGAAAAATCCTCTTGCCTAGGATACATGGCAGCTTGGTGTACAGT	258645	Mm.377611		olfactory receptor 418, pseudogene 1
ASMM10P030996	650.432	316.312	588.674	430.829	925.507	674.557	192.197	787.482	9.34691	8.56726	8.92112	8.50219	9.404	9.36786	8.4052	9.44546	P	P	P	P	P	M	P	M	protein_coding	NM_033541	CCDS19626.1	Oas1c	RefSeq	2286	chr5	-	120800198	120812514		chr5:120800215-120801063	AGCTGTCTGTGTGAGGGTGAGATTTGAAGCACTGAATTAAATCACAATGCACTGACTCGA	114643	Mm.43230	GO:0001730|GO:0003725|GO:0005575|GO:0008150	2'-5' oligoadenylate synthetase 1C
ASMM10P022135	960.192	597.364	1461.21	518.533	1550.77	1586.29	877.85	1804.66	9.88345	9.47221	10.1878	8.75157	10.1073	10.6079	10.9481	10.6426	P	P	P	P	P	M	P	M	protein_coding	NM_001177406	CCDS57198.1	Gm14431	RefSeq	3586	chr2	-	175690880	175703698	NM_001177404, NM_001177568, NM_001242943	chr2:175690978-175692518	AGTGAAAACTTGGCATTATTGGGACTATTGATGCTGGTTAGCTGGAGCTGAGAAATTAGC	100303732	Mm.484983	GO:0003674|GO:0005575|GO:0008150	predicted gene 14431
ASMM10P054578	174.64	177.944	352.774	262.779	273.405	348.677	269.213	378.986	7.49927	7.74343	8.1902	7.80175	7.72685	8.42038	8.97029	8.3949	P	P	P	P	P	M	P	M	protein_coding	NM_001110276	CCDS49914.1	Itsn1	RefSeq	6154	chr16	+	91729370	91832352		chr16:91828306+91828369	ATTGATGTTTTCAACAACCAGCTGAAGGTGACTCCTGGGTGCTGGGCCGCCTCCCCTTTG	16443	Mm.40546	GO:0005085|GO:0005089|GO:0005509|GO:0005515|GO:0005886|GO:0005905|GO:0006897|GO:0007264|GO:0016020|GO:0019209|GO:0030027|GO:0030054|GO:0030139|GO:0032947|GO:0035023|GO:0035556|GO:0042327|GO:0042995|GO:0043005|GO:0043085|GO:0043524|GO:0045202|GO:0046872|GO:0051897|GO:0070064	intersectin 1 (SH3 domain protein 1A)
ASMM10P017550	1932.64	1157.57	1958	2027.64	3081.9	1176.95	527.612	1345.64	10.8698	10.4019	10.5985	10.7305	11.0584	10.1717	10.1006	10.2146	M	P	P	P	P	M	P	M	protein_coding	NM_010830	CCDS29021.1	Msh6	RefSeq	4288	chr17	+	87975049	87990892		chr17:87990570+87990630	GAAGGGACACAGAAAGGCAAGAGAATTTGAGAGGATGAATCAGTCATTACAGCTATTTCG	17688	Mm.18210	GO:0000166|GO:0000287|GO:0000400|GO:0000400|GO:0000710|GO:0000790|GO:0003677|GO:0003677|GO:0003682|GO:0003684|GO:0003684|GO:0003690|GO:0005524|GO:0005634|GO:0005694|GO:0006200|GO:0006281|GO:0006298|GO:0006298|GO:0006298|GO:0006974|GO:0007131|GO:0008094|GO:0008340|GO:0008630|GO:0009411|GO:0016446|GO:0016447|GO:0016887|GO:0030983|GO:0030983|GO:0032137|GO:0032137|GO:0032137|GO:0032138|GO:0032142|GO:…	mutS homolog 6 (E. coli)
ASMM10P007983	57.7996	56.4632	107.988	64.2955	147.359	84.9576	115.519	96.4044	5.94757	6.14237	6.57728	5.82867	6.83421	6.34614	7.58844	6.39695	P	P	P	P	M	P	P	M	protein_coding	NM_026197	CCDS25036.1	Mettl16	RefSeq	2718	chr11	+	74770862	74818692		chr11:74796129+74803830	AAAGGTTACGGTGGTATAGCTGTATGCTGGGAAAGAAATGCAGTCTGGCTCCACTGAAGG	67493	Mm.45748	GO:0005575|GO:0008150|GO:0008168|GO:0016740|GO:0032259	methyltransferase like 16
ASMM10P004603	74.4113	66.4556	108.828	92.5481	113.208	99.932	72.2945	111.747	6.29794	6.35856	6.58928	6.34014	6.43517	6.58569	6.85027	6.60972	P	P	P	P	P	M	P	M	protein_coding	NM_001081367	CCDS37132.1	Kctd17	RefSeq	1574	chr15	+	78428627	78439303		chr15:78436999+78438486	CAGGAGAAAGCTATTACAAGCCAGAGGCACCCGGATGTGAGCCCCCAGATCACCTCCAGG	72844	Mm.390816	GO:0005575|GO:0008150|GO:0042802	potassium channel tetramerisation domain containing 17
ASMM10P012768	3074.5	1871.41	3115.04	3094.18	5520.28	3710.34	1089.2	4292.92	11.5155	11.0739	11.2719	11.349	11.9218	11.8074	11.2831	11.8732	P	P	P	P	P	M	P	M	protein_coding	NM_027159	CCDS14866.1	Ccdc115	RefSeq	1721	chr1	-	34436669	34439672		chr1:34436777-34437610	GTTGTGTTGGGAAGGGGAATGTAATTGTTTGTGGGGTGTAAATATTTCTTCCTAATTTGT	69668	Mm.379170	GO:0003674|GO:0005764|GO:0005768|GO:0008150	coiled-coil domain containing 115
ASMM10P011286	18936.4	12389.3	17794.6	9675.1	24814.5	36626.8	7568.81	42655.2	14.0163	13.7112	13.8135	12.9767	14.0914	15.2903	14.1943	15.3716	P	P	P	P	P	M	P	P	protein_coding	NM_001135151	CCDS49536.1	Slc39a14	RefSeq	4927	chr14	-	70303466	70351424	NM_001135152, NM_144808	chr14:70303626-70306812	ACCCTCTTCCAAAGAGATACAGATAAGCTGGATGATTTTTTGCATAAAGAAAGAGGATTT	213053	Mm.270647	GO:0005385|GO:0005385|GO:0005783|GO:0005794|GO:0005886|GO:0005886|GO:0005887|GO:0006810|GO:0006811|GO:0006826|GO:0006829|GO:0006882|GO:0015093|GO:0015684|GO:0016020|GO:0016021|GO:0030001|GO:0034755|GO:0046873|GO:0055085|GO:0071577|GO:0071577|GO:0071578	solute carrier family 39 (zinc transporter), member 14
ASMM10P002835	5	15.1746	15.4153	13.0982	219.533	19.2431	19.7159	21.8539	2.3474	4.33243	3.90454	3.52554	7.41314	4.10767	4.85331	4.14314	A	A	A	A	P	M	P	M	protein_coding	NM_021468	CCDS51161.1	Unc13b	RefSeq	6302	chr4	+	43059072	43264887	NM_001081413	chr4:43161469+43165743	GAGCATCAGACCTTTGAAGACCCTGATAGTGCCGTTGATGACCGAGACAGTGACTACCGC	22249	Mm.128892	GO:0001566|GO:0005737|GO:0005794|GO:0006887|GO:0007165|GO:0007268|GO:0007528|GO:0016020|GO:0016081|GO:0016082|GO:0019992|GO:0030054|GO:0031594|GO:0035249|GO:0035249|GO:0035556|GO:0045202|GO:0046872|GO:0048172|GO:0060384	unc-13 homolog B (C. elegans)
ASMM10P006137	1484.73	1391.3	3004.86	1384.93	3525.48	3113.68	1395.02	3625.09	10.4878	10.6499	11.2226	10.1798	11.2533	11.5694	11.6719	11.6301	P	P	P	P	P	M	P	P	protein_coding	NM_001252223	CCDS56810.1	Nbr1	RefSeq	4576	chr11	+	101552653	101581951		chr11:101577256+101580584	ACCACTCAAGCCCATCGTTTCTGAAGATCAGACCACAGCCCTGATGGCCCATCTCTTTGA	17966	Mm.784	GO:0000407|GO:0005515|GO:0005737|GO:0005764|GO:0005770|GO:0005776|GO:0005829|GO:0008270|GO:0016236|GO:0030500|GO:0031410|GO:0032872|GO:0043130|GO:0045668|GO:0046872|GO:0051019|GO:0051259	neighbor of Brca1 gene 1
ASMM10P025177	1737.11	1243.64	2600.59	1183.22	2888.88	2790.43	1410.04	3113.87	10.7056	10.4931	10.9969	9.94684	10.9674	11.4145	11.6853	11.4309	P	P	P	P	P	M	P	M	protein_coding	NM_144900	CCDS17683.1	Atp1a1	RefSeq	3720	chr3	-	101576218	101604707		chr3:101579044-101579095	AGATCTTGATATTTGGCCTCTTTGAAGAGACAGCCCTTGCTGCTTTCTTATCCTACTGCC	11928	Mm.280103	GO:0000166|GO:0002026|GO:0002028|GO:0005391|GO:0005391|GO:0005515|GO:0005524|GO:0005768|GO:0005783|GO:0005794|GO:0005886|GO:0005886|GO:0005890|GO:0005901|GO:0006200|GO:0006754|GO:0006810|GO:0006811|GO:0006812|GO:0006813|GO:0006814|GO:0008217|GO:0010107|GO:0015077|GO:0015672|GO:0016020|GO:0016021|GO:0016311|GO:0016323|GO:0016324|GO:0016787|GO:0016791|GO:0016820|GO:0019829|GO:0019901|GO:0019904|GO:…	ATPase, Na+/K+ transporting, alpha 1 polypeptide
ASMM10P000275	74.2912	91.3912	86.7363	109.033	116.812	100.172	63.2338	117.754	6.295	6.79848	6.27196	6.55969	6.48677	6.58928	6.63899	6.68601	P	P	P	P	P	P	P	P	protein_coding	NM_001007570	CCDS40370.1	Slc25a42	RefSeq	3181	chr8	-	70184339	70212281		chr8:70188936-70189410	AAGAATACAAGCGCATCCTGGGCCACTACTATGGCTTTCGTGGAGAAGCCCTGCCCCCAT	73095	Mm.185413	GO:0005347|GO:0005739|GO:0005739|GO:0005743|GO:0006810|GO:0015217|GO:0015228|GO:0015866|GO:0015867|GO:0016020|GO:0016021|GO:0035349|GO:0043262|GO:0055085|GO:0080121|GO:0080122	solute carrier family 25, member 42
ASMM10P027072	48.5206	53.3403	63.0429	79.2251	91.473	65.6981	71.8834	72.0714	5.69064	6.06028	5.83613	6.12226	6.11234	5.95336	6.84073	5.95413	P	P	P	P	P	P	P	P	protein_coding	NM_025944	CCDS18177.1	Tmem246	RefSeq	2983	chr4	-	49584505	49597870		chr4:49584519-49586765	CTGGTTTTTCATTGTGGTTTCTAATTATTTACAGTTCAGCTTACATCTAGCCCCACCTCC	67063	Mm.490285	GO:0003674|GO:0005575|GO:0008150|GO:0016020|GO:0016021	transmembrane protein 246
ASMM10P017665	20.5834	23.6064	26.0101	33.9991	80.2043	25.0882	26.3602	29.4506	4.47889	4.92976	4.62778	4.92565	5.9215	4.51138	5.28862	4.60544	P	P	P	P	P	M	P	M	protein_coding	NM_001161483	CCDS50235.1	Nol4	RefSeq	3542	chr18	-	22693154	23038663		chr18:23038571-23038663	TGATATTGGAGATATATGCATGAAAGGCTCTTCCAAGCACCATCTGGAGGACTCTCTCAG	319211	Mm.209896	GO:0003674|GO:0005575|GO:0005634|GO:0005730|GO:0008150	nucleolar protein 4
ASMM10P028360	1043.77	932.374	1185.71	1343.58	1701.44	729.623	262.997	866.06	10.0125	10.0999	9.91038	10.131	10.2282	9.47986	8.92795	9.58867	M	P	P	P	P	M	P	M	protein_coding	NM_001033194	CCDS14958.1	Gtf3c3	RefSeq	3005	chr1	-	54397580	54438971		chr1:54397775-54398002	CTTGATGATAAAAATGGTACTGTCATCACTGCTTGCTACCATTACAACTGCTTTGAAGCA	98488	Mm.25856	GO:0000127|GO:0003674|GO:0008150	general transcription factor IIIC, polypeptide 3
ASMM10P041079	59.1068	54.3657	85.0151	88.5568	71.0219	59.8435	25.3124	58.1057	5.97596	6.08753	6.24272	6.27592	5.74984	5.81851	5.22744	5.63665	M	P	P	P	P	M	P	P	protein_coding	NM_145834		Il17c	RefSeq	656	chr8	+	122422084	122423639		chr8:122423567+122423639	ATGACTTCTGTCGTGGCCCCACTGTGGCGCATCACAATCCTTCCAGGACAGACATTCCAG	234836	Mm.222808	GO:0005125|GO:0005576|GO:0005615|GO:0006954|GO:0030223|GO:1900017	interleukin 17C
ASMM10P006801	2740.85	2026.58	2542.66	2590.25	2972.96	2256.81	1118.49	2597.53	11.349	11.186	10.9636	11.0971	11.016	11.1032	11.3296	11.1646	M	P	P	P	P	M	P	P	protein_coding	NM_008951	CCDS38541.1	Psmd4	RefSeq	1252	chr3	-	95032704	95042545		chr3:95033715-95033917	GGGACTGAAGACTCGGATGACGCCCTACTGAAGATGACCATCAACCAGCAGGAGTTTGGC	19185	Mm.2261	GO:0000502|GO:0005737|GO:0006511|GO:0008540|GO:0022624|GO:0042802	proteasome (prosome, macropain) 26S subunit, non-ATPase, 4
ASMM10P040653	99.3575	75.6822	106.856	183.592	55.0682	89.1971	57.0524	109.905	6.69304	6.53808	6.56283	7.27767	5.37359	6.41818	6.48273	6.58681	P	P	P	P	P	M	P	M	protein_coding	NM_026233	CCDS22451.1	4933434I20Rik	RefSeq	1292	chr8	+	83348471	83379402		chr8:83355740+83355813	TACTTCCTTCCTCATCTAAGGACAGCAGGGAAACTTTACCCAGCTATAGCCACTAGCAAA	67555	Mm.84115	GO:0003674|GO:0005575|GO:0005576|GO:0005975|GO:0008150|GO:0016020|GO:0016740|GO:0016757|GO:0016758	RIKEN cDNA 4933434I20 gene
ASMM10P000996	2035.81	1606.67	2448.01	2566.67	1772.17	1106.84	383.017	1251.43	10.9514	10.8602	10.913	11.0881	10.2877	10.0853	9.56286	10.117	P	P	P	P	P	M	P	M	protein_coding	NM_181391	CCDS38686.1	Chchd7	RefSeq	670	chr4	+	3938913	3943525	ENSMUST00000150618	chr4:3939135+3939378	ACCCCATGCAGGTTTATGGTGTGCTGTATTTCTGTTTCCGGATTTAACACTCACAGACCA	66433	Mm.27406	GO:0003674|GO:0005739|GO:0008150	coiled-coil-helix-coiled-coil-helix domain containing 7
ASMM10P041348	19.9395	20.837	15.1902	20.5147	49.5888	28.4966	24.9071	39.3268	4.43264	4.7617	3.88324	4.19523	5.21994	4.70248	5.20543	5.05204	A	A	A	P	P	M	P	P	protein_coding	NM_001177845	CCDS40575.2	Tirap	RefSeq	4749	chr9	-	35184390	35200291		chr9:35200178-35200291	ACTTAACCTACCTTACTTAAGGGGATGAAAGTCTCATTTTCCCCAACCGTGCGAAAGAAG	117149	Mm.23987	GO:0005080|GO:0005515|GO:0005546|GO:0005737|GO:0005777|GO:0005886|GO:0006954|GO:0007165|GO:0007166|GO:0007166|GO:0007249|GO:0007249|GO:0007257|GO:0009617|GO:0016020|GO:0030099|GO:0030139|GO:0030890|GO:0032496|GO:0032587|GO:0032648|GO:0032658|GO:0032735|GO:0032738|GO:0032757|GO:0032757|GO:0032760|GO:0032760|GO:0034137|GO:0034141|GO:0034145|GO:0034146|GO:0035662|GO:0035663|GO:0035663|GO:0035665|GO:…	toll-interleukin 1 receptor (TIR) domain-containing adaptor protein
ASMM10P010385	32.2121	20.583	21.3335	14.7407	568.254	69.2868	20.5681	92.8478	5.11294	4.74484	4.35145	3.70869	8.74295	6.04172	4.91633	6.34097	P	A	A	A	P	M	P	P	protein_coding	NM_030174	CCDS26656.1	Mctp1	RefSeq	4289	chr13	+	76384960	77031810		chr13:77031682+77031810	CCTCAGATATACCTAGTGGATGCAACCATTAACAGATGACTGATTTTGTTTATTTCATTG	78771	Mm.316249	GO:0005509|GO:0008150|GO:0016021	multiple C2 domains, transmembrane 1
ASMM10P010766	14.2516	16.1643	25.1673	18.766	14.266	21.0744	43.3282	24.6937	3.96185	4.42281	4.58333	4.06697	3.41176	4.25014	6.04933	4.33165	A	A	P	A	A	P	P	P	protein_coding	NM_001253368		Kcnma1	RefSeq	6119	chr14	-	23306611	24004205	NM_001253370, NM_001253372	chr14:23390955-23391007	TTGAAGCTAGAGCCCGCTATCACAAAGACCCATTTATGCACAAGAATGCGACTCCCAATT	16531	Mm.343607	GO:0001666|GO:0001666|GO:0003779|GO:0005216|GO:0005244|GO:0005249|GO:0005249|GO:0005249|GO:0005267|GO:0005267|GO:0005515|GO:0005737|GO:0005783|GO:0005886|GO:0005886|GO:0005901|GO:0006810|GO:0006811|GO:0006813|GO:0006813|GO:0006970|GO:0007268|GO:0007605|GO:0007605|GO:0007623|GO:0007628|GO:0008076|GO:0008076|GO:0009268|GO:0009897|GO:0009897|GO:0015269|GO:0015269|GO:0015269|GO:0015269|GO:0016020|GO:…	potassium large conductance calcium-activated channel, subfamily M, alpha member 1
ASMM10P046930	11439.5	8909.89	21557.5	14695.6	7944.21	22468.2	20199.7	25710.5	13.3301	13.2375	14.0852	13.5744	12.4369	14.4999	15.5122	14.5576	P	P	P	P	P	P	P	P	protein_coding	NM_001045525	CCDS24892.1	Cyb5d1	RefSeq	794	chr11	-	69393611	69395346		chr11:69393814-69393868	TCAGGAATCAATGTGGGAAATCCTACACCGCTATCTCCCCTATAATGCACATGCTGCCAG	327951	Mm.415669	GO:0003674|GO:0005575|GO:0008150|GO:0020037|GO:0046872	cytochrome b5 domain containing 1
ASMM10P043624	86.5059	51.38	107.254	53.1186	1326	337.173	62.3953	408.749	6.50245	6.00781	6.56752	5.56857	9.88657	8.36859	6.61826	8.50522	P	P	P	P	P	M	P	P	protein_coding	NM_009515	CCDS29984.1	Was	RefSeq	2094	chrX	-	8081465	8090491		chrX:8081639-8081989	GGCTTTGATCTTGCTTTGTGTGTTTTTATTGAGCCTTTCACAAGTATGATCATTTATTCC	22376	Mm.4735	GO:0003779|GO:0005515|GO:0005737|GO:0005856|GO:0006955|GO:0007015|GO:0008154|GO:0012506|GO:0016197|GO:0030041|GO:0030048|GO:0042110|GO:0042802|GO:0042802|GO:2000601	Wiskott-Aldrich syndrome homolog (human)
ASMM10P039635	64.9232	101.104	114.286	69.1436	181.302	185.552	154.643	196.301	6.11029	6.9359	6.65889	5.92728	7.13869	7.49685	8.05085	7.44483	P	P	P	P	P	M	P	P	protein_coding	NM_030563	CCDS52625.1	N4bp1	RefSeq	6469	chr8	-	86841138	86885258		chr8:86851638-86851721	ATTATCTTTAACTCCTGCCCGGATGGTCTTTGGAGAAAGAATTGCTTCTCATGATGACAG	80750	Mm.25117	GO:0005515|GO:0005634|GO:0005730|GO:0016605|GO:0031397|GO:0032435|GO:0034644|GO:0034644	NEDD4 binding protein 1
ASMM10P038485	95.9464	74.439	84.6294	130.934	100.222	75.0459	37.1772	91.8312	6.64781	6.5162	6.23537	6.81561	6.25021	6.15431	5.81649	6.32433	M	P	P	P	P	M	P	P	protein_coding	NM_147119	CCDS21598.1	Olfr632	RefSeq	954	chr7	+	103937381	103938335		chr7:103938135+103938335	TACTCTGTTTTTATGTTCCTGTTCTGGGCCTGTCCATTGTGCACAGATTTGGACAGCACA	259123	Mm.377861	GO:0004871|GO:0004930|GO:0004984|GO:0007165|GO:0007186|GO:0007608|GO:0016020|GO:0016021	olfactory receptor 632
ASMM10P004327	22.7842	18.0069	31.0195	80.7781	5.10951	19.7847	5	20.1235	4.62707	4.5601	4.87046	6.15242	2.32584	4.15001	2.39813	4.0179	P	A	P	P	A	M	A	P	protein_coding	NM_001037842	CCDS20299.1	Cml3	RefSeq	1839	chr6	-	85760630	85765744	uc009cqb.1	chr6:85762605-85765350	AATCCCCAAGGTTCATTCTGTGGCGGTCACGCAGTTGACTACACCTGAATGTTCCTCTCC	93674	Mm.440772	GO:0003674|GO:0005615|GO:0005783|GO:0005794|GO:0007162	camello-like 3
ASMM10P022927	1067.75	725.843	1344.05	1046.27	1513.64	1434.54	466.065	1663.78	10.0399	9.73662	10.0772	9.7789	10.0739	10.4658	9.88722	10.5326	P	P	P	P	P	M	P	P	protein_coding	NM_181547	CCDS16087.1	Nostrin	RefSeq	1820	chr2	+	69135799	69189329		chr2:69175768+69175828	GAAGAAACTGCAATCCTGTCTATAGAAAACAAATCGGAGCTTCTCCTGGCTGACTATTTT	329416	Mm.90047	GO:0003677|GO:0005515|GO:0005634|GO:0005737|GO:0005886|GO:0006897|GO:0016020|GO:0031410|GO:0045892	nitric oxide synthase trafficker
ASMM10P035551	28.5462	31.3406	35.3487	74.0159	55.2283	49.6596	33.9114	47.3201	4.94395	5.31517	5.04324	6.03264	5.37845	5.54475	5.67131	5.3331	M	P	P	P	P	P	P	P	protein_coding	NM_001104644	CCDS52018.1	Vmn2r53	RefSeq	2421	chr7	-	12581469	12606544		chr7:12581922-12582446	TCTTTGTGGGATATGGTTGATTACCTCTCCACCATTCCCAGACAGGGATATGATCTCAGA	637908	Mm.469871	GO:0004871|GO:0004930|GO:0005886|GO:0007165|GO:0007186|GO:0016020|GO:0016021	vomeronasal 2, receptor 53
ASMM10P004242	174.707	140.239	172.296	220.255	183.503	194.252	84.1452	221.312	7.50026	7.40483	7.20755	7.54695	7.1593	7.56548	7.08834	7.61548	M	P	P	P	P	P	P	P	protein_coding	NM_001033279	CCDS28569.1	D17Wsu92e	RefSeq	3812	chr17	-	27751231	27820542		chr17:27753957-27767910	TCAGTAGTGACTTACAGTAAGGGGCTCCACGGGCCTTACCCCTTCGGCCAGTCTTAAACG	224647	Mm.196577	GO:0003674|GO:0005575|GO:0008150	DNA segment, Chr 17, Wayne State University 92, expressed
ASMM10P017641	224.772	178.838	278.245	341.047	387.495	284.127	103.941	304.318	7.86435	7.75062	7.86536	8.16799	8.22243	8.11488	7.42439	8.07008	P	M	P	P	P	P	P	P	protein_coding	NM_001142731	CCDS50228.1	Kctd1	RefSeq	3456	chr18	-	14968684	15063582	NM_134112	chr18:14968797-14969695	ACTTGCTAGAGATCTCCAGTTTCAGTCTGCTGCTTTCCTACAATTTTTTCAGATTTTATA	106931	Mm.329299	GO:0003714|GO:0005634|GO:0006351|GO:0006355|GO:0008134|GO:0045892|GO:0051260	potassium channel tetramerisation domain containing 1
ASMM10P037263	40.5669	32.6085	73.6745	32.9092	326.805	90.6888	51.5568	104.327	5.4356	5.36904	6.0491	4.87914	7.97422	6.4433	6.32213	6.51252	P	P	P	P	P	M	P	M	protein_coding	NM_008848		Pira6	RefSeq	2043	chr7	+	4274188	4282928	NM_011093	chr7:4281517+4281582	TTACTACAAGAATACCCCACAGCTGTGGTCAGTACCTAGTAATCTCCAACAAATCCTCAT	18729	Mm.326531	GO:0003674|GO:0005575|GO:0008150	paired-Ig-like receptor A6
ASMM10P021119	38.1846	41.3847	41.912	38.5936	61.5625	52.7357	22.3555	65.2183	5.35123	5.71047	5.27659	5.11294	5.53518	5.63465	5.04482	5.80254	P	P	P	P	P	M	P	M	protein_coding	NM_001271432		Cd82	RefSeq	1920	chr2	-	93419101	93462502		chr2:93451680-93451753	CTTTCCCTCAGCTGGGCTCTGCCAGTCACGTGCAGCAGAAGGGGGATGCTTTGGGCTTCT	12521	Mm.4261	GO:0016020|GO:0016021	CD82 antigen
ASMM10P048637	15.8323	19.8503	25.7707	27.8631	20.8304	38.4157	25.112	52.9001	4.10417	4.69567	4.61471	4.64389	3.97052	5.15845	5.21598	5.50126	A	A	P	P	A	M	P	M	protein_coding	NM_001103171	CCDS48811.1	Myo15	RefSeq	11715	chr11	+	60469338	60528368	NM_010862	chr11:60479570+60479914	AAGGGCAACATGGCCACAATGGCACCGCTGGAAGACAGTGTCTAGAACTCCAGCTCCCTT	17910	Mm.89960	GO:0000166|GO:0003774|GO:0003779|GO:0005515|GO:0005524|GO:0005737|GO:0005856|GO:0007605|GO:0007626|GO:0016459|GO:0032420|GO:0032421|GO:0042472|GO:0042995	myosin XV
ASMM10P016427	251.526	202.956	321.554	365.811	3722.9	682.354	199.329	739.282	8.02134	7.93808	8.06299	8.27312	11.332	9.38757	8.46095	9.3588	P	P	P	P	P	M	P	M	protein_coding	NM_023294	CCDS28959.1	Ndc80	RefSeq	2201	chr17	-	71496099	71526857		chr17:71496196-71496353	GCCCAACTTAAGGCTCCCGACAAATGAAGATAAACTAATCTTTCATAGATATAACATAGT	67052	Mm.225956	GO:0000070|GO:0000132|GO:0000775|GO:0000776|GO:0000777|GO:0000942|GO:0005515|GO:0005634|GO:0005694|GO:0007049|GO:0007052|GO:0007059|GO:0007067|GO:0008608|GO:0031262|GO:0051301	NDC80 homolog, kinetochore complex component (S. cerevisiae)
ASMM10P025208	31.968	26.6428	40.9478	38.4139	36.6055	38.8503	48.7376	38.6445	5.10202	5.09092	5.24373	5.1059	4.78001	5.1755	6.23375	5.02694	P	P	P	P	P	M	P	P	protein_coding	NM_030249	CCDS17707.1	Cttnbp2nl	RefSeq	4946	chr3	-	105001914	105053146		chr3:105053005-105053146	TGGTTTCAGAGCCGCAAGGGTAAAGCTATGATTGGCGAGGGTATCTGCCTGTCACTGCCG	80281	Mm.200327	GO:0003674|GO:0005737|GO:0005856|GO:0008150|GO:0015629	CTTNBP2 N-terminal like
ASMM10P034838	116.146	117.445	108.193	98.8419	142.863	71.1543	72.3367	75.7203	6.9185	7.1509	6.58025	6.42736	6.78563	6.08012	6.85075	6.02422	P	P	P	P	P	P	P	P	protein_coding	NM_053227	CCDS39558.1	Vmn1r44	RefSeq	933	chr6	+	89893273	89894206		chr6:89894118+89894206	CACAGTCAGCCCTTTTGTGTTTATTTGCACTGAAAAGCATATAATTAAGTTTTTGAGGTC	113854	Mm.377151	GO:0004871|GO:0004872|GO:0004930|GO:0005575|GO:0005886|GO:0007165|GO:0007186|GO:0007606|GO:0016020|GO:0016021|GO:0016503|GO:0019236	vomeronasal 1 receptor 44
ASMM10P046851	39.7935	15.3794	37.0745	13.8265	63.9549	63.8264	9.47917	57.0294	5.40983	4.35238	5.10782	3.60911	5.59422	5.91289	3.77939	5.6082	P	A	P	A	P	M	A	P	protein_coding	NM_028448	CCDS48818.1	Cenpv	RefSeq	1044	chr11	-	62524943	62539261		chr11:62539017-62539261	CGGTCGGTCCGCAGCCGTCGGCAAAGCCGCGGCCCAAGCCACCGCCGCGGGCCCAGGAGG	73139	Mm.390409	GO:0000775|GO:0000776|GO:0000776|GO:0001667|GO:0003674|GO:0005634|GO:0005634|GO:0005694|GO:0005737|GO:0005856|GO:0007049|GO:0007067|GO:0008152|GO:0015630|GO:0016846|GO:0031508|GO:0031508|GO:0032467|GO:0032467|GO:0033044|GO:0033044|GO:0034508|GO:0034508|GO:0051233|GO:0051233|GO:0051301	centromere protein V
ASMM10P040741	209.351	176.808	194.36	323.95	194.332	177.85	92.7851	164.256	7.75726	7.7325	7.36795	8.09488	7.24381	7.43638	7.2409	7.18173	P	P	P	P	M	M	P	P	protein_coding	NM_009314	CCDS35919.1	Tacr2	RefSeq	2258	chr10	+	62252437	62265990		chr10:62261620+62261680	CTGGCTGGCCATGAGCTCCACCATGTACAACCCCATCATTTATTGCTGCCTTAACCACAG	21337	Mm.8054	GO:0004871|GO:0004930|GO:0004995|GO:0005886|GO:0007165|GO:0007186|GO:0016020|GO:0016021	tachykinin receptor 2
ASMM10P023640	38.4197	50.5257	66.2354	43.4083	103.47	32.0483	47.303	37.1559	5.36049	5.98582	5.90621	5.28014	6.2968	4.88363	6.18762	4.96601	P	P	P	P	M	M	P	P	protein_coding	NM_009897	CCDS16640.1	Ckmt1	RefSeq	1589	chr2	+	121358640	121363737		chr2:121362749+121362809	TCTAACCTGGGCACTGGACTTCGGGCAGGAGTCCACATCAAACTGCCACTGCTGAGCAAA	12716	Mm.252145	GO:0000166|GO:0003824|GO:0004111|GO:0005515|GO:0005524|GO:0005739|GO:0005743|GO:0016020|GO:0016301|GO:0016310|GO:0016740|GO:0016772	creatine kinase, mitochondrial 1, ubiquitous
ASMM10P004244	545.674	348.74	586.933	886.825	171.146	197.914	149.178	211.395	9.10386	8.71681	8.9168	9.53984	7.05686	7.59453	7.99703	7.54742	P	P	P	P	M	P	P	P	protein_coding	NM_001033285	CCDS48466.1	Cdc42bpa	RefSeq	8656	chr1	+	179961088	180165602		chr1:180117737+180123923	GATGCTCTGGACCAATTTGAACGCTCTCCGTCCTGTACTCCAGCTAGCAAAGGCAGACGT	226751	Mm.259655	GO:0000166|GO:0000226|GO:0000287|GO:0004672|GO:0004674|GO:0005083|GO:0005524|GO:0005737|GO:0005911|GO:0006468|GO:0007010|GO:0007097|GO:0016301|GO:0016310|GO:0016477|GO:0016740|GO:0016772|GO:0031032|GO:0031252|GO:0031532|GO:0035556|GO:0042641|GO:0042802|GO:0046872|GO:0051056	CDC42 binding protein kinase alpha
ASMM10P002627	3897.96	3365.26	5113.45	3513.94	2752.96	2273.84	818.689	2490.44	11.854	11.9058	11.9927	11.5414	10.9097	11.1139	10.8309	11.096	P	P	P	P	M	P	P	P	protein_coding	NM_008101	CCDS25739.1	Gcgr	RefSeq	1929	chr11	+	120530726	120538984		chr11:120538029+120538116	AAGCTCTTTTTTGACCTGTTCCTCAGCTCCTTCCAGGGTCTGCTGGTGGCTGTTCTCTAC	14527	Mm.22329	GO:0004871|GO:0004888|GO:0004930|GO:0004967|GO:0004967|GO:0005768|GO:0005886|GO:0005887|GO:0006887|GO:0007165|GO:0007166|GO:0007186|GO:0007188|GO:0007188|GO:0007189|GO:0009755|GO:0016020|GO:0016021|GO:0017046|GO:0042593|GO:0042594|GO:0070873|GO:0071377|GO:0071377	glucagon receptor
ASMM10P040802	45.3705	22.2564	21.8982	19.7826	174.496	24.0262	12.0259	28.9767	5.59127	4.85013	4.38861	4.14541	7.08338	4.44273	4.1315	4.57714	P	P	A	A	M	P	A	P	protein_coding	NM_011332	CCDS57633.1	Ccl17	RefSeq	541	chr8	+	94810452	94812036		chr8:94811243+94811303	TATCAGGAAGTTGGTGAGCTGGTATAAGACCTCAGTGGAGTGTTCCAGGGATGCCATCGT	20295	Mm.41988	GO:0005125|GO:0005615|GO:0006935|GO:0006968|GO:0007165|GO:0008009|GO:0031729	chemokine (C-C motif) ligand 17
ASMM10P047282	1295.63	1045.93	1541.24	1811.51	893.538	956.083	446.021	1056.01	10.3008	10.2568	10.2658	10.5658	9.36352	9.88315	9.81872	9.88248	P	P	P	P	M	P	P	P	protein_coding	NM_026191	CCDS36268.1	Dhx40	RefSeq	3724	chr11	-	86768848	86807660		chr11:86769050-86770261	TAATGTTTCAAATCAAAACCTTGAGGCTAATATTACACTCAGGCCACACTCAGCACTTGC	67487	Mm.260627	GO:0000166|GO:0003676|GO:0004386|GO:0005524|GO:0005575|GO:0008026|GO:0008150|GO:0016787	DEAH (Asp-Glu-Ala-His) box polypeptide 40
ASMM10P022311	67.262	48.5665	85.6266	86.8193	70.6991	91.2837	42.7009	103.889	6.15871	5.93189	6.25383	6.24938	5.74318	6.45286	6.02588	6.50503	P	P	P	P	P	P	P	P	protein_coding	NM_001271498		Il15ra	RefSeq	1695	chr2	+	11705292	11733985		chr2:11727773+11727833	CTGCGAGTACCCTGTCATCGGTTACACACAGCAGATGCTCATTGGCTCCTTAGACAGAAG	16169	Mm.200196	GO:0005576|GO:0005622|GO:0005634|GO:0005886|GO:0007259|GO:0010977|GO:0016020|GO:0016021|GO:0031410|GO:0032825	interleukin 15 receptor, alpha chain
ASMM10P000224	5	5	19.5638	12.7507	147.681	132.969	81.7331	135.97	2.3474	2.40026	4.23017	3.48524	6.83884	7.01292	7.04145	6.90471	A	A	A	A	P	P	P	P	protein_coding	NM_019868	CCDS30397.1	Hnrnph2	RefSeq	2364	chrX	+	134601285	134607054		chrX:134602959+134604854	TTTCTGTCAGAAGCCACATTGAATTTGCATTGAGCCAAGCTTGCCACCAAGAGTCCATCA	56258	Mm.315909	GO:0000166|GO:0003674|GO:0003676|GO:0003723|GO:0005634|GO:0005737|GO:0008150|GO:0015629|GO:0030529	heterogeneous nuclear ribonucleoprotein H2
ASMM10P006415	167.139	155.832	243.83	169.801	304.127	155.877	82.2266	189.284	7.44192	7.55211	7.67886	7.16955	7.87482	7.24558	7.04945	7.39201	P	P	P	P	M	P	P	P	protein_coding	NM_001271583		2700089E24Rik	RefSeq	607	chr6	+	133105238	133110899		chr6:133105610+133107863	CCGCCTGCAGGGTTTCTCTGGAAATTGCTGTGTATTCCAGGCTAGCTCAAGACTTATGAT	381820	Mm.291762	GO:0003674|GO:0005575|GO:0008150	RIKEN cDNA 2700089E24 gene
ASMM10P014926	479.233	385.79	477.73	453.786	520.266	438.478	224.801	506.236	8.91592	8.86628	8.61188	8.56516	8.62774	8.74631	8.65855	8.81234	P	P	P	P	P	P	P	P	protein_coding	NM_023348	CCDS28001.1	Snap29	RefSeq	3432	chr16	+	17405999	17430826		chr16:17427081+17427141	AGGTTTACCCAAAGAACTCGACCCTTCGAACTTATCACCAGAAGATTGACAGCAACCTAG	67474	Mm.271992	GO:0000046|GO:0005634|GO:0005737|GO:0006810|GO:0006914|GO:0015031|GO:0016020|GO:0019905|GO:0030054|GO:0031201|GO:0043005|GO:0045202	synaptosomal-associated protein 29
ASMM10P007697	6758.97	5419.31	7641.88	6879.74	8718.63	6008.35	3478.3	6837.63	12.5985	12.5537	12.571	12.4821	12.5847	12.5217	13.1091	12.5621	P	P	M	P	M	P	P	P	protein_coding	NM_021884	CCDS21291.1	Tsg101	RefSeq	1832	chr7	-	46889026	46919930		chr7:46889655-46890921	GTTCCTGAAACACGTCCGCCTCCTGTCCCGTAAACAGTTCCAGCTAAGGGCACTAATGCA	22088	Mm.241334	GO:0000813|GO:0001558|GO:0003714|GO:0005515|GO:0005634|GO:0005634|GO:0005730|GO:0005737|GO:0005737|GO:0005768|GO:0005769|GO:0005770|GO:0005886|GO:0006464|GO:0006513|GO:0006810|GO:0007049|GO:0007050|GO:0008285|GO:0008333|GO:0015031|GO:0016020|GO:0019048|GO:0030154|GO:0030216|GO:0030374|GO:0031625|GO:0040008|GO:0043162|GO:0045892|GO:0046755|GO:0046755|GO:0048306|GO:0051301	tumor susceptibility gene 101
ASMM10P052656	483.38	309.668	398.74	428.579	307.863	258.077	270.168	287.217	8.92713	8.53811	8.36359	8.49476	7.8904	7.97349	8.97572	7.99218	P	P	M	P	M	P	P	P	protein_coding	NM_026382	CCDS36635.1	Snrnp48	RefSeq	1789	chr13	+	38204938	38227663		chr13:38217435+38217495	AGAAGACGCCAGTCCTACAGAGCTAAGAATGTTCACATAACCAAGAAATCATACACTGAG	67797	Mm.250783	GO:0003674|GO:0005634|GO:0005681|GO:0005689|GO:0005737|GO:0006397|GO:0008150|GO:0008380|GO:0046872	small nuclear ribonucleoprotein 48 (U11/U12)
ASMM10P048846	629.8	472.841	836.37	721.483	950.57	795.263	611.251	884.662	9.30708	9.14381	9.41371	9.22632	9.44143	9.60696	10.343	9.62047	P	P	P	P	P	P	P	P	protein_coding	NM_025993	CCDS24973.1	Mis12	RefSeq	2766	chr11	+	71019610	71027134		chr11:71026830+71027134	TCAGGGCAGCCAGGACTAAAGAGACCCCATCTCAGAAAACAAAAAACCCAAATGTGATTG	67139	Mm.28227	GO:0000444|GO:0000775|GO:0000776|GO:0003674|GO:0005634|GO:0005694|GO:0007049|GO:0007059|GO:0007067|GO:0051301|GO:0051382	MIS12 homolog (yeast)
ASMM10P025223	145.751	97.6765	220.434	80.7776	963.011	375.246	196.712	422.685	7.24851	6.8899	7.54559	6.15227	9.45939	8.52858	8.44204	8.5569	P	P	P	P	P	P	P	P	protein_coding	NM_133869	CCDS17723.1	Cept1	RefSeq	2773	chr3	-	106502259	106547761		chr3:106512816-106512887	TTCATAATAATCATGCATTTGCTGGCAGTGATTGGAGGACCACCTTTTTGGCAATCTATG	99712	Mm.486418	GO:0004142|GO:0004307|GO:0005634|GO:0005783|GO:0005789|GO:0006629|GO:0006656|GO:0008654|GO:0016020|GO:0016021|GO:0016740|GO:0016780|GO:0046872	choline/ethanolaminephosphotransferase 1
ASMM10P055533	24.4547	12.7619	30.488	27.0755	36.1663	26.8887	59.4781	41.0042	4.73028	4.0975	4.84529	4.60278	4.76346	4.61344	6.54494	5.11386	P	A	P	P	P	P	P	P	protein_coding	NM_017475	CCDS18622.1	Rragc	RefSeq	2621	chr4	+	123917432	123936997		chr4:123917449+123917509	GCGGCGGCAACAGCGGCGGCCTGGGGAGGCGGCGGCCTAACCTGGCCTGGCCTGTCAGGG	54170	Mm.220922	GO:0000166|GO:0003924|GO:0003924|GO:0005525|GO:0005634|GO:0005737|GO:0005764|GO:0006184|GO:0006184|GO:0019003|GO:0046982	Ras-related GTP binding C
ASMM10P008169	23.9988	15.1411	36.3731	15.563	72.2869	58.9528	43.3574	71.4766	4.70264	4.33012	5.08069	3.78411	5.77617	5.79773	6.05059	5.94058	P	A	P	A	P	M	P	P	protein_coding	NM_027404	CCDS26185.1	Bag5	RefSeq	2150	chr12	-	111709489	111713256		chr12:111711363-111713043	TGCGGCCCAGTGCTTGTGAAACTGAACACAGAAGTATGGATATGGGAAACCAACACCCCT	70369	Mm.44239	GO:0016234|GO:0016234|GO:0031397|GO:0031397|GO:0031625|GO:0048471|GO:0048471|GO:0051087|GO:0051087|GO:0051444|GO:0051444|GO:0061084|GO:0061084|GO:0070997|GO:0070997|GO:0090083|GO:0090083	BCL2-associated athanogene 5
ASMM10P006487	257.531	232.978	261.341	321.042	233.362	249.112	187.149	307.402	8.05286	8.13661	7.78036	8.0831	7.50115	7.92564	8.36023	8.08673	P	P	P	P	P	M	P	P	protein_coding	NM_001276298		Avpr2	RefSeq	1721	chrX	+	73892101	73894428		chrX:73893397+73893668	TATCAGCAGCCATGGCCAAGACCGTGAGGATGACACTGGACCCCCCTTTGTGTTGCTCAT	12000	Mm.383171	GO:0003084|GO:0004871|GO:0004930|GO:0005000|GO:0005886|GO:0007165|GO:0007249|GO:0008284|GO:0010628|GO:0016020|GO:0016021|GO:0032609|GO:0034097|GO:0035811|GO:0035814|GO:0045777	arginine vasopressin receptor 2
ASMM10P025459	10.1733	5	17.3952	8.47629	182.802	33.0551	26.2228	42.8204	3.49183	2.40026	4.07329	2.86564	7.15039	4.92937	5.28101	5.18015	A	A	A	A	P	M	P	M	protein_coding	NM_001040690	CCDS51083.1	Rap1gds1	RefSeq	3663	chr3	-	138925905	139075199		chr3:138983735-138983868	CCAGTGAGAAGCTCATGACTGTCTTTTGTGGCATGCTGATGAACTATAGCAATGAGAATG	229877	Mm.28893	GO:0003674|GO:0005575|GO:0014829|GO:0031034|GO:0032321	RAP1, GTP-GDP dissociation stimulator 1
ASMM10P004777	424.591	341.132	549.434	334.867	379.866	580.786	884.608	647.916	8.75522	8.68684	8.82011	8.142	8.19538	9.15201	10.9628	9.16534	P	P	P	P	P	M	P	M	protein_coding	NM_009505	CCDS28818.2	Vegfa	RefSeq	3475	chr17	-	46016992	46032377	NM_001110267	chr17:46021087-46024064	AGCCAGAAAATCACTGTGAGCCTTGTTCAGAGCGGAGAAAGCATTTGTTTGTCCAAGATC	22339	Mm.282184	GO:0000122|GO:0001525|GO:0001525|GO:0001525|GO:0001525|GO:0001541|GO:0001568|GO:0001569|GO:0001666|GO:0001701|GO:0001822|GO:0001934|GO:0001938|GO:0001938|GO:0001944|GO:0001968|GO:0001974|GO:0002042|GO:0002052|GO:0002053|GO:0002092|GO:0002575|GO:0003007|GO:0003151|GO:0003169|GO:0005125|GO:0005161|GO:0005172|GO:0005576|GO:0005604|GO:0005615|GO:0005615|GO:0005737|GO:0005737|GO:0005886|GO:0006357|GO:…	vascular endothelial growth factor A
ASMM10P013135	68.4657	62.9846	96.6344	122.782	92.1883	84.7304	56.6828	101.435	6.18344	6.28586	6.42179	6.73146	6.1246	6.34196	6.47287	6.46901	M	P	P	P	P	P	P	P	protein_coding	NM_010127	CCDS57009.1	Pou6f1	RefSeq	4575	chr15	-	100575317	100586365		chr15:100585750-100585874	AGGACCAGCTCCTTGAACACAGCCATTCCCGGCACATCAGCAAAGATGGGCTCCCATTGA	19009	Mm.28825	GO:0003677|GO:0003677|GO:0003700|GO:0005634|GO:0006351|GO:0006355|GO:0031965|GO:0043231|GO:0043565	POU domain, class 6, transcription factor 1
ASMM10P022652	187.749	160.543	213.915	218.502	234.693	184.62	104.461	224.253	7.59855	7.59616	7.50295	7.53538	7.50905	7.49015	7.43085	7.63561	M	P	P	P	P	M	P	M	protein_coding	NM_001146350	CCDS50569.1	Eng	RefSeq	3572	chr2	+	32646594	32682669		chr2:32681376+32681436	GAGCCTCTGAAGAAGCGGGGAGTCCTGGCTGGGGCCCTGACCTTCACCCACGCCCCTCAG	13805	Mm.225297	GO:0000122|GO:0001525|GO:0001569|GO:0001570|GO:0001570|GO:0001666|GO:0001934|GO:0001937|GO:0001947|GO:0003084|GO:0003273|GO:0005024|GO:0005072|GO:0005114|GO:0005534|GO:0005539|GO:0005615|GO:0005634|GO:0005737|GO:0006355|GO:0007155|GO:0007179|GO:0007507|GO:0009897|GO:0009986|GO:0010862|GO:0016020|GO:0016021|GO:0016477|GO:0017015|GO:0017015|GO:0022009|GO:0022617|GO:0030336|GO:0030513|GO:0031953|GO:…	endoglin
ASMM10P016113	375.272	372.499	751.738	687.216	467.643	933.924	613.751	1059.92	8.57837	8.81119	9.27196	9.14956	8.4742	9.85091	10.3487	9.89131	P	P	P	P	P	M	P	M	protein_coding	NM_001011518	CCDS28738.1	Olfr94	RefSeq	1161	chr17	-	37196805	37197966		chr17:37197741-37197966	ATTAAATATTTTTGTCTCGCCTTCCGAACCTTCTTGGAGTTTTCCCCCTCAGGCTAACCA	258219	Mm.377382	GO:0004871|GO:0004930|GO:0004984|GO:0007165|GO:0007186|GO:0007608|GO:0016020|GO:0016021	olfactory receptor 94
ASMM10P052213	346.494	215.293	324.359	301.776	644.139	263.511	51.8865	301.884	8.46246	8.02684	8.07464	7.99462	8.91778	8.00334	6.3316	8.05793	M	P	P	P	P	M	P	M	protein_coding	NM_172807	CCDS26748.1	Ppwd1	RefSeq	2367	chr13	-	104205121	104228844		chr13:104205284-104205647	TCTGGACTATTTGTGATTCTCAGGGGTAACAAATTGAAATGCACTAAATTGAGGCAAATA	238831	Mm.98910	GO:0003674|GO:0003755|GO:0005634|GO:0005681|GO:0006397|GO:0006457|GO:0008150|GO:0008380|GO:0016853|GO:0071013	peptidylprolyl isomerase domain and WD repeat containing 1
ASMM10P054973	22.7611	32.8662	32.4395	36.2003	58.8922	59.0604	18.8436	63.473	4.62533	5.38148	4.93188	5.01638	5.47277	5.80088	4.78748	5.76252	P	P	P	P	P	M	P	P	protein_coding	NM_207234	CCDS15819.1	Rexo4	RefSeq	2354	chr2	-	26953562	26964386		chr2:26964305-26964360	CATGCGCAGTGGAGCACGCTTGCACCCTGGGAAATGTGTGCTTGCGCGGTTGCTGGAGTC	227656	Mm.291874	GO:0003674|GO:0003676|GO:0004518|GO:0004527|GO:0005634|GO:0005730|GO:0008150|GO:0016787	REX4, RNA exonuclease 4 homolog (S. cerevisiae)
ASMM10P041342	593.018	415.999	397.517	400.555	3102.57	544.185	108.61	622.221	9.22148	8.96996	8.35956	8.39915	11.0672	9.05323	7.49362	9.10519	P	P	P	P	P	M	P	P	protein_coding	NM_008026	CCDS40571.1	Fli1	RefSeq	3087	chr9	-	32422207	32541368		chr9:32422272-32424305	GTGACTTTTTAAACGATATTGTTAAGGTGACAACTCTTAGTCCACTGAAGACTAAGTTGT	14247	Mm.258908	GO:0000980|GO:0003677|GO:0003682|GO:0003700|GO:0005634|GO:0006351|GO:0006355|GO:0008015|GO:0009887|GO:0009987|GO:0035855|GO:0043565	Friend leukemia integration 1
ASMM10P053134	85.3344	80.8546	93.1372	99.2239	126.264	114.439	60.4947	129.378	6.48385	6.62884	6.37192	6.43245	6.60637	6.78789	6.56707	6.83015	P	P	P	P	P	M	P	P	protein_coding	NM_144801	CCDS21269.1	Tmem143	RefSeq	2184	chr7	+	45897068	45917413		chr7:45908177+45908237	CCACAAGTCCAGTGTGGGCTCCAAGCGTGGCTTCTTCAGAAAGTTGCCCCCTGTGGAGAG	70209	Mm.163766	GO:0003674|GO:0005739|GO:0005739|GO:0008150|GO:0016020|GO:0016021	transmembrane protein 143
ASMM10P044059	5004.54	3926.05	4473.71	5267.09	5501.52	3711.44	1566.84	4193.27	12.1879	12.1163	11.7975	12.0987	11.9158	11.8079	11.854	11.8366	M	P	P	P	P	M	P	P	protein_coding	NM_145405	CCDS30230.1	Ubl4	RefSeq	2334	chrX	-	74365717	74368548	NR_045779	chrX:74365731-74367271	TCTGTAGCATAGCTTCTGTCTCAGATGCCCCAGCAAATAAATGCTGTCTCTTATTGGTCA	27643	Mm.3979	GO:0005737|GO:0005829|GO:0006810|GO:0071816|GO:0071818	ubiquitin-like 4
ASMM10P020289	10779.4	7423.87	8882.32	11515.8	12759.5	6373.27	2823.49	7180.08	13.2354	12.9917	12.7902	13.2215	13.1098	12.6109	12.7631	12.6412	P	P	P	P	P	M	P	M	protein_coding	NM_001024616	CCDS38076.1	Rabl6	RefSeq	3173	chr2	-	25583017	25608446		chr2:25583031-25583988	GAGCCCAGAGGGCACCTTCTTAGACACTCCAGACCCATACCATAAAGCTCTCTGATTTTA	227624	Mm.29600	GO:0000166|GO:0005525|GO:0005622|GO:0005634|GO:0005737|GO:0005813|GO:0007264	RAB, member of RAS oncogene family-like 6
ASMM10P018805	1261.89	1119.53	1087.59	1294.01	4984.35	1232.93	287.574	1401.35	10.2709	10.3508	9.7881	10.075	11.7747	10.2476	9.0821	10.2773	P	P	P	P	P	M	P	P	protein_coding	NM_153129	CCDS29453.1	Pacs1	RefSeq	4361	chr19	-	5133684	5273119		chr19:5133698-5135025	TGGGAAGACTGGGGCCATGTTGGGTTTTTTCATTCAATAAACTGGTGATTTCTTACCAAC	107975	Mm.234923	GO:0000042|GO:0005794|GO:0030137|GO:0032092|GO:0034613|GO:0044325|GO:0048471|GO:0072661	phosphofurin acidic cluster sorting protein 1
ASMM10P034143	33019.7	22523.1	25204.6	32262.9	26851.4	15736.8	1309.27	17771.5	14.7883	14.4921	14.3405	14.7275	14.2065	13.9342	11.5649	13.9685	P	P	P	P	P	M	P	P	protein_coding	NM_008591	CCDS19925.1	Met	RefSeq	6652	chr6	+	17463956	17573980		chr6:17573889+17573980	CAGTTGAGCTGAATGGTACTCCATGTGTTAATAATTGTTCTGATGAATCATACAGTTGAA	17295	Mm.86844	GO:0000122|GO:0000166|GO:0000187|GO:0001764|GO:0001889|GO:0001890|GO:0004672|GO:0004713|GO:0004714|GO:0004872|GO:0005008|GO:0005008|GO:0005515|GO:0005524|GO:0005615|GO:0005737|GO:0005886|GO:0006468|GO:0007169|GO:0007275|GO:0007420|GO:0007517|GO:0007517|GO:0007519|GO:0008013|GO:0009925|GO:0010628|GO:0010800|GO:0010801|GO:0010828|GO:0010976|GO:0014069|GO:0014812|GO:0014902|GO:0016020|GO:0016021|GO:…	met proto-oncogene
ASMM10P025169	2479.33	1377.83	2081.89	2309.17	4794.04	1087.66	212.401	1262.56	11.2074	10.6347	10.6853	10.9261	11.7143	10.0591	8.56424	10.1294	P	P	P	P	P	M	P	P	protein_coding	NM_001013026	CCDS17679.1	Ttf2	RefSeq	4555	chr3	-	100938859	100969663		chr3:100938873-100940112	GCCATTGTACCACATTGTGTTATCATTGGTATGGTCTTAATAAACGCCTTCGGCCGTGCA	74044	Mm.270961	GO:0000166|GO:0003676|GO:0003677|GO:0004386|GO:0005524|GO:0005634|GO:0005681|GO:0005737|GO:0006351|GO:0006353|GO:0006355|GO:0006397|GO:0008026|GO:0008150|GO:0008270|GO:0008380|GO:0016787	transcription termination factor, RNA polymerase II
ASMM10P042968	30327.7	16527.1	26012.7	27258.2	22359.7	16387.5	3426.05	18536	14.6494	14.0719	14.3925	14.4942	13.956	14.0137	13.0858	14.0438	P	P	P	P	P	M	P	P	protein_coding	NM_001044389	CCDS40669.1	Clpx	RefSeq	2809	chr9	+	65294294	65330658	NM_011802	chr9:65326828+65326888	TGTATGTGTGGAAGTTGACAAAGAAGTAGTAGAAGGCAAAAAGGAACCAGGATACATTCG	270166	Mm.30088	GO:0000166|GO:0004176|GO:0005515|GO:0005524|GO:0005634|GO:0005739|GO:0005739|GO:0005743|GO:0006200|GO:0006457|GO:0009841|GO:0010952|GO:0016504|GO:0016887|GO:0017111|GO:0042645|GO:0046872|GO:0051082|GO:0051603	caseinolytic peptidase X (E.coli)
ASMM10P006155	154.789	146.105	238.536	230.164	171.737	315.726	265.269	335.123	7.33092	7.4619	7.6475	7.61125	7.06173	8.27293	8.94346	8.21218	M	P	P	P	P	P	P	P	protein_coding	NM_001252434	CCDS57026.1	Dlg1	RefSeq	4612	chr16	+	31663934	31873356	NM_001252433, NR_045516	chr16:31743249+31781781	GGATTTGTTTCTCATTCTCATATCTCACCAATAAAGGCAAATCCTCCTCCAGTGCTGGTC	13383	Mm.382	GO:0001657|GO:0001658|GO:0001771|GO:0001772|GO:0001935|GO:0002088|GO:0002369|GO:0005515|GO:0005634|GO:0005737|GO:0005783|GO:0005794|GO:0005874|GO:0005886|GO:0005886|GO:0005911|GO:0005913|GO:0005923|GO:0007015|GO:0008022|GO:0008104|GO:0008104|GO:0008284|GO:0009898|GO:0009925|GO:0014069|GO:0014069|GO:0015459|GO:0016020|GO:0016323|GO:0016323|GO:0016323|GO:0016328|GO:0016337|GO:0019901|GO:0019902|GO:…	discs, large homolog 1 (Drosophila)
ASMM10P005867	595.421	627.358	945.224	841.109	614.242	636.503	402.423	737.863	9.22962	9.53637	9.59058	9.45787	8.85372	9.28292	9.64652	9.35716	P	M	P	P	P	P	P	P	protein_coding	NM_001185164	CCDS50373.1	Vegfb	RefSeq	1197	chr19	-	6982471	6987651		chr19:6985460-6985804	AGCCAGACAGCCCCAGGATCCTCTGCCCGCCTTGCACCCAGCGCCGTCAACGCCCTGACC	22340	Mm.15607	GO:0001525|GO:0005576|GO:0005622|GO:0006493|GO:0007275|GO:0007507|GO:0008083|GO:0008201|GO:0016020|GO:0030154|GO:0042803|GO:0046982|GO:0051781|GO:0060048|GO:0060976	vascular endothelial growth factor B
ASMM10P031144	21.043	20.3512	39.8674	18.582	77.9899	67.5286	70.0869	67.8202	4.50949	4.72914	5.20882	4.05188	5.88218	5.9996	6.80337	5.85991	A	A	P	A	P	P	P	P	protein_coding	NM_033561	CCDS19723.1	Eif4h	RefSeq	2409	chr5	-	134619875	134639328		chr5:134624454-134624500	GAATGGGTGGCTCTCGAGAATCTAGAGGTGGATGGGATTCCCGGGATGACTTCAACTCTG	22384	Mm.27955	GO:0000166|GO:0003676|GO:0003723|GO:0003743|GO:0005737|GO:0006412|GO:0006413|GO:0019953|GO:0048589	eukaryotic translation initiation factor 4H
ASMM10P036065	676.973	699.555	835.942	787.419	963.831	473.789	379.352	511.206	9.40062	9.68898	9.41285	9.35813	9.46149	8.86026	9.54388	8.8276	P	P	P	P	P	M	P	P	protein_coding	NM_015789	CCDS21235.1	Dkkl1	RefSeq	903	chr7	-	45207524	45211883		chr7:45207538-45207898	GACCAGATGTCCCACACCCTACCCCAACACCATATGGAAATAAAGGTTTTCTTACATCTA	50722	Mm.27287	GO:0005515|GO:0005576|GO:0045600	dickkopf-like 1
ASMM10P039668	26.8246	16.729	23.9372	25.8656	32.5593	98.9378	120.269	89.8106	4.86216	4.46913	4.5083	4.53665	4.61598	6.5721	7.65452	6.28759	P	A	A	P	M	P	P	P	protein_coding	NM_172419	CCDS48551.1	9030612E09Rik	RefSeq	1859	chr10	+	43174703	43176562		chr10:43176373+43176562	TGTATGGTTACACTATATATAGAGGGTGTCTCCATCATCCTATTGTTGGTAGGCTTGTTT	74530	Mm.415375	GO:0003674|GO:0005575|GO:0008150	RIKEN cDNA 9030612E09 gene
ASMM10P054840	120.509	102.352	141.365	140.137	235.788	185.975	86.3484	172.148	6.97116	6.95405	6.93384	6.90866	7.51552	7.50026	7.12884	7.24768	P	P	P	P	P	P	P	P	protein_coding	NM_016791	CCDS29369.1	Nfatc1	RefSeq	4511	chr18	-	80647434	80708173	NM_001164109	chr18:80649809-80649867	GTTTCACGTACCTTCCTGCCAATGGTAACTCTGTCTTTCTAACCTTAAGCTCTGAGAGTG	18018	Mm.329560	GO:0000082|GO:0000790|GO:0000980|GO:0001085|GO:0001205|GO:0001225|GO:0001837|GO:0003677|GO:0003700|GO:0003705|GO:0005634|GO:0005667|GO:0005737|GO:0006351|GO:0006355|GO:0006357|GO:0006816|GO:0007507|GO:0008134|GO:0010628|GO:0030316|GO:0035556|GO:0043565|GO:0044212|GO:0045893|GO:0045944|GO:0048273	nuclear factor of activated T cells, cytoplasmic, calcineurin dependent 1
ASMM10P055132	18.9177	10.5355	45.8602	9.71069	131.905	48.7322	39.2832	48.0267	4.35781	3.83885	5.40179	3.05479	6.67152	5.51773	5.90264	5.35581	A	A	P	A	P	P	P	P	protein_coding	NM_021450	CCDS16689.1	Trpm7	RefSeq	7145	chr2	-	126791557	126876261	NM_001164325	chr2:126821266-126821324	GATAATGGCTCTTGTATTGCTTAGTTTTGGTGTTCCCAGAAAAGCAATACTTTATCCACA	58800	Mm.244705	GO:0000166|GO:0001726|GO:0003779|GO:0004672|GO:0004674|GO:0005216|GO:0005261|GO:0005262|GO:0005262|GO:0005515|GO:0005524|GO:0005737|GO:0005886|GO:0005886|GO:0006468|GO:0006810|GO:0006811|GO:0006816|GO:0006816|GO:0007613|GO:0010961|GO:0016020|GO:0016021|GO:0016301|GO:0016310|GO:0016340|GO:0016740|GO:0016772|GO:0017022|GO:0030672|GO:0031032|GO:0043005|GO:0043025|GO:0043065|GO:0043196|GO:0046777|GO:…	transient receptor potential cation channel, subfamily M, member 7
ASMM10P013978	139.284	132.832	252.705	146.393	239.105	260.281	310.787	274.035	7.17882	7.32669	7.7301	6.97002	7.53679	7.98576	9.21495	7.91865	P	P	P	P	P	M	P	P	protein_coding	NM_025487	CCDS37217.1	1700011A15Rik	RefSeq	903	chr15	+	101447744	101453909		chr15:101452513+101452596	TACCAGGAGCTCATGATCGTCAAACTGGGCCTGGACTTTGAGATCGCTACCTACCGCAGG	66322	Mm.158111	GO:0003674|GO:0005575|GO:0005882|GO:0008150	RIKEN cDNA 1700011A15 gene
ASMM10P000717	21714.4	18698	21750.2	25258.5	41373.4	19704.7	10122.4	20344	14.1909	14.2286	14.1037	14.3727	14.7925	14.3052	14.5576	14.2056	P	P	P	P	P	M	P	P	protein_coding	NM_001083121		Enah	RefSeq	3487	chr1	-	181904444	182019980		chr1:181921721-181923559	TGTCCAATGCTGCTGCCCCTGCCTCTGCGGAGACCCCTCTAAATCCTGAGCTGGGAGACT	13800	Mm.389224	GO:0001725|GO:0001843|GO:0003779|GO:0005515|GO:0005522|GO:0005737|GO:0005856|GO:0005925|GO:0006928|GO:0007015|GO:0007275|GO:0007399|GO:0007411|GO:0007411|GO:0008154|GO:0015629|GO:0017124|GO:0030027|GO:0030036|GO:0030054|GO:0030154|GO:0030175|GO:0042995|GO:0045202|GO:0046907	enabled homolog (Drosophila)
ASMM10P046172	111.544	68.164	228.95	105.179	240.974	130.998	150.714	140.813	6.8634	6.39424	7.5942	6.50791	7.54695	6.98968	8.0132	6.9524	P	P	P	P	M	P	P	P	protein_coding	NM_133997	CCDS24268.1	Apof	RefSeq	1930	chr10	+	128267996	128270151		chr10:128268669+128268769	CAAATATCTCTCCTATTCATAGGGCAGAGAAACAGGAGCAGGATTGTGGAACTACCGAAG	103161	Mm.26513	GO:0003674|GO:0005575|GO:0005576|GO:0006629|GO:0006641|GO:0006810|GO:0006869|GO:0008202|GO:0008203|GO:0033344|GO:0034362|GO:0034364	apolipoprotein F
ASMM10P037084	508.3	433.221	707.229	296.651	357.193	522.222	171.875	580.504	8.99593	9.02621	9.17761	7.96701	8.10472	8.99634	8.22942	9.01138	P	P	P	P	P	P	P	P	protein_coding	NM_009760	CCDS40168.1	Bnip3	RefSeq	1756	chr7	-	138890835	138909506		chr7:138890866-138891960	GGAGCAAGATCCTACAGGATGTAATAGTCAATAGGTGTTTTCTTGCTTCATTCAGTAAAG	12176	Mm.378890	GO:0001666|GO:0005622|GO:0005634|GO:0005635|GO:0005654|GO:0005737|GO:0005739|GO:0005739|GO:0005740|GO:0005741|GO:0006309|GO:0006338|GO:0006915|GO:0008219|GO:0008626|GO:0010637|GO:0016020|GO:0016021|GO:0030425|GO:0031307|GO:0031966|GO:0031966|GO:0035694|GO:0042802|GO:0042803|GO:0042803|GO:0043065|GO:0043243|GO:0043653|GO:0045837|GO:0046902|GO:0046982|GO:0048102|GO:0050873|GO:0051020|GO:0051402|GO:…	BCL2/adenovirus E1B interacting protein 3
ASMM10P005211	211.848	162.639	229.694	336.93	177.853	269.481	186.466	275.424	7.77485	7.61389	7.59757	8.14938	7.11201	8.03883	8.35538	7.92867	P	P	P	P	P	P	P	P	protein_coding	NM_001160711	CCDS48939.1	Cd300lg	RefSeq	2732	chr11	+	102041510	102055617		chr11:102046203+102046853	CCAGAACCGACTTCTCCTGGTCTCCACCCGACAGTCGTCACGGCCAAACAGGGCAAGACA	52685	Mm.266885	GO:0005768|GO:0005886|GO:0016020|GO:0016021	CD300 antigen like family member G
ASMM10P052332	166.867	129.972	230.079	178.394	173.618	240.779	173.839	270.631	7.43987	7.29531	7.59949	7.23763	7.07703	7.87573	8.24948	7.89842	P	P	P	P	P	P	P	P	protein_coding	NM_020036	CCDS26215.1	Calm4	RefSeq	936	chr13	+	3837756	3838671		chr13:3838608+3838671	GGAATGGGCGCTTCCTACCTCCCAGGGCTCTTATAACTCTTTAAATAAAAAGGATGCAAA	80796	Mm.21075	GO:0005509|GO:0046872	calmodulin 4
ASMM10P017530	214.463	430.207	328.3	249.468	515.231	84.5237	50.1481	99.0503	7.79201	9.0162	8.09072	7.73441	8.61434	6.33789	6.27669	6.43653	P	P	P	P	M	P	P	P	protein_coding	NM_172256	CCDS29000.1	Dync2li1	RefSeq	1378	chr17	+	84626498	84655564		chr17:84649741+84649801	GCCCGAGACCCGCAGTATGCAGAAAGCGAAGTCGATGAGATGAGGGTTCAGAAGGACCAG	213575	Mm.246119	GO:0003674|GO:0003774|GO:0005737|GO:0005856|GO:0005874|GO:0005929|GO:0007275|GO:0007368|GO:0030030|GO:0030286|GO:0030990|GO:0031512|GO:0035085|GO:0042384|GO:0042995|GO:0045177	dynein cytoplasmic 2 light intermediate chain 1
ASMM10P008947	44.4886	93.7994	114.925	132.179	182.91	76.0943	21.0392	80.2486	5.56614	6.83626	6.66595	6.82953	7.15137	6.17664	4.95406	6.11216	P	P	P	P	P	P	P	P	protein_coding	NM_146024	CCDS36283.1	Ankrd40	RefSeq	1468	chr11	+	94328000	94339509		chr11:94338526+94339239	GTTAAGAAAGATTAAAGATGAACCAAGACCCTGGAATTAATACAACCAACCAAGCATAGA	71452	Mm.141054	GO:0003674|GO:0005575|GO:0008150	ankyrin repeat domain 40
ASMM10P052567	2407.75	2747.81	2172.74	2606.33	3878.4	1738.1	659.251	1950.12	11.1677	11.6184	10.75	11.1055	11.3938	10.7329	10.4718	10.7574	P	P	P	P	P	P	P	P	protein_coding	NM_025569	CCDS15457.1	Mgst3	RefSeq	635	chr1	-	167372383	167393797		chr1:167372451-167372642	GGAGGGCCTTCCGACTCTCACTCACCTCCAGCGACTCACCCTGATTTCCAGTTGCACTGG	66447	Mm.218286	GO:0004364|GO:0004602|GO:0004602|GO:0005635|GO:0005783|GO:0016020|GO:0016021|GO:0016740|GO:0043231|GO:0055114	microsomal glutathione S-transferase 3
ASMM10P006821	1536.63	1033.7	1641.52	1309.41	2347.63	1583.94	945.564	1776.33	10.5351	10.2408	10.3503	10.0936	10.6888	10.6068	11.0746	10.6219	P	P	P	P	P	P	P	P	protein_coding	NM_009087	CCDS19876.1	Polr1d	RefSeq	907	chr5	+	147077345	147079086		chr5:147077683+147078534	TGGAAGACGATCAGGAGCTGGAGAGAAAAATATCAGGATTGAAGACCTCAATGGCTGAAG	20018	Mm.317557	GO:0003677|GO:0003899|GO:0005515|GO:0005634|GO:0005666|GO:0005736|GO:0006351|GO:0046983	polymerase (RNA) I polypeptide D
ASMM10P006835	16228.9	14151.8	29342.5	23725	15869.7	40183.7	24283.9	46425.2	13.8067	13.8962	14.5945	14.2723	13.4366	15.4299	15.7606	15.4892	P	P	P	P	P	P	P	P	protein_coding	NM_009158	CCDS51574.1	Mapk10	RefSeq	7203	chr5	-	102907947	103211334		chr5:102913283-102926071	TCGCCTTCAGCACAGGTGCAGCAGTGAACAGCAGTGAGAGTCTCCCTCCATCCTCGTCTG	26414	Mm.39253	GO:0000166|GO:0004672|GO:0004674|GO:0004705|GO:0004705|GO:0004707|GO:0005515|GO:0005524|GO:0005634|GO:0005737|GO:0005739|GO:0005886|GO:0006468|GO:0007254|GO:0007254|GO:0007258|GO:0016020|GO:0016301|GO:0016310|GO:0016740|GO:0016772|GO:0023014	mitogen-activated protein kinase 10
ASMM10P016184	103.8	100.156	139.7	106.327	119.719	141.067	118.341	160.684	6.75849	6.92305	6.9163	6.52508	6.52483	7.09938	7.62868	7.15238	P	P	P	P	P	M	P	P	protein_coding	ENSMUST00000113572	CCDS50116.1	Runx2	Ensembl	6463	chr17	-	44604000	44736648		chr17:44736588-44736648	GAAAAATTAACGCCAGTCGGAGCAGCCTGAGGCTCTCCCGCTTCTCAGCTTTAGCGTCGT	12393	Mm.391013	GO:0000790|GO:0001501|GO:0001649|GO:0001649|GO:0001958|GO:0002051|GO:0002062|GO:0002062|GO:0002063|GO:0002076|GO:0003677|GO:0003677|GO:0003682|GO:0003700|GO:0003700|GO:0005515|GO:0005524|GO:0005634|GO:0005634|GO:0005667|GO:0005737|GO:0006351|GO:0006355|GO:0006355|GO:0008134|GO:0008284|GO:0008284|GO:0019904|GO:0030217|GO:0030278|GO:0030509|GO:0032332|GO:0035115|GO:0040036|GO:0042475|GO:0042487|GO:…	runt related transcription factor 2
ASMM10P005506	27.3942	22.3712	44.8823	33.2933	35.4812	44.1872	38.8579	56.2154	4.88842	4.85751	5.37186	4.89651	4.73344	5.37544	5.88528	5.5895	P	P	P	P	P	P	P	P	protein_coding	NM_001164611	CCDS49779.1	Smpd4	RefSeq	4542	chr16	+	17619353	17644830		chr16:17639847+17640125	TGTCAGAGAAGGCACCCTTCATCCAGGAAAACCTGCTGATGTACACCAAGCTGTTTGTGA	77626	Mm.34659	GO:0004767|GO:0005783|GO:0005783|GO:0005794|GO:0005794|GO:0005802|GO:0005802|GO:0006685|GO:0006685|GO:0016020|GO:0016021|GO:0016787|GO:0046475|GO:0046513|GO:0046872|GO:0050290|GO:0050290|GO:0071356	sphingomyelin phosphodiesterase 4
ASMM10P004154	32.4445	30.3318	82.1518	40.0809	195.887	84.2974	102.633	100.854	5.12383	5.2712	6.19701	5.1634	7.25572	6.33292	7.40657	6.4623	P	P	P	P	P	M	P	P	protein_coding	NM_001025258	CCDS29379.1	Mbp	RefSeq	2075	chr18	+	82554462	82585637	NM_001025251, NM_001025254, NM_001025255	chr18:82579060+82584111	AATCTTTAAGCTGGGAGGAAGAGACAGCCGCTCTGGATCTCCCATGGCGAGACGCTGAGA	17196	Mm.252063	GO:0002020|GO:0005634|GO:0005737|GO:0005886|GO:0009636|GO:0016020|GO:0019911|GO:0033269|GO:0042552|GO:0042995|GO:0043025|GO:0043209|GO:0061024|GO:0071944	myelin basic protein
ASMM10P049734	118.386	118.389	227.211	105.441	307.017	135.068	86.1622	155.975	6.9472	7.1618	7.58376	6.51263	7.8869	7.03689	7.12475	7.10647	P	P	P	P	P	M	P	P	protein_coding	NM_027204	CCDS25737.1	Mrpl12	RefSeq	963	chr11	+	120484668	120488754		chr11:120484708+120484768	TAGCCGCTGCCTGTGGGGGCCACGGCTTGGACTCCGGGGGGCAGCGCTTCGCCTTGCCAG	56282	Mm.491127	GO:0003735|GO:0005622|GO:0005739|GO:0005739|GO:0005761|GO:0005762|GO:0005840|GO:0006390|GO:0006412|GO:0030529|GO:0045893	mitochondrial ribosomal protein L12
ASMM10P031990	1171.46	555.061	2699.82	389.156	3849.99	11804	4372.44	13482.1	10.1697	9.36427	11.0546	8.36023	11.383	13.5133	13.4457	13.56	P	P	P	P	P	P	P	P	protein_coding	NM_008176	CCDS39143.1	Cxcl1	RefSeq	964	chr5	+	90891244	90893115		chr5:90891729+90891789	CGAGGCTTGCCTTGACCCTGAAGCTCCCTTGGTTCAGAAAATTGTCCAAAAGATGCTAAA	14825	Mm.21013	GO:0002237|GO:0002526|GO:0005125|GO:0005576|GO:0005615|GO:0005615|GO:0006954|GO:0006955|GO:0007204|GO:0008009|GO:0008083|GO:0010765|GO:0030593|GO:0043268	chemokine (C-X-C motif) ligand 1
ASMM10P000312	38.5395	38.3534	45.1334	49.4114	68.6905	36.253	20.6322	38.7115	5.36464	5.59908	5.37966	5.47102	5.70014	5.07453	4.92165	5.0295	P	P	P	P	P	P	P	P	protein_coding	NM_029885	CCDS17605.1	Gabpb2	RefSeq	8703	chr3	-	95181765	95217942	NM_172512	chr3:95189258-95190552	CATTTATTGTAACTATGCAAGATGGACAGCAAGTTCTAACTGTGCCTGCTGGTCAGGTTG	213054	Mm.224820	GO:0005634|GO:0006351|GO:0006355|GO:0042803|GO:0044212|GO:0045944|GO:0046982	GA repeat binding protein, beta 2
ASMM10P044126	25.1503	29.488	37.7959	58.9462	15.6227	17.5908	8.03657	17.0767	4.76938	5.23294	5.13636	5.70757	3.55006	3.96821	3.54958	3.77277	P	P	P	P	A	P	A	A	protein_coding	NM_173435	CCDS53123.1	4930595M18Rik	RefSeq	2645	chrX	-	81419574	81458122		chrX:81419634-81421102	CTGACAACTCTACCTGTCCTATTTGTCGCAAACATATAATAAATTCTGATGACACAGAAT	245492	Mm.109633	GO:0003674|GO:0005575|GO:0008150|GO:0046872	RIKEN cDNA 4930595M18 gene
ASMM10P041377	3474.48	2303.93	4610.75	2639.11	10684.5	6006.27	2805.51	6888.96	11.6826	11.3652	11.8373	11.1209	12.8551	12.5206	12.7546	12.571	P	P	P	P	P	P	P	M	protein_coding	NM_008408	CCDS52768.1	Stt3a	RefSeq	2697	chr9	-	36732412	36767578		chr9:36732796-36732962	TTATAAGAACAGCCGGATGGGGTTAGAATTGTCTGCAAGTTTTGCCCTGGACAATATGGG	16430	Mm.2863	GO:0004576|GO:0004579|GO:0005783|GO:0006486|GO:0016020|GO:0016021|GO:0016740|GO:0016757|GO:0018279|GO:0043686	STT3, subunit of the oligosaccharyltransferase complex, homolog A (S. cerevisiae)
ASMM10P049677	72.4729	77.5258	93.5182	104.62	104.333	105.312	68.6172	123.677	6.26219	6.57162	6.37746	6.50137	6.31003	6.66463	6.76992	6.76152	P	P	P	P	P	P	P	P	protein_coding	NM_001113488	CCDS25684.1	Sept9	RefSeq	2965	chr11	+	117332312	117362325		chr11:117332354+117332427	TCCTTGTTCCGAGGCCACAAAGCCCCTTTGATCCTCTGCTCGGCTCCGAGCCATGTGACC	53860	Mm.38450	GO:0000166|GO:0005525|GO:0005737|GO:0005856|GO:0007049|GO:0051301	septin 9
ASMM10P014249	6806.66	5545.07	6271.61	4734.91	7464.48	8966.5	3777.01	10234.8	12.6124	12.5727	12.2932	11.9308	12.3406	13.1044	13.233	13.1551	P	P	P	P	P	P	P	P	protein_coding	NM_030266	CCDS35539.1	Inpp4a	RefSeq	5689	chr1	+	37299892	37410735		chr1:37410528+37410735	TGTACAGAACTGTTTCCTCTCCCGACACTTGGATTTGCCCAGCTTAGTGCATTTAAATAC	269180	Mm.5294	GO:0006798|GO:0016311|GO:0016316|GO:0016787|GO:0034597	inositol polyphosphate-4-phosphatase, type I
ASMM10P006411	14.9715	22.371	17.7187	5	46.96	18.008	36.4582	22.0295	4.02679	4.85741	4.09722	2.32533	5.13935	4.00497	5.78214	4.1545	A	P	A	A	P	M	P	P	protein_coding	NM_001271565		Armc3	RefSeq	2805	chr2	+	19199117	19310243		chr2:19300662+19309916	AGCAGATTGAGGTCCTTGCCAAGCACTGGCTGATAAAATCGGGGTAGGCTGCAGCCTGGT	70882	Mm.276696	GO:0003674|GO:0005575|GO:0008150	armadillo repeat containing 3
ASMM10P028071	26797.8	17626	24899.8	20581.2	103041	29167.9	2041.84	33331.9	14.4888	14.1581	14.3239	14.0659	16.073	14.9335	12.2793	14.9602	P	P	P	P	P	M	P	P	protein_coding	NM_007574	CCDS18811.1	C1qc	RefSeq	1063	chr4	-	136889801	136892914		chr4:136889860-136890599	GGAACCACCTAATGGTATTATTCCTGTGGCCATTTATCAATACCTTATGAGACTATTTTT	12262	Mm.439732	GO:0005164|GO:0005576|GO:0005581|GO:0006955|GO:0006958|GO:0016020|GO:0030853|GO:0045087|GO:0045650	complement component 1, q subcomponent, C chain
ASMM10P006763	35.4021	22.0706	31.943	36.9463	58.7769	92.1572	37.5793	103.56	5.24892	4.83798	4.90985	5.04645	5.46952	6.4668	5.83308	6.49929	P	P	P	P	P	M	P	P	protein_coding	NM_008729	CCDS27405.1	Ctnnd2	RefSeq	5959	chr15	+	30172592	31029343		chr15:30905838+30920711	GAGCTGGAAGGGCTGGGCTGAGGATGTGGCAGGCATGGCGTATGCCCTACGTTCACTGCC	18163	Mm.321648	GO:0001763|GO:0005634|GO:0006351|GO:0006355|GO:0007155|GO:0007275|GO:0007612|GO:0014069|GO:0030054|GO:0043005|GO:0048167	catenin (cadherin associated protein), delta 2
ASMM10P007841	229.429	203.037	435.456	216.713	567.62	224.423	130.719	244.692	7.89466	7.93863	8.49108	7.5238	8.7417	7.77452	7.77894	7.75948	P	P	P	P	P	M	P	M	protein_coding	NM_025345	CCDS27973.1	Fopnl	RefSeq	1438	chr16	-	14299243	14317332		chr16:14304538-14311046	ATAACTCAATTCCTCTATTGTATGGAATTTTAGCCCATTTCTTGCGTGGTCCTCCAGATG	66086	Mm.42072	GO:0003674|GO:0005634|GO:0005737|GO:0005813|GO:0005815|GO:0005856|GO:0005932|GO:0030030|GO:0031514|GO:0034451|GO:0034453|GO:0042384|GO:0042995	Fgfr1op N-terminal like
ASMM10P006354	4007.41	3332.02	5469.77	4266.01	10590.3	6858.85	3007.94	7891.61	11.8894	11.8902	12.0861	11.798	12.8416	12.7261	12.8738	12.7845	M	P	P	P	P	M	P	P	protein_coding	NM_009798	CCDS18841.1	Capzb	RefSeq	1676	chr4	+	139192898	139291820	NM_001271405, NM_001271406	chr4:139287798+139291002	TGAATGAGATCTACTTTGGAAAAACAAAGGACATCGTCAACGGGCTGAGGTCTGTGCAGA	12345	Mm.2945	GO:0001669|GO:0003779|GO:0005515|GO:0005515|GO:0005737|GO:0005856|GO:0007010|GO:0008290|GO:0008290|GO:0014704|GO:0014704|GO:0016020|GO:0022604|GO:0030018|GO:0030018|GO:0030027|GO:0030030|GO:0030032|GO:0030036|GO:0030863|GO:0031115|GO:0031175|GO:0048487|GO:0048747|GO:0051015|GO:0051016|GO:0051693|GO:0071203|GO:0090036	capping protein (actin filament) muscle Z-line, beta
ASMM10P038064	148.238	103.299	106.665	103.086	83.9722	32.5945	17.693	41.5868	7.271	6.96602	6.56097	6.48052	5.99287	4.91042	4.6917	5.13511	P	P	P	P	P	P	P	P	protein_coding	NM_001168477		Ttc23	RefSeq	3629	chr7	+	67647409	67672566		chr7:67672095+67672566	GCAAAAACTCAAAATGTCACATCCACAGTCAAGAGCAGAAAGACACCAGATGCCTGAACA	67009	Mm.249356	GO:0003674|GO:0005575|GO:0008150	tetratricopeptide repeat domain 23
ASMM10P031069	902.303	626.288	681.029	832.778	1301.03	841.258	268.732	912.839	9.80633	9.53284	9.1293	9.44284	9.85753	9.68615	8.9672	9.66492	P	P	P	P	P	P	P	P	protein_coding	NM_019875	CCDS19671.1	Abcb9	RefSeq	3334	chr5	-	124061856	124095798		chr5:124061870-124062923	GTCCTGGTTTCAAGATTTTGGGAGAACTGGGTCAATAAAGTGTACTACCTCTGACCTCTA	56325	Mm.254839	GO:0000166|GO:0001916|GO:0005524|GO:0005764|GO:0005765|GO:0005789|GO:0005886|GO:0006200|GO:0006810|GO:0015031|GO:0015197|GO:0015421|GO:0015440|GO:0015833|GO:0015833|GO:0016020|GO:0016021|GO:0016887|GO:0017111|GO:0022891|GO:0030176|GO:0042288|GO:0042605|GO:0042626|GO:0042803|GO:0042825|GO:0046978|GO:0046979|GO:0046980|GO:0055085	ATP-binding cassette, sub-family B (MDR/TAP), member 9
ASMM10P030321	30.5997	26.5872	31.2603	44.6324	244.88	55.6718	23.0118	60.5848	5.04285	5.08716	4.8804	5.32133	7.57021	5.71356	5.09326	5.69748	P	P	P	P	P	M	P	P	protein_coding	NM_001042615	CCDS39071.1	Htra3	RefSeq	2211	chr5	-	35661558	35679782		chr5:35661601-35662264	TAAGTGGGGTCCATTGACTTAAAGTCCTTCTGAAATTTGTGCTTATTTATGCTTTTCCAT	78558	Mm.274255	GO:0001558|GO:0003824|GO:0004175|GO:0004252|GO:0005515|GO:0005520|GO:0005576|GO:0006508|GO:0006508|GO:0008233|GO:0008236|GO:0008236|GO:0016787|GO:0030512|GO:0030514	HtrA serine peptidase 3
ASMM10P002150	169.11	130.545	247.497	114.853	290.607	142.534	122.258	162.209	7.45658	7.30104	7.70123	6.63431	7.81205	7.11687	7.68023	7.16341	P	P	P	P	P	M	P	M	protein_coding	NM_133345	CCDS39632.1	Ing4	RefSeq	1617	chr6	+	125039847	125049264		chr6:125047589+125047792	AACTTGTGCGCACAAGTCCTGAGTATGGGATGCCCTCAGTGACCTTTGGCAGTGTCCACC	28019	Mm.262547	GO:0000123|GO:0003713|GO:0005634|GO:0006260|GO:0006473|GO:0006915|GO:0006978|GO:0007049|GO:0007050|GO:0008270|GO:0008285|GO:0016568|GO:0035064|GO:0043065|GO:0043966|GO:0043981|GO:0043982|GO:0043983|GO:0045892|GO:0045926|GO:0046872	inhibitor of growth family, member 4
ASMM10P008252	33.1007	30.2814	49.2821	25.5747	260.604	76.4367	77.9746	98.1338	5.15139	5.26816	5.49805	4.51995	7.65775	6.18373	6.96836	6.42095	P	P	P	P	P	M	P	M	protein_coding	NM_028015	CCDS27830.1	Cers5	RefSeq	2050	chr15	-	99735591	99772515		chr15:99736396-99738664	AGCCTTGAGCCGGGGAAAGGTGTCTAAGGATGACCGCAGTGATGTAGAGAGCAGCTCAGA	71949	Mm.390821	GO:0003677|GO:0003700|GO:0005634|GO:0005783|GO:0006355|GO:0006629|GO:0006665|GO:0016020|GO:0016021|GO:0016740|GO:0030148|GO:0043565|GO:0046513|GO:0046513|GO:0050291|GO:0050291	ceramide synthase 5
ASMM10P053390	2264.35	1751.24	3825.33	2872.28	1733.46	5266.76	3138.19	5990.53	11.0967	10.9805	11.5502	11.2363	10.2484	12.3231	12.9386	12.3697	P	P	P	P	P	P	P	P	protein_coding	NM_001002775		4932416K20Rik	RefSeq	3556	chr8	+	104795236	104798792		chr8:104797109+104797170	ACCCACAATCCCTATTTCTCCTTTGGTTCTCCCTTCTGACTCTTTTCCTCCCTGTCAGGC	442809	Mm.444779		RIKEN cDNA 4932416K20 gene
ASMM10P045505	12.5612	6.01598	5	12.5462	27.0524	23.445	41.3966	22.842	3.78544	3.138	2.33788	3.46031	4.34895	4.40511	5.97841	4.20887	A	A	A	A	P	P	P	M	protein_coding	NM_001033541	CCDS30343.1	Gm5127	RefSeq	1809	chrX	+	106583185	106710557		chrX:106710472+106710557	GTATATATGGGAGATACTGGAGAGAAAGGAGGGGAAATACTGTAATCATATTATAATTCC	331493	Mm.249319	GO:0003674|GO:0004871|GO:0004930|GO:0005575|GO:0007165|GO:0007186|GO:0008150|GO:0016020|GO:0016021	predicted gene 5127
ASMM10P031253	55.1971	40.7151	119.203	70.0656	61.7107	123.937	107.663	141.454	5.88548	5.68413	6.71338	5.94874	5.53886	6.91068	7.47961	6.96039	P	P	P	P	P	P	P	P	protein_coding	NM_175362	CCDS51686.1	Card11	RefSeq	4112	chr5	-	140872998	141000596		chr5:140895940-140896066	TGATGATTCTTCAACCTCAGAAGAGTCTCCCGAAGACAGCAAGTACTTTCTGCCTTACCA	108723	Mm.46187	GO:0001819|GO:0005515|GO:0005622|GO:0005737|GO:0005886|GO:0005886|GO:0007165|GO:0016020|GO:0030890|GO:0031295|GO:0042101|GO:0042102|GO:0042981|GO:0043123|GO:0045061|GO:0045086|GO:0045121|GO:0045577|GO:0045580|GO:0050700|GO:0050776|GO:0050870|GO:0051092	caspase recruitment domain family, member 11
ASMM10P035041	51.5577	56.2198	81.6468	76.8108	62.4453	120.596	72.1497	134.611	5.77972	6.13694	6.18808	6.08156	5.55581	6.87032	6.84672	6.88951	P	P	P	P	P	P	P	P	protein_coding	NM_001252341	CCDS24163.1	Syt1	RefSeq	4836	chr10	-	108497649	109010975		chr10:108993851-108993917	TTCATATGTAGACACCTTACTCAACTGGCATTTGTTAGTCAAGTCTCCTCTGCATCCAAG	20979	Mm.289702	GO:0000149|GO:0001786|GO:0005215|GO:0005509|GO:0005509|GO:0005513|GO:0005515|GO:0005516|GO:0005543|GO:0005544|GO:0005544|GO:0005546|GO:0005737|GO:0005886|GO:0005886|GO:0006810|GO:0007269|GO:0008021|GO:0008021|GO:0008021|GO:0008022|GO:0016020|GO:0016021|GO:0016079|GO:0017075|GO:0017158|GO:0019905|GO:0030054|GO:0030141|GO:0030141|GO:0030276|GO:0030672|GO:0031045|GO:0031340|GO:0031410|GO:0042734|GO:…	synaptotagmin I
ASMM10P035035	3568.52	3208.45	3860.66	4047.76	3308.13	1563.71	717.403	1833.21	11.722	11.8392	11.563	11.7253	11.1551	10.5909	10.6241	10.6654	P	P	P	P	P	M	P	P	protein_coding	NM_144512	CCDS20490.1	Slc6a13	RefSeq	2150	chr6	+	121300295	121337718		chr6:121336925+121336985	ATCTGCATTCCTGCCTGGAGCATCTACAAGCTGAGGACTCTCAAGGGCCCACTCAGAGAG	14412	Mm.258596	GO:0005328|GO:0005332|GO:0005886|GO:0005887|GO:0006810|GO:0006836|GO:0015293|GO:0016020|GO:0016021|GO:0042165	solute carrier family 6 (neurotransmitter transporter, GABA), member 13
ASMM10P026221	3602.9	3418.7	4009.78	3654.63	3651.2	2188.02	977.66	2486.9	11.7365	11.9277	11.6234	11.5943	11.3085	11.0557	11.1313	11.0914	P	P	P	P	P	M	P	P	protein_coding	NM_146134	CCDS50999.1	Aph1a	RefSeq	2882	chr3	+	95893920	95898592	NM_146104	chr3:95898316+95898592	ATAGTCATGACCTTAAATGTTCTCTTTCCCCCACCTCCTGAGTACAAGTATGTGCCAGCA	226548	Mm.306954	GO:0001656|GO:0004175|GO:0004175|GO:0005515|GO:0005783|GO:0005794|GO:0005887|GO:0006509|GO:0007219|GO:0007220|GO:0007220|GO:0008233|GO:0016020|GO:0016021|GO:0016485|GO:0016485|GO:0031293|GO:0042987|GO:0043085	anterior pharynx defective 1a homolog (C. elegans)
ASMM10P006746	70.7105	61.6292	129.283	59.7904	170.477	63.6586	45.2767	67.309	6.2281	6.2571	6.8182	5.72922	7.05089	5.90964	6.12136	5.85016	P	P	P	P	P	P	P	P	protein_coding	NM_008637	CCDS19818.1	Nudt1	RefSeq	939	chr5	+	140331921	140338135		chr5:140331946+140332422	GGGCGCGAAGGCTCTGCCATTTGACCTCGGAGCACTAGTTTTCGCCTCAGAAACGAAGAA	17766	Mm.118846	GO:0003723|GO:0005634|GO:0005737|GO:0005739|GO:0005759|GO:0006184|GO:0006195|GO:0006200|GO:0006203|GO:0006203|GO:0006281|GO:0008413|GO:0008413|GO:0016020|GO:0016787|GO:0030515|GO:0031410|GO:0035539|GO:0042262|GO:0046872|GO:0047693|GO:0050072	nudix (nucleoside diphosphate linked moiety X)-type motif 1
ASMM10P004717	24900.3	21146.5	22797.9	31531.2	33917.2	25792.7	9980.64	29209.7	14.3902	14.4009	14.1696	14.6893	14.5317	14.7347	14.5356	14.765	P	P	P	P	P	P	P	P	protein_coding	NM_001102409	CCDS49801.1	Kng2	RefSeq	1612	chr16	-	22985851	23029101		chr16:22986059-22988244	TTTCTCCTTTCCGGTCAGCCAAAGTACAAGAAACAAAAGCAGGAACAACTAGGCTCCTAC	385643	Mm.440414	GO:0004869|GO:0005102|GO:0005575|GO:0008150|GO:0010466|GO:0030414	kininogen 2
ASMM10P015002	78.3286	70.6175	68.0976	85.3145	77.1691	52.8597	37.5766	66.5327	6.36606	6.4433	5.94218	6.22609	5.86902	5.63726	5.83295	5.83114	P	P	P	P	P	P	P	P	protein_coding	NM_172821	CCDS37294.1	Map3k13	RefSeq	6709	chr16	+	21891968	21931877		chr16:21926187+21926470	TAGCAGTTACCAGTCATACTCAACCTTTAGCTCCGAGAACTTCTCTGTGTCTGATGGAGA	71751	Mm.438136	GO:0000166|GO:0000186|GO:0004672|GO:0004674|GO:0004709|GO:0005524|GO:0005737|GO:0006468|GO:0007254|GO:0008385|GO:0016020|GO:0016301|GO:0016310|GO:0016740|GO:0016772|GO:0042802|GO:0042803|GO:0046777|GO:0046872|GO:0051092	mitogen-activated protein kinase kinase kinase 13
ASMM10P000563	80.1715	68.9848	109.647	57.9311	172.017	128.813	83.2066	120.074	6.39735	6.40978	6.5994	5.68442	7.06374	6.96765	7.06772	6.71449	P	P	P	P	P	P	P	P	protein_coding	NM_001128082	CCDS52461.1	Tspan32	RefSeq	1511	chr7	+	143005658	143019485		chr7:143011113+143015580	CCCCACCCAGTTTCTGTGTTGTGGGAAGAAATCTCCTTTTGGGCTTCTGGTGAGCACTGG	27027	Mm.28172	GO:0003674|GO:0005622|GO:0007010|GO:0007229|GO:0007596|GO:0007599|GO:0008285|GO:0009986|GO:0016020|GO:0016021|GO:0030886|GO:0042832|GO:0050688|GO:0070442|GO:0070527	tetraspanin 32
ASMM10P051268	5	11.375	8.99603	5.42496	32.9894	29.6065	43.0614	31.1238	2.3474	3.93984	3.17336	2.4356	4.63465	4.76346	6.04085	4.68906	A	A	A	A	P	P	P	P	protein_coding	NM_198023	CCDS49179.1	Rcor1	RefSeq	2725	chr12	+	111039797	111113386		chr12:111109899+111110010	TTACAAGAATGGGAAGCAGAACATGGGAAAGACGAGACCAATGGACCTGCTAACCAGAAA	217864	Mm.23808	GO:0001078|GO:0003677|GO:0003682|GO:0005515|GO:0005634|GO:0006351|GO:0006355|GO:0016568|GO:0017053|GO:0030218|GO:0044212|GO:0045654|GO:0045892|GO:0070933	REST corepressor 1
ASMM10P037118	268.445	203.369	257.763	294.988	367.942	804.67	288.48	874.904	8.10844	7.94189	7.76125	7.95924	8.14594	9.62302	9.08637	9.60274	P	P	P	P	P	M	P	P	protein_coding	NM_053088	CCDS21993.1	Ifitm5	RefSeq	734	chr7	-	140948961	140950239		chr7:140949050-140949448	ATGTGTATTTGATGCTGCCCCACTCAGATCCCTCAGACTTAACTTATAACCTAGAGGGTC	73835	Mm.389989	GO:0003674|GO:0005886|GO:0005886|GO:0007275|GO:0009607|GO:0016020|GO:0016021|GO:0030282|GO:0030500	interferon induced transmembrane protein 5
ASMM10P041044	78.3971	58.7215	90.3246	44.396	980.047	366.291	144.337	416.413	6.36766	6.1956	6.32945	5.31284	9.4805	8.48862	7.941	8.53307	P	P	P	P	P	P	P	P	protein_coding	NM_030209	CCDS22714.1	Crispld2	RefSeq	4165	chr8	+	119992469	120052793		chr8:120052730+120052793	CATGAACAGGGCCACACTGGTTGTTGCTATGGTTTCAATAAAACGGATTTGATTTCTAAC	78892	Mm.264680	GO:0005539|GO:0005576|GO:0008201|GO:0030133|GO:0030198|GO:0031012	cysteine-rich secretory protein LCCL domain containing 2
ASMM10P006986	94790.2	77115	123504	86322.9	75314.8	34645.7	13997.4	34253.3	16.2554	16.1442	16.7118	16.154	15.6055	15.1775	15.0525	14.9988	P	P	P	P	M	P	P	P	protein_coding	NM_010005	CCDS27690.1	Cyp2d10	RefSeq	1681	chr15	-	82402845	82407194		chr15:82403289-82403718	CATCCCCAAGGGGTCAATCCTCATCCCCAACATGTCCTCCGTGCTGAAGGATGAGACTGT	13101	Mm.174372	GO:0004497|GO:0005506|GO:0005739|GO:0005783|GO:0008144|GO:0016020|GO:0016491|GO:0016705|GO:0016712|GO:0020037|GO:0043231|GO:0046872|GO:0070330	cytochrome P450, family 2, subfamily d, polypeptide 10
ASMM10P026430	25.9272	19.3628	59.8207	10.2292	88.8625	31.8698	21.9077	29.848	4.81278	4.6599	5.76347	3.1406	6.07159	4.87626	5.01334	4.62567	P	A	P	A	P	P	P	P	protein_coding	NM_008882	CCDS35827.1	Plxna2	RefSeq	11049	chr1	+	194619828	194816868		chr1:194801085+194801146	AGACATTACCACCAAAATAGAGGGTGACTGGAAGCGGCTTAACACACTGATGCATTACCA	18845	Mm.2251	GO:0004872|GO:0005622|GO:0005886|GO:0005887|GO:0007165|GO:0007166|GO:0007275|GO:0016020|GO:0016021|GO:0017154|GO:0017154|GO:0017154|GO:0021935|GO:0030334|GO:0051642|GO:0071526|GO:0071526	plexin A2
ASMM10P034564	963.921	814.842	1988.94	1310.05	1374.3	2037.57	1620.35	2069.88	9.88757	9.90217	10.6173	10.0951	9.93644	10.9583	11.9114	10.8371	P	P	P	P	P	P	P	P	protein_coding	NM_133737	CCDS20185.1	Lancl2	RefSeq	3657	chr6	+	57702454	57739449		chr6:57738905+57739024	GTGACTCTCCCCAGTATGTTTACTTATACTTGTTTGGTAGATACTATTATCTTTTTGACC	71835	Mm.274904	GO:0003824|GO:0005634|GO:0005737|GO:0005829|GO:0005886|GO:0009789|GO:0010314|GO:0016020|GO:0030864|GO:0032266|GO:0045892|GO:0070273	LanC (bacterial lantibiotic synthetase component C)-like 2
ASMM10P005583	18.5654	12.4933	26.331	31.115	16.4301	19.7907	12.3937	18.4932	4.32706	4.06898	4.64403	4.80178	3.61938	4.15109	4.17675	3.89331	A	A	P	P	A	P	A	P	protein_coding	NM_001166466		Spock1	RefSeq	4671	chr13	-	57426090	57908332		chr13:57440493-57444309	CCAGCCCAAGGGTTTGACACCAGCATCTTACCCATTTGCAAGGACTCCTTGGGTTGGATG	20745	Mm.379020	GO:0004869|GO:0005509|GO:0005576|GO:0005578|GO:0005615|GO:0005737|GO:0007165|GO:0008191|GO:0010812|GO:0010951|GO:0010977|GO:0016528|GO:0031594|GO:0033268	sparc/osteonectin, cwcv and kazal-like domains proteoglycan 1
ASMM10P006099	53.6258	39.7833	96.71	69.6874	55.075	122.873	104.863	132.079	5.84095	5.64969	6.4222	5.93827	5.37378	6.89749	7.43553	6.86149	P	P	P	P	P	P	P	P	protein_coding	NM_001243238	CCDS56622.1	4930444P10Rik	RefSeq	717	chr1	-	16065978	16093041		chr1:16080944-16092973	TGCGGGGACGTGTCTCCTTCTCATCCGGGCTATTGAAAGAAGAGAAAATGTCAATGCTAT	75799	Mm.78557	GO:0003674|GO:0005575|GO:0008150	RIKEN cDNA 4930444P10 gene
ASMM10P007931	165.03	157.659	173.946	302.996	219.061	172.167	116.736	175.786	7.42097	7.56927	7.22002	8.00176	7.40904	7.39215	7.60711	7.28007	P	P	P	P	P	P	P	P	protein_coding	NM_025880	CCDS52228.1	2410002F23Rik	RefSeq	2001	chr7	+	44246721	44252319		chr7:44246822+44248251	GGTGAGGTCTGTCCCGGTGTATCTTGAAGCCACGTAGCCATCCATCATCATCTTACTGTG	668661	Mm.274492	GO:0003674|GO:0005575|GO:0008150	RIKEN cDNA 2410002F23 gene
ASMM10P024713	252.9	222.146	380.421	239.766	1579.03	759.963	475.626	849.713	8.02812	8.07504	8.29852	7.67484	10.1294	9.53861	9.92779	9.5572	P	P	P	P	P	P	P	P	protein_coding	NM_178598	CCDS35784.1	Tagln2	RefSeq	1382	chr1	+	172500245	172507375		chr1:172506755+172506910	TGTATATATATGTTTTAGCAGACATTCCCTGAGAGCCCCTGGATTGCTGAACTCCCCTCT	21346	Mm.271711	GO:0007517	transgelin 2
ASMM10P004985	92.1871	71.6607	108.705	149.946	65.9672	167.053	95.5505	202.117	6.59335	6.4623	6.58793	7.00286	5.63971	7.34904	7.28853	7.48314	P	P	P	P	P	P	P	P	protein_coding	NM_001136104	CCDS48404.1	Abl2	RefSeq	10402	chr1	+	156558786	156649619		chr1:156641231+156641541	TATGAACTCACGGGGCTTCCAGAGCAGGATAGGATGGCAATGACCCTTCCCAGGAACTGC	11352	Mm.329515	GO:0000166|GO:0000287|GO:0000287|GO:0004672|GO:0004713|GO:0004713|GO:0004715|GO:0005524|GO:0005737|GO:0005856|GO:0006468|GO:0007015|GO:0007155|GO:0010976|GO:0015629|GO:0016023|GO:0016301|GO:0016310|GO:0016740|GO:0016772|GO:0018108|GO:0018108|GO:0030036|GO:0030145|GO:0030145|GO:0046872|GO:0051017|GO:0051353|GO:0071300	v-abl Abelson murine leukemia viral oncogene 2 (arg, Abelson-related gene)
ASMM10P036143	229.785	187.372	420.397	298.139	267.006	435.045	292.923	499.418	7.89842	7.82028	8.43967	7.97587	7.69248	8.73735	9.11438	8.79093	P	P	P	P	P	P	P	P	protein_coding	NM_001005232	CCDS21306.1	Dbx1	RefSeq	2096	chr7	-	49631498	49636835		chr7:49631655-49632783	GTTATTGTGAATGACCATAATGAAGGGCTGGCTGTGTCCCTCTCATTATTTTTCTCTGCA	13172	Mm.307176	GO:0000976|GO:0003677|GO:0003700|GO:0005634|GO:0006355|GO:0006357|GO:0006357|GO:0007275|GO:0021521|GO:0043565	developing brain homeobox 1
ASMM10P014111	27826.5	24451	26951.2	30622.2	35682.3	13280.9	2508.24	15082.7	14.5456	14.6135	14.4585	14.6445	14.5908	13.6901	12.586	13.7264	P	P	P	P	P	P	P	P	protein_coding	NM_146067	CCDS27964.1	Cpped1	RefSeq	2663	chr16	-	11803720	11909423		chr16:11803740-11805583	CTATGTAACTCAGATAGCAAGACACTATTCTGTTCTCTCCTAGGCCTTTTCTTAAAAAAT	223978	Mm.86360	GO:0003674|GO:0005575|GO:0008150|GO:0016787|GO:0046872	calcineurin-like phosphoesterase domain containing 1
ASMM10P049186	129.967	103.506	245.555	106.566	270.753	293.258	180.032	356.844	7.08169	6.96918	7.69008	6.52788	7.71155	8.16069	8.30238	8.30238	P	P	P	P	P	P	P	P	protein_coding	NM_199008	CCDS25243.1	Cox11	RefSeq	2259	chr11	+	90638183	90645977		chr11:90638432+90638552	GCGCAGGAGGACGAGTGGCGGCGGCGGAACAAGACGGTGCTCACCTACGTGGCCGCGGCC	69802	Mm.151940	GO:0005507|GO:0005515|GO:0005739|GO:0005743|GO:0016020|GO:0016021|GO:0033132	cytochrome c oxidase assembly protein 11
ASMM10P019294	210.285	162.489	361.643	187.182	377.956	490.816	353.265	581.665	7.76308	7.61276	8.2266	7.30562	8.18646	8.91073	9.42578	9.01335	P	P	P	P	P	P	P	P	protein_coding	NM_008723	CCDS29865.1	Npm3	RefSeq	866	chr19	-	45747733	45749563	NR_002702	chr19:45747977-45748051	TGCTCCGTATGTTCCTGGACAAGTTCAAGAATGGTTTTCTCGATGAAGAGAATAGGGGGT	18150	Mm.1406	GO:0003676|GO:0005515|GO:0005634|GO:0005730|GO:0006364|GO:0009303	nucleoplasmin 3
ASMM10P054555	75.6646	76.7472	114.991	173.595	42.5019	94.648	74.6031	114.219	6.3199	6.55782	6.66747	7.19888	4.99602	6.50396	6.90226	6.63997	P	P	P	P	P	P	P	P	protein_coding	NM_028610	CCDS28209.1	Dppa4	RefSeq	1534	chr16	+	48283734	48294292		chr16:48289076+48289136	ACGCCAGGACAGACTCGTAGGAAGGTACCAATTCCTCCTATTCCAGAGTATCTGCCCCCA	73693	Mm.35597	GO:0005634|GO:0006351|GO:0006355|GO:0007275|GO:0060484|GO:0060484	developmental pluripotency associated 4
ASMM10P037482	86.8954	68.6687	72.5357	111.002	107.367	73.4963	54.145	79.5863	6.50717	6.40317	6.03073	6.58394	6.35393	6.12881	6.398	6.09972	P	P	P	P	P	P	P	P	protein_coding	NM_001166716		Vmn1r113	RefSeq	924	chr7	+	20787284	20788208	ENSMUST00000174838, NM_001166711, NM_001166725, NM_001166743, NM_001167146, NM_001167153	chr7:20787805+20787923	AAAGTTGTTCTGTTCCACTTCTGGATTCAGTGTGGGCATTGTCTTCTTGCAGTTTGCGTA	436135	Mm.480278	GO:0003674|GO:0005575|GO:0008150	vomeronasal 1 receptor 113
ASMM10P009154	383.029	316.157	604.606	246.078	826.653	807.94	586.233	956.365	8.60699	8.56616	8.95794	7.71655	9.24863	9.62916	10.2777	9.72403	P	P	P	P	P	M	P	M	protein_coding	NM_172541	CCDS19744.1	Tmem120a	RefSeq	1278	chr5	-	135735489	135744172		chr5:135736614-135736745	AATGGTTCCAGGATCAAAGGCTGGTGGGTTTTCCATCATTATGTGTCCACATTCCTGTCA	215210	Mm.11688	GO:0003674|GO:0005575|GO:0008150|GO:0016020|GO:0016021	transmembrane protein 120A
ASMM10P025421	79.7772	57.1747	82.0197	78.6422	208.733	136.639	76.0978	151.572	6.39114	6.15834	6.1943	6.11226	7.3456	7.05242	6.93154	7.06622	P	P	P	P	P	P	P	P	protein_coding	NM_026231	CCDS17847.1	Gstcd	RefSeq	2633	chr3	-	132982550	133091740		chr3:132982688-132982771	GTGACCAGAGCTAAACTCAAGGTAGTTGAGGTTTTATAGTTTTAACAATGTACCTTTTCT	67553	Mm.304899	GO:0005515|GO:0005575|GO:0008150	glutathione S-transferase, C-terminal domain containing
ASMM10P044849	6795.06	5386.05	6691.22	5502.85	6086.33	1325.98	154.998	1454.5	12.6055	12.538	12.3939	12.1659	12.0506	10.3559	8.05442	10.3392	P	P	P	P	P	P	P	P	protein_coding	NM_008769	CCDS30015.1	Otc	RefSeq	2265	chrX	+	10252358	10321024		chrX:10320950+10321024	CTGGTTGACTGATATTCTTTAACAGACATTGATGACTTAAATGAGTAAGCAAGCGATGAA	18416	Mm.2611	GO:0000050|GO:0004585|GO:0005543|GO:0005737|GO:0005739|GO:0005739|GO:0005743|GO:0005743|GO:0006520|GO:0006526|GO:0006591|GO:0008652|GO:0016597|GO:0016740|GO:0016743|GO:0019240|GO:0042301|GO:0055081|GO:0070207	ornithine transcarbamylase
ASMM10P001381	198.959	141.923	365.111	194.956	324.751	212.651	194.414	254.243	7.68536	7.4214	8.24162	7.3663	7.96637	7.69434	8.42474	7.81413	P	P	P	P	P	P	P	P	protein_coding	NM_024216	CCDS19647.1	Gpn3	RefSeq	1425	chr5	+	122372507	122382769	ENSMUST00000127608	chr5:122380081+122381189	TTCCTTGTTGATTCTCAGTTCATGGTGGAGTCATTCAAGTTTATCTCCGGCATCCTGGCA	68080	Mm.266328	GO:0000166|GO:0003674|GO:0005525|GO:0008150|GO:0043234	GPN-loop GTPase 3
ASMM10P019792	24329	17262.7	27562.8	20907.9	38148.8	12093.5	3255.23	13825.1	14.3631	14.1308	14.4837	14.0954	14.6786	13.5529	12.9972	13.5974	P	P	P	P	P	P	P	P	protein_coding	NM_010776	CCDS29742.1	Mbl2	RefSeq	1069	chr19	+	30232956	30239682		chr19:30238393+30238455	TACTAGCGAAATTGATTCAGAAATTGCAGCCCTACGATCAGAGCTGAGAGCCCTGAGAAA	17195	Mm.30045	GO:0001867|GO:0001867|GO:0001867|GO:0001867|GO:0002020|GO:0005102|GO:0005509|GO:0005534|GO:0005537|GO:0005576|GO:0005581|GO:0005615|GO:0005615|GO:0006958|GO:0030246|GO:0043621|GO:0044130|GO:0044130|GO:0045087|GO:0045917|GO:0048306|GO:0050766|GO:0050830|GO:0050830|GO:0051259|GO:0051873|GO:0070207|GO:0070273	mannose-binding lectin (protein C) 2
ASMM10P035235	145.467	126.363	547.85	89.0606	657.266	390.568	279.692	461.369	7.2451	7.25727	8.81262	6.28531	8.94658	8.59082	9.0325	8.6846	P	P	P	P	M	P	P	P	protein_coding	NM_001033474	CCDS36060.1	Atxn7l3b	RefSeq	3607	chr10	-	112925427	112929026		chr10:112928030-112928766	AACTGTCCTCGGTACACAGGTGAGCAGCTGTGTACCCAGCCTATACAATTCTATTTGTTT	382423	Mm.431239	GO:0003674|GO:0005575|GO:0008150	ataxin 7-like 3B
ASMM10P040772	129.708	203.538	197.093	207.793	752.928	371.672	123.245	417.19	7.07973	7.94335	7.38661	7.4588	9.1235	8.51513	7.69238	8.53668	P	P	P	P	P	P	P	P	protein_coding	NM_008610	CCDS22523.1	Mmp2	RefSeq	3070	chr8	+	92827327	92853420		chr8:92850164+92850235	TAAGCTCATCGCAGACTCCTGGAATGCCATCCCTGATAACCTGGATGCCGTCGTGGACCT	17390	Mm.29564	GO:0001525|GO:0001541|GO:0001666|GO:0001666|GO:0001955|GO:0001957|GO:0001968|GO:0004222|GO:0005576|GO:0005578|GO:0005615|GO:0005634|GO:0005737|GO:0005739|GO:0005886|GO:0006508|GO:0006979|GO:0007162|GO:0007566|GO:0008233|GO:0008237|GO:0008270|GO:0009612|GO:0014012|GO:0016020|GO:0016477|GO:0016787|GO:0030017|GO:0030335|GO:0030574|GO:0030574|GO:0031012|GO:0042493|GO:0042542|GO:0043065|GO:0043627|GO:…	matrix metallopeptidase 2
ASMM10P029354	2745.31	2579.04	3924.16	2879.04	384.978	1399.69	875.16	1577.27	11.3506	11.5219	11.5948	11.239	8.21443	10.4293	10.9438	10.4509	P	P	P	P	P	P	P	P	protein_coding	NM_201640	CCDS51273.1	Cyp4a31	RefSeq	2509	chr4	+	115563648	115579015	NM_001252539	chr4:115571318+115571378	GCATTGGCAGAGAACTCAGTACATCTGTCACCTTTCCTGATGGATGTTCTTTACCTAAAG	666168	Mm.482086	GO:0004497|GO:0005737|GO:0008391|GO:0008392|GO:0016324|GO:0016491|GO:0018685|GO:0043231|GO:0046872|GO:0050051	cytochrome P450, family 4, subfamily a, polypeptide 31
ASMM10P003893	11.5247	11.0184	32.8676	8.51265	55.3873	41.13	38.5326	56.482	3.66496	3.89898	4.94954	2.87046	5.38223	5.26083	5.87302	5.59668	A	A	P	A	P	P	P	P	protein_coding	NM_001164222	CCDS49335.1	Col4a3bp	RefSeq	5285	chr13	+	96542734	96640167		chr13:96616537+96624694	GTCGGGACGCATAGATTTGTACAAAAGGTTGAAGAAATGGTACAGAACCACATGAACTAT	68018	Mm.24125	GO:0000902|GO:0001701|GO:0003007|GO:0005634|GO:0005737|GO:0005739|GO:0005783|GO:0005794|GO:0005829|GO:0006672|GO:0006810|GO:0006869|GO:0006936|GO:0007029|GO:0007165|GO:0008283|GO:0008289|GO:0016301|GO:0016310|GO:0034976|GO:0035620|GO:0035621|GO:0048471|GO:0055088|GO:0070273|GO:0070584|GO:0097001	collagen, type IV, alpha 3 (Goodpasture antigen) binding protein
ASMM10P008848	22.9995	18.1698	40.2764	21.7685	192.935	376.911	188.941	435.115	4.64098	4.57352	5.22221	4.28422	7.23459	8.53534	8.37832	8.59873	P	A	P	P	P	P	P	P	protein_coding	NM_145133	CCDS38628.1	Tifa	RefSeq	2164	chr3	+	127789912	127798389		chr3:127790176+127791472	AAGTCCCCAGGAGAGGAGACAAGGCTCAGGAGTCCTGATCTAGCTGTGGCCACTGGAAGA	211550	Mm.31852	GO:0005515|GO:0007249	TRAF-interacting protein with forkhead-associated domain
ASMM10P024404	458.035	307.949	1208.56	294.616	1721.81	1616.02	1342.37	1853.86	8.85253	8.53117	9.93254	7.95799	10.2397	10.6344	11.5996	10.6835	P	P	P	P	P	P	P	P	protein_coding	NM_172647	CCDS15496.1	F11r	RefSeq	2482	chr1	+	171437560	171464593		chr1:171461852+171461912	TTCTCCTTGGACTCTTGATTTTTGGCGTCTGGTTTGCCTATAGCCGTGGATACTTTGAAA	16456	Mm.294882	GO:0005515|GO:0005886|GO:0005923|GO:0007155|GO:0016020|GO:0016021|GO:0019048|GO:0030054|GO:0030855	F11 receptor
ASMM10P031960	19779	12781.5	14685.3	20935	18772.4	9223.5	3262.2	10439.8	14.0707	13.7534	13.5005	14.0974	13.6861	13.1511	13.0048	13.1804	P	P	P	P	P	M	P	P	protein_coding	NM_023054	CCDS19402.1	Utp3	RefSeq	1610	chr5	+	88554482	88556083		chr5:88556006+88556083	GCATTAAGCTTAAGTAAAGTTGCTCTTTGGCCTAGCTTTTGGCAATTATTTTAGGTCAAT	65961	Mm.490364	GO:0005515|GO:0005634|GO:0005730|GO:0007275|GO:0007420|GO:0016568	UTP3, small subunit (SSU) processome component, homolog (S. cerevisiae)
ASMM10P011403	62.7678	47.6666	82.693	162.53	103.42	44.7782	27.263	52.3271	6.06028	5.90586	6.2052	7.11518	6.29631	5.3939	5.33593	5.48314	P	P	P	P	P	P	P	P	protein_coding	NM_029680	CCDS36999.1	1700110M21Rik	RefSeq	1876	chr14	-	101197689	101200069		chr14:101197703-101199485	GCACCCAAGGCCTCATTTAGCCTTCAGTGTATCCAATAAAGCCTAACTCCGAGAATCTTA	76627	Mm.31415	GO:0003674|GO:0005575|GO:0008150	RIKEN cDNA 1700110M21 gene
ASMM10P007394	17.7458	19.7426	35.9195	29.8214	60.4671	29.5303	46.7682	29.0348	4.26355	4.68725	5.06583	4.7393	5.5113	4.75833	6.17222	4.58084	A	A	P	P	P	P	P	P	protein_coding	NM_015822	CCDS27315.1	Fbxl3	RefSeq	4265	chr14	-	103080238	103099509		chr14:103095492-103099161	CCGGCAGCAGGATGAAACGAGGAGGAAGAGATAGTGACCAGGACTCTGCTGAGGAAGGCA	50789	Mm.214746	GO:0004842|GO:0004842|GO:0005515|GO:0005634|GO:0005737|GO:0005829|GO:0016567|GO:0019005|GO:0031146|GO:0031146|GO:0042752|GO:0042752|GO:0043153|GO:0043161|GO:0048511	F-box and leucine-rich repeat protein 3
ASMM10P044873	297.266	226.856	546.868	303.429	572.378	453.618	494.855	538.508	8.24534	8.10043	8.80984	8.00356	8.75295	8.79617	9.99642	8.89669	P	P	P	P	P	P	P	P	protein_coding	NM_009481	CCDS40875.1	Usp9x	RefSeq	11903	chrX	+	13071497	13173327		chrX:13160796+13160856	ATGCTTGTGTCCTTAGATGAAGGTCCTGGCCCTCCAATTAAATATCAGTATGCTGAATTA	22284	Mm.242646	GO:0004221|GO:0005515|GO:0005737|GO:0005737|GO:0006508|GO:0006511|GO:0007049|GO:0007059|GO:0007067|GO:0007179|GO:0008233|GO:0008234|GO:0016579|GO:0016787|GO:0030509|GO:0045177|GO:0051301|GO:0070410	ubiquitin specific peptidase 9, X chromosome
ASMM10P048959	110.199	95.5234	123.116	200.484	96.3859	104.613	73.6141	120.788	6.84467	6.85998	6.755	7.40679	6.19099	6.65356	6.87928	6.72527	P	P	P	P	P	P	P	P	protein_coding	NM_177709	CCDS25069.1	Tusc5	RefSeq	3237	chr11	+	76679872	76698664		chr11:76694236+76694296	TCACCTTCATCATCCTGGGCATCGTTATCATCATTGTGGCTGTCACTGTCAATTTCACAG	237858	Mm.127006	GO:0003674|GO:0005575|GO:0008150|GO:0009607|GO:0016020|GO:0016021	tumor suppressor candidate 5
ASMM10P008286	197.493	182.907	237.099	201.155	204.507	249.193	170.978	267.933	7.67354	7.78548	7.64112	7.41123	7.3194	7.92641	8.22123	7.8847	P	P	P	P	P	P	P	P	protein_coding	NM_028189	CCDS22405.1	B3gnt3	RefSeq	2103	chr8	-	71691719	71701800		chr8:71693850-71701717	GGTCGCCCAGGCTCCGCCCCCACGCCATGCGGCTGCCAAGGCAGAGCCCCTACGAGATCC	72297	Mm.290837	GO:0003674|GO:0005575|GO:0005794|GO:0006486|GO:0008150|GO:0008378|GO:0016020|GO:0016021|GO:0016740|GO:0016757	UDP-GlcNAc:betaGal beta-1,3-N-acetylglucosaminyltransferase 3
ASMM10P008564	113.343	87.2261	109.538	116.303	154.751	124.397	57.8561	126.633	6.88555	6.73116	6.59836	6.65318	6.91026	6.91761	6.50574	6.79892	P	P	P	P	P	P	P	P	protein_coding	NM_030709	CCDS52789.1	Tmprss5	RefSeq	2070	chr9	+	49102778	49117587		chr9:49102823+49106070	GACTCATATGCCCTGGTGTGGGGCTGCTGGATCTTCAACCACTATTTCTCCAGAGTCCAA	80893	Mm.72799	GO:0003824|GO:0004252|GO:0005044|GO:0005886|GO:0006508|GO:0008233|GO:0008236|GO:0016020|GO:0016021|GO:0016787|GO:0043025	transmembrane protease, serine 5 (spinesin)
ASMM10P004620	31.3589	36.0295	47.6495	47.3641	63.9772	34.6874	26.9154	31.4303	5.07608	5.50958	5.4541	5.40879	5.59459	5.0012	5.31933	4.7034	P	P	P	P	P	P	P	P	protein_coding	NM_001081445	CCDS40617.1	Ncam1	RefSeq	6192	chr9	-	49502145	49799069		chr9:49505515-49508588	ACAGAACCCGAAAAGGGCCCTGTAGAAACAAAGTCTGAGCCCCCGGAGTCAGAAGCCAAG	17967	Mm.439182	GO:0001928|GO:0005515|GO:0005886|GO:0007155|GO:0007166|GO:0007568|GO:0007611|GO:0008201|GO:0009897|GO:0009897|GO:0009986|GO:0010288|GO:0014076|GO:0016020|GO:0016021|GO:0019902|GO:0021794|GO:0030275|GO:0030424|GO:0030426|GO:0031175|GO:0031225|GO:0033555|GO:0034109|GO:0042220|GO:0042802|GO:0043025|GO:0043025|GO:0048666|GO:0050850|GO:0051930|GO:0060045|GO:0060548	neural cell adhesion molecule 1
ASMM10P055509	2333.87	1627.34	4174.89	3061.82	1747.8	5580.81	3036.36	6358.64	11.1295	10.8788	11.6944	11.3324	10.2615	12.4102	12.8887	12.4674	P	P	P	P	P	P	P	P	protein_coding	NM_175135	CCDS18524.1	Eif2b3	RefSeq	3754	chr4	+	117019407	117073260		chr4:117070763+117070823	GAACTCTGTCACCGTGGAAGAAGGGTATGTCTCCCTCTGTGCCTTTTTGAGCAAGGCTTC	108067	Mm.34612	GO:0003743|GO:0005085|GO:0005085|GO:0005737|GO:0005851|GO:0006413|GO:0006417|GO:0008135|GO:0009408|GO:0009749|GO:0014003|GO:0032057|GO:0043434|GO:0051716	eukaryotic translation initiation factor 2B, subunit 3
ASMM10P015962	35.0073	37.3515	47.9252	47.8713	47.1618	60.2186	36.561	69.0577	5.2334	5.56169	5.46255	5.42563	5.14769	5.82935	5.78873	5.88563	P	P	P	P	P	P	P	P	protein_coding	NM_001204973	CCDS28641.1	Brd2	RefSeq	4685	chr17	-	34112018	34122607		chr17:34122439-34122566	GTCTCGGGACACAGGTCTGGGCCTTGCAGTCCCTGTGACCCCGTTCACGACCCTCCGCAG	14312	Mm.3444	GO:0003682|GO:0005634|GO:0005737|GO:0006334|GO:0006351|GO:0006355|GO:0006357|GO:0016568|GO:0070577	bromodomain containing 2
ASMM10P003205	25.5203	28.6947	41.1953	16.2566	198.251	41.0962	12.3491	42.6311	4.78939	5.194	5.25304	3.8523	7.27418	5.25912	4.17179	5.17249	P	P	P	A	P	P	A	P	protein_coding	NM_175074	CCDS52873.1	Hmgn3	RefSeq	882	chr9	-	83109941	83146607		chr9:83110382-83111033	CTGGAGAGGAAGGCACAGAGAACTGAATCTATAGAAAAGGAGGGAGAGTGAATTGTCGTG	94353	Mm.244426	GO:0000785|GO:0003677|GO:0003682|GO:0003682|GO:0005634|GO:0005634|GO:0006357|GO:0016568|GO:0031492|GO:0045944|GO:0045944|GO:0051091|GO:0061178	high mobility group nucleosomal binding domain 3
ASMM10P008609	158.999	127.072	167.889	192.665	129.464	110.764	60.6619	122.223	7.36459	7.26498	7.17139	7.34791	6.64372	6.74302	6.57098	6.74352	P	P	P	P	P	P	P	P	protein_coding	NM_033648	CCDS20468.1	Fxyd4	RefSeq	554	chr6	-	117933558	117937335		chr6:117935883-117936737	AGTCACACACCTGCAGCCTGCAGTCTCACCCTGGGTCCTGATATGGAGGAAATCACCTGT	108017	Mm.250392	GO:0005216|GO:0005267|GO:0006810|GO:0006811|GO:0016020|GO:0016021|GO:0051117|GO:0071805	FXYD domain-containing ion transport regulator 4
ASMM10P019254	158134	126176	89328.1	143334	54895.6	22784.1	2227.08	26281.1	17.0207	16.8573	16.2261	16.9856	15.2151	14.5259	12.4077	14.5908	P	P	P	P	P	P	P	P	protein_coding	NM_001001446	CCDS29841.1	Cyp2c44	RefSeq	1964	chr19	-	44005021	44029247		chr19:44005040-44005622	TCTCACGTAAAAGCATTTATGTGGTTTGTGTCACCTTCATGAAATAAATTCTCACCCCAA	226143	Mm.329866	GO:0004497|GO:0008392|GO:0016491|GO:0043231|GO:0046872|GO:0055114|GO:0055114	cytochrome P450, family 2, subfamily c, polypeptide 44
ASMM10P055295	42.1302	44.2696	58.5299	59.1817	56.3566	90.2585	128.432	96.7124	5.49063	5.80663	5.73462	5.71457	5.40703	6.43552	7.75178	6.40144	P	P	P	P	P	P	P	P	protein_coding	NM_021309	CCDS38476.1	Sh2d2a	RefSeq	4758	chr3	+	87846754	87855722		chr3:87851815+87851875	CAGGGCCAGGCCCAGGCCTCAGGACACACAGAGAAAGTATGGGCCTCCCAACAGAAGGCG	27371	Mm.86361	GO:0005070|GO:0005515|GO:0005737|GO:0005886|GO:0008283|GO:0016020|GO:0017124	SH2 domain protein 2A
ASMM10P021696	28424.5	22762.5	39138.6	17715.1	66087.7	28199.5	7847.68	31856.2	14.5736	14.5114	14.969	13.8147	15.4476	14.8819	14.2472	14.9073	P	P	P	P	P	P	P	P	protein_coding	NM_009976	CCDS16852.1	Cst3	RefSeq	748	chr2	-	148871731	148875468		chr2:148871899-148872043	AGGATCATGCAGACTGTTCCTTACTTGTGCTCCTTCCCTATAGTGTTTCATCTCGCAGAA	13010	Mm.4263	GO:0001540|GO:0002020|GO:0004866|GO:0004869|GO:0005576|GO:0005604|GO:0005615|GO:0005737|GO:0005764|GO:0005771|GO:0005783|GO:0006952|GO:0006979|GO:0008284|GO:0010466|GO:0010951|GO:0030414|GO:0030424|GO:0031965|GO:0031982|GO:0042995|GO:0043025|GO:0043067|GO:0043206|GO:0043292|GO:0045740|GO:0048471|GO:0060311|GO:0060548	cystatin C
ASMM10P015068	160.826	146.923	181.178	104.46	279.087	138.379	88.4357	146.842	7.38371	7.46925	7.27488	6.49918	7.75637	7.07153	7.16994	7.01722	P	P	P	P	P	P	P	P	protein_coding	NM_001033539	CCDS28116.1	Bex6	RefSeq	983	chr16	+	32179799	32186944		chr16:32183977+32184087	AATCTACAGAAGACCAGCTGAGACAACTAGCCTCGTGGGATGAGTAACTACCAGATTCTT	328660	Mm.441006	GO:0003674|GO:0005737|GO:0008150	brain expressed gene 6
ASMM10P013880	162.922	146.764	235.948	244.72	231.355	234.011	156.77	227.833	7.40227	7.46819	7.636	7.70767	7.48921	7.84107	8.07266	7.65935	P	P	P	P	P	P	P	P	protein_coding	NM_001253813		Ano6	RefSeq	5725	chr15	+	95790842	95975472		chr15:95830646+95830706	ATGTTCCTGACTCCAGGAGGCCTTTTCTGGCTCCTCATACTCCTCTACCATCCGGTCTGG	105722	Mm.38087	GO:0002543|GO:0005227|GO:0005229|GO:0005244|GO:0005254|GO:0005622|GO:0005886|GO:0006810|GO:0006811|GO:0006821|GO:0007596|GO:0016020|GO:0016021|GO:0017121|GO:0034707|GO:0097045|GO:1902476	anoctamin 6
ASMM10P008322	22.1184	16.5865	17.1732	33.9709	17.5053	101.395	26.9711	84.2818	4.58065	4.45929	4.05569	4.92444	3.72278	6.6098	5.32189	6.18779	A	A	A	P	A	P	P	P	protein_coding	NM_028506		Ccdc30	RefSeq	2730	chr4	-	119322892	119383834		chr4:119359706-119383670	TCTTCAATCCATCGCTGCTGACTGACAGTATCTAACATCTGGAGAGAAAACAAGCTGCCA	73332	Mm.425204	GO:0003674|GO:0005575|GO:0008150	coiled-coil domain containing 30
ASMM10P033452	224.304	216.975	293.713	218.657	1860.83	141.572	44.175	143.168	7.86039	8.03867	7.93932	7.53643	10.3586	7.10542	6.08349	6.97902	P	P	P	P	P	P	P	P	protein_coding	NM_054041	CCDS20318.1	Antxr1	RefSeq	5280	chr6	-	87133852	87335775		chr6:87133922-87137355	TTATAAAAGACTTGTCATCACCGCACTGTGCTGTAGGAGACTGGGCTGAACCTGTACAAT	69538	Mm.232525	GO:0004872|GO:0004888|GO:0005518|GO:0005886|GO:0016020|GO:0016021|GO:0022414|GO:0031258|GO:0031527|GO:0031532|GO:0034446|GO:0042995|GO:0046872|GO:0051015	anthrax toxin receptor 1
ASMM10P020306	131.651	87.6308	179.094	225.253	102.867	100.624	42.5538	84.2901	7.09938	6.73786	7.25727	7.58024	6.28873	6.59567	6.02169	6.18794	P	P	P	P	P	P	P	P	protein_coding	NM_001039653	CCDS38081.1	Lhx3	RefSeq	2208	chr2	-	26200211	26206556		chr2:26206358-26206556	AATCCGCGGGCGGAGACCTGCTGCTGGCGTTGTTGGCGCGAAGGGCTGACCTGCGCCGAG	16871	Mm.386765	GO:0001076|GO:0001890|GO:0003677|GO:0003700|GO:0005515|GO:0005622|GO:0005634|GO:0005667|GO:0006351|GO:0006355|GO:0008045|GO:0008270|GO:0009953|GO:0021520|GO:0021521|GO:0021526|GO:0021527|GO:0021983|GO:0030154|GO:0043066|GO:0043565|GO:0045893|GO:0045944|GO:0045944|GO:0046872	LIM homeobox protein 3
ASMM10P011175	593.211	927.602	1100.63	1288.6	843.33	292.091	39.7135	301.248	9.22255	10.0914	9.80415	10.0668	9.2759	8.15449	5.9204	8.05442	P	P	P	P	P	P	P	P	protein_coding	NM_013869	CCDS36941.1	Tnfrsf19	RefSeq	4639	chr14	-	60963833	61046855	NM_001164155	chr14:60963966-60966465	GAGACACAATCATGGCTCTTAAGAGAGTTTGTTTCAGCTTAGATTTTATCACAACTGTTT	29820	Mm.281356	GO:0001942|GO:0005576|GO:0005886|GO:0016020|GO:0016021|GO:0043123	tumor necrosis factor receptor superfamily, member 19
ASMM10P042868	26.3251	18.9661	62.7346	18.5882	94.4365	59.9679	87.3676	54.645	4.83295	4.6325	5.82838	4.05245	6.15888	5.82166	7.14955	5.54839	P	A	P	A	P	P	P	P	protein_coding	NM_019651	CCDS23215.1	Ptpn9	RefSeq	4087	chr9	+	56994967	57062807		chr9:57059944+57060061	TGAGAGTGGTCAGAAACCAGCAGAGTATGGCTGTAGGCAACCTGGGAGCTCGCTCCAAAG	56294	Mm.325643	GO:0004721|GO:0004725|GO:0005515|GO:0005737|GO:0006470|GO:0016311|GO:0016787|GO:0016791|GO:0035335	protein tyrosine phosphatase, non-receptor type 9
ASMM10P004536	94.2763	83.9155	123.787	156.48	132.095	192.489	121.48	217.236	6.62246	6.67847	6.76301	7.05969	6.67382	7.55297	7.67187	7.58769	P	P	P	P	P	P	P	P	protein_coding	NM_001080932	CCDS36393.2	Foxk2	RefSeq	5032	chr11	+	121259986	121309896		chr11:121299798+121306767	GTGAACAATGCAGCAGCAAGTCCTCTCCATATGTTGGCCACCCATGCATCAGCATCGGCA	68837	Mm.209750	GO:0000287|GO:0000287|GO:0003677|GO:0003700|GO:0005634|GO:0005634|GO:0006351|GO:0006355|GO:0007389|GO:0008301|GO:0009790|GO:0009888|GO:0043231|GO:0043565|GO:0046872	forkhead box K2
ASMM10P005512	58.9389	49.8754	118.074	85.1408	156.128	116.967	73.8448	128.937	5.97208	5.96749	6.70153	6.22377	6.92523	6.81997	6.88408	6.82435	P	P	P	P	P	P	P	P	protein_coding	NM_001164662	CCDS52262.1	Cyfip1	RefSeq	6465	chr7	+	55842070	55932633		chr7:55897977+55899914	ACCTTTGGTGAAACACTGCAGCAGTGCTGTGACCTTTCCCAGCTGTGGTTCCGAGAGTTC	20430	Mm.37249	GO:0003779|GO:0005515|GO:0005522|GO:0005737|GO:0005845|GO:0007275|GO:0007399|GO:0008360|GO:0030027|GO:0030032|GO:0030054|GO:0030154|GO:0042995|GO:0043005|GO:0045202|GO:0048471|GO:0048675	cytoplasmic FMR1 interacting protein 1
ASMM10P043407	1600.91	1337.83	2708.56	2165.71	2051.94	3347.33	2271.94	3571.64	10.5895	10.5877	11.0589	10.8332	10.5047	11.6629	12.4369	11.6159	P	P	P	P	P	P	P	P	protein_coding	NM_183103	CCDS23576.2	Prss46	RefSeq	1257	chr9	+	110844505	110856522		chr9:110844574+110844634	ACGGTCTTCTCTCCTCTCCACTTGCTTCTGCCAGACTTAATAGTCTGCCCTATATGGAAG	74306	Mm.87419	GO:0003674|GO:0003824|GO:0004252|GO:0005575|GO:0006508|GO:0008150|GO:0008233|GO:0008236|GO:0016020|GO:0016021|GO:0016787	protease, serine 46
ASMM10P000343	619.736	503.113	1238.55	985.295	586.845	1700.38	937.855	1929.41	9.28361	9.22904	9.97068	9.69293	8.79144	10.7084	11.0557	10.7422	P	P	P	P	P	P	P	P	protein_coding	NM_172830	CCDS29154.1	Slc4a9	RefSeq	2945	chr18	+	36528151	36544608		chr18:36531528+36531969	TGAAGGTGCCCAGAGATTACAGCCTGGATTATCTGCCCTTCCGCCTATGGGTCGGCATCT	240215	Mm.135463	GO:0006820|GO:0015301|GO:0016323|GO:0045177|GO:0045177	solute carrier family 4, sodium bicarbonate cotransporter, member 9
ASMM10P003787	810.232	697.898	915.15	1002.07	1028.68	528.646	395.944	612.486	9.64276	9.68615	9.54509	9.71641	9.55094	9.01446	9.61819	9.0873	P	P	P	P	P	P	P	P	protein_coding	NM_001177601	CCDS48834.1	0610010K14Rik	RefSeq	905	chr11	-	70235203	70237914	ENSMUST00000176116	chr11:70235447-70235695	AGAAACTCCTCCAGCCAAGAAACTCAACTTTGACCAGGACAGCCTGACCCTGGACTCTGG	104457	Mm.39265	GO:0003674|GO:0003677|GO:0003682|GO:0005634|GO:0008150|GO:0016568|GO:0016589|GO:0071339	RIKEN cDNA 0610010K14 gene
ASMM10P000239	15.6972	16.9846	52.699	20.9784	54.5265	129.074	98.1516	142.507	4.09386	4.488	5.59163	4.2272	5.35936	6.96993	7.33308	6.97201	A	A	P	P	P	P	P	P	protein_coding	NM_020266	CCDS15068.1	Dnajb2	RefSeq	1881	chr1	+	75236422	75245692		chr1:75237537+75239507	AATTTAAGGAGGTGGCAGAGGCCTATGAAGTACTATCTGACAGAAGTGGTCCTTCTCGAT	56812	Mm.489660	GO:0000502|GO:0008285|GO:0016234|GO:0030308|GO:0030433|GO:0030544|GO:0031398|GO:0031593|GO:0032436|GO:0070628|GO:0090084|GO:0090086	DnaJ (Hsp40) homolog, subfamily B, member 2
ASMM10P052597	17.2388	24.2751	22.4049	24.2751	31.0773	72.384	13.348	81.6328	4.22565	4.9648	4.42033	4.44359	4.54793	6.1049	4.28475	6.13955	A	P	A	P	P	P	A	P	protein_coding	NM_011452	CCDS26432.1	Serpinb9b	RefSeq	1930	chr13	+	33027413	33040558		chr13:33038016+33038127	ATGTTTGCCTTTGTGGATGAGTTGCCAGCTAGATTGCTGATAATGCCCTATGAAGGCATG	20706	Mm.45371	GO:0004867|GO:0005515|GO:0005737|GO:0010951|GO:0019835|GO:0030162	serine (or cysteine) peptidase inhibitor, clade B, member 9b
ASMM10P008029	4037.63	3586.24	4264.95	4184.05	4735.19	2324.8	705.42	2628.85	11.8971	11.9872	11.7226	11.7714	11.7036	11.1495	10.5976	11.1799	P	P	P	P	P	P	P	P	protein_coding	NM_026442	CCDS40800.1	Cmc1	RefSeq	1188	chr9	-	118064526	118150196		chr9:118115380-118150016	GACCCCGCAGAGCAGCATCTGAGACACGTCGAGAAAGATGTTCTGATCCCAAAGATAATA	67899	Mm.9953	GO:0003674|GO:0005739|GO:0008150|GO:0046872	COX assembly mitochondrial protein 1
ASMM10P016748	17.4452	23.3125	22.1354	31.7814	16.8398	24.4648	41.4513	32.6671	4.23961	4.9129	4.40278	4.83025	3.66128	4.47268	5.98034	4.76329	A	P	P	P	A	P	P	P	protein_coding	NM_134191	CCDS28426.1	Vmn1r226	RefSeq	897	chr17	+	20687507	20688404		chr17:20688201+20688404	CCACACACAACATCTTGACTCTGGTTTGTACATTTCTAGCATTTTATACTCTCTCTTCAA	171225	Mm.377184	GO:0005550|GO:0005887|GO:0007186|GO:0016503|GO:0019236	vomeronasal 1 receptor 226
ASMM10P019224	2056.46	1521.51	2560.97	2719.16	4648.87	4543.22	1643.26	5121.09	10.9656	10.7728	10.9763	11.1551	11.6795	12.1033	11.9396	12.129	P	P	P	P	P	P	P	P	protein_coding	NM_199447	CCDS29814.1	Rrp12	RefSeq	4344	chr19	-	41862850	41896153		chr19:41862864-41863312	TCTGCGTGTGTAAGATCTGCTCTAACCAGGCGTAGAATAAATGTGCATGACCATGTTTCA	107094	Mm.276044	GO:0003674|GO:0005575|GO:0005634|GO:0008150|GO:0016020|GO:0016021	ribosomal RNA processing 12 homolog (S. cerevisiae)
ASMM10P039484	22.5362	14.3173	54.6962	16.4525	59.1043	31.356	40.7914	36.6356	4.60927	4.25489	5.64505	3.87123	5.47833	4.85027	5.95621	4.94414	P	A	P	A	P	P	P	P	protein_coding	NM_008841	CCDS22381.1	Pik3r2	RefSeq	3159	chr8	-	70768180	70776712		chr8:70769694-70769765	AAGTCTCGCATCGCGGAGATACACGAAAGCCGCACGAAGTTGGAGCAGGATCTGCGGGCG	18709	Mm.12945	GO:0005515|GO:0005622|GO:0005942|GO:0007165|GO:0008286|GO:0016303|GO:0030971|GO:0035014|GO:0042325	phosphatidylinositol 3-kinase, regulatory subunit, polypeptide 2 (p85 beta)
ASMM10P011319	202.722	274.018	302.259	325.263	413.221	425.776	207.387	498.241	7.71098	8.36275	7.97696	8.10229	8.31262	8.70546	8.5209	8.78645	P	P	P	P	P	P	P	P	protein_coding	NM_027581	CCDS49539.1	Lrrc63	RefSeq	2519	chr14	-	75084302	75130883		chr14:75084319-75084986	GCACCCTCCTCAATGCCAACCGGCTGGTTTTCTTCTGAGAATAAAAGATTAATTGCAAAC	70859	Mm.320289	GO:0003674|GO:0005575|GO:0008150	leucine rich repeat containing 63
ASMM10P002198	1715.97	1374.86	4800.98	1363.3	4419.41	2494.9	1210.06	2861.53	10.6888	10.6303	11.8982	10.1518	11.5952	11.2564	11.44	11.3072	P	P	P	P	P	P	P	P	protein_coding	NM_029565	CCDS18432.1	Tmem59	RefSeq	1562	chr4	+	107178629	107200996		chr4:107178922+107185777	CTACCCGAAGGAAGAGGAGTTATACGCATGCCAGAGAGGCTGCAGGCTGTTTTCAATTTG	56374	Mm.291192	GO:0004175|GO:0005764|GO:0005768|GO:0005770|GO:0005794|GO:0005886|GO:0006914|GO:0010508|GO:0016020|GO:0016021	transmembrane protein 59
ASMM10P004939	2836.65	2266.51	2415.36	2692.64	2678.84	2170.64	540.351	2575.49	11.3946	11.3364	10.891	11.1447	10.8765	11.0457	10.1437	11.1516	P	P	P	P	P	P	P	P	protein_coding	NM_001128601	CCDS52881.1	Gm2382	RefSeq	783	chr9	-	88688604	88719798	NM_026829	chr9:88715700-88719658	CACGCAGAAGGTGATTGCCCACAATCAGTATCAGAATTCCAAAAGAATTTCCATCTTTCT	100039707	Mm.486346	GO:0003674|GO:0005575|GO:0008150	predicted gene 2382
ASMM10P048582	84.1424	84.7005	113.421	215.922	125.892	81.8521	50.5559	93.939	6.46721	6.69157	6.64965	7.51822	6.60143	6.28928	6.29045	6.35699	P	P	P	P	P	P	P	P	protein_coding	NM_207230	CCDS24739.1	Olfr320	RefSeq	921	chr11	+	58683874	58684795	NM_001011818, NM_146500, NM_146501	chr11:58684685+58684795	ACAAAGTAGTGGCTGTGCTCTACTCAATCGTCACCCTTGTTCTGAACCCATTCATCTACA	216783	Mm.377240	GO:0004871|GO:0004930|GO:0004984|GO:0005886|GO:0007165|GO:0007186|GO:0007608|GO:0016020|GO:0016021|GO:0050896	olfactory receptor 320
ASMM10P001238	16.5299	25.5727	41.114	39.5147	211.698	34.5936	28.4115	39.3414	4.16562	5.03693	5.24944	5.14465	7.36399	4.99729	5.39684	5.05273	A	P	P	P	P	P	P	P	protein_coding	NM_153805	CCDS15867.1	Pkn3	RefSeq	2948	chr2	+	30078765	30091019		chr2:30080076+30080574	CACCCCCAAGGAGAGGAAGCTCCTGGCGGCTGCCCAGCAGATGTTAAAGGACAGTCAACT	263803	Mm.233843	GO:0000166|GO:0004672|GO:0004674|GO:0004697|GO:0005524|GO:0005575|GO:0005634|GO:0005737|GO:0006468|GO:0007165|GO:0010631|GO:0016301|GO:0016310|GO:0016740|GO:0016772	protein kinase N3
ASMM10P051930	97871	87165.9	94730.8	101865	89260.6	44116.3	11255.8	51275.4	16.2989	16.3088	16.3077	16.3837	15.8537	15.5831	14.7075	15.6471	P	P	P	P	P	P	P	P	protein_coding	NM_026219	CCDS26610.1	Uqcrb	RefSeq	503	chr13	-	66900620	66905350		chr13:66900681-66900826	GTGTGCCTGGTCTCACCATACTTTTACAAAGTTATTTCAACCCAAATCACAATTTAAGAA	67530	Mm.379136	GO:0005739|GO:0005739|GO:0005743|GO:0005750|GO:0006122|GO:0006810|GO:0016020|GO:0032403|GO:0055114|GO:0070469	ubiquinol-cytochrome c reductase binding protein
ASMM10P004217	345.962	325.841	798.602	517.601	349.53	1033.27	634.413	1158.08	8.45997	8.61772	9.3457	8.74737	8.07615	9.98359	10.4055	10.0027	P	P	P	P	P	P	P	P	protein_coding	NM_001033163	CCDS28615.1	Ephx3	RefSeq	2416	chr17	-	32183769	32189463		chr17:32188848-32189013	TTTCTAACCCTCAGGGTGAGTGTTCCTCCCGTGAAGAGTTCCGGCCTGCGTCTGCACTAT	71932	Mm.176240	GO:0003674|GO:0003824|GO:0005575|GO:0005576|GO:0008150|GO:0016787	epoxide hydrolase 3
ASMM10P002624	432.953	325.83	450.281	387.934	591.799	337.374	211.467	380.951	8.77968	8.61754	8.53307	8.35559	8.80402	8.3701	8.55648	8.4052	P	P	P	P	P	P	P	P	protein_coding	NM_019721	CCDS27053.1	Mettl3	RefSeq	2035	chr14	-	52294841	52305124	ENSMUST00000147768	chr14:52296539-52296663	GGAAGGAACACTGCTTGGTTGGTGTTAAGGGAAATCCTCAAGGATTCAACCAGGGCCTGG	56335	Mm.271759	GO:0001510|GO:0001734|GO:0003723|GO:0005634|GO:0006139|GO:0008168|GO:0016422|GO:0016556|GO:0016740|GO:0032259|GO:0080009	methyltransferase like 3
ASMM10P029267	35.3347	37.8757	35.5226	21.4816	78.2981	87.1545	45.6923	94.6121	5.24477	5.58106	5.05032	4.26428	5.88797	6.38352	6.13564	6.36815	P	P	P	P	P	P	P	P	protein_coding	NM_027250	CCDS18449.1	Selrc1	RefSeq	2876	chr4	+	108328151	108340718		chr4:108340658+108340718	GTGATCTCTTGAGTTGGAGGCCATTTAGGGTTAGATATAACAACTTTGTCATGAAAAACC	69893	Mm.28354	GO:0003674|GO:0005575|GO:0008150	Sel1 repeat containing 1
ASMM10P010280	151.257	110.997	166.629	185.86	160.108	137.815	55.309	143.752	7.29833	7.07184	7.16114	7.29488	6.96235	7.06662	6.43311	6.98626	P	P	P	P	P	P	P	P	protein_coding	NM_023507	CCDS36701.1	Ercc6l2	RefSeq	2735	chr13	+	63815333	63869655		chr13:63869560+63869655	TTGATTAGAAGTTACAAAATACCCCCTGAGATGTACTCTCATGTCTCTGAGAGATTTTTT	76251	Mm.186610	GO:0000166|GO:0003676|GO:0003677|GO:0004386|GO:0005524|GO:0005575|GO:0005634|GO:0005737|GO:0005856|GO:0006281|GO:0006974|GO:0008026|GO:0008150|GO:0016787	excision repair cross-complementing rodent repair deficiency, complementation group 6 like 2
ASMM10P007780	68.8184	58.8937	169.068	51.2501	229.029	254.014	431.102	283.883	6.1898	6.19991	7.18125	5.51931	7.47311	7.94901	9.7559	7.97567	P	P	P	P	P	P	P	P	protein_coding	NM_023668	CCDS24870.1	Ndel1	RefSeq	2387	chr11	-	68821445	68853131		chr11:68822643-68829914	GCCCAAGGTCAGGGCGAGCAACTTTCTTCCATAAAGGGGCAGTAAATGGCTTTGATCCAG	83431	Mm.31979	GO:0000226|GO:0000775|GO:0000776|GO:0001764|GO:0001833|GO:0005515|GO:0005635|GO:0005694|GO:0005737|GO:0005813|GO:0005813|GO:0005815|GO:0005856|GO:0005871|GO:0005874|GO:0005875|GO:0006810|GO:0007059|GO:0007100|GO:0007100|GO:0007275|GO:0007399|GO:0008017|GO:0008090|GO:0010975|GO:0010975|GO:0016477|GO:0021799|GO:0021955|GO:0030154|GO:0030424|GO:0030424|GO:0031175|GO:0031252|GO:0032403|GO:0032864|GO:…	nuclear distribution gene E-like homolog 1 (A. nidulans)
ASMM10P048626	5	5	10.5763	5	26.3561	122.18	20.8355	151.428	2.3474	2.40026	3.40371	2.32533	4.31088	6.88909	4.93673	7.06485	A	A	A	A	P	P	P	P	protein_coding	NM_009021	CCDS24784.1	Rai1	RefSeq	7348	chr11	+	60105012	60199195	ENSMUST00000149770	chr11:60105064+60105176	TCTCTCGGGCTCCCGCGGGCATCAGGCAGGCCCGGCAGGGTGCGCGGTCAGGGCCCGCTA	19377	Mm.296366	GO:0001501|GO:0005634|GO:0005737|GO:0006357|GO:0008270|GO:0040015|GO:0046872	retinoic acid induced 1
ASMM10P049730	75.317	98.8698	93.1358	124.209	92.7029	165.081	180.938	182.089	6.31476	6.90471	6.3717	6.74622	6.13347	7.3312	8.30969	7.33442	P	P	P	P	P	P	P	P	protein_coding	NM_172802	CCDS25731.1	Fscn2	RefSeq	1718	chr11	+	120361533	120368173		chr11:120368103+120368173	TACTGAGGACTCACAGGGGGTCAACCCCAGAGCCCACCGACCCAGCATTAAACCTTTGTT	238021	Mm.481403	GO:0003779|GO:0005737|GO:0005856|GO:0015629|GO:0030674|GO:0032420|GO:0042462|GO:0042995|GO:0051015	fascin homolog 2, actin-bundling protein, retinal (Strongylocentrotus purpuratus)
ASMM10P034821	927.526	544.205	1258.86	450.624	1330.54	1256.62	1253.14	1464.15	9.83783	9.33481	9.99116	8.5586	9.8899	10.2701	11.495	10.3514	P	P	P	P	P	P	P	P	protein_coding	NM_133933	CCDS20332.1	Rpn1	RefSeq	3642	chr6	+	88084472	88105304		chr6:88102062+88102220	ACTTTGATGAGACTGTCAATAGATACAAGCAGTCCCGGGATATCTCTACCCTCAACAGTG	103963	Mm.188544	GO:0004579|GO:0005783|GO:0005789|GO:0006486|GO:0016020|GO:0016021|GO:0016740|GO:0016757	ribophorin I
ASMM10P007233	22.4184	25.8065	30.2603	27.164	27.4087	26.5121	18.4478	30.8902	4.60196	5.04665	4.83391	4.60566	4.36824	4.59135	4.75274	4.67767	P	P	P	P	P	P	P	P	protein_coding	NM_011748	CCDS39875.1	Zfp14	RefSeq	3491	chr7	-	30036358	30051396	NM_178733	chr7:30044761-30045738	ACGAGGAGAGAGCGTTGCTTGTTGACCCCCAGTTTATCACAAAGAAATACTGAAAAGAGC	243906	Mm.347644	GO:0003676|GO:0003677|GO:0005622|GO:0005634|GO:0006355|GO:0008150|GO:0046872	zinc finger protein 14
ASMM10P053324	87.4023	83.4962	123.256	109.002	93.7576	130.835	79.2892	157.038	6.51592	6.67254	6.7579	6.55937	6.14735	6.98737	6.99473	7.11502	P	P	P	P	P	P	P	P	protein_coding	NM_178788	CCDS22302.2	Dctd	RefSeq	2118	chr8	+	48109957	48141667	NR_027759	chr8:48109988+48110048	ACCGCGACACTGAGGTCCCCCTGCGGGATAAGCTCTGGCTCCCCGCGCGCCGGGCAGTCT	320685	Mm.121549	GO:0003824|GO:0004132|GO:0005575|GO:0008150|GO:0008152|GO:0008270|GO:0009165|GO:0016787|GO:0016810|GO:0046872	dCMP deaminase
ASMM10P000099	57.9474	48.9909	141.216	68.2881	87.3848	60.8565	33.529	70.9214	5.9519	5.94358	6.93198	5.91109	6.04513	5.84386	5.65512	5.92864	P	P	P	P	P	P	P	P	protein_coding	NM_001271504		Crem	RefSeq	2534	chr18	-	3266353	3327591	NM_001110851, NM_001110853, NM_001110856, NM_001110859, NM_001271503, NM_001271506	chr18:3295367-3299161	AACTGTTCAGGTAGCAACAATTGCAGAGACAGATGATTCTGCAGACTCAGAAGTAATTGA	12916	Mm.5244	GO:0003677|GO:0003700|GO:0005634|GO:0005667|GO:0006351|GO:0006355|GO:0006687|GO:0007283|GO:0007283|GO:0043565|GO:0045944	cAMP responsive element modulator
ASMM10P036557	16923.6	13491.8	15625	14795.8	11918.6	7585.72	1835.22	8610.08	13.8699	13.8277	13.5947	13.5856	13.0176	12.8793	12.1226	12.901	P	P	P	P	P	P	P	P	protein_coding	NM_175388	CCDS52322.1	Rnf169	RefSeq	7157	chr7	-	99920253	99980458		chr7:99920272-99926483	TGTATGTGCCTGTTCCAGGCAAGGCCCAAGTTGAAAATGCAGTAAAGCAGACTCATGAAA	108937	Mm.323087	GO:0005634|GO:0005654|GO:0006974|GO:0008270|GO:0016874|GO:0031491|GO:0035861|GO:0046872|GO:0070530|GO:2000780	ring finger protein 169
ASMM10P029338	846.586	251.448	261.473	273.522	962.752	365.921	134.432	398.483	9.70996	8.239	7.78111	7.85195	9.45866	8.48726	7.82432	8.46957	P	P	P	P	P	P	P	P	protein_coding	NM_011527	CCDS18486.1	Tal1	RefSeq	4161	chr4	+	115059526	115071755		chr4:115071613+115071755	ACAGCCTATAGGCCAACACTGCGGGCGTGTGACTCTTTATTGAAAAACAAAAACAAAAAA	21349	Mm.439685	GO:0000118|GO:0000122|GO:0000790|GO:0000976|GO:0000980|GO:0000981|GO:0001085|GO:0001525|GO:0003677|GO:0003682|GO:0003682|GO:0003700|GO:0005515|GO:0005634|GO:0005634|GO:0005667|GO:0005667|GO:0005667|GO:0006351|GO:0006355|GO:0006357|GO:0007275|GO:0007626|GO:0019899|GO:0021527|GO:0030097|GO:0030099|GO:0030099|GO:0030154|GO:0030182|GO:0030218|GO:0030218|GO:0030218|GO:0030219|GO:0030220|GO:0031334|GO:…	T cell acute lymphocytic leukemia 1
ASMM10P010486	41.9125	36.7083	66.2678	145.866	39.5055	60.581	48.5331	75.9976	5.48342	5.5371	5.90735	6.96453	4.88757	5.83613	6.22609	6.03007	P	P	P	P	P	P	P	P	protein_coding	NM_001100458	CCDS49337.1	Fam169a	RefSeq	4570	chr13	+	97071642	97129522		chr13:97071651+97071711	GCGGGGAGCGGCCGCTCGGTCATTCGCGCTCCGCCTTCGGGCCCCCGCGGCGCGGCTGAG	320557	Mm.458280	GO:0003674|GO:0005575|GO:0005634|GO:0008150|GO:0016020	family with sequence similarity 169, member A
ASMM10P043355	18.2329	19.8061	19.5992	21.0139	23.0318	27.7787	46.4827	30.1234	4.30319	4.69251	4.232	4.23095	4.11649	4.6599	6.16189	4.64019	A	A	A	P	A	P	P	P	protein_coding	NM_001004192	CCDS23525.1	BC048562	RefSeq	718	chr9	+	108436481	108446083		chr9:108446017+108446083	ACTACCTCCACGCCGGAGTTTCTGAGTGTTTAAACTGGTCCCAAGCATTAAAAAGGTTCA	434439	Mm.78372	GO:0003674|GO:0005575|GO:0008150	cDNA sequence BC048562
ASMM10P007298	857.715	817.645	1564.53	824.455	1612.53	1115.27	471.018	1249.55	9.73125	9.90685	10.2836	9.42578	10.1594	10.0947	9.90625	10.113	P	P	P	P	P	P	P	P	protein_coding	NM_013472	CCDS24705.1	Anxa6	RefSeq	2661	chr11	-	54978961	55033471		chr11:54986180-54987050	TGAGATCTTGGAAATAGCAGACACCCCCAGCGGAGACAAAACTTCCTTGGAGACACGCTT	11749	Mm.265347	GO:0005509|GO:0005544|GO:0005737|GO:0006816|GO:0006937|GO:0016324|GO:0043234|GO:0048471|GO:0070062	annexin A6
ASMM10P046325	76.5677	73.2841	111.388	125.923	79.5008	87.0069	55.268	100.165	6.33479	6.49534	6.62098	6.76458	5.90895	6.38158	6.43208	6.45272	P	P	P	P	P	P	P	P	protein_coding	NM_008781	CCDS15082.1	Pax3	RefSeq	3868	chr1	-	78101266	78197136		chr1:78102879-78103327	AAATATGACATTGTCAGCCTGTAGCTGATCTTGCCCCTAACTGTGAATTGTCCCAGCATG	18505	Mm.1371	GO:0000122|GO:0001755|GO:0001843|GO:0003677|GO:0003682|GO:0003700|GO:0003705|GO:0003705|GO:0005515|GO:0005634|GO:0005667|GO:0006351|GO:0006355|GO:0006355|GO:0006366|GO:0007275|GO:0007399|GO:0007507|GO:0007517|GO:0008283|GO:0008284|GO:0014807|GO:0014807|GO:0016477|GO:0021527|GO:0021915|GO:0035914|GO:0043565|GO:0043565|GO:0045893|GO:0045944|GO:0045944|GO:0048066|GO:0048663|GO:0055007|GO:0060594|GO:…	paired box 3
ASMM10P044710	136.266	122.9	295.692	123.548	337.891	186.705	32.7933	203.535	7.14518	7.21246	7.94901	6.73871	8.01847	7.50679	5.61969	7.49429	P	P	P	P	P	P	P	P	protein_coding	NM_029730	CCDS53241.1	Mospd2	RefSeq	2015	chrX	-	164938208	164980335		chrX:164938342-164938692	GAGGCATTGATTATTAGAGACTATAGCTAGTTAGGAAACTAAGTAAACGTATGTGCATTG	76763	Mm.291758	GO:0003674|GO:0005198|GO:0005575|GO:0008150|GO:0016020|GO:0016021	motile sperm domain containing 2
ASMM10P009666	50.4349	90.6867	201.01	84.9092	77.8772	93.9981	49.3078	119.02	5.7464	6.78799	7.41362	6.21997	5.8798	6.49298	6.25033	6.70153	P	P	P	P	P	P	P	P	protein_coding	NM_198193	CCDS35865.1	Raet1e	RefSeq	1274	chr10	+	22173520	22183914		chr10:22173527+22173875	ATTGCGGAGGATTTCAGAGGCTGCAGTTCAAGACACCAACTTTTTTCTTTCTTCACCTTT	379043	Mm.439724	GO:0001913|GO:0003823|GO:0005886|GO:0019882|GO:0042267|GO:0046703	retinoic acid early transcript 1E
ASMM10P006031	88.1449	54.8342	118.947	57.6556	168.815	120.984	177.565	121.816	6.5304	6.10067	6.71062	5.67776	7.03447	6.87442	8.27808	6.73904	P	P	P	P	P	P	P	P	protein_coding	NM_001205188		Ppp2r2a	RefSeq	2663	chr14	-	67014055	67072471		chr14:67015227-67019715	TTGAATGTTGTTGGAATGGGTCTGACAGGCACAGTAGACTGGAATTCCGTCTGGAAGTAA	71978	Mm.273997	GO:0000159|GO:0004722|GO:0006470|GO:0007165|GO:0008601|GO:0043278	protein phosphatase 2, regulatory subunit B, alpha
ASMM10P029791	2926.05	2920.58	5414.81	1875.83	4337.13	1860.69	670.901	2079.23	11.4413	11.7122	12.0746	10.6207	11.5676	10.8221	10.5069	10.844	P	P	P	P	P	P	P	P	protein_coding	NM_175438	CCDS18848.1	Aldh4a1	RefSeq	3355	chr4	+	139622893	139649691		chr4:139649014+139649107	ACATGACTTTTTAAGGACATTTGCCTGGGGTCCACATGGAACTGGTATAGCTGTCACCAA	212647	Mm.273571	GO:0003842|GO:0004029|GO:0005739|GO:0006560|GO:0006561|GO:0008152|GO:0016491|GO:0016620|GO:0042802	aldehyde dehydrogenase 4 family, member A1
ASMM10P000440	330.985	316.722	476.285	509.616	309.526	503.625	395.922	562.249	8.39225	8.56908	8.60883	8.72533	7.89842	8.947	9.61803	8.96315	P	P	P	P	P	P	P	P	protein_coding	NM_011351	CCDS17604.1	Sema6c	RefSeq	3612	chr3	+	95164338	95174050	NR_073551	chr3:95171601+95172254	TTCTGCTTATGGCGTGCGCAGGGACCTTTCCCCAGCCTCAGCCTCCCGATCCATTCCCAT	20360	Mm.23662	GO:0004872|GO:0005886|GO:0007275|GO:0007399|GO:0007411|GO:0016020|GO:0016021|GO:0030154|GO:0030215	sema domain, transmembrane domain (TM), and cytoplasmic domain, (semaphorin) 6C
ASMM10P040609	45.5835	49.2179	41.6742	55.367	55.4233	48.5324	32.7631	47.8014	5.59822	5.95106	5.26946	5.62157	5.38392	5.51052	5.61827	5.34806	P	P	P	P	P	P	P	P	protein_coding	NM_001136259	CCDS52600.1	Tom1	RefSeq	2358	chr8	+	75033685	75070121		chr8:75059188+75059260	ACAATCGACTGCTCAGCCTCAGTAATCACTTCCTACTTGAAGAAGGAAAGAAGGAATGGG	21968	Mm.290868	GO:0005769|GO:0005829|GO:0016020	target of myb1 homolog (chicken)
ASMM10P039462	53.5101	50.129	61.5083	57.9892	110.357	90.6552	65.492	89.6666	5.83709	5.97466	5.80013	5.68554	6.3965	6.44238	6.69878	6.28586	P	P	P	P	P	P	P	P	protein_coding	NM_026818	CCDS40363.1	Cilp2	RefSeq	4022	chr8	-	69880365	69887392		chr8:69880558-69883208	TTGTGAGATCCTCTGCCCCAGTTTAGGTTCTGAGGTCGTATTTATTGAGATAAAGCCCCA	68709	Mm.334584	GO:0003674|GO:0005575|GO:0008150	cartilage intermediate layer protein 2
ASMM10P008432	19.3992	22.3277	22.5682	22.4805	30.2474	26.3722	36.3034	32.7721	4.39289	4.85491	4.42955	4.33177	4.50733	4.58352	5.77617	4.76925	A	P	A	P	P	P	P	P	protein_coding	NM_029425	CCDS17796.1	4833424O15Rik	RefSeq	4044	chr3	+	117575460	117689506		chr3:117672014+117686615	TAGAAAGCCCTTTGGAAAAGAACCACGTCACTGCCTTTGCGGAAGTCACATGATGTTGAA	75769	Mm.72187	GO:0003824|GO:0005575|GO:0008150|GO:0016020|GO:0016021|GO:0016787	RIKEN cDNA 4833424O15 gene
ASMM10P043961	17.8254	20.3689	18.6016	28.8652	68.7253	29.6277	17.7609	34.5593	4.26914	4.73106	4.1635	4.69585	5.70148	4.76496	4.69849	4.85085	A	A	A	P	P	P	A	P	protein_coding	NM_172552	CCDS24070.1	Tdg	RefSeq	3218	chr10	+	82629837	82650494	NM_011561	chr10:82650387+82650494	GAGGATGGCTTACTTTCTCTTACATGTCACATGACAAAAATCACAAAAGCTTGAATAGTT	21665	Mm.347607	GO:0000122|GO:0000122|GO:0000122|GO:0001104|GO:0003690|GO:0005080|GO:0005515|GO:0005634|GO:0005634|GO:0006281|GO:0006284|GO:0006284|GO:0006298|GO:0006351|GO:0006355|GO:0006974|GO:0008134|GO:0008152|GO:0008263|GO:0009790|GO:0016568|GO:0016605|GO:0016787|GO:0016798|GO:0016799|GO:0019104|GO:0019104|GO:0019904|GO:0030983|GO:0032091|GO:0032183|GO:0035562|GO:0040029|GO:0042803|GO:0043566|GO:0080111|GO:…	thymine DNA glycosylase
ASMM10P052934	5.69135	13.8584	22.2317	31.4947	5.13363	36.448	24.2513	36.2792	2.73262	4.21286	4.40896	4.81817	2.32668	5.08299	5.16894	4.92989	A	A	A	P	A	P	P	P	protein_coding	NM_001080557	CCDS39637.1	Vamp1	RefSeq	3170	chr6	+	125215580	125222306		chr6:125219613+125219673	CCATCATCGTGGTAGTGATTGTAAGTAAGTATCGCTGAGGTCGCTGATGGGGTGAAGAGG	22317	Mm.32321	GO:0005739|GO:0016020|GO:0016021|GO:0016192|GO:0030054|GO:0031410|GO:0043005|GO:0045202	vesicle-associated membrane protein 1
ASMM10P005176	65.1143	46.0874	78.605	135.667	118.569	73.4008	51.4684	96.3958	6.1147	5.86024	6.13564	6.86315	6.51127	6.12615	6.31927	6.39635	P	P	P	P	P	P	P	P	protein_coding	NM_001159941	CCDS51623.1	Kctd10	RefSeq	3098	chr5	-	114363571	114380505		chr5:114368981-114370058	CGCCCTACAACAGAACAAAGATACTTACGAGCCCTTCTGCAAGGTACCCGTCATCACATC	330171	Mm.490304	GO:0005515|GO:0005634|GO:0005737|GO:0008150|GO:0036038|GO:0036038|GO:0051260	potassium channel tetramerisation domain containing 10
ASMM10P005334	147.644	114.562	142.525	312.098	325.584	363.12	111.415	376.65	7.26625	7.11599	6.94478	8.04352	7.96896	8.47668	7.53308	8.3858	P	M	P	P	P	P	P	P	protein_coding	NM_001163447	CCDS50024.1	Mapk8ip3	RefSeq	5576	chr17	-	24897505	24936977	NM_001163451	chr17:24918105-24923815	AAACAGAAAGCAGCCTGCCCGGGCGGAGGAAGGAGCGTCCCACCTCTCTGAATGTCTTCC	30957	Mm.43081	GO:0000139|GO:0001701|GO:0005078|GO:0005078|GO:0005515|GO:0005737|GO:0005790|GO:0005794|GO:0005886|GO:0007254|GO:0007257|GO:0007411|GO:0007585|GO:0008104|GO:0008432|GO:0009791|GO:0010468|GO:0016192|GO:0016301|GO:0016310|GO:0016740|GO:0019894|GO:0019901|GO:0030425|GO:0030673|GO:0030900|GO:0031410|GO:0031434|GO:0031434|GO:0031435|GO:0042995|GO:0043005|GO:0043507|GO:0045666|GO:0046328|GO:0048286|GO:…	mitogen-activated protein kinase 8 interacting protein 3
ASMM10P021435	290.278	240.176	331.784	292.294	373.337	282.236	216.799	284.664	8.21554	8.17804	8.10472	7.95054	8.16993	8.1036	8.59767	7.97987	P	P	P	P	P	P	P	P	protein_coding	NM_178260	CCDS48362.1	Kiss1	RefSeq	496	chr1	+	133327211	133329722		chr1:133327249+133327340	ATGATCTCAATGGCTTCTTGGCAGCTGCTGCTTCTCCTCTGTGTCGCCACCTATGGGGAG	280287	Mm.458301	GO:0001664|GO:0005515|GO:0005615|GO:0005737|GO:0007186|GO:0007204|GO:0008285|GO:0008285|GO:0016324|GO:0030336|GO:0031773|GO:0033686|GO:0043005|GO:0043025|GO:0043410|GO:0050806|GO:0051482|GO:0060112|GO:0060124	KiSS-1 metastasis-suppressor
ASMM10P028130	11589.2	10369.6	15723.7	12916.9	11418.8	7307.5	3728.43	7564.28	13.3452	13.4608	13.6163	13.392	12.9557	12.8237	13.2168	12.7166	P	P	P	P	P	P	P	P	protein_coding	NM_173427	CCDS38935.1	Klhdc7a	RefSeq	5871	chr4	-	139962172	139968026		chr4:139962188-139967525	CCACCCCCACCCCTGTTGGTTTCTTTTTCTCTCATAAATAAAATAAATGGTCTTTGTTTC	242721	Mm.60400	GO:0003674|GO:0005575|GO:0008150|GO:0016020|GO:0016021	kelch domain containing 7A
ASMM10P035516	35129.3	27477.7	34865.6	40152.8	45689.8	24634.3	7300.17	27414.2	14.862	14.7665	14.8081	15.0502	14.9472	14.6671	14.1366	14.6511	P	P	P	P	P	P	P	P	protein_coding	NM_007636	CCDS36067.1	Cct2	RefSeq	1962	chr10	-	117050997	117063814		chr10:117051096-117051276	GCCTTAAGTTTGAACATTAGCTGACCTTCTGTGTTAAACATGGGTCTAATTTATTTACTG	12461	Mm.247788	GO:0000166|GO:0002199|GO:0003674|GO:0005524|GO:0005634|GO:0005737|GO:0005832|GO:0005874|GO:0006457|GO:0007339|GO:0044267|GO:0044297|GO:0051082|GO:0051131	chaperonin containing Tcp1, subunit 2 (beta)
ASMM10P047748	14.1415	21.5229	26.7202	26.6065	133.693	81.0616	35.4365	82.8244	3.94897	4.80564	4.66754	4.57853	6.6917	6.27525	5.73568	6.16016	A	A	P	P	P	P	P	P	protein_coding	NM_145823	CCDS25567.1	Pitpnc1	RefSeq	6350	chr11	-	107207891	107470720	uc011ygq.1	chr11:107216696-107216796	ACATAAAAGTTTGCAATCAGCACTCCTCCACTGTGGATGACATAGAGAGCCATGCACAGA	71795	Mm.397413	GO:0005622|GO:0005634|GO:0005737|GO:0006810|GO:0006869|GO:0007165|GO:0008289|GO:0008526|GO:0015914|GO:0046488	phosphatidylinositol transfer protein, cytoplasmic 1
ASMM10P006065	225.687	168.537	290.928	206.339	321.729	309.716	249.806	343.526	7.86955	7.66664	7.92601	7.44972	7.95257	8.24419	8.83966	8.24656	P	P	P	P	P	P	P	P	protein_coding	NM_001242365	CCDS57575.1	Fam160a2	RefSeq	10301	chr7	-	105371210	105400054		chr7:105381529-105384374	AGAGGAGCCTGGCCCCTTCATGGCTGTGCTCTTTGCCAAACTCGAGAACATGCTGCAGAA	74349	Mm.30254	GO:0003674|GO:0006810|GO:0007032|GO:0007040|GO:0008333|GO:0015031|GO:0045022|GO:0070695	family with sequence similarity 160, member A2
ASMM10P008593	31.7544	35.3707	43.2673	30.272	66.2033	51.271	87.3146	64.9558	5.09353	5.48201	5.32021	4.76313	5.64548	5.59053	7.14824	5.79647	P	P	P	P	P	P	P	P	protein_coding	NM_031880	CCDS24917.1	Tnk1	RefSeq	3220	chr11	-	69850562	69858730		chr11:69853249-69853580	TGACCCCATCACTATCATTGAGGGCAGCCTGGACACTGCAACCTGGAAAGGCCAGAATGG	83813	Mm.358793	GO:0000166|GO:0004672|GO:0004713|GO:0004715|GO:0005524|GO:0005524|GO:0005737|GO:0005829|GO:0006468|GO:0016020|GO:0016301|GO:0016310|GO:0016740|GO:0016772|GO:0018108|GO:0018108|GO:0030308|GO:0046580|GO:0046777|GO:0046777	tyrosine kinase, non-receptor, 1
ASMM10P001631	91.5244	80.3045	100.202	119.291	147.322	102.776	106.315	121.939	6.58265	6.62052	6.47158	6.68791	6.83366	6.62835	7.45923	6.74016	P	P	P	P	P	P	P	P	protein_coding	NM_001014836	CCDS24056.1	4930404N11Rik	RefSeq	695	chr10	-	81364023	81365820		chr10:81364618-81364741	CTGCCGCCCGCCTACACACAGCACTTGCGGGAGATGGCCTTCTGGGACCCCGCGATAACC	432479	Mm.440450	GO:0003674|GO:0005575|GO:0008150	RIKEN cDNA 4930404N11 gene
ASMM10P046782	34812.1	26772.7	45779.5	33880.4	35569.8	39385.7	6475.77	45382.4	14.8436	14.7292	15.1955	14.8052	14.5839	15.4023	13.9737	15.4401	P	P	P	P	P	P	P	P	protein_coding	NM_001003948	CCDS15104.2	Pid1	RefSeq	2667	chr1	-	84036292	84284645		chr1:84036451-84037230	CGTATTGATGAGGACTTACCTCCTGAAGATATGCTTGTTGCTTTATGATATATGTAAACT	98496	Mm.187470	GO:0001933|GO:0005515|GO:0005634|GO:0005737|GO:0005737|GO:0005739|GO:0010628|GO:0044320|GO:0045944|GO:0046325|GO:0046627|GO:0051881|GO:0070346|GO:0070584|GO:0071345|GO:0071354|GO:0071356|GO:0071398|GO:0090005|GO:0090298|GO:2000045|GO:2000377|GO:2000379|GO:2001170|GO:2001171|GO:2001274	phosphotyrosine interaction domain containing 1
ASMM10P037861	3011.62	3143.85	3420.54	5001.6	6184.56	1595.49	403.757	1756.55	11.4847	11.8123	11.3928	12.0256	12.0765	10.6189	9.65014	10.6057	P	P	P	P	P	P	P	P	protein_coding	NM_010915	CCDS21200.1	Klk1b4	RefSeq	839	chr7	+	44207434	44211754		chr7:44211680+44211754	AGAAACTATGGCGAATAACCCCTGAGTGTCACATTGTCCCCTTTTCTCAATAAAGCCCAC	18048	Mm.440886	GO:0003824|GO:0004252|GO:0005057|GO:0006508|GO:0007264|GO:0008083|GO:0043552|GO:0046872	kallikrein 1-related pepidase b4
ASMM10P031599	47.609	41.6039	40.0483	39.7951	58.7598	61.8386	19.7822	72.0462	5.66225	5.71863	5.21398	5.15433	5.46889	5.86759	4.85914	5.95336	P	P	P	P	P	P	P	P	protein_coding	NM_053085	CCDS19168.1	Tcf23	RefSeq	4101	chr5	+	30968676	30977018		chr5:30970177+30970317	ACACCAAGCTTTCCAAGTTGGATGTGCTCGTGCTGGCCACAAGCTACATTGCCCACCTCA	69852	Mm.57874	GO:0005634|GO:0007275|GO:0007517|GO:0030154|GO:0046983	transcription factor 23
ASMM10P028926	1489.42	1398.46	1214.16	1753.76	1490.73	532.086	154.132	593.516	10.4934	10.6574	9.93644	10.5222	10.0539	9.02435	8.04655	9.04058	P	P	P	P	P	P	P	P	protein_coding	NM_028247		Slc16a10	RefSeq	2313	chr10	-	40075401	40142254		chr10:40075767-40076563	ATACTGAATCACCAATAAACAGCATCAAGGTATTTGCCTTAGGCAAAATGTACTCAAAGG	72472	Mm.186778	GO:0005886|GO:0006810|GO:0016020|GO:0016021|GO:0055085	solute carrier family 16 (monocarboxylic acid transporters), member 10
ASMM10P054514	199.441	170.296	390.281	166.604	453.7	246.902	184.688	284.062	7.68778	7.68041	8.33387	7.14558	8.43405	7.91255	8.34179	7.97696	P	P	P	P	P	P	P	P	protein_coding	NM_011672	CCDS28028.1	Ufd1l	RefSeq	1996	chr16	+	18812293	18835261		chr16:18814902+18814962	TCTCCGTGTCCATGCTAGCAGGGCCTAATGACAGGTCAGATGTGGAGAAAGGAGGGAAGA	22230	Mm.237594	GO:0005102|GO:0005634|GO:0005737|GO:0006511|GO:0032403	ubiquitin fusion degradation 1 like
ASMM10P053079	625.688	576.254	743.199	536.923	737.769	412.756	170.069	486.554	9.29742	9.42069	9.25436	8.80087	9.09795	8.66205	8.21478	8.75728	P	P	P	P	P	P	P	P	protein_coding	NM_170760	CCDS21100.1	U2af1l4	RefSeq	864	chr7	+	30563339	30565364	ENSMUST00000167042	chr7:30564705+30564774	ATGCACCCGAGGTGGCTTCTGCAACTTTATGCACCTACGGCCCATATCTCGGAACTTGCG	233073	Mm.34790	GO:0000166|GO:0003676|GO:0003723|GO:0005515|GO:0005634|GO:0005681|GO:0006397|GO:0008380|GO:0046872	U2 small nuclear RNA auxiliary factor 1-like 4
ASMM10P008998	108.077	95.3626	97.9845	106.837	101.351	116.063	68.5625	131.459	6.81469	6.85809	6.43993	6.53061	6.26763	6.8084	6.76838	6.85274	P	P	P	P	P	M	P	P	protein_coding	NM_147779		Sftpb	RefSeq	1887	chr6	+	72303247	72314370		chr6:72312926+72313973	TTCCAAACCCCACACCTCTGAGAACGCGGTCTCCAGCAGCCTGCTCCAGAGGACAAGCCT	20388	Mm.46033	GO:0005576|GO:0005615|GO:0005737|GO:0005764|GO:0005771|GO:0006629|GO:0006665|GO:0007585|GO:0097208	surfactant associated protein B
ASMM10P054571	22.947	19.8302	16.8955	27.6464	113.585	35.1907	13.0749	42.55	4.63709	4.69424	4.03161	4.63124	6.44003	5.02465	4.25597	5.16894	P	A	A	P	P	P	A	P	protein_coding	NM_001276278		1110025L11Rik	RefSeq	594	chr16	-	89063409	89064002		chr16:89063685-89063743	TCTGGATTTGGCTACTACTATTGAAGACTCCATGAGATACTCTTACTGGCTCCAATTGTG	68637	Mm.384089	GO:0003674|GO:0005575|GO:0008150	RIKEN cDNA 1110025L11 gene
ASMM10P033455	422.158	346.221	449.847	531.022	537.658	463.128	339.905	532.898	8.74707	8.7089	8.53255	8.78542	8.66744	8.82606	9.3588	8.88265	P	P	P	P	P	P	P	P	protein_coding	NM_026860	CCDS20320.1	Gkn3	RefSeq	793	chr6	-	87383318	87388935		chr6:87383332-87383530	CTCATTGCAGTCCTCTGTGCTCCACATGTTGGCTTCCCATGGAACCTTGTGATCTGGGGG	68888	Mm.46387	GO:0003674|GO:0005576|GO:0005615|GO:0050680	gastrokine 3
ASMM10P053313	36.5344	23.4448	34.1051	39.9434	39.2834	31.6806	30.9398	35.5573	5.28919	4.91984	4.9974	5.15932	4.87873	4.86526	5.52521	4.89783	P	P	P	P	P	P	P	P	protein_coding	NM_134161	CCDS52536.1	Fut10	RefSeq	2978	chr8	+	31187331	31237794		chr8:31236406+31236466	GCAAACAGTAGGCTGCAGGAGCAGGTGAGTGAATGGAAATCTGGGGGCTGGCATGGGCCG	171167	Mm.334477	GO:0000139|GO:0003674|GO:0005575|GO:0005794|GO:0006486|GO:0008417|GO:0016020|GO:0016021|GO:0016740|GO:0016757|GO:0046920	fucosyltransferase 10
ASMM10P006057	88.817	82.2594	95.9578	105.688	342.955	115.426	94.3312	123.706	6.54084	6.64997	6.41281	6.5168	8.04404	6.80114	7.26929	6.76232	P	P	P	P	P	P	P	P	protein_coding	NM_001206367		Gsn	RefSeq	2640	chr2	+	35256358	35307902		chr2:35256446+35266819	ACTGAGCCGTCGCTGTCGCCGTCACCAGCTCTGCTGCATCAGGTACCACCAGCTTCTCTT	227753	Mm.21109	GO:0001726|GO:0003779|GO:0005515|GO:0005576|GO:0005615|GO:0005737|GO:0005829|GO:0005856|GO:0006915|GO:0008154|GO:0015629|GO:0016192|GO:0030027|GO:0030030|GO:0030041|GO:0030155|GO:0043234|GO:0046872|GO:0048015|GO:0048471|GO:0051014|GO:0051693|GO:0060271|GO:0070062|GO:0071276	gelsolin
ASMM10P022649	230.729	165.784	257.879	593.491	246.359	122.15	84.5976	149.621	7.90393	7.64464	7.76219	8.94018	7.58051	6.88856	7.09819	7.04825	P	P	P	P	P	P	P	P	protein_coding	NM_001198790	CCDS57167.1	Ak1	RefSeq	2106	chr2	+	32621757	32635058		chr2:32621817+32621877	TGGGAAACTGGATCCTGTGTCTGCATAGAATTTCTTCCACGAGCCTCTGCTCACCCACAG	11636	Mm.29189	GO:0000166|GO:0001520|GO:0004017|GO:0004550|GO:0005524|GO:0005737|GO:0005737|GO:0005886|GO:0006139|GO:0006165|GO:0007050|GO:0009142|GO:0016301|GO:0016310|GO:0016740|GO:0019205|GO:0036126|GO:0046034|GO:0046939	adenylate kinase 1
ASMM10P026458	342.071	375.988	455.628	689.61	464.548	297.827	167.808	351.954	8.44141	8.8263	8.5498	9.15551	8.46437	8.18457	8.19154	8.28051	P	P	P	P	P	P	P	P	protein_coding	NM_007378	CCDS38617.1	Abca4	RefSeq	7268	chr3	+	122044459	122180061		chr3:122116659+122116720	TATGGGACCCCACTTCCCTGGTACTTCCTTCTGCAGGAGTCCTACTGGCTTGGTGGTGAA	11304	Mm.3918	GO:0000166|GO:0004012|GO:0005524|GO:0005548|GO:0005887|GO:0006200|GO:0006649|GO:0006810|GO:0007601|GO:0016020|GO:0016021|GO:0016887|GO:0017111|GO:0042626|GO:0045332|GO:0045494|GO:0050896|GO:0055085	ATP-binding cassette, sub-family A (ABC1), member 4
ASMM10P005807	40.4735	41.2949	41.256	68.2608	41.1034	53.5378	78.254	57.9151	5.4314	5.70542	5.25521	5.90993	4.94732	5.65759	6.97516	5.63257	P	P	P	P	P	P	P	M	protein_coding	NM_001177755		Pfkfb3	RefSeq	5130	chr2	-	11471430	11502090	NM_001177758, NM_133232, uc008iii.1	chr2:11474494-11480197	GCCCGGACAAAACATGAAGAGCTCCCGGAGCGGTGCCGACTCTTCCCAGAAGCACTAAAG	170768	Mm.19669	GO:0003873|GO:0004331|GO:0006003|GO:0016301|GO:0016310|GO:0016740|GO:0016787	6-phosphofructo-2-kinase/fructose-2,6-biphosphatase 3
ASMM10P025955	3043.82	2237.65	2948.41	3064.05	15877.5	3489.94	1127.7	3883.27	11.4984	11.3153	11.1884	11.3337	13.4375	11.722	11.3412	11.7287	P	P	P	P	P	P	P	P	protein_coding	NM_133786	CCDS17401.1	Smc4	RefSeq	4101	chr3	+	69004971	69034623	ENSMUST00000148385	chr3:69034514+69034618	GGACTCTGTTGAAGTTGTTCACACTGAAAATTTTCAAATCTAGATTGGGTGTTCTAGTTT	70099	Mm.206841	GO:0000166|GO:0000796|GO:0005524|GO:0005634|GO:0005694|GO:0005737|GO:0006281|GO:0006310|GO:0007049|GO:0007067|GO:0007076|GO:0010032|GO:0030261|GO:0045132|GO:0046982|GO:0051276|GO:0051301|GO:0051383	structural maintenance of chromosomes 4
ASMM10P005550	22.4568	22.9767	21.8915	43.8585	52.993	42.9345	27.4684	45.2405	4.60566	4.89317	4.38837	5.29407	5.3159	5.33048	5.34566	5.26291	P	P	P	P	P	P	P	P	protein_coding	NM_001165957		Nme9	RefSeq	792	chr9	+	99456242	99479899		chr9:99470908+99474910	AGTTCTCAGATAAAGACAAGGAAGCTCCACCGGGTGAGCCATCTCAGCAGCCTCAACTCA	623534	Mm.484967	GO:0003674|GO:0005575|GO:0008150	NME/NM23 family member 9
ASMM10P017156	292.083	321.994	442.542	336.465	397.837	504.513	278.816	566.98	8.22332	8.59364	8.51221	8.14739	8.25882	8.95032	9.02971	8.97686	P	P	P	P	P	P	P	P	protein_coding	NM_008136	CCDS37606.1	Gnl1	RefSeq	2744	chr17	+	35979954	35989462		chr17:35988144+35988253	AAGGCAGCTCGAAATGACGTGTACAGAGCGGCCAATAGCCTACTTCGCCTGGCAGTGGAT	14670	Mm.335754	GO:0000166|GO:0003924|GO:0005525|GO:0005829|GO:0006184|GO:0006974|GO:0042254	guanine nucleotide binding protein-like 1
ASMM10P028745	143.352	107.146	117.561	116.912	293.889	155.142	103.696	175.566	7.22279	7.01831	6.69628	6.6616	7.8279	7.23988	7.4214	7.27767	P	P	P	P	P	P	P	P	protein_coding	NM_027511	CCDS51169.1	Hrct1	RefSeq	936	chr4	+	43727197	43728110		chr4:43728050+43728110	ACTGTGGTACGGGCATTCACTGCTGCTTGGCTGTAAGAAATAAAAGCCACCAGGAAGCTT	100039781	Mm.18796	GO:0003674|GO:0005575|GO:0008150|GO:0016020|GO:0016021	histidine rich carboxyl terminus 1
ASMM10P009523	128.16	165.948	170.708	206.68	220.933	241.947	188.085	270.376	7.06413	7.64641	7.19498	7.45139	7.42389	7.88216	8.36911	7.897	P	P	P	P	P	P	P	P	protein_coding	NM_178677	CCDS23634.1	Sec22c	RefSeq	5801	chr9	-	121680044	121705029		chr9:121695693-121700552	TCTGACCCAGGTGTCCCCATGACTTCTCTCTCGGACCATGTCCATGATCCTTTTTGCCAG	215474	Mm.31421	GO:0003674|GO:0005575|GO:0005783|GO:0006810|GO:0008150|GO:0015031|GO:0016020|GO:0016021|GO:0016192	SEC22 vesicle trafficking protein homolog C (S. cerevisiae)
ASMM10P054598	18.1949	22.4808	18.642	26.9693	25.8228	37.8653	22.7457	33.2849	4.30023	4.86394	4.16613	4.59741	4.28023	5.13677	5.07242	4.79312	A	P	A	P	P	P	P	P	protein_coding	NM_001190338		Ccr6	RefSeq	1320	chr17	+	8245057	8257129		chr17:8245074+8245143	TCAATGAGCACTGCTGGTTGTGTCTGTCAACAGAATAGTCCTCACATTCTTAGGACTGGA	12458	Mm.8007	GO:0004871|GO:0004930|GO:0004950|GO:0005515|GO:0005886|GO:0006935|GO:0006955|GO:0007165|GO:0007186|GO:0016020|GO:0016021|GO:0016493	chemokine (C-C motif) receptor 6
ASMM10P031110	857.354	858.208	1149.39	994.613	2299.38	1051.71	718.84	1182.64	9.73066	9.97461	9.86851	9.70538	10.6647	10.0118	10.6263	10.0277	P	P	P	P	P	P	P	P	protein_coding	NM_133900	CCDS19699.1	Psph	RefSeq	1554	chr5	-	129765557	129787253		chr5:129766432-129766567	TTTAAGAAAATAATCATGATTGGAGATGGAGCTACGGACATGGAAGCCTGTCCTCCTGCT	100678	Mm.271784	GO:0000287|GO:0000287|GO:0004647|GO:0004647|GO:0005509|GO:0005737|GO:0006563|GO:0006564|GO:0008152|GO:0008652|GO:0016311|GO:0016787|GO:0016791|GO:0042803|GO:0043005|GO:0046872	phosphoserine phosphatase
ASMM10P008837	382.666	308.994	562.03	248.542	373.057	289.938	133.221	318.897	8.60593	8.53558	8.85113	7.72942	8.16866	8.14555	7.80908	8.14137	P	P	P	P	P	P	P	P	protein_coding	NM_144932	CCDS40505.1	Acsf3	RefSeq	2236	chr8	+	122775504	122817881		chr8:122813640+122817391	AAGAAGGACATTCACTGTCCCACGGGGATCTCAAGGAGTGGGCCAGAGGTGTCCTGGCCC	257633	Mm.334875	GO:0000166|GO:0003824|GO:0005524|GO:0005739|GO:0005739|GO:0006629|GO:0006631|GO:0006633|GO:0008152|GO:0016874|GO:0016878|GO:0090409|GO:0090410	acyl-CoA synthetase family member 3
ASMM10P055710	249.947	93.8986	189.953	122.058	2555.77	1291.92	60.729	1401.16	8.01269	6.83732	7.33634	6.72173	10.808	10.3161	6.57289	10.277	P	P	P	P	P	P	P	P	protein_coding	NM_029509	CCDS19490.1	Gbp8	RefSeq	2459	chr5	-	105014152	105053561		chr5:105014904-105014962	GAAAAGGGTATAAGGTCCCTTTTTTAGTAAAAATGATAGACTGTGATATACACTTTGTGT	76074	Mm.458519	GO:0003674|GO:0005575|GO:0071346	guanylate-binding protein 8
ASMM10P041035	192.023	181.977	306.21	179.428	229.692	21.8492	10.0538	30.3689	7.63029	7.77872	7.99412	7.24574	7.47798	4.30083	3.86476	4.65186	P	P	P	P	P	P	A	P	protein_coding	NM_023395	CCDS22711.1	Wfdc1	RefSeq	1169	chr8	+	119666364	119688020		chr8:119686274+119686334	AATGTGGCAGAGCCTGGGAAGGGACAACAGAGGCACTTTCCATAAAGTGAAGGCTGGCTG	67866	Mm.87599	GO:0001558|GO:0003674|GO:0004867|GO:0005576|GO:0005615|GO:0010466|GO:0030414|GO:0050680	WAP four-disulfide core domain 1
ASMM10P052100	31.7677	32.786	32.7672	25.6115	2204.18	115.609	24.9932	120.001	5.09423	5.37832	4.94562	4.52288	10.6049	6.8029	5.21069	6.71358	P	P	P	P	P	P	P	P	protein_coding	NM_011582	CCDS26684.1	Thbs4	RefSeq	3202	chr13	-	92751585	92794818		chr13:92751701-92751812	AAGAAGCAATCCCACAACTGCCTTCTCAAACACCAAAAGCAACATCTTTTTTAAAACTTC	21828	Mm.20865	GO:0001938|GO:0001968|GO:0005178|GO:0005509|GO:0005515|GO:0005518|GO:0005576|GO:0005578|GO:0005604|GO:0005615|GO:0005615|GO:0005783|GO:0007155|GO:0007399|GO:0008083|GO:0008201|GO:0016529|GO:0031012|GO:0031594|GO:0034103|GO:0034976|GO:0043237|GO:0048266|GO:0048812|GO:0050731|GO:0051260|GO:0051451|GO:0051781|GO:0071603|GO:0090023	thrombospondin 4
ASMM10P044462	58.6949	49.6851	75.5343	43.3689	60.1487	81.3537	40.8814	83.2453	5.96757	5.96342	6.08298	5.27864	5.50391	6.28149	5.95926	6.16926	P	P	P	P	P	P	P	P	protein_coding	NM_026139	CCDS30401.1	Armcx2	RefSeq	3790	chrX	-	134804141	134809221		chrX:134807539-134807620	CCTGGTGTGGGTGTGGCAGAGGCCTGAACATAGAACCAGAATACTTTCCCCTGAATCTTT	67416	Mm.285969	GO:0003674|GO:0005575|GO:0008150|GO:0016020|GO:0016021	armadillo repeat containing, X-linked 2
ASMM10P032504	1089.85	932.801	1342.49	1049.17	1807.48	1029.84	332.949	1180.68	10.0761	10.1006	10.0757	9.78308	10.3161	9.9795	9.32294	10.0252	P	P	P	P	P	P	P	P	protein_coding	NM_001001327	CCDS19704.1	Vkorc1l1	RefSeq	1003	chr5	+	129942112	129982890	NM_027121	chr5:129982544+129982885	GGTCTTCATTTTAAATCTGGATACAAAAAAGGATACACCGAGCCAATCAAAGACAAGCTT	69568	Mm.288718	GO:0003674|GO:0005575|GO:0016020|GO:0016021|GO:0042373	vitamin K epoxide reductase complex, subunit 1-like 1
ASMM10P018570	30.3838	22.7355	37.5558	47.222	47.0329	51.9471	26.6124	64.208	5.03145	4.87945	5.12744	5.40273	5.14256	5.61012	5.3031	5.77869	P	P	P	P	P	P	P	P	protein_coding	NM_177407	CCDS29276.1	Camk2a	RefSeq	4966	chr18	+	60925631	60988152	NM_009792	chr18:60987978+60988152	AATAGCTACAAATTTATGTGAGTCCGTGTCTTCCTGAATTGGTCAAGGCACAGAGCCCCA	12322	Mm.131530	GO:0000082|GO:0000166|GO:0004672|GO:0004674|GO:0004674|GO:0004683|GO:0005515|GO:0005516|GO:0005524|GO:0005737|GO:0005886|GO:0005954|GO:0006468|GO:0006816|GO:0016020|GO:0016301|GO:0016310|GO:0016740|GO:0016772|GO:0018105|GO:0030054|GO:0030425|GO:0032794|GO:0032839|GO:0035235|GO:0035254|GO:0045202|GO:0046777|GO:0046777|GO:0046928|GO:0048168|GO:0051092	calcium/calmodulin-dependent protein kinase II alpha
ASMM10P044363	13999.6	10406.3	11363	12572.7	15807.2	6663.61	883.382	7561.29	13.6088	13.4683	13.1511	13.3437	13.4292	12.6843	10.9583	12.7156	P	P	P	P	P	P	P	P	protein_coding	NM_016710	CCDS41101.1	Hmgn5	RefSeq	1911	chrX	-	109004536	109013380		chrX:109004578-109006071	GAATGTTTATTTCAGGAGGGCAGTTTTGATTATATGTGTATGCACAAAGTTTTGCTGGAT	50887	Mm.298443	GO:0000785|GO:0003677|GO:0003682|GO:0005634|GO:0005654|GO:0005730|GO:0006351|GO:0006355|GO:0006357|GO:0006357|GO:0016568|GO:0031492|GO:0043231	high-mobility group nucleosome binding domain 5
ASMM10P055791	735.617	312.118	529.511	631.736	2403.17	1052.26	91.2732	1228.07	9.51057	8.54568	8.76488	9.02704	10.7206	10.0125	7.21801	10.0834	P	P	P	P	P	P	P	P	protein_coding	NM_019577	CCDS19742.1	Ccl24	RefSeq	1289	chr5	-	135569936	135573043		chr5:135570739-135570797	CTCTGTCCCTGAACTTGGACATAGGTATTGACGCTTTACCAGGCTGCTTTGGGGTTTGAC	56221	Mm.31505	GO:0001938|GO:0005125|GO:0005576|GO:0005615|GO:0006935|GO:0006954|GO:0006955|GO:0007010|GO:0008009|GO:0008360|GO:0030335|GO:0030838|GO:0032855|GO:0045766|GO:0048245|GO:0050729|GO:2000418	chemokine (C-C motif) ligand 24
ASMM10P006561	309.053	279.339	487.99	354.045	406.173	346.149	207.118	393.347	8.29815	8.39474	8.64607	8.22405	8.28769	8.41052	8.51744	8.45106	P	P	P	P	P	P	P	P	protein_coding	NM_001277309		Mea1	RefSeq	940	chr17	+	46680985	46683126		chr17:46681138+46681616	GGAAGTGAAGCCCCTGCCCGGATGGCAGCAGTAGTTCTAGGGGGAGACACCATGGGCCCT	17256	Mm.329083	GO:0005737|GO:0007275|GO:0007283|GO:0030154	male enhanced antigen 1
ASMM10P005702	48.9877	43.198	125.604	30.5995	106.545	37.9489	13.04	39.3228	5.70361	5.77185	6.78138	4.77788	6.3413	5.14092	4.25171	5.05178	P	P	P	P	P	P	A	P	protein_coding	NM_001170571	CCDS51548.1	Fam47e	RefSeq	1322	chr5	+	92571536	92591284		chr5:92574718+92585255	CGAGGACCTTAATCCTCAGAAGCCGAAGCGGGTAAAGATGAGGTACGGAGCCTGGTACCT	384198	Mm.76757	GO:0003674|GO:0005575|GO:0008150	family with sequence similarity 47, member E
ASMM10P013010	45148.8	38842.5	38984.8	41267.1	61291	44762.5	18312.6	51599.1	15.223	15.2293	14.9625	15.0872	15.3514	15.6055	15.3943	15.6584	P	P	P	P	P	P	P	P	protein_coding	NM_001033851	CCDS27759.1	Cpne8	RefSeq	718	chr15	-	90643322	90679388		chr15:90643377-90643713	AAGAGGAAAGGGGTTTCGTTTTCTCTCTCTCTTGCTTCGCTCTCTCTTGCTTCTTACACT	66871	Mm.290991	GO:0003674|GO:0005575|GO:0008150	copine VIII
ASMM10P004311	30.2785	31.615	25.5602	48.3075	38.5578	56.681	44.1394	49.5298	5.02643	5.32705	4.60278	5.43794	4.85292	5.74071	6.08156	5.39986	P	P	P	P	P	P	P	P	protein_coding	NM_001037178	CCDS17114.1	Nfatc2	RefSeq	2742	chr2	-	168518202	168601655		chr2:168571065-168601468	TGCGGACCGAGAACCTCTCCAATAATGTCACCTCGAACCAGCCTCGCCGAGGACAGCTGC	18019	Mm.116802	GO:0001816|GO:0003677|GO:0003700|GO:0005515|GO:0005634|GO:0005634|GO:0005667|GO:0005737|GO:0005737|GO:0005829|GO:0005829|GO:0005886|GO:0006351|GO:0006355|GO:0006355|GO:0006974|GO:0010628|GO:0015629|GO:0016477|GO:0030529|GO:0030890|GO:0042493|GO:0043565|GO:0044212|GO:0045893|GO:0045944|GO:0050853	nuclear factor of activated T cells, cytoplasmic, calcineurin dependent 2
ASMM10P007964	405.416	290.402	925.696	327.903	1732.99	1034.17	479.811	1146.79	8.68693	8.44587	9.56115	8.11251	10.248	9.98498	9.94451	9.99075	P	P	P	P	P	P	P	P	protein_coding	NM_026129	CCDS19634.1	Erp29	RefSeq	1258	chr5	-	121444752	121452474		chr5:121447232-121452190	ACTTTCTACAAGGTCATTCCCAAAAGCAAGTTCGTCTTGGTGAAGTTCGACACCCAGTAC	67397	Mm.154570	GO:0005783|GO:0005788|GO:0005790|GO:0009306|GO:0009986|GO:0009986|GO:0030133	endoplasmic reticulum protein 29
ASMM10P054823	110.228	91.192	128.823	144.696	121.863	125.975	85.1193	139.429	6.84519	6.79517	6.81361	6.95502	6.55187	6.93537	7.10622	6.9411	P	P	P	P	P	P	P	P	protein_coding	NM_177829	CCDS29293.1	Spink10	RefSeq	1135	chr18	+	62548910	62661388		chr18:62548918+62548979	TACCCGGAATCTATTTCCTGGAGCTGGTTCCTTGCGGCTCTTCCGTGGTGCTGGTACTCT	328971	Mm.312675	GO:0003674|GO:0004867|GO:0005575|GO:0005576|GO:0008150|GO:0010466|GO:0016020|GO:0016021|GO:0030414	serine peptidase inhibitor, Kazal type 10
ASMM10P043544	97.2529	76.0977	186.452	46.5232	172.221	86.5035	40.277	88.1606	6.66487	6.54494	7.31149	5.38075	7.06537	6.37255	5.93934	6.26126	P	P	P	P	P	M	P	P	protein_coding	NM_153168	CCDS23659.1	Lars2	RefSeq	3881	chr9	+	123366939	123462664		chr9:123459559+123459619	TGGCCCACTGTGGACTCACAGTTCCTTCAGAAACCTGACATGGTGCAGATGGCTGTTCTG	102436	Mm.276076	GO:0000166|GO:0002161|GO:0004812|GO:0004823|GO:0005524|GO:0005739|GO:0006412|GO:0006418|GO:0006429|GO:0016874	leucyl-tRNA synthetase, mitochondrial
ASMM10P024321	52.9126	24.1765	38.8559	42.2738	50.2309	19.9004	20.0532	29.7008	5.81941	4.9609	5.17368	5.24457	5.23869	4.16069	4.87745	4.61804	P	P	P	P	P	P	P	P	protein_coding	NM_008561	CCDS17127.1	Mc3r	RefSeq	2623	chr2	+	172248491	172251114		chr2:172250719+172250787	GTCTATCAAATGGTTATTTTAACATCATTTATAAGAGAGGCTGTCTTGGCTGTTGCTTCT	17201	Mm.57183	GO:0002027|GO:0004871|GO:0004930|GO:0004977|GO:0004980|GO:0004980|GO:0005515|GO:0005886|GO:0007165|GO:0007186|GO:0007186|GO:0007188|GO:0008217|GO:0016020|GO:0016021|GO:0017046|GO:0030819|GO:0042309|GO:0042923	melanocortin 3 receptor
ASMM10P008120	51.1185	21.7998	40.1423	61.1747	62.7053	43.386	27.0458	45.5971	5.76724	4.82298	5.21827	5.76061	5.56351	5.34566	5.32555	5.27632	P	A	P	P	P	P	P	P	protein_coding	NM_027025	CCDS38582.1	Adora3	RefSeq	927	chr3	+	105870906	105924042		chr3:105921992+105923921	CATAACTTTGGCAAGGATTTGAAGTTCTTTCCACGTGTCCTGACTCAAGGGAATGGCTTG	11542	Mm.235024	GO:0001609|GO:0001609|GO:0001609|GO:0001973|GO:0001973|GO:0002553|GO:0002553|GO:0002687|GO:0002687|GO:0004871|GO:0004930|GO:0005622|GO:0005886|GO:0005887|GO:0007165|GO:0007186|GO:0014061|GO:0014068|GO:0016020|GO:0016021|GO:0042734|GO:0043306|GO:0043306|GO:0050729|GO:0050729|GO:0050850|GO:0050850|GO:0070257|GO:0070257	adenosine A3 receptor
ASMM10P022333	37.8191	21.5609	39.9105	49.1162	51.5083	60.0935	32.5862	60.7429	5.33875	4.80848	5.20959	5.4611	5.27798	5.82504	5.61215	5.70164	P	A	P	P	P	P	P	P	protein_coding	NM_001012305	CCDS15701.1	Slc39a12	RefSeq	2701	chr2	+	14388397	14494977		chr2:14452083+14452143	CAAGACTGGATTTTAACAGTGACTGCTGGGATGTTCTTATATTTATCTTTGGTGGGGATG	277468	Mm.44662	GO:0003674|GO:0005575|GO:0008150|GO:0016020|GO:0016021|GO:0030001|GO:0046873|GO:0055085	solute carrier family 39 (zinc transporter), member 12
ASMM10P052009	90.3983	66.0236	138.261	82.4044	194.215	46.4366	5	56.5958	6.56527	6.34923	6.90371	6.17906	7.24307	5.44546	2.39813	5.59936	P	P	P	P	M	P	A	P	protein_coding	NM_001081680	CCDS36732.1	Zfp72	RefSeq	1629	chr13	-	74371425	74376566		chr13:74371443-74372827	GGGATTATGTATTGGTAAGAAACCTTGCAAATAGAAATAATGTTGCACAGCTTTTAACGG	238722	Mm.461254	GO:0003674|GO:0005575|GO:0008150|GO:0046872	zinc finger protein 72
ASMM10P037048	1257.35	1067.87	2190.78	1627.24	1538.38	2964.51	1596.38	3117.78	10.2646	10.2889	10.7622	10.4106	10.0978	11.5052	11.8854	11.433	P	P	P	P	P	P	P	P	protein_coding	NM_016811	CCDS24290.1	Dgka	RefSeq	2842	chr10	-	128720135	128744056		chr10:128720730-128720777	ACCACAAAAACCCTCCCCATGCAAATTGACGGGGAGCCCTGGATGCAGGCACCCTGTACA	13139	Mm.291235	GO:0000166|GO:0003951|GO:0004143|GO:0005509|GO:0005524|GO:0005543|GO:0005829|GO:0005886|GO:0007205|GO:0008152|GO:0016301|GO:0016310|GO:0016310|GO:0016740|GO:0035556|GO:0046872	diacylglycerol kinase, alpha
ASMM10P007119	68.833	22.3125	31.2466	74.9967	38.3675	9.73334	21.5915	13.7641	6.19019	4.85321	4.87975	6.05085	4.84636	3.03942	4.99361	3.42018	P	P	P	P	P	A	P	A	protein_coding	NM_010903	CCDS20134.1	Nfe2l3	RefSeq	2544	chr6	+	51432669	51458768		chr6:51456653+51457229	TTCCAACTACTTTCATCACAGCCTGAACATTCTCTGGAGGGCATCTCAGTGGAAGACATT	18025	Mm.42138	GO:0003677|GO:0003700|GO:0005634|GO:0006351|GO:0006355|GO:0043565	nuclear factor, erythroid derived 2, like 3
ASMM10P022497	171425	154030	173757	169090	213927	125422	37227.5	140933	17.1429	17.1507	17.2378	17.294	17.3088	17.1917	16.372	17.1507	P	P	P	P	P	P	P	P	protein_coding	NM_013721	CCDS15815.1	Rpl7a	RefSeq	864	chr2	+	26910806	26913311	ENSMUST00000143678	chr2:26913234+26913311	CAAAGGCTAAAGAACTCGCCACTAAATTGGGTTAAATGTACACTAAATTTTCTGTACCTA	27176	Mm.398371	GO:0016020|GO:0022625|GO:0042788	ribosomal protein L7A
ASMM10P025481	676.263	533.133	870.33	857.297	1426.69	598.459	109.786	634.358	9.39892	9.30663	9.47604	9.48819	9.98995	9.1891	7.51101	9.13657	P	P	P	P	P	P	P	P	protein_coding	NM_011828	CCDS17883.1	Hs2st1	RefSeq	4811	chr3	-	144431106	144570216		chr3:144431172-144434560	CCATCAGGGAACTTACCAGAGTATTTTGATGTTGTATTTGCATAGATGGATATGAAATAG	23908	Mm.12863	GO:0004394|GO:0005794|GO:0008146|GO:0015014|GO:0016020|GO:0016021|GO:0016740|GO:0030202|GO:0060676	heparan sulfate 2-O-sulfotransferase 1
ASMM10P010995	101.4	112.886	112.886	128.87	167.948	83.6673	27.1119	108.266	6.72145	7.0956	6.64183	6.79474	7.02772	6.32201	5.32899	6.56644	P	P	P	P	P	P	P	P	protein_coding	NM_025956	CCDS26996.1	1700011H14Rik	RefSeq	1167	chr14	-	49226358	49245428		chr14:49226372-49226591	ATGAATAGCCTTGTCATGTATGCCTTAAGTCTATGCCTTAAAACTAAGAGGCTGAAACAG	67082	Mm.87439	GO:0003674|GO:0005575|GO:0008150	RIKEN cDNA 1700011H14 gene
ASMM10P026792	6082.18	5364.93	7413.09	7853.22	6376.59	2828.88	762.266	3171.78	12.4479	12.5361	12.527	12.6659	12.1139	11.4382	10.7216	11.4542	P	P	P	P	P	P	P	P	protein_coding	NM_177327	CCDS38697.1	Wwp1	RefSeq	6458	chr4	-	19608299	19709004	NM_001276292, NR_074089, NR_074090	chr4:19608639-19609672	GTCTATAGTATGTTGGCCTCCTTTTTCCTCTCAAATAATCAGCCTTCTACTTTGATGTCT	107568	Mm.78312	GO:0004842|GO:0004842|GO:0005515|GO:0005634|GO:0005737|GO:0005886|GO:0016020|GO:0016567|GO:0016567|GO:0016874|GO:0030217|GO:0030324|GO:0042787|GO:0043161|GO:0045892	WW domain containing E3 ubiquitin protein ligase 1
ASMM10P009596	84.2598	63.8021	107.099	110.072	71.022	80.6485	121.546	93.2677	6.46874	6.30265	6.56539	6.57267	5.74995	6.2666	7.67254	6.34805	P	P	P	P	P	P	P	P	protein_coding	NM_183022	CCDS15073.1	Asic4	RefSeq	2650	chr1	+	75450509	75474340		chr1:75470313+75472283	CCAAATATCTACATTGAATGTGCCGACCACACACTGGACTCCCTTGGTGGGGGCTCCGAG	241118	Mm.110790	GO:0005272|GO:0006810|GO:0006811|GO:0006814|GO:0016020|GO:0016021	acid-sensing (proton-gated) ion channel family member 4
ASMM10P039151	43.2014	31.4947	48.1313	48.5827	32.1221	40.568	37.6292	47.693	5.52793	5.32204	5.46867	5.44534	4.59501	5.24001	5.83512	5.34469	P	P	P	P	P	P	P	P	protein_coding	NM_001007582	CCDS22156.1	AY761184	RefSeq	500	chr8	-	21702523	21703647	NM_007844	chr8:21702545-21702806	TTTTGGTCCTCACAATCCCATTGTGCTTAGCCTCAATTGCAATTCCTTCTCTCATAAACT	382000	Mm.14269	GO:0003674|GO:0005575|GO:0006952|GO:0008150	cDNA sequence AY761184
ASMM10P033700	22.43	26.7297	27.7238	39.9561	32.1778	101.638	24.9849	126.725	4.60347	5.09433	4.71419	5.15974	4.59731	6.61248	5.21034	6.80005	P	P	P	P	P	M	P	P	protein_coding	NM_001255997		Cacna1c	RefSeq	8284	chr6	-	118592295	119196409	NM_001255998, NM_001255999, NM_009781	chr6:119196106-119196409	AGTTCAAGGGCAAGGTGGTACATGAAGCTCAACTCAACTGTTTCTACATTTCTCCTGGAG	12288	Mm.436656	GO:0002095|GO:0005216|GO:0005244|GO:0005245|GO:0005245|GO:0005245|GO:0005245|GO:0005262|GO:0005515|GO:0005516|GO:0005634|GO:0005737|GO:0005886|GO:0005886|GO:0005891|GO:0005891|GO:0006810|GO:0006811|GO:0006816|GO:0006816|GO:0006816|GO:0006874|GO:0006939|GO:0007204|GO:0007268|GO:0007628|GO:0008217|GO:0008331|GO:0008542|GO:0014069|GO:0016020|GO:0016020|GO:0016021|GO:0017156|GO:0019229|GO:0019899|GO:…	calcium channel, voltage-dependent, L type, alpha 1C subunit
ASMM10P002768	52.5427	38.4183	44.0783	51.9654	212.502	67.3077	28.8432	82.3021	5.80663	5.60246	5.34744	5.54061	7.3688	5.9921	5.42012	6.15173	P	P	P	P	P	P	P	P	protein_coding	NM_144905	CCDS18261.1	6330416G13Rik	RefSeq	3630	chr4	+	63560359	63586353		chr4:63560406+63560911	AGATAGGCTGAGCATCCCAGCCTTGTGCAGCTGTGCCTGTTGAAATCTGGAGAGAAACAG	230279	Mm.41523	GO:0003674|GO:0005575|GO:0008150|GO:0016020|GO:0016021	RIKEN cDNA 6330416G13 gene
ASMM10P007584	126.852	134.204	202.795	181.075	396.656	268.202	182.23	298.742	7.04746	7.34194	7.42727	7.25797	8.25386	8.03146	8.32219	8.04428	P	P	P	P	P	P	P	P	protein_coding	NM_019867	CCDS48306.1	Ngef	RefSeq	2764	chr1	-	87476828	87510362		chr1:87509338-87510092	TGCCGGGCAGCGAGTCATCCTCCACCCCTGGAAATGGAACCACACCCGAGGAGTGCCCAG	53972	Mm.435439	GO:0005085|GO:0005089|GO:0005515|GO:0005737|GO:0005886|GO:0007275|GO:0007399|GO:0009987|GO:0016020|GO:0030154|GO:0035023|GO:0042995|GO:0043087|GO:0043087|GO:0046875|GO:0046875|GO:0048013|GO:0048013|GO:0061002|GO:0061002	neuronal guanine nucleotide exchange factor
ASMM10P005020	174.456	153.508	328.017	202.976	247.522	208.53	113.724	252.164	7.49765	7.52857	8.08885	7.42614	7.58787	7.66265	7.56309	7.80318	P	P	P	P	P	P	P	P	protein_coding	NM_001144993		2810459M11Rik	RefSeq	3345	chr1	+	86045862	86055456		chr1:86046577+86048590	GGACGACCAGAAGGTGCCTGGGAAAGACCTGCCCGCACTGGCCTACTGACTTGCTTCTCC	72792	Mm.54981	GO:0005515|GO:0005575|GO:0008150	RIKEN cDNA 2810459M11 gene
ASMM10P012339	261.834	217.138	1387.58	165.514	1486.06	865.608	688.382	957.149	8.07464	8.04044	10.117	7.13918	10.0489	9.73421	10.5513	9.72535	P	P	P	P	P	P	P	P	protein_coding	NM_080556	CCDS27345.1	Tm9sf2	RefSeq	3062	chr14	+	122107081	122159603		chr14:122141243+122141310	CATGGATATAAGCAACAAGGCTTCAGGAGAGATCAAAATTGCCTATACTTATTCTATTAG	68059	Mm.275191	GO:0003674|GO:0005768|GO:0008150|GO:0016020|GO:0016021	transmembrane 9 superfamily member 2
ASMM10P002131	1923.92	1698.07	2357.52	1678.9	2731.51	1892.14	811.054	2203.46	10.8641	10.9354	10.8582	10.4628	10.9004	10.8466	10.8191	10.9253	P	P	P	P	P	P	P	P	protein_coding	NM_025889		Tmem134	RefSeq	1472	chr19	+	4125959	4132307		chr19:4127841+4131228	TTGGGGCTAGGTGTCTCCAGTGCCATCTTCTTTGTGCCGGGCATCCTGCTGTTAGTCCCA	66990	Mm.276255	GO:0003674|GO:0005575|GO:0008150|GO:0016020|GO:0016021	transmembrane protein 134
ASMM10P007710	25.1208	18.0338	46.1068	33.2048	220.083	233.054	181.425	285.331	4.7668	4.56237	5.40899	4.89326	7.4179	7.83326	8.31439	7.98314	P	A	P	P	P	P	P	P	protein_coding	NM_022313	CCDS48856.1	Eral1	RefSeq	2055	chr11	-	78073375	78080383		chr11:78074311-78074477	TGTGCAGCAGAAGACAGTGATATGGGAGGAAGGACCAAGTGGAGAGCTAGTGATCCAACA	57837	Mm.21096	GO:0000028|GO:0000166|GO:0003723|GO:0005525|GO:0005622|GO:0005739|GO:0005743|GO:0005759|GO:0016020|GO:0019843|GO:0042254|GO:0043024	Era (G-protein)-like 1 (E. coli)
ASMM10P008819	53.1252	45.2951	79.1617	68.5976	81.6476	85.2674	61.5735	104.539	5.82589	5.8358	6.14724	5.91611	5.95079	6.35018	6.5961	6.51592	P	P	P	P	P	P	P	P	protein_coding	NM_144814		Rcor3	RefSeq	1624	chr1	-	192100461	192137787		chr1:192101133-192116268	AATGGAAGGTGGAATTGAAGAGTTCAAACCGCCTGAGGCACAGACCCCACAGGCTCCTCG	214742	Mm.207457	GO:0003674|GO:0003677|GO:0003682|GO:0005634|GO:0006351|GO:0006355|GO:0008150	REST corepressor 3
ASMM10P055364	175.299	148.24	296.709	399.026	144.62	399.578	309.47	460.872	7.5058	7.48291	7.9541	8.39366	6.80672	8.62051	9.20712	8.68248	P	P	P	P	P	P	P	P	protein_coding	NM_025517	CCDS17786.1	Rtca	RefSeq	1576	chr3	-	116488963	116508175		chr3:116508111-116508169	GGAATTCGTTTCCACAGCAACAGTTTCCCGGGAGGCGCGGGTTCTTTCTCCTTCCGGCGA	66368	Mm.251228	GO:0000166|GO:0003674|GO:0003824|GO:0003963|GO:0005524|GO:0005634|GO:0006396|GO:0016874	RNA 3'-terminal phosphate cyclase
ASMM10P053473	2178.91	2601.97	4741.17	3440.96	2268.65	5285.06	3444.7	6295.37	11.0447	11.5331	11.8763	11.5035	10.6472	12.3302	13.0935	12.4499	P	P	P	P	P	P	P	P	protein_coding	NM_178709	CCDS23136.1	Rnf214	RefSeq	3782	chr9	-	45863690	45906877		chr9:45906385-45906443	AGTGGGAGGTGCCGCGCGCGGGCCAGCGCTCGACCCCTCCCCCAGGCTTGGCCGCCCCCT	235315	Mm.220945	GO:0003674|GO:0005575|GO:0008150|GO:0008270|GO:0046872	ring finger protein 214
ASMM10P018089	485.622	969.883	536.702	738.884	634.785	372.706	119.427	417.999	8.93109	10.155	8.78285	9.26139	8.89946	8.51917	7.64133	8.5416	P	P	P	P	P	P	P	P	protein_coding	NM_030683		Slc14a2	RefSeq	2054	chr18	-	78183240	78596950	NM_001110274	chr18:78183255-78183460	AGATCTTTATAACTGCCCGTTGTAGCATTAAAGGAAGCTGGTGTGCCCTTGCTGGAATTG	27411	Mm.44158	GO:0005886|GO:0015204|GO:0015204|GO:0015840|GO:0016020|GO:0016021|GO:0071918	solute carrier family 14 (urea transporter), member 2
ASMM10P002631	91964.2	71876.8	78083.4	101595	109053	59700.4	36112.8	68400	16.2163	16.0365	16.0365	16.3802	16.1597	16.0521	16.3323	16.0936	P	P	P	P	P	P	P	P	protein_coding	NM_011292	CCDS39097.1	Rpl9	RefSeq	737	chr5	-	65388363	65391431		chr5:65388407-65388561	AGGCTGACGAGTGAGGAGGCCTCAGTTCCTGGCCCCAGAAACGAGATCCTGACCACATGA	20005	Mm.300271	GO:0003735|GO:0005622|GO:0005730|GO:0005737|GO:0005840|GO:0006412|GO:0019843|GO:0022625|GO:0022625|GO:0030529	ribosomal protein L9
ASMM10P031060	54.1619	50.9181	91.7456	45.4164	214.084	151.07	35.0214	155.868	5.85441	5.99644	6.34873	5.34601	7.3785	7.20232	5.71836	7.10525	P	P	P	P	P	P	P	P	protein_coding	NM_029929	CCDS19666.1	Vps33a	RefSeq	4114	chr5	-	123528759	123573015		chr5:123528849-123531221	TCTGCTCTGTTCTCCGTTGTACATAGAAGGTAGCTACAAGGACACAGTGGCATGTCTTTA	77573	Mm.41372	GO:0005764|GO:0005765|GO:0005768|GO:0005769|GO:0005770|GO:0006810|GO:0006904|GO:0015031|GO:0016020|GO:0016192|GO:0030220|GO:0030897|GO:0031410|GO:0032400|GO:0032403|GO:0032418|GO:0043473|GO:0048070|GO:0048471	vacuolar protein sorting 33A (yeast)
ASMM10P042270	21894.2	20088.3	19244.4	25789.2	28151.5	18485.1	3671.09	20850.3	14.2065	14.3338	13.921	14.3925	14.277	14.2154	13.1928	14.2352	P	P	P	P	P	P	P	P	protein_coding	NM_024222	CCDS23599.1	Stt3b	RefSeq	4236	chr9	-	115242581	115310421		chr9:115242619-115244045	GTAGATACTCTGATTTATAGAATTCATTCTTGATCCAGATGATGGTTCTTTCACAGACCA	68292	Mm.296158	GO:0004576|GO:0004579|GO:0005783|GO:0006486|GO:0006516|GO:0006986|GO:0016020|GO:0016021|GO:0016740|GO:0018279|GO:0030433|GO:0043686|GO:0043687	STT3, subunit of the oligosaccharyltransferase complex, homolog B (S. cerevisiae)
ASMM10P017210	50.7587	60.6184	55.9522	76.1418	58.4513	104.287	32.6821	108.846	5.75417	6.23706	5.67543	6.06933	5.46015	6.64867	5.61518	6.57435	P	P	P	P	P	P	P	P	protein_coding	NM_001005485	CCDS28755.1	Olfr111	RefSeq	1041	chr17	+	37529956	37530997		chr17:37530906+37530997	CACCTGTTTTCTCTTCTGATATGTAACATCTCTTATGTGTGGTCAATGATCTTACATTAG	545205	Mm.383371	GO:0004871|GO:0004930|GO:0004984|GO:0005886|GO:0007165|GO:0007186|GO:0007608|GO:0016020|GO:0016021|GO:0050896	olfactory receptor 111
ASMM10P055100	2619.98	1970.85	2250.3	2280.49	3103.03	1087.13	433.933	1239.15	11.2864	11.1461	10.792	10.9061	11.0677	10.0574	9.76823	10.0986	P	P	P	P	P	P	P	P	protein_coding	NM_020593	CCDS16485.1	Fbxo3	RefSeq	1404	chr2	+	104027798	104055127		chr2:104055002+104055062	TTCAGGGTGTCTATAGCTCGATTGGTAAGTTAATTTTTTTTCCTAGTGCTGGATATATGA	57443	Mm.143768	GO:0005634	F-box protein 3
ASMM10P017050	38.3216	26.5963	49.3548	47.1345	44.6433	67.0522	63.9197	73.0277	5.35565	5.08763	5.501	5.39963	5.06879	5.98487	6.65542	5.97662	P	P	P	P	P	P	P	P	protein_coding	NM_011306		Rxrb	RefSeq	2621	chr17	+	34031811	34038403	NM_001205214	chr17:34032039+34032195	GCCGCGGGGCAGTGTGGGCCGGTGGGGGTGAGAAAAGAGATGCATTGTGGGGTCGCGTCC	20182	Mm.1243	GO:0001701|GO:0001893|GO:0003677|GO:0003700|GO:0003707|GO:0004879|GO:0004886|GO:0004886|GO:0005515|GO:0005634|GO:0006351|GO:0006355|GO:0006357|GO:0006366|GO:0008270|GO:0030375|GO:0031641|GO:0042809|GO:0042974|GO:0043401|GO:0043565|GO:0044212|GO:0045944|GO:0046872|GO:0046966|GO:0046982|GO:0048384|GO:0055012|GO:0055012|GO:0060038|GO:0071300	retinoid X receptor beta
ASMM10P001319	2875.93	1742.95	2563.97	1923.25	2203.06	2202.83	497.784	2476.4	11.4106	10.9737	10.9805	10.6574	10.6031	11.0633	10.0082	11.0842	P	P	P	P	P	P	P	P	protein_coding	NM_145954	CCDS21231.1	Aldh16a1	RefSeq	2586	chr7	-	45141839	45154538	ENSMUST00000126618	chr7:45142083-45142779	TCAGGATGTCCAAGCCCTGTGGTACTTCGGCTCGGCCCAGGGCTCCCAGTTTGTGGAATG	69748	Mm.82139	GO:0005575|GO:0008152|GO:0016491|GO:0016620|GO:0055114	aldehyde dehydrogenase 16 family, member A1
ASMM10P054310	50689	54633.6	64732.3	55184.4	77282	53193.7	47750.1	61818.9	15.3773	15.686	15.739	15.5315	15.6606	15.8569	16.5906	15.9161	P	P	P	P	P	P	P	P	protein_coding	NM_001177888	CCDS48886.1	Cacna1g	RefSeq	8148	chr11	-	94408390	94474198	NM_001112813, NM_001177890, NM_009783	chr11:94474078-94474136	CCTCCTCCCCTCCCCCTCCCCCCGCCGTCTCTGGCGTGGAGCCGGGACGATGCTGACCCC	12291	Mm.29585	GO:0001508|GO:0002027|GO:0005244|GO:0005245|GO:0005262|GO:0005515|GO:0005886|GO:0005886|GO:0006810|GO:0006811|GO:0006816|GO:0007204|GO:0007268|GO:0008332|GO:0008332|GO:0010045|GO:0014824|GO:0016020|GO:0016021|GO:0030425|GO:0034765|GO:0042391|GO:0043025|GO:0044297|GO:0045956|GO:0048471|GO:0051924|GO:0060371|GO:0060402|GO:0070509|GO:0070588|GO:0070588|GO:0097110	calcium channel, voltage-dependent, T type, alpha 1G subunit
ASMM10P007756	55.4671	50.7656	80.2533	56.3523	104.089	113.68	43.6043	130.012	5.89264	5.99185	6.16529	5.64658	6.30621	6.77775	6.06137	6.83713	P	P	P	P	P	P	P	P	protein_coding	NM_023363	CCDS39922.1	Zfp788	RefSeq	3833	chr7	+	41633530	41651532		chr7:41643436+41647482	TTGCTGTCGAGTGCTTTAGGATTTAGTTGTCTTTGAGGATGTGGCTGTGAACTTCACCGA	67607	Mm.384626	GO:0003674|GO:0005575|GO:0008150|GO:0046872	zinc finger protein 788
ASMM10P039481	653.561	649.37	732.447	303.967	1086.64	731.875	338.58	834.71	9.35415	9.58113	9.23271	8.0066	9.62233	9.484	9.35316	9.52677	P	P	P	P	P	P	P	P	protein_coding	NM_023217	CCDS22377.1	Pgpep1	RefSeq	4882	chr8	-	70646435	70659738		chr8:70646741-70650785	TTATAAAAAGAGGTTTCACTAATGCTGGTTGGCACCAGGCTCTTTTCCCTCAAAGCCTGG	66522	Mm.154906	GO:0005737|GO:0005829|GO:0006508|GO:0006508|GO:0008233|GO:0008234|GO:0016787	pyroglutamyl-peptidase I
ASMM10P015563	59566.1	46551.3	52768.3	51056.7	40734.4	25218.4	6878.87	29092.8	15.6164	15.4782	15.4239	15.4089	14.7665	14.7	14.0719	14.7553	P	P	P	P	P	P	P	P	protein_coding	NM_153151	CCDS28398.1	Acat3	RefSeq	1991	chr17	-	12923958	12940396		chr17:12924255-12924725	TTGTTGTCTCGTGGTTTCCCATGGACCAAATCAAGACCAATCCTATAAAGGTGAAAACTG	224530	Mm.490312	GO:0005739|GO:0016740	acetyl-Coenzyme A acetyltransferase 3
ASMM10P021909	88.9564	65.9309	79.8785	98.0503	132.925	90.4404	57.5886	95.5651	6.54345	6.34719	6.15956	6.41607	6.68248	6.43891	6.49719	6.38352	P	P	P	P	P	P	P	P	protein_coding	NM_001130174	CCDS48375.1	Tnnt2	RefSeq	1232	chr1	+	135836333	135852268	NM_001130175, NM_001130177, NM_001130178, NM_001130180, NM_011619	chr1:135836385+135836446	AGCCAGTCCCTGCTGAGGCTGAACAGATACCTCAAGACCTGTGTGCAGTCCCTGTTCAGA	21956	Mm.247470	GO:0003779|GO:0005200|GO:0005523|GO:0005737|GO:0005861|GO:0005861|GO:0005865|GO:0006200|GO:0006936|GO:0006936|GO:0006937|GO:0007507|GO:0008016|GO:0008016|GO:0016887|GO:0030016|GO:0030016|GO:0030017|GO:0030049|GO:0030172|GO:0030674|GO:0031013|GO:0032780|GO:0032781|GO:0032972|GO:0045214|GO:0051291|GO:0051592|GO:0051764|GO:0055009|GO:0055010|GO:0055010|GO:0060048	troponin T2, cardiac
ASMM10P018710	24.3957	23.4094	35.7807	29.9225	37.5108	33.6853	38.5066	43.8303	4.72607	4.91817	5.05932	4.74423	4.81067	4.95748	5.87147	5.21326	P	P	P	P	P	P	P	P	protein_coding	NM_178604		Txnl4a	RefSeq	1795	chr18	+	80206845	80212732	ENSMUST00000125352	chr18:80207001+80207061	CCCTGTATGGGCTTTGGGCCCGGGGCGAGCAGTGGAGGTTTGGGGTGCGGTGGCCTGCAG	27366	Mm.172411	GO:0003674|GO:0005634|GO:0005682|GO:0005682|GO:0005737|GO:0008150	thioredoxin-like 4A
ASMM10P011972	25.7146	25.935	37.8297	40.5915	28.4474	32.236	13.3522	37.6822	4.79941	5.05419	5.13862	5.18338	4.42257	4.89226	4.28534	4.98964	P	P	P	P	P	P	A	P	protein_coding	NM_080729	CCDS36926.1	Il25	RefSeq	1064	chr14	+	54932694	54935836		chr14:54933070+54933225	AGCAAAGAGCAAGAACCCCCGGAGGAGTGGCTGAAGTGGAGCTCTGCATCTGTGTCCCCC	140806	Mm.90154	GO:0002437|GO:0005125|GO:0006954|GO:0006954|GO:0006954|GO:0009620|GO:0009624|GO:0030222|GO:0030380|GO:0045944	interleukin 25
ASMM10P012796	86.9681	151.823	253.559	21.8145	1759.97	517.294	64.4375	578.055	6.50856	7.516	7.73685	4.28718	10.2766	8.98508	6.66991	9.00605	P	P	P	P	P	P	P	P	protein_coding	NM_001143686	CCDS49662.1	Apol11b	RefSeq	2057	chr15	-	77633950	77643286		chr15:77634091-77635649	CTGGTTCCATGGTAGTGATGTTTTATTGACTATAGTATAGAGTTCATTGCTTGTGCTAAA	328563	Mm.17957	GO:0003674|GO:0005575|GO:0008150	apolipoprotein L 11b
ASMM10P039948	209.528	154.874	160.199	180.186	757.516	402.583	79.6222	457.317	7.75795	7.54289	7.10525	7.25252	9.1293	8.63273	7.00264	8.66985	P	P	P	P	P	P	P	P	protein_coding	NM_011404	CCDS22730.1	Slc7a5	RefSeq	3513	chr8	-	121881145	121907686		chr8:121881249-121883095	GTGGTTATAATGTCTTTTACTATTGTATTAATGGCTAGCCTGTTACATTAGACTGGGGGG	20539	Mm.27943	GO:0003333|GO:0003333|GO:0005737|GO:0005886|GO:0006810|GO:0006865|GO:0007275|GO:0007399|GO:0015171|GO:0015179|GO:0015807|GO:0016020|GO:0016021|GO:0030154	solute carrier family 7 (cationic amino acid transporter, y+ system), member 5
ASMM10P046428	3236.31	2612.99	3000.59	2660.5	4459.1	2484.81	621.709	2850.27	11.5823	11.5387	11.2206	11.1301	11.6076	11.2502	10.3698	11.3013	P	P	P	P	P	P	P	P	protein_coding	NM_001111279	CCDS48296.1	Wdfy1	RefSeq	4566	chr1	-	79702261	79761769		chr1:79702341-79705570	GAGACGCTGCAAATTTTTGTTCTTTCTACTTGTGGGTTCCATTTTTGTGGGCTTTTTTAT	69368	Mm.293273	GO:0005545|GO:0005634|GO:0005769|GO:0005829|GO:0008150|GO:0046872	WD repeat and FYVE domain containing 1
ASMM10P023272	888.537	621.713	517.673	601.648	658.966	601.866	185.683	687.241	9.78193	9.52485	8.72666	8.95794	8.95109	9.19797	8.34856	9.24713	P	P	P	P	P	P	P	P	protein_coding	NM_183112	CCDS16445.1	1700029I15Rik	RefSeq	420	chr2	+	92382917	92383603		chr2:92383543+92383603	ACTATTACTATGATGTGAACCTGTGATGGGAACCCCGCATAAAGCTATTCTGGGCAGCAA	75641	Mm.330409	GO:0003674|GO:0005575|GO:0005576|GO:0008150	RIKEN cDNA 1700029I15 gene
ASMM10P028245	61.6939	59.4904	83.5553	997.102	3003.16	1023.72	59.3598	1148.3	6.03523	6.21271	6.21887	9.70945	11.0325	9.97249	6.54245	9.99258	P	P	P	P	P	P	P	P	protein_coding	NM_145078		2610305D13Rik	RefSeq	2576	chr4	-	147611935	147642508		chr4:147611960-147614048	TGACCCCCTTTTGTTCTAGTCAACAACTCCTTCACTAATGTATTGTAAATAAAGCTGAAT	112422	Mm.327194	GO:0003674|GO:0005575|GO:0008150|GO:0046872	RIKEN cDNA 2610305D13 gene
ASMM10P009460	34.9725	34.3971	28.9165	45.3147	31.4022	48.8528	29.425	52.463	5.23251	5.44415	4.76856	5.34313	4.56418	5.52076	5.44926	5.48796	P	P	P	P	P	P	P	P	protein_coding	NM_177762	CCDS20317.1	Aak1	RefSeq	19120	chr6	+	86849516	87003227		chr6:86956577+86963992	GACTCAGCAGCAGATTCAAGCCCCAGTGAGACAACAGCCAAAAGTTCAGACCACTCCACC	269774	Mm.221038	GO:0000166|GO:0004672|GO:0004674|GO:0005112|GO:0005524|GO:0005886|GO:0005905|GO:0006468|GO:0006897|GO:0016020|GO:0016301|GO:0016310|GO:0016740|GO:0016772|GO:0032880|GO:0035612|GO:0045747|GO:0050821|GO:2000369	AP2 associated kinase 1
ASMM10P007228	81.6978	98.8853	193.889	75.0974	372.725	229.124	216.188	273.576	6.42558	6.90515	7.36379	6.05253	8.16761	7.80559	8.59333	7.91617	P	P	P	P	P	P	P	P	protein_coding	NM_011733	CCDS20605.1	Ybx3	RefSeq	1655	chr6	-	131364857	131388450		chr6:131370365-131379357	TCCCCGTAATGCTGGTGAGATTGGGGAGATGAAGGATGGAGTCCCCGAGGGAACACAGCT	56449	Mm.458000	GO:0000122|GO:0001701|GO:0003676|GO:0003677|GO:0003697|GO:0003697|GO:0003723|GO:0003730|GO:0005515|GO:0005634|GO:0005634|GO:0005737|GO:0005737|GO:0005844|GO:0005921|GO:0006351|GO:0006355|GO:0007283|GO:0008584|GO:0009566|GO:0030529|GO:0043066|GO:0046622|GO:0048642|GO:0060547|GO:0071356|GO:0071474|GO:1902219	Y box protein 3
ASMM10P009683	73.0752	58.0962	77.2695	70.3588	90.5259	83.6311	39.0006	80.3376	6.27232	6.18018	6.11165	5.95364	6.09694	6.32098	5.89169	6.11427	P	P	P	P	P	P	P	P	protein_coding	NM_198618	CCDS18665.1	Dlgap3	RefSeq	3845	chr4	+	127169270	127237022		chr4:127169370+127193074	ACCGGGCCAGGAGCCAGTGGTCCTGCGCCTGCTGAAGTTAGGATTCTGCCTGGTGGTGGG	242667	Mm.331885	GO:0001540|GO:0005886|GO:0006461|GO:0007267|GO:0016020|GO:0017146|GO:0019904|GO:0030054|GO:0030165|GO:0032947|GO:0043025|GO:0043197|GO:0045202|GO:0045211|GO:0097110	discs, large (Drosophila) homolog-associated protein 3
ASMM10P034745	114.61	97.7354	122.161	98.8063	186.27	115.451	51.8817	104.924	6.89955	6.89053	6.74265	6.42699	7.18142	6.80155	6.33111	6.52135	P	P	P	P	P	P	P	P	protein_coding	NM_001164187		Nagk	RefSeq	1321	chr6	+	83795157	83802556		chr6:83795314+83795374	CGGGAGCGGCGGGTCAGGGGGCGGCGGCCCACACCATGCCCGGTGCCTTTGTGCTCCACG	56174	Mm.190650	GO:0000166|GO:0005524|GO:0005575|GO:0006044|GO:0009384|GO:0016301|GO:0016310|GO:0016740|GO:0019262|GO:0045127|GO:0045127|GO:0046835	N-acetylglucosamine kinase
ASMM10P013737	136.426	112.71	181.94	140.165	201.02	161.495	109.602	164.306	7.14662	7.09347	7.28046	6.90895	7.29597	7.29766	7.50838	7.18217	P	P	P	P	P	P	P	P	protein_coding	NM_025503	CCDS37152.1	1700029P11Rik	RefSeq	1034	chr15	+	81980539	81981563		chr15:81981496+81981563	CTGGATTTTCAGATTGCCTGCCCCGCTATGTTTCTTTTAAACTATAATAAAATGGTTCTT	66346	Mm.54292	GO:0003674|GO:0005739|GO:0008150	RIKEN cDNA 1700029P11 gene
ASMM10P006506	42.5653	34.6967	76.9375	44.8389	143.487	84.5924	61.8866	99.876	5.50365	5.4546	6.10565	5.32724	6.79304	6.33865	6.60402	6.44966	P	P	P	P	P	P	P	P	protein_coding	NM_011373	CCDS15921.1	St6galnac4	RefSeq	3994	chr2	+	32587077	32599696	NM_001276425	chr2:32594407+32595693	GCAAGAACCGGAGACAATCAGGCTCCTTTCTCAGCACCGGTTGGTTCACCATGATTCTGG	20448	Mm.27446	GO:0005634|GO:0005794|GO:0006486|GO:0008373|GO:0016020|GO:0016021|GO:0016740|GO:0016757|GO:0030173|GO:0047290	ST6 (alpha-N-acetyl-neuraminyl-2,3-beta-galactosyl-1,3)-N-acetylgalactosaminide alpha-2,6-sialyltransferase 4
ASMM10P055742	83.0537	75.7178	122.696	66.4477	137.005	52.5008	22.8153	62.7659	6.4495	6.53825	6.75004	5.87247	6.72527	5.62695	5.07879	5.74794	P	P	P	P	P	P	P	P	protein_coding	NM_028211	CCDS19576.1	2210016L21Rik	RefSeq	1350	chr5	+	114942201	114948540		chr5:114947757+114947820	ATACACTGCCCTGCCAAGGCAGAGGAGAAGAAGAAGTTGAAAAAGAAAGCCAAGAAGAAG	72357	Mm.292672	GO:0003674|GO:0005575|GO:0008150	RIKEN cDNA 2210016L21 gene
ASMM10P043374	20000.8	17145.5	20709.2	21895.5	12628.1	7338.43	2114.06	8051.31	14.0852	14.121	14.0287	14.1521	13.0929	12.83	12.3302	12.816	P	P	P	P	P	P	P	P	protein_coding	NM_025407	CCDS23540.1	Uqcrc1	RefSeq	1665	chr9	+	108936647	108949641		chr9:108948954+108949014	TGCTGCGTGACATTTGCTCCAAGTACTTTTATGACCAATGTCCAGCAGTGGCTGGCTATG	22273	Mm.335460	GO:0003824|GO:0005515|GO:0005739|GO:0005739|GO:0005743|GO:0005750|GO:0006122|GO:0006810|GO:0016020|GO:0032403|GO:0046872|GO:0055114|GO:0070469	ubiquinol-cytochrome c reductase core protein 1
ASMM10P054867	41690.2	35935	48232	45096.1	40040	48654.1	45811	56688	15.1076	15.1131	15.2838	15.223	14.7501	15.7224	16.5529	15.7772	P	P	P	P	P	P	P	P	protein_coding	NM_008583	CCDS29502.1	Men1	RefSeq	2980	chr19	+	6335038	6340894	NM_001168490	chr19:6335420+6335480	CTCCCTCCCTCGGCTCGCCCGCAGGCCACCGCCCGCCGCCATGGGGCTGAAGGCCGCCCA	17283	Mm.12917	GO:0000122|GO:0000122|GO:0000165|GO:0000400|GO:0000403|GO:0000785|GO:0001503|GO:0001776|GO:0001933|GO:0002051|GO:0002076|GO:0002076|GO:0003677|GO:0003682|GO:0003690|GO:0005515|GO:0005634|GO:0005634|GO:0005737|GO:0005737|GO:0005829|GO:0006338|GO:0006338|GO:0006351|GO:0006355|GO:0006974|GO:0007050|GO:0008285|GO:0008285|GO:0008285|GO:0008285|GO:0009411|GO:0009790|GO:0010332|GO:0016363|GO:0016568|GO:…	multiple endocrine neoplasia 1
ASMM10P019151	308.365	208.571	409.893	397.954	256.467	522.858	250.586	553.404	8.29495	7.97779	8.40028	8.39148	7.63791	8.99812	8.84503	8.93698	P	P	P	P	P	P	P	P	protein_coding	NM_024204	CCDS37963.1	Ankrd22	RefSeq	1754	chr19	-	34122548	34166041		chr19:34149229-34149407	CACCTGAGAATTGTCTCCTTCCTTTTAAGGAGAAATGCTGATGTCAACCTCAAAAACTTG	52024	Mm.183030	GO:0003674|GO:0005575|GO:0008150	ankyrin repeat domain 22
ASMM10P034219	23.207	16.908	23.8933	20.9818	60.1805	31.2485	16.8172	29.792	4.65546	4.48233	4.50636	4.22745	5.50475	4.84486	4.61666	4.62351	P	A	P	P	P	P	A	P	protein_coding	NM_001024698	CCDS19974.1	Cpa2	RefSeq	1354	chr6	+	30541641	30564473		chr6:30564413+30564473	CACCCCTACTAGGGACATACAGAACAGATGAACACTATTAAAATCTCTGTGGTATAAGCA	232680	Mm.268855	GO:0004180|GO:0004181|GO:0005576|GO:0006508|GO:0008233|GO:0008237|GO:0008270|GO:0016787|GO:0046872	carboxypeptidase A2, pancreatic
ASMM10P049339	41.8753	36.3013	49.1272	61.4177	85.6392	53.3335	36.2319	60.9241	5.48201	5.52108	5.49408	5.76494	6.01901	5.65149	5.77412	5.70629	P	P	P	P	P	P	P	P	protein_coding	NM_001176528	CCDS48905.1	Rara	RefSeq	3179	chr11	+	98960470	98974942		chr11:98961016+98961133	TAGTGGTGGACTTTTATAACCAGAACCGGGCCTGTTTGCTCCAGGAGAAGGGGCTCCCTG	19401	Mm.439744	GO:0000122|GO:0000122|GO:0000790|GO:0000900|GO:0001657|GO:0001972|GO:0003417|GO:0003677|GO:0003700|GO:0003700|GO:0003707|GO:0003708|GO:0003708|GO:0003713|GO:0003714|GO:0004879|GO:0005102|GO:0005515|GO:0005634|GO:0005634|GO:0005737|GO:0005737|GO:0006351|GO:0006355|GO:0006366|GO:0006468|GO:0007165|GO:0007281|GO:0007283|GO:0008134|GO:0008134|GO:0008144|GO:0008270|GO:0008284|GO:0008284|GO:0008285|GO:…	retinoic acid receptor, alpha
ASMM10P032383	32.5716	33.4345	34.0579	21.1083	60.3616	57.2458	165.859	68.7133	5.1296	5.40481	4.9957	4.23859	5.50966	5.75601	8.16836	5.87747	P	P	P	P	P	P	P	P	protein_coding	NM_009125	CCDS39250.1	Atxn2	RefSeq	4505	chr5	+	121711608	121814950		chr5:121712098+121712276	CGCAGCCGCAGCCGCCCGCGCCCGCCACTGGCCGCAAGCCCGGCGGCGGCCTGCTCTCGT	20239	Mm.260900	GO:0002091|GO:0005154|GO:0005634|GO:0005737|GO:0005737|GO:0005794|GO:0005802|GO:0005844|GO:0008022|GO:0010494|GO:0021702|GO:0030529|GO:0033962|GO:0034063|GO:0040015|GO:0048471|GO:0048471|GO:0048812|GO:0048872|GO:0050692|GO:0050905	ataxin 2
ASMM10P040963	533.456	358.035	426.207	457.799	810.704	610.744	320.371	702.09	9.06805	8.75264	8.45907	8.57706	9.22322	9.21841	9.26111	9.28312	P	P	P	P	P	P	P	P	protein_coding	NM_146215	CCDS22662.1	Cmtr2	RefSeq	3577	chr8	+	110217959	110224489		chr8:110224429+110224489	TTCATGCTCTGCTATTTCTGAGTTCCATTACAAGCCACAAATAAAGTCTTCAGCAGGTGT	234728	Mm.275341	GO:0004483|GO:0005634|GO:0005737|GO:0006370|GO:0008168|GO:0016020|GO:0016021|GO:0016740|GO:0032259|GO:0097310	cap methyltransferase 2
ASMM10P007187	112.265	66.7967	119.857	151.17	172.406	120.445	89.0714	142.348	6.87333	6.36643	6.71979	7.01292	7.06647	6.86805	7.18061	6.97076	P	P	P	P	P	P	P	P	protein_coding	NM_011405	CCDS27087.1	Slc7a7	RefSeq	2291	chr14	-	54369441	54417702		chr14:54408999-54413879	TCCCGGACAGAGGGCAATGCGAGCAAGCTGGTGAAGGTCTTCCTTCTCTTCGCCATGGTC	20540	Mm.142455	GO:0003333|GO:0005886|GO:0006810|GO:0006865|GO:0015171|GO:0016020|GO:0016021	solute carrier family 7 (cationic amino acid transporter, y+ system), member 7
ASMM10P052331	200.511	166.247	359.179	155.625	402.93	213.362	63.814	255.259	7.69416	7.64941	8.21611	7.05225	8.27536	7.69981	6.65306	7.82056	P	P	P	P	P	P	P	P	protein_coding	NM_178283	CCDS36582.1	Asb13	RefSeq	2410	chr13	+	3634031	3651779		chr13:3649396+3649510	AGATGCTCATAGAGTTTGGAGGCAACATCTATGCCCGGGACAACCGGGGCAAGAAGCCCT	142688	Mm.253061	GO:0003674|GO:0005575|GO:0008150|GO:0035556	ankyrin repeat and SOCS box-containing 13
ASMM10P024694	1401.41	1213.77	1613.18	1706.89	1981.01	1009.25	135.871	1176.82	10.409	10.4614	10.3269	10.4861	10.4485	9.9555	7.84249	10.0211	P	P	P	P	P	P	P	P	protein_coding	NM_026435	CCDS38430.1	Ufm1	RefSeq	4887	chr3	-	53853375	53863807		chr3:53853398-53857821	CGTGATGATACATCATGTCAATATTTGTTTGGCTGCCTAGCAGGTTTAATAAATCAATTC	67890	Mm.23067	GO:0003674|GO:0005634|GO:0005737|GO:0034976|GO:0071569|GO:0071569	ubiquitin-fold modifier 1
ASMM10P048002	56.8123	63.8976	215.92	57.3585	128.821	84.6552	61.5112	113.421	5.92572	6.30422	7.51652	5.67117	6.63508	6.34014	6.59437	6.63065	P	P	P	P	P	P	P	P	protein_coding	NM_007988	CCDS25759.1	Fasn	RefSeq	9938	chr11	-	120805957	120824547		chr11:120809875-120810049	TTCCTGAATCAGCCCCACGCAGTCCTGAGCAGCTTTGTGCTGGCAGAGAAGAAAGCTGTG	14104	Mm.236443	GO:0003824|GO:0004312|GO:0004313|GO:0004314|GO:0004315|GO:0004316|GO:0004317|GO:0004319|GO:0004320|GO:0005737|GO:0005739|GO:0005794|GO:0005886|GO:0006629|GO:0006631|GO:0006633|GO:0008152|GO:0008270|GO:0009058|GO:0016295|GO:0016296|GO:0016297|GO:0016491|GO:0016740|GO:0016746|GO:0016747|GO:0016787|GO:0016788|GO:0016829|GO:0019171|GO:0042587|GO:0047117|GO:0047451|GO:0055114|GO:0071353	fatty acid synthase
ASMM10P012935	54.0419	43.8544	293.515	47.2874	258.122	84.8339	44.7268	85.2432	5.8515	5.79448	7.93854	5.40491	7.64503	6.3441	6.10278	6.20796	P	P	P	P	P	P	P	P	protein_coding	NM_183028	CCDS35508.1	Pcmtd1	RefSeq	5235	chr1	+	7088919	7173628		chr1:7120552+7120615	TATCTTTTCTTAACCTGGGAAGTGGAACCGGATATTTAAGTACAATGGTGGGCTTAATTT	319263	Mm.21539	GO:0003674|GO:0004719|GO:0005575|GO:0005737|GO:0006464|GO:0008150|GO:0008168|GO:0016740|GO:0032259	protein-L-isoaspartate (D-aspartate) O-methyltransferase domain containing 1
ASMM10P004913	25.2893	21.0305	87.7727	14.2969	55.266	33.7984	14.8611	32.7605	4.77775	4.77309	6.29071	3.65787	5.37933	4.963	4.43931	4.76836	P	A	P	A	P	P	A	P	protein_coding	NM_001122873	CCDS23234.1	Ubl7	RefSeq	1382	chr9	+	57910985	57929968		chr9:57911064+57912637	CGCGGGACGGGGAGAAAGAGAGAGCGCGAAAGAGAGAGGATGTCTCTCTCAGACTGGCAT	69459	Mm.41735	GO:0003674|GO:0005575|GO:0008150	ubiquitin-like 7 (bone marrow stromal cell-derived)
ASMM10P003024	62.0721	55.2448	113.215	74.7778	308.822	184.976	205.204	200.895	6.04493	6.11284	6.64631	6.04672	7.89438	7.4921	8.50349	7.4747	P	P	P	P	P	P	P	P	protein_coding	NM_011063	CCDS15510.1	Pea15a	RefSeq	2477	chr1	-	172196728	172206781		chr1:172199223-172200407	AACAAGCTGGACAAAGACAACCTCTCCTACATTGAGCACATCTTTGAGATATCTCGCCGT	18611	Mm.544	GO:0005080|GO:0005737|GO:0005875|GO:0006810|GO:0006915|GO:0008643|GO:0035556|GO:0042981|GO:0046325|GO:1902042|GO:1902042|GO:1902043	phosphoprotein enriched in astrocytes 15A
ASMM10P047537	1970.61	2300.86	3828.42	3052.65	3264.94	5079.66	2802.64	5526.58	10.8963	11.3624	11.5509	11.3274	11.1364	12.2691	12.7533	12.2474	P	P	P	P	P	P	P	P	protein_coding	NM_010662	CCDS25409.1	Krt13	RefSeq	1314	chr11	-	100117595	100121495		chr11:100117609-100117666	ACTACCTCCAACGGGTCCCCCTCCTCCAATTCCGGTCGCCCAGATTTCCGAAAGTATTAA	16663	Mm.4646	GO:0005198|GO:0005515|GO:0005882|GO:0045095|GO:0070062	keratin 13
ASMM10P040921	341.245	222.178	407.999	268.914	610.288	510.064	528.057	573.897	8.43796	8.07558	8.39422	7.82974	8.84562	8.96498	10.1034	8.99593	P	P	P	P	P	P	P	P	protein_coding	NM_025391	CCDS22644.1	Nip7	RefSeq	3036	chr8	+	107056876	107060928	NR_028367	chr8:107058090+107058187	TGGAAACCATGTGTTGAAATCCGGTCTGGGTCGAATTACTGAGAACACATCTCAGTACCA	66164	Mm.334789	GO:0003674|GO:0003723|GO:0005575|GO:0005634|GO:0008150|GO:0042254|GO:0042255	nuclear import 7 homolog (S. cerevisiae)
ASMM10P005071	892.889	682.552	1537.19	692.919	1393.21	1123.36	397.823	1274.49	9.78944	9.65106	10.2615	9.16552	9.95677	10.1034	9.62762	10.1467	P	P	P	P	P	P	P	P	protein_coding	NM_001146117	CCDS52520.1	Smim19	RefSeq	1417	chr8	-	22462613	22476879		chr8:22473531-22476505	GGACTGTCCTTTCCCATGGCCGGAAGTTATGGTGTGATGGCTGATGACGGTTCTATTGAT	102032	Mm.378231	GO:0003674|GO:0005634|GO:0005730|GO:0005737|GO:0008150|GO:0016020|GO:0016021	small integral membrane protein 19
ASMM10P050819	1079.86	882.694	1044.3	1183.45	1741.12	1019.07	311.684	1141.99	10.0591	10.0227	9.73125	9.94739	10.2551	9.96765	9.22004	9.98543	P	P	P	P	P	P	P	P	protein_coding	NM_011899	CCDS36449.1	Srp54a	RefSeq	4264	chr12	+	55080495	55115367		chr12:55115307+55115367	TTTTAAAGGTGTTTTTCTGCCTTCAAGTTTGGAATAAAAGTATGTGTCTTCCCACCTCAA	24067	Mm.471968	GO:0003924|GO:0005525|GO:0005634|GO:0005730|GO:0005737|GO:0005786|GO:0006614|GO:0008144|GO:0008312|GO:0019003|GO:0030942|GO:0043021	signal recognition particle 54A
ASMM10P018056	473.874	400.103	757.745	708.78	871.578	379.086	106.753	431.159	8.90226	8.91736	9.28084	9.19797	9.32486	8.54315	7.4668	8.58528	P	P	P	P	P	P	P	P	protein_coding	NM_010720	CCDS29343.1	Lipg	RefSeq	3787	chr18	-	74939321	74961263		chr18:74939502-74941338	CTCTGTGGGTTCTGTATTTATCCATTTGGCTTGAAGCTTTGTTTATATATCGGCTGCTTT	16891	Mm.299647	GO:0003824|GO:0004465|GO:0004620|GO:0004806|GO:0005576|GO:0005615|GO:0006629|GO:0008201|GO:0008283|GO:0008970|GO:0010983|GO:0016042|GO:0016787|GO:0032376|GO:0034375|GO:0042632|GO:0043691|GO:0050746|GO:0055091	lipase, endothelial
ASMM10P032488	3874.65	2610.54	4173.11	4081	4014.7	1620.54	637.355	1736.8	11.8475	11.5367	11.6938	11.7365	11.4512	10.6404	10.4179	10.59	P	P	P	P	P	P	P	P	protein_coding	NM_175284	CCDS51652.1	Fzd10	RefSeq	3005	chr5	+	128601105	128604093		chr5:128604008+128604093	GCCATGCCTGCCTCTGTATATCTGTAATATAGGATATTTTTCATGCTCCACTATTTTATT	93897	Mm.197628	GO:0001944|GO:0004871|GO:0004888|GO:0004930|GO:0005737|GO:0005737|GO:0005886|GO:0006357|GO:0007165|GO:0007166|GO:0007186|GO:0007275|GO:0007420|GO:0008406|GO:0009790|GO:0009986|GO:0016020|GO:0016021|GO:0016055|GO:0017147|GO:0030165|GO:0032855|GO:0032956|GO:0034259|GO:0038031|GO:0042813|GO:0042995|GO:0043507|GO:0060070	frizzled homolog 10 (Drosophila)
ASMM10P035252	23.0044	18.6069	29.5402	24.0583	54.3978	30.2425	29.3342	30.067	4.64113	4.60873	4.79894	4.42845	5.356	4.79524	5.44504	4.63701	P	A	P	P	P	P	P	P	protein_coding	NM_019426	CCDS20651.1	Atf7ip	RefSeq	4543	chr6	+	136518850	136607379		chr6:136593086+136593146	CAGACAAACAAAACAGTAGATTCTTCTATTAATAAGAAAGCAGCCGATAGCACATCACAG	54343	Mm.173271	GO:0000122|GO:0003714|GO:0005634|GO:0005667|GO:0006200|GO:0006306|GO:0006351|GO:0006355|GO:0016887|GO:0045892|GO:0045893|GO:0045898	activating transcription factor 7 interacting protein
ASMM10P046498	51.7569	49.272	63.8707	67.1478	76.8218	64.9523	29.5961	67.1799	5.78503	5.95219	5.85221	5.88703	5.86259	5.93813	5.46028	5.84739	P	P	P	P	P	P	P	P	protein_coding	NM_011491	CCDS24512.1	Stc2	RefSeq	1793	chr11	-	31359440	31370061		chr11:31369816-31370011	ATGTGTGCGGAGCGGCTGGGCCAGTTTGTGACCCTGGCTTTGGTGTTTGCCACCTTGGAC	20856	Mm.32506	GO:0005179|GO:0005515|GO:0005576|GO:0005783|GO:0005794|GO:0006874|GO:0006874|GO:0006979|GO:0030968|GO:0034976|GO:0040015|GO:0055074|GO:2000118|GO:2001256	stanniocalcin 2
ASMM10P035762	114.143	112.684	201.918	87.7722	572.519	305.408	173.354	325.521	6.89554	7.09333	7.42036	6.26444	8.75396	8.22097	8.24318	8.1727	P	P	P	P	P	P	P	P	protein_coding	NM_144922	CCDS20995.1	Hnrnpul1	RefSeq	2884	chr7	-	25722038	25754720		chr7:25722052-25722363	TCTTCATACAGGCCAGGCATTTTCCTCTCTGGATTCCAACAGGCAACAGTGAGCTTTTCT	232989	Mm.254223	GO:0003676|GO:0003723|GO:0005634|GO:0006351|GO:0006355|GO:0019899|GO:0030529	heterogeneous nuclear ribonucleoprotein U-like 1
ASMM10P049433	77.3254	63.3397	87.0761	89.5199	76.2259	98.9665	64.2261	126.87	6.34823	6.29313	6.27811	6.29234	5.85116	6.57246	6.66376	6.80155	P	P	P	P	P	P	P	P	protein_coding	NM_001160422		Optc	RefSeq	1197	chr1	-	133900833	133907173		chr1:133900889-133900987	GACCTCACAGCTGTTCATGCTCCACTCTTGTCTAGAGCCAAAAATCAATTCCCATTTTTT	269120	Mm.59985	GO:0003674|GO:0005576|GO:0005578|GO:0016525|GO:0031012	opticin
ASMM10P006633	219.593	111.367	196.002	282.47	711.13	223.569	150.874	253.106	7.8239	7.07746	7.37894	7.90022	9.04976	7.76824	8.0145	7.80829	P	P	P	P	P	P	P	P	protein_coding	NM_007796	CCDS49290.1	Ctla2a	RefSeq	1373	chr13	-	60934154	60936625		chr13:60936058-60936490	AATGATGGTTTCTATCTGTGAACAGAAGCTGCAGCACTTCAGTGCTGTCTTCCTGCTCAT	13024	Mm.482089	GO:0003674|GO:0005576|GO:0008234|GO:0010955|GO:0030425|GO:0045589|GO:0050728	cytotoxic T lymphocyte-associated protein 2 alpha
ASMM10P010386	250.028	168.953	300.07	308.701	312.263	179.051	54.7917	208.524	8.0132	7.67036	7.96896	8.03025	7.90987	7.44576	6.41811	7.5272	P	P	P	P	P	P	P	P	protein_coding	NM_001145676	CCDS49316.1	2210408I21Rik	RefSeq	4950	chr13	+	77135535	77613679		chr13:77334303+77334363	CTTGCTGCCAAATTACCTAGGACTGAATAAGATGACCTTCGGTGCACTATTCAAAAACAG	72371	Mm.81475	GO:0003674|GO:0005575|GO:0008150	RIKEN cDNA 2210408I21 gene
ASMM10P022805	5	8.64137	14.8115	5	35.2162	29.3741	50.2513	37.0112	2.3474	3.5888	3.853	2.32533	4.72165	4.75085	6.28031	4.95977	A	A	A	A	P	P	P	P	protein_coding	NM_172663	CCDS16023.1	Epc2	RefSeq	4358	chr2	+	49451485	49551609		chr2:49522616+49522677	TACCAACAATGATCCTTACGTTGCCTTTCGGAGGAGAACAGAGAAAATGCAGACTCGGAA	227867	Mm.29167	GO:0003674|GO:0005575|GO:0005634|GO:0006281|GO:0006351|GO:0006355|GO:0006974|GO:0008150|GO:0016568|GO:0032777|GO:0035267	enhancer of polycomb homolog 2 (Drosophila)
ASMM10P054103	110.194	101.408	242.176	130.061	377.963	266.598	229.795	282.124	6.84452	6.93993	7.66961	6.8073	8.18679	8.0226	8.69967	7.96575	P	P	P	P	P	P	P	P	protein_coding	NM_010431	CCDS25977.1	Hif1a	RefSeq	4775	chr12	+	73907866	73947530		chr12:73941705+73941765	GTAAACACTCCTAACTTTTCCCAGCCTAACAGTCCCAGTGAATATTGCTTTGATGTGGAT	15251	Mm.3879	GO:0000988|GO:0001076|GO:0001077|GO:0001525|GO:0001568|GO:0001666|GO:0001666|GO:0001666|GO:0001666|GO:0001755|GO:0001837|GO:0001892|GO:0001892|GO:0001922|GO:0001944|GO:0001947|GO:0002052|GO:0002248|GO:0003151|GO:0003208|GO:0003677|GO:0003677|GO:0003700|GO:0003700|GO:0003705|GO:0003705|GO:0004871|GO:0005515|GO:0005634|GO:0005634|GO:0005667|GO:0005730|GO:0005737|GO:0006089|GO:0006110|GO:0006351|GO:…	hypoxia inducible factor 1, alpha subunit
ASMM10P042614	161.835	131.613	333.284	164.625	278.431	129.797	90.1652	135.437	7.39184	7.31284	8.11088	7.13188	7.75348	6.97645	7.20142	6.89908	P	P	P	P	P	P	P	P	protein_coding	NM_025464	CCDS22975.1	Tmem218	RefSeq	1057	chr9	+	37208332	37223211		chr9:37219220+37219304	TTCCTCGGAGCTCTGATCATTACTACAGTTCTATTGCTTTTCCCTCGAGCCAGTGAATTC	66279	Mm.41451	GO:0003674|GO:0005575|GO:0008150|GO:0016020|GO:0016021	transmembrane protein 218
ASMM10P007574	34.5755	34.7868	44.7555	78.7064	37.5568	44.3076	21.0184	43.5252	5.21563	5.45909	5.36726	6.11341	4.8127	5.37954	4.95215	5.20228	P	P	P	P	P	P	P	P	protein_coding	NM_019789	CCDS16703.1	Kcnip3	RefSeq	2732	chr2	-	127456497	127521370		chr2:127465950-127510828	ATCCTGTCCAGTGCTGCCCCACAAGGCTCAGACAGCAGTGACAGTGAACTGGAGTTATCC	56461	Mm.315292	GO:0000122|GO:0003677|GO:0005244|GO:0005267|GO:0005509|GO:0005634|GO:0005634|GO:0005737|GO:0005783|GO:0005794|GO:0005829|GO:0005886|GO:0006351|GO:0006355|GO:0006810|GO:0006811|GO:0006813|GO:0006886|GO:0006915|GO:0008022|GO:0015459|GO:0016020|GO:0019233|GO:0030424|GO:0030425|GO:0032993|GO:0034765|GO:0043523|GO:0043565|GO:0043679|GO:0044325|GO:0045892|GO:0046872|GO:0048265|GO:0048266|GO:0048306|GO:…	Kv channel interacting protein 3, calsenilin
ASMM10P022223	1815.12	1135.38	1470.66	1557.98	13075.9	2576	369.525	2727.57	10.7733	10.3724	10.1974	10.3485	13.1456	11.3011	9.49964	11.2316	P	P	P	P	P	P	P	P	protein_coding	NM_026446	CCDS17220.1	Rgs19	RefSeq	1457	chr2	-	181688422	181693924		chr2:181688436-181688503	CCAAAGAAACTAGTCACAGTGTCATCTTAATCTTACTGATCCAATAAAACCAAAGCACCT	56470	Mm.274366	GO:0001965|GO:0005096|GO:0005515|GO:0005737|GO:0005737|GO:0005886|GO:0005903|GO:0009968|GO:0016020|GO:0030136|GO:0038032	regulator of G-protein signaling 19
ASMM10P002936	137.672	121.473	125.388	184.838	129.621	107.17	76.2718	128.763	7.15917	7.19563	6.77936	7.28687	6.64538	6.68967	6.93459	6.82268	P	P	P	P	P	P	P	P	protein_coding	NM_008073	CCDS24551.1	Gabrg2	RefSeq	3935	chr11	-	41910189	42000714		chr11:41912559-41913969	GTTTTCCTTCAAGGCCCCTACCATTGATATTCGTCCCAGATCAGCAACCATTCAAATGAA	14406	Mm.5309	GO:0004890|GO:0004890|GO:0005230|GO:0005254|GO:0005515|GO:0005737|GO:0005886|GO:0006810|GO:0006811|GO:0007214|GO:0007268|GO:0009791|GO:0016020|GO:0016021|GO:0030054|GO:0030424|GO:0030534|GO:0032590|GO:0034707|GO:0045202|GO:0045211|GO:0051932|GO:0060077|GO:1902476	gamma-aminobutyric acid (GABA) A receptor, subunit gamma 2
ASMM10P010856	1036.16	844.832	1189.23	1190.33	680.207	432.701	79.003	442.629	10.0031	9.95077	9.91508	9.95511	8.98883	8.73193	6.99016	8.62185	P	P	P	P	P	P	P	P	protein_coding	NM_019975	CCDS26915.1	Hacl1	RefSeq	2618	chr14	-	31607225	31640965		chr14:31607250-31607664	CTCATGCGTACACCTGCACACAGTTGCAAATATACACACAATTTAAAATAAAATGAAGCT	56794	Mm.38887	GO:0000287|GO:0001561|GO:0003824|GO:0005102|GO:0005777|GO:0005777|GO:0006629|GO:0016829|GO:0016830|GO:0030976|GO:0042802|GO:0046872|GO:0048037|GO:0051259	2-hydroxyacyl-CoA lyase 1
ASMM10P007462	144.962	120.515	169.876	218.411	156.994	112.679	89.6148	123	7.23977	7.18564	7.18813	7.53465	6.93325	6.76594	7.19141	6.75325	P	P	P	P	P	P	P	P	protein_coding	NM_016983	CCDS28015.1	Vpreb2	RefSeq	429	chr16	+	17980564	17981080		chr16:17980611+17980697	CACCTCACAGGTTGTGGCCCTCAGCCCATGGTGCATCAGCCACCATCAGCATCTTCTTCC	22363	Mm.377118	GO:0000902|GO:0008361|GO:0042100|GO:0048872	pre-B lymphocyte gene 2
ASMM10P036401	554.801	474.87	578.185	601.725	787.76	531.051	285.51	571.55	9.12988	9.14981	8.89152	8.95862	9.18467	9.02043	9.0672	8.98991	P	P	P	P	P	P	P	P	protein_coding	NM_033072	CCDS24235.1	Mbd6	RefSeq	4046	chr10	-	127281955	127288771		chr10:127286036-127286567	TCAGCCACCAGTGTCTTCAGCCACTATGCACCTGCCCTTGGTCCTGGGATCCTTGGGAGG	110962	Mm.372826	GO:0003677|GO:0003682|GO:0005634|GO:0005694|GO:0008150	methyl-CpG binding domain protein 6
ASMM10P041419	28.8522	14.4559	13.6753	30.34	31.1857	15.7787	12.2188	27.2675	4.95815	4.26743	3.7431	4.76636	4.55388	3.80303	4.15545	4.48233	P	A	A	P	P	A	A	P	protein_coding	NM_207138	CCDS23057.1	Olfr149	RefSeq	936	chr9	-	39701831	39702767		chr9:39701861-39702767	TCTTAGGAATAAGGAGGTGAAATCATCACTGTGGACTGTCCTACATCTGCTGTGCTTCCT	235256	Mm.377253	GO:0004871|GO:0004930|GO:0004984|GO:0005886|GO:0007165|GO:0007186|GO:0007608|GO:0016020|GO:0016021|GO:0050896	olfactory receptor 149
ASMM10P017263	15627	19045.3	22392.8	21686.8	12888.7	9704.26	6783.86	11441	13.7664	14.257	14.1498	14.1366	13.1209	13.2154	14.0477	13.3202	P	P	P	P	P	P	P	P	protein_coding	NM_178652	CCDS37625.1	Supt3	RefSeq	1483	chr17	+	44777170	45119284		chr17:44777264+44777324	CTCAGTCACCTTTTCCCTTTCTACAATCTCTGGTTCCCCCCACTCCCCGCCCCCCTGCCC	109115	Mm.431327	GO:0003713|GO:0004402|GO:0005634|GO:0016578|GO:0030914|GO:0033276|GO:0043966	suppressor of Ty 3
ASMM10P018813	366.862	283.533	336.147	360.827	1288.33	842.371	330.966	986.768	8.54396	8.41299	8.12236	8.25111	9.84125	9.68981	9.31028	9.77676	P	P	P	P	P	P	P	P	protein_coding	NM_009985	CCDS29465.1	Ctsw	RefSeq	1232	chr19	-	5465239	5468498		chr19:5465328-5465451	AGTAAAGAAGGCACGGACCTCTTGTCCTCCCTGAAGGCAGCAGCCACTCTTCTGCTTCTC	13041	Mm.113590	GO:0006508|GO:0008233|GO:0008234|GO:0016787	cathepsin W
ASMM10P053989	12017.6	7243.38	21124.4	12764.4	10191.7	8868.98	2402.58	10156.3	13.4133	12.9523	14.0589	13.369	12.7964	13.0832	12.5177	13.143	P	P	P	P	P	P	P	P	protein_coding	NM_007912	CCDS24444.1	Egfr	RefSeq	2678	chr11	+	16752202	16887658		chr11:16887160+16887221	AAGGATGTGAAGTGTGGCCATCTGGGTACGTTCAATGGCAGTGGATCTTAAAGACCTTTT	13649	Mm.439882	GO:0000166|GO:0000186|GO:0000902|GO:0001892|GO:0001934|GO:0001942|GO:0001948|GO:0003682|GO:0004672|GO:0004713|GO:0004714|GO:0004716|GO:0004871|GO:0004888|GO:0005006|GO:0005006|GO:0005102|GO:0005178|GO:0005515|GO:0005524|GO:0005622|GO:0005634|GO:0005634|GO:0005737|GO:0005768|GO:0005783|GO:0005794|GO:0005886|GO:0005886|GO:0006412|GO:0006468|GO:0007165|GO:0007165|GO:0007166|GO:0007169|GO:0007173|GO:…	epidermal growth factor receptor
ASMM10P043087	130.378	111.753	150.114	150.379	187.225	88.6295	49.7292	97.618	7.08556	7.08201	7.01792	7.0065	7.18894	6.40874	6.26454	6.41354	P	P	P	P	P	P	P	P	protein_coding	NM_007555	CCDS23348.1	Bmp5	RefSeq	2528	chr9	+	75775364	75899017		chr9:75893740+75893804	GGAATGTTCTTTTCCACTTAATGCCCATATGAATGCCACCAACCATGCCATAGTCCAGAC	12160	Mm.428950	GO:0001501|GO:0001503|GO:0003323|GO:0005125|GO:0005515|GO:0005576|GO:0005615|GO:0007275|GO:0007389|GO:0008083|GO:0008285|GO:0010862|GO:0010894|GO:0030154|GO:0030539|GO:0031988|GO:0032348|GO:0040007|GO:0043569|GO:0045944|GO:0050679|GO:0051216|GO:0070700|GO:1900006|GO:2000065|GO:2000105	bone morphogenetic protein 5
ASMM10P052421	22.9695	20.4243	23.3514	12.5486	64.0598	144.759	95.9428	165.611	4.63834	4.73506	4.47434	3.46119	5.59652	7.13895	7.29366	7.19441	P	A	P	A	P	P	P	P	protein_coding	NM_178210	CCDS26291.1	Hist1h4j	RefSeq	312	chr13	+	21735095	21735407	NM_178211	chr13:21735119+21735407	AAAGGGCTCGGTAAAGGTGGCGCTAAGCGCCACCGCAAAGTGCTGCGCGACAACATCCAG	319159	Mm.486099	GO:0003674|GO:0005575|GO:0008150	histone cluster 1, H4j
ASMM10P004004	44.9531	39.6716	51.9116	37.0923	113.082	33.5996	6.63466	40.1635	5.57785	5.64623	5.57163	5.05185	6.43311	4.95358	3.26855	5.0831	P	P	P	P	P	P	A	P	protein_coding	NM_001001152		Zfp458	RefSeq	3488	chr13	-	67254917	67269068		chr13:67260206-67269030	TGACATGGAGGACATGTTGTCATTCTGGGATGTGGCTATATATTTCTCTGCAGAGGAGTG	238690	Mm.306358	GO:0003674|GO:0003676|GO:0005575|GO:0005622|GO:0006355|GO:0008150|GO:0046872	zinc finger protein 458
ASMM10P053242	1728.2	1625.96	2114.38	3098.77	2008.28	1415.87	725.682	1585.64	10.6978	10.8765	10.7139	11.3534	10.4731	10.447	10.6413	10.4589	P	P	P	P	P	P	P	P	protein_coding	NM_001146347		Fam57b	RefSeq	1781	chr7	+	126824652	126830219		chr7:126824980+126825046	TGATTGTCACTCCTTCCTCTGTCTTCCTAGGTTGGTGTCCTCTGTCCAAGCCATCATGGC	68952	Mm.440393	GO:0005783|GO:0005783|GO:0005794|GO:0006629|GO:0016020|GO:0016021|GO:0045599|GO:0046513|GO:0050291	family with sequence similarity 57, member B
ASMM10P007865	2679.32	2144.72	3303.91	2303.37	4080.43	2425.24	1055.4	2829.75	11.3202	11.2577	11.353	10.9225	11.4781	11.2131	11.2375	11.2926	P	P	P	P	P	P	P	P	protein_coding	NM_025474	CCDS15405.1	Mrps14	RefSeq	1970	chr1	+	160195259	160201186		chr1:160195316+160196945	CTTCCGGCAGGCAGTTCCTCCATCAGCGTCAGGTCAAGTTCGAGGTTACTATGTAGACTG	64659	Mm.29599	GO:0003735|GO:0005622|GO:0005739|GO:0005739|GO:0005763|GO:0005840|GO:0006412|GO:0008150|GO:0030529|GO:0031965	mitochondrial ribosomal protein S14
ASMM10P005398	513.217	600.889	785.568	1233.36	790.066	498.287	300.465	577.293	9.01335	9.47986	9.32486	10.0038	9.18995	8.93413	9.15967	9.00404	P	P	P	P	P	P	P	P	protein_coding	NM_001163722		Smim1	RefSeq	3380	chr4	-	154020469	154026044		chr4:154023768-154025503	ACGCGCCTTTCTCCACCCCAGGCCTACAGCATGCAGTCCCAGGAGAGTGGTGTTCACTAC	68859	Mm.477488	GO:0003674|GO:0008150|GO:0016020|GO:0016021	small integral membrane protein 1
ASMM10P014134	6308.17	4694.99	4065.35	3597.08	5005.8	2729.91	618.541	3081.29	12.5022	12.3505	11.6465	11.5694	11.7817	11.3873	10.3647	11.4162	P	P	P	P	P	P	P	P	protein_coding	NM_001081154	CCDS37262.1	Marf1	RefSeq	7765	chr16	-	14109165	14159274		chr16:14109179-14111771	TGCTGTTTGTGTGTTGGGACCAAACAGTTGTCAATAAACTTTATGAGCAATCATCTGTAA	223989	Mm.85442	GO:0000166|GO:0003674|GO:0003676|GO:0003723|GO:0005777|GO:0006302|GO:0007126|GO:0007143|GO:0010468|GO:0010923|GO:0030154|GO:0048477	meiosis arrest female 1
ASMM10P006646	23.1094	13.3877	25.9564	15.7518	35.0804	23.1766	16.406	32.4289	4.64891	4.16302	4.62447	3.80207	4.71574	4.38837	4.58345	4.75244	P	A	P	A	P	P	A	P	protein_coding	NM_007893	CCDS28481.1	E4f1	RefSeq	2574	chr17	-	24443778	24455311		chr17:24445529-24445945	TGAACTGCCTCTGCTGAAGGTGGAGCAGATAGAGACAGTGGCCAGTGAGGCCGCCACCGT	13560	Mm.163132	GO:0000122|GO:0003676|GO:0003677|GO:0005515|GO:0005634|GO:0005737|GO:0005819|GO:0006260|GO:0006351|GO:0006355|GO:0007049|GO:0007067|GO:0009790|GO:0009794|GO:0010564|GO:0010564|GO:0016874|GO:0035497|GO:0040008|GO:0046872|GO:0051301	E4F transcription factor 1
ASMM10P019303	1631.24	1709.13	2213.3	1840.42	1953.98	1422.6	940.668	1633.03	10.6189	10.9462	10.7733	10.5921	10.4263	10.4549	11.0633	10.5056	P	P	P	P	P	P	P	P	protein_coding	NM_010697	CCDS29870.1	Ldb1	RefSeq	2295	chr19	-	46032600	46039621		chr19:46039495-46039621	TGCGAGTGAGTGTGAGTGCCGGGCCCTGCCTCTGCCGCCTCCCCTGCAGAGGGGCCCGGT	16825	Mm.327442	GO:0000790|GO:0000972|GO:0000989|GO:0001102|GO:0001158|GO:0001702|GO:0001942|GO:0003677|GO:0003682|GO:0003712|GO:0005515|GO:0005634|GO:0005634|GO:0005667|GO:0006366|GO:0007275|GO:0009948|GO:0010669|GO:0016055|GO:0019899|GO:0021549|GO:0021702|GO:0022607|GO:0030274|GO:0030274|GO:0030274|GO:0032784|GO:0035019|GO:0042803|GO:0043234|GO:0043234|GO:0043621|GO:0043973|GO:0045647|GO:0045785|GO:0045892|GO:…	LIM domain binding 1
ASMM10P026649	5.61912	9.96453	7.96091	14.4865	88.5111	59.9621	74.1872	60.8072	2.72034	3.76506	3.00398	3.68223	6.06555	5.82155	6.89232	5.70284	A	A	A	A	P	P	P	P	protein_coding	NM_001204916	CCDS56668.1	H60c	RefSeq	2817	chr10	-	3256207	3267771		chr10:3259285-3259409	TGATATTGCTCATCTACATCCTCTAGCGTGTTTTCTAAGGAGAATTCTTGACAGAGACAG	670558	Mm.398582	GO:0001913|GO:0003823|GO:0019882|GO:0042267|GO:0046658|GO:0046703	histocompatibility 60c
ASMM10P054530	8312.64	5833.09	9541.71	8128.23	4173.14	2525.47	846.125	2809.21	12.8684	12.6425	12.8962	12.7147	11.5155	11.2736	10.8884	11.2789	P	P	P	P	P	P	P	P	protein_coding	NM_134103	CCDS57023.1	Il1rap	RefSeq	2352	chr16	+	26581704	26702354		chr16:26701212+26701272	AGGCTGCCAAGGTGAAACAGAAAGGTAATGGATGCACCGAGCCGATGACTCTGTGAACTC	16180	Mm.253424	GO:0004871|GO:0004908|GO:0005149|GO:0005515|GO:0005576|GO:0005737|GO:0005886|GO:0007165|GO:0016020|GO:0016021|GO:0019221|GO:0042094|GO:0043234	interleukin 1 receptor accessory protein
ASMM10P013695	360.569	442.112	471.502	1274.65	39.4507	128.342	36.5335	135.907	8.51609	9.05268	8.59364	10.0539	4.88453	6.96355	5.78677	6.90414	P	P	P	P	P	P	P	P	protein_coding	NM_153601	CCDS14859.1	Lgsn	RefSeq	1911	chr1	+	31176434	31204725		chr1:31196885+31196948	TTTGAAGCAACAGATTTGCACGGTGTCTCCAGATCTAAGAGCATCCCCGCACAGTTTTTT	266744	Mm.389093	GO:0003824|GO:0004356|GO:0006542|GO:0006807	lengsin, lens protein with glutamine synthetase domain
ASMM10P023707	5	5	5	5	204.114	52.358	23.1755	61.8203	2.3474	2.40026	2.33788	2.32533	7.31759	5.62269	5.10427	5.72744	A	A	A	A	P	P	P	P	protein_coding	NM_011346	CCDS35753.1	Sell	RefSeq	2341	chr1	+	164062075	164080785		chr1:164066240+164066317	TGGAGAATGTGTGGAAACTATCAACAATCACACGTGCATCTGTGATGCAGGGTATTACGG	20343	Mm.1461	GO:0002020|GO:0005515|GO:0005886|GO:0007155|GO:0009897|GO:0009986|GO:0016020|GO:0016021|GO:0030246|GO:0033198|GO:0042981|GO:0050839|GO:0051861|GO:0090023	selectin, lymphocyte
ASMM10P036711	30.1632	25.9135	36.1062	40.7082	45.24	50.8022	25.1013	50.8236	5.02201	5.05304	5.07141	5.18762	5.08569	5.57819	5.21548	5.438	P	P	P	P	P	P	P	P	protein_coding	NM_146452	CCDS21666.1	Olfr694	RefSeq	948	chr7	-	106688781	106689729	NM_001011749	chr7:106688953-106689729	ATCTGACTGTGGTTGGGATGTGGTATGGGGGTGCTATTGTCATGTATGTATTACCCAGTT	258444	Mm.271372	GO:0004871|GO:0004930|GO:0004984|GO:0005886|GO:0007165|GO:0007186|GO:0007608|GO:0016020|GO:0016021|GO:0050896	olfactory receptor 694
ASMM10P022346	5	5	13.0466	5	31.3066	20.4859	18.7141	21.2221	2.3474	2.40026	3.68035	2.32533	4.5601	4.20664	4.77571	4.10086	A	A	A	A	P	P	P	P	protein_coding	NM_172643	CCDS48385.1	Zbtb41	RefSeq	8362	chr1	+	139422382	139453007		chr1:139429172+139429232	GAGTGTGATATTTGTCACCAGCGTTATTCGACAAAGTCTAACTTAACTGTTCACAGAAAG	226470	Mm.119711	GO:0003676|GO:0003677|GO:0005634|GO:0006351|GO:0006355|GO:0008150|GO:0046872	zinc finger and BTB domain containing 41 homolog
ASMM10P015507	112.448	84.5689	171.91	102.664	288.343	120.527	76.4387	143.961	6.87532	6.68901	7.20416	6.47434	7.80023	6.86935	6.93741	6.9882	P	P	P	P	P	P	P	P	protein_coding	NM_001166629	CCDS49935.1	Dynlt1a	RefSeq	4978	chr17	-	6306343	6317474		chr17:6317387-6317474	CTCTACTCGGCGGGCGAAGGACAGGCATTAAAGATGGAAGACTTCCAGGCCTCCGAGGAG	100310872	Mm.428775	GO:0005575|GO:0008150|GO:0042802	dynein light chain Tctex-type 1A
ASMM10P006052	66.497	66.816	74.7933	100.042	79.8795	99.9093	38.7411	108.821	6.14348	6.36689	6.06966	6.44226	5.91611	6.58547	5.8809	6.57397	P	P	P	P	P	P	P	P	protein_coding	NM_001205364	CCDS57455.1	Clec9a	RefSeq	3213	chr6	+	129408861	129424764		chr6:129409050+129415220	AAATGTTCAGTCTTCCAGGTATCCTCTCTTGTCTTGGAGCAGCAGGAAAGACTCATCCAA	232414	Mm.391518	GO:0006898|GO:0006898|GO:0009986|GO:0009986|GO:0016020|GO:0016021|GO:0030246|GO:0050715	C-type lectin domain family 9, member a
ASMM10P004201	19.8535	19.7875	25.4787	21.1576	19.8031	24.6316	26.976	36.6695	4.42631	4.69083	4.59855	4.24192	3.90097	4.48317	5.32249	4.946	A	A	P	P	A	P	P	P	protein_coding	NM_001029936		Specc1	RefSeq	6676	chr11	+	62077096	62223013		chr11:62132453+62146305	TACAGGGGCACAGCAGACCTGTGAATGAAGAGCCAGAGCCCTCAGAGGCCGATGCTGCTG	432572	Mm.458025	GO:0003674|GO:0005634|GO:0008150	sperm antigen with calponin homology and coiled-coil domains 1
ASMM10P024381	871.165	815.79	1894.71	615.253	1645.15	1349.19	477.8	1508.27	9.75526	9.90422	10.5475	8.99421	10.1863	10.3814	9.93478	10.3918	P	P	P	P	P	P	P	P	protein_coding	NM_001243903	CCDS57202.1	Gm14322	RefSeq	4050	chr2	+	177759287	177773275	ENSMUST00000148388	chr2:177769739+177769962	GAATGTCCCCCAAATACATAAGCGAACACATACAGGAGAGAAACCCTATGACTGTAACCA	626802	Mm.386029	GO:0003674|GO:0005575|GO:0008150|GO:0046872	predicted gene 14322
ASMM10P000803	53.1248	46.3628	76.2007	48.7708	110.678	254.524	514.869	274.577	5.8258	5.86999	6.09259	5.45181	6.40051	7.95093	10.0607	7.9235	P	P	P	P	P	P	P	P	protein_coding	NM_001164254		Tpm1	RefSeq	1183	chr9	-	67027889	67043871	NM_001164248, NM_001164251	chr9:67028145-67029663	AGGAGCTGGACCACGCTCTCAACGATATGACTTCCATATAAGTTTCTTTGCTTCACTCCT	22003	Mm.121878	GO:0001701|GO:0003065|GO:0003779|GO:0005200|GO:0005737|GO:0005856|GO:0005862|GO:0009790|GO:0030016|GO:0031941|GO:0032781|GO:0042803|GO:0043234|GO:0043462|GO:0047485|GO:0051015|GO:0051693|GO:0055010|GO:0060048|GO:0060048	tropomyosin 1, alpha
ASMM10P049240	1185.78	1117.73	1670.21	767.144	944.853	779.389	535.942	869.126	10.1838	10.3467	10.376	9.31506	9.42953	9.57668	10.1315	9.59253	P	P	P	P	P	P	P	P	protein_coding	NM_008831	CCDS25280.1	Phb	RefSeq	1815	chr11	+	95666956	95680773		chr11:95680234+95680773	AAAGACAGTGGCACACACACTTGAACAAAAGCAAGCCCTCAGTGTTTCCAGCCATTTGAA	18673	Mm.263862	GO:0000122|GO:0000122|GO:0000981|GO:0005634|GO:0005634|GO:0005654|GO:0005737|GO:0005739|GO:0005739|GO:0005743|GO:0005887|GO:0006260|GO:0006355|GO:0008285|GO:0010944|GO:0016020|GO:0016575|GO:0030308|GO:0042826|GO:0044212|GO:0045892|GO:0045893|GO:0050847|GO:0060766|GO:0071354|GO:0071897|GO:2000323	prohibitin
ASMM10P024794	13214.1	8750.05	11512.8	12083.4	22641	12299.5	4100.81	13780	13.5344	13.2132	13.167	13.2871	13.9737	13.572	13.3431	13.5921	P	P	P	P	P	P	P	P	protein_coding	NM_008467	CCDS17403.1	Kpna4	RefSeq	3726	chr3	-	69072220	69127092		chr3:69072234-69074187	ACAGGCTAGGCTGTCTTGGGGAAATAAACATTAAAACTTAAAGCAATGTTTTACAAGGGG	16649	Mm.30601	GO:0005515|GO:0005634|GO:0005737|GO:0006606|GO:0006810|GO:0008565|GO:0015031	karyopherin (importin) alpha 4
ASMM10P001953	91.3163	115.662	105.598	148.033	84.4074	85.9714	81.6586	90.457	6.57979	7.12959	6.54706	6.98671	6.00017	6.36402	7.04054	6.29997	P	P	P	P	P	P	P	P	protein_coding	NM_008815	CCDS48937.1	Etv4	RefSeq	2336	chr11	-	101769741	101785310		chr11:101775407-101777092	GTTCCTGATTTCCATTCAGAAAACTCTTTCCATAGCCCCACCACCAGGATCAAGAAGGAA	18612	Mm.5025	GO:0003677|GO:0003700|GO:0005622|GO:0005634|GO:0005730|GO:0006351|GO:0006355|GO:0008045|GO:0010628|GO:0033600|GO:0043565|GO:0045893|GO:0045893|GO:0048863|GO:0060444|GO:0060762	ets variant gene 4 (E1A enhancer binding protein, E1AF)
ASMM10P053652	1832.8	1750.87	3216.6	2640.7	1670.26	4564.15	2539.25	5329.95	10.7831	10.9802	11.3141	11.1238	10.2069	12.1091	12.609	12.1894	P	P	P	P	P	P	P	P	protein_coding	NM_001081979	CCDS41016.1	Mecp2	RefSeq	10152	chrX	-	74026823	74085636		chrX:74085587-74085636	CGCTCCCTCCTCTCGGAGAGAGGGCTGTGGTAAAACCCGTCCGGAAAATGGCCGCCGCTG	17257	Mm.131408	GO:0000122|GO:0000400|GO:0000790|GO:0000792|GO:0000792|GO:0000792|GO:0001662|GO:0001666|GO:0001964|GO:0001976|GO:0002087|GO:0003677|GO:0003682|GO:0003700|GO:0003700|GO:0003729|GO:0005515|GO:0005634|GO:0005634|GO:0005737|GO:0005829|GO:0005829|GO:0006020|GO:0006122|GO:0006342|GO:0006349|GO:0006351|GO:0006355|GO:0006541|GO:0006576|GO:0007268|GO:0007416|GO:0007420|GO:0007585|GO:0007612|GO:0007613|GO:…	methyl CpG binding protein 2
ASMM10P027315	54.3039	25.7989	66.5157	45.9971	125.364	89.8227	60.6708	98.9883	5.85923	5.04628	5.9116	5.36625	6.59567	6.42835	6.57132	6.43552	P	P	P	P	P	P	P	P	protein_coding	NM_027238	CCDS18297.1	Ttc39b	RefSeq	8764	chr4	-	83220300	83324189		chr4:83237274-83237350	ATAGTGGGAAAAAGGAAGGACCTTTCTGAAAATCTCTTGGTGACTGTGGAGAAGGCTGAG	69863	Mm.5540	GO:0003674|GO:0005575|GO:0008150	tetratricopeptide repeat domain 39B
ASMM10P051185	3560.65	2030.06	3899.79	2809.64	5082.38	4126.92	1350.66	4752.55	11.717	11.1876	11.5786	11.2006	11.8034	11.9686	11.6108	12.028	P	P	P	P	P	P	P	P	protein_coding	NM_011112	CCDS49163.1	Papola	RefSeq	4518	chr12	+	105784701	105838943	ENSMUST00000169938	chr12:105838442+105838529	CCCCTGAAGCTATGCATTAATTAAGGCTTTCTTTACCACTTACATTGTTTATATACAGTG	18789	Mm.255877	GO:0000166|GO:0000398|GO:0003723|GO:0004652|GO:0005524|GO:0005634|GO:0005634|GO:0005737|GO:0006369|GO:0006378|GO:0006397|GO:0016740|GO:0016779|GO:0031123|GO:0043631|GO:0046872	poly (A) polymerase alpha
ASMM10P008470	86.0135	66.2502	114.967	80.1878	231.508	192.895	87.0743	218.459	6.49502	6.35535	6.66691	6.13845	7.49036	7.55571	7.14335	7.59649	P	P	P	P	P	P	P	P	protein_coding	NM_029643	CCDS27575.1	Slc52a2	RefSeq	2700	chr15	+	76538942	76542130		chr15:76540797+76540913	TGTGGTCCTCGTGGTACTCTCATGGGTCCTGTGCGCAGGCACGTTCTCGTATATCAAGGT	52710	Mm.28597	GO:0005886|GO:0005887|GO:0006810|GO:0016020|GO:0016021|GO:0032217|GO:0032218	solute carrier protein 52, member 2
ASMM10P021493	127.266	123.543	139.407	132.664	145.828	102.185	52.0868	124.415	7.05315	7.22166	6.91242	6.83441	6.81973	6.61944	6.33751	6.77094	P	P	P	P	P	P	P	P	protein_coding	NM_027979	CCDS15304.1	Chit1	RefSeq	1711	chr1	+	134111241	134151436		chr1:134111298+134111362	CCAAGTCGGCCTAGACAGTGCCATGCTTCTCACCATGATGATGATGGATTAAACCGCTGA	71884	Mm.328268	GO:0000272|GO:0004553|GO:0004568|GO:0005576|GO:0005615|GO:0005764|GO:0005975|GO:0006030|GO:0006032|GO:0008061|GO:0008152|GO:0008843|GO:0016787|GO:0016798	chitinase 1 (chitotriosidase)
ASMM10P023902	973.478	772.049	1022.41	744.064	1050.64	549.8	246.46	646.862	9.90315	9.82374	9.70388	9.27196	9.58193	9.06907	8.81819	9.16264	P	P	P	P	P	P	P	P	protein_coding	NM_001033297	CCDS16823.1	Gm561	RefSeq	459	chr2	+	144594064	144595365		chr2:144594145+144594205	TTGGCGCCTGGTCCCTGCTGGGCTCGGCGTTTTTCCTTTCACGGAAACAGAAAGTATCAG	228715	Mm.27391	GO:0003674|GO:0005739|GO:0008150	predicted gene 561
ASMM10P041752	5871.01	4036.46	5140.89	4647.59	6923.75	3086.91	693.537	3529.8	12.3929	12.1593	12.0029	11.9016	12.2435	11.5542	10.5689	11.5996	P	P	P	P	P	P	P	P	protein_coding	NM_017382	CCDS23282.1	Rab11a	RefSeq	2333	chr9	-	64715299	64737756		chr9:64715313-64716502	TTTTAATCTATTGATTTGGAGTACATCCTCATCCTAATAAACAGTTACAGGGGCTTTCCC	53869	Mm.1387	GO:0000166|GO:0000910|GO:0003924|GO:0005515|GO:0005525|GO:0005737|GO:0005739|GO:0005768|GO:0005802|GO:0005886|GO:0006184|GO:0006810|GO:0007049|GO:0007264|GO:0015031|GO:0016020|GO:0016192|GO:0030133|GO:0030424|GO:0031175|GO:0031410|GO:0032154|GO:0032402|GO:0043234|GO:0045335|GO:0045773|GO:0048169|GO:0048471|GO:0051223|GO:0055037|GO:0055037|GO:0072659	RAB11a, member RAS oncogene family
ASMM10P006152	426.918	420.604	596.816	563.608	513.398	461.896	335.65	461.624	8.7609	8.98508	8.93984	8.8672	8.60883	8.82157	9.33999	8.68489	P	P	P	P	M	M	P	P	protein_coding	NM_001252401	CCDS56737.1	Tle2	RefSeq	2721	chr10	+	81575286	81590473		chr10:81580295+81580483	AGCCAAGCAGCAGCAGAATCAGCTCCAGCCGCTGTCCCACGCACCCCCCGTGCCTCTCAC	21886	Mm.38608	GO:0003714|GO:0005634|GO:0006351|GO:0006355|GO:0016055|GO:0045892|GO:0090090	transducin-like enhancer of split 2, homolog of Drosophila E(spl)
ASMM10P032086	29.3249	28.8313	46.9455	10.7626	150.92	40.7202	37.3116	44.8398	4.9804	5.20171	5.43468	3.22107	6.86989	5.24573	5.82268	5.25008	P	P	P	A	P	P	P	P	protein_coding	NM_011204	CCDS39186.1	Ptpn13	RefSeq	8298	chr5	+	103425191	103598361		chr5:103594619+103594679	GACATCTCTGACCTAGTGCGCTGCATGAGGCTTCAGAGGCACGGCATGGTGCAGACCGAG	19249	Mm.3414	GO:0004721|GO:0004725|GO:0005515|GO:0005634|GO:0005634|GO:0005737|GO:0005737|GO:0005856|GO:0005886|GO:0006470|GO:0016311|GO:0016787|GO:0016791|GO:0030027|GO:0035335|GO:0042995|GO:0043005|GO:0044297	protein tyrosine phosphatase, non-receptor type 13
ASMM10P055428	749.893	636.186	1227.94	892.094	1132.89	1168.49	823.803	1141.04	9.53861	9.55588	9.95655	9.54871	9.67274	10.1609	10.8408	9.98326	P	P	P	P	P	P	P	P	protein_coding	NM_138590	CCDS18127.2	Zcchc7	RefSeq	2545	chr4	+	44756558	44932214		chr4:44756563+44756623	CCCCGGAAGTACCTTCTCCTCCCTGGAGTCCGCGCGGACGCGGCTTCCTTACCTCATTTG	319885	Mm.331576	GO:0003674|GO:0003676|GO:0005634|GO:0005730|GO:0005737|GO:0008150|GO:0008270|GO:0046872	zinc finger, CCHC domain containing 7
ASMM10P034294	238.58	277.01	393.761	217.351	1216.3	320.587	38.1477	325.327	7.94642	8.37969	8.3463	7.52831	9.76983	8.2929	5.85597	8.17212	P	P	P	P	P	P	P	P	protein_coding	NM_145364	CCDS20007.1	Akr1d1	RefSeq	2713	chr6	+	37530172	37568815		chr6:37564444+37564504	AGAAGAAATGAAGGACATTGATGCCTTGAATAAAAATGTCCGCTATGTGGAGTTGCTCAT	208665	Mm.262635	GO:0005737|GO:0005829|GO:0006629|GO:0006699|GO:0006707|GO:0007586|GO:0008202|GO:0008207|GO:0008209|GO:0016042|GO:0016491|GO:0030573|GO:0047568|GO:0047787|GO:0055114	aldo-keto reductase family 1, member D1
ASMM10P005432	31.2342	22.2246	33.4739	35.9878	69.2551	42.1562	35.4483	52.963	5.07029	4.8484	4.97424	5.00833	5.71222	5.29968	5.7363	5.50306	P	P	P	P	P	P	P	P	protein_coding	NM_001164062	CCDS48933.1	Stat5a	RefSeq	3628	chr11	+	100860483	100885169		chr11:100881185+100882061	ACACTCCTGTACTTGGTTCGTCAATGCATCCACAGATGCCGGAGCCAGCGCCACCTACAT	20850	Mm.277403	GO:0000255|GO:0000979|GO:0001553|GO:0001779|GO:0003677|GO:0003690|GO:0003700|GO:0004871|GO:0005509|GO:0005515|GO:0005634|GO:0005634|GO:0005737|GO:0005737|GO:0006101|GO:0006103|GO:0006105|GO:0006107|GO:0006351|GO:0006357|GO:0006357|GO:0006366|GO:0006549|GO:0006573|GO:0006600|GO:0006631|GO:0007165|GO:0007165|GO:0007259|GO:0007259|GO:0007565|GO:0007595|GO:0008284|GO:0008284|GO:0018108|GO:0019218|GO:…	signal transducer and activator of transcription 5A
ASMM10P012075	6216.55	4967.13	6632.01	11688.5	3908.4	2827.46	1472.92	3012.55	12.4814	12.424	12.3823	13.247	11.4041	11.4373	11.7538	11.3772	P	P	P	P	P	P	P	P	protein_coding	NM_001039125	CCDS36945.1	Defb47	RefSeq	359	chr14	+	62998076	63001160		chr14:62998099+62998159	CCATGCGATCCCGTTCCTTCCTGCCTGTCCTCTTCCTCTTTGTGATGATGATGCTGAGAG	654465	Mm.424929	GO:0003674|GO:0005575|GO:0008150	defensin beta 47
ASMM10P038342	1013	808.101	824.675	852.403	418.46	171.51	56.7537	177.609	9.96716	9.88968	9.39289	9.47882	8.3316	7.38535	6.47484	7.29543	P	P	P	P	P	P	P	P	protein_coding	NM_153591	CCDS21454.1	Nars2	RefSeq	3770	chr7	+	96951526	97064757		chr7:97064697+97064757	TAATGGGCTTTCATCGGACTCACTGCAGCCGTGATTAAAGAAGTCCATTTGTGTATTCAA	244141	Mm.274864	GO:0000166|GO:0003676|GO:0004812|GO:0004816|GO:0005524|GO:0005737|GO:0005739|GO:0006412|GO:0006418|GO:0006421|GO:0016874	asparaginyl-tRNA synthetase 2 (mitochondrial)(putative)
ASMM10P006680	210.532	197.767	243.797	394.04	196.651	161.563	114.658	175.7	7.76537	7.90305	7.67854	8.37849	7.26202	7.29888	7.57568	7.27958	P	P	P	P	P	P	P	P	protein_coding	NM_008134	CCDS27905.1	Glycam1	RefSeq	625	chr15	-	103562761	103565078		chr15:103563442-103564196	AGATGAACTTCAAATGAAGACTCAGCCCACAGATGCCATTCCAGCTGCCCAGTCCACTCC	14663	Mm.219621	GO:0005576|GO:0005886|GO:0007155|GO:0016020|GO:0043199|GO:0050839	glycosylation dependent cell adhesion molecule 1
ASMM10P012839	2305.34	1648.18	2613.95	7129.82	353.902	422.935	237.111	459.011	11.1122	10.8981	11.0064	12.5347	8.09358	8.69438	8.74867	8.67741	P	P	P	P	P	P	P	P	protein_coding	NM_011437	CCDS49668.1	Sox10	RefSeq	2713	chr15	-	79154912	79164490		chr15:79155326-79156641	TTCCGTGTCAATAACCTCATCCCTTGCCTAACTGAGGAGAGTCCCCATGTTCTTCCCATC	20665	Mm.276739	GO:0000978|GO:0000980|GO:0000981|GO:0001190|GO:0001701|GO:0001755|GO:0002052|GO:0003677|GO:0003677|GO:0003682|GO:0003700|GO:0003705|GO:0005515|GO:0005634|GO:0005634|GO:0005737|GO:0005737|GO:0006351|GO:0006355|GO:0006366|GO:0007422|GO:0008134|GO:0014015|GO:0030154|GO:0030318|GO:0031315|GO:0042802|GO:0043066|GO:0044212|GO:0045892|GO:0045893|GO:0045893|GO:0045893|GO:0045944|GO:0045944|GO:0045944|GO:…	SRY (sex determining region Y)-box 10
ASMM10P004660	2403.75	2034.31	4485.09	1959.41	5914.63	3162.98	1137.45	3568.98	11.1666	11.1911	11.8007	10.6814	12.0065	11.59	11.3523	11.6141	P	P	P	P	P	P	P	P	protein_coding	NM_001083904	CCDS49799.1	Fetub	RefSeq	1365	chr16	+	22920221	22939768		chr16:22920500+22929632	CTTACAGTGGGAAGACATGGGATCTCTGTTCTACCTCACATTGGATGTCTTAGAGACTGA	59083	Mm.28461	GO:0004857|GO:0004869|GO:0005576|GO:0005615|GO:0007338|GO:0007339|GO:0008191|GO:0010466|GO:0010951|GO:0030414	fetuin beta
ASMM10P008071	257.055	315.581	574.615	357.137	574.652	281.542	195.781	308.04	8.05053	8.56259	8.88419	8.23708	8.75993	8.10043	8.43468	8.09172	P	P	P	P	P	P	P	P	protein_coding	NM_026673	CCDS53136.1	Apoo	RefSeq	935	chrX	+	94367109	94417092	NR_004438	chrX:94367156+94379925	CATGTTCAAGGTAATTCAGAGATCTGTGGGGCCAGCCAGCCTGAGCCTGCTCACCTTCAG	68316	Mm.379156	GO:0003674|GO:0005575|GO:0008150	apolipoprotein O
ASMM10P043234	48.2643	15.9998	31.8201	46.4039	178.337	35.5977	21.6043	45.4303	5.68136	4.40993	4.90518	5.37703	7.11647	5.04392	4.99411	5.2705	P	A	P	P	P	P	P	P	protein_coding	NM_012020	CCDS23430.1	Foxl2	RefSeq	2520	chr9	+	98955606	98958126		chr9:98958042+98958126	GCACTTTTGTTGTGTTTGTACGTGTGTGAGGGCGTCCCTTGTCAATTCCCAAATAAATTT	26927	Mm.151239	GO:0000122|GO:0001541|GO:0001541|GO:0002074|GO:0002074|GO:0003677|GO:0003677|GO:0003690|GO:0003700|GO:0003700|GO:0003705|GO:0005515|GO:0005634|GO:0005634|GO:0005667|GO:0006309|GO:0006309|GO:0006351|GO:0006355|GO:0006355|GO:0006357|GO:0007389|GO:0008134|GO:0008301|GO:0019101|GO:0030154|GO:0030331|GO:0031624|GO:0031624|GO:0042703|GO:0042703|GO:0043028|GO:0043028|GO:0043065|GO:0043280|GO:0043280|GO:…	forkhead box L2
ASMM10P012336	1266.41	1102.5	1944.06	1349.39	1871.01	1591.71	832.168	1768.04	10.2754	10.3313	10.5872	10.1385	10.3642	10.6138	10.8598	10.6157	P	P	P	P	P	P	P	P	protein_coding	NM_026861	CCDS37019.1	Ubac2	RefSeq	2168	chr14	+	121878605	122021035		chr14:122008802+122008913	AATTGGAACCGGCTTTTCCCCCCTTTACGTCAGCGACGAAATATCAACTATCAAGATGGA	68889	Mm.441151	GO:0003674|GO:0005783|GO:0016020|GO:0016021|GO:0070972	ubiquitin associated domain containing 2
ASMM10P031575	45197.8	38186.9	47624.3	53443.8	39254.5	34161.9	8420.28	39253.4	15.2293	15.2025	15.2701	15.4782	14.7257	15.1627	14.3128	15.2151	P	P	P	P	P	P	P	P	protein_coding	NM_145558	CCDS39045.1	Hadhb	RefSeq	1963	chr5	+	30155321	30184583		chr5:30184384+30184582	GAATCGTCTTTGTAACATTTGCAGATACTCCTTATTCCTGTCTGTGTCATAGAGATAATT	231086	Mm.291463	GO:0000062|GO:0003824|GO:0003857|GO:0003988|GO:0003988|GO:0003988|GO:0004300|GO:0005739|GO:0005739|GO:0005739|GO:0005739|GO:0005741|GO:0005743|GO:0005743|GO:0005783|GO:0006629|GO:0006631|GO:0006635|GO:0006635|GO:0008152|GO:0016020|GO:0016507|GO:0016507|GO:0016508|GO:0016509|GO:0016509|GO:0016740|GO:0016746|GO:0016747|GO:0032403|GO:0042645|GO:0051287|GO:0055114	hydroxyacyl-Coenzyme A dehydrogenase/3-ketoacyl-Coenzyme A thiolase/enoyl-Coenzyme A hydratase (trifunctional protein), beta subunit
ASMM10P042581	106.304	91.6074	105.848	156.716	116.033	133.965	72.4537	142.993	6.79289	6.80244	6.55102	7.06144	6.47566	7.02323	6.85353	6.97741	P	P	P	P	P	P	P	P	protein_coding	NM_019659	CCDS22953.1	Kcnj1	RefSeq	3073	chr9	+	32372417	32399194		chr9:32372527+32372613	ACTTTCTCACATCAAGCACCTGACTGCTCTCTTGGGGACCAAGAAAATGAACGTTTGTCT	56379	Mm.390168	GO:0000166|GO:0001822|GO:0001894|GO:0005242|GO:0005244|GO:0005524|GO:0005546|GO:0005886|GO:0006810|GO:0006811|GO:0006813|GO:0009791|GO:0015272|GO:0016020|GO:0016021|GO:0030955|GO:0042277|GO:0043066|GO:0070294|GO:0071286|GO:0072358|GO:1900128	potassium inwardly-rectifying channel, subfamily J, member 1
ASMM10P023657	224.879	233.16	192.803	252.923	286.067	162.988	83.9684	190.799	7.86467	8.13812	7.35636	7.75062	7.78874	7.31149	7.08455	7.40399	P	P	P	P	P	P	P	P	protein_coding	NM_001205371		Casc4	RefSeq	3805	chr2	+	121867704	121936207		chr2:121867764+121867856	TACCACCTTTCCTCCAAGCTCAGCTGCTGAGCTGGCAGTGGTTATCATCTGGCCTGTGTG	319996	Mm.292109	GO:0003674|GO:0005575|GO:0008150|GO:0016020|GO:0016021	cancer susceptibility candidate 4
ASMM10P047252	4147.98	2480.74	3921.75	11532.8	245.587	352.03	146.975	388.541	11.9283	11.4658	11.5929	13.2233	7.57426	8.43302	7.97227	8.43491	P	P	P	P	P	M	P	P	protein_coding	NM_001029934	CCDS36264.1	Usp32	RefSeq	6978	chr11	-	84984487	85139955		chr11:85019778-85019876	GTGCATTTGAAATTCCTATTCCTGCATCTCCAGTTTCAGCTTGCAGTCCAATTCAAACAG	237898	Mm.178524	GO:0004221|GO:0005794|GO:0006508|GO:0008233|GO:0008234|GO:0016787|GO:0046872	ubiquitin specific peptidase 32
ASMM10P018346	582.526	419.173	620.96	601.381	538.144	534.542	290.822	605.75	9.19459	8.98215	8.99978	8.95677	8.66964	9.03021	9.09856	9.0696	P	P	P	P	P	P	P	P	protein_coding	NM_028707	CCDS37767.1	Psd2	RefSeq	4623	chr18	+	35964834	36014716		chr18:35964901+35965064	CGCCGCGGGTGGGCCCTCCTGGTGGCCACGGTCCCCTCCAGGCTGCGGGCGCGCCGGCAG	74002	Mm.196944	GO:0005086|GO:0005543|GO:0016020|GO:0016021|GO:0030054|GO:0030182|GO:0030425|GO:0032012|GO:0043025	pleckstrin and Sec7 domain containing 2
ASMM10P003284	87.3448	82.4203	144.152	136.196	176.221	110.354	51.3327	125.479	6.51488	6.65306	6.96179	6.86935	7.09899	6.73674	6.31432	6.78438	P	P	P	P	P	P	P	P	protein_coding	NM_001143790	CCDS48824.1	Ctc1	RefSeq	4180	chr11	+	69015910	69036473		chr11:69031171+69031413	CAAGTCTACCGACTCGTGGCTTCCGGCCCCTCAACACCAGTGTTCGAGACAGAGGGCTCA	68964	Mm.285785	GO:0000723|GO:0000781|GO:0000784|GO:0000784|GO:0003677|GO:0003697|GO:0005515|GO:0005634|GO:0005634|GO:0005694|GO:0006974|GO:0007568|GO:0010389|GO:0010833|GO:0035264|GO:0045740|GO:0048146|GO:0048536|GO:0048538|GO:0048539|GO:0051276|GO:0070188|GO:0071425|GO:0090399	CTS telomere maintenance complex component 1
ASMM10P042059	264.919	279.235	365.533	576.516	460.789	355.664	181.589	406.595	8.08986	8.39366	8.24355	8.89625	8.45251	8.44719	8.31604	8.49879	P	P	P	P	P	P	P	P	protein_coding	NM_001080776	CCDS40737.1	Gm1123	RefSeq	1337	chr9	-	99006964	99035690		chr9:99006978-99007066	TTAAGTTCTGCTGATTCCTTGCTCCTGTATCTTCAGTGAAATGTGCCTTGTGCTCCCACA	382097	Mm.293727	GO:0003674|GO:0005575|GO:0008150|GO:0016020|GO:0016021	predicted gene 1123
ASMM10P029807	312.06	232.287	343.995	305.399	673.867	489.609	395.914	539.933	8.31062	8.13219	8.15896	8.01425	8.97828	8.90615	9.61763	8.90031	P	P	P	P	P	P	P	P	protein_coding	NM_173867	CCDS18852.1	Rcc2	RefSeq	3790	chr4	+	140701472	140723220		chr4:140720559+140720622	AAGCCCAAGTCTTCTACTGCGGCCCAGGAGGTGAAGACTCTGGATGGCATCTTCTCCGAA	108911	Mm.253	GO:0000775|GO:0003674|GO:0005575|GO:0005634|GO:0005694|GO:0005737|GO:0005856|GO:0005874|GO:0007049|GO:0007067|GO:0008150|GO:0051301	regulator of chromosome condensation 2
ASMM10P032854	147.195	85.1644	83.6462	162.42	674.82	155.538	57.9037	180.148	7.26202	6.6985	6.22024	7.11451	8.97975	7.24314	6.50683	7.31759	P	P	P	P	P	P	P	P	protein_coding	NM_001164805	CCDS51721.1	Thsd7a	RefSeq	11019	chr6	-	12311607	12749253		chr6:12311670-12317086	TGTGGATGGCGTGTGGAGATGTAATGTGCTTTTCTACATTTTCATATGGGTTATTTGTAA	330267	Mm.11989	GO:0001525|GO:0003674|GO:0005575|GO:0005576|GO:0005886|GO:0008150|GO:0016020|GO:0016021|GO:0030154	thrombospondin, type I, domain containing 7A
ASMM10P046601	9228.2	7071.55	7238.6	7478.29	15344.5	8966.46	4611.57	10154.8	13.0322	12.9241	12.4965	12.6005	13.392	13.1038	13.5005	13.1425	P	P	P	P	P	P	P	P	protein_coding	NM_145377	CCDS36138.1	Trim41	RefSeq	3493	chr11	-	48806403	48817391		chr11:48806434-48807846	TTTGGTGGCTGAGGTCAACTCATGTTCTTGGGGAAAGGTGGGTTGTGTTGCAAAAATAAA	211007	Mm.794	GO:0005515|GO:0005575|GO:0005622|GO:0005634|GO:0005737|GO:0008150|GO:0008270|GO:0016874|GO:0046872	tripartite motif-containing 41
ASMM10P047604	37.4827	43.7796	30.5029	64.0843	80.1226	53.2087	49.9797	59.7512	5.32631	5.79221	4.84636	5.82436	5.91954	5.6472	6.27139	5.67707	P	P	P	P	P	P	P	P	protein_coding	NM_007863	CCDS36338.1	Mpp3	RefSeq	2860	chr11	-	101999652	102026955	ENSMUST00000132094	chr11:101999669-102000729	CCATCTGTCAAAGCTCTGTCTAAGCCACAATAAATCAGTCCTGTCAAAAGTGTATAGACT	13384	Mm.20449	GO:0009986|GO:0016301|GO:0016310|GO:0016740|GO:0030165	membrane protein, palmitoylated 3 (MAGUK p55 subfamily member 3)
ASMM10P005167	3768.01	2697.6	3566.11	3755.51	4992.16	1808.55	668.138	2066.04	11.8007	11.5873	11.4512	11.6262	11.7764	10.7893	10.4966	10.8343	P	P	P	P	P	P	P	P	protein_coding	NM_001159866		Uchl5	RefSeq	1848	chr1	+	143777277	143807466		chr1:143798498+143799923	ACTTGCAGAGGAACCCATGGATACAGATCAAGGTAGTACCGTGTTAAGTGCTATTCAGTC	56207	Mm.261004	GO:0000502|GO:0004221|GO:0004843|GO:0004866|GO:0005622|GO:0005634|GO:0005737|GO:0005829|GO:0006281|GO:0006310|GO:0006351|GO:0006355|GO:0006508|GO:0006511|GO:0006974|GO:0008233|GO:0008234|GO:0008242|GO:0010951|GO:0016579|GO:0016787|GO:0021670|GO:0030901|GO:0031011|GO:0031011|GO:0048853|GO:0061136|GO:0070628	ubiquitin carboxyl-terminal esterase L5
ASMM10P046530	188.157	379.084	347.798	291.71	245.655	304.828	190.713	352.766	7.60227	8.8399	8.17118	7.94751	7.57529	8.2182	8.39391	8.28336	P	P	P	P	P	P	P	P	protein_coding	NM_023907	CCDS24539.1	Foxi1	RefSeq	2354	chr11	-	34204340	34208089		chr11:34204368-34206072	TCACAGCACACCCCACCCGGAGAAGCGTTGCTTGGTTTCCTTATTTTCTTTTTAATTAAA	14233	Mm.32926	GO:0000122|GO:0003677|GO:0003690|GO:0003700|GO:0003705|GO:0005634|GO:0005667|GO:0006351|GO:0006355|GO:0007389|GO:0008134|GO:0008301|GO:0009888|GO:0042472|GO:0043565|GO:0044212|GO:0045893|GO:0045944|GO:0045944|GO:0051090	forkhead box I1
ASMM10P055058	909.52	1090.31	1025.03	1121.99	981.98	487.83	496.347	521.353	9.81545	10.3184	9.706	9.86616	9.48454	8.90162	10.0031	8.8508	P	P	P	P	P	P	P	P	protein_coding	NM_177778	CCDS25636.1	Armc7	RefSeq	2249	chr11	+	115475676	115490466		chr11:115489038+115489098	CCACTGCCAAAGACTGAGGCCCCACAGCAGCCCTGACCCAAGGACACTTAAAGATCCTGC	276905	Mm.38019	GO:0003674|GO:0005575|GO:0008150	armadillo repeat containing 7
ASMM10P052465	240.396	311.287	296.739	371.454	276.75	418.884	222.37	437.631	7.95993	8.54341	7.95429	8.29317	7.74456	8.68112	8.6391	8.60699	P	P	P	P	P	P	P	P	protein_coding	NM_134219	CCDS26330.1	Vmn1r215	RefSeq	903	chr13	+	23075791	23076694		chr13:23076634+23076694	AGTCCCTATGTTCTTATCAGTAGATATATCCATCCTCCTAATGTCTTCCATGCCCACTAA	171253	Mm.377207	GO:0005550|GO:0005887|GO:0007186|GO:0016503|GO:0019236	vomeronasal 1 receptor 215
ASMM10P000999	209.701	196.473	249.992	331.622	193.549	206.124	91.03	221.028	7.75907	7.89172	7.71459	8.12818	7.23842	7.64785	7.21466	7.61331	P	P	P	P	P	P	P	P	protein_coding	NM_009737	CCDS21252.1	Bcat2	RefSeq	1780	chr7	+	45570152	45589710	ENSMUST00000153219	chr7:45570390+45575430	ACTAGGACAGGTCTGGGCCCGAAAGCTTCTGCCTGTTCCCTGGCTTCTATGTGGGTCCAA	12036	Mm.24210	GO:0003824|GO:0004084|GO:0004084|GO:0005634|GO:0005737|GO:0005739|GO:0005739|GO:0006549|GO:0006550|GO:0006550|GO:0006551|GO:0006573|GO:0008152|GO:0008483|GO:0008652|GO:0009081|GO:0009082|GO:0009083|GO:0009083|GO:0009098|GO:0010817|GO:0016740|GO:0052654|GO:0052655|GO:0052656	branched chain aminotransferase 2, mitochondrial
ASMM10P054700	153.408	160.597	198.148	160.438	199.682	252.206	111.974	285.1	7.31974	7.59682	7.39375	7.09595	7.2862	7.94028	7.5404	7.98156	P	P	P	P	P	P	P	P	protein_coding	NM_027366	CCDS28679.1	Ly6g6e	RefSeq	1137	chr17	+	35076941	35078804		chr17:35077101+35077170	TCTGACTCGGGGTACTGGTTTGTGCTCTCCCAGACTGCTGAGCTGTACCTGCCATGGGCC	70274	Mm.250491	GO:0003674|GO:0005575|GO:0008150	lymphocyte antigen 6 complex, locus G6E
ASMM10P030298	1888.01	1166.14	1484.74	1966.18	4443.86	1529.4	516.264	1673.83	10.8359	10.4095	10.2123	10.6881	11.6015	10.5585	10.0668	10.5402	P	P	P	P	P	P	P	P	protein_coding	NM_146159	CCDS19211.1	Haus3	RefSeq	1980	chr5	-	34153896	34169424		chr5:34153991-34154106	CTTGCTGATGTGAAGACGAAAAGAAGAATTTTGGCAACTAATAAATTGCATCAAGTGGAA	231123	Mm.319286	GO:0005737|GO:0005813|GO:0005856|GO:0005874|GO:0007049|GO:0007067|GO:0051225|GO:0051297|GO:0051301|GO:0070652	HAUS augmin-like complex, subunit 3
ASMM10P015248	119.101	104.748	240.607	157.821	100.376	259.161	189.782	290.968	6.95422	6.98523	7.6595	7.0701	6.2531	7.97947	8.38466	8.01121	P	P	P	P	P	P	P	P	protein_coding	NM_174876	CCDS37358.1	Impg2	RefSeq	6992	chr16	+	56204312	56273753		chr16:56258084+56258144	TCAGTTCTCTCCCAGAGATTTTAGGGGGTAGCAGCTTGACTCTTCATTCTGTTACCCCAG	224224	Mm.151998	GO:0005540|GO:0005578|GO:0008150|GO:0008201|GO:0016020|GO:0016021	interphotoreceptor matrix proteoglycan 2
ASMM10P043173	12.7541	14.1358	23.1037	17.8546	28.913	18.2512	12.2536	22.53	3.80507	4.23877	4.46133	3.99256	4.44273	4.02818	4.15943	4.18712	A	A	P	A	P	P	A	P	protein_coding	NM_007801	CCDS23399.1	Ctsh	RefSeq	1627	chr9	+	90054266	90076095		chr9:90054407+90054503	TCTTCCCAAGAGCAGGAGTGTAATGGCCACAGGGGGCAGGAGAGGAACCATCATCACCTA	13036	Mm.2277	GO:0001520|GO:0001669|GO:0001913|GO:0002764|GO:0004175|GO:0004175|GO:0004177|GO:0004197|GO:0004197|GO:0004252|GO:0005615|GO:0005764|GO:0005829|GO:0006508|GO:0006508|GO:0006919|GO:0008233|GO:0008234|GO:0008284|GO:0008656|GO:0008656|GO:0010628|GO:0010634|GO:0010813|GO:0010815|GO:0010952|GO:0010952|GO:0016505|GO:0016787|GO:0030108|GO:0030335|GO:0030984|GO:0031638|GO:0031638|GO:0031648|GO:0031648|GO:…	cathepsin H
ASMM10P007397	52.1447	57.6522	97.2924	46.5579	173.161	102.908	76.6453	113.194	5.79608	6.1715	6.42937	5.38196	7.07331	6.62948	6.94211	6.62766	P	P	P	P	P	P	P	P	protein_coding	NM_016677	CCDS25830.1	Hpcal1	RefSeq	1561	chr12	+	17690813	17791926		chr12:17691051+17786146	TCCAGAGCCGGTTTAGTCTCCACTGCCAGCTGCCATGGGCAAGCAGAACAGCAAGCTGCG	53602	Mm.313619	GO:0005509|GO:0005515|GO:0005575|GO:0008150|GO:0046872	hippocalcin-like 1
ASMM10P000685	128.938	106.822	200.695	127.5	164.067	133.027	70.4447	149.167	7.07257	7.01501	7.41177	6.78104	6.99827	7.01358	6.81158	7.04319	P	P	P	P	P	P	P	P	protein_coding	NM_177370	CCDS24397.1	Rhbdd3	RefSeq	1821	chr11	+	5099437	5106091		chr11:5104401+5105184	TTCTCACTGGCCTAGCCTATGCTGCTGGGGCCTTCCAGTGGCTGGAGCTCTCAGAGCAGA	279766	Mm.260866	GO:0003674|GO:0004252|GO:0005575|GO:0008150|GO:0016020|GO:0016021	rhomboid domain containing 3
ASMM10P026072	54.837	47.7908	63.9734	58.1686	73.7119	67.4107	173.359	77.0171	5.87406	5.91001	5.85412	5.69024	5.80433	5.99567	8.24331	6.0516	P	P	P	P	P	P	P	P	protein_coding	NM_013605	CCDS17496.1	Muc1	RefSeq	2235	chr3	+	89229051	89233369		chr3:89231153+89231214	TTCTCTGGAAGACCCCAGCTCCAACTACTACCAAGAACTGAAGAGGAACATTTCTGGATT	17829	Mm.16193	GO:0000790|GO:0000978|GO:0002039|GO:0003712|GO:0005634|GO:0005737|GO:0005737|GO:0005886|GO:0006977|GO:0006978|GO:0009986|GO:0010944|GO:0016020|GO:0016021|GO:0016324|GO:0016324|GO:0036003|GO:0043618|GO:0090240|GO:1902166	mucin 1, transmembrane
ASMM10P008134	545.285	583.649	775.616	1035.5	438.875	2321.36	898.262	2664.45	9.1019	9.43802	9.31095	9.76393	8.39058	11.1457	10.9867	11.1974	P	P	P	P	P	P	P	P	protein_coding	NM_027143	CCDS27134.1	Khnyn	RefSeq	3876	chr14	+	55884968	55896781		chr14:55894075+55894286	TGAGGAGTCTGACAAGTGGATGGCGATCATCAGAGAGCGCCTGCTGCCCTTCACCTTTGT	219094	Mm.37592	GO:0003674|GO:0005575|GO:0008150	KH and NYN domain containing
ASMM10P025450	710.39	611.134	1214.91	929.911	783.851	1158.14	781.267	1331.42	9.46344	9.5004	9.9373	9.61415	9.17553	10.1481	10.7637	10.2049	P	P	P	P	P	P	P	P	protein_coding	NM_008642	CCDS38650.1	Mttp	RefSeq	3962	chr3	-	138089854	138131377		chr3:138131254-138131377	ATGATCCTCTTGGCAGTGCTTTTTCTCTGCTTCTTCTCCTCCTACTCTGCTTCCGTTAAA	17777	Mm.2941	GO:0005319|GO:0005319|GO:0005515|GO:0005783|GO:0005791|GO:0005794|GO:0005794|GO:0006497|GO:0006629|GO:0006641|GO:0006810|GO:0006869|GO:0006869|GO:0008202|GO:0008203|GO:0008289|GO:0016323|GO:0031526|GO:0031528|GO:0031988|GO:0034185|GO:0042157|GO:0042157|GO:0042632|GO:0042953|GO:0042953|GO:0046982	microsomal triglyceride transfer protein
ASMM10P017487	1160.62	790.888	1231.66	1440.28	1712.47	1015.37	302.587	1099.69	10.1562	9.85634	9.96259	10.2501	10.2339	9.9642	9.17212	9.93776	P	M	P	P	P	P	P	P	protein_coding	NM_181649	CCDS28979.1	Gpatch11	RefSeq	4237	chr17	+	78835515	78848308		chr17:78843840+78843900	TCACTGGCTACTTGCGAGAAGAGCACCTGTATTGCATTTGGTGTGGGACAGCCTATGAAG	53951	Mm.220253	GO:0003674|GO:0003676|GO:0005575|GO:0008150	G patch domain containing 11
ASMM10P053894	124.949	116.669	170.446	243.227	157.382	113.366	73.1411	127.901	7.02436	7.14059	7.19325	7.69652	6.93714	6.77361	6.86907	6.81272	P	P	P	P	P	P	P	P	protein_coding	NM_001162944		Gm10318	RefSeq	930	chr10	+	77852858	77853788		chr10:77853515+77853575	TGTGGCCAGAAGTCCAGCTGCTGATGGGCCTGTCTACTGCTTGTGTCTTTCTTCCTGATA	622629	Mm.426393	GO:0003674|GO:0005575|GO:0005882|GO:0008150	predicted gene 10318
ASMM10P048411	660.053	383.638	776.952	501.114	1849.96	537.939	201.231	578.193	9.36862	8.8577	9.3126	8.70098	10.3526	9.04077	8.47355	9.00647	P	P	P	P	P	P	P	P	protein_coding	NM_178759	CCDS36137.1	Timd4	RefSeq	2175	chr11	+	46810798	46844333		chr11:46839287+46839348	ATTGCCTGCTGTGTGGGATTTGTGCTAATGGTGTTATTGTTTCTGGCGTTTCTCCTTCGA	276891	Mm.69002	GO:0016020|GO:0016021	T cell immunoglobulin and mucin domain containing 4
ASMM10P026927	2760.44	2238.01	3372.65	2947.56	6002.9	2449.53	673.95	2616.67	11.3605	11.3168	11.375	11.2802	12.028	11.2266	10.516	11.1748	P	P	P	P	P	P	P	P	protein_coding	NM_026893	CCDS18059.1	Dcaf12	RefSeq	3454	chr4	-	41291299	41314901		chr4:41291357-41293214	GTCCGTCTCCTGTGATGCTTTTGATTGTCTTGAGATTTTCTGTTTTTAAAAATGTAGCAT	68970	Mm.28891	GO:0003674|GO:0005737|GO:0005813|GO:0005856|GO:0008150|GO:0080008	DDB1 and CUL4 associated factor 12
ASMM10P029906	48.0678	37.165	53.2836	52.3517	118.599	50.0184	8.34708	57.19	5.67527	5.55396	5.60862	5.55137	6.5117	5.55413	3.60225	5.61283	P	P	P	P	P	P	A	P	protein_coding	NM_001243138	CCDS57311.1	Gm13247	RefSeq	3068	chr4	+	146501999	146539395	NM_001243139	chr4:146535487+146535547	CTCAGAGGACATTGTACATGGAAGTAATGTTGGAGAATTACAACAATGTGTTATTTGTGG	100041433	Mm.441741	GO:0003674|GO:0005575|GO:0008150|GO:0046872	predicted gene 13247
ASMM10P042857	104.772	76.7952	264.987	104.803	624.458	228.187	197.121	237.448	6.76949	6.55903	7.80001	6.50313	8.87526	7.80001	8.44587	7.71408	P	P	P	P	P	P	P	P	protein_coding	NM_011992	CCDS23206.1	Rcn2	RefSeq	2042	chr9	+	56041844	56059083	uc009pst.1	chr9:56057478+56057569	TGATTATGACAAAGATAATGATGGCCGGCTTGATCCCCAAGAGCTGTTGTCATGGGTAGT	26611	Mm.1782	GO:0005509|GO:0005783|GO:0046872	reticulocalbin 2
ASMM10P022154	31.3818	17.2228	48.6652	18.03	41.6311	23.9511	10.2213	29.5398	5.07695	4.50418	5.48297	4.00785	4.96798	4.43914	3.8913	4.61037	P	A	P	A	P	P	A	P	protein_coding	NM_001162922	CCDS50836.1	Zfp931	RefSeq	1779	chr2	-	178066877	178078425		chr2:178067172-178067891	GGACAAGTACAGGTCAGAAATCCCATGAATATTGGCAATGTTTTAAAGCACTTCTATATT	353208	Mm.381194	GO:0003674|GO:0005575|GO:0008150|GO:0046872	zinc finger protein 931
ASMM10P055051	36.4284	29.8495	30.8238	41.5248	69.0783	42.2704	33.0713	42.7867	5.2848	5.25021	4.86012	5.21704	5.70873	5.30396	5.63439	5.17862	P	P	P	P	P	P	P	P	protein_coding	NM_001204166	CCDS57177.1	Rapgef4	RefSeq	4112	chr2	+	72054616	72257474		chr2:72054960+72055020	AGATAAAGGCTGGCTGCTTACTGGATGTCTGAGAACTTCCCGCAACAGACGCATGCTCTA	56508	Mm.196153	GO:0000166|GO:0001750|GO:0001917|GO:0001932|GO:0005085|GO:0005085|GO:0005088|GO:0005515|GO:0005622|GO:0005737|GO:0005829|GO:0005886|GO:0005952|GO:0006887|GO:0007165|GO:0007264|GO:0008603|GO:0014911|GO:0016020|GO:0016323|GO:0016324|GO:0017016|GO:0017156|GO:0017157|GO:0019933|GO:0030073|GO:0030424|GO:0030425|GO:0030552|GO:0030552|GO:0032403|GO:0035556|GO:0043197|GO:0043234|GO:0050773|GO:0050790|GO:…	Rap guanine nucleotide exchange factor (GEF) 4
ASMM10P033549	75.2428	73.7055	70.2799	67.2311	133.355	92.5671	21.5712	104.809	6.31324	6.50343	5.98904	5.88829	6.68747	6.47326	4.9918	6.51972	P	P	P	P	P	P	P	P	protein_coding	NM_010367	CCDS20378.1	Magi1	RefSeq	7589	chr6	-	93675454	94283904		chr6:93680802-93680877	ATGAGAAATGAAAAGCTCGGGGAGGCTTGCTTCTACCTTATGGGCCATAATCAAACTACG	14924	Mm.217216	GO:0000166|GO:0005515|GO:0005524|GO:0005634|GO:0005737|GO:0005886|GO:0005923|GO:0016020|GO:0030054|GO:0042995|GO:0051393	membrane associated guanylate kinase, WW and PDZ domain containing 1
ASMM10P033750	19.7219	15.5377	67.9968	48.0913	36.1909	100.816	62.0014	109.708	4.41493	4.36852	5.94029	5.43228	4.76426	6.59847	6.60776	6.5847	A	A	P	P	P	P	P	P	protein_coding	NM_001104635	CCDS51899.1	Vmn2r21	RefSeq	2562	chr6	-	123492507	123533406	NM_001104637	chr6:123509227-123509337	AATCATTCTGTTGTTTTGATTGTCTCCCATGTCCAGAGGGAGAGGTTGCAAATGATACAG	546912	Mm.469876	GO:0003674|GO:0004871|GO:0004930|GO:0005575|GO:0005886|GO:0007165|GO:0007186|GO:0008150|GO:0016020|GO:0016021	vomeronasal 2, receptor 21
ASMM10P047817	1775.75	1534.95	2298.06	1694.8	5627.94	1855.76	707.018	2125.01	10.7361	10.7839	10.8262	10.4778	11.9487	10.8191	10.6031	10.869	P	P	P	P	P	P	P	P	protein_coding	NM_023136	CCDS35672.1	Dtymk	RefSeq	658	chr1	-	93800494	93801934		chr1:93800517-93800801	CGTCGTATTTGACCATCGTATTTAACCACATCCGGCTTGTTTTGTTTTATTAAAAGGTTT	21915	Mm.250332	GO:0000166|GO:0004798|GO:0004798|GO:0005524|GO:0005739|GO:0005758|GO:0005759|GO:0006233|GO:0006233|GO:0006235|GO:0009165|GO:0016301|GO:0016310|GO:0016740|GO:0046939|GO:0046940|GO:0050145|GO:0071363	deoxythymidylate kinase
ASMM10P033882	106.821	116.514	105.738	151.726	182.138	208.576	44.6386	235.749	6.79797	7.13869	6.5491	7.01792	7.1463	7.66289	6.09914	7.70418	P	P	P	P	P	P	P	P	protein_coding	NM_008463	CCDS20596.1	Klra5	RefSeq	1155	chr6	-	129898991	129913224		chr6:129899040-129899126	GGCACCCTTTGCATAAAGCCTTCAGAATTTTGTTCTTTCTGATTTCTTATACTCCTATAA	16636	Mm.14111	GO:0005886|GO:0007155|GO:0016020|GO:0016021|GO:0030246	killer cell lectin-like receptor, subfamily A, member 5
ASMM10P053519	574.409	378.054	901.934	547.064	969.873	850.887	686.363	1021.17	9.17889	8.83498	9.52485	8.82661	9.46747	9.70467	10.5475	9.82676	P	P	P	P	P	P	P	P	protein_coding	NM_026472	CCDS15222.1	Nifk	RefSeq	1894	chr1	+	118321842	118333831		chr1:118332917+118332977	AGAAAAAGGAAGAGCAAGCAGTGATCCCGCCAGCGTTCTGTGCATAGTTCTAGGCAGATG	67949	Mm.280311	GO:0000166|GO:0000794|GO:0003676|GO:0003723|GO:0005634|GO:0005654|GO:0005694|GO:0005730|GO:0005737|GO:0010923	nucleolar protein interacting with the FHA domain of MKI67
ASMM10P012681	142.439	176.027	141.055	223.991	361.482	308.805	220.209	339.994	7.21414	7.72759	6.9294	7.57276	8.12106	8.23878	8.6223	8.23261	P	P	P	P	P	P	P	P	protein_coding	NM_153178	CCDS37098.1	Ago2	RefSeq	8031	chr15	-	73101624	73184947		chr15:73101638-73107016	TCCACACTGAATATAGCCAAAATATCGCCTGAATAAACCGAGTTACGAACTCCTCTGTTC	239528	Mm.490340	GO:0000340|GO:0000932|GO:0000932|GO:0003676|GO:0003723|GO:0003729|GO:0004518|GO:0004519|GO:0004521|GO:0004521|GO:0005515|GO:0005634|GO:0005737|GO:0005844|GO:0005845|GO:0006351|GO:0006355|GO:0006379|GO:0006417|GO:0007275|GO:0009791|GO:0016442|GO:0016787|GO:0030154|GO:0030529|GO:0031047|GO:0031054|GO:0035068|GO:0035068|GO:0035197|GO:0035197|GO:0035278|GO:0035279|GO:0045947|GO:0046872|GO:0060213|GO:…	argonaute RISC catalytic subunit 2
ASMM10P027735	788.767	901.71	828.117	792.333	1028.51	3215.77	790.411	3670.78	9.60519	10.0497	9.40021	9.3677	9.55068	11.6146	10.7831	11.6522	P	P	P	P	P	P	P	P	protein_coding	NM_008191	CCDS18587.1	Guca2b	RefSeq	602	chr4	-	119656602	119658945		chr4:119658795-119658945	ACTGTGGGCTGCCGTCGTCCTGCTGCTGCTCCTGCAGAGTGCACAGGGTGTCTACATCAA	14916	Mm.278	GO:0005576|GO:0006182|GO:0007588|GO:0007589|GO:0008047|GO:0030802|GO:0045776	guanylate cyclase activator 2b (retina)
ASMM10P044230	221.248	260.087	257.892	216.33	471.869	211.989	120.078	263.278	7.83747	8.28937	7.76233	7.5212	8.48826	7.68925	7.65141	7.86185	P	P	P	P	P	M	P	P	protein_coding	NM_052976	CCDS30295.1	Ophn1	RefSeq	3932	chrX	-	98557514	98890985		chrX:98557542-98558250	TCCAAAGAATTGTTGCTCTTGCTTCTATTTACCTCCAGCTTACATGGTCTTTTATCCCAC	94190	Mm.254336	GO:0003779|GO:0005096|GO:0005100|GO:0005515|GO:0005622|GO:0005623|GO:0006897|GO:0007165|GO:0007399|GO:0015629|GO:0030036|GO:0030054|GO:0030100|GO:0035255|GO:0042995|GO:0043195|GO:0045202|GO:0048488|GO:0048488|GO:0051966	oligophrenin 1
ASMM10P006999	162.563	189.006	313.997	249.761	349.444	375.977	266.308	424.24	7.39817	7.83185	8.02835	7.73548	8.07558	8.53255	8.95032	8.56217	P	P	P	P	P	P	P	P	protein_coding	NM_010096	CCDS21946.1	Ebf3	RefSeq	4908	chr7	-	137193670	137314445		chr7:137198554-137199093	TAATGGCTCCTCCGCTAACTCTCCCTACGGCATGAAACAGAAGAGCGCTTTTGCGCCCGT	13593	Mm.258708	GO:0003677|GO:0005515|GO:0005634|GO:0006351|GO:0006355|GO:0007275|GO:0045893|GO:0046872|GO:0046983	early B cell factor 3
ASMM10P015052	67.174	36.4555	156.98	85.4815	237.57	169.12	195.603	179.186	6.15738	5.5278	7.07791	6.22898	7.52678	7.3675	8.43302	7.3098	P	P	P	P	P	P	P	P	protein_coding	NM_008235	CCDS28098.1	Hes1	RefSeq	1487	chr16	+	30065356	30067796		chr16:30065862+30065926	GGCAAGAATAAATGAAAGTCTAAGCCAACTGAAAACACTGATTTTGGATGCACTTAAGAA	15205	Mm.390859	GO:0000122|GO:0000122|GO:0000122|GO:0000122|GO:0000981|GO:0001078|GO:0001701|GO:0001889|GO:0003143|GO:0003151|GO:0003266|GO:0003281|GO:0003677|GO:0003700|GO:0005515|GO:0005622|GO:0005634|GO:0005737|GO:0006351|GO:0006355|GO:0006357|GO:0006461|GO:0007155|GO:0007219|GO:0007219|GO:0007219|GO:0007224|GO:0007262|GO:0007389|GO:0007389|GO:0008134|GO:0008284|GO:0016477|GO:0021537|GO:0021537|GO:0021555|GO:…	hairy and enhancer of split 1 (Drosophila)
ASMM10P008467	165.567	179.881	244.977	412.692	202.661	143.096	149.558	162.537	7.4264	7.75876	7.68642	8.4429	7.3072	7.12406	8.00159	7.16618	P	P	P	P	P	P	P	P	protein_coding	NM_029614	CCDS21442.1	Prss23	RefSeq	3226	chr7	-	89507784	89517586		chr7:89510821-89517446	CTCCACGCGGTAGCACTCAGCATGGCTGGAATCCCGGGGCTCTTCATCCTTCTTGTCCTG	76453	Mm.250438	GO:0003824|GO:0004252|GO:0005576|GO:0005634|GO:0006508|GO:0008233|GO:0008236|GO:0016787	protease, serine 23
ASMM10P008972	11.2215	16.907	66.6075	6.49227	126.442	44.7467	51.8777	52.7833	3.6298	4.48222	5.91359	2.57261	6.60829	5.39317	6.3309	5.49711	A	A	P	A	P	P	P	P	protein_coding	NM_146207	CCDS52485.1	Cul4a	RefSeq	3628	chr8	+	13105720	13147939		chr8:13123964+13124790	GGACAGGGAGGTTCCAGAATACCTTAACCATGTGAGCAAACGTCTAGAAGAGGAAGCAGA	99375	Mm.212861	GO:0005515|GO:0006281|GO:0006511|GO:0006974|GO:0019048|GO:0031461|GO:0031464|GO:0031625|GO:0045732|GO:0051246|GO:0080008|GO:1900087	cullin 4A
ASMM10P005359	788.288	745.589	747.796	930.092	1215.28	475.13	186.301	529.777	9.60331	9.77272	9.26487	9.61479	9.76917	8.86515	8.35371	8.87504	P	P	P	P	P	P	P	P	protein_coding	NM_001163529	CCDS50716.1	Adam33	RefSeq	3087	chr2	-	131050816	131063814		chr2:131053101-131053389	ACCTAGAATGGTTTGCAATAGCAATCGTAACTGTCACTGTGCTGCTGGCTGGGCTCCACC	110751	Mm.108550	GO:0004222|GO:0006508|GO:0007229|GO:0008233|GO:0008237|GO:0008270|GO:0016020|GO:0016021|GO:0016787|GO:0042035|GO:0042127|GO:0046872	a disintegrin and metallopeptidase domain 33
ASMM10P003536	315.524	341.312	479.834	606.873	565.989	422.969	223.843	495.91	8.32596	8.68816	8.62025	8.97333	8.73698	8.69496	8.65052	8.7782	P	P	P	P	P	P	P	P	protein_coding	NM_001110131		Cic	RefSeq	6101	chr7	+	25282178	25294148	NM_027882	chr7:25290951+25291054	TCCTGCCTTTGTACAGCCTCTGCTCTCAGGCCAAGCTCCTTTGCTGGCTCCTGGCCAGGT	71722	Mm.28833	GO:0003677|GO:0005634|GO:0006351|GO:0006355	capicua homolog (Drosophila)
ASMM10P045999	197.409	88.6785	255.846	179.097	342.301	76.9796	48.5945	81.0568	7.67269	6.75579	7.75062	7.24284	8.04111	6.19515	6.22885	6.12704	P	P	P	P	P	P	P	P	protein_coding	NM_001039354	CCDS24160.1	Lin7a	RefSeq	5887	chr10	+	107271830	107425143		chr10:107323962+107324029	ACCAGTGCACAAGCTCCAGTCTCTCAAAAAGGTGCTTCAGAGTGAGTTTTGTACAGCAAT	108030	Mm.268025	GO:0005515|GO:0005623|GO:0005886|GO:0005923|GO:0006810|GO:0006887|GO:0007269|GO:0015031|GO:0016020|GO:0016323|GO:0030054|GO:0030165|GO:0043005|GO:0045202|GO:0045211|GO:0048489|GO:0048839|GO:0097016	lin-7 homolog A (C. elegans)
ASMM10P005076	466.432	293.299	543.475	404.047	494.904	617.258	253.578	671.285	8.8778	8.46285	8.79997	8.41139	8.56326	9.23472	8.86677	9.21495	P	P	P	P	P	P	P	P	protein_coding	NM_022316	CCDS26017.1	Smoc1	RefSeq	3463	chr12	+	81026807	81186414	NM_001146217	chr12:81184046+81184548	AACCCGTTCATCGGACGCCTTGTCTAAAGAGTGGAAAAAGCAAAAGGCCCATGGAAACTC	64075	Mm.273295	GO:0001654|GO:0001654|GO:0005509|GO:0005576|GO:0005578|GO:0005604|GO:0007165|GO:0007275|GO:0010811|GO:0030154|GO:0030198|GO:0045667|GO:0046872|GO:0050840|GO:0060173|GO:0060173	SPARC related modular calcium binding 1
ASMM10P018727	137.254	101.057	107.949	154.581	116.604	74.4184	37.507	80.2274	7.15581	6.93485	6.57675	7.04221	6.48319	6.14313	5.82935	6.11129	P	P	P	P	P	P	P	P	protein_coding	NM_009604	CCDS35651.1	Chrng	RefSeq	1921	chr1	+	87205810	87211835		chr1:87210976+87211036	TGTGTGGATGCCTGTAACCTCATGGCTCGTGCCCGACGCCAGCAGAGTCACTTTGACAGT	11449	Mm.2810	GO:0004889|GO:0004889|GO:0005216|GO:0005230|GO:0005515|GO:0005886|GO:0005892|GO:0006810|GO:0006811|GO:0006812|GO:0015276|GO:0016020|GO:0016021|GO:0030054|GO:0034220|GO:0042391|GO:0045202|GO:0045211	cholinergic receptor, nicotinic, gamma polypeptide
ASMM10P007312	34.9236	54.0064	40.342	62.3567	52.1211	55.4368	26.0396	59.8001	5.23054	6.07738	5.22411	5.78584	5.29315	5.70707	5.27082	5.67859	P	P	P	P	P	P	P	P	protein_coding	NM_013561	CCDS52788.1	Htr3a	RefSeq	2089	chr9	-	48899212	48911099		chr9:48899959-48900560	GACTGCTCAGGTTCTGATCTTCTTCCAGCCATGGGAAACCACTGCAGCCATGTTGGAGGA	15561	Mm.4831	GO:0004993|GO:0005230|GO:0005232|GO:0005249|GO:0005737|GO:0005886|GO:0006810|GO:0006811|GO:0007210|GO:0015276|GO:0016020|GO:0016021|GO:0030054|GO:0030424|GO:0043025|GO:0045202|GO:0045211|GO:0051378	5-hydroxytryptamine (serotonin) receptor 3A
ASMM10P054441	1851.64	2331.75	1730.73	2414.84	3717.5	2487.43	656.061	2799.69	10.8023	11.3847	10.4314	10.9937	11.3301	11.252	10.4641	11.2736	P	P	P	P	P	P	P	P	protein_coding	NM_145473	CCDS27677.1	Csdc2	RefSeq	2507	chr15	+	81936758	81950941		chr15:81946863+81946923	TGGTGGTGGCATTGCTCCTCGGGACCTGCCCAGCCCTCTGCCTACCAAGCGGACCAGGAC	105859	Mm.22524	GO:0003676|GO:0003677|GO:0003723|GO:0005634|GO:0005737|GO:0006355|GO:0006397|GO:0008150	cold shock domain containing C2, RNA binding
ASMM10P023093	80.7893	68.4209	101.695	52.4571	196.452	73.577	32.7922	81.7152	6.40932	6.39833	6.49502	5.55373	7.26006	6.12995	5.61955	6.14201	P	P	P	P	P	P	P	P	protein_coding	NM_024438	CCDS16178.1	Dusp19	RefSeq	1463	chr2	+	80617213	80631661	ENSMUST00000151204	chr2:80617466+80617606	AAAGAAACTTATAGAAACCTGGGAAGATGCCACAGTTCATGTTGTGGAGACAGAGCCCAG	68082	Mm.306818	GO:0000188|GO:0004721|GO:0004725|GO:0004860|GO:0005078|GO:0005515|GO:0005737|GO:0006469|GO:0006470|GO:0007254|GO:0008138|GO:0008330|GO:0008579|GO:0016311|GO:0016787|GO:0016791|GO:0030295|GO:0031434|GO:0031435|GO:0043410|GO:0043507|GO:0043508|GO:0045860|GO:0046329|GO:0046330	dual specificity phosphatase 19
ASMM10P007845	7170.82	5298.91	6135.25	5511.77	6966.58	3875.53	1441.7	4293.32	12.6825	12.5182	12.2697	12.168	12.2581	11.8697	11.7183	11.8737	P	P	P	P	P	P	P	P	protein_coding	NM_025366	CCDS26852.1	Chchd1	RefSeq	619	chr14	+	20703026	20704425		chr14:20703202+20703289	GAAAAGGGAGAGGCAACCTGTATCACGGAGATGTCGATGATGATGGCTTGCTGGAAGCAG	66121	Mm.246996	GO:0003674|GO:0005634|GO:0005730|GO:0005737|GO:0005739|GO:0005739|GO:0008150	coiled-coil-helix-coiled-coil-helix domain containing 1
ASMM10P003213	976.62	805.107	877.862	907.954	1093.15	563.985	264.236	644.597	9.90769	9.88383	9.48973	9.57074	9.63179	9.10896	8.93698	9.15983	P	P	P	P	P	P	P	P	protein_coding	NM_178337	CCDS26247.1	Tbce	RefSeq	1807	chr13	-	13997950	14039600		chr13:14001142-14003542	TAGATACCAGCTTCTCTGCTGCAAATATGGTGCACCTGAAGATGAGGAGCTCAAAACACA	70430	Mm.260209	GO:0000226|GO:0005737|GO:0005856|GO:0006457|GO:0007021|GO:0007023|GO:0007409|GO:0008344|GO:0009791|GO:0014889|GO:0048589|GO:0048936|GO:0051082	tubulin-specific chaperone E
ASMM10P006778	78.0539	68.5353	130.289	31.8388	499.768	113.386	70.7486	126.912	6.36158	6.40051	6.82828	4.8332	8.57556	6.77392	6.81703	6.80264	P	P	P	P	P	P	P	P	protein_coding	NM_008816	CCDS25559.1	Pecam1	RefSeq	3305	chr11	-	106654217	106715281		chr11:106655113-106671741	GTCGACCCTAAGAACGGAAGGCTCCCTTAATGGAACTTAAGACAGTCAAGGCAGTGCACG	18613	Mm.343951	GO:0002687|GO:0005515|GO:0005615|GO:0005886|GO:0005886|GO:0006909|GO:0006928|GO:0007155|GO:0007266|GO:0009897|GO:0009986|GO:0016020|GO:0016021|GO:0030054|GO:0030334|GO:0030485|GO:0030837|GO:0034259|GO:0042060|GO:0042523|GO:0045121|GO:0050732|GO:0050904|GO:0071944	platelet/endothelial cell adhesion molecule 1
ASMM10P049384	185.483	215.489	382.416	213.397	355.658	212.879	160.993	251.294	7.58376	8.02905	8.30702	7.5008	8.10012	7.69536	8.11607	7.79688	P	P	P	P	P	P	P	P	protein_coding	NM_134024	CCDS25451.1	Tubg1	RefSeq	1609	chr11	+	101120130	101126419		chr11:101124240+101124319	GGACAACACGGCCCTGAACCTGATAGCCACAGACCGCCTACACATCCAGAACCCATCCTT	103733	Mm.479145	GO:0000166|GO:0000242|GO:0000794|GO:0000922|GO:0000930|GO:0003924|GO:0005200|GO:0005515|GO:0005525|GO:0005737|GO:0005737|GO:0005813|GO:0005813|GO:0005814|GO:0005815|GO:0005827|GO:0005856|GO:0005874|GO:0005876|GO:0005881|GO:0005929|GO:0006184|GO:0007017|GO:0007020|GO:0007052|GO:0007088|GO:0031122|GO:0031252|GO:0031513|GO:0036064|GO:0043234|GO:0045177|GO:0051258	tubulin, gamma 1
ASMM10P007831	31.9187	27.0955	47.8837	19.3218	123.836	49.5506	40.0433	50.5389	5.10034	5.11416	5.46154	4.11185	6.57819	5.54083	5.93074	5.42863	P	P	P	A	P	P	P	P	protein_coding	NM_025287	CCDS36286.1	Spop	RefSeq	2882	chr11	+	95414082	95493410		chr11:95414135+95414331	GCCCAGGCCGGTCCCGGATGTTGCGGGCAGTATGAGGCGAGCGCAGGGGGACAGGGACCA	20747	Mm.285454	GO:0001085|GO:0005515|GO:0005634|GO:0016607|GO:0031463|GO:0031625|GO:0042787|GO:0043161	speckle-type POZ protein
ASMM10P005078	466.104	399.535	950.7	661.773	409.559	1356.31	772.036	1487.06	8.87662	8.91538	9.60066	9.09775	8.30024	10.3891	10.7437	10.3756	P	P	P	P	P	P	P	P	protein_coding	NM_001146293		Celf4	RefSeq	3950	chr18	-	25477619	25753983	NM_133195	chr18:25486946-25491140	TTTGGGGACGCTGAGCTGATGCAGATGTTCCTCCCTTTCGGCTTCGTGAGCTTCGACAAC	108013	Mm.266435	GO:0000166|GO:0000381|GO:0003676|GO:0003723|GO:0003729|GO:0005634|GO:0005634|GO:0005737|GO:0006376|GO:0006397|GO:0008380|GO:0048026|GO:0090394	CUGBP, Elav-like family member 4
ASMM10P055641	981.9	889.086	2019.41	873.478	1708.13	1365.07	378.294	1545.31	9.91572	10.031	10.6385	9.51695	10.2303	10.3943	9.53938	10.4248	P	P	P	P	P	P	P	P	protein_coding	NM_178878	CCDS19155.1	Hadha	RefSeq	3835	chr5	-	30118303	30154980		chr5:30120701-30120755	TTTGAATTCTGAAATGGATAATATCTTGGCAAATCTGAGGCTGCCTGCCAAGCCCGAGGT	97212	Mm.200497	GO:0000062|GO:0003824|GO:0003857|GO:0003988|GO:0004300|GO:0004300|GO:0005730|GO:0005737|GO:0005739|GO:0005739|GO:0005739|GO:0005743|GO:0006629|GO:0006631|GO:0006635|GO:0006635|GO:0008152|GO:0016491|GO:0016507|GO:0016508|GO:0016509|GO:0016509|GO:0016616|GO:0016829|GO:0032403|GO:0032868|GO:0042493|GO:0042645|GO:0050662|GO:0051287|GO:0055114|GO:0055114	hydroxyacyl-Coenzyme A dehydrogenase/3-ketoacyl-Coenzyme A thiolase/enoyl-Coenzyme A hydratase (trifunctional protein), alpha subunit
ASMM10P016465	3995.95	2864.65	5059.89	4727.23	6030.04	9571.06	1635.36	10638.5	11.8868	11.6801	11.9736	11.9296	12.0366	13.1977	11.929	13.2074	P	P	P	P	P	P	P	P	protein_coding	NM_011163	CCDS28980.1	Eif2ak2	RefSeq	4343	chr17	-	78852549	78882572		chr17:78852600-78855261	GTCAACCGAGGCTTCTGCCAAATCTTCCCTGTCATGAAGGATTGTATCATCTGAAATTGA	19106	Mm.378990	GO:0000166|GO:0000186|GO:0001819|GO:0003723|GO:0003725|GO:0003725|GO:0003743|GO:0004672|GO:0004672|GO:0004672|GO:0004674|GO:0004713|GO:0004715|GO:0005515|GO:0005524|GO:0005634|GO:0005737|GO:0006351|GO:0006355|GO:0006412|GO:0006413|GO:0006468|GO:0006468|GO:0009615|GO:0009636|GO:0016301|GO:0016310|GO:0016740|GO:0016772|GO:0017148|GO:0030968|GO:0032496|GO:0032722|GO:0032874|GO:0033197|GO:0033689|GO:…	eukaryotic translation initiation factor 2-alpha kinase 2
ASMM10P034057	9615.1	8285.85	10498.3	11725.3	9248.73	3767.4	699.126	4114.01	13.0851	13.1364	13.0219	13.2492	12.6615	11.8269	10.5819	11.8098	P	P	P	P	P	P	P	P	protein_coding	NM_133668	CCDS24121.1	Slc25a3	RefSeq	1512	chr10	-	91116577	91123963		chr10:91116609-91116790	CCTCACTTAAGAAACTCCTGTGTTTAGGAAATAGTCTTGGGTTTTCAAAAACATGGTTTA	18674	Mm.298	GO:0005739|GO:0005739|GO:0005743|GO:0006810|GO:0015293|GO:0016020|GO:0016021	solute carrier family 25 (mitochondrial carrier, phosphate carrier), member 3
ASMM10P013204	1713.75	1361.44	2966.23	1941.69	1589.96	4227.8	2356.98	4869.38	10.6835	10.6142	11.197	10.6705	10.1391	11.9974	12.4889	12.0616	P	P	P	P	P	P	P	P	protein_coding	NM_008685	CCDS27900.1	Nfe2	RefSeq	1793	chr15	-	103248217	103255416		chr15:103255163-103255416	CTACCCGCAGCCTCATCTCTCTCCTCGCCGGGCTTGGAATCCGCCACAGGTGCCTGAAAG	18022	Mm.457989	GO:0003677|GO:0003700|GO:0005515|GO:0005634|GO:0005634|GO:0005737|GO:0006351|GO:0006355|GO:0007267|GO:0015629|GO:0030502|GO:0034242|GO:0034242|GO:0043565|GO:0047485|GO:0050699|GO:0060716|GO:2000758	nuclear factor, erythroid derived 2
ASMM10P028165	21.6309	21.2305	36.2579	26.5122	29.8468	57.528	116.523	60.3654	4.54623	4.78487	5.07767	4.57328	4.48914	5.76252	7.604	5.69345	P	A	P	P	P	P	P	P	protein_coding	NM_023544	CCDS18879.1	Rsc1a1	RefSeq	2154	chr4	-	141683562	141685716		chr4:141685651-141685716	GAGGATTCAACTCTGATAAGTTAGTGGTCTGCTAGCTAATCTTTTTCTCTTTTCTCTTTA	69994	Mm.441022	GO:0005515|GO:0005634|GO:0005794|GO:0005886|GO:0005903|GO:0006351|GO:0006355|GO:0016020|GO:0030054|GO:0043231|GO:0050892|GO:0051051	regulatory solute carrier protein, family 1, member 1
ASMM10P010755	890.121	741.154	841.736	747.203	3390.92	213.957	34.4	247.715	9.78329	9.76393	9.42169	9.27742	11.2006	7.70501	5.69222	7.77585	P	P	P	P	P	P	P	P	protein_coding	NM_145459	CCDS36822.1	Zfp503	RefSeq	4251	chr14	-	21983961	21989601		chr14:21984020-21986516	TGAGAAGGGGACAAGGTTTACGTCATGTGCTAAAATAATAGACAATGTATCGCTTTAAAG	218820	Mm.292401	GO:0003676|GO:0005634|GO:0006351|GO:0006355|GO:0046872|GO:0061351|GO:0070315	zinc finger protein 503
ASMM10P019714	113.31	75.5953	139.579	312.193	93.791	77.7868	55.8553	82.4067	6.88502	6.53632	6.91476	8.04404	6.14802	6.20897	6.44752	6.15378	P	P	P	P	P	P	P	P	protein_coding	NM_019437	CCDS29688.1	Rfk	RefSeq	2482	chr19	+	17394042	17401349		chr19:17394332+17394392	GCCGCGGCCAGGTGGTGCGTGGCTTCGGCCGCGGCTCCAAGCAACTGGGCATCCCCACAG	54391	Mm.7013	GO:0000166|GO:0005524|GO:0005737|GO:0005739|GO:0008531|GO:0009231|GO:0016301|GO:0016310|GO:0016310|GO:0016740|GO:0046872	riboflavin kinase
ASMM10P043488	5	11.383	20.5258	5	30.067	29.7642	27.3323	37.9627	2.3474	3.94106	4.29751	2.32533	4.49752	4.7709	5.33908	5.00159	A	A	A	A	P	P	P	P	protein_coding	NM_027381	CCDS35995.1	Cactin	RefSeq	2724	chr10	+	81321102	81326251		chr10:81325125+81325376	TTCAGTGGACCCAGTGGAGCCTGTGGAACCTGAGGAGGCCACAGCACCAGGAGAAGCAGA	70312	Mm.87628	GO:0001933|GO:0003674|GO:0005634|GO:0005681|GO:0006397|GO:0007275|GO:0008380|GO:0031665|GO:0032088|GO:0032688|GO:0032717|GO:0032720|GO:0034122|GO:0045087|GO:0060339|GO:0071013|GO:0071222|GO:0071347|GO:0071356	cactin, spliceosome C complex subunit
ASMM10P017395	53.5778	49.0177	48.4071	84.5208	49.0969	62.9369	65.5884	70.3993	5.83929	5.94465	5.47702	6.21253	5.20442	5.89254	6.70153	5.91585	P	P	P	P	P	P	P	P	protein_coding	NM_001242389		Trip10	RefSeq	2458	chr17	+	57249450	57263697	NM_001242390	chr17:57256955+57257027	ATACTGAGCGAGATCAGTAAGTCGGTCAAACCGCGGCTAGCATCCTTCCGCAGCTTCCGA	106628	Mm.37368	GO:0005515|GO:0005737|GO:0005764|GO:0005794|GO:0005856|GO:0005874|GO:0005886|GO:0006897|GO:0008289|GO:0016020|GO:0042538|GO:0042802|GO:0042995	thyroid hormone receptor interactor 10
ASMM10P036394	32.7758	18.8067	24.8782	29.6605	50.8865	43.5216	37.09	51.5338	5.13774	4.62162	4.56646	4.73243	5.25984	5.35096	5.81155	5.45944	P	A	P	P	P	P	P	P	protein_coding	NM_026523	CCDS21400.1	Nmb	RefSeq	701	chr7	-	80902226	80905071		chr7:80904834-80904888	AGCCCCGCAGCCGAGCAAGCAAGATTCGAGTGCACCCTCGGGGCAACCTCTGGGCGACCG	68039	Mm.22246	GO:0005576|GO:0007204|GO:0007218|GO:0008284|GO:0031710|GO:0042593|GO:0043005|GO:0046887|GO:0046888|GO:0050482	neuromedin B
ASMM10P055095	813.888	710.844	608.148	617.038	169.731	95.0309	26.4879	111.94	9.64966	9.71023	8.9655	8.99777	7.04361	6.50918	5.29665	6.61212	P	P	P	P	P	P	P	P	protein_coding	NM_011393	CCDS16469.1	Slc1a2	RefSeq	2127	chr2	+	102706437	102778106		chr2:102777631+102777691	TCTGTCGTAATAGATGAGTGCAAGGTACCTTTCCCATTCCTGGATATCGAGACCTGCATA	20511	Mm.267547	GO:0003333|GO:0005313|GO:0005314|GO:0005886|GO:0005887|GO:0006810|GO:0006835|GO:0007399|GO:0007632|GO:0009416|GO:0009611|GO:0010259|GO:0015293|GO:0015501|GO:0015813|GO:0015813|GO:0015813|GO:0016020|GO:0016021|GO:0017153|GO:0021537|GO:0030424|GO:0030534|GO:0030673|GO:0031668|GO:0035264|GO:0035725|GO:0042493|GO:0042734|GO:0043005|GO:0043197|GO:0043198|GO:0043200|GO:0045202|GO:0046326|GO:0051938|GO:…	solute carrier family 1 (glial high affinity glutamate transporter), member 2
ASMM10P019321	76594.7	65089.4	67660.7	71357	67759.7	34956.2	9415.24	40315	15.9705	15.9423	15.8122	15.8811	15.4734	15.1986	14.4708	15.2645	P	P	P	P	P	P	P	P	protein_coding	NM_023211	CCDS38014.1	Usmg5	RefSeq	370	chr19	-	47083470	47090625		chr19:47085968-47086047	CTGGTCTTATACTTCAAGTTAAGGCCTAAGAAAACTCCAGCTGTGAAAGCAACATAAATG	66477	Mm.29722	GO:0003674|GO:0005739|GO:0005743|GO:0005753|GO:0008150|GO:0016020|GO:0016021	upregulated during skeletal muscle growth 5
ASMM10P007954	1128.54	1065.57	1700.49	1199	2355.17	853.946	277.208	962.802	10.1231	10.284	10.4055	9.96363	10.6946	9.70996	9.01853	9.73858	P	P	P	P	P	P	P	P	protein_coding	NM_026065	CCDS24137.1	Mrpl42	RefSeq	666	chr10	-	95480805	95501927		chr10:95500485-95501889	AGCCGTGGAGGAACGAAAATCTGTGTGCCTAGCAACAGCTTTCACTTCACAATATCGTTT	67270	Mm.30008	GO:0003674|GO:0005739|GO:0005739|GO:0005763|GO:0005840|GO:0005886|GO:0008150|GO:0030529	mitochondrial ribosomal protein L42
ASMM10P032011	62.7708	53.3806	94.0116	186.148	206.226	79.6762	92.689	86.4265	6.06038	6.06126	6.38613	7.29715	7.32983	6.24938	7.23988	6.22885	P	P	P	P	P	P	P	P	protein_coding	NM_177994	CCDS23997.1	R3hdm4	RefSeq	1821	chr10	-	79910052	79916930		chr10:79910617-79910701	ATTTCTTTTAATTTCTCTTTTGAAGTGGGGAGGCACAACCAAAACACCTAGCGCCAGCCG	109284	Mm.300416	GO:0003674|GO:0003676|GO:0005575|GO:0005634|GO:0008150	R3H domain containing 4
ASMM10P004162	6.23093	5	6.39182	9.99399	56.2019	34.6149	37.8267	34.3573	2.82506	2.40026	2.76254	3.10111	5.40287	4.99783	5.84266	4.84227	A	A	A	A	P	P	P	P	protein_coding	NM_001025307	CCDS29611.1	Stx3	RefSeq	3087	chr19	-	11775117	11819403	NM_152220	chr19:11789584-11791745	TCCCAGAGCCAAAAACCAAAGATGACCTTGAACAGCTCACAACTGAGATCAAGAAAAGGG	20908	Mm.272264	GO:0005484|GO:0005515|GO:0005886|GO:0005911|GO:0006810|GO:0006836|GO:0006886|GO:0006887|GO:0016020|GO:0016021|GO:0016192|GO:0016324|GO:0016324|GO:0030141|GO:0030426|GO:0031175|GO:0031201|GO:0042581|GO:0042582|GO:0043005|GO:0050544|GO:0061025	syntaxin 3
ASMM10P052797	38.4362	33.8925	42.1625	47.0095	34.4308	54.4355	25.155	54.8978	5.36093	5.42285	5.28434	5.39575	4.69046	5.68183	5.21763	5.55413	P	P	P	P	P	P	P	P	protein_coding	NM_010743	CCDS56626.1	Il1rl1	RefSeq	3002	chr1	+	40439648	40448362		chr1:40446695+40446759	ATTGCTTGAATAAATTGGCTGAATCAGCTGTGCACTGCATCCGTTTTCTCCGAGGACTGT	17082	Mm.289824	GO:0002113|GO:0002114|GO:0002826|GO:0004908|GO:0005576|GO:0005615|GO:0005886|GO:0007165|GO:0008285|GO:0009897|GO:0009986|GO:0016020|GO:0016021|GO:0032689|GO:0032754|GO:0043032|GO:0043124|GO:0050729|GO:0090197	interleukin 1 receptor-like 1
ASMM10P031603	2530.15	1905.57	2513.94	2685.63	6855.59	3780.16	875.357	4236.37	11.2385	11.1005	10.9481	11.1411	12.2297	11.8291	10.9446	11.8565	P	P	P	P	P	P	P	P	protein_coding	NM_023525	CCDS19171.1	Cad	RefSeq	7106	chr5	+	31054810	31078479		chr5:31078419+31078479	CTTACACCTCAAATCTGTACAGTTACTTTTGTACTGACTGTAATAAACAGCCAAACAGTT	69719	Mm.305535	GO:0002134|GO:0004070|GO:0004088|GO:0004151|GO:0004672|GO:0005524|GO:0005634|GO:0005737|GO:0005829|GO:0006207|GO:0006228|GO:0016363|GO:0016740|GO:0017144|GO:0018107|GO:0019899|GO:0042802|GO:0042995|GO:0043025|GO:0043195|GO:0043234|GO:0046777	carbamoyl-phosphate synthetase 2, aspartate transcarbamylase, and dihydroorotase
ASMM10P046357	1193.43	956.236	2505.29	1446.18	1039.7	2590.53	2587.97	2942.65	10.1923	10.133	10.9462	10.2551	9.56687	11.308	12.6362	11.3469	P	P	P	P	P	P	P	P	protein_coding	NM_019549	CCDS24446.1	Plek	RefSeq	4117	chr11	-	16971205	17008718		chr11:17008570-17008718	TGTGTCTCCCCACCAGGCATGGAACCAAAGCGGATCAGGGAGGGATACCTTGTGAAGAAG	56193	Mm.98232	GO:0005080|GO:0005737|GO:0006904|GO:0007229|GO:0010572|GO:0010920|GO:0010925|GO:0030030|GO:0030836|GO:0030836|GO:0030845|GO:0030866|GO:0031529|GO:0031532|GO:0032233|GO:0032587|GO:0033625|GO:0035556|GO:0042803|GO:0043325|GO:0045744|GO:0046488|GO:0060305|GO:0070493|GO:0070493|GO:0070527|GO:0070528|GO:0070560	pleckstrin
ASMM10P026108	52.2293	41.8481	78.2781	57.6541	168.171	77.6581	56.9945	84.3833	5.79815	5.72799	6.12837	5.67763	7.02926	6.20757	6.48134	6.1898	P	P	P	P	P	P	P	P	protein_coding	NM_026677	CCDS17522.1	Rab13	RefSeq	1071	chr3	+	90220816	90225963		chr3:90220962+90221022	CTTGTCTGATCATTCGCTTTGCAGAGGACAACTTCAACAGCACTTACATCTCTACCATCG	68328	Mm.29355	GO:0000166|GO:0003924|GO:0003924|GO:0005525|GO:0005622|GO:0005623|GO:0005737|GO:0005768|GO:0005794|GO:0005802|GO:0005886|GO:0005911|GO:0005923|GO:0005923|GO:0006184|GO:0006184|GO:0006810|GO:0006886|GO:0007264|GO:0010737|GO:0015031|GO:0016020|GO:0016023|GO:0016197|GO:0016328|GO:0019897|GO:0030027|GO:0030054|GO:0030139|GO:0030139|GO:0030866|GO:0031175|GO:0031410|GO:0032456|GO:0032456|GO:0032593|GO:…	RAB13, member RAS oncogene family
ASMM10P006973	1401.69	1026.51	1454.41	1398.49	1386.04	648.708	492.605	723.245	10.4095	10.2339	10.1798	10.1981	9.94815	9.31069	9.98963	9.32973	P	P	P	P	P	P	P	P	protein_coding	NM_009940	CCDS21771.1	Coq7	RefSeq	871	chr7	-	118525061	118533313		chr7:118525263-118525823	TACAGGCCTGGACCATGACGCAGAGCTGGCTCCCGCGTATGCCTTGTTGAAGAGGATTAT	12850	Mm.20634	GO:0001306|GO:0001701|GO:0001841|GO:0005634|GO:0005739|GO:0005743|GO:0006744|GO:0006744|GO:0006979|GO:0006979|GO:0008340|GO:0016020|GO:0022008|GO:0022904|GO:0034599|GO:0042775|GO:0046872|GO:0055114|GO:0070584	demethyl-Q 7
ASMM10P017381	20.071	16.1043	44.492	14.0738	42.6074	32.5087	29.7777	34.8079	4.44138	4.41817	5.35889	3.63708	5.00013	4.90652	5.47116	4.86216	A	A	P	A	P	P	P	P	protein_coding	NM_144858	CCDS28914.1	Dus3l	RefSeq	2321	chr17	+	56764750	56770093		chr17:56767155+56767288	AAAGCAGAATAGCTGCCATGCCCAGCTAGATACCGTAGGAGGGGCTGGCACCCCGCAGAG	224907	Mm.293973	GO:0003824|GO:0005575|GO:0008033|GO:0016491|GO:0017150|GO:0046872|GO:0050660|GO:0055114	dihydrouridine synthase 3-like (S. cerevisiae)
ASMM10P004759	106.158	64.7351	146.213	77.358	332.222	144.335	54.3813	153.484	6.79079	6.32283	6.98186	6.0896	7.99576	7.13516	6.40515	7.08472	P	P	P	P	P	P	P	P	protein_coding	NM_001109971	CCDS48755.1	Sec61g	RefSeq	779	chr11	-	16501637	16508484		chr11:16506442-16508078	TCCAGTAAGTAAGGATTTTCTCATGAGTGACAAACATGGATCAGGTAATGCAGTTTGTGG	20335	Mm.325350	GO:0003674|GO:0008150|GO:0016020	SEC61, gamma subunit
ASMM10P052420	11002.7	10131.3	12998.9	7695.22	11602.7	9952.92	3661.48	10793.4	13.2729	13.4207	13.3379	12.6372	12.9799	13.2586	13.1894	13.2255	P	P	P	P	P	P	P	P	protein_coding	NM_178200	CCDS26290.1	Hist1h2bm	RefSeq	381	chr13	+	21722097	21722478	NM_001097979, NM_001177653, NM_023422, NM_175664, NM_175665, NM_178194, NM_178195, NM_178196, NM_178197, NM_178198, NM_178199, NM_178201, NM_178202	chr13:21722262+21722478	TCCTCCAAGGCCATGGGCATCATGAACTCGTTCGTGAACGACATCTTCGAGCGCATCGCA	319186	Mm.277425	GO:0000786|GO:0003677|GO:0005634|GO:0005694|GO:0006334|GO:0046982	histone cluster 1, H2bm
ASMM10P005440	99.9032	70.593	113.952	145.975	89.1714	109.945	77.2847	114.543	6.6995	6.4425	6.65531	6.96587	6.07563	6.73031	6.95502	6.64498	P	P	P	P	P	P	P	P	protein_coding	NM_001164111		Nfatc1	RefSeq	4315	chr18	-	80606204	80708173	NM_198429	chr18:80607981-80635690	AGGCTACAGCCGCAGTAAATGAGATCATACGTAACGACCTCTCCAGCACGATCCCCCACT	18018	Mm.329560	GO:0000082|GO:0000790|GO:0000980|GO:0001085|GO:0001205|GO:0001225|GO:0001837|GO:0003677|GO:0003700|GO:0003705|GO:0005634|GO:0005667|GO:0005737|GO:0006351|GO:0006355|GO:0006357|GO:0006816|GO:0007507|GO:0008134|GO:0010628|GO:0030316|GO:0035556|GO:0043565|GO:0044212|GO:0045893|GO:0045944|GO:0048273	nuclear factor of activated T cells, cytoplasmic, calcineurin dependent 1
ASMM10P048509	29.1662	33.571	57.4061	69.4722	79.4214	67.8141	63.3711	81.1198	4.97241	5.40894	5.70849	5.93332	5.90692	6.00846	6.64216	6.12881	P	P	P	P	P	P	P	P	protein_coding	NM_033565	CCDS24676.1	Aff4	RefSeq	10165	chr11	+	53350766	53421830		chr11:53380612+53380672	CTAACGGCTATTCATACACCATGCAAAACAGAACCTTCCAAATTCCCTTTTCCAACTAAG	93736	Mm.395281	GO:0005515|GO:0005634|GO:0005634|GO:0005730|GO:0005739|GO:0006351|GO:0006355|GO:0007286	AF4/FMR2 family, member 4
ASMM10P006525	147.516	132.159	238.239	117.813	465.027	334.238	245.638	361.884	7.26556	7.31825	7.64683	6.67121	8.4654	8.35697	8.81376	8.32489	P	P	P	P	P	P	P	P	protein_coding	NM_001277096		Pkig	RefSeq	1050	chr2	+	163658385	163726158		chr2:163721306+163725459	GAGGGAGCAGGACAGGCAGAGGGAAGTACCCCCGACAAGGAAGCCAGCAGCCAGCCTGAG	18769	Mm.10091	GO:0000122|GO:0004860|GO:0004862|GO:0004862|GO:0005575|GO:0006469|GO:0007165|GO:0042308|GO:0071901	protein kinase inhibitor, gamma
ASMM10P027034	10875.6	10025.9	11586.1	16781.1	9298.57	6291.11	1105.51	6906.89	13.247	13.4016	13.1779	13.7395	12.6681	12.5918	11.3103	12.5762	P	P	P	P	P	P	P	P	protein_coding	NM_011728	CCDS18146.1	Xpa	RefSeq	972	chr4	-	46175221	46196311	ENSMUST00000132358	chr4:46175269-46175415	CAAGACTTGTACCTTGTGTGGCCACGAACTGACATATGAAAAAATGTGACTTTTTAAAAA	22590	Mm.247036	GO:0000166|GO:0003677|GO:0003684|GO:0005634|GO:0006281|GO:0006289|GO:0006974|GO:0006979|GO:0008630|GO:0009411|GO:0009636|GO:0019904|GO:0035264|GO:0042803|GO:0046872	xeroderma pigmentosum, complementation group A
ASMM10P006650	597.762	428.731	1022.47	491.386	1619.82	1004.28	587.604	1146.22	9.23651	9.00998	9.70423	8.67471	10.1649	9.94862	10.2836	9.98995	P	P	P	P	P	P	P	P	protein_coding	NM_007917	CCDS38654.1	Eif4e	RefSeq	2882	chr3	+	138526190	138557599		chr3:138551011+138553581	GCTAGAGACACTGCTGTGCCTTATTGGAGAATCTTTCGATGACTACAGTGATGATGTGTG	13684	Mm.3941	GO:0000082|GO:0000932|GO:0003723|GO:0003743|GO:0003743|GO:0005515|GO:0005737|GO:0005845|GO:0005845|GO:0006412|GO:0006413|GO:0006417|GO:0010494|GO:0016281|GO:0016442|GO:0031370|GO:0033391|GO:0043234|GO:0045931	eukaryotic translation initiation factor 4E
ASMM10P052887	40.579	33.0327	62.1911	55.5371	49.3366	59.8754	36.9069	72.9079	5.43636	5.38813	5.8154	5.62669	5.21289	5.81926	5.80419	5.97432	P	P	P	P	P	P	P	P	protein_coding	NM_001271860		Add2	RefSeq	3497	chr6	+	86028680	86109467	NM_001271861	chr6:86107962+86108022	ATCGCAGAGAAGAGCCGGAGTCCGGTACAGCAGAGACTGCCCCCAACCGAAGGGGAAGTG	11519	Mm.104155	GO:0003779|GO:0005198|GO:0005516|GO:0005737|GO:0005856|GO:0005886|GO:0006461|GO:0006811|GO:0008290|GO:0016020|GO:0016023|GO:0030097|GO:0030507|GO:0032092|GO:0042803|GO:0046982|GO:0051015|GO:0051016|GO:0051017	adducin 2 (beta)
ASMM10P007510	20.6829	10.3366	62.3996	17.7913	161.603	24.914	24.8375	35.3749	4.48612	3.81614	5.82111	3.98734	6.97821	4.50202	5.20297	4.88973	P	A	P	A	P	P	P	P	protein_coding	NM_019423	CCDS36639.1	Elovl2	RefSeq	3837	chr13	-	41182381	41220403		chr13:41197150-41220354	CGCGGCCATGGAGCAGCTGAAGGCCTTTGATAATGAAGTCAATGCTTTCTTGGACAACAT	54326	Mm.2567	GO:0000038|GO:0005783|GO:0006629|GO:0006631|GO:0006633|GO:0009922|GO:0009922|GO:0016020|GO:0016021|GO:0016740|GO:0016747|GO:0034626|GO:0034626|GO:0034626|GO:0042761|GO:0042761|GO:0042761	elongation of very long chain fatty acids (FEN1/Elo2, SUR4/Elo3, yeast)-like 2
ASMM10P015671	90.1701	58.3583	74.1753	62.3355	121.789	101.922	38.902	110.781	6.56105	6.18635	6.05913	5.78551	6.55033	6.61645	5.88793	6.5996	P	P	P	P	P	P	P	P	protein_coding	NM_009555	CCDS37473.1	Zfp40	RefSeq	4079	chr17	-	23173868	23193228		chr17:23174258-23174875	TAAAAAGACTCAACACAGACAGCATGTAGAGGCTTAGGGAGCCTGAGAAAGAAGGCTACT	22700	Mm.486936	GO:0046872	zinc finger protein 40
ASMM10P048127	4845.86	6242.45	3773.89	5126.61	4904.19	7884.76	6665.13	9039.68	12.1437	12.739	11.5259	12.0626	11.7496	12.9261	14.0126	12.9727	P	P	P	P	P	P	P	P	protein_coding	NM_008341	CCDS24427.1	Igfbp1	RefSeq	1522	chr11	+	7197786	7202546		chr11:7200831+7200897	GGAGATGAAATCTACAAATTTTATCTGCCAAACTGCAACAAGAATGGATTTTATCACAGC	16006	Mm.21300	GO:0001558|GO:0005520|GO:0005576|GO:0005615|GO:0005615|GO:0019838	insulin-like growth factor binding protein 1
ASMM10P001140	145.643	109.39	185.895	210.795	114.085	109.099	70.0144	132.479	7.2474	7.05078	7.30834	7.48067	6.44678	6.71924	6.80191	6.86593	P	P	P	P	P	P	P	P	protein_coding	NM_013710	CCDS37537.1	Fgd2	RefSeq	2631	chr17	+	29360913	29379535	ENSMUST00000123989, NM_001159538	chr17:29364976+29365461	TATGTGGCTCGCCTGCACCTGCTTGACCAGGTGTTCTTCCAGGAGCTGCTGAGGGAGGCA	26382	Mm.279187	GO:0005085|GO:0005089|GO:0005634|GO:0005737|GO:0005768|GO:0005856|GO:0005886|GO:0016020|GO:0035023|GO:0042995|GO:0046872	FYVE, RhoGEF and PH domain containing 2
ASMM10P006588	427.296	570.551	1530.72	160.175	1085.71	232.796	105.931	262.403	8.76219	9.40587	10.2546	7.09317	9.61986	7.83148	7.45335	7.85739	P	P	P	P	P	P	P	P	protein_coding	NM_007474		Aqp8	RefSeq	1486	chr7	+	123462293	123468003		chr7:123462463+123462570	GTCTGGGGAGCAGACACCAATGTGTAGTATGGACCTACCTGAGGTCAAGGTGAAGACCAG	11833	Mm.273175	GO:0005215|GO:0005886|GO:0005887|GO:0006810|GO:0006833|GO:0006833|GO:0006833|GO:0015250|GO:0015250|GO:0015722|GO:0016020|GO:0016021|GO:0043231|GO:0045177|GO:0046691|GO:0055085	aquaporin 8
ASMM10P040043	313.505	262.267	265.913	308.279	796.331	297.141	125.41	339.266	8.31633	8.30002	7.80423	8.02739	9.20436	8.17996	7.71694	8.22966	P	P	P	P	P	P	P	P	protein_coding	NM_011503	CCDS22067.1	Stxbp2	RefSeq	2703	chr8	+	3631159	3643644		chr8:3643382+3643644	GAACTTGAATCCCCAATTCCAGCAATCAGAGCTAGCATTTAAAATACAGCAAACTTGGGG	20911	Mm.7247	GO:0001909|GO:0005737|GO:0005829|GO:0005886|GO:0006810|GO:0006887|GO:0006904|GO:0015031|GO:0016192|GO:0016324|GO:0016324|GO:0017075|GO:0017075|GO:0019905|GO:0019905|GO:0030027|GO:0030141|GO:0030348|GO:0030348|GO:0031201|GO:0042581|GO:0042582|GO:0043234|GO:0043304|GO:0044194|GO:0070062|GO:0070820	syntaxin binding protein 2
ASMM10P042912	107.826	82.3666	155.45	69.8125	1141.34	759.694	340.787	870.407	6.81066	6.65179	7.06413	5.94173	9.68184	9.53733	9.36325	9.59436	P	P	P	P	P	M	P	P	protein_coding	NM_011099	CCDS40659.1	Pkm	RefSeq	2432	chr9	+	59656367	59679375		chr9:59675674+59675734	CGTGGAGGCCTCCTTCAAGTGCTGCAGTGGGGCCATTATCGTGCTCACCAAGTCTGGCAG	18746	Mm.326167	GO:0000166|GO:0000287|GO:0001889|GO:0003824|GO:0004743|GO:0004743|GO:0005515|GO:0005524|GO:0005634|GO:0005737|GO:0005739|GO:0005886|GO:0005929|GO:0006006|GO:0006096|GO:0006096|GO:0006754|GO:0008152|GO:0012501|GO:0016301|GO:0016310|GO:0016740|GO:0030955|GO:0031100|GO:0042866|GO:0043403|GO:0043531|GO:0046872|GO:0070062	pyruvate kinase, muscle
ASMM10P004202	468.194	367.464	2897.98	374.916	3661.53	1527.44	988.447	1765.76	8.88419	8.79093	11.163	8.30779	11.3136	10.5557	11.1507	10.6149	P	P	P	P	P	P	P	P	protein_coding	NM_001029977	CCDS35730.1	Gm4788	RefSeq	2887	chr1	-	139697918	139781239	NM_001160304	chr1:139739593-139740414	ACATGTAAAGCAGGTCAAGTAGCATCATGTGCACAACCTCCTGAAATTCCTAATGGGGAA	214403	Mm.337613	GO:0003674|GO:0005575|GO:0008150	predicted gene 4788
ASMM10P006023	25.6495	11.1992	18.0161	26.9164	23.3627	33.337	31.0031	39.0496	4.7959	3.91913	4.11966	4.59516	4.13719	4.94241	5.52954	5.04171	P	A	A	P	A	P	P	P	protein_coding	NM_013455	CCDS27755.1	Acr	RefSeq	1504	chr15	+	89568325	89574585	NM_001205049, NM_001277248	chr15:89568434+89569336	AGGATAACACCACGTGTGATGGTCCCTGTGGGTTACGATTCAGGCAGAACTCACAAGCAG	11434	Mm.57	GO:0001669|GO:0001669|GO:0003824|GO:0004252|GO:0004252|GO:0005515|GO:0005537|GO:0005798|GO:0006508|GO:0007190|GO:0007338|GO:0007339|GO:0007340|GO:0007340|GO:0007341|GO:0007341|GO:0008233|GO:0008236|GO:0016787|GO:0043159|GO:0043234|GO:0048545	acrosin prepropeptide
ASMM10P006113	181.576	121.044	165.351	173.214	139.642	118.152	86.0533	116.214	7.55531	7.19077	7.15137	7.19586	6.75004	6.83604	7.12204	6.66463	P	P	P	P	P	P	P	P	protein_coding	NM_001244916		Sall2	RefSeq	4771	chr14	-	52311176	52316323		chr14:52315622-52316042	AGTCTGCGGAGCGCGGAGGTGATGCTAGCGAGGAAGACCACCCCCAAGTCTGTGCCAAAT	50524	Mm.39487	GO:0000122|GO:0003676|GO:0003677|GO:0005634|GO:0006351|GO:0006355|GO:0016581|GO:0021915|GO:0045892|GO:0046872	sal-like 2 (Drosophila)
ASMM10P007398	63.5671	71.9911	92.625	87.6115	156.685	84.3121	38.8483	90.7996	6.07991	6.47024	6.3629	6.26202	6.92984	6.33357	5.88502	6.30701	P	P	P	P	P	P	P	P	protein_coding	NM_016678	CCDS18116.1	Reck	RefSeq	4450	chr4	+	43875529	43944806		chr4:43930320+43930888	ACCTTCACAGGTCTGCCCTGTAACTGCGCAGATCAGTTTGTCCCAGTGTGTGCACAGAAT	53614	Mm.331573	GO:0001955|GO:0001955|GO:0004866|GO:0004866|GO:0004867|GO:0005886|GO:0007566|GO:0010466|GO:0010951|GO:0016020|GO:0030198|GO:0030414|GO:0031225|GO:0045747	reversion-inducing-cysteine-rich protein with kazal motifs
ASMM10P054086	45.9409	23.3373	60.4623	31.7299	68.3485	61.035	82.5149	75.7784	5.60973	4.91435	5.77716	4.82834	5.69222	5.84821	7.05438	6.02563	P	P	P	P	P	P	P	P	protein_coding	NM_008891	CCDS25933.1	Pnn	RefSeq	3469	chr12	+	59066918	59074017		chr12:59071512+59071572	AGCATCAGGTGGTGCGTAATGAAGAACAGAAGGCGGAACAAGAAGAGGGTAAGGTGGCTC	18949	Mm.22347	GO:0003677|GO:0005634|GO:0005681|GO:0005737|GO:0006351|GO:0006355|GO:0006397|GO:0008380|GO:0016337|GO:0016607|GO:0030054|GO:0030057|GO:0035145|GO:0071013	pinin
ASMM10P006590	620.172	488.269	770.822	549.152	870.821	694.958	650.638	766.726	9.28425	9.18977	9.30295	8.83311	9.32371	9.4161	10.4526	9.40939	P	P	P	P	P	P	P	P	protein_coding	NM_007485	CCDS29427.1	Rhod	RefSeq	1338	chr19	-	4425456	4439424		chr19:4426207-4426626	CTACCACAGGGGCCACGATATGGCAAGGTCTGTGGGAGCGGTGGCCTATCTTGAGTGTTC	11854	Mm.27701	GO:0000166|GO:0005525|GO:0005622|GO:0005768|GO:0005886|GO:0007264|GO:0016020	ras homolog gene family, member D
ASMM10P028766	23.2909	27.7597	36.4054	26.2017	132.588	25.0864	74.0521	25.0277	4.66078	5.14913	5.08211	4.55398	6.67912	4.51085	6.88856	4.35283	P	P	P	P	P	P	P	P	protein_coding	NM_001081172	CCDS38753.1	Frmpd1	RefSeq	4827	chr4	+	45184905	45285936		chr4:45279581+45279641	GCTCAGATGAGGAATACTATGATGCAGCTGACAAACTCACGCCACCAGACACACTCTCAG	666060	Mm.24783	GO:0003674|GO:0005737|GO:0005856|GO:0005886|GO:0007165|GO:0008150|GO:0016020	FERM and PDZ domain containing 1
ASMM10P021784	102.199	101.535	128.524	99.8876	235.272	55.4227	55.2493	56.5021	6.73383	6.94163	6.8089	6.44003	7.51205	5.70671	6.43101	5.59718	P	P	P	P	P	P	P	P	protein_coding	NM_001039122	CCDS38280.1	Defb25	RefSeq	297	chr2	-	152622355	152623053		chr2:152622369-152622564	GATGTGTAGCTTGCTCTAGAGTTGATGCCATCACTGCCCAATAAAATTCATGTCATCAGC	654459	Mm.358531	GO:0003674|GO:0005575|GO:0005576|GO:0006952|GO:0008150|GO:0042742	defensin beta 25
ASMM10P008062	74.0933	79.0931	136.854	53.5069	395.935	355.785	261.412	402.115	6.29119	6.59777	6.89066	5.57914	8.25162	8.4482	8.91815	8.4838	P	P	P	P	P	P	P	P	protein_coding	NM_026605	CCDS52051.1	Sympk	RefSeq	4121	chr7	+	19024376	19054622		chr7:19050014+19052366	ATTGACTCTGTGAAGTGTGACATGAAGTCCATCATCAAAGCCACCAACCTGTGTTTTGCG	68188	Mm.130902	GO:0003674|GO:0005634|GO:0005654|GO:0005737|GO:0005856|GO:0005886|GO:0005923|GO:0006378|GO:0006397|GO:0007155|GO:0016020|GO:0030054|GO:0035307	symplekin
ASMM10P005562	53.8967	63.6888	280.28	80.7123	213.396	113.783	100.496	130.563	5.84833	6.30013	7.87391	6.15053	7.37364	6.77918	7.37317	6.8437	P	P	P	P	P	P	P	P	protein_coding	NM_001166031		Mrps2	RefSeq	2022	chr2	+	28468065	28471177		chr2:28468307+28468820	GAGCAGAATGATTTCCAGAGCAGGATCCTAGATACGCCATTACAGCATTCGGATTTCTTC	118451	Mm.294951	GO:0003735|GO:0005622|GO:0005739|GO:0005840|GO:0006412|GO:0015935|GO:0030529	mitochondrial ribosomal protein S2
ASMM10P052762	1235.53	1370.52	2634.91	1872.35	1356.24	4503.69	2121.95	4728.36	10.2425	10.6263	11.0215	10.6177	9.92008	12.0837	12.3375	12.023	P	P	P	P	P	P	P	P	protein_coding	NM_011518	CCDS26517.1	Syk	RefSeq	5148	chr13	+	52596881	52648792	NM_001198977	chr13:52624716+52624776	CCGGGTGGAATAATCTCAAGGATCAAATCCTACTCCTTCCCAAAGCCTGGCCACAAAAAG	20963	Mm.375031	GO:0000166|GO:0000187|GO:0000187|GO:0001525|GO:0001820|GO:0001945|GO:0002281|GO:0002283|GO:0002366|GO:0002554|GO:0004672|GO:0004713|GO:0004713|GO:0004713|GO:0004715|GO:0004715|GO:0004716|GO:0005178|GO:0005515|GO:0005524|GO:0005737|GO:0005886|GO:0006468|GO:0007159|GO:0007166|GO:0007166|GO:0007167|GO:0007186|GO:0007229|GO:0007257|GO:0010543|GO:0016020|GO:0016301|GO:0016310|GO:0016740|GO:0016772|GO:…	spleen tyrosine kinase
ASMM10P046901	9.09579	10.3981	8.17655	27.0754	28.2338	26.3413	81.0652	30.6401	3.33399	3.8232	3.04104	4.6027	4.41385	4.58225	7.03033	4.66604	A	A	A	P	P	P	P	P	protein_coding	NM_175681	CCDS24860.1	Glp2r	RefSeq	4873	chr11	-	67706429	67771153		chr11:67706475-67709809	CTGCAATGCTGATAATGTGTTCCTTTTATCAATGATTTTGGTGTTGAACGACTGCATTAA	93896	Mm.118883	GO:0004871|GO:0004888|GO:0004930|GO:0004967|GO:0005886|GO:0007165|GO:0007166|GO:0007186|GO:0007188|GO:0016020|GO:0016021|GO:0071377	glucagon-like peptide 2 receptor
ASMM10P000946	3627.58	3259.22	3911.25	3303.84	5947.08	2584.09	868.066	2947.52	11.7419	11.8565	11.583	11.4483	12.015	11.3053	10.9287	11.3481	P	P	P	P	P	P	P	P	protein_coding	NM_031248	CCDS17478.1	Lamtor2	RefSeq	586	chr3	-	88549818	88552927		chr3:88550766-88552354	TAATGAAGACAGTCTCAAATTTATCCTGATGGACTGCATGGAGGGCCGTGTAGCCATTAC	83409	Mm.41680	GO:0000186|GO:0005085|GO:0005515|GO:0005764|GO:0005765|GO:0005768|GO:0005770|GO:0016020|GO:0016049|GO:0032008|GO:0032947|GO:0034613|GO:0071230|GO:0071986	late endosomal/lysosomal adaptor, MAPK and MTOR activator 2
ASMM10P039702	4135.31	5059.9	7570.41	5811.32	5242.09	6220.25	5382.54	6856.37	11.9249	12.4452	12.5566	12.2408	11.845	12.5762	13.7011	12.5656	P	P	P	P	P	P	P	P	protein_coding	NM_199028	CCDS35892.1	Bend3	RefSeq	6049	chr10	+	43479139	43515417		chr10:43513890+43513962	AAGAAGGTAATGGGCAGCCAGAAGAGTCCCCTTCCCCCCTCACTTGGCCTCTCTCTAATG	331623	Mm.490388	GO:0003674|GO:0005575|GO:0008150	BEN domain containing 3
ASMM10P004514	83.535	98.7389	120.325	128.345	80.6208	104.291	68.2218	106.736	6.45724	6.9026	6.72426	6.78991	5.93189	6.64904	6.76232	6.54543	P	P	P	P	P	P	P	P	protein_coding	NM_178712	CCDS41196.1	Gpr64	RefSeq	4727	chrX	+	160390689	160498070	NM_001079857	chrX:160458867+160461342	CTCATCCCCTACTCCAATGGTACACCAGATGCTGCTTCAGAAGTTTTGTCGACTTTAAAC	237175	Mm.213016	GO:0004871|GO:0004888|GO:0004930|GO:0005737|GO:0005886|GO:0007165|GO:0007166|GO:0007186|GO:0007218|GO:0016020|GO:0016021|GO:0016324	G protein-coupled receptor 64
ASMM10P047752	135.67	5	55.5881	54.6309	94.3501	79.3479	36.1357	87.2874	7.13967	2.40026	5.66652	5.60599	6.15683	6.24175	5.7688	6.24587	P	A	P	P	P	P	P	P	protein_coding	NM_007582	CCDS25570.1	Cacng1	RefSeq	1225	chr11	-	107703217	107716476		chr11:107703231-107703890	CAAGAGACATTTTTGGCTGGATAGGATCTGTGGTTTGAAATAAAAGATCTCGGAAATGTT	12299	Mm.57093	GO:0005244|GO:0005245|GO:0005262|GO:0005891|GO:0006810|GO:0006811|GO:0006816|GO:0016020|GO:0016021|GO:0070296|GO:0070588	calcium channel, voltage-dependent, gamma subunit 1
ASMM10P037200	65.5416	54.3614	58.9039	140.719	19.1416	18.3441	8.7642	16.1544	6.1243	6.08702	5.74279	6.91463	3.85111	4.03617	3.67015	3.68018	P	P	P	P	A	P	A	A	protein_coding	NM_146673	CCDS24348.1	Olfr823	RefSeq	948	chr10	-	130111840	130112788	NM_146674	chr10:130111854-130112788	AATACAGAGGTAAAAAGTGCTTTGAAGAAGACATTGCTGAGAAAAATACCCTGGCACTGA	258668	Mm.377630	GO:0004871|GO:0004930|GO:0004984|GO:0005886|GO:0007165|GO:0007186|GO:0007608|GO:0016020|GO:0016021|GO:0050896	olfactory receptor 823
ASMM10P054449	657.386	562.999	751.289	644.389	646.27	487.485	376.746	556.107	9.3637	9.38395	9.27031	9.05978	8.92328	8.89946	9.53284	8.94592	P	P	P	P	P	P	P	P	protein_coding	NM_001161628		Efcab6	RefSeq	2924	chr15	-	83866711	83936095		chr15:83936010-83936068	CCCTCTTGCCCTCGTCCCTGCTAGGTCCTAGAGAGAAGTGGAATGCCTATGAATGACTGC	77627	Mm.196288	GO:0005509|GO:0005575|GO:0005634|GO:0006351|GO:0006355|GO:0008150|GO:0046872	EF-hand calcium binding domain 6
ASMM10P048624	118.113	94.9296	171.793	98.6571	230.038	106.824	61.4966	123.853	6.94478	6.85264	7.20313	6.42401	7.48023	6.68522	6.59372	6.76356	P	P	P	P	P	P	P	P	protein_coding	NM_138675	CCDS24780.1	Med9	RefSeq	3013	chr11	+	59948213	59963306		chr11:59948418+59948478	CGCTGGCGCGAAGGAGGAGAATTACTCCTTTTTGCCGTTGGTTCACAATGTCATCAAATG	192191	Mm.125288	GO:0001104|GO:0005515|GO:0005634|GO:0006351|GO:0006355|GO:0006357|GO:0008150|GO:0016592	mediator complex subunit 9
ASMM10P005403	78.9214	67.125	77.751	106.4	65.4466	57.3333	47.3985	64.8073	6.37686	6.3739	6.11867	6.52547	5.62803	5.75832	6.19118	5.79316	P	P	P	P	P	P	P	P	protein_coding	NM_001163743	CCDS23100.1	Nlrx1	RefSeq	3706	chr9	-	44252712	44268187		chr9:44265808-44267979	GGCAACCTGGGAAAGAAAGTGGCTCTAAGTGTTCCAGGCTCCAGTTTTCCTAGGATGAGG	270151	Mm.3957	GO:0000166|GO:0005515|GO:0005524|GO:0005739|GO:0005741|GO:0016020|GO:0019048|GO:0032688|GO:0032715|GO:0039536|GO:0043124|GO:0045087|GO:0045824|GO:0050728	NLR family member X1
ASMM10P041632	3192.66	2487.01	2991.98	3493.35	7370.11	3221.77	992.553	3712.22	11.566	11.47	11.2155	11.5344	12.3296	11.6159	11.1551	11.6689	P	P	P	P	P	P	P	P	protein_coding	NM_172924	CCDS52804.1	Peak1	RefSeq	10994	chr9	-	56201128	56418050		chr9:56201145-56207611	CTTTGCTGTGTATTCTGTGGCCTCACGTTACTGTGTAAATAAATTCTGTTTAATATACAC	244895	Mm.490331	GO:0000166|GO:0004672|GO:0004713|GO:0004715|GO:0005524|GO:0005737|GO:0005856|GO:0005925|GO:0005925|GO:0006468|GO:0015629|GO:0015629|GO:0016301|GO:0016310|GO:0016477|GO:0016740|GO:0016772|GO:0018108|GO:0030054|GO:0034446|GO:0046777	pseudopodium-enriched atypical kinase 1
ASMM10P028915	16826.8	12541.3	14725.7	17843.4	8700.11	3755.09	412.295	4208.68	13.8612	13.7264	13.5071	13.8262	12.58	11.8242	9.68738	11.844	P	P	P	P	P	P	P	P	protein_coding	NM_144821	CCDS35884.2	AI317395	RefSeq	2679	chr10	-	40001572	40025268		chr10:40001618-40003589	CCTTTGAAAAATACTATTTCAGTGCAGAATTGGGCACATTTGAAACCAGGATATTCCTTA	215929	Mm.55513	GO:0003674|GO:0005575|GO:0005886|GO:0006810|GO:0006811|GO:0006814|GO:0008150|GO:0008643|GO:0015293|GO:0016020|GO:0016021|GO:0055085	expressed sequence AI317395
ASMM10P053055	256.55	183.772	247.658	243.332	323.814	237.411	163.629	260.732	8.04742	7.79201	7.70268	7.69733	7.96193	7.8585	8.14555	7.84921	P	P	P	P	P	P	P	P	protein_coding	NM_030562	CCDS21045.1	Lrfn1	RefSeq	1723	chr7	+	28451984	28462132		chr7:28462038+28462103	AAATCAGAGTGCCGCTTGCTTCTGCCTGAGCCCTGGGAAAAATGACCTGTGCCATCACCG	80749	Mm.483073	GO:0005886|GO:0016020|GO:0016021|GO:0030054|GO:0045202|GO:0045211	leucine rich repeat and fibronectin type III domain containing 1
ASMM10P027963	454	247.996	641.129	323.828	2150.89	1712.28	483.306	1931.01	8.83966	8.21898	9.04697	8.09448	10.5708	10.7162	9.9539	10.7449	P	P	P	P	P	P	P	P	protein_coding	NM_001033308	CCDS18735.1	Themis2	RefSeq	2542	chr4	-	132782356	132796364		chr4:132782373-132783005	TGTGTGACTGAATGTAGGGATCTGCCTCCAAGAATAAAATCCTAGGTAGGACACTAGTAC	230787	Mm.290912	GO:0005515|GO:0005634|GO:0005737|GO:0006954|GO:0050852	thymocyte selection associated family member 2
ASMM10P022716	662.169	613.986	1321.68	988.916	642.098	1644.03	971.532	1817.54	9.37433	9.50703	10.0562	9.69813	8.91421	10.6613	11.1168	10.6513	P	P	P	P	P	P	P	P	protein_coding	NM_146946	CCDS15981.1	Olfr50	RefSeq	939	chr2	+	36793237	36794176		chr2:36793993+36794176	GGAGCCATTATTGGGTTATATTTTTTCCCCTCCTCCAATAATACTAATGATAAAGATGTC	18350	Mm.246540	GO:0004871|GO:0004930|GO:0004984|GO:0005886|GO:0007165|GO:0007186|GO:0007608|GO:0016020|GO:0016021|GO:0050896	olfactory receptor 50
ASMM10P006712	14.7455	20.3727	22.472	21.6961	38.6092	30.9392	23.7188	38.986	4.00805	4.73177	4.42428	4.28037	4.85547	4.82885	5.13542	5.03924	A	A	A	P	P	P	P	P	protein_coding	NM_008394	CCDS27119.1	Irf9	RefSeq	2459	chr14	+	55603984	55610030		chr14:55604214+55605051	AAAGCCTAGAACCTGCTAAGCCTGGGACCTTTTCAGCGGCTCAGGATGGCCTCAGGCAAA	16391	Mm.2032	GO:0000975|GO:0003677|GO:0003700|GO:0005515|GO:0005634|GO:0005737|GO:0006351|GO:0006355|GO:0045351	interferon regulatory factor 9
ASMM10P008613	56.0268	46.0921	113.24	66.5072	72.4592	105.779	126.874	113.458	5.90528	5.86062	6.6466	5.87395	5.78037	6.67072	7.73292	6.63148	P	P	P	P	P	P	P	P	protein_coding	NM_053074	CCDS21216.1	Nup62	RefSeq	2397	chr7	+	44816419	44830806		chr7:44816488+44828486	TGAAGGCGCGAAACCTCCCCAAGGTTGCAGACGCTGACGGATTTGCCCCAGAGTCGAAGT	18226	Mm.2565	GO:0005515|GO:0005634|GO:0005635|GO:0005643|GO:0005643|GO:0005737|GO:0005856|GO:0006351|GO:0006810|GO:0007166|GO:0007569|GO:0008219|GO:0008285|GO:0008285|GO:0015031|GO:0016477|GO:0017056|GO:0030159|GO:0030529|GO:0031965|GO:0031965|GO:0042059|GO:0042169|GO:0043066|GO:0043069|GO:0043123|GO:0043130|GO:0043231|GO:0043407|GO:0045893|GO:0046580|GO:0046966|GO:0051028|GO:0051425	nucleoporin 62
ASMM10P054346	418.312	329.883	1027.76	313.387	1118.53	888.794	651.336	1036.47	8.7343	8.63837	9.70929	8.04989	9.65577	9.77272	10.454	9.85753	P	P	P	P	P	P	P	P	protein_coding	NM_016752	CCDS25277.1	Slc35b1	RefSeq	1169	chr11	+	95384921	95391652		chr11:95386485+95386546	TGATCCAGTTTTTTGACACTGCCAGGGTGGATCGCACTCGGACCTGGCTCTATGCTGCCT	110172	Mm.4593	GO:0005783|GO:0006810|GO:0008643|GO:0016020|GO:0016021|GO:0055085	solute carrier family 35, member B1
ASMM10P028274	11000.8	7864.41	10622.9	10663.8	12685.5	8400.55	2236.24	9602.79	13.2716	13.0696	13.0418	13.1098	13.1007	13.0132	12.4133	13.0544	P	P	P	P	P	P	P	P	protein_coding	NM_027873	CCDS18936.1	Ubiad1	RefSeq	2970	chr4	-	148434496	148444751		chr4:148434531-148436488	ACAGACCACCATAATTTGTATTATGTCTCCTGATTCAATGAAGGTTTCCTGTAGATTTGC	71707	Mm.292503	GO:0004659|GO:0005634|GO:0005737|GO:0005739|GO:0005783|GO:0005794|GO:0006744|GO:0009234|GO:0016020|GO:0016021|GO:0016209|GO:0016740|GO:0030173|GO:0042371	UbiA prenyltransferase domain containing 1
ASMM10P052095	51.7356	40.8187	83.9614	54.3993	79.555	46.8407	24.0868	52.8299	5.78407	5.68771	6.22588	5.60112	5.90952	5.45841	5.16088	5.49894	P	P	P	P	P	P	P	P	protein_coding	NM_001163627	CCDS49327.1	Fam151b	RefSeq	1398	chr13	-	92449619	92484031		chr13:92473976-92474128	GCAGGAGTGGCTGGCTGAGGTTGTGAAGAGCAACAAGGGCATCAAGTTGGATTTCAAGAG	73942	Mm.85935	GO:0003674|GO:0005575|GO:0008150	family with sequence similarity 151, member B
ASMM10P038443	166.494	105.277	171.04	232.653	159.699	121.273	78.454	113.487	7.43638	6.99261	7.19761	7.63003	6.95945	6.87674	6.98009	6.63178	P	P	P	P	P	P	P	P	protein_coding	NM_146325	CCDS21539.1	Olfr554	RefSeq	954	chr7	+	102640247	102641201		chr7:102641002+102641201	GATTTTCTATGTTCCCATTGCTGTTTCTTCTCTTATTCACCGGTTTGGTCACCAGGTTCC	258322	Mm.377435	GO:0004871|GO:0004930|GO:0004984|GO:0007165|GO:0007186|GO:0007608|GO:0016020|GO:0016021	olfactory receptor 554
ASMM10P054793	6051.5	4096.12	5022.21	6353.69	7016.57	3213.26	936.983	3472.05	12.442	12.1753	11.9654	12.3686	12.2662	11.6141	11.0538	11.579	P	P	P	P	P	P	P	P	protein_coding	NM_001110015	CCDS50246.1	Wdr36	RefSeq	3281	chr18	+	32837224	32866420		chr18:32865894+32865954	GAGCTGGTGAAGTTGTCATCACAGGTAGAAAAAGATTGGACTCACTTACAGTCCCTCTTC	225348	Mm.38816	GO:0001895|GO:0003674|GO:0005575|GO:0030516	WD repeat domain 36
ASMM10P032282	21.8478	15.5192	43.1646	13.2731	27.6419	26.5977	33.1947	32.2754	4.56237	4.36701	5.31643	3.5448	4.38028	4.59722	5.63964	4.74403	P	A	P	A	P	P	P	P	protein_coding	NM_013595	CCDS24020.1	Mbd3	RefSeq	1589	chr10	-	80392540	80399479		chr10:80399135-80399217	GGAAGAAGTGCCCAGGAGGTCGGGGCTGTCGGCCGGCCACAGGGATGTCTTTTACTATAG	17192	Mm.7142	GO:0000122|GO:0000785|GO:0000792|GO:0001701|GO:0003677|GO:0003682|GO:0005515|GO:0005634|GO:0005730|GO:0005737|GO:0006346|GO:0006351|GO:0006355|GO:0009888|GO:0016573|GO:0016581|GO:0043234	methyl-CpG binding domain protein 3
ASMM10P044159	1747.03	1697.62	1882.41	2145.26	3387.85	1595.39	1000.51	1726.15	10.7137	10.9348	10.5379	10.8196	11.2002	10.6186	11.1646	10.5784	P	P	P	P	P	P	P	P	protein_coding	NM_008821	CCDS30263.1	Pet2	RefSeq	4182	chrX	-	89403847	89409689		chrX:89409633-89409689	GTGCTTGCTGCCCCTTGCTGCGTGCTTCTTCACGTGTGTCTTCTAGAAGAGACGAGATCG	18630	Mm.3086	GO:0003674|GO:0005575|GO:0008150	plasmacytoma expressed transcript 2
ASMM10P042565	85.8426	82.354	194.94	135.94	133.21	103.187	102.69	124.435	6.49298	6.65142	7.37117	6.8656	6.68576	6.63383	7.40744	6.77107	P	P	P	P	P	P	P	P	protein_coding	NM_028874	CCDS22944.1	Snx19	RefSeq	5541	chr9	+	30427328	30466726		chr9:30463247+30463307	CAAGTGTCGGCTGAGCTGGAGTCTTGTCTTGGAGTCATTCCAGCAGCCCCTCATCAACAG	102607	Mm.35084	GO:0003674|GO:0005575|GO:0008150	sorting nexin 19
ASMM10P020926	1103	1144.96	2608.47	1607.64	1296.63	2098.74	1303.76	2257.26	10.0908	10.3837	11.0022	10.3943	9.85013	11.0028	11.5591	10.9596	P	P	P	P	P	P	P	P	protein_coding	NM_207134	CCDS50626.1	Olfr1061	RefSeq	942	chr2	-	86413108	86414050		chr2:86413580-86414050	GGATACTAGTCACCATTCCCTATCTCTACAGTATAATTGTCTCACTTCTAGTTAACATAA	259022	Mm.377793	GO:0004871|GO:0004930|GO:0004984|GO:0005886|GO:0007165|GO:0007186|GO:0007608|GO:0016020|GO:0016021|GO:0050896	olfactory receptor 1061
ASMM10P013382	107.747	72.7311	112.373	129.877	136.447	67.6239	68.1363	77.6793	6.80912	6.48584	6.63518	6.80583	6.71873	6.0029	6.75968	6.06226	P	P	P	P	P	P	P	P	protein_coding	NM_023127	CCDS56980.1	Polr2k	RefSeq	482	chr15	+	36174016	36177007	NM_001039368	chr15:36174021+36174081	GGCAGCGCCGGAAAAAGCTTTTGCGTGCTCAGAGAAGGGACGCTTCTTCCAGCTGTGGAG	17749	Mm.27375	GO:0003674|GO:0003677|GO:0003899|GO:0005634|GO:0005665|GO:0005665|GO:0005666|GO:0005736|GO:0006351|GO:0006366|GO:0006366|GO:0046872	polymerase (RNA) II (DNA directed) polypeptide K
ASMM10P005011	144.565	103.636	101.287	159.352	104.431	195.685	282.295	203.087	7.2349	6.97048	6.4885	7.08367	6.31063	7.57587	9.04868	7.4916	P	P	P	P	P	P	P	P	protein_coding	NM_001142959	CCDS51027.1	Bcl2l15	RefSeq	760	chr3	+	103832695	103838648		chr3:103836275+103838532	GGGAGGATGGGAAAACCTGGAGAGCTGAAGAAGAGGATTATTCTAACCCAGACTGAGCAT	229672	Mm.297245	GO:0003674|GO:0005634|GO:0005829|GO:0008150	BCLl2-like 15
ASMM10P054876	38.6674	36.9079	41.3886	48.9212	59.5874	44.1647	61.8555	48.8858	5.37103	5.54427	5.25949	5.45661	5.49063	5.37416	6.60331	5.37893	P	P	P	P	P	P	P	P	protein_coding	NM_019516	CCDS29529.1	Lgals12	RefSeq	2755	chr19	-	7596660	7607176		chr19:7607081-7607139	GGTGAGCCCCAGGAAACAAAAGCCCTCGCTGAAATGAGCCGGCCCTAGGCTTCCCTTTGA	56072	Mm.298242	GO:0005634|GO:0005739|GO:0006915|GO:0030246|GO:0030395|GO:0097193	lectin, galactose binding, soluble 12
ASMM10P006355	583.138	397.229	553.859	1625.27	207.557	231.316	81.6625	243.942	9.19539	8.90706	8.83136	10.4084	7.33764	7.82294	7.04068	7.75444	P	P	P	P	P	P	P	P	protein_coding	NM_001271411		Nfam1	RefSeq	3962	chr15	-	82996735	83033397		chr15:83016612-83033112	CAGCTAACAGGATTGGTATCATTGACCCATACCAGCCTTCCTATCATGGTGTCCCTGGCA	74039	Mm.32584	GO:0004888|GO:0004888|GO:0005622|GO:0005886|GO:0007165|GO:0007165|GO:0009986|GO:0016020|GO:0016021|GO:0016021|GO:0030183|GO:0035556|GO:0035556|GO:0045121|GO:0045577|GO:0050853|GO:0050861|GO:0051091|GO:0051091	Nfat activating molecule with ITAM motif 1
ASMM10P054271	23.4296	15.9816	14.1528	24.974	35.1997	28.8701	28.2609	34.9513	4.67032	4.40793	3.79223	4.48384	4.72031	4.72251	5.38791	4.87105	P	A	A	P	P	P	P	P	protein_coding	NM_172593	CCDS26770.2	Mier3	RefSeq	5277	chr13	+	111686177	111718594		chr13:111686294+111686354	CCCATCCGGGGACTGGGCTCGGCGCTGCTCGTTCGCCCTAAAGGTACCAATATGGCGGAG	218613	Mm.31012	GO:0003674|GO:0003677|GO:0003682|GO:0005575|GO:0005634|GO:0006351|GO:0006355|GO:0008150	mesoderm induction early response 1, family member 3
ASMM10P008842	57.2221	48.1844	61.5674	46.4555	70.4848	39.4121	37.0049	51.1435	5.93607	5.9215	5.80149	5.3788	5.7379	5.19819	5.80836	5.44987	P	P	P	P	P	P	P	P	protein_coding	NM_144960	CCDS15259.1	Fcamr	RefSeq	1743	chr1	+	130800901	130814740		chr1:130800984+130803218	TAAGCCCAGTGAACAAAAGGTCCCCAGCCTGAGAACGAGATGGGAAATACTTCTTCTCAC	64435	Mm.31821	GO:0001791|GO:0004888|GO:0005886|GO:0006955|GO:0007165|GO:0016020|GO:0016021|GO:0019862	Fc receptor, IgA, IgM, high affinity
ASMM10P023053	27.7872	18.4163	53.7394	255.693	884.881	54.2182	302.83	51.2895	4.90615	4.59202	5.62042	7.76408	9.34884	5.67733	9.17384	5.45333	P	A	P	P	P	P	P	P	protein_coding	NM_153405	CCDS16157.1	Rbm45	RefSeq	1904	chr2	+	76369983	76383767		chr2:76380504+76380565	TGCTGGCAGATTCCCCAAGAGAAGAATCCAAAAAGAGGCAGAGAACTTACTGAGCCTTAA	241490	Mm.33310	GO:0000166|GO:0003676|GO:0003723|GO:0005634|GO:0005737|GO:0007275|GO:0007399|GO:0008150|GO:0030154	RNA binding motif protein 45
ASMM10P054158	12961.5	11164	14525.1	12661.8	11835.6	6609.14	2581.29	7647.68	13.5117	13.5631	13.4846	13.3602	13.0068	12.6662	12.6323	12.7345	P	P	P	P	P	P	P	P	protein_coding	NM_013778	CCDS26220.1	Akr1c13	RefSeq	1232	chr13	+	4191186	4205603		chr13:4198523+4198583	GATGTGGCCAAAAAGAACAAGCGAAGTCCTGCCTTGATTGCACTTCGATACCTGATTCAA	27384	Mm.27447	GO:0004033|GO:0006805|GO:0016491|GO:0055114|GO:0055114	aldo-keto reductase family 1, member C13
ASMM10P000387	80.3023	62.1798	74.1944	77.6094	97.8111	75.824	61.5073	90.0652	6.39978	6.26907	6.05959	6.09535	6.21503	6.17107	6.59414	6.29382	P	P	P	P	P	P	P	P	protein_coding	NM_001077695	CCDS35514.1	Ncoa2	RefSeq	8006	chr1	-	13139158	13374083		chr1:13162239-13166895	TCACAGAGCAGAATGATTGGCAGCAGCACTTCCCGGCCCAGCATGCCTTCTGGGGAATGG	17978	Mm.2537	GO:0000122|GO:0003677|GO:0003682|GO:0003713|GO:0003713|GO:0004402|GO:0004871|GO:0005102|GO:0005515|GO:0005634|GO:0005634|GO:0005737|GO:0005791|GO:0005794|GO:0005874|GO:0006351|GO:0006355|GO:0007165|GO:0014069|GO:0016922|GO:0030165|GO:0030331|GO:0030374|GO:0030374|GO:0030375|GO:0030425|GO:0032403|GO:0033142|GO:0035257|GO:0035259|GO:0042974|GO:0043025|GO:0043197|GO:0045892|GO:0045925|GO:0045944|GO:…	nuclear receptor coactivator 2
ASMM10P013562	155.259	126.09	116.824	181.489	137.121	91.8556	51.9995	104.942	7.33335	7.25314	6.68771	7.26057	6.72687	6.46172	6.33538	6.52161	P	P	P	P	P	P	P	P	protein_coding	NM_007740	CCDS35527.1	Col9a1	RefSeq	3888	chr1	+	24177609	24252738		chr1:24194706+24194766	CATTGTGACCCCCTGAGACCCAGGAGAGAAACCTGTCATGAGCTGCCAATCAGAATCACA	12839	Mm.154662	GO:0001894|GO:0003417|GO:0003417|GO:0005576|GO:0005578|GO:0005581|GO:0005594|GO:0046872|GO:0051216	collagen, type IX, alpha 1
ASMM10P004733	9134.92	8336.68	14645.9	8894.7	19593.3	11857.2	5344.78	13710.5	13.0124	13.143	13.4992	12.8576	13.7522	13.524	13.6884	13.5856	P	P	P	P	P	P	P	P	protein_coding	NM_001103165	CCDS49741.1	Pcbp2	RefSeq	2868	chr15	+	102470631	102500059	NM_001103166	chr15:102488806+102489751	AAGGCTATTGGGCAGGTTTGGATGCATCTGCTCAAACTACTTCTCATGAACTCACCATTC	18521	Mm.236513	GO:0003677|GO:0003723|GO:0005634|GO:0005737|GO:0019899|GO:0030529|GO:0031625|GO:0043161|GO:0045087|GO:0050687|GO:0051607	poly(rC) binding protein 2
ASMM10P012929	38.6913	37.825	50.5271	100.927	43.5869	36.8067	21.5211	39.6333	5.37216	5.57831	5.53234	6.45254	5.03489	5.09663	4.98759	5.06251	P	P	P	P	P	P	P	P	protein_coding	NM_011862	CCDS27701.1	Pacsin2	RefSeq	3732	chr15	-	83375606	83432850		chr15:83432677-83432751	AAAGTCGAATTTCTGCACTTTGTTTTTTCTTGTTCGCGTGATTGCCAGCAGTCTCACCTT	23970	Mm.23978	GO:0005515|GO:0005737|GO:0005768|GO:0005802|GO:0005829|GO:0005856|GO:0005886|GO:0005901|GO:0005901|GO:0006897|GO:0007165|GO:0008092|GO:0008289|GO:0016020|GO:0016301|GO:0016310|GO:0016740|GO:0019898|GO:0031410|GO:0036010|GO:0042802|GO:0042995|GO:0045806|GO:0048858|GO:0055038|GO:0070300|GO:0070836|GO:0072584|GO:0097320|GO:0097320	protein kinase C and casein kinase substrate in neurons 2
ASMM10P013848	16.3062	23.2796	62.2039	28.689	27.4019	33.8249	35.3842	34.7096	4.14506	4.91064	5.81568	4.68617	4.36725	4.9648	5.73373	4.85776	A	P	P	P	P	P	P	P	protein_coding	NM_021423	CCDS27754.1	Shank3	RefSeq	7131	chr15	+	89499856	89560260		chr15:89549753+89549882	TGTGATCAGTGAGCTCAGCTCCCGTCTGCAGCAGCTGAATAAAGACACACGCTCCTTGGG	58234	Mm.146855	GO:0000165|GO:0001838|GO:0005515|GO:0005737|GO:0005886|GO:0007416|GO:0007612|GO:0007613|GO:0008022|GO:0008022|GO:0008270|GO:0014069|GO:0016020|GO:0017124|GO:0021773|GO:0030054|GO:0030160|GO:0032232|GO:0035176|GO:0035255|GO:0035641|GO:0042802|GO:0043005|GO:0043621|GO:0044309|GO:0045202|GO:0045211|GO:0045794|GO:0048170|GO:0048854|GO:0050885|GO:0051259|GO:0051835|GO:0051968|GO:0060076|GO:0060170|GO:…	SH3/ankyrin domain gene 3
ASMM10P054450	18.0177	16.7571	23.5835	42.6594	41.9181	20.152	23.0947	24.0142	4.28422	4.47175	4.488	5.25503	4.97749	4.18072	5.09924	4.29021	A	A	P	P	P	P	P	P	protein_coding	NM_177067		Fam118a	RefSeq	2037	chr15	+	85037061	85052016		chr15:85050790+85050858	ATAAAGATGTCACTCAAGATCCGGAAGTCATGGTAAGCCTGTTTTCACTAGGCTCTGGGT	73225	Mm.247535	GO:0003674|GO:0005575|GO:0008150|GO:0016020|GO:0016021	family with sequence similarity 118, member A
ASMM10P020438	9774.97	8181.66	12191.5	11763.3	10150.5	10517.6	7804.81	11322.9	13.1044	13.1209	13.2455	13.2555	12.7928	13.3444	14.2342	13.3091	P	P	P	P	P	P	P	P	protein_coding	NM_199302	CCDS15935.1	Lrsam1	RefSeq	4002	chr2	-	32925214	32961255		chr2:32925238-32926901	TCTCCCCCACCCCAGCAGCACATGAGGAAATGAGCTTTAAATAAAGCGTTTATTGATGAG	227738	Mm.248037	GO:0000209|GO:0004842|GO:0005737|GO:0006810|GO:0008270|GO:0015031|GO:0016020|GO:0016874|GO:0030163|GO:0045806|GO:0046755|GO:0046872|GO:0051865|GO:0070086	leucine rich repeat and sterile alpha motif containing 1
ASMM10P025509	490.858	339.195	644.486	524.965	798.668	365.855	212.702	421.108	8.94718	8.67926	9.05383	8.76666	9.20687	8.48692	8.56638	8.55173	P	P	P	P	P	P	P	P	protein_coding	NM_027371	CCDS51089.1	Rpf1	RefSeq	1293	chr3	-	146506345	146521423		chr3:146508155-146508224	CCAAACGGTCCAACCGCTCATTTTAAAATGAGCAGTGTTCGTCTTCGTAAAGAAATTAAG	70285	Mm.28128	GO:0003723|GO:0005634|GO:0005730|GO:0006364|GO:0008150|GO:0019843|GO:0042254	ribosome production factor 1 homolog (S. cerevisiae)
ASMM10P037995	20.5933	25.4514	26.009	24.4597	29.495	27.5284	12.8161	27.9995	4.47942	5.02998	4.62739	4.45254	4.47369	4.64646	4.22669	4.5246	P	P	P	P	P	P	A	P	protein_coding	NM_008087	CCDS21310.1	Gas2	RefSeq	2137	chr7	+	51879144	51994458		chr7:51879246+51879370	CACGCAGCCAGGAGGGGAGCCCAGCTTCTACTGCAGTCAGGAGCGGGGGAGGGACCTGGA	14453	Mm.207360	GO:0005737|GO:0005856|GO:0006915|GO:0007049|GO:0007050|GO:0008360|GO:0016020	growth arrest specific 2
ASMM10P043032	10307.2	7197.42	9292.57	12071.2	14493.7	7502.32	2639.19	8445.49	13.1785	12.9428	12.857	13.2854	13.3042	12.8583	12.6647	12.8821	P	P	P	P	P	P	P	P	protein_coding	NM_025690	CCDS23322.1	Sltm	RefSeq	3691	chr9	+	70542869	70592232	uc012gwl.1	chr9:70592130+70592232	GTAACCTATTTTTGCAGAAGGTACTGTTACATTAAGTGCATCTGTGTATCCTGGTTAAAA	66660	Mm.22379	GO:0000166|GO:0003676|GO:0003723|GO:0005634|GO:0006351|GO:0006355|GO:0006915|GO:0008150	SAFB-like, transcription modulator
ASMM10P037100	894.196	887.252	1667.11	1451.83	809.43	2455.07	1337.05	2703.9	9.79206	10.0284	10.3712	10.2592	9.22148	11.23	11.5948	11.2191	P	P	P	P	P	P	P	P	protein_coding	NM_010272	CCDS24296.1	Gdf11	RefSeq	1811	chr10	-	128884545	128891718		chr10:128884594-128885486	ACTCAGTAGGAGTAAGTCAGAGTCCATTCTTAGCTTTTTCCCTCTCTCCTTCCAGTAGCA	14561	Mm.299218	GO:0001656|GO:0001657|GO:0005125|GO:0005515|GO:0005576|GO:0005615|GO:0008083|GO:0008285|GO:0009887|GO:0009952|GO:0021512|GO:0031016|GO:0040007|GO:0045596|GO:0045665|GO:0048469|GO:0048593	growth differentiation factor 11
ASMM10P024842	106.017	100.538	156.278	118.827	108.434	164.086	121.967	161.33	6.78874	6.92831	7.07153	6.68201	6.36815	7.32134	7.67658	7.15711	P	P	P	P	P	P	P	P	protein_coding	NM_146722	CCDS15537.1	Olfr429	RefSeq	943	chr1	+	174089037	174089980		chr1:174089881+174089980	ATTACTCCCTTTCTCAACCCCTTCATTTATAGCTTGCGCAACAAGGAAATCAAGGAGGCC	258717	Mm.377652	GO:0004871|GO:0004930|GO:0004984|GO:0005886|GO:0007165|GO:0007186|GO:0007608|GO:0016020|GO:0016021|GO:0050896	olfactory receptor 429
ASMM10P051730	29.1071	41.3652	44.7882	45.5203	53.0037	52.9385	42.2424	61.0958	4.9685	5.70907	5.36867	5.3497	5.31602	5.63981	6.00959	5.70973	P	P	P	P	P	P	P	P	protein_coding	NM_026604	CCDS14853.1	Fam135a	RefSeq	6467	chr1	-	24010757	24100341		chr1:24030788-24030896	CACCCCTACCTATTGAATGTAGTGAATTAGATGGAGATCTCAATTCATTACCTATAATCT	68187	Mm.87130	GO:0003674|GO:0005575|GO:0008150	family with sequence similarity 135, member A
ASMM10P049518	40.1926	49.2557	58.8959	46.7116	70.8354	53.9036	47.6437	61.5568	5.42157	5.95176	5.7422	5.3861	5.74587	5.66787	6.19816	5.7225	P	P	P	P	P	P	P	P	protein_coding	NM_011947	CCDS25548.1	Map3k3	RefSeq	3161	chr11	+	106084901	106155434		chr11:106151078+106151140	ACGGCTGCCTGCGGGACCGTGCTGAGAAGATCCTCACCATCTTTATGGAGTATATGCCAG	26406	Mm.27041	GO:0000166|GO:0004672|GO:0004674|GO:0004709|GO:0005515|GO:0005524|GO:0006468|GO:0007243|GO:0016301|GO:0016310|GO:0016740|GO:0016772|GO:0046777|GO:0046872	mitogen-activated protein kinase kinase kinase 3
ASMM10P030361	5503.18	3874.76	5872.16	4504.93	11251.2	6534.93	2636.34	7182.51	12.3231	12.0995	12.1894	11.8648	12.9336	12.6489	12.6634	12.6425	P	P	P	P	P	P	P	P	protein_coding	NM_027295	CCDS19258.1	Rab28	RefSeq	1636	chr5	-	41624975	41708155		chr5:41625105-41625862	AGATGGCTTTATGGATTTTGATAAATGGTTCAGCTGATCCTCCACATGGAATTTCTCCTA	100972	Mm.41555	GO:0000166|GO:0005525|GO:0005575|GO:0005886|GO:0007264|GO:0008150|GO:0016020|GO:0019003|GO:0035253|GO:0036064	RAB28, member RAS oncogene family
[truncated: 17,163 more rows]
