# Supplementary material for: Aberrant Expression Profiles of lncRNAs and Their Associated Nearby Coding Genes in the Hippocampus of the SAMP8 Mouse Model with AD
Source: Mol Ther Nucleic Acids. 2020 Feb 19;20:140–54. doi: 10.1016/j.omtn.2020.02.008 (PMC7066064; doi:10.1016/j.omtn.2020.02.008)
Supplement: Table S6. Differentially Expressed mRNAs [file mmc7.xls]

## Sheet: up_SAMP8_vs_SAMR1
# Fold Change cut-off: 2.0 # P-value cut-off: 0.05 # Condition pairs: SAMP8 vs SAMR1 # Column A: ProbeName it represents probe name. # Column B: P-value, P-value calculated from unpaired t-test. # Column C: FDR, FDR is calculated from Benjamini Hochberg FDR. # Column D: Fold Change, the absolute ratio (no log scale) of normalized intensities between two conditions. # Column E: Regulation, it depi…
ModH_vs_ConH 2.0 fold up regulated mRNAs
	P-value and FDR		Fold change and Regulation		Annotations																	Group--Raw Intensity		Group--Normalized Intensity		Raw Intensity								Normalized Intensity
ProbeName	P-value	FDR	Fold Change	Regulation	type	seqname	ccdsID	GeneSymbol	source	RNAlength	chrom	strand	txStart	txEnd	Xhyb	probeCoordinates	Sequence	EntrezID	unigene	GOaccession	description	group-ModH(raw)	group-ConH(raw)	group-ModH(normalized)	group-ConH(normalized)	[Mod1H, ModH](raw)	[Mod2H, ModH](raw)	[Mod3H, ModH](raw)	[Mod4H, ModH](raw)	[Con1H, ConH](raw)	[Con2H, ConH](raw)	[Con3H, ConH](raw)	[Con4H, ConH](raw)	[Mod1H, ModH](normalized)	[Mod2H, ModH](normalized)	[Mod3H, ModH](normalized)	[Mod4H, ModH](normalized)	[Con1H, ConH](normalized)	[Con2H, ConH](normalized)	[Con3H, ConH](normalized)	[Con4H, ConH](normalized)
ASMM10P004490	0.0136184	0.0722528	5.55909	up	protein_coding	NM_001077192	CCDS38060.1	Abi1	RefSeq	3399	chr2	-	22939988	23040240	NM_001077193, NM_007380, NM_145994	chr2:22962488-22971082	ACCTATCGACTATACAGTTCTGGATGATGTGGGCCATGGAGTTAAGCACGGAAATAACCA	11308	Mm.205647	GO:0001756|GO:0005515|GO:0005622|GO:0005634|GO:0005737|GO:0005856|GO:0006928|GO:0009987|GO:0009987|GO:0018108|GO:0030027|GO:0030027|GO:0030027|GO:0030054|GO:0030175|GO:0030296|GO:0031252|GO:0035855|GO:0042995|GO:0043005|GO:0045202|GO:0061098|GO:0072673	abl-interactor 1	192.407	46.2936	7.52384	5.04899	332.482	139.502	138.632	159.012	33.8525	24.6385	114.889	11.7943	7.99715	7.08495	7.87807	7.13516	5.18222	4.98539	6.6656	3.36272
ASMM10P049069	0.000172245	0.0125765	22.038	up	protein_coding	NM_011408	CCDS25156.1	Slfn2	RefSeq	1684	chr11	+	83065111	83070678		chr11:83070294+83070678	GAATGGGTGAAACTCCAGATGAATGCCCCATCAGGTTGAAGGGGGATTAATAATCTGTAT	20556	Mm.278689	GO:0008285	schlafen 2	1194.12	59.5895	10.1258	5.66383	1928.09	1136.49	452.517	1259.38	94.3619	36.7551	86.2357	21.0052	10.4106	10.1261	9.83981	10.1265	6.62389	5.53838	6.26318	4.22987
ASMM10P005118	0.00942748	0.0597067	3.0945	up	protein_coding	NM_012015	CCDS26557.1	H2afy	RefSeq	1978	chr13	-	56073621	56135550	NM_001159513	chr13:56089813-56096123	TTCCTCGGCCAGAAGCTGAACCTTATTCACAGTGAAATCAGTAATTTAGCCGGCTTTGAG	26914	Mm.283802	GO:0000786|GO:0000793|GO:0001740|GO:0003677|GO:0003682|GO:0005634|GO:0005694|GO:0005813|GO:0006334|GO:0007549|GO:0016568|GO:0046982	H2A histone family, member Y	416.322	131.73	8.54794	6.91823	848.274	263.878	248.611	304.524	125.667	110.369	215.019	75.8654	9.28382	8.00592	8.8307	8.0713	7.03356	7.06413	7.51092	6.0643
ASMM10P009011	0.00749392	0.0532896	4.39866	up	protein_coding	NM_152234	CCDS26569.1	Ubqln1	RefSeq	3609	chr13	-	58176155	58215653		chr13:58179619-58183181	TGCTGCGCAGATGCAGAACCCCGACACGCTCTCAGCGATGTCGAATCCTAGAGCCATGCA	56085	Mm.182053	GO:0000502|GO:0005102|GO:0005634|GO:0005737|GO:0005783|GO:0019215|GO:0019900|GO:0019904|GO:0031396|GO:0034976|GO:0043234|GO:0048471|GO:0071456|GO:0097194	ubiquilin 1	272.386	76.6598	8.16165	6.02458	313.358	224.021	302.59	249.576	55.8614	51.1792	162.019	37.5794	7.91437	7.77223	9.17234	7.78765	5.90115	6.00315	7.12248	5.07153
ASMM10P013343	0.00509801	0.044484	3.44704	up	protein_coding	NM_146057	CCDS27406.1	Dap	RefSeq	1481	chr15	+	31224384	31274338		chr15:31235792+31235869	ATTGTGCAGAAACACCCACATACCGGAGATGGGAAGGAAGAGAGAGACAAGGATGACCAA	223453	Mm.222867	GO:0005575|GO:0006914|GO:0006915|GO:0006919|GO:0010507|GO:0032088|GO:0034198|GO:0045892|GO:0070513|GO:0097190	death-associated protein	1788.14	643.423	10.8548	9.06943	2446.13	1777.73	994.77	1933.94	554.867	490.884	1225.57	302.371	10.749	10.7643	11.158	10.7479	9.13016	9.19539	9.95329	7.99888
ASMM10P052596	0.00885831	0.0577935	2.81445	up	protein_coding	NM_009256	CCDS26431.1	Serpinb9	RefSeq	3397	chr13	+	33004540	33017955		chr13:33013863+33014017	TGAGAAAAGGCCAGTGCAGATGATGTGTCGTGAAGACACATATAACCTCGCCTATGTGAA	20723	Mm.272569	GO:0001913|GO:0002020|GO:0002438|GO:0004867|GO:0004867|GO:0005515|GO:0005615|GO:0005634|GO:0005737|GO:0005737|GO:0005829|GO:0006955|GO:0010951|GO:0030162|GO:0042742|GO:0043027|GO:0043066|GO:0043066|GO:0043154|GO:0070233	serine (or cysteine) peptidase inhibitor, clade B, member 9	56.617	20.3579	5.68536	4.1925	93.6874	46.7389	33.2443	52.7974	13.0239	9.21176	40.9609	18.2349	6.14635	5.4552	5.6423	5.49758	3.83265	3.66847	5.24457	4.02431
ASMM10P006955	0.0100281	0.0611932	6.13945	up	protein_coding	NM_009847	CCDS50114.1	Cd2ap	RefSeq	5427	chr17	-	42792950	42876424		chr17:42838768-42845325	CCACAAACCAAAGCTATTAAGAAGAAGACAAAAAAGCGTCAGTGTAAAGTTCTTTTTGAC	12488	Mm.218637	GO:0001726|GO:0005172|GO:0005515|GO:0005730|GO:0005737|GO:0005737|GO:0005856|GO:0005886|GO:0005886|GO:0005938|GO:0007049|GO:0007067|GO:0008013|GO:0008022|GO:0016050|GO:0016337|GO:0016477|GO:0017124|GO:0030139|GO:0031252|GO:0031941|GO:0032403|GO:0032911|GO:0042995|GO:0043161|GO:0043234|GO:0045296|GO:0048259|GO:0048471|GO:0051301|GO:1900182|GO:2000249	CD2-associated protein	62.3453	9.3021	5.62019	3.00208	140.797	35.9988	30.3035	42.2817	5	20.792	5	6.41645	6.76259	5.06315	5.4963	5.15872	2.3474	4.75896	2.33788	2.56408
ASMM10P015833	0.0177913	0.0827702	3.7311	up	protein_coding	NM_009812	CCDS14979.1	Casp8	RefSeq	2585	chr1	+	58795373	58847503		chr1:58795545+58795738	TTTCATTCTGACTTCGGTGCTTAAAAGTCCAGCTTCTCGGAATCGGTAGCAAACCTCTGT	12370	Mm.336851	GO:0001525|GO:0001841|GO:0002020|GO:0004175|GO:0004175|GO:0004197|GO:0004197|GO:0004197|GO:0005164|GO:0005515|GO:0005634|GO:0005634|GO:0005737|GO:0005737|GO:0005739|GO:0005739|GO:0005813|GO:0005829|GO:0006508|GO:0006915|GO:0006915|GO:0006919|GO:0007507|GO:0008233|GO:0008233|GO:0008234|GO:0008625|GO:0016787|GO:0030225|GO:0030690|GO:0031264|GO:0031265|GO:0034612|GO:0042981|GO:0043005|GO:0043123|GO:…	caspase 8	48.4724	12.0996	5.31386	3.41426	92.9591	45.1157	17.954	37.8606	5	12.142	23.224	8.03244	6.13743	5.40567	4.71622	4.99611	2.3474	4.03161	4.46718	2.81085
ASMM10P003839	0.00193387	0.0298792	2.20851	up	protein_coding	NM_153793	CCDS29195.2	Rell2	RefSeq	1783	chr18	+	37955558	37959179		chr18:37958571+37958758	TGAGCTCCAGATCAGCCTCAGTCTTCACTGTGCTGATGGGTTACCAGCAGGCATTGCCAG	225392	Mm.233516	GO:0005518|GO:0005604|GO:0005886|GO:0010811|GO:0016020|GO:0016021|GO:0031012	RELT-like 2	31.6366	13.1913	4.92053	3.77746	30.0098	30.8769	27.9148	37.7448	15.7524	8.28275	12.9216	15.8085	4.49538	4.82591	5.36904	4.9918	4.09882	3.53677	3.66605	3.8082
ASMM10P008686	0.00600917	0.0483594	7.45142	up	protein_coding	NM_133656	CCDS25055.1	Crk	RefSeq	6005	chr11	+	75679258	75708428		chr11:75692735+75703365	TTGGCTTTGGAGGTCGGTGAGCTGGTAAAGGTTACGAAGATTAATGTGAGTGGTCAGTGG	12928	Mm.280125	GO:0005070|GO:0005515|GO:0005737|GO:0005886|GO:0016020|GO:0016301|GO:0016310|GO:0016740|GO:0019904|GO:0030674|GO:0032319|GO:0032956|GO:0035020|GO:0042169|GO:0045309|GO:0046875|GO:0046875|GO:0048013	v-crk sarcoma virus CT10 oncogene homolog (avian)	132.11	27.4384	7.07451	4.17699	155.959	111.693	134.736	126.052	9.48093	8.78135	77.9036	13.5879	6.92364	6.75366	7.82922	6.79151	3.39276	3.61176	6.12226	3.58119
ASMM10P007897	0.0115145	0.0658883	5.45409	up	protein_coding	NM_025673	CCDS27389.1	Golph3	RefSeq	2657	chr15	+	12321495	12351267		chr15:12343141+12349367	CAGAACTGGATTGAGTTACTTAGTGGTGAGACGTGGAATCCATTAAAATTGCATTATCAA	66629	Mm.157655	GO:0000139|GO:0005737|GO:0005739|GO:0005768|GO:0005794|GO:0005802|GO:0005829|GO:0005886|GO:0007030|GO:0008283|GO:0008289|GO:0009101|GO:0009306|GO:0010467|GO:0010821|GO:0016020|GO:0016477|GO:0019899|GO:0030032|GO:0031965|GO:0031985|GO:0032008|GO:0043001|GO:0045053|GO:0048194|GO:0050714|GO:0050901|GO:0060352|GO:0070273	golgi phosphoprotein 3	625.098	186.905	9.34167	6.89433	843.623	571.859	442.261	642.648	90.4073	86.7169	517.768	52.729	9.27615	9.13029	9.80437	9.15587	6.56556	6.7241	8.72812	5.55954
ASMM10P009206	0.00124733	0.0253197	7.874	up	protein_coding	NM_172856	CCDS16086.1	Cers6	RefSeq	3930	chr2	+	68861556	69111290		chr2:69105162+69108441	TCAAAAGGCAAGGTATCCAAGGATGACCGGAGTGACATTGAATCTAGCTCAGATGATGAG	241447	Mm.222222	GO:0003677|GO:0003700|GO:0005634|GO:0005783|GO:0006355|GO:0006629|GO:0016020|GO:0016021|GO:0030148|GO:0043565|GO:0046513|GO:0050291	ceramide synthase 6	299.353	39.4887	8.25539	5.27829	171.96	332.068	302.401	390.985	59.0434	31.0464	41.0445	26.8208	7.06328	8.34603	9.17002	8.44224	5.97396	5.3018	5.24785	4.58957
ASMM10P031182	0.0246562	0.0986358	8.53696	up	protein_coding	NM_008871	CCDS19761.1	Serpine1	RefSeq	3024	chr5	-	137061505	137072272		chr5:137062108-137062395	GGGGAAAAAAGATTAGATGGAAGAGAGAGAGATTTGAGAGAGGGCAAAGTGGTTTCAAAT	18787	Mm.250422	GO:0002020|GO:0004867|GO:0004867|GO:0005102|GO:0005515|GO:0005576|GO:0005615|GO:0005615|GO:0010466|GO:0010469|GO:0010757|GO:0010757|GO:0010951|GO:0010951|GO:0014912|GO:0030194|GO:0030336|GO:0030414|GO:0031012|GO:0032757|GO:0033629|GO:0035491|GO:0042060|GO:0042127|GO:0045765|GO:0045766|GO:0045766|GO:0048260|GO:0050729|GO:0050820|GO:0050829|GO:0050829|GO:0051918|GO:0061044|GO:0061044|GO:0071222|GO:…	serine (or cysteine) peptidase inhibitor, clade E, member 1	140.423	14.721	6.83666	3.74293	34.7895	109.973	287.715	129.213	26.5105	12.9746	5	14.3989	4.70435	6.73094	9.08292	6.82841	4.84471	4.11917	2.33788	3.66997
ASMM10P054316	0.000345481	0.0163875	14.3448	up	protein_coding	NM_001145953	CCDS26986.1	Lgals3	RefSeq	1406	chr14	+	47373859	47386167		chr14:47373919+47373979	AGCTAGCGGAGCGGCGGGTGGAGCACTAATCAGGTGAGCGGCACAGAGAGCACTACCCAG	16854	Mm.248615	GO:0001501|GO:0005515|GO:0005576|GO:0005578|GO:0005634|GO:0005634|GO:0005681|GO:0005737|GO:0005737|GO:0005743|GO:0006397|GO:0008380|GO:0019863|GO:0030154|GO:0030198|GO:0030246|GO:0031012|GO:0045087	lectin, galactose binding, soluble 3	147.872	8.56568	6.81489	2.97244	346.438	94.2197	48.1251	102.704	6.437	5	15.2345	7.59127	8.06159	6.49642	6.21305	6.4885	2.85864	2.40026	3.88779	2.74306
ASMM10P007195	0.0136864	0.0724417	6.00731	up	protein_coding	NM_011486	CCDS25441.1	Stat3	RefSeq	4437	chr11	-	100886809	100939511		chr11:100889506-100889885	GTTCATCTGTGTGACACCATTCATTGATGCAGTTTGGAAATAACGGTGAAGGTGCTGAGC	20848	Mm.249934	GO:0000981|GO:0001103|GO:0001659|GO:0001754|GO:0003677|GO:0003677|GO:0003700|GO:0004871|GO:0004879|GO:0005509|GO:0005515|GO:0005634|GO:0005634|GO:0005737|GO:0005737|GO:0005886|GO:0006351|GO:0006355|GO:0006355|GO:0006366|GO:0006606|GO:0006953|GO:0007165|GO:0007259|GO:0008134|GO:0008283|GO:0008285|GO:0016310|GO:0019221|GO:0019827|GO:0019901|GO:0019903|GO:0019953|GO:0030522|GO:0031730|GO:0032355|GO:…	signal transducer and activator of transcription 3	513.405	116.781	8.95641	6.3697	630.4	535.109	232.794	655.318	62.906	129.694	250.87	23.6529	8.88978	9.03216	8.71972	9.18399	6.06407	7.29222	7.72042	4.40208
ASMM10P051026	5.17023e-06	0.00574346	5.36062	up	protein_coding	NM_016767	CCDS26061.1	Batf	RefSeq	904	chr12	+	85686719	85709087		chr12:85689306+85689372	AAGAATCGCATCGCTGCCCAGAAGAGCCGACAGAGACAGACACAGAAAGCCGACACCCTT	53314	Mm.6672	GO:0001816|GO:0002320|GO:0003677|GO:0003700|GO:0005515|GO:0005634|GO:0005737|GO:0006351|GO:0006974|GO:0030154|GO:0030330|GO:0042832|GO:0043011|GO:0043565|GO:0045064|GO:0045190|GO:0060218|GO:0072539|GO:0072540	basic leucine zipper transcription factor, ATF-like	297.645	51.1768	8.1244	5.702	502.958	251.226	147.029	289.365	50.94	43.2522	52.5641	57.9508	8.58391	7.93597	7.97368	8.00402	5.76112	5.77412	5.58798	5.68476
ASMM10P043939	0.0436545	0.135429	4.076	up	protein_coding	NM_146234	CCDS30147.1	Mmgt1	RefSeq	4084	chrX	-	56585511	56597919		chrX:56587928-56589303	CCACGAGCATGAACACATTACTTGTGTTAAACTCTATAGGTGTAAAGGGAATCACTGCGG	236792	Mm.291824	GO:0005737|GO:0005768|GO:0005769|GO:0005783|GO:0005794|GO:0005886|GO:0006810|GO:0006812|GO:0006824|GO:0006825|GO:0015087|GO:0015093|GO:0015095|GO:0015684|GO:0015693|GO:0016020|GO:0016021|GO:0022890|GO:0034755|GO:0072546	membrane magnesium transporter 1	43.8464	13.2602	5.08186	3.05471	91.2134	39.3614	13.9922	30.8187	5	5	38.0408	5	6.10785	5.19511	4.35041	4.67408	2.3474	2.40026	5.14584	2.32533
ASMM10P008919	0.0118053	0.0665959	2.75206	up	protein_coding	NM_145851	CCDS38377.1	Cables2	RefSeq	2945	chr2	-	180258538	180273465		chr2:180261131-180261515	ACAGAACTAGGAAGCGACGGGGGAGATGCAGTGGAATACAATCCCAACCTCCTGGACGAC	252966	Mm.386884	GO:0005515|GO:0005575|GO:0007049|GO:0008150|GO:0016538|GO:0051301|GO:0051302|GO:0051726	CDK5 and Abl enzyme substrate 2	136.751	53.4882	7.09616	5.63565	98.596	152.006	122.936	173.464	38.14	35.825	97.0831	42.9048	6.22692	7.21032	7.68778	7.25961	5.34906	5.50253	6.42723	5.26377
ASMM10P006991	0.0382862	0.12626	3.96794	up	protein_coding	NM_010028	CCDS30027.1	Ddx3x	RefSeq	4571	chrX	+	13281021	13293983		chrX:13291059+13291162	GTTCTAAGAGCAGTCGATTTAGTGGAGGGTTTGGTGCCAGAGACTACCGACAGAGTAGCG	13205	Mm.289662	GO:0000166|GO:0003676|GO:0003677|GO:0003723|GO:0004003|GO:0004004|GO:0004386|GO:0005515|GO:0005524|GO:0005634|GO:0005737|GO:0005739|GO:0005741|GO:0005852|GO:0006200|GO:0006351|GO:0006355|GO:0006417|GO:0006915|GO:0007059|GO:0007243|GO:0008026|GO:0008134|GO:0008143|GO:0008190|GO:0008625|GO:0009615|GO:0010494|GO:0010501|GO:0016020|GO:0016787|GO:0016887|GO:0017148|GO:0022627|GO:0030307|GO:0030308|GO:…	DEAD/H (Asp-Glu-Ala-Asp/His) box polypeptide 3, X-linked	318.874	110.724	8.35674	6.36835	427.368	221.367	382.44	244.322	96.4933	67.8275	249.228	29.3489	8.35766	7.7526	9.55969	7.75703	6.65573	6.38793	7.71155	4.7182
ASMM10P022135	0.0305633	0.111355	2.00378	up	protein_coding	NM_001177406	CCDS57198.1	Gm14431	RefSeq	3586	chr2	-	175690880	175703698	NM_001177404, NM_001177568, NM_001242943	chr2:175690978-175692518	AGTGAAAACTTGGCATTATTGGGACTATTGATGCTGGTTAGCTGGAGCTGAGAAATTAGC	100303732	Mm.484983	GO:0003674|GO:0005575|GO:0008150	predicted gene 14431	1454.89	884.324	10.5765	9.57375	1550.77	1586.29	877.85	1804.66	960.192	597.364	1461.21	518.533	10.1073	10.6079	10.9481	10.6426	9.88345	9.47221	10.1878	8.75157
ASMM10P011286	0.0361361	0.122171	2.15464	up	protein_coding	NM_001135151	CCDS49536.1	Slc39a14	RefSeq	4927	chr14	-	70303466	70351424	NM_001135152, NM_144808	chr14:70303626-70306812	ACCCTCTTCCAAAGAGATACAGATAAGCTGGATGATTTTTTGCATAAAGAAAGAGGATTT	213053	Mm.270647	GO:0005385|GO:0005385|GO:0005783|GO:0005794|GO:0005886|GO:0005886|GO:0005887|GO:0006810|GO:0006811|GO:0006826|GO:0006829|GO:0006882|GO:0015093|GO:0015684|GO:0016020|GO:0016021|GO:0030001|GO:0034755|GO:0046873|GO:0055085|GO:0071577|GO:0071577|GO:0071578	solute carrier family 39 (zinc transporter), member 14	27916.3	14698.8	14.7369	13.6294	24814.5	36626.8	7568.81	42655.2	18936.4	12389.3	17794.6	9675.1	14.0914	15.2903	14.1943	15.3716	14.0163	13.7112	13.8135	12.9767
ASMM10P043624	0.0217482	0.0918126	4.54118	up	protein_coding	NM_009515	CCDS29984.1	Was	RefSeq	2094	chrX	-	8081465	8090491		chrX:8081639-8081989	GGCTTTGATCTTGCTTTGTGTGTTTTTATTGAGCCTTTCACAAGTATGATCATTTATTCC	22376	Mm.4735	GO:0003779|GO:0005515|GO:0005737|GO:0005856|GO:0006955|GO:0007015|GO:0008154|GO:0012506|GO:0016197|GO:0030041|GO:0030048|GO:0042110|GO:0042802|GO:0042802|GO:2000601	Wiskott-Aldrich syndrome homolog (human)	533.579	74.5647	8.34466	6.16159	1326	337.173	62.3953	408.749	86.5059	51.38	107.254	53.1186	9.88657	8.36859	6.61826	8.50522	6.50245	6.00781	6.56752	5.56857
ASMM10P039635	0.00979587	0.0606221	2.18059	up	protein_coding	NM_030563	CCDS52625.1	N4bp1	RefSeq	6469	chr8	-	86841138	86885258		chr8:86851638-86851721	ATTATCTTTAACTCCTGCCCGGATGGTCTTTGGAGAAAGAATTGCTTCTCATGATGACAG	80750	Mm.25117	GO:0005515|GO:0005634|GO:0005730|GO:0016605|GO:0031397|GO:0032435|GO:0034644|GO:0034644	NEDD4 binding protein 1	179.449	87.3641	7.5328	6.40809	181.302	185.552	154.643	196.301	64.9232	101.104	114.286	69.1436	7.13869	7.49685	8.05085	7.44483	6.11029	6.9359	6.65889	5.92728
ASMM10P037263	0.0234293	0.0956275	2.60235	up	protein_coding	NM_008848		Pira6	RefSeq	2043	chr7	+	4274188	4282928	NM_011093	chr7:4281517+4281582	TTACTACAAGAATACCCCACAGCTGTGGTCAGTACCTAGTAATCTCCAACAAATCCTCAT	18729	Mm.326531	GO:0003674|GO:0005575|GO:0008150	paired-Ig-like receptor A6	143.344	44.9398	6.81304	5.43322	326.805	90.6888	51.5568	104.327	40.5669	32.6085	73.6745	32.9092	7.97422	6.4433	6.32213	6.51252	5.4356	5.36904	6.0491	4.87914
ASMM10P016427	0.0428319	0.134422	2.95049	up	protein_coding	NM_023294	CCDS28959.1	Ndc80	RefSeq	2201	chr17	-	71496099	71526857		chr17:71496196-71496353	GCCCAACTTAAGGCTCCCGACAAATGAAGATAAACTAATCTTTCATAGATATAACATAGT	67052	Mm.225956	GO:0000070|GO:0000132|GO:0000775|GO:0000776|GO:0000777|GO:0000942|GO:0005515|GO:0005634|GO:0005694|GO:0007049|GO:0007052|GO:0007059|GO:0007067|GO:0008608|GO:0031262|GO:0051301	NDC80 homolog, kinetochore complex component (S. cerevisiae)	1335.97	285.462	9.63484	8.07388	3722.9	682.354	199.329	739.282	251.526	202.956	321.554	365.811	11.332	9.38757	8.46095	9.3588	8.02134	7.93808	8.06299	8.27312
ASMM10P000224	0.000156436	0.0123509	14.2581	up	protein_coding	NM_019868	CCDS30397.1	Hnrnph2	RefSeq	2364	chrX	+	134601285	134607054		chrX:134602959+134604854	TTTCTGTCAGAAGCCACATTGAATTTGCATTGAGCCAAGCTTGCCACCAAGAGTCCATCA	56258	Mm.315909	GO:0000166|GO:0003674|GO:0003676|GO:0003723|GO:0005634|GO:0005737|GO:0008150|GO:0015629|GO:0030529	heterogeneous nuclear ribonucleoprotein H2	124.588	10.5786	6.94948	3.11577	147.681	132.969	81.7331	135.97	5	5	19.5638	12.7507	6.83884	7.01292	7.04145	6.90471	2.3474	2.40026	4.23017	3.48524
ASMM10P025223	0.00347638	0.0379297	3.45255	up	protein_coding	NM_133869	CCDS17723.1	Cept1	RefSeq	2773	chr3	-	106502259	106547761		chr3:106512816-106512887	TTCATAATAATCATGCATTTGCTGGCAGTGATTGGAGGACCACCTTTTTGGCAATCTATG	99712	Mm.486418	GO:0004142|GO:0004307|GO:0005634|GO:0005783|GO:0005789|GO:0006629|GO:0006656|GO:0008654|GO:0016020|GO:0016021|GO:0016740|GO:0016780|GO:0046872	choline/ethanolaminephosphotransferase 1	489.413	136.16	8.74673	6.95907	963.011	375.246	196.712	422.685	145.751	97.6765	220.434	80.7776	9.45939	8.52858	8.44204	8.5569	7.24851	6.8899	7.54559	6.15227
ASMM10P008169	0.00247266	0.0330462	2.67007	up	protein_coding	NM_027404	CCDS26185.1	Bag5	RefSeq	2150	chr12	-	111709489	111713256		chr12:111711363-111713043	TGCGGCCCAGTGCTTGTGAAACTGAACACAGAAGTATGGATATGGGAAACCAACACCCCT	70369	Mm.44239	GO:0016234|GO:0016234|GO:0031397|GO:0031397|GO:0031625|GO:0048471|GO:0048471|GO:0051087|GO:0051087|GO:0051444|GO:0051444|GO:0061084|GO:0061084|GO:0070997|GO:0070997|GO:0090083|GO:0090083	BCL2-associated athanogene 5	61.5184	22.769	5.89127	4.47439	72.2869	58.9528	43.3574	71.4766	23.9988	15.1411	36.3731	15.563	5.77617	5.79773	6.05059	5.94058	4.70264	4.33012	5.08069	3.78411
ASMM10P025459	0.00828187	0.0559471	5.37952	up	protein_coding	NM_001040690	CCDS51083.1	Rap1gds1	RefSeq	3663	chr3	-	138925905	139075199		chr3:138983735-138983868	CCAGTGAGAAGCTCATGACTGTCTTTTGTGGCATGCTGATGAACTATAGCAATGAGAATG	229877	Mm.28893	GO:0003674|GO:0005575|GO:0014829|GO:0031034|GO:0032321	RAP1, GTP-GDP dissociation stimulator 1	71.2251	10.2612	5.63523	3.20775	182.802	33.0551	26.2228	42.8204	10.1733	5	17.3952	8.47629	7.15039	4.92937	5.28101	5.18015	3.49183	2.40026	4.07329	2.86564
ASMM10P031144	0.00371001	0.0389009	2.85093	up	protein_coding	NM_033561	CCDS19723.1	Eif4h	RefSeq	2409	chr5	-	134619875	134639328		chr5:134624454-134624500	GAATGGGTGGCTCTCGAGAATCTAGAGGTGGATGGGATTCCCGGGATGACTTCAACTCTG	22384	Mm.27955	GO:0000166|GO:0003676|GO:0003723|GO:0003743|GO:0005737|GO:0006412|GO:0006413|GO:0019953|GO:0048589	eukaryotic translation initiation factor 4H	70.8564	24.9609	6.13627	4.62483	77.9899	67.5286	70.0869	67.8202	21.043	20.3512	39.8674	18.582	5.88218	5.9996	6.80337	5.85991	4.50949	4.72914	5.20882	4.05188
ASMM10P039668	0.0376142	0.12493	3.2232	up	protein_coding	NM_172419	CCDS48551.1	9030612E09Rik	RefSeq	1859	chr10	+	43174703	43176562		chr10:43176373+43176562	TGTATGGTTACACTATATATAGAGGGTGTCTCCATCATCCTATTGTTGGTAGGCTTGTTT	74530	Mm.415375	GO:0003674|GO:0005575|GO:0008150	RIKEN cDNA 9030612E09 gene	85.3942	23.3391	6.28255	4.59406	32.5593	98.9378	120.269	89.8106	26.8246	16.729	23.9372	25.8656	4.61598	6.5721	7.65452	6.28759	4.86216	4.46913	4.5083	4.53665
ASMM10P055132	0.0251081	0.0996278	3.24589	up	protein_coding	NM_021450	CCDS16689.1	Trpm7	RefSeq	7145	chr2	-	126791557	126876261	NM_001164325	chr2:126821266-126821324	GATAATGGCTCTTGTATTGCTTAGTTTTGGTGTTCCCAGAAAAGCAATACTTTATCCACA	58800	Mm.244705	GO:0000166|GO:0001726|GO:0003779|GO:0004672|GO:0004674|GO:0005216|GO:0005261|GO:0005262|GO:0005262|GO:0005515|GO:0005524|GO:0005737|GO:0005886|GO:0005886|GO:0006468|GO:0006810|GO:0006811|GO:0006816|GO:0006816|GO:0007613|GO:0010961|GO:0016020|GO:0016021|GO:0016301|GO:0016310|GO:0016340|GO:0016740|GO:0016772|GO:0017022|GO:0030672|GO:0031032|GO:0043005|GO:0043025|GO:0043065|GO:0043196|GO:0046777|GO:…	transient receptor potential cation channel, subfamily M, member 7	66.9868	21.256	5.86193	4.16331	131.905	48.7322	39.2832	48.0267	18.9177	10.5355	45.8602	9.71069	6.67152	5.51773	5.90264	5.35581	4.35781	3.83885	5.40179	3.05479
ASMM10P004154	0.00873929	0.057351	2.68611	up	protein_coding	NM_001025258	CCDS29379.1	Mbp	RefSeq	2075	chr18	+	82554462	82585637	NM_001025251, NM_001025254, NM_001025255	chr18:82579060+82584111	AATCTTTAAGCTGGGAGGAAGAGACAGCCGCTCTGGATCTCCCATGGCGAGACGCTGAGA	17196	Mm.252063	GO:0002020|GO:0005634|GO:0005737|GO:0005886|GO:0009636|GO:0016020|GO:0019911|GO:0033269|GO:0042552|GO:0042995|GO:0043025|GO:0043209|GO:0061024|GO:0071944	myelin basic protein	120.918	46.2522	6.86438	5.43886	195.887	84.2974	102.633	100.854	32.4445	30.3318	82.1518	40.0809	7.25572	6.33292	7.40657	6.4623	5.12383	5.2712	6.19701	5.1634
ASMM10P031990	0.00608572	0.0485782	9.437	up	protein_coding	NM_008176	CCDS39143.1	Cxcl1	RefSeq	964	chr5	+	90891244	90893115		chr5:90891729+90891789	CGAGGCTTGCCTTGACCCTGAAGCTCCCTTGGTTCAGAAAATTGTCCAAAAGATGCTAAA	14825	Mm.21013	GO:0002237|GO:0002526|GO:0005125|GO:0005576|GO:0005615|GO:0005615|GO:0006954|GO:0006955|GO:0007204|GO:0008009|GO:0008083|GO:0010765|GO:0030593|GO:0043268	chemokine (C-X-C motif) ligand 1	8377.12	1203.87	12.9755	9.7372	3849.99	11804	4372.44	13482.1	1171.46	555.061	2699.82	389.156	11.383	13.5133	13.4457	13.56	10.1697	9.36427	11.0546	8.36023
ASMM10P041377	0.000593382	0.0192186	2.2561	up	protein_coding	NM_008408	CCDS52768.1	Stt3a	RefSeq	2697	chr9	-	36732412	36767578		chr9:36732796-36732962	TTATAAGAACAGCCGGATGGGGTTAGAATTGTCTGCAAGTTTTGCCCTGGACAATATGGG	16430	Mm.2863	GO:0004576|GO:0004579|GO:0005783|GO:0006486|GO:0016020|GO:0016021|GO:0016740|GO:0016757|GO:0018279|GO:0043686	STT3, subunit of the oligosaccharyltransferase complex, homolog A (S. cerevisiae)	6596.3	3257.07	12.6753	11.5015	10684.5	6006.27	2805.51	6888.96	3474.48	2303.93	4610.75	2639.11	12.8551	12.5206	12.7546	12.571	11.6826	11.3652	11.8373	11.1209
ASMM10P006763	0.00750172	0.0533092	2.07969	up	protein_coding	NM_008729	CCDS27405.1	Ctnnd2	RefSeq	5959	chr15	+	30172592	31029343		chr15:30905838+30920711	GAGCTGGAAGGGCTGGGCTGAGGATGTGGCAGGCATGGCGTATGCCCTACGTTCACTGCC	18163	Mm.321648	GO:0001763|GO:0005634|GO:0006351|GO:0006355|GO:0007155|GO:0007275|GO:0007612|GO:0014069|GO:0030054|GO:0043005|GO:0048167	catenin (cadherin associated protein), delta 2	73.0182	31.5905	6.06717	5.0108	58.7769	92.1572	37.5793	103.56	35.4021	22.0706	31.943	36.9463	5.46952	6.4668	5.83308	6.49929	5.24892	4.83798	4.90985	5.04645
ASMM10P008252	0.00472143	0.0428503	3.2452	up	protein_coding	NM_028015	CCDS27830.1	Cers5	RefSeq	2050	chr15	-	99735591	99772515		chr15:99736396-99738664	AGCCTTGAGCCGGGGAAAGGTGTCTAAGGATGACCGCAGTGATGTAGAGAGCAGCTCAGA	71949	Mm.390821	GO:0003677|GO:0003700|GO:0005634|GO:0005783|GO:0006355|GO:0006629|GO:0006665|GO:0016020|GO:0016021|GO:0016740|GO:0030148|GO:0043565|GO:0046513|GO:0046513|GO:0050291|GO:0050291	ceramide synthase 5	128.287	34.5597	6.8077	5.10939	260.604	76.4367	77.9746	98.1338	33.1007	30.2814	49.2821	25.5747	7.65775	6.18373	6.96836	6.42095	5.15139	5.26816	5.49805	4.51995
ASMM10P045505	0.0241966	0.0975131	2.93819	up	protein_coding	NM_001033541	CCDS30343.1	Gm5127	RefSeq	1809	chrX	+	106583185	106710557		chrX:106710472+106710557	GTATATATGGGAGATACTGGAGAGAAAGGAGGGGAAATACTGTAATCATATTATAATTCC	331493	Mm.249319	GO:0003674|GO:0004871|GO:0004930|GO:0005575|GO:0007165|GO:0007186|GO:0008150|GO:0016020|GO:0016021	predicted gene 5127	28.684	9.03083	4.73534	3.18041	27.0524	23.445	41.3966	22.842	12.5612	6.01598	5	12.5462	4.34895	4.40511	5.97841	4.20887	3.78544	3.138	2.33788	3.46031
ASMM10P051268	0.00634357	0.0491085	4.16396	up	protein_coding	NM_198023	CCDS49179.1	Rcor1	RefSeq	2725	chr12	+	111039797	111113386		chr12:111109899+111110010	TTACAAGAATGGGAAGCAGAACATGGGAAAGACGAGACCAATGGACCTGCTAACCAGAAA	217864	Mm.23808	GO:0001078|GO:0003677|GO:0003682|GO:0005515|GO:0005634|GO:0006351|GO:0006355|GO:0016568|GO:0017053|GO:0030218|GO:0044212|GO:0045654|GO:0045892|GO:0070933	REST corepressor 1	34.1953	7.69901	5.032	2.97405	32.9894	29.6065	43.0614	31.1238	5	11.375	8.99603	5.42496	4.63465	4.76346	6.04085	4.68906	2.3474	3.93984	3.17336	2.4356
ASMM10P037118	0.0160398	0.0787176	2.25295	up	protein_coding	NM_053088	CCDS21993.1	Ifitm5	RefSeq	734	chr7	-	140948961	140950239		chr7:140949050-140949448	ATGTGTATTTGATGCTGCCCCACTCAGATCCCTCAGACTTAACTTATAACCTAGAGGGTC	73835	Mm.389989	GO:0003674|GO:0005886|GO:0005886|GO:0007275|GO:0009607|GO:0016020|GO:0016021|GO:0030282|GO:0030500	interferon induced transmembrane protein 5	583.999	256.141	9.11452	7.94271	367.942	804.67	288.48	874.904	268.445	203.369	257.763	294.988	8.14594	9.62302	9.08637	9.60274	8.10844	7.94189	7.76125	7.95924
ASMM10P041044	0.00073466	0.0206373	5.89467	up	protein_coding	NM_030209	CCDS22714.1	Crispld2	RefSeq	4165	chr8	+	119992469	120052793		chr8:120052730+120052793	CATGAACAGGGCCACACTGGTTGTTGCTATGGTTTCAATAAAACGGATTTGATTTCTAAC	78892	Mm.264680	GO:0005539|GO:0005576|GO:0008201|GO:0030133|GO:0030198|GO:0031012	cysteine-rich secretory protein LCCL domain containing 2	476.772	67.9598	8.6108	6.05139	980.047	366.291	144.337	416.413	78.3971	58.7215	90.3246	44.396	9.4805	8.48862	7.941	8.53307	6.36766	6.1956	6.32945	5.31284
ASMM10P024713	9.75627e-05	0.0100723	3.40844	up	protein_coding	NM_178598	CCDS35784.1	Tagln2	RefSeq	1382	chr1	+	172500245	172507375		chr1:172506755+172506910	TGTATATATATGTTTTAGCAGACATTCCCTGAGAGCCCCTGGATTGCTGAACTCCCCTCT	21346	Mm.271711	GO:0007517	transgelin 2	916.083	273.808	9.78824	8.01913	1579.03	759.963	475.626	849.713	252.9	222.146	380.421	239.766	10.1294	9.53861	9.92779	9.5572	8.02812	8.07504	8.29852	7.67484
ASMM10P049186	0.00905258	0.0584439	2.07346	up	protein_coding	NM_199008	CCDS25243.1	Cox11	RefSeq	2259	chr11	+	90638183	90645977		chr11:90638432+90638552	GCGCAGGAGGACGAGTGGCGGCGGCGGAACAAGACGGTGCTCACCTACGTGGCCGCGGCC	69802	Mm.151940	GO:0005507|GO:0005515|GO:0005739|GO:0005743|GO:0016020|GO:0016021|GO:0033132	cytochrome c oxidase assembly protein 11	275.222	146.399	8.11925	7.06721	270.753	293.258	180.032	356.844	129.967	103.506	245.555	106.566	7.71155	8.16069	8.30238	8.30238	7.08169	6.96918	7.69008	6.52788
ASMM10P019294	0.0113551	0.0653523	2.23003	up	protein_coding	NM_008723	CCDS29865.1	Npm3	RefSeq	866	chr19	-	45747733	45749563	NR_002702	chr19:45747977-45748051	TGCTCCGTATGTTCCTGGACAAGTTCAAGAATGGTTTTCTCGATGAAGAGAATAGGGGGT	18150	Mm.1406	GO:0003676|GO:0005515|GO:0005634|GO:0005730|GO:0006364|GO:0009303	nucleoplasmin 3	450.925	230.4	8.88408	7.72701	377.956	490.816	353.265	581.665	210.285	162.489	361.643	187.182	8.18646	8.91073	9.42578	9.01335	7.76308	7.61276	8.2266	7.30562
ASMM10P009154	0.00989597	0.0608421	2.39159	up	protein_coding	NM_172541	CCDS19744.1	Tmem120a	RefSeq	1278	chr5	-	135735489	135744172		chr5:135736614-135736745	AATGGTTCCAGGATCAAAGGCTGGTGGGTTTTCCATCATTATGTGTCCACATTCCTGTCA	215210	Mm.11688	GO:0003674|GO:0005575|GO:0008150|GO:0016020|GO:0016021	transmembrane protein 120A	794.298	387.467	9.71988	8.46191	826.653	807.94	586.233	956.365	383.029	316.157	604.606	246.078	9.24863	9.62916	10.2777	9.72403	8.60699	8.56616	8.95794	7.71655
ASMM10P035235	0.0380268	0.125671	2.66391	up	protein_coding	NM_001033474	CCDS36060.1	Atxn7l3b	RefSeq	3607	chr10	-	112925427	112929026		chr10:112928030-112928766	AACTGTCCTCGGTACACAGGTGAGCAGCTGTGTACCCAGCCTATACAATTCTATTTGTTT	382423	Mm.431239	GO:0003674|GO:0005575|GO:0008150	ataxin 7-like 3B	447.224	227.185	8.81362	7.40008	657.266	390.568	279.692	461.369	145.467	126.363	547.85	89.0606	8.94658	8.59082	9.0325	8.6846	7.2451	7.25727	8.81262	6.28531
ASMM10P003893	0.00956793	0.0600828	3.20918	up	protein_coding	NM_001164222	CCDS49335.1	Col4a3bp	RefSeq	5285	chr13	+	96542734	96640167		chr13:96616537+96624694	GTCGGGACGCATAGATTTGTACAAAAGGTTGAAGAAATGGTACAGAACCACATGAACTAT	68018	Mm.24125	GO:0000902|GO:0001701|GO:0003007|GO:0005634|GO:0005737|GO:0005739|GO:0005783|GO:0005794|GO:0005829|GO:0006672|GO:0006810|GO:0006869|GO:0006936|GO:0007029|GO:0007165|GO:0008283|GO:0008289|GO:0016301|GO:0016310|GO:0034976|GO:0035620|GO:0035621|GO:0048471|GO:0055088|GO:0070273|GO:0070584|GO:0097001	collagen, type IV, alpha 3 (Goodpasture antigen) binding protein	47.883	15.9808	5.52819	3.84599	55.3873	41.13	38.5326	56.482	11.5247	11.0184	32.8676	8.51265	5.38223	5.26083	5.87302	5.59668	3.66496	3.89898	4.94954	2.87046
ASMM10P008848	8.63305e-05	0.00998887	11.3649	up	protein_coding	NM_145133	CCDS38628.1	Tifa	RefSeq	2164	chr3	+	127789912	127798389		chr3:127790176+127791472	AAGTCCCCAGGAGAGGAGACAAGGCTCAGGAGTCCTGATCTAGCTGTGGCCACTGGAAGA	211550	Mm.31852	GO:0005515|GO:0007249	TRAF-interacting protein with forkhead-associated domain	298.476	25.8035	8.18675	4.68023	192.935	376.911	188.941	435.115	22.9995	18.1698	40.2764	21.7685	7.23459	8.53534	8.37832	8.59873	4.64098	4.57352	5.22221	4.28422
ASMM10P024404	0.0079536	0.0548248	3.91981	up	protein_coding	NM_172647	CCDS15496.1	F11r	RefSeq	2482	chr1	+	171437560	171464593		chr1:171461852+171461912	TTCTCCTTGGACTCTTGATTTTTGGCGTCTGGTTTGCCTATAGCCGTGGATACTTTGAAA	16456	Mm.294882	GO:0005515|GO:0005886|GO:0005923|GO:0007155|GO:0016020|GO:0016021|GO:0019048|GO:0030054|GO:0030855	F11 receptor	1633.51	567.289	10.7893	8.81856	1721.81	1616.02	1342.37	1853.86	458.035	307.949	1208.56	294.616	10.2397	10.6344	11.5996	10.6835	8.85253	8.53117	9.93254	7.95799
ASMM10P042868	0.0396097	0.128509	2.51935	up	protein_coding	NM_019651	CCDS23215.1	Ptpn9	RefSeq	4087	chr9	+	56994967	57062807		chr9:57059944+57060061	TGAGAGTGGTCAGAAACCAGCAGAGTATGGCTGTAGGCAACCTGGGAGCTCGCTCCAAAG	56294	Mm.325643	GO:0004721|GO:0004725|GO:0005515|GO:0005737|GO:0006470|GO:0016311|GO:0016787|GO:0016791|GO:0035335	protein tyrosine phosphatase, non-receptor type 9	74.1043	31.6535	6.16962	4.83657	94.4365	59.9679	87.3676	54.645	26.3251	18.9661	62.7346	18.5882	6.15888	5.82166	7.14955	5.54839	4.83295	4.6325	5.82838	4.05245
ASMM10P000239	0.0101784	0.0617734	4.16532	up	protein_coding	NM_020266	CCDS15068.1	Dnajb2	RefSeq	1881	chr1	+	75236422	75245692		chr1:75237537+75239507	AATTTAAGGAGGTGGCAGAGGCCTATGAAGTACTATCTGACAGAAGTGGTCCTTCTCGAT	56812	Mm.489660	GO:0000502|GO:0008285|GO:0016234|GO:0030308|GO:0030433|GO:0030544|GO:0031398|GO:0031593|GO:0032436|GO:0070628|GO:0090084|GO:0090086	DnaJ (Hsp40) homolog, subfamily B, member 2	106.065	26.5898	6.6586	4.60017	54.5265	129.074	98.1516	142.507	15.6972	16.9846	52.699	20.9784	5.35936	6.96993	7.33308	6.97201	4.09386	4.488	5.59163	4.2272
ASMM10P029267	0.0086837	0.057214	2.23259	up	protein_coding	NM_027250	CCDS18449.1	Selrc1	RefSeq	2876	chr4	+	108328151	108340718		chr4:108340658+108340718	GTGATCTCTTGAGTTGGAGGCCATTTAGGGTTAGATATAACAACTTTGTCATGAAAAACC	69893	Mm.28354	GO:0003674|GO:0005575|GO:0008150	Sel1 repeat containing 1	76.4392	32.5536	6.19382	5.0351	78.2981	87.1545	45.6923	94.6121	35.3347	37.8757	35.5226	21.4816	5.88797	6.38352	6.13564	6.36815	5.24477	5.58106	5.05032	4.26428
ASMM10P007780	0.0160971	0.0788447	4.04419	up	protein_coding	NM_023668	CCDS24870.1	Ndel1	RefSeq	2387	chr11	-	68821445	68853131		chr11:68822643-68829914	GCCCAAGGTCAGGGCGAGCAACTTTCTTCCATAAAGGGGCAGTAAATGGCTTTGATCCAG	83431	Mm.31979	GO:0000226|GO:0000775|GO:0000776|GO:0001764|GO:0001833|GO:0005515|GO:0005635|GO:0005694|GO:0005737|GO:0005813|GO:0005813|GO:0005815|GO:0005856|GO:0005871|GO:0005874|GO:0005875|GO:0006810|GO:0007059|GO:0007100|GO:0007100|GO:0007275|GO:0007399|GO:0008017|GO:0008090|GO:0010975|GO:0010975|GO:0016477|GO:0021799|GO:0021955|GO:0030154|GO:0030424|GO:0030424|GO:0031175|GO:0031252|GO:0032403|GO:0032864|GO:…	nuclear distribution gene E-like homolog 1 (A. nidulans)	299.507	87.0075	8.28842	6.27257	229.029	254.014	431.102	283.883	68.8184	58.8937	169.068	51.2501	7.47311	7.94901	9.7559	7.97567	6.1898	6.19991	7.18125	5.51931
ASMM10P048626	0.00510069	0.044484	9.07068	up	protein_coding	NM_009021	CCDS24784.1	Rai1	RefSeq	7348	chr11	+	60105012	60199195	ENSMUST00000149770	chr11:60105064+60105176	TCTCTCGGGCTCCCGCGGGCATCAGGCAGGCCCGGCAGGGTGCGCGGTCAGGGCCCGCTA	19377	Mm.296366	GO:0001501|GO:0005634|GO:0005737|GO:0006357|GO:0008270|GO:0040015|GO:0046872	retinoic acid induced 1	80.1999	6.39408	5.80039	2.61918	26.3561	122.18	20.8355	151.428	5	5	10.5763	5	4.31088	6.88909	4.93673	7.06485	2.3474	2.40026	3.40371	2.32533
ASMM10P047748	0.000756955	0.0210982	3.28417	up	protein_coding	NM_145823	CCDS25567.1	Pitpnc1	RefSeq	6350	chr11	-	107207891	107470720	uc011ygq.1	chr11:107216696-107216796	ACATAAAAGTTTGCAATCAGCACTCCTCCACTGTGGATGACATAGAGAGCCATGCACAGA	71795	Mm.397413	GO:0005622|GO:0005634|GO:0005737|GO:0006810|GO:0006869|GO:0007165|GO:0008289|GO:0008526|GO:0015914|GO:0046488	phosphatidylinositol transfer protein, cytoplasmic 1	83.254	22.2478	6.2157	4.50017	133.693	81.0616	35.4365	82.8244	14.1415	21.5229	26.7202	26.6065	6.6917	6.27525	5.73568	6.16016	3.94897	4.80564	4.66754	4.57853
ASMM10P007964	0.0055456	0.0462319	2.53227	up	protein_coding	NM_026129	CCDS19634.1	Erp29	RefSeq	1258	chr5	-	121444752	121452474		chr5:121447232-121452190	ACTTTCTACAAGGTCATTCCCAAAAGCAAGTTCGTCTTGGTGAAGTTCGACACCCAGTAC	67397	Mm.154570	GO:0005783|GO:0005788|GO:0005790|GO:0009306|GO:0009986|GO:0009986|GO:0030133	endoplasmic reticulum protein 29	1098.44	487.354	10.0421	8.70162	1732.99	1034.17	479.811	1146.79	405.416	290.402	925.696	327.903	10.248	9.98498	9.94451	9.99075	8.68693	8.44587	9.56115	8.11251
ASMM10P012339	0.0442397	0.136583	3.18681	up	protein_coding	NM_080556	CCDS27345.1	Tm9sf2	RefSeq	3062	chr14	+	122107081	122159603		chr14:122141243+122141310	CATGGATATAAGCAACAAGGCTTCAGGAGAGATCAAAATTGCCTATACTTATTCTATTAG	68059	Mm.275191	GO:0003674|GO:0005768|GO:0008150|GO:0016020|GO:0016021	transmembrane 9 superfamily member 2	999.299	508.016	10.0149	8.34282	1486.06	865.608	688.382	957.149	261.834	217.138	1387.58	165.514	10.0489	9.73421	10.5513	9.72535	8.07464	8.04044	10.117	7.13918
ASMM10P007710	2.59761e-05	0.00862119	7.88613	up	protein_coding	NM_022313	CCDS48856.1	Eral1	RefSeq	2055	chr11	-	78073375	78080383		chr11:78074311-78074477	TGTGCAGCAGAAGACAGTGATATGGGAGGAAGGACCAAGTGGAGAGCTAGTGATCCAACA	57837	Mm.21096	GO:0000028|GO:0000166|GO:0003723|GO:0005525|GO:0005622|GO:0005739|GO:0005743|GO:0005759|GO:0016020|GO:0019843|GO:0042254|GO:0043024	Era (G-protein)-like 1 (E. coli)	229.973	30.6165	7.88717	4.90786	220.083	233.054	181.425	285.331	25.1208	18.0338	46.1068	33.2048	7.4179	7.83326	8.31439	7.98314	4.7668	4.56237	5.40899	4.89326
ASMM10P007228	0.00517231	0.0448034	2.70177	up	protein_coding	NM_011733	CCDS20605.1	Ybx3	RefSeq	1655	chr6	-	131364857	131388450		chr6:131370365-131379357	TCCCCGTAATGCTGGTGAGATTGGGGAGATGAAGGATGGAGTCCCCGAGGGAACACAGCT	56449	Mm.458000	GO:0000122|GO:0001701|GO:0003676|GO:0003677|GO:0003697|GO:0003697|GO:0003723|GO:0003730|GO:0005515|GO:0005634|GO:0005634|GO:0005737|GO:0005737|GO:0005844|GO:0005921|GO:0006351|GO:0006355|GO:0007283|GO:0008584|GO:0009566|GO:0030529|GO:0043066|GO:0046622|GO:0048642|GO:0060547|GO:0071356|GO:0071474|GO:1902219	Y box protein 3	272.903	112.392	8.12067	6.68677	372.725	229.124	216.188	273.576	81.6978	98.8853	193.889	75.0974	8.16761	7.80559	8.59333	7.91617	6.42558	6.90515	7.36379	6.05253
ASMM10P003024	0.00116847	0.0247329	3.09183	up	protein_coding	NM_011063	CCDS15510.1	Pea15a	RefSeq	2477	chr1	-	172196728	172206781		chr1:172199223-172200407	AACAAGCTGGACAAAGACAACCTCTCCTACATTGAGCACATCTTTGAGATATCTCGCCGT	18611	Mm.544	GO:0005080|GO:0005737|GO:0005875|GO:0006810|GO:0006915|GO:0008643|GO:0035556|GO:0042981|GO:0046325|GO:1902042|GO:1902042|GO:1902043	phosphoprotein enriched in astrocytes 15A	224.975	76.3274	7.84117	6.2127	308.822	184.976	205.204	200.895	62.0721	55.2448	113.215	74.7778	7.89438	7.4921	8.50349	7.4747	6.04493	6.11284	6.64631	6.04672
ASMM10P040921	0.0187887	0.085116	2.06065	up	protein_coding	NM_025391	CCDS22644.1	Nip7	RefSeq	3036	chr8	+	107056876	107060928	NR_028367	chr8:107058090+107058187	TGGAAACCATGTGTTGAAATCCGGTCTGGGTCGAATTACTGAGAACACATCTCAGTACCA	66164	Mm.334789	GO:0003674|GO:0003723|GO:0005575|GO:0005634|GO:0008150|GO:0042254|GO:0042255	nuclear import 7 homolog (S. cerevisiae)	555.577	310.084	9.22747	8.18438	610.288	510.064	528.057	573.897	341.245	222.178	407.999	268.914	8.84562	8.96498	10.1034	8.99593	8.43796	8.07558	8.39422	7.82974
ASMM10P035762	0.00216814	0.0312862	2.69312	up	protein_coding	NM_144922	CCDS20995.1	Hnrnpul1	RefSeq	2884	chr7	-	25722038	25754720		chr7:25722052-25722363	TCTTCATACAGGCCAGGCATTTTCCTCTCTGGATTCCAACAGGCAACAGTGAGCTTTTCT	232989	Mm.254223	GO:0003676|GO:0003723|GO:0005634|GO:0006351|GO:0006355|GO:0019899|GO:0030529	heterogeneous nuclear ribonucleoprotein U-like 1	344.201	129.129	8.3477	6.91842	572.519	305.408	173.354	325.521	114.143	112.684	201.918	87.7722	8.75396	8.22097	8.24318	8.1727	6.89554	7.09333	7.42036	6.26444
ASMM10P022805	0.00778887	0.054425	4.43677	up	protein_coding	NM_172663	CCDS16023.1	Epc2	RefSeq	4358	chr2	+	49451485	49551609		chr2:49522616+49522677	TACCAACAATGATCCTTACGTTGCCTTTCGGAGGAGAACAGAGAAAATGCAGACTCGGAA	227867	Mm.29167	GO:0003674|GO:0005575|GO:0005634|GO:0006281|GO:0006351|GO:0006355|GO:0006974|GO:0008150|GO:0016568|GO:0032777|GO:0035267	enhancer of polycomb homolog 2 (Drosophila)	37.9632	8.36321	5.17814	3.02863	35.2162	29.3741	50.2513	37.0112	5	8.64137	14.8115	5	4.72165	4.75085	6.28031	4.95977	2.3474	3.5888	3.853	2.32533
ASMM10P054103	0.00465384	0.0427248	2.22432	up	protein_coding	NM_010431	CCDS25977.1	Hif1a	RefSeq	4775	chr12	+	73907866	73947530		chr12:73941705+73941765	GTAAACACTCCTAACTTTTCCCAGCCTAACAGTCCCAGTGAATATTGCTTTGATGTGGAT	15251	Mm.3879	GO:0000988|GO:0001076|GO:0001077|GO:0001525|GO:0001568|GO:0001666|GO:0001666|GO:0001666|GO:0001666|GO:0001755|GO:0001837|GO:0001892|GO:0001892|GO:0001922|GO:0001944|GO:0001947|GO:0002052|GO:0002248|GO:0003151|GO:0003208|GO:0003677|GO:0003677|GO:0003700|GO:0003700|GO:0003705|GO:0003705|GO:0004871|GO:0005515|GO:0005634|GO:0005634|GO:0005667|GO:0005730|GO:0005737|GO:0006089|GO:0006110|GO:0006351|GO:…	hypoxia inducible factor 1, alpha subunit	289.12	145.96	8.2187	7.06534	377.963	266.598	229.795	282.124	110.194	101.408	242.176	130.061	8.18679	8.0226	8.69967	7.96575	6.84452	6.93993	7.66961	6.8073
ASMM10P018813	0.0001204	0.0109533	2.49999	up	protein_coding	NM_009985	CCDS29465.1	Ctsw	RefSeq	1232	chr19	-	5465239	5468498		chr19:5465328-5465451	AGTAAAGAAGGCACGGACCTCTTGTCCTCCCTGAAGGCAGCAGCCACTCTTCTGCTTCTC	13041	Mm.113590	GO:0006508|GO:0008233|GO:0008234|GO:0016787	cathepsin W	862.109	336.842	9.65453	8.3326	1288.33	842.371	330.966	986.768	366.862	283.533	336.147	360.827	9.84125	9.68981	9.31028	9.77676	8.54396	8.41299	8.12236	8.25111
ASMM10P052421	0.00255312	0.0335974	5.57376	up	protein_coding	NM_178210	CCDS26291.1	Hist1h4j	RefSeq	312	chr13	+	21735095	21735407	NM_178211	chr13:21735119+21735407	AAAGGGCTCGGTAAAGGTGGCGCTAAGCGCCACCGCAAAGTGCTGCGCGACAACATCCAG	319159	Mm.486099	GO:0003674|GO:0005575|GO:0008150	histone cluster 1, H4j	117.593	19.8234	6.80589	4.32723	64.0598	144.759	95.9428	165.611	22.9695	20.4243	23.3514	12.5486	5.59652	7.13895	7.29366	7.19441	4.63834	4.73506	4.47434	3.46119
ASMM10P026649	0.000264462	0.0146668	7.09923	up	protein_coding	NM_001204916	CCDS56668.1	H60c	RefSeq	2817	chr10	-	3256207	3267771		chr10:3259285-3259409	TGATATTGCTCATCTACATCCTCTAGCGTGTTTTCTAAGGAGAATTCTTGACAGAGACAG	670558	Mm.398582	GO:0001913|GO:0003823|GO:0019882|GO:0042267|GO:0046658|GO:0046703	histocompatibility 60c	70.8669	9.50776	6.12056	3.2929	88.5111	59.9621	74.1872	60.8072	5.61912	9.96453	7.96091	14.4865	6.06555	5.82155	6.89232	5.70284	2.72034	3.76506	3.00398	3.68223
ASMM10P023707	0.000289238	0.015382	12.0443	up	protein_coding	NM_011346	CCDS35753.1	Sell	RefSeq	2341	chr1	+	164062075	164080785		chr1:164066240+164066317	TGGAGAATGTGTGGAAACTATCAACAATCACACGTGCATCTGTGATGCAGGGTATTACGG	20343	Mm.1461	GO:0002020|GO:0005515|GO:0005886|GO:0007155|GO:0009897|GO:0009986|GO:0016020|GO:0016021|GO:0030246|GO:0033198|GO:0042981|GO:0050839|GO:0051861|GO:0090023	selectin, lymphocyte	85.367	5	5.943	2.35272	204.114	52.358	23.1755	61.8203	5	5	5	5	7.31759	5.62269	5.10427	5.72744	2.3474	2.40026	2.33788	2.32533
ASMM10P022346	0.00330869	0.0374359	3.30006	up	protein_coding	NM_172643	CCDS48385.1	Zbtb41	RefSeq	8362	chr1	+	139422382	139453007		chr1:139429172+139429232	GAGTGTGATATTTGTCACCAGCGTTATTCGACAAAGTCTAACTTAACTGTTCACAGAAAG	226470	Mm.119711	GO:0003676|GO:0003677|GO:0005634|GO:0006351|GO:0006355|GO:0008150|GO:0046872	zinc finger and BTB domain containing 41 homolog	22.9322	7.01165	4.41083	2.68834	31.3066	20.4859	18.7141	21.2221	5	5	13.0466	5	4.5601	4.20664	4.77571	4.10086	2.3474	2.40026	3.68035	2.32533
ASMM10P000803	0.024705	0.0986769	4.83612	up	protein_coding	NM_001164254		Tpm1	RefSeq	1183	chr9	-	67027889	67043871	NM_001164248, NM_001164251	chr9:67028145-67029663	AGGAGCTGGACCACGCTCTCAACGATATGACTTCCATATAAGTTTCTTTGCTTCACTCCT	22003	Mm.121878	GO:0001701|GO:0003065|GO:0003779|GO:0005200|GO:0005737|GO:0005856|GO:0005862|GO:0009790|GO:0030016|GO:0031941|GO:0032781|GO:0042803|GO:0043234|GO:0043462|GO:0047485|GO:0051015|GO:0051693|GO:0055010|GO:0060048|GO:0060048	tropomyosin 1, alpha	288.662	56.1148	8.0839	5.81005	110.678	254.524	514.869	274.577	53.1248	46.3628	76.2007	48.7708	6.40051	7.95093	10.0607	7.9235	5.8258	5.86999	6.09259	5.45181
ASMM10P008470	0.00050249	0.0181734	2.04563	up	protein_coding	NM_029643	CCDS27575.1	Slc52a2	RefSeq	2700	chr15	+	76538942	76542130		chr15:76540797+76540913	TGTGGTCCTCGTGGTACTCTCATGGGTCCTGTGCGCAGGCACGTTCTCGTATATCAAGGT	52710	Mm.28597	GO:0005886|GO:0005887|GO:0006810|GO:0016020|GO:0016021|GO:0032217|GO:0032218	solute carrier protein 52, member 2	182.484	86.8546	7.44648	6.41393	231.508	192.895	87.0743	218.459	86.0135	66.2502	114.967	80.1878	7.49036	7.55571	7.14335	7.59649	6.49502	6.35535	6.66691	6.13845
ASMM10P042857	0.0191634	0.0862066	2.46381	up	protein_coding	NM_011992	CCDS23206.1	Rcn2	RefSeq	2042	chr9	+	56041844	56059083	uc009pst.1	chr9:56057478+56057569	TGATTATGACAAAGATAATGATGGCCGGCTTGATCCCCAAGAGCTGTTGTCATGGGTAGT	26611	Mm.1782	GO:0005509|GO:0005783|GO:0046872	reticulocalbin 2	321.804	137.839	8.2088	6.90791	624.458	228.187	197.121	237.448	104.772	76.7952	264.987	104.803	8.87526	7.80001	8.44587	7.71408	6.76949	6.55903	7.80001	6.50313
ASMM10P027735	0.0462771	0.139767	2.45278	up	protein_coding	NM_008191	CCDS18587.1	Guca2b	RefSeq	602	chr4	-	119656602	119658945		chr4:119658795-119658945	ACTGTGGGCTGCCGTCGTCCTGCTGCTGCTCCTGCAGAGTGCACAGGGTGTCTACATCAA	14916	Mm.278	GO:0005576|GO:0006182|GO:0007588|GO:0007589|GO:0008047|GO:0030802|GO:0045776	guanylate cyclase activator 2b (retina)	2176.37	827.732	10.9001	9.60571	1028.51	3215.77	790.411	3670.78	788.767	901.71	828.117	792.333	9.55068	11.6146	10.7831	11.6522	9.60519	10.0497	9.40021	9.3677
ASMM10P015052	0.014088	0.0734824	2.65969	up	protein_coding	NM_008235	CCDS28098.1	Hes1	RefSeq	1487	chr16	+	30065356	30067796		chr16:30065862+30065926	GGCAAGAATAAATGAAAGTCTAAGCCAACTGAAAACACTGATTTTGGATGCACTTAAGAA	15205	Mm.390859	GO:0000122|GO:0000122|GO:0000122|GO:0000122|GO:0000981|GO:0001078|GO:0001701|GO:0001889|GO:0003143|GO:0003151|GO:0003266|GO:0003281|GO:0003677|GO:0003700|GO:0005515|GO:0005622|GO:0005634|GO:0005737|GO:0006351|GO:0006355|GO:0006357|GO:0006461|GO:0007155|GO:0007219|GO:0007219|GO:0007219|GO:0007224|GO:0007262|GO:0007389|GO:0007389|GO:0008134|GO:0008284|GO:0016477|GO:0021537|GO:0021537|GO:0021555|GO:…	hairy and enhancer of split 1 (Drosophila)	195.37	86.5228	7.65928	6.24801	237.57	169.12	195.603	179.186	67.174	36.4555	156.98	85.4815	7.52678	7.3675	8.43302	7.3098	6.15738	5.5278	7.07791	6.22898
ASMM10P043488	0.0226036	0.0938168	3.19197	up	protein_coding	NM_027381	CCDS35995.1	Cactin	RefSeq	2724	chr10	+	81321102	81326251		chr10:81325125+81325376	TTCAGTGGACCCAGTGGAGCCTGTGGAACCTGAGGAGGCCACAGCACCAGGAGAAGCAGA	70312	Mm.87628	GO:0001933|GO:0003674|GO:0005634|GO:0005681|GO:0006397|GO:0007275|GO:0008380|GO:0031665|GO:0032088|GO:0032688|GO:0032717|GO:0032720|GO:0034122|GO:0045087|GO:0060339|GO:0071013|GO:0071222|GO:0071347|GO:0071356	cactin, spliceosome C complex subunit	31.2816	10.4772	4.90227	3.22783	30.067	29.7642	27.3323	37.9627	5	11.383	20.5258	5	4.49752	4.7709	5.33908	5.00159	2.3474	3.94106	4.29751	2.32533
ASMM10P004162	8.33783e-05	0.00996204	5.65358	up	protein_coding	NM_001025307	CCDS29611.1	Stx3	RefSeq	3087	chr19	-	11775117	11819403	NM_152220	chr19:11789584-11791745	TCCCAGAGCCAAAAACCAAAGATGACCTTGAACAGCTCACAACTGAGATCAAGAAAAGGG	20908	Mm.272264	GO:0005484|GO:0005515|GO:0005886|GO:0005911|GO:0006810|GO:0006836|GO:0006886|GO:0006887|GO:0016020|GO:0016021|GO:0016192|GO:0016324|GO:0016324|GO:0030141|GO:0030426|GO:0031175|GO:0031201|GO:0042581|GO:0042582|GO:0043005|GO:0050544|GO:0061025	syntaxin 3	40.7502	6.90419	5.27141	2.77224	56.2019	34.6149	37.8267	34.3573	6.23093	5	6.39182	9.99399	5.40287	4.99783	5.84266	4.84227	2.82506	2.40026	2.76254	3.10111
ASMM10P006525	0.00158152	0.0279252	2.40293	up	protein_coding	NM_001277096		Pkig	RefSeq	1050	chr2	+	163658385	163726158		chr2:163721306+163725459	GAGGGAGCAGGACAGGCAGAGGGAAGTACCCCCGACAAGGAAGCCAGCAGCCAGCCTGAG	18769	Mm.10091	GO:0000122|GO:0004860|GO:0004862|GO:0004862|GO:0005575|GO:0006469|GO:0007165|GO:0042308|GO:0071901	protein kinase inhibitor, gamma	351.697	158.932	8.49026	7.22546	465.027	334.238	245.638	361.884	147.516	132.159	238.239	117.813	8.4654	8.35697	8.81376	8.32489	7.26556	7.31825	7.64683	6.67121
ASMM10P042912	2.33116e-05	0.00825113	7.60588	up	protein_coding	NM_011099	CCDS40659.1	Pkm	RefSeq	2432	chr9	+	59656367	59679375		chr9:59675674+59675734	CGTGGAGGCCTCCTTCAAGTGCTGCAGTGGGGCCATTATCGTGCTCACCAAGTCTGGCAG	18746	Mm.326167	GO:0000166|GO:0000287|GO:0001889|GO:0003824|GO:0004743|GO:0004743|GO:0005515|GO:0005524|GO:0005634|GO:0005737|GO:0005739|GO:0005886|GO:0005929|GO:0006006|GO:0006096|GO:0006096|GO:0006754|GO:0008152|GO:0012501|GO:0016301|GO:0016310|GO:0016740|GO:0030955|GO:0031100|GO:0042866|GO:0043403|GO:0043531|GO:0046872|GO:0070062	pyruvate kinase, muscle	778.057	103.864	9.5442	6.61708	1141.34	759.694	340.787	870.407	107.826	82.3666	155.45	69.8125	9.68184	9.53733	9.36325	9.59436	6.81066	6.65179	7.06413	5.94173
ASMM10P008062	0.000441229	0.0174413	4.54964	up	protein_coding	NM_026605	CCDS52051.1	Sympk	RefSeq	4121	chr7	+	19024376	19054622		chr7:19050014+19052366	ATTGACTCTGTGAAGTGTGACATGAAGTCCATCATCAAAGCCACCAACCTGTGTTTTGCG	68188	Mm.130902	GO:0003674|GO:0005634|GO:0005654|GO:0005737|GO:0005856|GO:0005886|GO:0005923|GO:0006378|GO:0006397|GO:0007155|GO:0016020|GO:0030054|GO:0035307	symplekin	353.812	85.8868	8.52544	6.33969	395.935	355.785	261.412	402.115	74.0933	79.0931	136.854	53.5069	8.25162	8.4482	8.91815	8.4838	6.29119	6.59777	6.89066	5.57914
ASMM10P027963	0.000603059	0.0192388	3.85421	up	protein_coding	NM_001033308	CCDS18735.1	Themis2	RefSeq	2542	chr4	-	132782356	132796364		chr4:132782373-132783005	TGTGTGACTGAATGTAGGGATCTGCCTCCAAGAATAAAATCCTAGGTAGGACACTAGTAC	230787	Mm.290912	GO:0005515|GO:0005634|GO:0005737|GO:0006954|GO:0050852	thymocyte selection associated family member 2	1569.37	416.739	10.4965	8.55002	2150.89	1712.28	483.306	1931.01	454	247.996	641.129	323.828	10.5708	10.7162	9.9539	10.7449	8.83966	8.21898	9.04697	8.09448
ASMM10P054346	0.024769	0.0988223	2.22228	up	protein_coding	NM_016752	CCDS25277.1	Slc35b1	RefSeq	1169	chr11	+	95384921	95391652		chr11:95386485+95386546	TGATCCAGTTTTTTGACACTGCCAGGGTGGATCGCACTCGGACCTGGCTCTATGCTGCCT	110172	Mm.4593	GO:0005783|GO:0006810|GO:0008643|GO:0016020|GO:0016021|GO:0055085	solute carrier family 35, member B1	923.782	522.337	9.93501	8.78297	1118.53	888.794	651.336	1036.47	418.312	329.883	1027.76	313.387	9.65577	9.77272	10.454	9.85753	8.7343	8.63837	9.70929	8.04989
ASMM10P030100	0.0111156	0.0645667	2.41408	up	protein_coding	NM_027399	CCDS19077.1	Steap1	RefSeq	1216	chr5	-	5736321	5749317		chr5:5740487-5740862	TGTACAGCTTCGCAATGGAACCAAGTACAAGAAGTTCCCACCCTGGTTAGATAGATGGAT	70358	Mm.85429	GO:0005768|GO:0005886|GO:0006810|GO:0006811|GO:0008823|GO:0015677|GO:0016020|GO:0016021|GO:0016491|GO:0016723|GO:0046872|GO:0052851|GO:0055072|GO:0055114|GO:0097461	six transmembrane epithelial antigen of the prostate 1	120.656	45.2189	6.80546	5.53399	81.2728	169.857	65.8767	165.617	44.1	47.9736	39.9385	48.8634	5.94472	7.37364	6.70892	7.19457	5.55433	5.91585	5.21043	5.45535
ASMM10P000737	0.00345796	0.0379297	5.74526	up	protein_coding	NM_019765	CCDS19667.1	Clip1	RefSeq	4531	chr5	-	123579069	123684291		chr5:123631125-123640493	AAAGGCGATCTTGAGGTGGCTACCGTCTCAGAAAAGTCCCGAATAATGGAACTAGAAAAG	56430	Mm.241109	GO:0001578|GO:0003676|GO:0005515|GO:0005737|GO:0005813|GO:0005856|GO:0005874|GO:0005881|GO:0005882|GO:0006810|GO:0008017|GO:0008017|GO:0008270|GO:0015630|GO:0015631|GO:0016020|GO:0031116|GO:0031410|GO:0035371|GO:0035371|GO:0042995|GO:0044354|GO:0046872|GO:0051010	CAP-GLY domain containing linker protein 1	54.4608	8.83161	5.71089	3.18852	39.5179	48.9793	77.345	52.0012	10.5128	6.00256	13.8111	5	4.88832	5.52515	6.95666	5.47343	3.5345	3.13574	3.75848	2.32533
ASMM10P000417	0.00539353	0.0456603	3.78279	up	protein_coding	NM_001204203	CCDS57367.1	Spp1	RefSeq	1423	chr5	+	104435110	104441053	NM_009263	chr5:104435199+104436374	AAACCAGCCAAGGACTAACTACGACCATGAGATTGGCAGTGATTTGCTTTTGCCTGTTTG	20750	Mm.288474	GO:0001503|GO:0005125|GO:0005576|GO:0005615|GO:0005737|GO:0007155|GO:0010811|GO:0030593|GO:0030593|GO:0031214|GO:0033280|GO:0043066|GO:0045177|GO:0050840	secreted phosphoprotein 1	1751.48	368.956	10.3259	8.40641	4219.86	1136.01	368.688	1281.35	321.592	250.701	552.111	351.42	11.5274	10.1257	9.4948	10.1556	8.35306	8.23404	8.82661	8.21194
ASMM10P054033	0.000212565	0.0136071	5.25111	up	protein_coding	NM_008390	CCDS24686.1	Irf1	RefSeq	2151	chr11	+	53770013	53777324	NM_001159396	chr11:53776353+53776414	AAGAATATGGACTCCATCATGTGGATGGACAGCCTGCTGGGCAACTCTGTGAGGCTGCCG	16362	Mm.105218	GO:0000790|GO:0000975|GO:0000978|GO:0002819|GO:0003677|GO:0003700|GO:0003700|GO:0005515|GO:0005634|GO:0005634|GO:0005634|GO:0005737|GO:0006351|GO:0006355|GO:0006915|GO:0007050|GO:0007249|GO:0010468|GO:0010942|GO:0032481|GO:0032728|GO:0032825|GO:0034124|GO:0035458|GO:0042512|GO:0043374|GO:0043565|GO:0043565|GO:0045084|GO:0045084|GO:0045087|GO:0045088|GO:0045590|GO:0045627|GO:0045629|GO:0045892|GO:…	interferon regulatory factor 1	452.324	93.1719	8.80295	6.41033	509.285	504.108	227.649	568.253	86.9234	59.5552	164.222	61.9871	8.5983	8.94844	8.68412	8.98094	6.50774	6.21462	7.14101	5.77794
ASMM10P007242	0.000341439	0.0163617	6.84522	up	protein_coding	NM_011817	CCDS26515.1	Gadd45g	RefSeq	1081	chr13	+	51846674	51848474		chr13:51847458+51847555	TCCTGAATGTGGACCCTGACAATGTGACCTTTTGCGTGCTGGCTGCCGATGAAGAAGATG	23882	Mm.281298	GO:0000186|GO:0005515|GO:0005634|GO:0006469|GO:0006915|GO:0006950|GO:0007275|GO:0030154|GO:0042095|GO:0045063|GO:0051726	growth arrest and DNA-damage-inducible 45 gamma	1008.26	149.903	9.91258	7.13748	795.631	1348.26	417.462	1471.68	186.604	117.776	196.799	98.4335	9.20332	10.3805	9.70791	10.3586	7.59043	7.15425	7.38429	6.42095
ASMM10P044928	0.0391943	0.127856	3.50013	up	protein_coding	NM_175180	CCDS40892.1	Wdr44	RefSeq	4135	chrX	+	23693116	23806001		chrX:23769935+23769996	CATCTTGCTGAGGAATATGGTGAACGTGCTATAAATAAAGTTAAAAGCGTAAGAGATGAA	72404	Mm.423	GO:0005737|GO:0005768|GO:0005794|GO:0005874|GO:0016020|GO:0017137|GO:0030334|GO:0048471	WD repeat domain 44	33.7763	11.1956	4.77861	2.9712	58.7087	29.5455	10.7379	36.1129	5	5	29.7824	5	5.46767	4.75965	3.96464	4.92247	2.3474	2.40026	4.81181	2.32533
ASMM10P012485	0.0415246	0.132059	3.35331	up	protein_coding	NM_008774	CCDS27431.1	Pabpc1	RefSeq	2842	chr15	-	36595657	36608973		chr15:36602859-36602985	TCAAGAACTTTGGAGAAGACATGGATGATGAGCGCCTTAAGGAACTCTTTGGCAAGTTTG	18458	Mm.371570	GO:0000166|GO:0000184|GO:0003676|GO:0003723|GO:0003729|GO:0005515|GO:0005634|GO:0005681|GO:0005737|GO:0005737|GO:0006397|GO:0008022|GO:0008143|GO:0008380|GO:0010494|GO:0030529|GO:0031047|GO:0060213|GO:0071013|GO:1900153|GO:2000623	poly(A) binding protein, cytoplasmic 1	2408.71	1132.3	11.3035	9.55788	3686.56	1963.72	1738.25	2246.31	797.853	562.121	2845.44	323.767	11.3202	10.9073	12.0333	10.9531	9.62047	9.38247	11.1343	8.09428
ASMM10P007449	0.000874301	0.0219855	4.84025	up	protein_coding	NM_016906	CCDS39553.1	Sec61a1	RefSeq	3039	chr6	-	88503606	88518800		chr6:88506202-88506740	CAAAACATGGATCGAAGTCTCAGGTTCTTCTGCCAAAGATGTTGCAAAGCAGCTGAAGGA	53421	Mm.28375	GO:0005783|GO:0005791|GO:0006614|GO:0006620|GO:0006810|GO:0007029|GO:0015031|GO:0016020|GO:0016021|GO:0016049|GO:0043022	Sec61 alpha 1 subunit (S. cerevisiae)	138.094	30.8149	7.1372	4.86212	168.842	123.815	131.804	127.913	30.5715	17.1095	53.7132	21.8656	7.03505	6.90926	7.79144	6.81303	5.04153	4.4966	5.61979	4.29054
ASMM10P008815	0.047129	0.14132	2.07712	up	protein_coding	NM_144797	CCDS25781.1	Metrnl	RefSeq	2468	chr11	+	121702426	121717389		chr11:121702800+121707729	GGAAGGGGAGTGGGCTCACCCGAGAGGCACGCAGCAAGGAGGTGGAGCAGGTGTACCTGC	210029	Mm.153566	GO:0003674|GO:0005575|GO:0005576|GO:0008150	meteorin, glial cell differentiation regulator-like	60.2488	27.1016	5.71603	4.66145	116.588	42.5414	38.3281	43.5382	25.1539	11.568	46.6997	24.9849	6.48286	5.31499	5.86277	5.20351	4.76985	3.96305	5.42813	4.48478
ASMM10P015127	0.00267308	0.0343894	2.73677	up	protein_coding	NM_001159422	CCDS49839.1	Ccdc58	RefSeq	747	chr16	+	36081274	36092118		chr16:36081343+36081403	CATCCTTGTGTAGCATAGCTGGAGCTCATTTCTAGCTACATGGACAGCACTGATGCTAAT	381045	Mm.310434	GO:0003674|GO:0005739|GO:0008150	coiled-coil domain containing 58	41.1937	14.2806	5.27343	3.82096	51.3613	41.0232	25.6848	46.7056	12.9396	11.7491	22.8823	9.55163	5.27365	5.25652	5.24904	5.31451	3.82218	3.98456	4.44759	3.02949
ASMM10P000638	0.00899333	0.0582503	2.44097	up	protein_coding	NM_017405	CCDS21119.1	Lsr	RefSeq	2177	chr7	-	30957769	30973469		chr7:30962195-30962810	CCCTTGGAAGATTGGCTCTTTGTGGTCGTGGTCTGCCTGGCAAGCCTCCTCTTCTTCCTC	54135	Mm.4067	GO:0001889|GO:0005886|GO:0009790|GO:0016020|GO:0016021|GO:0019216|GO:0030169|GO:0030228|GO:0034361|GO:0034362|GO:0042627|GO:0042953	lipolysis stimulated lipoprotein receptor	1181.98	594.332	10.2721	8.98463	1519.69	1218.17	735.243	1254.8	435.594	386.595	1150.84	404.3	10.0795	10.2233	10.6636	10.122	8.78714	8.86933	9.86998	8.4121
ASMM10P000366	0.0480229	0.142897	2.2888	up	protein_coding	NM_139149	CCDS21886.1	Fus	RefSeq	1845	chr7	+	127967478	127982031		chr7:127972760+127974399	GCCGAGGAGGCAGAGGCGGCATGGGCGGAAGTGACCGCGGTGGCTTCAATAAATTTGGTG	233908	Mm.277680	GO:0000166|GO:0003676|GO:0003677|GO:0003723|GO:0005634|GO:0005634|GO:0005737|GO:0008270|GO:0042802|GO:0046872	fused in sarcoma	87.7023	38.7923	6.41799	5.2234	99.6455	62.799	118.075	70.2895	38.5444	26.5078	62.7434	27.3736	6.24331	5.89061	7.62427	5.91378	5.36503	5.08289	5.82867	4.61702
ASMM10P028822	0.0016993	0.0285755	6.38509	up	protein_coding	NM_001163263	CCDS18178.1	Rnf20	RefSeq	4312	chr4	+	49632059	49656886	NM_182999	chr4:49655452+49655512	AAGCCAGACAATGTGCCCAAGTGTGATGAAATTCTGATGGAGGAGATAAAGGACTACAAG	109331	Mm.24765	GO:0000151|GO:0000209|GO:0002039|GO:0003682|GO:0003713|GO:0004842|GO:0004842|GO:0005515|GO:0005634|GO:0005730|GO:0006355|GO:0006511|GO:0008270|GO:0010390|GO:0016568|GO:0016574|GO:0016874|GO:0030336|GO:0031062|GO:0031625|GO:0033503|GO:0033523|GO:0042393|GO:0045893|GO:0046872	ring finger protein 20	572.265	114.567	9.23118	6.55647	667.535	575.267	410.771	635.486	84.6961	86.7805	240.85	45.9404	8.96498	9.13792	9.68255	9.13926	6.47409	6.72547	7.66156	5.36476
ASMM10P023511	0.000106938	0.0103748	4.41697	up	protein_coding	NM_024254	CCDS16554.1	Katnbl1	RefSeq	2883	chr2	+	112379210	112414237		chr2:112408553+112408613	TGGCTGCTGTGTAGACTTACTTCCTCTGGTAAAGTCTTTACTTCAAAGCAGATTTGAAGA	72425	Mm.425091	GO:0003674|GO:0005730|GO:0008150	katanin p80 subunit B like 1	266.71	63.3618	8.09573	5.95267	325.661	256.338	202.117	282.725	63.5871	48.7389	93.5877	47.5337	7.96946	7.96476	8.47974	7.96896	6.08064	5.93555	6.37931	5.41519
ASMM10P013940	0.0243542	0.0979305	2.83448	up	protein_coding	NM_031842	CCDS37204.1	Smarcd1	RefSeq	3153	chr15	+	99702286	99713995		chr15:99712158+99712260	ACGATGACTGATGTGGTGGGTAACCCGGAAGAGGAGCGTCGTGCTGAGTTCTACTTCCAG	83797	Mm.273756	GO:0005515|GO:0005634|GO:0006337|GO:0006338|GO:0007399|GO:0016514|GO:0016568|GO:0032947|GO:0048096|GO:0071564|GO:0071565	SWI/SNF related, matrix associated, actin dependent regulator of chromatin, subfamily d, member 1	34.6103	10.3216	4.89905	3.39597	59.1317	19.3984	37.9369	21.9744	7.77221	8.71835	15.8139	8.98204	5.47901	4.11917	5.84692	4.15109	3.1066	3.60013	3.94017	2.93697
ASMM10P024226	0.0383626	0.126344	2.13103	up	protein_coding	NM_133763	CCDS17054.1	Dnttip1	RefSeq	1257	chr2	+	164746014	164768219		chr2:164765172+164765232	CCTCAGGACAAGCACTGGCTGGCTGAGCAGCATCACATGCGGGCAACAGGCGGAAAGATG	76233	Mm.440009	GO:0003677|GO:0005634|GO:0008047|GO:0016740|GO:0042803|GO:0043085	deoxynucleotidyltransferase, terminal, interacting protein 1	847.226	459.391	9.8562	8.76465	822.939	757.947	927.824	880.196	462.673	377.391	574.271	423.229	9.24295	9.53374	11.037	9.61107	8.86586	8.83255	8.88308	8.4771
ASMM10P007927	0.0116204	0.0661567	3.7347	up	protein_coding	NM_025845	CCDS17770.1	Prpf38b	RefSeq	3003	chr3	-	108902806	108911704		chr3:108908355-108911163	CTACTTTAAGGTCACGCATGTTGAGCCATGGGAAAAGGGGAGTAGGAAAACTGCTGGCCA	66921	Mm.51049	GO:0003674|GO:0005575|GO:0005634|GO:0005681|GO:0006397|GO:0008150|GO:0008380	PRP38 pre-mRNA processing factor 38 (yeast) domain containing B	49.0019	13.7542	5.58662	3.68562	50.1177	47.895	47.4345	50.5604	11.7519	13.2242	25.0405	5	5.23595	5.48906	6.19157	5.4299	3.69344	4.14684	4.57688	2.32533
ASMM10P041622	0.00463036	0.0426879	6.72054	up	protein_coding	NM_032002	CCDS52801.1	Nrg4	RefSeq	1952	chr9	-	55220221	55283625		chr9:55220238-55221221	GTGCGGAAACTGGTATTGAAAACCTCCTTTTAATAAACTCCGACTCTACTTTGCACTAGC	83961	Mm.443874	GO:0005576|GO:0005886|GO:0008083|GO:0016020|GO:0016021	neuregulin 4	2497.17	369.01	11.1805	8.43193	967.413	3608.34	1457.99	3954.92	469.355	339.297	421.031	246.358	9.46385	11.7685	11.7348	11.7549	8.88781	8.6801	8.44204	7.71776
ASMM10P026544	0.0379558	0.125483	2.53388	up	protein_coding	NM_025356	CCDS38644.1	Ube2d3	RefSeq	2619	chr3	+	135438758	135467178		chr3:135438804+135438864	CACCAGCTGCCGCGCGGGGAGGAGGCCGAGGCCGCAGCTCGAGGGAGGCCCCGGCCCTCT	66105	Mm.49884	GO:0000166|GO:0000209|GO:0004842|GO:0005515|GO:0005524|GO:0005575|GO:0005768|GO:0005886|GO:0006281|GO:0006511|GO:0006513|GO:0006915|GO:0006974|GO:0016020|GO:0016567|GO:0016874|GO:0016881|GO:0043161|GO:0043161|GO:0070936|GO:0070979	ubiquitin-conjugating enzyme E2D 3	84.25	29.1075	6.08003	4.73868	189.588	47.6658	42.2507	57.4951	15.4051	15.8245	49.9971	35.2033	7.20577	5.48179	6.00996	5.62258	4.06807	4.39307	5.51724	4.97633
ASMM10P050737	0.00757238	0.0535988	3.02473	up	protein_coding	NM_021524	CCDS25871.1	Nampt	RefSeq	4547	chr12	+	32820334	32853369		chr12:32848685+32848751	AGGACACCAGCGGGGAACTTTGTTACACTTGAAGAAGGAAAAGGAGACCTTGAGGAATAT	59027	Mm.202727	GO:0004514|GO:0005125|GO:0005634|GO:0005737|GO:0005737|GO:0008144|GO:0009435|GO:0016740|GO:0016757|GO:0019363|GO:0042803|GO:0045944|GO:0047280|GO:0047280|GO:0048661|GO:0051770	nicotinamide phosphoribosyltransferase	1079.43	387.093	9.98764	8.39083	1427.16	1213.07	387.278	1290.22	388.048	303.556	667.153	189.615	9.99116	10.2134	9.57918	10.1668	8.62427	8.51253	9.10285	7.32366
ASMM10P053320	0.00203583	0.030466	2.63442	up	protein_coding	NM_001013817	CCDS35638.1	Sp140	RefSeq	2417	chr1	+	85600702	85645036		chr1:85601108+85601171	AGAGGGGGTTCGGTCTACCCTGAACAGGGTCCCTTGGAGTCTGTGTAGGGGATGGCAGGA	434484	Mm.445821	GO:0003674|GO:0005730|GO:0005737|GO:0008150|GO:0046872	Sp140 nuclear body protein	116.586	40.9324	6.73928	5.34179	208.48	89.6516	65.3867	102.824	37.986	31.2658	60.0798	34.3981	7.34372	6.42628	6.69639	6.49071	5.34416	5.31219	5.76898	4.94185
ASMM10P006620	0.00249064	0.0331728	3.02335	up	protein_coding	NM_007705	CCDS35975.1	Cirbp	RefSeq	1256	chr10	+	80167840	80171653		chr10:80170769+80170981	GACAGTTATGCTACACACAACGAGTAAAAGCCCTCCGCGTCCAGATCGTCCTTCCATGGC	12696	Mm.17898	GO:0000166|GO:0003676|GO:0003723|GO:0003730|GO:0005634|GO:0005634|GO:0005737|GO:0005737|GO:0006950|GO:0009411|GO:0010494|GO:0017148|GO:0030371|GO:0034063|GO:0045727|GO:0048255|GO:0070181	cold inducible RNA binding protein	971.853	376.299	10.0546	8.45845	1050.29	918.124	883.934	1035.06	313.942	288.794	510.398	392.063	9.58083	9.82209	10.9612	9.8543	8.31856	8.4373	8.70783	8.3701
ASMM10P013785	8.12506e-06	0.00574346	11.4363	up	protein_coding	NM_133750	CCDS27717.1	Fam118a	RefSeq	2560	chr15	+	85037061	85062830		chr15:85058742+85058825	TAATGCATGTCAGGACTGTGCAAAGAGGAAGTTGGAAGAGAATGGAATTGAAGTCACAAA	73225	Mm.247535	GO:0003674|GO:0005575|GO:0008150|GO:0016020|GO:0016021	family with sequence similarity 118, member A	64.199	5.3914	5.98131	2.46576	60.8105	58.4168	60.7659	76.8028	5	5	6.56558	5	5.51858	5.7853	6.57435	6.047	2.3474	2.40026	2.79005	2.32533
ASMM10P054762	0.00480986	0.0431443	3.63488	up	protein_coding	NM_023053	CCDS28942.1	Twsg1	RefSeq	4071	chr17	-	65923064	65951187		chr17:65926234-65926292	GGGGAAGAAATGCAAACCAAAGCAGTAAGTCATGAAGTGTGCAGAAATCTTGGTTCTGGT	65960	Mm.10153	GO:0001503|GO:0001707|GO:0005515|GO:0005576|GO:0005615|GO:0007275|GO:0007435|GO:0009790|GO:0009888|GO:0030097|GO:0030154|GO:0030509|GO:0030513|GO:0030514|GO:0030514|GO:0030900|GO:0030900|GO:0043010|GO:0045668	twisted gastrulation homolog 1 (Drosophila)	54.0177	14.3173	5.62682	3.76491	87.5737	40.3328	35.1063	53.058	10.2675	12.8979	26.0388	8.06502	6.04897	5.23158	5.72147	5.50527	3.5033	4.11169	4.6294	2.81527
ASMM10P005587	0.0327654	0.116297	2.83188	up	protein_coding	NM_001166545		Hmga1	RefSeq	1691	chr17	+	27556573	27563672		chr17:27559708+27560915	CGGGAGTCAGACATCTTTGCAGAAAGAGCCCAGTGAAGTGCCAACTCCGAAGAGACCTCG	15361	Mm.4438	GO:0001077|GO:0005634|GO:0007283	high mobility group AT-hook 1	66.2083	21.601	5.96636	4.4646	39.1648	63.392	102.258	60.0181	24.0836	13.6571	26.9685	21.6948	4.8749	5.90385	7.40164	5.68506	4.70738	4.19206	4.67887	4.28009
ASMM10P007900	0.0253885	0.100168	2.24631	up	protein_coding	NM_025683	CCDS15022.1	Rpe	RefSeq	2630	chr1	+	66700892	66719805		chr1:66701031+66706445	TGTAATGGACGGGCATTTTGTTCCCAATATCACTTTTGGTCACCCTGTGGTTGAAAGCCT	66646	Mm.240912	GO:0003824|GO:0004750|GO:0005975|GO:0006098|GO:0008152|GO:0009052|GO:0016853|GO:0016857|GO:0030246|GO:0042802|GO:0042803|GO:0043231|GO:0046872|GO:0048029	ribulose-5-phosphate-3-epimerase	221.322	107.98	7.7091	6.54154	378.955	185.286	124.407	196.642	72.0649	72.7028	220.194	66.9578	8.19114	7.49429	7.70379	7.44717	6.25422	6.48503	7.54385	5.88307
ASMM10P009002	0.0314578	0.113432	2.51783	up	protein_coding	NM_148930	CCDS23506.1	Rbm5	RefSeq	3104	chr9	-	107740494	107771002		chr9:107756943-107759775	AGCCAATCAGAAAAAATTGGTGATTCAAGGAAAGCACATTGCAATGCATTATAGCAATCC	83486	Mm.259197	GO:0000166|GO:0000245|GO:0000381|GO:0003676|GO:0003723|GO:0003729|GO:0005634|GO:0005681|GO:0006397|GO:0006915|GO:0008270|GO:0008380|GO:0043065|GO:0046872	RNA binding motif protein 5	62.2707	26.5552	5.89725	4.56507	89.5414	54.5553	49.1952	55.7911	23.1482	19.2819	51.8739	11.9169	6.08103	5.68395	6.24703	5.57699	4.65171	4.65536	5.57085	3.38236
ASMM10P006335	0.000397696	0.0170923	2.63402	up	protein_coding	NM_001271017		Ube2w	RefSeq	3060	chr1	-	16568673	16619338	NM_001271016	chr1:16585304-16597950	ACTCTCCTCAGAAGACTGGTCCCCGGCGCTCTCAGTGCAGTCAGTCTGTCTCAGCATTAT	66799	Mm.122430	GO:0000166|GO:0004842|GO:0004842|GO:0005515|GO:0005524|GO:0005634|GO:0006281|GO:0006513|GO:0006513|GO:0006513|GO:0006515|GO:0006974|GO:0016874|GO:0016881|GO:0031625|GO:0031625|GO:0043161|GO:0070979|GO:0071218	ubiquitin-conjugating enzyme E2W (putative)	289.68	114.913	8.2088	6.81153	405.703	249.423	234.285	269.31	107.14	92.5708	136.335	123.606	8.28457	7.92733	8.73001	7.89326	6.80155	6.81789	6.88699	6.73967
ASMM10P040698	0.00208405	0.030826	2.34168	up	protein_coding	NM_010062	CCDS22484.1	Dnase2a	RefSeq	1643	chr8	+	84908623	84911461		chr8:84911018+84911335	TAGAGGGGAGCTGACTGAAGCCCATCGGAGCAAAGGACTAAGACTCCGCAGTCTAACCAG	13423	Mm.350831	GO:0004518|GO:0004519|GO:0004520|GO:0004531|GO:0005764|GO:0006259|GO:0006308|GO:0006915|GO:0007275|GO:0016787|GO:0030218|GO:0090305	deoxyribonuclease II alpha	129.392	52.5336	6.94263	5.71509	191.072	127.667	67.4703	131.357	57.3013	49.0314	66.2098	37.5917	7.22021	6.95589	6.74335	6.85107	5.93763	5.94517	5.90563	5.07192
ASMM10P006212	0.0172973	0.0817648	3.31793	up	protein_coding	NM_001252648		4833439L19Rik	RefSeq	2188	chr13	-	54551217	54565382		chr13:54556602-54565181	GGGCGAGCAGAGCAGACCCAGGAGAGCATCCAGCGTTTTGAACAACAGGCAGGACTGAGA	97820	Mm.24593	GO:0003674|GO:0005737|GO:0008150|GO:0016491|GO:0055114	RIKEN cDNA 4833439L19 gene	71.5807	23.3924	6.09157	4.36129	102.984	48.0838	78.7506	56.5049	10.2285	11.9991	45.3645	25.9778	6.2903	5.49473	6.98393	5.59731	3.49819	4.01643	5.3868	4.54373
ASMM10P025533	0.0343241	0.119055	4.03413	up	protein_coding	NM_016867	CCDS17914.1	Gipc2	RefSeq	1286	chr3	-	152093840	152165900		chr3:152128049-152128216	AGGAATTGAAAAAGGAGGAGCTCTTTACTTTGCAGTTAATAGAACCCAAGAAGGCTTTTG	54120	Mm.97	GO:0005515|GO:0005575|GO:0005737|GO:0008150	GIPC PDZ domain containing family, member 2	98.2946	28.3033	6.45399	4.44173	189.79	68.1976	63.6987	71.492	63.5289	12.6171	28.787	8.28011	7.20793	6.01705	6.64997	5.941	6.07879	4.08363	4.76329	2.84121
ASMM10P009090	0.00242548	0.0327105	3.625	up	protein_coding	NM_170591	CCDS27175.1	Nupl1	RefSeq	2410	chr14	-	60219467	60251378		chr14:60220109-60221582	CTTAGTGCAGGCTTTGGCAGCTCAAGTACGTCTGGGTTTAACTTCAGCAATCCTGGCATC	71844	Mm.258051	GO:0005487|GO:0005515|GO:0005634|GO:0005643|GO:0006810|GO:0006913|GO:0015031|GO:0016020|GO:0051028	nucleoporin like 1	223.091	66.8812	7.86109	6.00311	260.001	187.66	245.821	198.881	55.3936	43.286	106.361	62.4846	7.65492	7.51535	8.81466	7.45943	5.89051	5.7754	6.55705	5.78947
ASMM10P006591	0.0017809	0.0291524	7.88719	up	protein_coding	NM_007486	CCDS20661.1	Arhgdib	RefSeq	1100	chr6	-	136923708	136941717		chr6:136933751-136941650	AACCTCCAGAGACACAGGGCCGACTGGAGCCTGGAATAGAGCAATCAAGATGACGGAGAA	11857	Mm.2241	GO:0005094|GO:0005096|GO:0005737	Rho, GDP dissociation inhibitor (GDI) beta	63.1031	5.37208	5.58709	2.60758	148.156	28.4153	43.1587	32.6829	5	6.30981	5.1785	5	6.84297	4.6965	6.04421	4.76469	2.3474	3.19662	2.56099	2.32533
ASMM10P007517	0.00978456	0.060573	3.61328	up	protein_coding	NM_019487	CCDS23711.1	Hebp2	RefSeq	1910	chr10	-	18540122	18546076		chr10:18541283-18544264	TGTTCGTGCGGTCTTTTGATGGATTCTCCAGTGGCCAAAAGAATCAAGAACAACTTTTGA	56016	Mm.35551	GO:0003674|GO:0005737|GO:0005737|GO:0005739|GO:0008150	heme binding protein 2	50.4442	9.65215	5.20444	3.35113	123.879	26.3316	24.6816	26.8843	7.869	8.00149	9.21184	13.5263	6.57878	4.58165	5.19447	4.46286	3.12495	3.49728	3.20856	3.57374
ASMM10P041263	0.0341838	0.118818	2.61148	up	protein_coding	NM_145416		Kri1	RefSeq	2625	chr9	-	21273456	21287969		chr9:21279444-21279531	CCTAAAGAGGAAGGAGATTCTGGCCAAGCTGGAGAAGCTGCGACAGGCCACTGGTAACGA	215194	Mm.290690	GO:0003674|GO:0005575|GO:0008150	KRI1 homolog (S. cerevisiae)	27.7818	10.8525	4.71737	3.33251	33.302	29.1576	23.3807	25.287	21.1716	9.30782	5	7.93069	4.64654	4.7374	5.1163	4.36926	4.51699	3.68018	2.33788	2.79498
ASMM10P002349	0.0400278	0.129374	3.88745	up	protein_coding	NM_009796	CCDS26911.1	Capn7	RefSeq	3562	chr14	+	31336723	31371983		chr14:31340148+31344441	CACTCTGCAGTTCAGTCAAAGAGTACTGATCCTTTGAAATCAAAACACCAGTTGGATCTA	12339	Mm.201535	GO:0004198|GO:0005622|GO:0005634|GO:0006508|GO:0008233|GO:0008234|GO:0016787|GO:0090541|GO:0097264	calpain 7	58.2399	21.491	5.82418	3.86536	68.9569	54.6064	45.8826	63.5136	7.78526	14.7087	58.4702	5	5.70682	5.68554	6.14119	5.76316	3.11003	4.29312	5.73293	2.32533
ASMM10P007246	0.0041255	0.0404608	3.43255	up	protein_coding	NM_011854	CCDS39226.1	Oasl2	RefSeq	3136	chr5	+	114896933	114912245		chr5:114900009+114901239	TTTGGATGGATATCCTCCCAGCTTACGATGCTTTGGGACCTATTTCCAGAGACTCAAAAC	23962	Mm.228363	GO:0000166|GO:0001730|GO:0003723|GO:0003725|GO:0005524|GO:0005575|GO:0006164|GO:0006955|GO:0009615|GO:0016740|GO:0016779|GO:0045087|GO:0046872|GO:0051607	2'-5' oligoadenylate synthetase-like 2	148.181	39.2512	7.06981	5.29052	94.4596	203.242	73.4188	221.604	35.7764	33.1983	56.6666	31.3636	6.1595	7.62671	6.87474	7.61828	5.26347	5.39465	5.69241	4.81156
ASMM10P042796	0.0429755	0.134558	3.62911	up	protein_coding	NM_012039	CCDS23161.1	Zw10	RefSeq	2917	chr9	+	49055580	49078773		chr9:49064071+49064201	ATTGAAAGGCAGCCAAGTTCAGTTAGCATTTGTTTCGAGTCTCTGACGACGGACTTGGAA	26951	Mm.24791	GO:0000070|GO:0000132|GO:0000775|GO:0000776|GO:0000922|GO:0005634|GO:0005694|GO:0005737|GO:0005783|GO:0005828|GO:0005856|GO:0006461|GO:0006810|GO:0006888|GO:0007049|GO:0007067|GO:0007080|GO:0007093|GO:0007096|GO:0015031|GO:0016020|GO:0016192|GO:0034501|GO:0051301	zw10 kinetochore protein	32.9733	14.0664	4.94172	3.0821	43.772	30.2414	21.9042	35.9757	5	5	41.2654	5	5.04153	4.79513	5.01286	4.91736	2.3474	2.40026	5.25542	2.32533
ASMM10P003088	0.00333944	0.0375939	2.99346	up	protein_coding	NM_001163470	CCDS51638.1	Trafd1	RefSeq	2498	chr5	-	121371724	121385615	ENSMUST00000156158	chr5:121372652-121373137	TTTTCCTCATGGATCCCCTGGGAGGTACGGAGCTGGTGGGAGGAGTGAAGGTGGTCGGAG	231712	Mm.20488	GO:0005515|GO:0005575|GO:0008270|GO:0045824|GO:0046872	TRAF type zinc finger domain containing 1	526.994	189.343	8.99743	7.41562	615.166	573.241	238.799	680.77	190.971	152.893	308.039	105.468	8.85591	9.13374	8.76565	9.23442	7.62271	7.52463	8.00195	6.51317
ASMM10P054002	0.0187138	0.0848873	2.53217	up	protein_coding	NM_018776	CCDS25126.1	Crlf3	RefSeq	2396	chr11	-	80046492	80080991	NM_001277106	chr11:80047461-80047516	CCTGGATGGAAAGTGCTGGTATTTTAGCATTTGAAGGGCTTGGCTTTGATGTGAGGGTTT	54394	Mm.272093	GO:0003674|GO:0005737|GO:0030308|GO:0045893|GO:0045944|GO:0046427|GO:0071158	cytokine receptor-like factor 3	239.956	93.4165	7.76598	6.4256	468.241	162.458	138.749	190.377	92.1662	74.6162	155.348	51.5359	8.47676	7.3072	7.87897	7.40097	6.59317	6.51925	7.06282	5.52717
ASMM10P042657	0.000362569	0.0167473	5.14043	up	protein_coding	NM_007880	CCDS23999.1	Arid3a	RefSeq	5326	chr10	+	79927071	79955012		chr10:79954952+79955012	TATTTAACGGGCTTGTAACCCTGTAAATCAGTGATATTAAAGAGTTGAGACACTTCTGTG	13496	Mm.301282	GO:0003677|GO:0003682|GO:0003700|GO:0005515|GO:0005622|GO:0005634|GO:0005737|GO:0006351|GO:0006355|GO:0042803|GO:0045121|GO:0045944	AT rich interactive domain 3A (BRIGHT-like)	1839.72	313.869	10.5847	8.22279	4143.35	1201.51	624.51	1389.53	351.767	240.174	295.595	367.942	11.5035	10.1974	10.3745	10.2633	8.4838	8.17783	7.94879	8.28072
ASMM10P002157	0.00229595	0.0321218	4.1947	up	protein_coding	NM_009157	CCDS24844.1	Map2k4	RefSeq	3694	chr11	-	65688243	65788297		chr11:65756322-65788135	AGCATGCAGGGTAAGCGCAAAGCACTGAAGTTGAATTTTGCAAATCCACCTGTCAAATCG	26398	Mm.412922	GO:0000165|GO:0000166|GO:0001934|GO:0004672|GO:0004674|GO:0004708|GO:0004713|GO:0005515|GO:0005524|GO:0005634|GO:0005737|GO:0005829|GO:0006468|GO:0006915|GO:0006950|GO:0007254|GO:0007257|GO:0008545|GO:0016301|GO:0016310|GO:0016740|GO:0016772|GO:0030424|GO:0031435|GO:0032839|GO:0043065|GO:0043204|GO:0043525|GO:0045740	mitogen-activated protein kinase kinase 4	121.749	31.8197	6.86038	4.79181	191.693	107.692	73.6707	113.941	16.3463	16.9647	66.5173	27.4504	7.22584	6.69829	6.88077	6.63663	4.14905	4.48632	5.91169	4.62018
ASMM10P005225	0.0016497	0.0283242	3.94653	up	protein_coding	NM_022309	CCDS22592.1	Cbfb	RefSeq	2893	chr8	+	105170673	105217988	NM_001161456	chr8:105202552+105215903	GGAAATGGAGGCAAGAAGACAGCAAGACCCTAGTCCTGGTTCTAACTTAGGTGGCGGTGA	12400	Mm.2018	GO:0001503|GO:0001649|GO:0003677|GO:0003713|GO:0005515|GO:0005634|GO:0030098|GO:0030099|GO:0045944|GO:0048469|GO:0060216	core binding factor beta	199.861	53.743	7.69721	5.71663	224.748	163.135	222.803	188.76	34.35	46.3742	74.6357	59.6122	7.44825	7.31252	8.64235	7.38572	5.2048	5.87028	6.06728	5.72414
ASMM10P030739	0.011176	0.0647356	3.1039	up	protein_coding	NM_172777	CCDS39191.1	Gbp9	RefSeq	3633	chr5	-	105078393	105110292		chr5:105078425-105079297	ATATAATGTATTTAGAATGTACCCGCCGCAGCTCCTCTAAGACATCCTGCAATACCCCTA	236573	Mm.425261	GO:0003674|GO:0020005|GO:0031410|GO:0042832|GO:0050830|GO:0051856|GO:0071346	guanylate-binding protein 9	670.232	222.435	9.27552	7.64144	415.565	939.207	282.837	1043.32	185.82	160.075	386.448	157.399	8.32075	9.85939	9.05198	9.86998	7.58627	7.59212	8.32075	7.06662
ASMM10P005481	0.00275479	0.0346953	4.07419	up	protein_coding	NM_001164365	CCDS50461.1	Nt5c2	RefSeq	3838	chr19	-	46886830	46969567		chr19:46950916-46969418	AGAGCACCAGAATTCATCCTACAAATAAGATGACGACCTCCTGGAGTGACCGCTTACAGA	76952	Mm.40965	GO:0000166|GO:0003824|GO:0005575|GO:0005737|GO:0008152|GO:0008253|GO:0009117|GO:0016787|GO:0046040|GO:0046085|GO:0046872	5'-nucleotidase, cytosolic II	197.758	47.5266	7.44334	5.41683	329.674	180.043	68.9468	212.37	28.1706	31.3968	93.6576	36.8814	7.98414	7.45591	6.77918	7.55414	4.92481	5.31862	6.38052	5.04337
ASMM10P039711	0.00797462	0.0548852	3.3512	up	protein_coding	NM_009846	CCDS23821.1	Cd24a	RefSeq	1825	chr10	+	43579168	43584265		chr10:43579173+43579322	TTGCCTGCGCCCGCGCGAGCTTAGCAGATCTCCACTTACCGAACATCTAGAGAGTCGCGC	12484	Mm.29742	GO:0001666|GO:0001775|GO:0001959|GO:0002237|GO:0002329|GO:0002523|GO:0002842|GO:0002863|GO:0002904|GO:0005515|GO:0005886|GO:0007155|GO:0007157|GO:0007159|GO:0007166|GO:0007204|GO:0007274|GO:0007274|GO:0007406|GO:0008637|GO:0009897|GO:0009897|GO:0009986|GO:0010976|GO:0010976|GO:0016020|GO:0016020|GO:0016477|GO:0019901|GO:0022407|GO:0022409|GO:0030246|GO:0030262|GO:0030296|GO:0030889|GO:0031175|GO:…	CD24a antigen	139.034	38.0691	6.88115	5.13647	297.886	84.473	74.6228	99.1558	25.1499	19.1314	66.1766	41.8187	7.84636	6.33732	6.90298	6.43791	4.76935	4.64403	5.90479	5.2277
ASMM10P015594	0.0165057	0.0799498	3.36303	up	protein_coding	NM_007865	CCDS37452.1	Dll1	RefSeq	3444	chr17	-	15367353	15375823		chr17:15368404-15369165	CAGGGATACACACAGCAAACGTGACACCAAGTGCCAGTCACAGAGCTCTGCAGGAGAAGA	13388	Mm.4875	GO:0001701|GO:0001756|GO:0001757|GO:0001947|GO:0005112|GO:0005112|GO:0005509|GO:0005515|GO:0005886|GO:0007154|GO:0007219|GO:0007219|GO:0007267|GO:0007275|GO:0007368|GO:0007386|GO:0007399|GO:0009887|GO:0009912|GO:0016020|GO:0016021|GO:0030154|GO:0031410|GO:0042472|GO:0042475|GO:0042491|GO:0045596|GO:0045608|GO:0045638|GO:0045665|GO:0045747|GO:0045944|GO:0048839|GO:0050767|GO:0061314|GO:0070986	delta-like 1 (Drosophila)	80.2217	22.6215	6.26139	4.51163	61.6978	60.0906	127.662	71.4361	26.2214	13.4857	29.6276	21.1513	5.53838	5.82478	7.74264	5.93974	4.8277	4.17349	4.8038	4.2415
ASMM10P012703	6.95483e-06	0.00574346	20.9938	up	protein_coding	NM_010742	CCDS27531.1	Ly6d	RefSeq	694	chr15	-	74762055	74763567		chr15:74762099-74762588	AAGATGGGGGACAGACATGCTTCCACCCCTCTGATTTTGTACTTGTTCCAGTTATTTTTT	17068	Mm.878	GO:0005886|GO:0009986|GO:0016020|GO:0031225	lymphocyte antigen 6 complex, locus D	8602.67	450.05	13.0726	8.68073	14334.1	7668.29	3659.54	8748.77	715.009	354.814	354.917	375.46	13.2882	12.8917	13.1876	12.923	9.47186	8.74042	8.19947	8.31115
ASMM10P015214	0.0330219	0.116683	2.44106	up	protein_coding	NM_023881	CCDS28210.1	Retnlb	RefSeq	718	chr16	+	48816855	48818892		chr16:48818047+48818107	CTAAGACGATCTCCTGCACTAGTGTCACGTCTTCTGGCAGACTGGCCTCCTGTCCTGCTG	57263	Mm.21123	GO:0005179|GO:0005576	resistin like beta	1636.55	516.753	10.2226	8.93508	4253.79	842.133	467.698	982.596	580.341	484.029	448.916	553.725	11.5367	9.68861	9.89341	9.77164	9.18948	9.17621	8.53027	8.84435
ASMM10P013635	0.00806981	0.0552663	7.40652	up	protein_coding	NM_028010	CCDS49655.1	Apol6	RefSeq	2325	chr15	+	77045275	77057108		chr15:77057048+77057108	TGTTGGGGTTGCGACTTTTCTGACCCTCACTGTAATGAAATAAACACTGGCAGAAGCTTA	71939	Mm.34173	GO:0003674|GO:0005575|GO:0008150	apolipoprotein L 6	209.392	18.3357	7.13722	4.24842	93.1879	335.781	33.8715	374.73	15.512	19.9972	14.5663	23.2672	6.14017	8.36207	5.66909	8.37753	4.07849	4.70527	3.83256	4.37736
ASMM10P027641	0.00863171	0.0570839	2.02432	up	protein_coding	NM_021473	CCDS18514.1	Akr1a1	RefSeq	1435	chr4	-	116636509	116651674		chr4:116651512-116651674	AAAGTCCCAGCTTTGGCTTCTACTCCCTCTTCTACTTCGCAGGACAGTGGGGGTCTCCTC	58810	Mm.30085	GO:0004032|GO:0004032|GO:0004032|GO:0005829|GO:0008106|GO:0016324|GO:0016491|GO:0019853|GO:0042840|GO:0046185|GO:0047939|GO:0055114	aldo-keto reductase family 1, member A1 (aldehyde reductase)	2689.89	1590.56	11.4349	10.4174	3059.85	2951.04	1388.54	3360.11	1131.87	984.793	2787.18	1458.4	11.0479	11.497	11.6622	11.5323	10.1257	10.1795	11.0999	10.2646
ASMM10P007176	0.0030359	0.036032	9.48953	up	protein_coding	NM_011333	CCDS25139.1	Ccl2	RefSeq	806	chr11	+	82035576	82037452		chr11:82036605+82036925	AAGCTGTAGTTTTTGTCACCAAGCTCAAGAGAGAGGTCTGTGCTGACCCCAAGAAGGAAT	20296	Mm.290320	GO:0001525|GO:0001664|GO:0001938|GO:0005125|GO:0005515|GO:0005576|GO:0005615|GO:0005615|GO:0005737|GO:0006874|GO:0006935|GO:0006954|GO:0006955|GO:0007010|GO:0007179|GO:0008009|GO:0008201|GO:0008360|GO:0009408|GO:0009611|GO:0010574|GO:0010759|GO:0016525|GO:0019221|GO:0030593|GO:0031727|GO:0031727|GO:0035684|GO:0035702|GO:0043025|GO:0048010|GO:0048245|GO:0048246|GO:0048247|GO:0050806|GO:0050870|GO:…	chemokine (C-C motif) ligand 2	4192.52	434.489	11.8207	8.57436	1596.68	6396.43	1587.63	7189.32	762.475	279.016	393.712	302.753	10.1437	12.617	11.8753	12.6468	9.55856	8.39255	8.34558	8.00074
ASMM10P030156	0.0263909	0.102287	3.59694	up	protein_coding	NM_011203	CCDS19102.1	Ptpn12	RefSeq	3190	chr5	-	20986644	21055797		chr5:20997797-20998278	TTGCCGATGTCCATTGCCAGACAGGAAGTAGCAGGCACGCCGCATTCAGGTGCTGAGAAA	19248	Mm.319117	GO:0002102|GO:0004721|GO:0004725|GO:0005515|GO:0005737|GO:0005829|GO:0005886|GO:0006470|GO:0016311|GO:0016787|GO:0016791|GO:0017124|GO:0030054|GO:0035335|GO:0042995	protein tyrosine phosphatase, non-receptor type 12	875.261	291.976	9.86956	8.02279	600.158	748.372	1245.43	907.089	317.836	183.217	470.867	195.983	8.82225	9.51518	11.4854	9.65535	8.33685	7.78743	8.59196	7.3749
ASMM10P036392	0.00016662	0.0125571	12.7624	up	protein_coding	NM_016721	CCDS40001.1	Iqgap1	RefSeq	7377	chr7	-	80711582	80803331		chr7:80717024-80717119	TTTGAAGTAAAAGCCAAGTTCATGGGAGTTCAGATGGAGACTTTCATGTTGCATTATCAG	29875	Mm.207619	GO:0001817|GO:0005096|GO:0005099|GO:0005515|GO:0005516|GO:0005622|GO:0005634|GO:0005737|GO:0005737|GO:0005874|GO:0005886|GO:0005911|GO:0007165|GO:0007264|GO:0016020|GO:0016328|GO:0017048|GO:0019901|GO:0019903|GO:0030054|GO:0030496|GO:0030529|GO:0030529|GO:0031252|GO:0032403|GO:0035305|GO:0043005|GO:0043234|GO:0045860|GO:0045860|GO:0048365|GO:0051056|GO:0071277	IQ motif containing GTPase activating protein 1	480.179	42.3669	8.94892	5.27509	717.844	384.796	389.457	428.62	32.9304	34.8559	78.828	22.8534	9.06493	8.56616	9.58801	8.5766	5.14366	5.4624	6.14001	4.3543
ASMM10P007432	0.000586211	0.0192143	2.0622	up	protein_coding	NM_016809	CCDS29987.1	Rbm3	RefSeq	2900	chrX	-	8138974	8145802		chrX:8141176-8143250	AACTGAGATGGGGCATGCACACAAAATGTGGATGAAGACTCAGGAACTTCCCAGAATACT	19652	Mm.128512	GO:0000166|GO:0003676|GO:0003723|GO:0005634|GO:0005737|GO:0006412|GO:0006417|GO:0006950|GO:0009409|GO:0015934|GO:0030425|GO:0035196|GO:0042995|GO:0043023|GO:0045727	RNA binding motif protein 3	520.985	256.539	8.98794	7.94376	775.511	498.164	266.155	544.108	287.555	229.741	290.173	218.689	9.15937	8.93322	8.94844	8.91073	8.19994	8.11587	7.92243	7.53679
ASMM10P030105	0.00173457	0.0288607	4.38402	up	protein_coding	NM_013726	CCDS19081.1	Dbf4	RefSeq	2444	chr5	-	8396968	8422716	NM_001190717	chr5:8397099-8397153	GGGGGTTTGTTTTGTTTTCGCCAACTTTTTTATGGAGCCATCTGTAAATATTAATTAAGG	27214	Mm.292470	GO:0003676|GO:0004674|GO:0005634|GO:0006260|GO:0006468|GO:0007049|GO:0007089|GO:0008270|GO:0046872	DBF4 homolog (S. cerevisiae)	1592.25	298.556	10.2796	8.14738	3849.24	949.822	476.454	1093.47	365.055	227.994	263.539	337.635	11.3825	9.87517	9.93157	9.92929	8.53558	8.10871	7.79268	8.15254
ASMM10P003267	0.0344288	0.119323	3.71674	up	protein_coding	NM_001040131	CCDS40087.1	Eif4g2	RefSeq	7646	chr7	-	111067984	111083030		chr7:111075663-111076695	GAAAAGCCAGATTAGTTTGAGGCCTGCTCAGTCGTTTCTAATGAATAAAAATCAGGTGCC	13690	Mm.185453	GO:0003723|GO:0003743|GO:0003743|GO:0005515|GO:0005737|GO:0006412|GO:0006413|GO:0006417|GO:0006446|GO:0006446|GO:0008135|GO:0016281	eukaryotic translation initiation factor 4, gamma 2	1026.2	423.004	10.1343	8.24022	1094.01	888.218	1122.05	1000.54	279.148	230.538	1037.18	145.147	9.63467	9.77062	11.3348	9.79688	8.15855	8.12005	9.72319	6.95907
ASMM10P019667	0.000177532	0.0126762	2.12226	up	protein_coding	NM_134152	CCDS29638.1	Lpxn	RefSeq	1673	chr19	+	12798608	12833808		chr19:12832618+12832756	AAGGACAAGAAGCCATACTGCCGAAAGGATTTCTTAGCCATGTTCTCACCCAAATGTGGT	107321	Mm.313136	GO:0002102|GO:0002102|GO:0003712|GO:0003712|GO:0005515|GO:0005634|GO:0005634|GO:0005737|GO:0005886|GO:0005925|GO:0005925|GO:0006351|GO:0006355|GO:0007155|GO:0007162|GO:0008270|GO:0016020|GO:0030054|GO:0033628|GO:0042995|GO:0046872|GO:0050859|GO:0050859|GO:2001141	leupaxin	169.728	78.5653	7.37128	6.28568	254.254	144.897	106.404	173.356	75.669	63.9926	98.3212	76.2785	7.62481	7.1405	7.46158	7.25823	6.32004	6.30621	6.44373	6.07274
ASMM10P032795	0.0483569	0.143266	2.27005	up	protein_coding	NM_010304	CCDS24060.1	Gna15	RefSeq	1974	chr10	-	81502313	81524225		chr10:81514267-81514421	ACATCTTCGTCTCCATGCAGGCCATGATAGATGCGATGGACCGGCTGCAGATCCCCTTCA	14676	Mm.1546	GO:0000166|GO:0001664|GO:0003924|GO:0003924|GO:0004871|GO:0004871|GO:0005525|GO:0005834|GO:0005834|GO:0006184|GO:0007165|GO:0007165|GO:0007186|GO:0007188|GO:0007200|GO:0007200|GO:0007204|GO:0007204|GO:0016020|GO:0019001|GO:0031234|GO:0031683|GO:0046872|GO:0060158	guanine nucleotide binding protein, alpha 15	91.2485	33.7	6.27012	5.08739	43.9625	133.531	42.4175	145.083	27.876	25.2594	43.5948	38.0698	5.04665	7.01925	6.01639	6.99818	4.90899	5.01947	5.33031	5.0908
ASMM10P005600	0.0141481	0.0736243	2.57959	up	protein_coding	NM_001166655	CCDS48791.1	Cdkl3	RefSeq	1896	chr11	+	52004220	52027559		chr11:52004515+52004909	TAGTGCTGAGTAGAAGCCAGGCTTGAAAATGGAGATGTATGAAACCCTTGGAAAAGTGGG	213084	Mm.280557	GO:0000166|GO:0004672|GO:0004674|GO:0004693|GO:0005524|GO:0005575|GO:0005737|GO:0006468|GO:0016301|GO:0016310|GO:0016740|GO:0016772	cyclin-dependent kinase-like 3	27.1468	9.88463	4.62633	3.25919	39.5136	19.5215	20.1129	29.4393	7.95273	8.15974	5	18.4261	4.88796	4.13001	4.88267	4.6047	3.14073	3.52072	2.33788	4.03744
ASMM10P053984	0.0046561	0.0427248	4.58681	up	protein_coding	NM_178440	CCDS24421.1	Myo1g	RefSeq	3307	chr11	-	6506547	6520958		chr11:6506651-6506709	CCTCCTCTGGCCAAGCCACTGAGCAAGGCCAAACCAGTTTAACCTGGTTTCCACGCTGTT	246177	Mm.239554	GO:0000166|GO:0003774|GO:0003779|GO:0005516|GO:0005524|GO:0005886|GO:0008150|GO:0016020|GO:0016459	myosin IG	2567.1	405.541	10.7968	8.59929	6390.67	1641.97	434.643	1801.12	452.989	364.936	401.769	402.469	12.1171	10.66	9.77122	10.6388	8.83678	8.78182	8.37223	8.40633
ASMM10P000876	0.00204937	0.0305888	2.27562	up	protein_coding	NM_026137	CCDS29986.1	Wdr13	RefSeq	4248	chrX	-	8123300	8132858		chrX:8131576-8132286	TGGACGCGAGGTACAACGCCTACCGTACACCAACGTTTCCACAGTTTCGGACCCAGTATA	73447	Mm.284162	GO:0003674|GO:0005634|GO:0005737|GO:0008150	WD repeat domain 13	40.6959	17.2955	5.29835	4.11209	44.1361	42.1274	33.9926	42.5275	13.5771	11.0056	26.6244	17.9751	5.05261	5.29873	5.67457	5.16746	3.88801	3.89671	4.66083	4.00279
ASMM10P002595	0.00370715	0.0389009	5.82882	up	protein_coding	NM_133797	CCDS26529.1	4833439L19Rik	RefSeq	2689	chr13	-	54551217	54565382		chr13:54564235-54564514	AGTCCGGCGTCATTTCACTGTGGTGGAAGGGACTCAGCTCCGAATTACGTATAGAAAAAA	97820	Mm.24593	GO:0003674|GO:0005737|GO:0008150|GO:0016491|GO:0055114	RIKEN cDNA 4833439L19 gene	85.2587	16.3934	6.37147	3.82826	121.845	66.533	71.692	80.9653	5	13.1626	28.5545	18.8567	6.55152	5.97282	6.83685	6.12468	2.3474	4.13803	4.75347	4.07416
ASMM10P006053	0.00155141	0.0276412	5.58776	up	protein_coding	NM_001205365		Clec9a	RefSeq	2945	chr6	+	129408861	129424764		chr6:129415366+129422225	CTCCATTCAGGTTGCCAGCAGAAAGACAGCGATCAGCCGGCCAGATCTGTGGATACCTCA	232414	Mm.391518	GO:0006898|GO:0006898|GO:0009986|GO:0009986|GO:0016020|GO:0016021|GO:0030246|GO:0050715	C-type lectin domain family 9, member a	77.4624	11.4767	6.02568	3.54341	116.643	78.6091	22.7019	91.8957	7.15397	16.2347	9.09921	13.4189	6.48385	6.22498	5.0685	6.32539	2.99415	4.42877	3.189	3.56172
ASMM10P046127	0.0264435	0.102403	2.5598	up	protein_coding	NM_027739		B4galnt1	RefSeq	2301	chr10	+	127165830	127172340	NM_008080, NR_045166	chr10:127170618+127170731	TGTCCCAAGTAACCACCAAATACGTGCTGTGGGTGGACGACGACTTTGTCTTCACGGCGC	14421	Mm.386762	GO:0001574|GO:0001574|GO:0003947|GO:0005794|GO:0005886|GO:0006687|GO:0007283|GO:0008376|GO:0016020|GO:0016021|GO:0016740|GO:0016757|GO:0016758|GO:0019915|GO:0030173|GO:0030259	beta-1,4-N-acetyl-galactosaminyl transferase 1	411.781	201.93	8.71302	7.35699	344.099	480.768	274.761	547.498	137.397	121.212	438.592	110.52	8.04989	8.87926	9.00257	8.92037	7.1567	7.19325	8.50102	6.577
ASMM10P007178	0.0175311	0.0822717	4.29529	up	protein_coding	NM_011337	CCDS36255.1	Ccl3	RefSeq	804	chr11	-	83647842	83649378		chr11:83648325-83648568	TATTTTGAAACCAGCAGCCTTTGCTCCCAGCCAGGTGTCATTTTCCTGACTAAGAGAAAC	20302	Mm.1282	GO:0005125|GO:0005515|GO:0005576|GO:0005615|GO:0006935|GO:0006954|GO:0006955|GO:0007204|GO:0008009|GO:0008009|GO:0008360|GO:0030593|GO:0030595|GO:0032760|GO:0043525|GO:0043615|GO:0045672|GO:0045944|GO:0048246|GO:0050718|GO:0050729	chemokine (C-C motif) ligand 3	507.509	120.25	8.98523	6.88247	201.705	550.022	642.723	635.585	109.476	108.523	116.724	146.276	7.3004	9.06977	10.431	9.13971	6.83498	7.03896	6.68694	6.969
ASMM10P013324	0.0126163	0.0693589	5.88166	up	protein_coding	NM_019472	CCDS37049.1	Myo10	RefSeq	8098	chr15	+	25622549	25813671		chr15:25810490+25810550	CTGGCCAACACGTACAAGATCGTAGTTGACGAGCGGGAGCTGCTCTTTGAGACGAGTGAG	17909	Mm.60590	GO:0000166|GO:0001726|GO:0003774|GO:0003779|GO:0005515|GO:0005516|GO:0005524|GO:0005730|GO:0005737|GO:0005856|GO:0005886|GO:0006810|GO:0008360|GO:0016020|GO:0016459|GO:0022409|GO:0030027|GO:0030175|GO:0042995|GO:0043005|GO:0043025|GO:0048870|GO:0051015|GO:0051489	myosin X	53.0719	11.7745	5.55355	2.99733	94.7917	29.2655	44.453	43.7772	5	5	32.0981	5	6.1657	4.74382	6.09313	5.21156	2.3474	2.40026	4.91633	2.32533
ASMM10P054595	7.10756e-06	0.00574346	2.98758	up	protein_coding	NM_031395	CCDS28372.2	Sytl3	RefSeq	2308	chr17	+	6673609	6738044	NM_183368, NM_183370	chr17:6737812+6737872	GACATGACCCTCGTCCTGCACTGAGGTGAAGCCCAAGGCGACTGCGAACCCACAAAGGTC	83672	Mm.442201	GO:0005515|GO:0005543|GO:0005544|GO:0006886|GO:0006887|GO:0008270|GO:0016020|GO:0017137|GO:0019897|GO:0042043	synaptotagmin-like 3	189.104	63.9257	7.58584	6.00686	210.22	191.211	136.284	218.701	61.8681	52.5538	65.3419	75.9389	7.35414	7.54271	7.84795	7.59855	6.03982	6.03761	5.88448	6.06555
ASMM10P000988	0.00641867	0.0492446	3.92436	up	protein_coding	NM_177680	CCDS39127.1	Ythdc1	RefSeq	3034	chr5	+	86804489	86836657		chr5:86820691+86821251	GTCCGAAAAGATCAAACCAGTAAACTCAAATATGTCCTTCAGGATGCAAGATTTTTCCTC	231386	Mm.196325	GO:0000398|GO:0003674|GO:0005654|GO:0016604	YTH domain containing 1	137.29	42.4485	7.13894	5.16648	153.225	127.853	134.884	133.196	20.7345	27.1677	93.216	28.6755	6.89271	6.95828	7.83089	6.87387	4.48983	5.118	6.3727	4.68539
ASMM10P009553	0.0313951	0.113371	3.7245	up	protein_coding	NM_178883	CCDS15429.1	Gorab	RefSeq	2509	chr1	-	163384908	163403641		chr1:163394643-163396811	AAATGGAATTGCAAGAGAAATCTCGTTGGGAAGTCCTCCAACAAGAACAGCGACTAATGG	98376	Mm.32901	GO:0005515|GO:0005634|GO:0005737|GO:0005737|GO:0005794|GO:0008150	golgin, RAB6-interacting	71.7885	11.7168	5.45933	3.56228	204.061	26.2211	27.9261	28.9462	8.2567	7.74056	18.4399	12.4299	7.3173	4.57523	5.36957	4.57523	3.19882	3.45223	4.15312	3.44496
ASMM10P007185	0.0142272	0.073843	2.20664	up	protein_coding	NM_011391	CCDS24218.1	Slc16a7	RefSeq	2422	chr10	-	125227484	125328535		chr10:125294795-125298621	TGCATCGGAGGTCACCTTCGTCTCCAGTAGAAGTGCAGAAATGCCATCAGAGCCTTCCGC	20503	Mm.29161	GO:0005737|GO:0005886|GO:0006810|GO:0015293|GO:0015355|GO:0015711|GO:0016020|GO:0016021|GO:0035879|GO:0055085	solute carrier family 16 (monocarboxylic acid transporters), member 7	131.381	60.4305	6.9695	5.82765	221.158	102.042	96.0302	106.293	41.8611	41.909	105.481	52.4712	7.42577	6.61736	7.29531	6.53956	5.48151	5.73029	6.54468	5.55413
ASMM10P027874	0.00819898	0.0556191	2.41607	up	protein_coding	NM_028603	CCDS18690.1	Zbtb8a	RefSeq	2229	chr4	-	129353631	129378028		chr4:129353926-129354504	TGGCATGACAGATGATCAATTACCCTTTCTGTTATTACAGATACCATTTCCTTTCTTTCT	73680	Mm.32997	GO:0003676|GO:0003677|GO:0005634|GO:0006351|GO:0006355|GO:0008150|GO:0046872	zinc finger and BTB domain containing 8a	466.925	197.817	8.77054	7.49788	811.558	397.402	222.574	436.168	183.263	174.282	315.476	118.246	9.22524	8.61355	8.64041	8.60295	7.56954	7.71275	8.03441	6.6748
ASMM10P008628	0.0143638	0.0742104	3.94419	up	protein_coding	NM_053187	CCDS35898.1	Gopc	RefSeq	4295	chr10	-	52337023	52382124		chr10:52354732-52358772	AGACTGGTCAAAGTGTTGACTCTGGGGCCATCAAGGCAAAATTGGAAAGAGAACTTGAAG	94221	Mm.390258	GO:0005083|GO:0005109|GO:0005515|GO:0005737|GO:0005794|GO:0005794|GO:0005886|GO:0006810|GO:0006914|GO:0007289|GO:0008022|GO:0015031|GO:0016020|GO:0030054|GO:0030140|GO:0042803|GO:0042995|GO:0043234|GO:0044325|GO:0045202|GO:0045211|GO:0050790|GO:0051260	golgi associated PDZ and coiled-coil motif containing	35.97	10.7469	5.09209	3.11236	47.3604	30.5657	31.3542	34.5996	5	5.74484	27.2426	5	5.15495	4.81142	5.54944	4.85254	2.3474	3.08442	4.69228	2.32533
ASMM10P046020	0.0157426	0.0781179	2.00648	up	protein_coding	NM_001146707	CCDS48690.1	Nap1l1	RefSeq	3951	chr10	+	111480616	111498150		chr10:111481150+111481279	TGGATCCCTGGTTATGGCAGTCTCTTAGATTTGGGGTTTTATTGATCATCTGGTTTCACT	53605	Mm.290407	GO:0005515|GO:0005634|GO:0006334	nucleosome assembly protein 1-like 1	387.937	215.687	8.67621	7.67155	370.021	410.782	308.923	462.023	257.649	177.326	270.418	157.354	8.15707	8.65652	9.20393	8.68733	8.0538	7.73708	7.82907	7.06622
ASMM10P017129	0.00138428	0.0266477	5.12205	up	protein_coding	NM_001143689	CCDS50087.1	H2-Q4	RefSeq	1793	chr17	+	35379616	35384674	ENSMUST00000173975	chr17:35380544+35380636	TACAGAGAAAAGCAAGGCCTACCTGGAGGGCGCGTGCGTGCAGTCCCTCCGCAGATACCT	15015	Mm.464284	GO:0002474|GO:0005102|GO:0005102|GO:0005886|GO:0030881|GO:0042277|GO:0042605|GO:0046982	histocompatibility 2, Q region locus 4	3602.25	899.593	11.9357	9.57893	4046.67	3571.1	2826.93	3964.3	829.533	599.411	1621.69	547.738	11.4658	11.7552	12.7655	11.756	9.67747	9.47604	10.3337	8.82852
ASMM10P049655	0.00389193	0.0395159	6.80968	up	protein_coding	NM_134438	CCDS48371.1	Gpr37l1	RefSeq	2267	chr1	-	135160249	135167681		chr1:135160263-135161695	CCGTTAGGTGCTTTTCTGTAGAAGGCCATTCTGGAAAAAACAATAAAGTAGGTACCACAA	171469	Mm.272290	GO:0004871|GO:0004930|GO:0005515|GO:0005886|GO:0007165|GO:0007186|GO:0016020|GO:0016021|GO:0021940|GO:0045665|GO:0045879|GO:0048712	G protein-coupled receptor 37-like 1	160.432	18.9402	7.02585	4.25827	68.5536	245.551	62.9191	264.705	27.0562	16.867	19.1095	12.7279	5.69672	7.9041	6.63167	7.87093	4.87283	4.4799	4.19791	3.48244
ASMM10P005626	0.0201611	0.088193	2.90078	up	protein_coding	NM_001167906	CCDS51020.1	Cd101	RefSeq	3254	chr3	-	100993528	101029495		chr3:101020691-101029452	TCTCTCTCTAACTAAGTTCAGCATCGGCCAGAGGGAAGTAAAAATTCAAGAAGGCCCTCT	630146	Mm.190915	GO:0003674|GO:0005575|GO:0008150|GO:0016020|GO:0016021	CD101 antigen	62.8297	22.1075	5.95534	4.4189	63.3662	55.3527	74.9526	57.6471	14.3869	28.5797	31.5415	13.9219	5.58058	5.70435	6.91043	5.62602	3.97471	5.18897	4.89326	3.61866
ASMM10P000918	0.00479933	0.0430976	2.87763	up	protein_coding	NM_013684	CCDS37454.2	Tbp	RefSeq	1842	chr17	+	15499887	15517427		chr17:15500029+15502964	CAGTGCCCAGCATCACTATTTCATGGTGTGTGAAGATAACCCAGAACATTGAAGACGTTT	21374	Mm.244820	GO:0000120|GO:0001103|GO:0001939|GO:0001940|GO:0003677|GO:0003677|GO:0003700|GO:0005515|GO:0005634|GO:0005634|GO:0005669|GO:0005672|GO:0005719|GO:0005737|GO:0006351|GO:0006352|GO:0006355|GO:0006366|GO:0006366|GO:0006383|GO:0006383|GO:0008134|GO:0044212|GO:0045120|GO:0045893|GO:0070491	TATA box binding protein	58.1412	20.0264	5.81528	4.2904	76.4119	43.5287	59.0188	53.6055	19.7177	9.248	29.4476	21.6924	5.85528	5.3511	6.53398	5.52076	4.41452	3.67274	4.79461	4.27972
ASMM10P040506	0.0119048	0.0669671	2.93591	up	protein_coding	NM_007509	CCDS40358.1	Atp6v1b2	RefSeq	2742	chr8	+	69088735	69113717		chr8:69109949+69110009	CAGATGATCTCCTTTACCTGGAATTTCTGCAGAAGTTTGAGAAGAACTTCATTACTCAGG	11966	Mm.249096	GO:0005524|GO:0005737|GO:0005765|GO:0005794|GO:0005829|GO:0005886|GO:0005902|GO:0006810|GO:0006811|GO:0015991|GO:0015992|GO:0016020|GO:0016021|GO:0016787|GO:0016820|GO:0033178|GO:0033180|GO:0043231|GO:0046034	ATPase, H+ transporting, lysosomal V1 subunit B2	466.713	146.12	8.57469	7.02088	1013.85	320.545	160.743	371.718	156.584	70.9762	243.988	112.931	9.52871	8.29251	8.11273	8.3648	7.3456	6.44877	7.68002	6.60913
ASMM10P039954	0.00859684	0.0570161	3.7729	up	protein_coding	NM_007806	CCDS22737.1	Cyba	RefSeq	764	chr8	-	122424770	122432940		chr8:122426966-122427019	AAGTACCTGACCTCTGTGGTGAAGCTTTTCGGGCCCCTCACCAGGAATTACTACGTCCGG	13057	Mm.271671	GO:0001938|GO:0003106|GO:0005515|GO:0005737|GO:0005739|GO:0005794|GO:0005886|GO:0006801|GO:0006810|GO:0006954|GO:0008217|GO:0009055|GO:0014895|GO:0016020|GO:0016175|GO:0016175|GO:0016324|GO:0016491|GO:0017004|GO:0017124|GO:0020037|GO:0030307|GO:0030425|GO:0042554|GO:0043020|GO:0043025|GO:0045087|GO:0045730|GO:0046872|GO:0046982|GO:0048661|GO:0050665|GO:0055114|GO:0071310|GO:0097038	cytochrome b-245, alpha polypeptide	2982.82	613.405	11.0734	9.15771	6744.38	2223.33	474.052	2489.52	695.169	512.856	767.351	478.244	12.204	11.0781	9.91645	11.0949	9.43802	9.25513	9.29727	8.64041
ASMM10P005393	0.0014222	0.0268508	5.01223	up	protein_coding	NM_025972	CCDS19428.1	Naaa	RefSeq	2424	chr5	-	92257659	92278181	NM_001163687	chr5:92259596-92261351	TTTATAACAACTACACAATTTATACTACAGTGATGAGCGCTGCCGAGCCCGACAAGTACC	67111	Mm.28890	GO:0005737|GO:0005764|GO:0006629|GO:0008134|GO:0016787|GO:0016810	N-acylethanolamine acid amidase	557.983	94.5229	8.82811	6.50266	857.183	601.982	118.625	654.143	83.991	61.0124	130.914	102.174	9.30043	9.19852	7.63295	9.18054	6.46521	6.24365	6.83498	6.4668
ASMM10P017148	0.00275334	0.0346953	2.28841	up	protein_coding	NM_008027	CCDS28705.1	Flot1	RefSeq	1694	chr17	+	35823356	35832787		chr17:35832727+35832787	ATTATCTTCAGCCCATCCCAACTATTTAACTTCCTGATTAAACTAGACTGTTTGAGCCTG	14251	Mm.2931	GO:0005515|GO:0005765|GO:0005768|GO:0005815|GO:0005886|GO:0005901|GO:0005901|GO:0006897|GO:0007409|GO:0007411|GO:0008180|GO:0016020|GO:0016600|GO:0016600|GO:0034451|GO:0035023|GO:0035255|GO:0042383|GO:0045121|GO:0045121|GO:0072659	flotillin 1	18420	8906.92	14.1414	12.9471	22030.2	22653.1	5324.92	23671.6	11230.6	7461.76	7949.37	8985.94	13.9373	14.5123	13.6813	14.4348	13.2999	13	12.6201	12.8684
ASMM10P018839	0.0287394	0.107181	2.17424	up	protein_coding	NM_026169	CCDS29481.1	Frmd8	RefSeq	3166	chr19	-	5850973	5875208		chr19:5856598-5856789	AGGGTAGCGTGGTGTGTAGCCGGATTCAGCATCTCTCTACCATTGACTATGTGGAAGACG	67457	Mm.202092	GO:0003674|GO:0005575|GO:0005856|GO:0008150	FERM domain containing 8	274.086	144.188	8.13045	7.00994	194.586	317.975	231.096	352.688	97.8743	79.7164	235.192	163.972	7.24574	8.28279	8.71028	8.28297	6.6735	6.60893	7.63217	7.12515
ASMM10P006202	0.0198557	0.0876704	2.95585	up	protein_coding	NM_001252567	CCDS57586.1	Sez6l2	RefSeq	3632	chr7	+	126950534	126970606	NM_144926	chr7:126967739+126967926	AAACTGGAAGTGACCCAGACTACAGACCCATCACGGCAGCTGGAGGGTGGTAATCTCGCT	233878	Mm.283926	GO:0005783|GO:0005886|GO:0008344|GO:0016020|GO:0016021|GO:0021680|GO:0043025|GO:0060074|GO:0090036	seizure related 6 homolog like 2	50.8548	15.065	5.5547	3.99112	24.2102	56.1219	57.5711	65.5161	13.588	14.5501	15.7281	16.3939	4.18832	5.7247	6.49687	5.80889	3.88928	4.2774	3.93193	3.86588
ASMM10P010817	0.0235763	0.0959215	2.20256	up	protein_coding	NM_011103	CCDS26895.1	Prkcd	RefSeq	2790	chr14	-	30595353	30626208		chr14:30595382-30595591	AAGAAAAGAAGAGCACAAGCTGTCTGAACCACAGGTTCTTTTATGTGTGTCTAAATAAAC	18753	Mm.2314	GO:0000166|GO:0004672|GO:0004674|GO:0004697|GO:0004699|GO:0004715|GO:0005524|GO:0005634|GO:0005634|GO:0005737|GO:0005737|GO:0005739|GO:0005783|GO:0005829|GO:0005886|GO:0005911|GO:0006468|GO:0006915|GO:0006979|GO:0007049|GO:0008022|GO:0008047|GO:0015810|GO:0016020|GO:0016064|GO:0016301|GO:0016310|GO:0016363|GO:0016740|GO:0016772|GO:0018107|GO:0019899|GO:0019901|GO:0023021|GO:0030837|GO:0032613|GO:…	protein kinase C, delta	9705.48	3973.31	12.9396	11.8005	22208.9	6731.64	2177.71	7703.66	5042.18	2998.61	3559.3	4293.17	13.9443	12.7015	12.3697	12.743	12.1984	11.7496	11.4489	11.805
ASMM10P054125	0.00125629	0.0253257	2.65397	up	protein_coding	NM_027744	CCDS36502.1	Noxred1	RefSeq	1412	chr12	-	87221122	87238601		chr12:87221232-87221290	CGGCCCCTAGTAGAGGAGAAATGACAGAGAGCCATGAGTTCTGCTTGATACCCGAGTGAA	71275	Mm.79198	GO:0003674|GO:0004735|GO:0005575|GO:0006561|GO:0016491|GO:0055114	NADP+ dependent oxidoreductase domain containing 1	260.849	101.422	7.99463	6.58647	329.061	267.994	138.532	307.81	115.076	75.1586	67.1243	148.328	7.982	8.03044	7.87701	8.08905	6.90609	6.52857	5.92291	6.98832
ASMM10P012025	0.000160729	0.0125372	4.00674	up	protein_coding	NM_001145978	CCDS49503.1	Parp4	RefSeq	6391	chr14	+	56575618	56659798		chr14:56652287+56652347	TAAACCTTAATGTAAATGCTCTGCTCACTTCTCTTGAAGAAAAGGGCATTCGATCTCTAG	328417	Mm.379357	GO:0003950|GO:0005634|GO:0005737|GO:0005819|GO:0005876|GO:0006464|GO:0006954|GO:0007004|GO:0008219|GO:0019899	poly (ADP-ribose) polymerase family, member 4	367.886	99.7113	8.59186	6.58943	459.382	342.436	308.625	361.099	80.2451	81.2559	140.39	96.9539	8.45013	8.39334	9.20258	8.32137	6.39882	6.635	6.92289	6.40099
ASMM10P019889	0.000179995	0.0127206	2.91512	up	protein_coding	NM_145500	CCDS29819.1	Ubtd1	RefSeq	1527	chr19	+	41981762	42034641		chr19:42033895+42034641	AAGGCTCCAGGAAACAAAGATTCAAAAAGACTTCGTCATCCAGGTCATCATCAACCAGCC	226122	Mm.22948	GO:0003674|GO:0005575|GO:0008150	ubiquitin domain containing 1	238.231	86.5172	7.9155	6.37194	261.009	264.805	160.8	266.31	63.3484	64.4806	130.393	87.8469	7.65993	8.01141	8.11352	7.87712	6.07436	6.31795	6.82967	6.26577
ASMM10P040874	0.0212306	0.0907268	2.2457	up	protein_coding	NM_030152	CCDS52657.1	Nol3	RefSeq	2869	chr8	+	105276446	105281939		chr8:105279596+105279775	TACTGAAGGGGATGAGCCAGACCTGGAACAAGAAATGAATCCAGAACAAGAGCCGGAGCC	78688	Mm.475715	GO:0001666|GO:0005515|GO:0005622|GO:0005634|GO:0005739|GO:0005739|GO:0006397|GO:0008380|GO:0010468|GO:0014876|GO:0016528|GO:0042802|GO:0042981|GO:0043066|GO:0043154	nucleolar protein 3 (apoptosis repressor with CARD domain)	111.344	41.4636	6.55473	5.38756	141.206	129.629	30.0849	144.455	37.0024	35.2586	37.5214	56.072	6.76684	6.97516	5.48419	6.99271	5.3089	5.4766	5.12554	5.63919
ASMM10P008298	0.00147357	0.0270406	4.74001	up	protein_coding	NM_028298	CCDS19861.1	Zfp655	RefSeq	4072	chr5	+	145231758	145247306		chr5:145233607+145242919	TTCAGTGGGGGATTTCCAATTTCGAAGCCTGATGGAATCTCTGAGCGGGAGCAAGATCTA	72611	Mm.206555	GO:0003674|GO:0005634|GO:0005730|GO:0005737|GO:2000134	zinc finger protein 655	43.513	9.28413	5.40946	3.16457	40.7828	42.1359	46.6924	44.441	5	6.07507	14.4618	11.5997	4.93461	5.29897	6.16964	5.23463	2.3474	3.15114	3.8235	3.33625
ASMM10P007045	0.00849931	0.0567091	2.17455	up	protein_coding	NM_010472	CCDS15100.1	Agfg1	RefSeq	3137	chr1	+	82839482	82896275		chr1:82893587+82894481	CAGCCCAATGGTTTCGCCACGTTTGGACAAACAAAACCAGTGGTAACCCCTTTCGGTCAA	15463	Mm.433409	GO:0001675|GO:0003677|GO:0005634|GO:0005794|GO:0006810|GO:0007275|GO:0007283|GO:0007289|GO:0008060|GO:0008270|GO:0016023|GO:0030154|GO:0031410|GO:0032312|GO:0042995|GO:0043025|GO:0043231|GO:0045109|GO:0046872	ArfGAP with FG repeats 1	658.34	352.215	9.45837	8.33765	780.914	600.344	561.319	690.782	314.6	227.657	525.818	340.785	9.17035	9.19439	10.2123	9.25646	8.32188	8.10668	8.75522	8.16684
ASMM10P033021	0.0223467	0.0933777	2.14082	up	protein_coding	NM_178661	CCDS20006.1	Creb3l2	RefSeq	3318	chr6	-	37331020	37442148		chr6:37331487-37332500	AATCCACTTAGGCATGTGTCCCCTGATGGATGAATACATGGGAATGGTGGATACTGTCTT	208647	Mm.169929	GO:0002062|GO:0003677|GO:0003700|GO:0005634|GO:0005783|GO:0006351|GO:0006355|GO:0006888|GO:0006986|GO:0016020|GO:0016021|GO:0035497|GO:0035497|GO:0043565|GO:0044212|GO:0044212|GO:0045893|GO:0045893|GO:0051216	cAMP responsive element binding protein 3-like 2	372.85	193.287	8.58459	7.48643	259.004	432.17	304.921	495.306	166.134	124.812	287.297	194.905	7.64894	8.72925	9.18426	8.77592	7.43245	7.23851	7.90875	7.366
ASMM10P014370	0.00792839	0.0548186	23.636	up	protein_coding	NM_001082546	CCDS37333.1	BC100530	RefSeq	453	chr16	-	36359381	36367570	ENSMUST00000138796, NM_001082543	chr16:36359398-36359585	GTGACCTGATTCCTCTCAGTGGAAAGAGATTCAGCCATGAATAAAGAAATATTCCTCAAC	100034684	Mm.383561	GO:0003674|GO:0005575|GO:0008150	cDNA sequence BC100530	8088.16	124.045	11.248	6.68506	29321.8	1129.64	636.579	1264.63	256.477	101.053	90.885	47.7648	14.3324	10.113	10.4135	10.133	8.04707	6.93459	6.3366	5.42196
ASMM10P004540	0.0416956	0.132283	2.00471	up	protein_coding	NM_001080977	CCDS39020.1	Rsbn1l	RefSeq	5562	chr5	-	20893023	20951822		chr5:20896655-20896792	ACTGTCCCAGTGTGTGCAGTGGGTTGATGATGCAAAACTTAACCAGCTGAGGAGAGAAGG	242860	Mm.254286	GO:0003674|GO:0005575|GO:0008150	round spermatid basic protein 1-like	31.0076	13.1621	4.67993	3.67654	55.1982	28.5524	11.5552	28.7245	13.3705	5.82683	21.6312	11.8198	5.37723	4.70487	4.07242	4.56522	3.8669	3.10129	4.37043	3.36754
ASMM10P029070	0.00307968	0.0361328	3.85481	up	protein_coding	NM_001085531	CCDS57282.1	Gm13283	RefSeq	811	chr4	+	88760773	88761584	NM_001161608, NM_001243167	chr4:88761524+88761584	AGAAATCCTGTGCTCTTGCATTTGAGGTGGCTTCTGAATAAATTGATGGTCTCGGTTTTC	545645	Mm.489553	GO:0003674|GO:0005125|GO:0005575|GO:0005576|GO:0005615|GO:0008150|GO:0051607	predicted gene 13283	216.611	58.881	7.81411	5.86745	160.799	213.206	251.889	240.549	63.3163	39.9504	55.188	77.0693	6.96976	7.69858	8.85467	7.73344	6.07374	5.6552	5.6565	6.08436
ASMM10P004485	0.0144935	0.074554	2.52446	up	protein_coding	NM_001048267	CCDS36760.1	Tnpo1	RefSeq	5385	chr13	-	98842080	98891042		chr13:98890741-98890914	CCGAGCCTCGCAAACCAAGATGGAGTATGAGTGGAAACCTGACGAGCAAGGGCTTCAGCA	238799	Mm.173286	GO:0005515|GO:0005634|GO:0005737|GO:0006810|GO:0006886|GO:0008536|GO:0015031	transportin 1	81.7797	28.8086	6.22694	4.89097	46.9635	108.376	52.8608	118.919	26.2751	27.6343	35.0415	26.2836	5.1396	6.70782	6.36003	6.70032	4.83033	5.14308	5.03155	4.55892
ASMM10P046525	0.00319684	0.0368686	2.1188	up	protein_coding	NM_019916	CCDS24533.1	Tlx3	RefSeq	1532	chr11	-	33200751	33203588		chr11:33200776-33201489	GGGTGCACGCCTCTCCTTTTCCGTTCCTTTTATTTAAGTCGTTTTATTTAATAAAAAGTT	27140	Mm.25362	GO:0001708|GO:0001708|GO:0001764|GO:0002087|GO:0003677|GO:0003700|GO:0005515|GO:0005634|GO:0006355|GO:0007275|GO:0007417|GO:0007585|GO:0030182|GO:0043565|GO:0045665|GO:0048665	T cell leukemia, homeobox 3	309.531	156.642	8.30238	7.21913	266.987	360.279	216.422	394.436	150.562	105.502	163.084	207.419	7.69238	8.46628	8.59491	8.45594	7.29198	6.9959	7.13214	7.45648
ASMM10P036340	0.0208636	0.0898743	2.90945	up	protein_coding	NM_023908	CCDS21367.1	Slco3a1	RefSeq	4697	chr7	-	74281915	74554780		chr7:74282005-74284426	ACGGAGGCCCTGGGATGTACTCTGTTTCATGACATGATTTGATTTGATTTTTGGAAAAAA	108116	Mm.425467	GO:0005215|GO:0005886|GO:0005887|GO:0006810|GO:0006811|GO:0006857|GO:0008514|GO:0009925|GO:0009986|GO:0015198|GO:0015711|GO:0015732|GO:0016020|GO:0016021|GO:0016324|GO:0034220	solute carrier organic anion transporter family, member 3a1	727.09	198.721	9.12527	7.58452	1277.19	702.581	130.269	798.326	246.669	185.18	177.889	185.145	9.82883	9.43084	7.77429	9.46711	7.99501	7.80408	7.25006	7.28894
ASMM10P007745	0.0165056	0.0799498	2.17324	up	protein_coding	NM_023166	CCDS50361.1	Fam89b	RefSeq	1190	chr19	-	5728086	5729666		chr19:5728780-5729236	CAAGGAGATGCTGTGGGGCCTGTACGAGTCGATCCAGGACTACAAGCATCTGTGCCAAGA	17826	Mm.391142	GO:0001222|GO:0005515|GO:0005737|GO:0030512|GO:0060392	family with sequence similarity 89, member B	228.169	93.9834	7.61329	6.49344	481.353	150.688	107.691	172.945	81.5156	66.513	139.122	88.7825	8.521	7.19708	7.48037	7.25469	6.42179	6.36033	6.91097	6.28066
ASMM10P039499	0.00472763	0.0428503	2.0389	up	protein_coding	NM_198095	CCDS22397.1	Bst2	RefSeq	866	chr8	-	71534261	71537437		chr8:71534685-71534792	AGCCTACTGGTGCTCAAAGTGTCACTGTTCCTGCTCTTTTGAGGACTCATTAGTTGGCAG	69550	Mm.260325	GO:0002737|GO:0004871|GO:0005622|GO:0005737|GO:0005768|GO:0005794|GO:0005886|GO:0007165|GO:0008191|GO:0009615|GO:0009615|GO:0009986|GO:0009986|GO:0016020|GO:0016021|GO:0016324|GO:0030308|GO:0030336|GO:0031225|GO:0032956|GO:0034341|GO:0035455|GO:0035456|GO:0042803|GO:0043123|GO:0045071|GO:0045071|GO:0045087|GO:0045087|GO:0051607|GO:1901253|GO:1901253|GO:1901253	bone marrow stromal cell antigen 2	19983.4	11273.9	14.2948	13.267	23013	23595.3	6431.19	26894.2	13454.3	8495.77	14033.3	9112.1	13.9988	14.5908	13.9631	14.6265	13.56	13.1748	13.4445	12.8887
ASMM10P005588	0.00281055	0.0349311	4.05018	up	protein_coding	NM_001166546		Hmga1	RefSeq	1675	chr17	+	27556573	27563672		chr17:27560990+27561464	AAGGGAAGCAAGAATAAGGGCGCCGCCAAGACCCGGTCACCACAGCTCCAGGGAGGAAAC	15361	Mm.4438	GO:0001077|GO:0005634|GO:0007283	high mobility group AT-hook 1	152.87	37.6315	7.25126	5.23327	200.905	104.284	187.808	118.483	34.2834	25.5085	51.1823	39.5516	7.29558	6.64853	8.36541	6.69551	5.20159	5.0334	5.55161	5.14648
ASMM10P012080	0.0385935	0.126569	2.06755	up	protein_coding	NM_007798	CCDS27197.1	Ctsb	RefSeq	4756	chr14	+	63122461	63145923		chr14:63141802+63141862	AGAATGGAGTTCCCTACTGGCTGGCAGCCAACTCTTGGAACCTTGACTGGGGTGATAATG	13030	Mm.236553	GO:0004175|GO:0004197|GO:0005576|GO:0005615|GO:0005730|GO:0005737|GO:0005739|GO:0005739|GO:0005764|GO:0005764|GO:0005901|GO:0006508|GO:0008233|GO:0008234|GO:0009897|GO:0009986|GO:0016324|GO:0016787|GO:0030984|GO:0032403|GO:0042277|GO:0042383|GO:0043231|GO:0043621|GO:0046697|GO:0048471|GO:0048471|GO:0050790|GO:0060548	cathepsin B	4416.75	2206.47	11.9141	10.8662	9508.1	3095.38	1511.45	3552.05	2134.72	1529.08	3824.45	1337.61	12.6984	11.5609	11.7882	11.6088	11.0104	10.7793	11.5493	10.1257
ASMM10P024509	0.00222244	0.0315744	19.4066	up	protein_coding	NM_001076679	CCDS38393.1	Gm9733	RefSeq	618	chr3	-	15296550	15332302		chr3:15296564-15296661	CCAAACTTCTTCTGGTTATTGTCTCTGTCATGTACAGGCACAAGAAGCAGAAGGCCTGAA	751864	Mm.431296	GO:0003674|GO:0005575|GO:0008150	predicted gene 9733	400.367	13.664	8.00947	3.73099	815.711	367.274	39.7154	378.767	21.573	12.3264	5.00375	15.7527	9.23161	8.49276	5.92058	8.39293	4.54233	4.05013	2.5293	3.80221
ASMM10P025140	0.00741528	0.0530102	4.12712	up	protein_coding	NM_016966	CCDS17663.1	Phgdh	RefSeq	1871	chr3	-	98313170	98339969	ENSMUST00000153694	chr3:98320713-98320794	AAAGGTGTGCGAGTAGTGAACTGTGCTCGAGGAGGCATTGTGGATGAAGGTGCCCTGCTG	236539	Mm.16898	GO:0004617|GO:0004617|GO:0006541|GO:0006544|GO:0006563|GO:0006564|GO:0006566|GO:0008152|GO:0008652|GO:0009448|GO:0010468|GO:0016491|GO:0016616|GO:0019530|GO:0021510|GO:0021782|GO:0021915|GO:0022008|GO:0031175|GO:0048037|GO:0051287|GO:0055114|GO:0070314	3-phosphoglycerate dehydrogenase	55.6318	13.2457	5.56165	3.51651	104.084	45.176	23.5924	49.6746	15.7907	5	9.17806	23.0139	6.30599	5.40869	5.12839	5.40352	4.10139	2.40026	3.20157	4.36283
ASMM10P015943	0.00243981	0.0327596	13.5876	up	protein_coding	NM_001195298	CCDS57065.1	Kifc1	RefSeq	2330	chr17	-	33875665	33890633		chr17:33875706-33875869	GGTGGGTGGGAGTTGAGACATGATTTTATTGGGTGAACAATATTTATTATGTAATCAACT	100502766	Mm.335713	GO:0003777|GO:0005515|GO:0005634|GO:0005871|GO:0008569|GO:0010826|GO:0031616|GO:0072686	kinesin family member C1	339.113	14.69	7.59399	3.82978	982.291	147.514	57.6988	168.95	25.5406	10.3694	13.7386	9.11149	9.48684	7.16721	6.50037	7.22156	4.79038	3.81968	3.7501	2.95895
ASMM10P007170	0.0112695	0.0650572	3.18975	up	protein_coding	NM_011278	CCDS57336.1	Rnf4	RefSeq	2936	chr5	+	34336389	34353430		chr5:34336546+34342521	CCAGCTCCAAAATTTGGAAATACTGCACATCTAGTTGGCTCCAAATTGTAAACCACAGGA	19822	Mm.21281	GO:0003677|GO:0004842|GO:0005515|GO:0005634|GO:0005634|GO:0005654|GO:0005737|GO:0005737|GO:0006351|GO:0006355|GO:0008134|GO:0008270|GO:0015630|GO:0016567|GO:0016605|GO:0016605|GO:0016874|GO:0030331|GO:0031491|GO:0032184|GO:0033142|GO:0043161|GO:0045893|GO:0045944|GO:0045944|GO:0046685|GO:0046872|GO:0050681|GO:0051865|GO:0070534|GO:0070936|GO:0070979|GO:0085020|GO:0090169|GO:0090234	ring finger protein 4	245.603	91.599	7.9338	6.26036	385.082	187.328	207.568	202.433	53.5044	52.7646	198.974	61.153	8.21467	7.51163	8.52331	7.48557	5.83698	6.04386	7.40076	5.75982
ASMM10P004226	0.0341959	0.118818	3.93792	up	protein_coding	NM_001033186	CCDS25301.1	Skap1	RefSeq	2190	chr11	+	96464590	96759622		chr11:96723399+96731124	TCGGCGACGAGTGGACTATGCCGATTATTACCAGGGCCTATGGGATTGCCATGGTGACCA	78473	Mm.395840	GO:0003823|GO:0005634|GO:0005737|GO:0005886|GO:0016020|GO:0019901|GO:0019904|GO:0032403|GO:0042169|GO:0045893|GO:0045944|GO:0050852	src family associated phosphoprotein 1	50.8159	12.246	5.19255	3.21512	123.547	28.5724	17.6648	33.4789	9.4985	5	5	29.4855	6.57309	4.70585	4.68952	4.80174	3.39661	2.40026	2.33788	4.72572
ASMM10P015340	0.00542984	0.0458378	3.7026	up	protein_coding	NM_001039710	CCDS35568.1	Coq10b	RefSeq	1748	chr1	+	55052769	55072702		chr1:55061364+55061424	CAGAATCTCTGCGCCACTAGTAAATAAACGAAAGGAGTATTCAGAGAGAAGAATTCTAGG	67876	Mm.281019	GO:0003674|GO:0005739|GO:0005743|GO:0008150|GO:0016020	coenzyme Q10 homolog B (S. cerevisiae)	405.515	133.27	8.76082	6.87228	346.366	428.247	397.336	450.11	92.2681	90.1815	256.685	93.9447	8.06091	8.71491	9.62412	8.64333	6.59449	6.77987	7.75506	6.3597
ASMM10P020203	0.0357382	0.121422	2.46275	up	protein_coding	NM_008845	CCDS15712.1	Pip4k2a	RefSeq	3471	chr2	-	18842255	18998121		chr2:18847447-18847496	CCTTGGCTCCTGGAGAGTTTGATCCAAACATTGATGTTTATGCAATTAAATGCCATGAGA	18718	Mm.313977	GO:0000166|GO:0005524|GO:0005634|GO:0005737|GO:0005886|GO:0016020|GO:0016301|GO:0016307|GO:0016309|GO:0016310|GO:0016740|GO:0035855|GO:0046488	phosphatidylinositol-5-phosphate 4-kinase, type II, alpha	58.8307	18.7492	5.53164	4.23137	117.092	44.0535	17.3287	56.8483	21.8072	16.4702	25.1272	11.5921	6.49071	5.37059	4.66096	5.60428	4.56017	4.4492	4.58096	3.33514
ASMM10P044047	0.00549438	0.0460159	5.03109	up	protein_coding	NM_026579	CCDS24076.1	D10Wsu102e	RefSeq	3535	chr10	+	83360220	83368835		chr10:83364455+83364515	CCAGCTGGTCACTTCAATATTGAAAACATCGACGAGACGTCTGGAAACATCATACAGATG	28109	Mm.196210	GO:0003674|GO:0005575|GO:0008150	DNA segment, Chr 10, Wayne State University 102, expressed	50.6713	10.5803	5.59981	3.26894	41.8362	40.3023	74.2565	46.2901	9.4601	5	16.8898	10.9714	4.974	5.23095	6.89386	5.30042	3.38927	2.40026	4.03108	3.25514
ASMM10P015851	0.0123927	0.0686126	2.94547	up	protein_coding	NM_016795	CCDS37531.1	Srpk1	RefSeq	2484	chr17	-	28589591	28622454		chr17:28594224-28594277	ATTTCACTGAAGATATCCAGACACGGCAGTATCGGTCTTTGGAAGTCCTGATAGGATCTG	20815	Mm.15252	GO:0000166|GO:0000287|GO:0000287|GO:0004672|GO:0004674|GO:0004674|GO:0005515|GO:0005524|GO:0005524|GO:0005634|GO:0005737|GO:0005783|GO:0006397|GO:0006468|GO:0006468|GO:0007059|GO:0007243|GO:0007243|GO:0008380|GO:0016301|GO:0016310|GO:0016740|GO:0016772|GO:0030154|GO:0043231|GO:0045070|GO:0045071|GO:0050684|GO:0050684	serine/arginine-rich protein specific kinase 1	124.322	46.1947	6.91799	5.35949	183.291	116.759	81.59	115.648	41.3527	35.2761	87.3467	20.8034	7.15679	6.8182	7.03883	6.65816	5.46324	5.47716	6.28394	4.21364
ASMM10P003538	0.0419699	0.132731	2.5949	up	protein_coding	NM_001252550		BC017643	RefSeq	2409	chr11	-	121222588	121229309		chr11:121225859-121227242	TACAGTGGAGGAGGCCATTTTCAACAAGAACACTGGGAAGGTCATCTTAAAAACATTCAG	217370	Mm.27182	GO:0003674|GO:0005575|GO:0008150|GO:0016020|GO:0016021	cDNA sequence BC017643	31.696	12.1053	4.8874	3.51172	37.1711	23.9475	40.4435	25.2219	5	10.2975	15.9091	17.2146	4.80038	4.43888	5.94555	4.36479	2.3474	3.81009	3.94943	3.93996
ASMM10P007881	0.0318848	0.114333	4.7265	up	protein_coding	NM_025581	CCDS29341.1	Ska1	RefSeq	2669	chr18	-	74195298	74207818		chr18:74206835-74207529	GCGCAAAATCACGCTTAAAGGATGGACTCAGAGCTAGAAGACTTATGCTCTTATGTTAAT	66468	Mm.283406	GO:0000775|GO:0000776|GO:0000940|GO:0005694|GO:0005737|GO:0005813|GO:0005856|GO:0005874|GO:0005876|GO:0007049|GO:0007059|GO:0007067|GO:0008017|GO:0015630|GO:0031110|GO:0051301	spindle and kinetochore associated complex subunit 1	61.8841	7.59716	5.0273	2.78653	189.446	18.8939	19.5641	19.6323	5	5	6.57213	13.8165	7.20452	4.07889	4.84352	3.98228	2.3474	2.40026	2.79116	3.6073
ASMM10P019154	3.84805e-05	0.00884164	48.1814	up	protein_coding	NM_009890	CCDS29759.1	Ch25h	RefSeq	1365	chr19	-	34473783	34475135		chr19:34473880-34475135	TCTGACTCTTTAAATAATCAAATTTGTTCCTGCTGGGCAGTGACCAAGGTTATAGTATAT	12642	Mm.30824	GO:0001567|GO:0004497|GO:0005506|GO:0005783|GO:0006629|GO:0006633|GO:0006694|GO:0008202|GO:0008203|GO:0008395|GO:0016020|GO:0016021|GO:0016126|GO:0016491|GO:0046872|GO:0055114|GO:0055114	cholesterol 25-hydroxylase	1498.22	32.1727	10.543	4.95255	831.217	2014.52	929.527	2217.6	49.7336	16.3495	24.7263	37.8814	9.25612	10.9405	11.0403	10.9348	5.72809	4.44003	4.55919	5.08289
ASMM10P028172	3.21521e-05	0.00884164	3.37241	up	protein_coding	NM_025994	CCDS18885.1	Efhd2	RefSeq	2381	chr4	-	141858141	141874920		chr4:141858155-141859878	CATCTACAAACACTCCTGATCTAAGCACTACCTGTATTAAACTCATTTCATCCTTAAAGG	27984	Mm.395598	GO:0005509|GO:0005515|GO:0016020|GO:0046872	EF hand domain containing 2	1527.68	462.182	10.5373	8.78348	2451.4	1398	671.256	1590.05	511.464	433.215	487.128	416.922	10.7538	10.4259	10.5075	10.4619	9.00683	9.02602	8.64394	8.45713
ASMM10P005194	0.00873319	0.0573475	5.03243	up	protein_coding	NM_001160219	CCDS25802.1	Pum2	RefSeq	6311	chr12	+	8674258	8752583	NM_030723	chr12:8744754+8747156	GCAGGTAATTAGTGAAATGGTTAAGGAACTAGATGGCCATGTACTTAAATGTGTGAAAGA	80913	Mm.341243	GO:0003723|GO:0005515|GO:0005737|GO:0006417|GO:0010494|GO:0030425|GO:0034063|GO:0034063|GO:0043025|GO:0048471	pumilio 2 (Drosophila)	173.697	46.6091	7.45796	5.12671	155.211	189.866	131.436	218.277	26.4504	26.526	116.74	16.7205	6.91535	7.53374	7.78743	7.59533	4.84048	5.0839	6.6872	3.89526
ASMM10P052124	0.00827566	0.0559262	6.29949	up	protein_coding	NM_007974	CCDS26700.1	F2rl1	RefSeq	2773	chr13	-	95511729	95525240		chr13:95511796-95514281	ATTGCAGGAGTACATGGCTCCAGGCTTACTTTATATACTGCCTGTATTTGTGGCTTTAAA	14063	Mm.1614	GO:0001965|GO:0002286|GO:0002690|GO:0002741|GO:0003104|GO:0004871|GO:0004930|GO:0004930|GO:0005886|GO:0005887|GO:0006954|GO:0007165|GO:0007186|GO:0007204|GO:0007204|GO:0007596|GO:0010804|GO:0014068|GO:0015057|GO:0016020|GO:0016021|GO:0030193|GO:0030335|GO:0030836|GO:0031143|GO:0031274|GO:0031681|GO:0032795|GO:0032930|GO:0034137|GO:0034140|GO:0034141|GO:0034145|GO:0035025|GO:0035025|GO:0035926|GO:…	coagulation factor II (thrombin) receptor-like 1	1171.36	276.576	10.3015	7.64625	1031.91	1268.02	902.356	1483.16	653.15	109.544	101.202	242.406	9.55789	10.2836	10.9937	10.3708	9.35375	7.05225	6.48687	7.69212
ASMM10P014989	0.00863704	0.0570981	3.1094	up	protein_coding	NM_145632	CCDS28058.1	Polr2h	RefSeq	787	chr16	+	20717825	20722265		chr16:20717934+20717994	TGTTCGAGGATATTTTCGATGTGAAAGACATCGACCCAGAAGGCAAGAAATTTGACCGAG	245841	Mm.288730	GO:0003677|GO:0003899|GO:0005634|GO:0005665|GO:0005665|GO:0005666|GO:0005736|GO:0005737|GO:0006351|GO:0006366	polymerase (RNA) II (DNA directed) polypeptide H	266.111	97.2666	8.12907	6.49243	298.043	227.502	281.793	257.107	94.3108	77.6232	159.791	57.3412	7.84714	7.79563	9.04466	7.82884	6.62318	6.57415	7.10148	5.67091
ASMM10P008954	0.0181812	0.0836775	2.9777	up	protein_coding	NM_146066	CCDS27961.2	Gspt1	RefSeq	6856	chr16	-	11216240	11254325		chr16:11239058-11240665	GAACCTGTTGTAGAAAATGGAGAGACAGAAATGTCCCCAGAAGAATCATGGGAGCACAAA	14852	Mm.325827	GO:0000166|GO:0000184|GO:0003747|GO:0003924|GO:0005525|GO:0006479	G1 to S phase transition 1	280.682	118.691	8.1486	6.5744	419.16	228.705	227.857	247.004	84.1999	59.7862	268.088	62.6879	8.33387	7.80237	8.68584	7.77232	6.46757	6.21997	7.81589	5.79418
ASMM10P006888	0.0111178	0.0645667	2.20213	up	protein_coding	NM_009483	CCDS30037.1	Kdm6a	RefSeq	5309	chrX	+	18162666	18279358		chrX:18277568+18278625	AAATCAACATGCTCCTCCATTACCATCCGCCTCATCTTGATATTGTTCCATGGACATTAA	22289	Mm.257498	GO:0000978|GO:0001701|GO:0001843|GO:0003016|GO:0005515|GO:0005634|GO:0005634|GO:0007507|GO:0016491|GO:0016568|GO:0032525|GO:0035097|GO:0046872|GO:0048333|GO:0048570|GO:0051213|GO:0055114|GO:0060070|GO:0071558	lysine (K)-specific demethylase 6A	1299.64	693.738	10.4643	9.32535	1291.07	1296.76	1094.95	1515.78	596.991	502.058	940.964	734.94	9.843	10.3228	11.294	10.3972	9.23456	9.22693	9.58443	9.2555
ASMM10P016372	0.0100085	0.0611717	2.01787	up	protein_coding	NM_001025572	CCDS28943.1	Ankrd12	RefSeq	8991	chr17	-	65967500	66077046		chr17:65982984-65987044	GAGATTGAGCCATACAGTTCTGAGAGAGCAAATCCATATTTTGAATATTTGCACATAAGA	106585	Mm.34706	GO:0003674|GO:0005634|GO:0005737|GO:0008150	ankyrin repeat domain 12	184.284	88.2738	7.41084	6.39801	266.747	185.516	75.5679	209.305	119.586	49.481	100.517	83.5116	7.69121	7.49659	6.92202	7.53355	6.96004	5.95791	6.47666	6.19744
ASMM10P032014	0.0037927	0.0392383	2.03412	up	protein_coding	NM_015756	CCDS39154.1	Shroom3	RefSeq	7210	chr5	+	92683434	92965759		chr5:92683552+92683624	ATCTTGGCCTGAGGGCAGCGTGCTGAGCGATCTAACCCAGCAGGGAAGCTCCTCTTGCCT	27428	Mm.46014	GO:0000902|GO:0001843|GO:0002066|GO:0003779|GO:0005737|GO:0005856|GO:0005874|GO:0005912|GO:0007275|GO:0007389|GO:0008360|GO:0016324|GO:0030036|GO:0030054|GO:0043296|GO:0045177	shroom family member 3	156.808	70.6395	7.14247	6.11807	263.203	144.265	64.1811	155.581	59.6698	50.9853	92.2173	79.6855	7.67231	7.1343	6.66224	7.10104	5.98695	5.99861	6.35694	6.12977
ASMM10P013765	0.000107093	0.0103748	3.38574	up	protein_coding	NM_009775	CCDS27705.1	Tspo	RefSeq	871	chr15	+	83563572	83574203		chr15:83572236+83572338	TTCACAGAGGACGCTATGGTTCCCTTGGGTCTCTACACTGGTCAGCTGGCTCTGAACTGG	12257	Mm.1508	GO:0005497|GO:0005739|GO:0005739|GO:0005741|GO:0006694|GO:0006811|GO:0006821|GO:0008347|GO:0008503|GO:0010940|GO:0016020|GO:0016021|GO:0032720|GO:0043065|GO:0045019|GO:0048266|GO:0050810|GO:0051901|GO:0051928|GO:0060242|GO:0060252|GO:0060253|GO:2000379	translocator protein	2459.34	767.896	11.2312	9.47169	3781.2	2390.13	1013.66	2652.37	783.805	729.47	978.774	579.537	11.357	11.19	11.186	11.1916	9.5995	9.74259	9.64049	8.90417
ASMM10P032450	0.000457495	0.0176738	3.17435	up	protein_coding	NM_019770	CCDS19679.1	Tmed2	RefSeq	2029	chr5	+	124540790	124550503		chr5:124540821+124541041	AGGCCGCAGTCCGCGTCCCGGCGTCGGCCCGTCCCGCACCATGGTGACGCTCGCCGAGCT	56334	Mm.425279	GO:0001701|GO:0001756|GO:0001843|GO:0001892|GO:0001947|GO:0003674|GO:0005783|GO:0005793|GO:0005794|GO:0006886|GO:0007030|GO:0010628|GO:0016021|GO:0030137|GO:0032525|GO:0034260|GO:0035264|GO:0036342|GO:0042589|GO:0043231|GO:0072661	transmembrane emp24 domain trafficking protein 2	125.26	40.8156	6.97798	5.31152	157.853	114.008	99.2555	129.922	30.9141	31.0274	65.5687	35.7523	6.94185	6.78169	7.3525	6.83587	5.05555	5.30057	5.89119	4.99876
ASMM10P001912	0.0240087	0.0970854	2.53115	up	protein_coding	NM_001039158	CCDS19051.1	Ube2j2	RefSeq	3339	chr4	+	155943830	155959604		chr4:155944155+155949006	CGGACCCGAGATGAGCAATAACAGCAATAAGAGAGCTCCAACAACAGCAACACAAAGGTT	140499	Mm.371673	GO:0000166|GO:0004842|GO:0005524|GO:0005783|GO:0006986|GO:0016020|GO:0016021|GO:0016874|GO:0016881	ubiquitin-conjugating enzyme E2J 2	434.403	210.719	8.87178	7.53199	408.692	415.512	463.959	449.449	162.254	137.747	391.471	151.402	8.29793	8.67169	9.87766	8.63986	7.39563	7.37934	8.33787	7.01512
ASMM10P051515	0.0131609	0.0710316	14.1917	up	protein_coding	NM_178208	CCDS26359.1	Hist1h4c	RefSeq	312	chr13	-	23698137	23698449	NM_178192	chr13:23698367-23698449	AAAGGCGGCGCTAAGCGCCACCGTAAGGTTCTCCGTGATAACATCCAGGGCATTACCAAG	319155	Mm.261662		histone cluster 1, H4c	460.946	22.2863	8.36781	4.54084	46.0913	662.289	413.014	722.389	24.0119	22.7995	22.2631	20.0708	5.11175	9.34175	9.68898	9.32878	4.70413	4.88349	4.41084	4.16492
ASMM10P008454	0.00529079	0.0452706	2.02335	up	protein_coding	NM_029557	CCDS25648.1	Tsen54	RefSeq	1972	chr11	+	115814738	115823102		chr11:115822120+115822582	GCATTAGTGGGTTTGATGACCCTGTCCCAGACCTCTGCAGCCTCAAGTGCTTGACCTACC	76265	Mm.275438	GO:0003674|GO:0005575|GO:0005634|GO:0006388|GO:0006397|GO:0008033	tRNA splicing endonuclease 54 homolog (S. cerevisiae)	654.137	356.378	9.42502	8.40827	673.052	694.43	459.382	789.683	366.924	336.355	426.972	295.262	8.97546	9.41404	9.86132	9.44925	8.54486	8.66653	8.46129	7.96043
ASMM10P007998	0.0108043	0.0636958	3.19503	up	protein_coding	NM_026274	CCDS22544.1	Rspry1	RefSeq	3849	chr8	+	94601940	94660276		chr8:94623326+94629055	GGTAATACGGACTCTTGTAGATAATGATCAGGAACCTCCTTATTCAATGATTACATTACA	67610	Mm.109074	GO:0003674|GO:0005575|GO:0005576|GO:0008150|GO:0008270|GO:0046872	ring finger and SPRY domain containing 1	107.736	38.7036	6.7034	5.02757	158.576	89.623	71.4969	111.248	29.5786	20.6055	85.1472	19.4832	6.94998	6.42575	6.8329	6.60497	4.99445	4.74606	6.24461	4.12515
ASMM10P015242	0.00790171	0.0548186	9.62371	up	protein_coding	NM_173026	CCDS49874.1	Zbtb11	RefSeq	4999	chr16	+	55973803	56008912		chr16:56002766+56002826	TAGCAAGCACCTTAAGAAACACCAGCCAAAGCCTGAAGTTCGAGGCTATCATTGTACTCA	271377	Mm.282814	GO:0003674|GO:0005634|GO:0008150	zinc finger and BTB domain containing 11	98.9951	9.66694	6.40152	3.13492	42.2765	69.9188	206.917	76.8678	10.3568	5	16.3831	6.92783	4.98745	6.05511	8.51513	6.04838	3.51481	2.40026	3.99106	2.63356
ASMM10P016045	0.0116639	0.066362	2.87138	up	protein_coding	NM_010397	CCDS37608.1	H2-T22	RefSeq	1758	chr17	-	36038408	36042702	NM_010399	chr17:36040238-36040329	TTTTCATTTTGTTCATCATTTGTCTCTGTGTGGTTTGCATATGCATGAAGAAGAATGCAG	15039	Mm.195061	GO:0002474|GO:0005102|GO:0005886|GO:0042605	histocompatibility 2, T region locus 22	4394.99	1715.94	12.1343	10.6126	2719.86	5953.53	2736.73	6169.84	1791.32	1311.14	2123.02	1638.28	10.8935	12.5073	12.7166	12.42	10.75	10.5607	10.7206	10.4192
ASMM10P052924	0.0226373	0.0939133	2.58362	up	protein_coding	NM_007531	CCDS39627.1	Phb2	RefSeq	1360	chr6	+	124712288	124716945		chr6:124712311+124712371	GCGAGCTCTAAGGCCGCCGATCCTCGTGTGCAAGGCGAGGTCTGTAAGCTGGAGCGGGGC	12034	Mm.36241	GO:0005515|GO:0005634|GO:0005737|GO:0005739|GO:0005739|GO:0005743|GO:0006351|GO:0006355|GO:0016020|GO:0033147|GO:0033147|GO:0033600|GO:0045892|GO:0045892|GO:0060744|GO:0060749|GO:0060762	prohibitin 2	62.5956	25.2815	5.84523	4.47583	90.9124	56.9241	33.1409	69.4052	10.6869	20.979	51.327	18.133	6.10235	5.74721	5.63753	5.89382	3.55914	4.77072	5.55617	4.0173
ASMM10P007053	0.000546989	0.0186726	3.40756	up	protein_coding	NM_010495	CCDS16897.1	Id1	RefSeq	911	chr2	+	152736273	152737410		chr2:152736750+152736971	GGCGGCCGAGGCGGCATGTGTTCCAGCCGACGATCGCATCTTGTGTCGCTGAGGCGGCGC	15901	Mm.444	GO:0000122|GO:0000122|GO:0001886|GO:0003700|GO:0005515|GO:0005634|GO:0005737|GO:0006351|GO:0007275|GO:0007507|GO:0030509|GO:0031648|GO:0031648|GO:0032963|GO:0043066|GO:0043392|GO:0043408|GO:0043433|GO:0045668|GO:0045765|GO:0045892|GO:0046677|GO:0046983|GO:0060425|GO:0060426	inhibitor of DNA binding 1	870.365	294.527	9.78853	8.0198	1152.17	845.233	489.261	994.793	271.347	140.93	283.661	482.168	9.69667	9.69556	9.97587	9.78604	8.12439	7.41278	7.89384	8.64817
ASMM10P054451	0.000954632	0.0224874	2.61928	up	protein_coding	NM_010688	CCDS25332.1	Lasp1	RefSeq	3433	chr11	+	97799671	97838764		chr11:97836181+97836241	CGGGACCGTAGAGCGCACCGGTGACACGGGGATGCTGCCAGCCAACTACGTGGAGGCCAT	16796	Mm.271967	GO:0003779|GO:0005515|GO:0005737|GO:0005856|GO:0005925|GO:0006810|GO:0006811|GO:0008270|GO:0015075|GO:0030864|GO:0034220|GO:0046872|GO:0051015	LIM and SH3 protein 1	156.118	61.2826	7.31788	5.92871	192.422	133.907	140.249	157.894	73.1511	41.3663	64.4454	66.1678	7.23101	7.02236	7.89452	7.12364	6.27435	5.7092	5.86407	5.86723
ASMM10P053485	0.00461795	0.0426829	2.68929	up	protein_coding	NM_028049	CCDS23202.2	Fbxo22	RefSeq	2117	chr9	+	55208934	55224433		chr9:55208961+55209021	GCCTGCTCAGGGAGCTCGGGTTGTAGGTGGTGCGCCGGCCGCTCCGGTACCCCTGAGACT	71999	Mm.276429	GO:0000209|GO:0005515|GO:0005634|GO:0005737|GO:0006913|GO:0009267|GO:0010830|GO:0032436|GO:0048742|GO:2000060	F-box protein 22	28.8238	9.86937	4.72294	3.29571	41.4078	27.0093	18.8439	28.0342	5.85905	8.38323	17.1885	8.04665	4.95804	4.61941	4.78764	4.52665	2.76388	3.54925	4.05686	2.81284
ASMM10P018091	0.00614068	0.0486031	3.16995	up	protein_coding	NM_053099	CCDS29362.2	Setbp1	RefSeq	9981	chr18	-	78750377	79109391		chr18:78750453-78755825	GTCTCTTTTGCTACCAGATCAGGTTAGCACAGTACAGAGCACTTAACTATTAAAATAAAA	240427	Mm.312871	GO:0003674|GO:0003677|GO:0005634|GO:0008150	SET binding protein 1	345.601	84.0738	8.0544	6.38994	779.458	237.753	96.2061	268.988	82.5581	74.5337	97.8894	81.314	9.16766	7.86054	7.29865	7.89073	6.44059	6.51818	6.43891	6.16207
ASMM10P046801	0.0407676	0.130704	2.01807	up	protein_coding	NM_009026	CCDS24781.1	Rasd1	RefSeq	1609	chr11	-	59963180	59964942		chr11:59963303-59964366	GACTTGTTTACATGTGTGTGTGCAATTACCCAAAAGAAAAACAAAACACAAAACTTGCAC	19416	Mm.3903	GO:0000166|GO:0003924|GO:0005515|GO:0005525|GO:0005634|GO:0005737|GO:0005886|GO:0006184|GO:0007165|GO:0007263|GO:0007264|GO:0016020|GO:0045892|GO:0048471	RAS, dexamethasone-induced 1	558.325	261.972	8.96318	7.95021	367.068	786.872	208.125	871.233	284.621	185.11	334.939	243.22	8.142	9.58819	8.5268	9.59574	8.18473	7.80327	8.11648	7.69635
ASMM10P043273	0.0159708	0.0786343	2.65605	up	protein_coding	NM_176979	CCDS23453.1	Topbp1	RefSeq	5112	chr9	+	103305326	103350427		chr9:103345819+103345879	CTGGCGGCAATGAGATGGAGGAAAAGAATCCAGCAAAGTCAAGAATCCGGCATTGTTGAG	235559	Mm.259893	GO:0000794|GO:0001673|GO:0003677|GO:0005634|GO:0005694|GO:0005694|GO:0005737|GO:0005856|GO:0006281|GO:0006974|GO:0007131|GO:0010212|GO:0016605|GO:0042802	topoisomerase (DNA) II binding protein 1	373.03	153.862	8.55615	7.14687	578.477	255.89	358.777	298.977	163.887	102.777	239.452	109.334	8.76843	7.96193	9.44925	8.04498	7.4111	6.95855	7.65423	6.56357
ASMM10P005478	0.0260381	0.101535	3.68841	up	protein_coding	NM_001164357	CCDS50568.1	Slc25a25	RefSeq	3323	chr2	-	32414486	32451470	NM_146118	chr2:32421550-32451066	CGAGCTCCGGAAAATTGTGCAAGCAGGTGACAAGGACCTTGATGGGCAACTGGACTTTGA	227731	Mm.37395	GO:0002021|GO:0005509|GO:0005739|GO:0005743|GO:0006810|GO:0014823|GO:0016020|GO:0016021|GO:0032094|GO:0035264|GO:0043010|GO:0045333|GO:0046034|GO:0046872|GO:0055085|GO:0060612|GO:0070588	solute carrier family 25 (mitochondrial carrier, phosphate carrier), member 25	92.4207	35.0475	6.5396	4.65661	86.6532	89.8771	90.5245	102.628	18.9629	14.5619	92.7118	13.9533	6.03452	6.42965	7.20748	6.48677	4.36187	4.27917	6.36386	3.62152
ASMM10P007060	0.0292452	0.108158	2.689	up	protein_coding	NM_010560	CCDS26773.1	Il6st	RefSeq	5452	chr13	+	112464069	112506860		chr13:112464255+112472586	CGTCCGGAAGGAAGACCCGATAGAAGGAACATGACATCTAGAGGCAGCGAACTTGTTTCC	16195	Mm.4364	GO:0004896|GO:0004897|GO:0004915|GO:0004915|GO:0004921|GO:0004923|GO:0004924|GO:0005127|GO:0005138|GO:0005515|GO:0005615|GO:0005896|GO:0005900|GO:0005977|GO:0006642|GO:0007165|GO:0008284|GO:0008284|GO:0008593|GO:0009897|GO:0014911|GO:0016020|GO:0016021|GO:0019221|GO:0019221|GO:0019838|GO:0019838|GO:0019970|GO:0019981|GO:0030425|GO:0032809|GO:0034097|GO:0038165|GO:0042102|GO:0042511|GO:0042517|GO:…	interleukin 6 signal transducer	59.6059	23.3469	5.87377	4.4467	60.3347	60.4275	53.1139	64.5474	30.7493	21.137	31.8125	9.68853	5.50894	5.83295	6.36643	5.78677	5.04969	4.77938	4.90494	3.05281
ASMM10P054846	0.0201754	0.0882125	2.10783	up	protein_coding	NM_026373	CCDS29414.1	Cdk2ap2	RefSeq	911	chr19	+	4097350	4099017		chr19:4097376+4097436	CAACCCCAGAGGAGCGGCCGGCTGGCGGCCGCCGCACTGAGGAGTTGGGATGTCCTACAA	52004	Mm.29609	GO:0003674|GO:0005575|GO:0008150	CDK2-associated protein 2	157.701	79.3177	7.2441	6.16834	213.668	153.196	82.0718	181.867	58.5664	65.2817	146.67	46.7525	7.37541	7.22241	7.04695	7.33165	5.96498	6.33424	6.98659	5.38756
ASMM10P010994	0.00268584	0.0344811	3.26688	up	protein_coding	NM_207214	CCDS49474.1	Exoc5	RefSeq	4659	chr14	-	49012143	49066667		chr14:49048832-49048898	AGAGCTAGATGAGCACATTAGCTATGTAGCTACCAAAGTGTGTCACCTTGGAGACCAGTT	105504	Mm.31607	GO:0005737|GO:0005829|GO:0006810|GO:0006887|GO:0008150|GO:0015031|GO:0047485|GO:0048278	exocyst complex component 5	36.1628	11.4435	5.10831	3.4004	40.9565	37.7257	26.9279	39.0412	13.0816	5	12.0523	15.64	4.9403	5.1315	5.32021	5.04123	3.83897	2.40026	3.57179	3.79059
ASMM10P014682	0.0250343	0.0994549	4.28721	up	protein_coding	NM_001113406	CCDS49903.1	Krtap11-1	RefSeq	1008	chr16	-	89570175	89571183		chr16:89570189-89571183	AAAGAGGGAGCTTGCTGCCCCGTGTATTTCTCAATAAACTTGCATTAGTTGGCATTGCAA	16693	Mm.310906	GO:0003674|GO:0005575|GO:0008150	keratin associated protein 11-1	3796.65	900.301	11.8168	9.71679	1220.09	5267.81	3054.14	5644.57	1008.16	788.439	1012.38	792.221	9.77302	12.3246	12.8962	12.2735	9.96135	9.85053	9.68793	9.36735
ASMM10P042767	7.31413e-05	0.00949883	4.68386	up	protein_coding	NM_052823	CCDS23134.1	Fxyd2	RefSeq	632	chr9	+	45403137	45410278		chr9:45403167+45403300	ACCCAGCTCATCCAGTGTGAAAGAAGGAAGTGCCACTGTTCCCATCCAAGCCCCAGGCAA	11936	Mm.22742	GO:0001558|GO:0005216|GO:0005391|GO:0005890|GO:0006810|GO:0006811|GO:0006813|GO:0006814|GO:0016020|GO:0016021|GO:0016323|GO:0042127|GO:0043231	FXYD domain-containing ion transport regulator 2	1748.6	419.924	10.8458	8.6181	2310.85	1701.77	1094.24	1887.52	339.352	393.644	595.359	351.342	10.674	10.7097	11.2911	10.7084	8.42762	8.89738	8.93628	8.2111
ASMM10P019641	0.00144023	0.0268508	2.41907	up	protein_coding	NM_025658	CCDS29602.1	Ms4a4d	RefSeq	1480	chr19	+	11536848	11558466		chr19:11556228+11556293	AATTCTGCATTGCTGTGTCCGTCTCTGCATTTGGGTGTAAAGCTTCCTGTTGTAACTCCA	66607	Mm.441056	GO:0003674|GO:0005575|GO:0008150|GO:0016020|GO:0016021	membrane-spanning 4-domains, subfamily A, member 4D	2315.9	928.095	11.0052	9.73077	3807.3	2289.48	633.131	2533.71	868.464	604.572	1226.6	1012.74	11.3681	11.1233	10.4039	11.1256	9.75091	9.48684	9.95467	9.73066
ASMM10P006945	0.00142426	0.0268508	35.2833	up	protein_coding	NM_009789	CCDS41203.1	S100g	RefSeq	480	chrX	-	162961991	162964599		chrX:162962191-162964061	CCTCCTGAAGGCTTCAAGTACTCTGGACAATCTCTTTAAGGAGCTGGATAAGAATGGCGA	12309	Mm.6891	GO:0005499|GO:0005509|GO:0016323|GO:0016324|GO:0046872	S100 calcium binding protein G	1612.59	21.8785	9.57329	4.43237	4707.28	768.962	105.564	868.535	13.7655	27.2837	29.9502	16.5148	11.6968	9.5572	7.44772	9.59143	3.91118	5.12383	4.81802	3.87646
ASMM10P020734	0.0432827	0.135024	2.33153	up	protein_coding	NM_178690	CCDS15249.1	Rab3gap1	RefSeq	4251	chr1	+	127868772	127943876		chr1:127939085+127939148	ACTGGGGCAGGAAGAGGACATGCTGGCCGCATCATCCACAAGCTGTTTGTGAATGCTCAG	226407	Mm.489713	GO:0005096|GO:0005097|GO:0005634|GO:0005737|GO:0005813|GO:0007420|GO:0017137|GO:0021854|GO:0032851|GO:0043010|GO:0043087|GO:0060325	RAB3 GTPase activating protein subunit 1	58.8121	28.6014	5.8425	4.62122	73.1153	47.4579	60.909	53.7662	21.3255	11.8341	61.0494	20.1966	5.79307	5.47507	6.57779	5.52406	4.52652	3.99474	5.78923	4.17441
ASMM10P038333	0.0087102	0.0573021	6.10761	up	protein_coding	NM_028243	CCDS21452.1	Prcp	RefSeq	2964	chr7	+	92875252	92934581		chr7:92917766+92917826	CTTATTGTTCAGAAAGTATCCGCAAATCCTGGAATGTCATTGACAAACTCTCAGGTTCAG	72461	Mm.389969	GO:0003674|GO:0004180|GO:0005575|GO:0005764|GO:0006508|GO:0008150|GO:0008233|GO:0008236|GO:0016787	prolylcarboxypeptidase (angiotensinase C)	125.471	18.5545	6.57728	3.96667	303.611	71.6756	52.5565	74.0406	12.8695	12.628	41.3395	7.38073	7.87254	6.09144	6.35132	5.99383	3.81484	4.08476	5.25776	2.70934
ASMM10P005826	0.00866561	0.057214	5.9738	up	protein_coding	NM_001177838	CCDS50724.1	Smox	RefSeq	1269	chr2	+	131491861	131525183		chr2:131520273+131524742	GTACCTGAAGCCCATGCAGGTGCTCTTCTCCGGGGAGGCCACACACCGCAAGTACTACTC	228608	Mm.136586	GO:0005634|GO:0005737|GO:0006598|GO:0016491|GO:0046208|GO:0046208|GO:0046592|GO:0046592|GO:0052894|GO:0052895|GO:0052901|GO:0055114	spermine oxidase	705.966	127.113	9.50801	6.92937	413.333	576.508	1189.95	644.078	127.572	82.829	153.647	144.404	8.3134	9.14083	11.4194	9.15838	7.05686	6.65983	7.04878	6.95199
ASMM10P005621	0.00991297	0.0608425	2.57572	up	protein_coding	NM_001167829		Fam45a	RefSeq	2345	chr19	+	60811569	60836229		chr19:60825936+60830807	ATGTGCACAGAATTGGAGGTGAGCAACAGACCAGACCTCTATGACGTGTTTGTGAATCTG	67894	Mm.26148	GO:0003674|GO:0005575|GO:0008150	family with sequence similarity 45, member A	261.225	116.707	8.02496	6.65998	373.912	238.188	167.907	264.894	100.841	72.0594	227.644	66.2856	8.1727	7.86269	8.1921	7.87233	6.71262	6.47206	7.58597	5.86927
ASMM10P020459	0.00198696	0.0302294	3.34886	up	protein_coding	NM_016768	CCDS15947.1	Pbx3	RefSeq	2393	chr2	-	34171908	34372036		chr2:34171974-34172183	GCGCTCACTTACTACCTCTGAACAATACTCACGCTGTAGTTTGTCTCTTTCTTATCTTTT	18516	Mm.239941	GO:0002087|GO:0003677|GO:0003700|GO:0005515|GO:0005634|GO:0005667|GO:0006351|GO:0006355|GO:0007585|GO:0008344|GO:0021516|GO:0043565|GO:0048666	pre B cell leukemia homeobox 3	617.614	216.34	9.3727	7.62903	669.314	595.027	534.35	671.764	188.97	158.703	352.084	165.603	8.96823	9.18316	10.1231	9.21633	7.60942	7.57881	8.18809	7.13981
ASMM10P050082	0.00707641	0.0518265	2.11195	up	protein_coding	NM_183294	CCDS25955.1	Cdkl1	RefSeq	1689	chr12	-	69746847	69790707		chr12:69746884-69747410	TGCCTTGAGTCCTATCTCCTAGGTTGTTTTCAAATCATATTTAAGTATGATTTTAGGCCC	71091	Mm.132325	GO:0000166|GO:0004672|GO:0004674|GO:0004693|GO:0005524|GO:0005634|GO:0005737|GO:0006468|GO:0016301|GO:0016310|GO:0016740|GO:0016772	cyclin-dependent kinase-like 1 (CDC2-related kinase)	95.0863	42.4949	6.50049	5.42191	154.245	70.8124	74.7024	80.5855	32.8157	39.6607	55.0723	42.4306	6.90471	6.07385	6.90515	6.11823	5.13903	5.64603	5.65492	5.24766
ASMM10P053345	0.0106277	0.0630694	2.06033	up	protein_coding	NM_001163042	CCDS52579.1	Haus8	RefSeq	1686	chr8	-	71251123	71272590	NM_029621	chr8:71256021-71256073	GCTAAGTCCACATCTTTTATCAGCTGTGACAAAAAAAGAATCCTTCGGAAGAAAAGACGG	76478	Mm.27355	GO:0003674|GO:0005737|GO:0005813|GO:0005856|GO:0005874|GO:0007049|GO:0007067|GO:0051225|GO:0051297|GO:0051301|GO:0070652	4HAUS augmin-like complex, subunit 8	62.7692	29.4715	5.93832	4.89544	81.1309	56.0688	57.5068	56.3706	18.9173	32.1168	33.3156	33.5362	5.94218	5.72335	6.49468	5.59306	4.35764	5.35012	4.96798	4.90604
ASMM10P003359	0.0278076	0.105363	3.57857	up	protein_coding	NM_175389	CCDS17866.1	Trmt10a	RefSeq	3935	chr3	+	138143537	138159820		chr3:138154803+138156704	GTTAACCATGTGTTTGAAATTATCCTGGAGTTCTTGGAAACAAGAGACTGGCAAGAGGCA	108943	Mm.471692	GO:0003674|GO:0005575|GO:0008150|GO:0008168|GO:0016740|GO:0032259	tRNA methyltransferase 10A	76.9062	24.3506	6.23694	4.39756	96.5537	63.2329	84.9679	62.8701	24.8926	19.543	45.0997	7.86724	6.19371	5.89916	7.1041	5.75079	4.75414	4.67336	5.37832	2.7844
ASMM10P007554	0.00463923	0.0427106	4.78072	up	protein_coding	NM_019698	CCDS29803.1	Aldh18a1	RefSeq	3544	chr19	-	40550256	40588463	NM_153554	chr19:40554761-40557418	ACCCTTATTTGACCAGATCATTGACATGCTCCGAGTGGAACAGGTAAAAATTCACGCAGG	56454	Mm.233117	GO:0000166|GO:0003824|GO:0004349|GO:0004349|GO:0004350|GO:0005524|GO:0005737|GO:0005739|GO:0005739|GO:0005743|GO:0006536|GO:0006561|GO:0006592|GO:0008152|GO:0008652|GO:0016020|GO:0016301|GO:0016310|GO:0016491|GO:0016620|GO:0016740|GO:0019240	aldehyde dehydrogenase 18 family, member A1	32.5148	6.08807	4.83368	2.57645	48.2946	18.0471	41.6959	22.0215	5	5	9.35227	5	5.18242	4.00847	5.98984	4.15398	2.3474	2.40026	3.2328	2.32533
ASMM10P026346	1.8545e-05	0.0078919	3.3923	up	protein_coding	NM_007484	CCDS17704.1	Rhoc	RefSeq	1082	chr3	+	104789033	104794459		chr3:104794399+104794459	AGCCTTGTTATTTGACTTAACTTGGTGGGGACATGAATAAAGGTCAAAGGTTGCACCGTG	11853	Mm.262	GO:0000166|GO:0000910|GO:0004871|GO:0005515|GO:0005525|GO:0005622|GO:0005634|GO:0005829|GO:0005886|GO:0007264|GO:0016020|GO:0032154|GO:0043123|GO:0043297|GO:0043297	ras homolog gene family, member C	17661.6	6073.54	14.1606	12.3984	24956.5	18191.2	7490.9	20007.8	6274.89	4961.74	5136.05	7921.5	14.105	14.1831	14.1784	14.1759	12.4926	12.4216	12.0003	12.679
ASMM10P006500	0.0258392	0.101315	3.11958	up	protein_coding	NM_001276411		Fn1	RefSeq	7807	chr1	-	71585472	71653234	NM_001276410, NM_001276413	chr1:71602453-71604969	AAACTGCAGTGACCACCATTCCTGCGCCCACCAATCTGAAGTTCAGTCAGGTGACACCCA	14268	Mm.193099	GO:0001525|GO:0001775|GO:0002020|GO:0005515|GO:0005576|GO:0005577|GO:0005578|GO:0005578|GO:0005604|GO:0005604|GO:0005615|GO:0005793|GO:0006953|GO:0007044|GO:0007155|GO:0007160|GO:0007160|GO:0007161|GO:0008201|GO:0008347|GO:0008360|GO:0010952|GO:0016324|GO:0016504|GO:0018149|GO:0030198|GO:0030335|GO:0031012|GO:0031012|GO:0031012|GO:0034446|GO:0042060|GO:0043066|GO:0045340|GO:0050921|GO:0071288|GO:…	fibronectin 1	1077.86	471.901	10.2041	8.56275	1143.71	917.12	1188.78	1061.82	279.85	255.431	1021.73	330.598	9.68436	9.82063	11.4184	9.89299	8.16166	8.26275	9.70284	8.12376
ASMM10P040792	0.00348353	0.0379297	2.566	up	protein_coding	NM_001033207		Nlrc5	RefSeq	6945	chr8	+	94472762	94527272		chr8:94522846+94522906	TAACCTGGCTGGAGGTGTCCCACGTTTCTCCAAGAGGCTCCCACTGCTTAGACAAATTGA	434341	Mm.334720	GO:0000166|GO:0000979|GO:0005524|GO:0005634|GO:0005634|GO:0005737|GO:0005829|GO:0005829|GO:0006952|GO:0032088|GO:0032088|GO:0043549|GO:0045087|GO:0045087|GO:0045345|GO:0045944|GO:0060335|GO:0060339|GO:0060339|GO:0060340	NLR family, CARD domain containing 5	338.61	144.13	8.49039	7.13087	307.536	360.215	323.086	363.602	139.225	118.646	168.019	150.632	7.88909	8.46583	9.27505	8.3316	7.17796	7.16536	7.17232	7.00784
ASMM10P022656	0.00158485	0.0279296	2.64682	up	protein_coding	NM_178595	CCDS15931.1	Ptrh1	RefSeq	913	chr2	+	32775820	32777593		chr2:32777533+32777593	CTTTCTGAACCTTTTGAGAGCTCCAGATGGGTAGATCTGCAAGATTAAAGATACGAACTT	329384	Mm.268037	GO:0004045|GO:0005739|GO:0016787	peptidyl-tRNA hydrolase 1 homolog (S. cerevisiae)	1009.15	396.203	9.93142	8.52716	1788.14	819.021	548.28	881.138	524.077	277.392	343.927	439.418	10.2982	9.64737	10.1668	9.61331	9.04409	8.38125	8.15855	8.52474
ASMM10P024194	0.00253412	0.033559	2.98182	up	protein_coding	NM_016873	CCDS17016.1	Wisp2	RefSeq	1784	chr2	+	163820833	163833147		chr2:163829021+163829109	AGAATACAGGTGCCAGGAAGGTGCTGCCCCGAGTGGGTGTGTGACCAGGCAGTGATGCAG	22403	Mm.13828	GO:0001558|GO:0005520|GO:0005576|GO:0005615|GO:0005737|GO:0005886|GO:0007155|GO:0008083|GO:0008285|GO:0009986	WNT1 inducible signaling pathway protein 2	182.525	53.4545	7.33693	5.76074	182.297	223.384	60.4349	263.985	55.23	44.7792	64.3125	49.4964	7.14787	7.76731	6.56579	7.86677	5.88703	5.81982	5.86219	5.47393
ASMM10P001576	0.0107869	0.0636458	3.20529	up	protein_coding	NM_001252433		Dlg1	RefSeq	4675	chr16	+	31663934	31873356		chr16:31842844+31846836	AGATAAAGGGTCATTCAATGACAAGCGTAAAAAGAACCTCTTTTCCCGAAAATTTCCCTT	13383	Mm.382	GO:0001657|GO:0001658|GO:0001771|GO:0001772|GO:0001935|GO:0002088|GO:0002369|GO:0005515|GO:0005634|GO:0005737|GO:0005783|GO:0005794|GO:0005874|GO:0005886|GO:0005886|GO:0005911|GO:0005913|GO:0005923|GO:0007015|GO:0008022|GO:0008104|GO:0008104|GO:0008284|GO:0009898|GO:0009925|GO:0014069|GO:0014069|GO:0015459|GO:0016020|GO:0016323|GO:0016323|GO:0016323|GO:0016328|GO:0016337|GO:0019901|GO:0019902|GO:…	discs, large homolog 1 (Drosophila)	154.419	55.6232	7.31656	5.63611	133.694	156.134	163.176	164.672	42.2754	36.0523	109.93	34.2347	6.69181	7.24851	8.14036	7.18557	5.49538	5.5107	6.60305	4.93532
ASMM10P052678	0.000978078	0.0227425	2.83352	up	protein_coding	NM_007772	CCDS36643.1	Hivep1	RefSeq	8753	chr13	+	42052020	42185026		chr13:42181665+42181931	TACATACAGACCCAATGGACATTCTACCTAGAGCACTGCTCACCAAGATGACTGTTCTGA	110521	Mm.4808	GO:0000122|GO:0000122|GO:0003676|GO:0003677|GO:0003677|GO:0005515|GO:0005634|GO:0005634|GO:0006351|GO:0006355|GO:0045892|GO:0046872|GO:0071837	human immunodeficiency virus type I enhancer binding protein 1	50.203	16.9462	5.58518	4.08258	46.2322	63.738	35.7886	55.0532	14.6817	9.19767	24.6784	19.2271	5.11828	5.91087	5.75336	5.55822	4.0026	3.66705	4.55584	4.10485
ASMM10P007300	0.000651306	0.019618	9.68124	up	protein_coding	NM_013482	CCDS30396.1	Btk	RefSeq	2535	chrX	-	134542340	134583140		chrX:134547577-134549414	CAGAGACCTGGCAGCTCGAAACTGTTTGGTAAACGATCAAGGAGTTGTGAAAGTATCTGA	12229	Mm.4475	GO:0000166|GO:0002553|GO:0004672|GO:0004713|GO:0004713|GO:0004715|GO:0005515|GO:0005524|GO:0005547|GO:0005634|GO:0005737|GO:0005829|GO:0005886|GO:0006351|GO:0006355|GO:0006468|GO:0006915|GO:0007249|GO:0008289|GO:0010033|GO:0016020|GO:0016301|GO:0016310|GO:0016740|GO:0016772|GO:0018108|GO:0018108|GO:0031410|GO:0034614|GO:0035556|GO:0042802|GO:0043231|GO:0045087|GO:0045121|GO:0046777|GO:0046872|GO:…	Bruton agammaglobulinemia tyrosine kinase	79.4357	6.02433	5.88564	2.61045	173.158	56.8396	19.8623	67.8828	8.78828	5	5	5.30903	7.07292	5.74469	4.86416	5.8608	3.28431	2.40026	2.33788	2.41934
ASMM10P005294	0.000777563	0.0212762	7.16629	up	protein_coding	NM_001163029	CCDS52610.1	Cd97	RefSeq	2971	chr8	-	83723250	83741311	NM_001163031	chr8:83729481-83733413	AGAATACATGTCAAGATGTGGATGAGTGCAGCTCTGGGCAGCATCAATGTCACAATTCCA	26364	Mm.334648	GO:0004871|GO:0004888|GO:0004930|GO:0005509|GO:0005886|GO:0007155|GO:0007165|GO:0007165|GO:0007166|GO:0007186|GO:0007218|GO:0016020|GO:0016021	CD97 antigen	78.953	11.0646	6.22206	3.38084	60.0774	101.682	49.4804	104.572	5	9.49085	18.0411	11.7266	5.50264	6.6133	6.25611	6.5162	2.3474	3.7027	4.12173	3.35152
ASMM10P005800	0.00523059	0.0450668	2.32485	up	protein_coding	NM_001177669	CCDS57235.1	Golph3l	RefSeq	2657	chr3	+	95588933	95619247		chr3:95589139+95607905	GCAACGTCAGGGCTACACATCTTTCTGGAATGACTGTATATCATCTGGACTGCGAGGAGG	229593	Mm.245830	GO:0005737|GO:0005794|GO:0007030|GO:0008289|GO:0016020|GO:0050714|GO:0070273	golgi phosphoprotein 3-like	47.7082	19.16	5.47346	4.25632	67.5104	41.7532	29.6868	51.8824	12.2405	20.1244	28.323	15.9522	5.67365	5.28568	5.46575	5.46874	3.74769	4.71467	4.7435	3.81943
ASMM10P016340	0.0119129	0.066992	2.92201	up	protein_coding	NM_153551	CCDS37669.1	Dennd1c	RefSeq	2539	chr17	-	57066054	57078510		chr17:57066068-57066641	CTAAGATAAGGAGTGTGAGGGGTTCCCAACTCTCAATAAAGCTGAATTTCTTTTCCTTGA	70785	Mm.284447	GO:0005085|GO:0005575|GO:0005737|GO:0017112|GO:0031410	DENN/MADD domain containing 1C	4162.41	1188.59	11.6437	10.0968	9809.01	2847.7	885.262	3107.65	1470.62	1081.82	903.48	1298.45	12.741	11.446	10.9636	11.4244	10.4723	10.3097	9.52744	10.0776
ASMM10P017077	0.0128999	0.0703529	5.14416	up	protein_coding	NM_017463	CCDS28648.1	Pbx2	RefSeq	2801	chr17	+	34592470	34597341		chr17:34592705+34592774	AGACATCGGGGACATTCTGCAACAGATAATGACCATCACGGACCAGAGCCTGGACGAGGC	18515	Mm.390957	GO:0003677|GO:0003682|GO:0003700|GO:0005515|GO:0005634|GO:0005634|GO:0005667|GO:0006351|GO:0006355|GO:0008134|GO:0009954|GO:0030326|GO:0043565|GO:0043565|GO:0045944|GO:0045944	pre B cell leukemia homeobox 2	66.7593	15.3603	6.0125	3.64956	85.4038	52.9222	78.9547	49.7564	8.81922	10.9613	36.6605	5	6.01512	5.6395	6.98938	5.40601	3.28951	3.89114	5.09228	2.32533
ASMM10P033948	0.0131643	0.0710316	3.06959	up	protein_coding	NM_175652	CCDS39684.1	Hist4h4	RefSeq	2879	chr6	-	136801552	136804431		chr6:136801739-136804431	CGTCTTTCCTGGCCGGTCGCGAACGCGTGTAAGAAAATTGGACTCTGAAAGATTAAAAAA	320332	Mm.246720		histone cluster 4, H4	457.389	174.406	8.94693	7.32889	502.732	403.886	482.769	440.17	232.453	140.009	227.161	98.0004	8.58283	8.63817	9.95265	8.61409	7.91382	7.40289	7.5831	6.41574
ASMM10P028942	0.000502594	0.0181734	2.83575	up	protein_coding	NM_001042556	CCDS35885.1	Rpf2	RefSeq	1830	chr10	-	40223245	40246979		chr10:40246557-40246952	AAATAGCTGTCACAACAGCCGTGTGTCATAGAACTGTAGAGAGCAGTGTTTGCCACAACA	67239	Mm.11480	GO:0003674|GO:0005634|GO:0005730|GO:0008150	ribosome production factor 2 homolog (S. cerevisiae)	222.883	80.5649	7.82686	6.32313	193.308	245.256	166.849	286.119	79.371	67.1622	99.2995	76.427	7.23751	7.90208	8.18031	7.98752	6.38377	6.37487	6.45872	6.07515
ASMM10P036112	0.00245166	0.032839	3.14328	up	protein_coding	NM_030233	CCDS52253.1	Saal1	RefSeq	4699	chr7	-	46686107	46710651		chr7:46686122-46689268	TGTTAGCATGTCTGACTGAGAAAGGAAGTGATGTCTGAGCAAAGCTGGGTGAAGAAAGAC	78935	Mm.289866	GO:0003674|GO:0005575|GO:0005576|GO:0005581|GO:0006953|GO:0008150	serum amyloid A-like 1	324.142	98.3522	8.23493	6.58266	283.389	422.383	131.95	458.847	136.557	78.2761	95.1105	83.4649	7.77648	8.69237	7.79425	8.67662	7.148	6.5847	6.40131	6.19663
ASMM10P001721	0.00143546	0.0268508	5.10032	up	protein_coding	NM_001134829	CCDS48488.1	Lpgat1	RefSeq	7069	chr1	+	191718394	191784257		chr1:191718597+191719353	CTCGCGCCCACTGAGAAAGACAGGACCGACGCCAATGTAAGAATGGCCGTGACCGTGGAA	226856	Mm.277958	GO:0003674|GO:0005737|GO:0005783|GO:0006629|GO:0008150|GO:0008152|GO:0008654|GO:0016020|GO:0016021|GO:0016740|GO:0016746	lysophosphatidylglycerol acyltransferase 1	304.289	66.305	8.30324	5.95265	217.75	342.541	279.726	377.139	52.4751	42.9659	117.734	52.0452	7.39952	8.39391	9.03267	8.38684	5.80433	5.76438	6.69899	5.5429
ASMM10P016234	0.0236601	0.0961537	2.17172	up	protein_coding	NM_028065	CCDS28839.1	Cnpy3	RefSeq	1898	chr17	-	46735712	46752212		chr17:46743204-46743282	TTTGCAAGAGGCTTCTGGACTACAGCCTGCACAAGGAGAGGACTGGCAGCAACCGGTTTG	72029	Mm.240325	GO:0005102|GO:0005783|GO:0045087	canopy 3 homolog (zebrafish)	99.8172	44.9053	6.48215	5.36331	170.033	91.9627	43.7415	93.5312	39.6685	25.2803	83.2965	31.3759	7.04613	6.46307	6.06684	6.35254	5.4062	5.02021	6.21491	4.81192
ASMM10P009468	0.0287238	0.107174	2.19275	up	protein_coding	NM_177805	CCDS49075.1	Fam179b	RefSeq	6434	chr12	+	64965741	65022573		chr12:65019356+65020313	CAACATGTAGACAATTACTTGCTTCTACAGCCATTTTGCACAAAAGCTCAGTTTCTAAAT	328108	Mm.138465	GO:0003674|GO:0005575|GO:0008150	family with sequence similarity 179, member B	399.401	214.66	8.63728	7.50454	573.865	376.669	237.014	410.058	174.386	153.858	422.995	107.399	8.7585	8.53436	8.74707	8.50919	7.49659	7.53255	8.44972	6.53928
ASMM10P000095	0.020051	0.0879906	2.88959	up	protein_coding	NM_001025309	CCDS37675.1	Pja2	RefSeq	4706	chr17	-	64281005	64331883		chr17:64292975-64297723	TTCAGGAGGGGGAACAGACATCCTTGGAAGAGGGAGAGATCCCTTGGTTACAGTACAATG	224938	Mm.489681	GO:0004842|GO:0005515|GO:0005737|GO:0005783|GO:0005794|GO:0005886|GO:0007616|GO:0008270|GO:0010738|GO:0016020|GO:0016567|GO:0016874|GO:0030054|GO:0034236|GO:0034237|GO:0045202|GO:0045211|GO:0046872	praja 2, RING-H2 motif containing	87.3859	34.7001	6.40069	4.86982	129.055	63.3291	75.4019	81.7575	26.4495	12.4176	74.4721	25.4612	6.63839	5.90233	6.9196	6.14244	4.84025	4.06052	6.06469	4.51384
ASMM10P000103	0.000415147	0.0174413	4.06484	up	protein_coding	NM_207220	CCDS29512.1	Gpr137	RefSeq	1845	chr19	-	6938069	6941193		chr19:6940362-6940482	TGAACCTCTACTTTGTGCAGGTGGTGTTCAAGGCCAAGGCGAAGCGTCGGCCAGAGATGA	107173	Mm.276555	GO:0003674|GO:0005575|GO:0008150|GO:0016020|GO:0016021	G protein-coupled receptor 137	93.3635	22.1082	6.51274	4.48954	73.4524	109.107	70.4599	120.435	23.7911	14.6799	30.1475	19.8143	5.79977	6.71953	6.81177	6.71987	4.69132	4.29092	4.82822	4.14769
ASMM10P017662	0.0253855	0.100168	3.12676	up	protein_coding	NM_001081403	CCDS37748.1	Klhl14	RefSeq	4018	chr18	-	21550376	21652368		chr18:21550421-21552642	GAGGATGTAAATTTTGTACAGGACTAGAATGTAAATGAAGCTTGCTTGGAAGGGGAAAAC	225266	Mm.436836	GO:0005515|GO:0005737|GO:0005783|GO:0008150|GO:0016020|GO:0043005|GO:0043025	kelch-like 14	41.2621	12.9834	5.07105	3.42638	82.6639	27.1147	17.9492	37.3207	9.92325	5	9.22181	27.7884	5.96898	4.62567	4.71604	4.9735	3.45554	2.40026	3.21014	4.63957
ASMM10P035751	0.000688093	0.0199997	4.26589	up	protein_coding	NM_024457	CCDS24196.1	Rap1b	RefSeq	1937	chr10	-	117814596	117845974		chr10:117817357-117817460	CGCAAAAAGTCATCGTGTCAGCTGCTTTAATGTACTGAATGCATTGTAGCTCTGAGCCAG	215449	Mm.233009	GO:0000166|GO:0003924|GO:0005515|GO:0005525|GO:0005622|GO:0005737|GO:0005811|GO:0005886|GO:0005911|GO:0007165|GO:0007264|GO:0008283|GO:0016020|GO:0019003|GO:0030054|GO:0032486|GO:0045955|GO:0061028|GO:0070374|GO:0071320|GO:1901888|GO:2000114|GO:2000301	RAS related protein 1b	2551.27	687.628	11.3343	9.2415	4157.77	2163.14	1461.16	2423.02	654.765	480.833	1168.28	446.635	11.5087	11.039	11.7378	11.0518	9.35672	9.16879	9.89299	8.54748
ASMM10P025349	0.00314706	0.0364823	3.15929	up	protein_coding	NM_001114665	CCDS51062.1	Fnbp1l	RefSeq	5346	chr3	-	122538718	122619667		chr3:122556476-122556570	CCTAATGGGTCCCAGTTTCTCACACTCTCCATTGAGCCCGTGCATTATTGTATGAATGAA	214459	Mm.209491	GO:0003674|GO:0005737|GO:0005856|GO:0005886|GO:0006897|GO:0006900|GO:0006914|GO:0008289|GO:0010324|GO:0016020|GO:0016023|GO:0016050|GO:0030050|GO:0031410|GO:0051491|GO:0072583|GO:0097320	formin binding protein 1-like	721.641	221.975	9.36189	7.70229	637.396	970.287	240.823	1038.06	140.514	201.108	254.645	291.631	8.90562	9.90344	8.7782	9.86031	7.19225	7.92641	7.74321	7.94729
ASMM10P000707	0.018266	0.0838	2.4827	up	protein_coding	NM_010607	CCDS48481.1	Kcnk2	RefSeq	3516	chr1	-	189207929	189343704		chr1:189340046-189343300	GGAATAAGGATGGCGGCCCCTGACTTGCTGGATCCCAAGTCTGCTGCTCAGAACTCCAAA	16526	Mm.33304	GO:0005244|GO:0005249|GO:0005267|GO:0005515|GO:0006810|GO:0006811|GO:0006813|GO:0007186|GO:0008076|GO:0016020|GO:0016021|GO:0030322|GO:0034765|GO:0034765	potassium channel, subfamily K, member 2	141.012	51.7449	7.03775	5.72584	78.2443	189.328	92.5594	203.916	54.0671	50.5712	54.2223	48.119	5.88608	7.53083	7.23683	7.49727	5.85239	5.98657	5.63137	5.43305
ASMM10P055441	0.00738955	0.0529531	4.18899	up	protein_coding	NM_001164565	CCDS51174.1	Acnat1	RefSeq	5048	chr4	-	49443531	49451109		chr4:49449225-49449280	ATTTGTTTGGTGTCATTGGGGGTCTAGTTGAATTTCGTGCCAGTCTTTTGGCTTCCCATG	230161	Mm.30101	GO:0005777|GO:0006629|GO:0006631|GO:0006637|GO:0016410|GO:0016740|GO:0016746|GO:0016790	acyl-coenzyme A amino acid N-acyltransferase 1	1653.2	449.99	10.6495	8.58286	2214.13	1776.2	651.218	1971.26	593.063	533.097	514.176	159.623	10.6121	10.763	10.4537	10.769	9.22188	9.30637	8.71681	7.08638
ASMM10P037682	0.0057996	0.0473533	2.05358	up	protein_coding	NM_001081007	CCDS39877.1	Zfp382	RefSeq	2193	chr7	+	30121947	30135032		chr7:30134962+30135032	GAAGGCTTCATGTTTTAATCACTAGATTCAGTAGACTACACTGACCTCTGATAAAATGCT	233060	Mm.443484	GO:0003676|GO:0003677|GO:0005622|GO:0005634|GO:0006351|GO:0006355|GO:0045892|GO:0046872	zinc finger protein 382	64.88	27.1356	5.85442	4.81627	65.1845	76.3192	26.4579	91.5585	26.9958	23.6296	26.163	31.754	5.62217	6.18106	5.29488	6.31954	4.86975	4.93147	4.63444	4.82944
ASMM10P003624	0.00197242	0.0301416	3.07073	up	protein_coding	NM_001110101	CCDS50081.1	Lsm2	RefSeq	890	chr17	+	34981853	34985893	ENSMUST00000172523, NM_001204274	chr17:34982090+34982619	CAGCACCATGCTCTTCTACTCCTTTTTCAAGTCTCTTGTGGGCAAGGATGTAGTCGTGGA	27756	Mm.165735	GO:0000244|GO:0003723|GO:0005515|GO:0005634|GO:0005681|GO:0005737|GO:0006397|GO:0006402|GO:0008380|GO:0019901|GO:0030529|GO:0046540|GO:0071013	LSM2 homolog, U6 small nuclear RNA associated (S. cerevisiae)	514.37	190.247	9.04112	7.42254	705.772	477.969	343.131	530.606	122.172	177.879	322.454	138.483	9.03907	8.87326	9.37582	8.87635	6.98832	7.74302	8.06584	6.89299
ASMM10P019934	0.025906	0.101315	4.80726	up	protein_coding	NM_153796	CCDS29854.1	Peo1	RefSeq	3515	chr19	+	45006557	45012762		chr19:45008230+45008375	ATTGTGTCTTTTCGGCAGCTCCGAGAGGAGGTTTTAGGAGAACTGTCAAATGTAGAGCAA	226153	Mm.105585	GO:0000166|GO:0002020|GO:0003678|GO:0003678|GO:0003697|GO:0004386|GO:0005524|GO:0005739|GO:0006260|GO:0006264|GO:0006264|GO:0006268|GO:0006390|GO:0016787|GO:0032508|GO:0034214|GO:0042645|GO:0043139|GO:0051260	progressive external ophthalmoplegia 1 (human)	40.7086	9.83665	5.16732	2.90211	15.7618	50.3788	41.5808	55.113	5	5	24.3466	5	3.56147	5.56351	5.9847	5.55962	2.3474	2.40026	4.53544	2.32533
ASMM10P004562	0.00433417	0.0415385	6.24033	up	protein_coding	NM_001081093	CCDS38466.1	Arfip1	RefSeq	3023	chr3	-	84496063	84582625		chr3:84527749-84529169	GTTCCTGCAGGTGGCCAAAGAACACACACAAAAGGAGGACCAGTTATTCTAGCAGATGAA	99889	Mm.316536	GO:0000139|GO:0005829|GO:0006886|GO:0042802|GO:0050708	ADP-ribosylation factor interacting protein 1	151.877	30.164	7.27257	4.63094	198.434	124.111	149.726	135.238	24.8197	17.9937	66.5243	11.3184	7.27537	6.9133	8.00455	6.89705	4.75085	4.55839	5.91189	3.30265
ASMM10P009170	0.0145719	0.0747445	3.94795	up	protein_coding	NM_172664	CCDS50599.1	Tlk1	RefSeq	4050	chr2	-	70712407	70825480		chr2:70725553-70738420	AAATTTTTAAACTTAGACTAGGACATCTCAAAAAGGAAGAGGCTGAAATCCAGGCGGAAC	228012	Mm.136511	GO:0000166|GO:0001672|GO:0004672|GO:0004674|GO:0005524|GO:0005634|GO:0006468|GO:0006886|GO:0006974|GO:0007049|GO:0016301|GO:0016310|GO:0016568|GO:0016740|GO:0016772|GO:0035556	tousled-like kinase 1	55.1835	16.0067	5.73856	3.75746	72.1276	43.8335	58.6811	46.0918	10.531	10.1548	36.5433	6.79772	5.77306	5.36105	6.52526	5.29488	3.53733	3.79096	5.08728	2.61426
ASMM10P030334	0.000926097	0.0223531	9.23706	up	protein_coding	NM_026242	CCDS19242.1	Mrfap1	RefSeq	1630	chr5	-	36794866	36796754		chr5:36796226-36796754	ATGGCCGAGATGCTGGTGCAGCTCGTGCGGCGGATAGAGAAGAGCGAGTCTTCGTGAGGA	67568	Mm.490257	GO:0005515|GO:0005575|GO:0005634|GO:0005737|GO:0008150	Morf4 family associated protein 1	969.39	130.05	9.91487	6.70744	1698.17	685.812	699.167	794.41	101.962	67.2803	287.386	63.5715	10.2261	9.39289	10.5823	9.45824	6.72971	6.37739	7.90928	5.81336
ASMM10P005422	0.0025422	0.033582	8.26149	up	protein_coding	NM_001163816	CCDS50159.1	Vav1	RefSeq	4051	chr17	+	57279099	57329236		chr17:57309474+57315243	TGCATCTCTGGTATAACGTGGAGGTCAAGCATATTAAAATCATGACGTCAGAGGGGTTGT	22324	Mm.248172	GO:0005085|GO:0005089|GO:0005515|GO:0006909|GO:0006955|GO:0007229|GO:0030217|GO:0030676|GO:0035023|GO:0035556|GO:0042110|GO:0043087|GO:0045785|GO:0046872	vav 1 oncogene	219.705	25.9946	7.5248	4.4784	401.295	197.884	63.9945	215.645	31.8698	13.713	48.1061	10.2896	8.27016	7.59394	6.65743	7.57768	5.09778	4.19754	5.46767	3.15063
ASMM10P007324	0.00029581	0.0154788	7.05094	up	protein_coding	NM_013623	CCDS18252.1	Orm3	RefSeq	773	chr4	+	63356161	63359511		chr4:63356986+63357543	TTCAAGTATGAAGGAGAAGTAGAAACCCTTCTCCACCTGAGAGTGCTAGAGAAACATGGG	18407	Mm.381399	GO:0003674|GO:0005575|GO:0008150	orosomucoid 3	700.804	87.5624	9.25578	6.43797	743.727	888.199	188.697	982.594	69.8137	103.132	85.3683	91.9355	9.10708	9.77015	8.37468	9.77122	6.20956	6.96382	6.24854	6.32994
ASMM10P008737	0.0278068	0.105363	2.56201	up	protein_coding	NM_133967	CCDS22715.1	Zdhhc7	RefSeq	2874	chr8	-	120081094	120101472		chr8:120088062-120092916	ACAAGTGCTCCCATGATGCTTAAAAGCAACTTGTAAGGGTGTTTCAGGGAATCATGCAGC	102193	Mm.240076	GO:0005794|GO:0008270|GO:0016020|GO:0016021|GO:0016409|GO:0016740|GO:0016746|GO:0018230|GO:0018345|GO:0046872	zinc finger, DHHC domain containing 7	33.5321	12.7606	4.96234	3.60507	28.2551	43.4376	21.159	41.2766	12.1504	9.95697	23.5044	5.43071	4.41508	5.34773	4.96382	5.12275	3.73707	3.76419	4.48265	2.43636
ASMM10P001408	0.000123566	0.0111846	2.16978	up	protein_coding	NM_001169153	CCDS48980.1	Cd300lf	RefSeq	1885	chr11	-	115116213	115133992		chr11:115124345-115126110	TTAAAGTTACTGTGAACATTGGCCCAGCAATCCAAGTACCCATTACAGTGCCAACCATGC	246746	Mm.277387	GO:0005515|GO:0005886|GO:0016020|GO:0016021|GO:0030316	CD300 antigen like family member F	59.9166	25.0197	5.82186	4.70431	87.6941	54.5024	40.1054	57.3646	23.4354	23.1289	24.2839	29.2306	6.05114	5.68309	5.9339	5.61931	4.67072	4.90242	4.53108	4.71302
ASMM10P007730	0.00648401	0.0495128	2.6316	up	protein_coding	NM_023044	CCDS29588.1	Slc15a3	RefSeq	2345	chr19	+	10842543	10857915		chr19:10857343+10857629	AAGGACTTTGGGAACATCAACAACTGTCAGATGGACCGTTACTTCTTCCTGCTGGCCGGC	65221	Mm.27387	GO:0005215|GO:0005764|GO:0005765|GO:0006810|GO:0006857|GO:0015031|GO:0015293|GO:0015833|GO:0016020|GO:0016021	solute carrier family 15, member 3	1628.96	590.229	10.4531	9.05718	2622.59	1598.41	397.741	1897.09	742.966	318.087	692.382	607.481	10.8471	10.6234	9.62675	10.7153	9.52677	8.57635	9.1507	8.97488
ASMM10P053074	0.00633271	0.0490908	3.06606	up	protein_coding	NM_011827	CCDS39882.1	Hcst	RefSeq	452	chr7	-	30417711	30419854		chr7:30417755-30417813	GGCACCTTCTGACCCGCTCATCCTGGATCCTGTGGGTTTGGGGTGCGTGGGAACGCACTT	23900	Mm.379050	GO:0005515|GO:0009986|GO:0014068|GO:0016020|GO:0016021|GO:0043548	hematopoietic cell signal transducer	815.928	234.645	9.38555	7.76916	1567.35	696.656	211.212	788.49	341.632	153.446	203.802	239.702	10.1198	9.41872	8.55601	9.44763	8.44019	7.52788	7.43417	7.6744
ASMM10P055467	0.046065	0.139456	2.25592	up	protein_coding	NM_007408	CCDS18308.1	Plin2	RefSeq	1887	chr4	-	86656564	86670059		chr4:86660101-86660156	AAAGAGGCCAAACAAAAGAGCCAGGAGACCATTTCTCAGCTCCACTCCACTGTCCACCTG	11520	Mm.381	GO:0005515|GO:0005634|GO:0005737|GO:0005811|GO:0005811|GO:0005886|GO:0015909|GO:0016020|GO:0019915	perilipin 2	10443.6	5670.89	13.4505	12.2768	7041.53	12329.6	8923.25	13480.2	5814.37	4009.73	8195.92	4663.54	12.2709	13.5744	14.3977	13.5589	12.3855	12.1505	12.6634	11.9076
ASMM10P037021	0.0377331	0.125186	2.08892	up	protein_coding	NM_001136054	CCDS52414.1	Ate1	RefSeq	4752	chr7	-	130391493	130519580	NM_001271343	chr7:130503735-130503850	TATACCAAGTATCAAGTGGCTATACACCAGGAAGCACCTGAAATATGTGAAAAGTCTGAG	11907	Mm.216321	GO:0004057|GO:0005634|GO:0005634|GO:0005737|GO:0005737|GO:0016598|GO:0016740|GO:0016746	arginyltransferase 1	76.1788	38.4735	6.21246	5.1497	103.357	67.5661	61.5563	72.2359	36.5302	28.7739	68.6501	19.9397	6.29564	6.00068	6.59567	5.95785	5.28888	5.19845	5.95537	4.15611
ASMM10P044034	0.0194116	0.0866705	3.90678	up	protein_coding	NM_025499		Eid3	RefSeq	1305	chr10	+	82866625	82867929		chr10:82867768+82867929	CAGGACTGGAAAAATATTGTCTCCACTTTTGAAATTTCAGAGGCTATGATCAAAAACTCA	66341	Mm.443284	GO:0000781|GO:0005634|GO:0005694|GO:0005737|GO:0006281|GO:0006310|GO:0006351|GO:0006355|GO:0006974|GO:0008150|GO:0030915|GO:0042802	EP300 interacting inhibitor of differentiation 3	81.2395	18.738	6.23692	4.27094	34.5807	91.0886	105.222	94.0662	24.6534	18.7449	13.1059	18.4479	4.69597	6.44966	7.4431	6.35894	4.74183	4.61696	3.68655	4.0384
ASMM10P048854	0.0131358	0.0709659	7.85581	up	protein_coding	NM_144526	CCDS48840.1	Fam64a	RefSeq	1466	chr11	+	72042501	72047370		chr11:72045100+72045258	AACACTCGGCTATGCAGGGCCAACCGGGATGCTAGAGTCGGGGGACATCTTCGCCTCTCT	109212	Mm.33118	GO:0003674|GO:0005634|GO:0005730|GO:0007049|GO:0007067|GO:0008150|GO:0051301	family with sequence similarity 64, member A	144.142	12.9387	6.54063	3.56687	52.388	248.008	23.7707	252.4	5.86022	5.65636	18.1174	22.1209	5.30042	7.91907	5.13873	7.80432	2.76411	3.06658	4.12804	4.30877
ASMM10P037258	4.64663e-05	0.00886255	8.34786	up	protein_coding	NM_172736	CCDS20731.1	Leng8	RefSeq	5094	chr7	+	4137055	4148173	ENSMUST00000127723	chr7:4146512+4146940	TGTACACTATTAGGGCATCTGAGTAACAACCAGAAGGCACTGCTGAGTGTAACACTCTGT	232798	Mm.22831	GO:0005575|GO:0008150	leukocyte receptor cluster (LRC) member 8	48.9696	5	5.41413	2.35272	39.8955	57.1659	20.7749	78.042	5	5	5	5	4.90226	5.75378	4.93202	6.06844	2.3474	2.40026	2.33788	2.32533
ASMM10P014295	0.000202914	0.0132476	2.81613	up	protein_coding	NM_008148	CCDS28100.1	Gp5	RefSeq	2215	chr16	-	30307684	30310781		chr16:30307698-30309856	AGAGATGAAGGCTCTTCCCAAAATAAAGGTGGAGTGTTCTTGTCCCTTTACCTGAAAGGA	14729	Mm.3519	GO:0005518|GO:0007160|GO:0009986|GO:0010544	glycoprotein 5 (platelet)	1673.5	623.436	10.6799	9.18619	2863.86	1429.69	830.34	1570.1	743.182	475.489	574.72	700.353	10.9568	10.4619	10.8544	10.4466	9.5278	9.15126	8.88472	9.18097
ASMM10P007123	0.0181957	0.0836775	2.36478	up	protein_coding	NM_010937	CCDS38570.1	Nras	RefSeq	4470	chr3	+	103058284	103067914		chr3:103059019+103060200	TGTGGATGAATATGATCCCACCATAGAGGATTCTTACCGAAAGCAAGTGGTGATTGATGG	18176	Mm.400954	GO:0000166|GO:0003924|GO:0005525|GO:0005794|GO:0005886|GO:0006184|GO:0006184|GO:0007165|GO:0007264|GO:0007265|GO:0016020|GO:0051726	neuroblastoma ras oncogene	103.498	46.9757	6.6843	5.44259	140.133	84.4456	94.9839	94.4293	50.5561	26.6395	80.431	30.2761	6.755	6.33618	7.28046	6.36554	5.74887	5.0907	6.16733	4.76346
ASMM10P038526	0.0378677	0.125307	2.03079	up	protein_coding	NM_011421	CCDS21653.1	Smpd1	RefSeq	2430	chr7	+	105554359	105558389		chr7:105557374+105557495	TTCTTTGGCCACACTCACGTGGATGAGTTTGAGATCTTCTATGATGAGGAAACTCTGAGC	20597	Mm.4628	GO:0004767|GO:0005615|GO:0005764|GO:0006685|GO:0008152|GO:0016787|GO:0016798|GO:0023021|GO:0035307|GO:0042220|GO:0042599|GO:0043065|GO:0043407|GO:0046513	sphingomyelin phosphodiesterase 1, acid lysosomal	615.7	363.47	9.30818	8.28614	694.169	646.916	380.403	741.312	325.267	274.068	666.955	187.591	9.01562	9.30513	9.54871	9.36325	8.36984	8.36313	9.10255	7.30903
ASMM10P005207	0.00454192	0.0423739	5.70235	up	protein_coding	NM_001160378	CCDS52875.1	Fam46a	RefSeq	5479	chr9	-	85320438	85327124		chr9:85326759-85326987	AGAGATACTTTTGGACTGACCAAGGCCAAGTGGCTTTCGGAGGGCACTACATGGCCGAGG	212943	Mm.74610	GO:0003674|GO:0005575|GO:0008150	family with sequence similarity 46, member A	44.2808	8.18061	5.39833	2.88678	35.7577	34.3391	62.2758	44.7506	6.19667	5	16.5258	5	4.74522	4.98597	6.61505	5.2471	2.81941	2.40026	4.00211	2.32533
ASMM10P000908	0.0159859	0.078654	2.43398	up	protein_coding	NM_173767	CCDS40095.2	Insc	RefSeq	2339	chr7	+	114745765	114850380		chr7:114791302+114792245	AATGGGCCAGGCGGAGAAGCTGCTCATGGAGAAATGCTCTGAGCTCTCTGCGGTCACGGA	233752	Mm.83037	GO:0000132|GO:0005737|GO:0007275|GO:0007399|GO:0030154|GO:0045177|GO:0060487	inscuteable homolog (Drosophila)	93.3362	43.1474	6.5448	5.26148	98.7786	92.5259	77.6851	104.355	32.3026	24.5285	87.5297	28.2287	6.23039	6.47266	6.9631	6.51306	5.1165	4.97876	6.28759	4.66308
ASMM10P029229	0.0236602	0.0961537	2.78171	up	protein_coding	NM_053272	CCDS18420.1	Dhcr24	RefSeq	4028	chr4	+	106561037	106589113		chr4:106586367+106586523	ATTCATCCTGCCCAGCCAGCCAGGACTAGTGCATCCCAAGGGAGATGAAGCAGAGCTCTA	74754	Mm.133370	GO:0003824|GO:0005634|GO:0005737|GO:0005783|GO:0005794|GO:0005829|GO:0005856|GO:0006629|GO:0006694|GO:0006695|GO:0006695|GO:0007265|GO:0008104|GO:0008202|GO:0008203|GO:0008285|GO:0008762|GO:0009888|GO:0009888|GO:0016020|GO:0016021|GO:0016125|GO:0016126|GO:0016491|GO:0016614|GO:0016628|GO:0019899|GO:0030539|GO:0031639|GO:0042605|GO:0042987|GO:0043066|GO:0043154|GO:0043588|GO:0050614|GO:0050660|GO:…	24-dehydrocholesterol reductase	372.223	128.601	8.36681	6.89084	182.414	530.444	172.589	603.446	84.7961	89.1419	138.26	202.206	7.14838	9.01972	8.23571	9.06344	6.47493	6.76447	6.90361	7.42036
ASMM10P049081	0.00191066	0.0298792	4.9225	up	protein_coding	NM_025492	CCDS25165.1	1700020L24Rik	RefSeq	931	chr11	+	83437693	83441232		chr11:83440355+83440596	ATTCATCGTCGTCCTCGTCTTCGTCGTCGGTGGAAGAGAGGTCAGACCCCGAGAGCGCGA	66330	Mm.44800	GO:0003674|GO:0005575|GO:0008150	RIKEN cDNA 1700020L24 gene	100.429	20.2405	6.64522	4.34582	93.7319	80.9626	134.507	92.5161	12.7885	15.6325	26.2496	26.2914	6.14679	6.27305	7.82508	6.33595	3.8074	4.37665	4.63984	4.5594
ASMM10P000588	0.00143196	0.0268508	4.60971	up	protein_coding	NM_008163	CCDS25645.1	Grb2	RefSeq	2624	chr11	-	115644143	115708597		chr11:115699307-115708393	GCGCGTCACGGGTGGCATTGTGTGTCCCAGTGTGCAAGAATAGCCCCAGAAGAGGAAAGG	14784	Mm.439649	GO:0001784|GO:0005070|GO:0005154|GO:0005168|GO:0005515|GO:0005634|GO:0005737|GO:0005737|GO:0005768|GO:0005794|GO:0005886|GO:0007265|GO:0007568|GO:0008180|GO:0008180|GO:0008286|GO:0008543|GO:0012506|GO:0016020|GO:0017124|GO:0019901|GO:0019903|GO:0019904|GO:0019904|GO:0030154|GO:0030838|GO:0031623|GO:0042770|GO:0042802|GO:0043234|GO:0043408|GO:0043560|GO:0046875|GO:0046875|GO:0048646|GO:0051219|GO:…	growth factor receptor bound protein 2	301.793	74.4478	8.24247	6.0378	443.596	252.103	216.883	294.591	56.0299	51.4412	148.371	41.9495	8.40456	7.93989	8.59845	8.02699	5.90535	6.0092	7.00264	5.23399
ASMM10P008882	0.023401	0.0955556	2.87216	up	protein_coding	NM_145483	CCDS28434.1	Zfp160	RefSeq	3809	chr17	+	21008940	21028856		chr17:21020839+21025460	ATGAGTGCAGAAAATATTAATGGTAATGAAGCTAAGTCCATCAGCAGTGGTTCTTCAATT	224585	Mm.296036	GO:0003674|GO:0005575|GO:0008150|GO:0046872	zinc finger protein 160	34.7974	12.3853	4.99057	3.46843	46.0086	37.2528	18.6475	37.2805	14.6768	5.37279	24.4914	5	5.10922	5.11254	4.76908	4.97142	4.00198	3.00081	4.5456	2.32533
ASMM10P013453	0.0131214	0.0709522	2.61223	up	protein_coding	NM_178920	CCDS27470.1	Mal2	RefSeq	2775	chr15	+	54571365	54602846		chr15:54598497+54598566	TGCAACACAACCATGACTGTGAAGCCACTACTCAACGACAACCAGTATAACATCAACGTG	105853	Mm.410994	GO:0003674|GO:0005575|GO:0005886|GO:0008150|GO:0016020|GO:0016021	mal, T cell differentiation protein 2	565.578	264.931	9.25524	7.86995	517.763	579.044	539.055	626.449	201.947	146.936	459.024	251.818	8.62025	9.14553	10.141	9.11414	7.7046	7.4694	8.56059	7.74521
ASMM10P012715	0.0083433	0.0561716	4.93521	up	protein_coding	NM_001252058		Ly6c1	RefSeq	707	chr15	-	75045472	75048663		chr15:75048553-75048663	TGAGCCCTGTGAGAGCCCAGGGATGTGATTGGGGTCTATTAACTGGCTCCAACTTCCAAG	17067	Mm.1583	GO:0005886|GO:0009897|GO:0016020|GO:0031225	lymphocyte antigen 6 complex, locus C1	152.233	27.5022	6.95108	4.64796	229.212	163.813	34.1817	181.727	38.7507	14.5811	42.5939	14.0831	7.47422	7.31825	5.68183	7.33	5.37369	4.28088	5.29897	3.6383
ASMM10P008229	0.00391527	0.0396438	5.13252	up	protein_coding	NM_027898	CCDS52189.1	Gramd1a	RefSeq	2681	chr7	-	31130126	31151050		chr7:31134468-31135596	CCCGGCTTCGTGTATCCTCAGAGATCCGCTACCGAAAGCAACCGTGGAGCCTCGTAAAGT	52857	Mm.27366	GO:0003674|GO:0005575|GO:0008150|GO:0016020|GO:0016021	GRAM domain containing 1A	193.213	44.2725	7.64271	5.28304	162.927	202.574	179.023	228.329	29.3927	40.6245	86.4597	20.613	6.99071	7.62427	8.29338	7.66247	4.98355	5.68022	6.26718	4.20122
ASMM10P008021	0.0177155	0.082703	2.53227	up	protein_coding	NM_026406	CCDS17647.1	Rnf115	RefSeq	2265	chr3	+	96727610	96791155		chr3:96758039+96775629	TTTTGCAGAGCTTTGGGACCATCTGGATCACACAATGTTTTTACAAGATTTTAGACCATT	67845	Mm.386792	GO:0004842|GO:0005515|GO:0005737|GO:0005829|GO:0008270|GO:0016874|GO:0046872|GO:0051865	ring finger protein 115	283.108	129.224	8.14508	6.80466	423.881	243.173	201.187	264.189	106.393	97.4116	248.601	64.4921	8.34856	7.8904	8.47303	7.86835	6.79329	6.88583	7.70676	5.83274
ASMM10P042205	0.0019194	0.0298792	2.19929	up	protein_coding	NM_199036	CCDS23553.1	Fbxw15	RefSeq	1520	chr9	-	109552601	109568262		chr9:109555574-109555739	AATGGTCTCCGTCTAAAGACATTTCAGTACTGCCCAGAAATGATCGTGAAACTCAGTGTG	382105	Mm.335468	GO:0003674|GO:0005737|GO:0005783|GO:0008150	F-box and WD-40 domain protein 15	24.814	10.3938	4.5554	3.41836	28.1769	22.6978	21.7046	26.6767	10.2844	5.48994	14.0467	11.7539	4.41084	4.35915	5.00102	4.45058	3.50504	3.03007	3.7814	3.35693
ASMM10P005510	0.0052641	0.0452052	4.50677	up	protein_coding	NM_001164639	CCDS50465.1	Slk	RefSeq	6954	chr19	+	47580018	47645246		chr19:47625489+47635468	CAAGAAGGAGGAACAAGAATTTGTTCAGAAGCAACAACAAGAGTTAGATGGTTCTCTGAA	20874	Mm.281011	GO:0000166|GO:0004672|GO:0004674|GO:0005524|GO:0005737|GO:0005886|GO:0006468|GO:0006915|GO:0016301|GO:0016310|GO:0016740|GO:0016772|GO:0042802|GO:0042803|GO:0046777	STE20-like kinase	97.2848	23.3421	6.58937	4.41728	114.503	74.628	120.389	79.6194	21.9281	11.6348	44.3417	15.464	6.45373	6.14635	7.65692	6.10049	4.56801	3.97237	5.35435	3.77439
ASMM10P040151	0.000732786	0.0206373	5.88018	up	protein_coding	NM_029116	CCDS52493.1	Kbtbd11	RefSeq	6996	chr8	+	15011024	15033332		chr8:15033265+15033332	AACCTTGTATGTTTGTCACCCATGCCAAGACAAAATAAACCATGCGGAAACTGCCAGTGC	74901	Mm.46675	GO:0003674|GO:0005575|GO:0008150	kelch repeat and BTB (POZ) domain containing 11	1284.86	187.286	10.0469	7.49101	2385.86	1181.43	299.173	1272.99	244.533	186.289	146.128	172.196	10.7109	10.1782	9.15374	10.1446	7.98264	7.81205	6.9804	7.18894
ASMM10P017244	0.0365957	0.122921	2.34926	up	protein_coding	NM_178589	CCDS28794.1	Tnfrsf21	RefSeq	3626	chr17	+	43016554	43089188		chr17:43085504+43085564	GCGACTCCACATCCAGTGGCTCTTCAGCACTGAGCAGAAACGGCTCCTTTATTACCAAAG	94185	Mm.200792	GO:0005737|GO:0006915|GO:0007165|GO:0016020|GO:0016021|GO:0030424|GO:0051402	tumor necrosis factor receptor superfamily, member 21	150.51	49.4192	6.84774	5.61553	314.751	118.719	35.7918	132.779	46.6562	35.39	68.8467	46.784	7.92198	6.84585	5.75364	6.86948	5.63082	5.48297	5.95952	5.38882
ASMM10P051813	0.00625448	0.0488669	2.61651	up	protein_coding	NM_001159514	CCDS49278.1	H2afy	RefSeq	1969	chr13	-	56073621	56135550	NM_001159515	chr13:56088265-56088342	TCGACAGTGATGCTGTCGTTCACCCGACAAACACTGACTTCTACACCGGTGGTGAAGTAG	26914	Mm.283802	GO:0000786|GO:0000793|GO:0001740|GO:0003677|GO:0003682|GO:0005634|GO:0005694|GO:0005813|GO:0006334|GO:0007549|GO:0016568|GO:0046982	H2A histone family, member Y	228.465	97.4599	7.84816	6.46052	296.085	217.926	156.819	243.032	102.59	63.011	168.12	56.1183	7.83954	7.73026	8.07354	7.74931	6.74177	6.28637	7.17351	5.64042
ASMM10P030335	0.000618383	0.0193061	2.00064	up	protein_coding	NM_008550	CCDS19243.1	Man2b2	RefSeq	3434	chr5	-	36806812	36830649		chr5:36807092-36807210	TCTTCATTAAATTCCAGCAGTGACATCAATGCATTGGCCCCAGGGACATGGAACTGGAAA	17160	Mm.761	GO:0003824|GO:0004553|GO:0004559|GO:0005576|GO:0005764|GO:0005975|GO:0006013|GO:0008152|GO:0008270|GO:0015923|GO:0016787|GO:0016798|GO:0030246|GO:0046872	mannosidase 2, alpha B2	1451.39	729.256	10.4103	9.40988	2271.65	1386.51	519.592	1627.8	682.653	603.802	943.359	687.21	10.6485	10.4145	10.0768	10.5016	9.41515	9.48588	9.58912	9.14939
ASMM10P024364	0.00962929	0.0602528	2.63066	up	protein_coding	ENSMUST00000016399	CCDS38359.1	Tubb1	Ensembl	1406	chr2	+	174450694	174457882		chr2:174457754+174457882	AAGCTGAGAGTGATATCCATGACCTGGTGTCTGAGTACCAACAATTCCAAGATGTCAGAG	545486	Mm.45285	GO:0000166|GO:0003924|GO:0005200|GO:0005525|GO:0005737|GO:0005856|GO:0005874|GO:0005886|GO:0006184|GO:0007017|GO:0015630|GO:0043234|GO:0051225|GO:0051258	tubulin, beta 1 class VI	153.814	60.6915	7.31309	5.91766	137.526	142.392	173.796	161.541	81.7939	46.6583	60.7914	53.5225	6.7305	7.11532	8.2486	7.15793	6.42723	5.87966	5.78429	5.57946
ASMM10P010412	0.0496645	0.145677	2.46662	up	protein_coding	NM_010185	CCDS15483.1	Fcer1g	RefSeq	683	chr1	-	171229571	171234349		chr1:171229585-171229927	CTCTCACTAAACAATGGAAAGGGATTATCCCCCAATAAAGCTGCCAGAGACCTGACTCAA	14127	Mm.22673	GO:0001798|GO:0001805|GO:0001812|GO:0002283|GO:0002431|GO:0002554|GO:0004888|GO:0005515|GO:0005886|GO:0005887|GO:0006911|GO:0007165|GO:0007166|GO:0007166|GO:0007229|GO:0009897|GO:0010543|GO:0016020|GO:0016021|GO:0016064|GO:0019767|GO:0019767|GO:0019863|GO:0019863|GO:0019863|GO:0019864|GO:0019886|GO:0030593|GO:0032733|GO:0032755|GO:0032755|GO:0032760|GO:0032760|GO:0032765|GO:0032765|GO:0032998|GO:…	Fc receptor, IgE, high affinity I, gamma polypeptide	37009.5	12081.5	14.6915	13.3889	87157	27082.4	4068.72	29729.9	14645.5	11149.3	10910.3	11620.9	15.821	14.8182	13.3309	14.7959	13.6786	13.562	13.0813	13.2339
ASMM10P001331	0.00567266	0.0467427	2.36768	up	protein_coding	NM_009406	CCDS39736.1	Tnni3	RefSeq	854	chr7	-	4518307	4522443		chr7:4519527-4520437	AACATCACTGAGATTGCAGATCTGACCCAGAAGATCTATGACCTCCGTGGCAAGTTTAAG	21954	Mm.27674	GO:0001570|GO:0001980|GO:0003779|GO:0005737|GO:0005861|GO:0006874|GO:0006874|GO:0006937|GO:0006940|GO:0006941|GO:0007507|GO:0019855|GO:0019901|GO:0019904|GO:0030016|GO:0030017|GO:0030017|GO:0030172|GO:0031014|GO:0032780|GO:0043292|GO:0046872|GO:0048306|GO:0055010|GO:0060047|GO:0060048	troponin I, cardiac 3	53.9116	20.3238	5.61074	4.36726	82.5582	50.327	27.643	55.1181	17.5103	24.3049	13.2545	26.2254	5.96695	5.56222	5.35396	5.55981	4.24506	4.96679	3.70154	4.55566
ASMM10P007338	0.0011013	0.0238584	5.78544	up	protein_coding	NM_013693	CCDS28691.1	Tnf	RefSeq	1619	chr17	-	35199390	35201996		chr17:35200540-35200857	AATTCGAGTGACAAGCCTGTAGCCCACGTCGTAGCAAACCACCAAGTGGAGGAGCAGCTG	21926	Mm.1293	GO:0000060|GO:0000122|GO:0000122|GO:0000165|GO:0000185|GO:0000187|GO:0001775|GO:0001819|GO:0001891|GO:0001932|GO:0001934|GO:0002020|GO:0002020|GO:0002037|GO:0002439|GO:0002740|GO:0002876|GO:0002925|GO:0005125|GO:0005125|GO:0005164|GO:0005164|GO:0005164|GO:0005164|GO:0005515|GO:0005576|GO:0005615|GO:0005615|GO:0005622|GO:0005622|GO:0005886|GO:0005887|GO:0005887|GO:0006006|GO:0006915|GO:0006919|GO:…	tumor necrosis factor	63.1554	10.2734	5.92442	3.392	39.6366	66.7537	67.6115	78.6196	11.8609	5.28363	13.8373	10.1119	4.89226	5.978	6.747	6.08043	3.70682	2.97885	3.76137	3.12095
ASMM10P032643	0.0108949	0.0639397	2.62991	up	protein_coding	NM_010757	CCDS19814.1	Mafk	RefSeq	2825	chr5	+	139791535	139802652		chr5:139802592+139802652	TGTACATGTTGCCGTGACTGCTTTTGTATCTTTGCAATAAAGAATTTCCTGTTTGGGATG	17135	Mm.157313	GO:0003677|GO:0003700|GO:0005515|GO:0005634|GO:0006351|GO:0006355|GO:0007399|GO:0043565	v-maf musculoaponeurotic fibrosarcoma oncogene family, protein K (avian)	5746.06	2612.99	12.619	11.224	4754.42	6456.31	4592.47	7181.07	3080.57	2226.73	2605.66	2539	11.708	12.6302	13.4958	12.6421	11.5185	11.3072	10.9991	11.0712
ASMM10P008897	0.0389648	0.127324	2.13607	up	protein_coding	NM_145574		Ccdc136	RefSeq	3507	chr6	+	29398925	29426995		chr6:29419388+29426624	GAATGAAAAGAACATGTTTGGGATGTGGAAGCCTATGGTTTTCTTGGCTATTGCAGCAGT	232664	Mm.251303	GO:0003674|GO:0005739|GO:0008150|GO:0016020|GO:0016021	coiled-coil domain containing 136	53.0532	23.9306	5.69659	4.60164	42.3399	53.0808	55.534	61.258	26.3319	28.8169	14.4241	26.1496	4.9907	5.64353	6.4383	5.71385	4.83335	5.20104	3.82053	4.55163
ASMM10P040577	1.75989e-05	0.00771659	2.22518	up	protein_coding	NM_010589	CCDS22403.1	Jak3	RefSeq	3950	chr8	+	71676382	71690577	NM_013564	chr8:71690431+71690577	ATCCAGTTTGCCTTGGAGGATCCCTAGTTTATTCATAGATCGCAGTAAGCAAGGACCACA	16453	Mm.249645	GO:0000166|GO:0002731|GO:0004672|GO:0004713|GO:0004713|GO:0004715|GO:0005515|GO:0005524|GO:0005622|GO:0005737|GO:0005856|GO:0006468|GO:0007167|GO:0007204|GO:0007243|GO:0016020|GO:0016301|GO:0016310|GO:0016740|GO:0016772|GO:0018108|GO:0019221|GO:0019221|GO:0019903|GO:0030183|GO:0032693|GO:0032695|GO:0035771|GO:0042102|GO:0042104|GO:0042506|GO:0043029|GO:0045087|GO:0045221|GO:0045626|GO:0045944|GO:…	Janus kinase 3	2097.59	974.699	10.9768	9.82292	2930.16	2224	783.706	2452.49	931.894	767.306	1231.54	968.052	10.9903	11.0785	10.7678	11.0707	9.84414	9.81337	9.96193	9.67225
ASMM10P006258	0.0111727	0.0647356	2.26403	up	protein_coding	NM_001253758	CCDS57239.1	Anp32e	RefSeq	2904	chr3	+	95929256	95947387		chr3:95929632+95937119	AACATGGAGTTGAAGAACAGAGCCCCGGAGGAGATCACCTACCTGGACGGATTCGACCAG	66471	Mm.218657	GO:0005634|GO:0005634|GO:0005737|GO:0016023|GO:0019212|GO:0043086	acidic (leucine-rich) nuclear phosphoprotein 32 family, member E	77.0213	32.4234	6.19	5.01111	122.843	57.9173	68.2006	59.1247	33.4756	20.7	46.5443	28.9736	6.56399	5.7721	6.76146	5.66245	5.16709	4.7532	5.42347	4.70068
ASMM10P029071	0.000558847	0.0188856	4.48701	up	protein_coding	NM_001243155	CCDS57283.1	Gm13290	RefSeq	968	chr4	+	88773833	88774801	NM_001085531, NM_001085532, NM_001085533, NM_001098841, NM_001161608, NM_001243166, NM_001243167	chr4:88774741+88774801	GAAAGAAAACCTGTGCTCTTGCATTTGAGGTGGCTTCTGAATAAATTGATGATCTCGGTT	545646	Mm.380019	GO:0003674|GO:0005575|GO:0008150	predicted gene 13290	148.314	33.2024	7.25727	5.09152	131.511	150.385	158.337	153.023	34.4039	30.2815	27.6043	40.52	6.66685	7.19476	8.08776	7.07973	5.20753	5.26827	4.70881	5.18147
ASMM10P019656	0.000956633	0.0224874	3.88839	up	protein_coding	NM_010821	CCDS37926.1	Mpeg1	RefSeq	4348	chr19	+	12460778	12465285		chr19:12465155+12465285	CAGAAGACTCCCAGATCTTTAATGCAGAAACTTCCTGTTGAATTTTTTAATATTTGTCCC	17476	Mm.3999	GO:0016020|GO:0016021	macrophage expressed gene 1	66289.1	18443.6	15.9139	13.9547	110607	66958.9	13895.7	73694.6	21981.3	11277	18594.9	21921.3	16.1994	16.2163	15.0405	16.1994	14.2159	13.5765	13.8716	14.1548
ASMM10P004943	0.0280525	0.105933	2.0537	up	protein_coding	NM_001130008	CCDS49764.1	Gspt1	RefSeq	6853	chr16	-	11216240	11254325	NM_146066	chr16:11240811-11253642	GAGCAGGCAGCGGCGCGGGAGGCCCTTCGGAACCTGTAGAGTCCTCTCAAGACCAGTCGT	14852	Mm.325827	GO:0000166|GO:0000184|GO:0003747|GO:0003924|GO:0005525|GO:0006479	G1 to S phase transition 1	190.375	103.754	7.56081	6.52258	290.956	144.504	155.556	170.483	65.739	55.3584	187.603	106.317	7.8138	7.13664	8.05999	7.2328	6.12837	6.11591	7.32122	6.52483
ASMM10P008268	0.0170792	0.081247	2.22822	up	protein_coding	NM_028081	CCDS17727.1	Lrif1	RefSeq	1890	chr3	+	106721681	106736576		chr3:106722111+106734357	GCTCGCGCTGACGCAGTATGAGATGGCATCAATAGTAAAAAAGGAAATTCAAGAAAAAGG	321000	Mm.259638	GO:0003674|GO:0005634|GO:0006351|GO:0006355|GO:0008150|GO:0042974	ligand dependent nuclear receptor interacting factor 1	127.605	58.0995	6.91572	5.75983	170.845	141.003	61.5195	137.053	47.9781	52.2093	99.3082	32.9026	7.05438	7.09846	6.59468	6.91535	5.67282	6.02843	6.45942	4.87863
ASMM10P006816	0.00845168	0.0565284	2.54662	up	protein_coding	NM_009066	CCDS50070.1	Ring1	RefSeq	2048	chr17	-	34020791	34024680		chr17:34021907-34022295	GCCAGACTCGGTACGTGAAGACTACTGGGAATGCCACAGTGGATCATCTCTCCAAGTACC	19763	Mm.20343	GO:0000151|GO:0001739|GO:0003682|GO:0004842|GO:0005515|GO:0005634|GO:0005737|GO:0006351|GO:0006355|GO:0008270|GO:0009952|GO:0009952|GO:0016568|GO:0016574|GO:0016574|GO:0016604|GO:0016874|GO:0031519|GO:0031519|GO:0035102|GO:0035518|GO:0045892|GO:0045892|GO:0046872|GO:0048593	ring finger protein 1	202.87	83.8249	7.61649	6.26791	162.39	259.275	114.223	275.593	69.9843	53.4888	149.826	62.0004	6.98617	7.98003	7.56973	7.93004	6.2141	6.06399	7.01486	5.77869
ASMM10P026156	2.3431e-06	0.00397924	6.86425	up	protein_coding	NM_016740	CCDS38525.1	S100a11	RefSeq	504	chr3	+	93520495	93526288		chr3:93526100+93526288	TAGCGTGCCATGATTCTTTCATCCAAACTTCCCAGAAGCGAATCTAATCCTCTTAGTTCC	20195	Mm.280038	GO:0001726|GO:0005509|GO:0005634|GO:0005737|GO:0005737|GO:0007283|GO:0042803|GO:0044548|GO:0046872|GO:0048306	S100 calcium binding protein A11 (calgizzarin)	13814.7	2198.52	13.7515	10.9724	21455	13534.5	5301.66	14967.7	2159.97	2148.35	2712.4	1773.36	13.8906	13.7226	13.6776	13.7151	11.0293	11.2598	11.0605	10.5399
ASMM10P000204	0.0342364	0.118889	2.71441	up	protein_coding	NM_019830	CCDS21222.1	Prmt1	RefSeq	1379	chr7	-	44976754	44986420		chr7:44983538-44984079	TCTTGAAGAAGTTTCCTGTGGCCAAGCAGAAAGTAGTGAGAAGCCCAACGCTGAGGACAT	15469	Mm.27545	GO:0001701|GO:0005515|GO:0005634|GO:0005737|GO:0005829|GO:0006479|GO:0006479|GO:0008168|GO:0008170|GO:0008276|GO:0008276|GO:0008469|GO:0016274|GO:0016274|GO:0016275|GO:0016571|GO:0016740|GO:0018216|GO:0019919|GO:0030519|GO:0031175|GO:0032259|GO:0035241|GO:0035242|GO:0035247|GO:0042054|GO:0042802|GO:0043234|GO:0043985|GO:0044020|GO:0045653	protein arginine N-methyltransferase 1	143.396	41.0274	6.74159	5.30095	357.988	74.6659	64.6237	76.3054	40.3602	24.3608	65.6388	33.7499	8.10736	6.14724	6.6759	6.03585	5.427	4.96918	5.89183	4.91577
ASMM10P029777	0.00515444	0.0447905	2.36004	up	protein_coding	NM_001037761	CCDS18842.1	Capzb	RefSeq	1789	chr4	+	139192898	139291820	ENSMUST00000150077	chr4:139288863+139288945	TCTTGATGCTATCCCCGACAACCACAAGTTTAAGCAGTTGCAGAGGGAACTTTCTCAAGT	12345	Mm.2945	GO:0001669|GO:0003779|GO:0005515|GO:0005515|GO:0005737|GO:0005856|GO:0007010|GO:0008290|GO:0008290|GO:0014704|GO:0014704|GO:0016020|GO:0022604|GO:0030018|GO:0030018|GO:0030027|GO:0030030|GO:0030032|GO:0030036|GO:0030863|GO:0031115|GO:0031175|GO:0048487|GO:0048747|GO:0051015|GO:0051016|GO:0051693|GO:0071203|GO:0090036	capping protein (actin filament) muscle Z-line, beta	36.8849	14.985	5.15034	3.91154	42.4433	31.6396	36.7346	36.7223	15.1345	7.09196	17.3945	20.3188	4.99381	4.86318	5.79573	4.94866	4.04371	3.3462	4.07321	4.18303
ASMM10P007441	0.0020671	0.0306937	2.16231	up	protein_coding	NM_016878	CCDS15070.1	Dnpep	RefSeq	1754	chr1	-	75308564	75317017		chr1:75316783-75316890	AATCCACATCTGTCGCCAGTGAAGTCCTCGGAAGCAGAGATGGCTATGAACGGCAGGGCT	13437	Mm.24680	GO:0004177|GO:0005737|GO:0006508|GO:0008233|GO:0008237|GO:0008270|GO:0016787|GO:0046872	aspartyl aminopeptidase	111.9	52.3217	6.76492	5.65234	131.149	115.604	65.3129	135.533	38.7072	38.5493	85.6849	46.3454	6.66312	6.80264	6.69358	6.90034	5.37253	5.60673	6.2546	5.37551
ASMM10P006501	0.0337821	0.118066	3.79768	up	protein_coding	NM_001276412		Fn1	RefSeq	7792	chr1	-	71585472	71653234	NM_001276413	chr1:71597338-71598373	AAGAAGACAGGACAGGAAGCTCTCTCTCAGACAACCATCTCTTGGACGCCGTTCCAGGAG	14268	Mm.193099	GO:0001525|GO:0001775|GO:0002020|GO:0005515|GO:0005576|GO:0005577|GO:0005578|GO:0005578|GO:0005604|GO:0005604|GO:0005615|GO:0005793|GO:0006953|GO:0007044|GO:0007155|GO:0007160|GO:0007160|GO:0007161|GO:0008201|GO:0008347|GO:0008360|GO:0010952|GO:0016324|GO:0016504|GO:0018149|GO:0030198|GO:0030335|GO:0031012|GO:0031012|GO:0031012|GO:0034446|GO:0042060|GO:0043066|GO:0045340|GO:0050921|GO:0071288|GO:…	fibronectin 1	4167.39	1602.72	12.1432	10.2181	3776.11	3571.95	5222.81	4098.67	1127.98	946.452	3648.51	687.927	11.3553	11.756	13.6559	11.8057	10.1216	10.1165	11.4825	9.15184
ASMM10P015678	0.00583898	0.0475232	13.6068	up	protein_coding	NM_013749	CCDS28456.1	Tnfrsf12a	RefSeq	980	chr17	-	23675444	23677449		chr17:23676532-23676623	ACAAGTGCATGGACTGCGCTTCTTGTCCAGCGCGACCACACAGCGACTTCTGCCTGGGAT	27279	Mm.28518	GO:0001525|GO:0001726|GO:0005515|GO:0005886|GO:0006915|GO:0006931|GO:0007155|GO:0007275|GO:0008219|GO:0009986|GO:0016020|GO:0016021|GO:0030154|GO:0045773|GO:2001238	tumor necrosis factor receptor superfamily, member 12a	727.813	48.0011	9.36681	5.60055	179.243	686.694	1254.21	791.106	57.2816	35.5819	53.3131	45.8277	7.12347	9.39476	11.497	9.45198	5.93732	5.49312	5.60984	5.36192
ASMM10P004720	0.000578453	0.0191627	2.08911	up	protein_coding	NM_001102424		Stx16	RefSeq	3717	chr2	+	174077050	174099771		chr2:174077105+174084645	TTGTTGCGGAATAATTCCATCCAAACCCGGCAGCTGTTAGCCGAGCAAGAGCTGGACGAG	228960	Mm.277977	GO:0005484|GO:0005515|GO:0005730|GO:0005794|GO:0006810|GO:0006886|GO:0015031|GO:0016020|GO:0016021|GO:0016192|GO:0031201|GO:0042147|GO:0043231	syntaxin 16	573.274	272.373	9.10584	8.04295	876.484	524.936	271.308	620.369	272.441	278.826	284.679	253.546	9.33343	9.00361	8.98403	9.10229	8.12844	8.39168	7.89756	7.75413
ASMM10P024428	0.048779	0.144023	2.47109	up	protein_coding	NM_183161	CCDS38378.1	Slc17a9	RefSeq	2197	chr2	+	180725338	180742278		chr2:180737619+180737679	TGCTGGCAATTCCTGCTAGTCTATTCAGTGGGTTCATCTCCGACCGCCTTATCAGTCAGG	228993	Mm.87189	GO:0005215|GO:0006810|GO:0006887|GO:0016020|GO:0016021|GO:0055085	solute carrier family 17, member 9	231.841	102.724	7.82365	6.5185	118.318	285.832	210.092	313.121	63.1423	64.3478	189.691	93.7151	6.50748	8.12415	8.54396	8.11903	6.06973	6.31401	7.33426	6.35601
ASMM10P000750	0.000984508	0.0228171	2.55863	up	protein_coding	NM_010653	CCDS51925.1	Klrc2	RefSeq	717	chr6	-	129656370	129660556		chr6:129658768-129659304	CTCTCCAAAGCACAGCCTTGTCCTCATTGTCCAAAGGAGTGGATATCATATTCTCACAAT	16642	Mm.347927	GO:0009897	killer cell lectin-like receptor subfamily C, member 2	157.449	59.2689	7.22821	5.87284	266.712	126.492	100.877	135.716	62.6852	40.1878	77.8782	56.3244	7.69102	6.94053	7.37918	6.90211	6.05876	5.66513	6.12155	5.64591
ASMM10P002436	0.0315005	0.113478	2.36925	up	protein_coding	NM_011492	CCDS35974.1	Stk11	RefSeq	1643	chr10	+	80116535	80130470	ENSMUST00000144883	chr10:80116877+80124801	GAAAAAGCTGCGCAGGATCCCCAATGGAGAGGCCAACGTCAAGAAGGAGATCCAGCTGCT	20869	Mm.44231	GO:0000166|GO:0000287|GO:0001558|GO:0001894|GO:0001944|GO:0002039|GO:0004672|GO:0004674|GO:0004674|GO:0004674|GO:0005515|GO:0005524|GO:0005634|GO:0005634|GO:0005737|GO:0005737|GO:0005737|GO:0005739|GO:0005829|GO:0006468|GO:0006914|GO:0006915|GO:0006974|GO:0007049|GO:0007050|GO:0007286|GO:0007409|GO:0007409|GO:0008285|GO:0010212|GO:0016020|GO:0016301|GO:0016310|GO:0016740|GO:0016772|GO:0030010|GO:…	serine/threonine kinase 11	365.539	191.437	8.59475	7.35031	430.848	335.177	326.665	369.465	160.03	132.798	374.593	98.3287	8.36841	8.3601	9.29488	8.35559	7.37541	7.32585	8.27986	6.42013
ASMM10P027126	0.000593684	0.0192186	2.98905	up	protein_coding	NM_026079	CCDS38765.1	Ikbkap	RefSeq	6160	chr4	-	56749679	56802331		chr4:56773029-56773101	ATGTGAAGAAAACCACCCCGGAGCTGGAAATTGTGCTGCAGAAGGTACAGGAACTTCAAG	230233	Mm.282743	GO:0003677|GO:0004672|GO:0005524|GO:0005634|GO:0005730|GO:0005737|GO:0006351|GO:0006355|GO:0006357|GO:0006368|GO:0007252|GO:0008023|GO:0008607|GO:0016591|GO:0030335|GO:0033588	inhibitor of kappa light polypeptide enhancer in B cells, kinase complex-associated protein	117.231	40.1518	6.8944	5.31471	112.981	120.198	103.853	131.895	37.2239	24.5926	53.2272	45.5633	6.43157	6.86385	7.42298	6.85919	5.31714	4.98309	5.60729	5.35131
ASMM10P053188	0.00130768	0.0257355	3.41698	up	protein_coding	NM_011671	CCDS21498.1	Ucp2	RefSeq	4133	chr7	+	100493344	100502173		chr7:100499278+100499338	ATGTTTGTCACCTATGAGCAGCTCAAAAGAGCCCTAATGGCTGCCTACCAATCTCGGGAG	22228	Mm.171378	GO:0000303|GO:0005739|GO:0005739|GO:0005739|GO:0005743|GO:0006810|GO:0006839|GO:0010942|GO:0016020|GO:0016021|GO:0031966|GO:0043066|GO:0061179	uncoupling protein 2 (mitochondrial, proton carrier)	4643.1	1274.42	11.9562	10.1834	8577.24	4266.55	1064.5	4664.12	1388.01	1062.6	1657.08	989.976	12.5523	12.015	11.2511	12.0062	10.3943	10.2799	10.3599	9.69964
ASMM10P023576	0.00313502	0.0364823	10.9871	up	protein_coding	NM_029617	CCDS38203.1	Casc5	RefSeq	6525	chr2	+	119047118	119104121		chr2:119104061+119104121	TCTACTTAAGGACTGAAAGTTTTCCCGTAAGACCCACAGATCACAGCTATAACAACAAAG	76464	Mm.202518	GO:0000775|GO:0000776|GO:0001669|GO:0003674|GO:0005634|GO:0005694|GO:0007049|GO:0007059|GO:0007067|GO:0008608|GO:0010923|GO:0034501|GO:0051301|GO:0071173	cancer susceptibility candidate 5	752.827	45.2667	8.76529	5.30755	2171.61	340.438	125.503	373.757	24.6636	18.5522	69.6544	68.1965	10.5868	8.38332	7.71763	8.3734	4.7429	4.60246	5.97649	5.90834
ASMM10P002798	0.0224605	0.0935583	2.94945	up	protein_coding	NM_001013378	CCDS39406.1	Uspl1	RefSeq	3272	chr5	+	149184559	149215434	ENSMUST00000150921, NM_001115151	chr5:149213527+149214022	CCTGTATCAGGAATTGAAGTCCCTGGCAACTGAGAAGGACTCTCAGACACAGTTGCTGCC	231915	Mm.29402	GO:0004221|GO:0005634|GO:0006508|GO:0006511|GO:0008233|GO:0008234|GO:0008283|GO:0015030|GO:0016787|GO:0016926|GO:0030576|GO:0032183|GO:0070140	ubiquitin specific peptidase like 1	116.421	38.3294	6.83146	5.27102	101.635	79.869	181.748	102.433	43.1472	25.591	45.878	38.7015	6.27287	6.25255	8.31758	6.48286	5.52597	5.0385	5.40273	5.11687
ASMM10P016755	0.0122305	0.0681152	2.82048	up	protein_coding	NM_016891	CCDS28432.1	Ppp2r1a	RefSeq	2256	chr17	+	20945453	20965905		chr17:20962656+20962716	CAATGTCCGCTTCAATGTGGCCAAGTCACTCCAGAAGATAGGACCCATTCTTGATAACAG	51792	Mm.294138	GO:0000159|GO:0000159|GO:0000775|GO:0003823|GO:0004722|GO:0005515|GO:0005694|GO:0005737|GO:0005829|GO:0007059|GO:0046982|GO:0070262|GO:2001241	protein phosphatase 2, regulatory subunit A, alpha	1322.95	588.6	10.4233	8.9274	1757.25	1282.03	772.136	1480.38	490.588	426.87	1157.62	279.328	10.2746	10.3052	10.7449	10.3687	8.94634	9.00404	9.87726	7.88196
ASMM10P008999	0.00104864	0.0234819	2.36681	up	protein_coding	NM_148917	CCDS18615.1	Pabpc4	RefSeq	2500	chr4	+	123283284	123298821		chr4:123295262+123295929	AGCTCTTCGACATCTGGCTCCAACTGGCGTCCCTACAGCCGTGCCAAACCTTGCACCTCG	230721	Mm.277091	GO:0003723|GO:0005634|GO:0005737|GO:0008143|GO:0008150|GO:0008266|GO:0010494|GO:0017130|GO:0030529	poly(A) binding protein, cytoplasmic 4	586.12	276.123	9.24353	8.00059	797.344	533.655	408.67	604.812	201.996	214.735	410.971	276.791	9.20586	9.02809	9.67309	9.06708	7.70484	8.02289	8.40456	7.87007
ASMM10P034094	0.00417259	0.0406199	4.46341	up	protein_coding	NM_001080129	CCDS36035.1	Tmpo	RefSeq	3533	chr10	-	91147570	91171582	uc007gtp.1	chr10:91153291-91153397	CCTCTGCAGGCATTAACTAGGGAGTCCACGAGAGGGTCGAGAAGAACTCCAAGGAAAAGG	21917	Mm.159684	GO:0000785|GO:0003677|GO:0005515|GO:0005634|GO:0005635|GO:0005637|GO:0005694|GO:0006355|GO:0016020|GO:0016021	thymopoietin	159.177	39.254	7.24901	5.09087	266.116	111.36	111.141	148.09	46.1503	14.8018	72.1034	23.9606	7.68657	6.7494	7.52905	7.03104	5.61647	4.30199	6.02219	4.42281
ASMM10P015277	0.013858	0.072772	2.32766	up	protein_coding	NM_011173	CCDS28263.1	Pros1	RefSeq	3270	chr16	+	62854333	62929340		chr16:62919592+62919681	AGGAAAACAAAATAAACACTGCTTCCTCAATGTGGAGAAGGGCTCCTACTACCCTGGTTC	19128	Mm.127156	GO:0005509|GO:0005576|GO:0005615|GO:0007596|GO:0007599|GO:0032403|GO:0042730|GO:0043234|GO:0050766|GO:0050819	protein S (alpha)	788.334	368.469	9.52889	8.31001	1418.17	654.075	369.97	711.123	267.1	260.656	707.38	238.74	9.98326	9.32371	9.50294	9.30563	8.10229	8.29196	9.17837	7.66742
ASMM10P000870	0.0043452	0.0415775	2.57101	up	protein_coding	NM_001005331	CCDS28054.1	Eif4g1	RefSeq	5460	chr16	+	20672748	20692883	ENSMUST00000143939, NM_145941	chr16:20684186+20684407	CCGCCTATCAACCGTGGCCTTCCACTTGTAGATGATGGTGGCTGGAATACAGTCCCCATT	208643	Mm.260256	GO:0003723|GO:0003743|GO:0005515|GO:0005737|GO:0006412|GO:0006413|GO:0006417|GO:0006446|GO:0008190|GO:0016281	eukaryotic translation initiation factor 4, gamma 1	214.858	94.902	7.78753	6.4252	257.982	205.124	171.122	225.206	73.1898	56.365	174.44	75.6136	7.64402	7.64133	8.22171	7.64308	6.27479	6.14027	7.22447	6.06126
ASMM10P008811	0.0463421	0.139869	3.01624	up	protein_coding	NM_144553	CCDS26987.1	Dlgap5	RefSeq	2966	chr14	-	47387778	47418407	uc011zjn.1	chr14:47389425-47390442	AGAAGAAGCTGAGGCGTCGCAGTCAGTACTGTTACATAAAAGTCTCACTTCTGAATGCCA	218977	Mm.240543	GO:0000087|GO:0004721|GO:0005634|GO:0005737|GO:0005856|GO:0007049|GO:0007267|GO:0031616	discs, large (Drosophila) homolog-associated protein 5	135.679	27.3056	6.36597	4.77322	384.57	54.4462	33.7489	69.9494	18.8592	20.8576	34.9775	34.5278	8.21316	5.68194	5.6639	5.90487	4.35222	4.76293	5.02998	4.94773
ASMM10P053307	0.00181822	0.0293833	3.02991	up	protein_coding	NM_028000	CCDS40306.1	Ppapdc1b	RefSeq	1486	chr8	+	25720047	25724887		chr8:25720311+25720371	GGAGCTGTGGCTCTACAGGAACCCGTACGTGGAGGCGGAATACTTCCCCACCGGCCGCAT	71910	Mm.385055	GO:0003824|GO:0005575|GO:0008195|GO:0016020|GO:0016021|GO:0016787|GO:0046839	phosphatidic acid phosphatase type 2 domain containing 1B	272.293	97.1923	8.12138	6.5221	231.417	292.922	209.812	355.02	82.9943	72.1959	155.747	77.8315	7.48944	8.15849	8.54199	8.2956	6.4483	6.47465	7.06587	6.09958
ASMM10P024427	0.0265793	0.102685	3.75424	up	protein_coding	NM_007649	CCDS15501.1	Cd48	RefSeq	1142	chr1	+	171682054	171705257		chr1:171699590+171699650	TCAGCAATCCTGTAAGCAGCAAGAACGACACAGTGTACTTCACTCTACCTTGTGATCTAG	12506	Mm.1738	GO:0003823|GO:0004872|GO:0005515|GO:0005886|GO:0007165|GO:0009897|GO:0016020|GO:0016021|GO:0031225|GO:0042110|GO:0043234|GO:0045121|GO:0045576|GO:0046658	CD48 antigen	2840.43	479.006	10.7116	8.80305	7850.13	1528	339.333	1644.24	577.42	334.969	589.968	413.667	12.4179	10.5572	9.35523	10.516	9.18399	8.65905	8.92328	8.44587
ASMM10P002204	0.000815369	0.021574	2.07371	up	protein_coding	NM_001085449	CCDS50621.1	Ctnnd1	RefSeq	5047	chr2	-	84600780	84650740		chr2:84602851-84603648	ACCCTTGATGAAGATTTAGCGCCACTCTACCTGCTCCATATGGGCTTATAATATATTACT	12388	Mm.35738	GO:0001738|GO:0005102|GO:0005515|GO:0005634|GO:0005737|GO:0005829|GO:0005886|GO:0005886|GO:0005911|GO:0005913|GO:0005915|GO:0006351|GO:0006355|GO:0007155|GO:0007435|GO:0016020|GO:0016055|GO:0016337|GO:0019901|GO:0019903|GO:0019904|GO:0030027|GO:0030027|GO:0030216|GO:0030426|GO:0030496|GO:0043197|GO:0045202|GO:0045296|GO:0050839|GO:0060690|GO:0090090	catenin (cadherin associated protein), delta 1	473.175	250.394	8.93288	7.88067	627.298	428.649	334.507	502.245	230.362	174.147	343.552	253.516	8.88342	8.71701	9.33088	8.80021	7.90162	7.71125	8.15618	7.75361
ASMM10P005107	0.00905923	0.0584658	2.30253	up	protein_coding	NM_001159405	CCDS48812.1	Llgl1	RefSeq	4338	chr11	+	60699689	60714188		chr11:60713046+60713128	ATTTTCTGGGCTCTCCTGAGGACTCTGAGAAGAACCTGCGGAACCTGGAGGCAGATGATG	16897	Mm.285453	GO:0000137|GO:0005097|GO:0005737|GO:0005737|GO:0005768|GO:0005794|GO:0005856|GO:0006461|GO:0006887|GO:0006893|GO:0007409|GO:0007420|GO:0016020|GO:0017137|GO:0019901|GO:0030424|GO:0030864|GO:0030866|GO:0031901|GO:0032588|GO:0032851|GO:0035090|GO:0035748|GO:0042995	lethal giant larvae homolog 1 (Drosophila)	111.872	49.4474	6.82425	5.62103	118.842	91.4032	126.553	110.688	44.1582	35.251	65.8269	52.5536	6.51387	6.45508	7.72971	6.59836	5.55596	5.47598	5.89602	5.55617
ASMM10P007661	0.0359854	0.121885	2.05471	up	protein_coding	NM_021402	CCDS19050.1	Ube2j2	RefSeq	3502	chr4	+	155943830	155959604		chr4:155944155+155946254	CGGACCCGAGGTGCTGGGCAAGTTGAGCTCTCTGGCCCACATGGCTTCTGAAGCTAAGAA	140499	Mm.371673	GO:0000166|GO:0004842|GO:0005524|GO:0005783|GO:0006986|GO:0016020|GO:0016021|GO:0016874|GO:0016881	ubiquitin-conjugating enzyme E2J 2	170.112	92.0366	7.46585	6.42692	164.483	155.337	191.18	169.449	80.863	61.2784	153.492	72.5127	7.00153	7.24151	8.3957	7.22466	6.41085	6.2505	7.04733	5.99899
ASMM10P025456	0.00324817	0.0371024	2.6361	up	protein_coding	NM_175224	CCDS17869.1	Metap1	RefSeq	2549	chr3	-	138458959	138489382		chr3:138466260-138466367	TGGATTCTCAGTTGTTCGAAGCTATTGTGGGCATGGGATCCACAAACTTTTCCATACAGC	75624	Mm.26833	GO:0004177|GO:0005575|GO:0005737|GO:0006508|GO:0008233|GO:0008235|GO:0009987|GO:0016787|GO:0046872	methionyl aminopeptidase 1	266.392	110.34	8.077	6.6786	385.01	213.36	219.339	247.858	92.0294	71.5817	182.159	95.5907	8.21453	7.69958	8.61702	7.77689	6.591	6.46073	7.28254	6.38013
ASMM10P015957	0.0386501	0.12668	2.00839	up	protein_coding	NM_007561	CCDS35588.1	Bmpr2	RefSeq	11094	chr1	+	59764278	59878081		chr1:59868481+59868615	AGAACAAGATATCCTTACACAAGGTGTTACAAGCACAGCTGCAGATCCTGGGCCATCAAA	12168	Mm.7106	GO:0000166|GO:0001707|GO:0001934|GO:0001938|GO:0001946|GO:0001974|GO:0003085|GO:0004672|GO:0004674|GO:0004675|GO:0005024|GO:0005515|GO:0005524|GO:0005737|GO:0005886|GO:0005887|GO:0005901|GO:0005901|GO:0006366|GO:0006468|GO:0007178|GO:0009925|GO:0009952|GO:0009952|GO:0009986|GO:0010595|GO:0010634|GO:0010862|GO:0014916|GO:0014916|GO:0016020|GO:0016021|GO:0016301|GO:0016310|GO:0016324|GO:0016740|GO:…	bone morphogenetic protein receptor, type II (serine/threonine kinase)	93.4864	46.0017	6.54441	5.53837	69.3246	93.7775	111.392	99.4514	37.8759	38.53	56.1372	51.4637	5.713	6.48905	7.53269	6.4429	5.34074	5.60583	5.68106	5.52583
ASMM10P004345	0.0121148	0.0678081	2.86974	up	protein_coding	NM_001038642	CCDS40572.1	Ets1	RefSeq	4799	chr9	+	32696041	32757820		chr9:32734193+32752798	GCCAGTCGTGGAAGTGGGCCGATCCAGCTGTGGCAGTTTCTTCTGGAATTACTCACTGAT	23871	Mm.292415	GO:0003677|GO:0003700|GO:0003700|GO:0005515|GO:0005634|GO:0005634|GO:0005667|GO:0006351|GO:0006355|GO:0006357|GO:0006366|GO:0008284|GO:0010595|GO:0010715|GO:0030262|GO:0030335|GO:0030578|GO:0035035|GO:0043565|GO:0043565|GO:0045648|GO:0045765|GO:0045766|GO:0045786|GO:0045893|GO:0045944|GO:0045944|GO:0045944|GO:0046677|GO:0048870|GO:0051272|GO:0097194	E26 avian leukemia oncogene 1, 5' domain	84.6509	28.7692	6.3681	4.84718	94.3841	65.5253	113.17	65.5244	29.9106	16.1045	31.4026	37.659	6.15799	5.94928	7.55594	5.80919	5.0091	4.41842	4.88656	5.07465
ASMM10P000331	0.0279383	0.105654	2.62717	up	protein_coding	NM_001205332		Map4	RefSeq	5556	chr9	+	109931773	110083954		chr9:110068990+110072612	AGGAGGCCGGGTCCAGATAGTATCCAAAAAAGTGAGCTACAGCCATATTCAATCCAAGTG	17758	Mm.217318	GO:0005737|GO:0005856|GO:0005874|GO:0005886|GO:0007052|GO:0007052|GO:0008017|GO:0015630|GO:0015631|GO:0051012|GO:0051012|GO:0051294|GO:0051294|GO:0051301|GO:0072686	microtubule-associated protein 4	29.268	11.7102	4.8059	3.41239	30.4119	26.4948	32.1184	28.047	5	7.66655	20.9497	13.2244	4.51649	4.59029	5.5892	4.52762	2.3474	3.43854	4.32381	3.53981
ASMM10P042402	0.00112343	0.024084	10.6395	up	protein_coding	NM_008611	CCDS22808.1	Mmp8	RefSeq	2453	chr9	+	7558428	7568486		chr9:7567228+7567293	CAAAAGCATACCAAGCATGTTCCCAGGAGTAAACTGTAGAGTCGATGCAGTTTTCCTGCA	17394	Mm.16415	GO:0004222|GO:0004252|GO:0005509|GO:0005576|GO:0005578|GO:0005615|GO:0006508|GO:0008233|GO:0008237|GO:0008270|GO:0016787|GO:0030574|GO:0031012|GO:0046872	matrix metallopeptidase 8	336.362	19.9482	7.79757	4.38621	939.318	132.673	134.19	139.267	19.2184	19.2564	18.9225	22.3954	9.42169	7.00948	7.82028	6.93883	4.37988	4.6534	4.18531	4.32625
ASMM10P047745	0.0282592	0.106422	3.3863	up	protein_coding	NM_133702	CCDS25566.1	Nol11	RefSeq	3168	chr11	-	107166660	107189381		chr11:107173415-107173461	CGTTGGTGATGACTGTCTTCGAGACAGTAATATCAACATGGAGTCAGTTTTTGATTATAG	68979	Mm.294617	GO:0003674|GO:0005634|GO:0005730|GO:0006351|GO:0006355|GO:0006364|GO:0030490|GO:0034455|GO:1901838	nucleolar protein 11	91.8308	35.2317	6.48076	4.72105	132.421	64.941	87.913	82.0482	21.6866	12.6276	89.4581	17.1548	6.67772	5.93778	7.16028	6.14724	4.55017	4.08447	6.31432	3.93522
ASMM10P009286	0.0481222	0.143073	3.16176	up	protein_coding	NM_175154	CCDS16680.1	Galk2	RefSeq	2520	chr2	+	125859217	125984298		chr2:125859382+125878277	TATCTGAAAGATTGCTGAAGCTAAAAGAGATGTTTAACTCTAAATTTGGGTCCACACCCA	69976	Mm.20216	GO:0000166|GO:0004335|GO:0005524|GO:0005575|GO:0005737|GO:0006012|GO:0008152|GO:0016301|GO:0016310|GO:0016740|GO:0016773|GO:0033858	galactokinase 2	33.2977	11.0471	4.73722	3.07649	45.7181	34.1942	8.45243	44.8263	5.63833	5	27.9935	5.55675	5.10107	4.98091	3.61745	5.24944	2.72431	2.40026	4.7274	2.45399
ASMM10P005099	0.0138282	0.072772	2.09313	up	protein_coding	NM_001159349	CCDS49833.1	Fyttd1	RefSeq	4295	chr16	+	32877783	32908963		chr16:32898926+32902418	ATGATGTGGTAGCAAAGAGAACGCGTCAAACTCAGAAACCACGATTAACTCGTACTGCTG	69823	Mm.12831	GO:0003723|GO:0003729|GO:0005634|GO:0005654|GO:0006406|GO:0006810|GO:0016607|GO:0051028	forty-two-three domain containing 1	79.0886	38.6514	6.28077	5.21511	94.3596	76.3445	61.9914	83.6588	42.9815	27.7121	59.7948	24.1173	6.15738	6.18193	6.60746	6.17632	5.51809	5.14721	5.76316	4.43199
ASMM10P022428	0.018825	0.0852356	2.76841	up	protein_coding	NM_026021	CCDS15742.1	Zmynd19	RefSeq	1231	chr2	+	24949801	24959413		chr2:24949987+24950047	GGCCTGGCCATGACCGACTTTAAATTGGGCATCGTGCGGCTCGGCCGGGTGGCCGGGAAG	67187	Mm.296106	GO:0003674|GO:0005737|GO:0005794|GO:0005886|GO:0008150|GO:0016020|GO:0043231|GO:0045202|GO:0046872	zinc finger, MYND domain containing 19	58.1541	22.0869	5.84273	4.37368	58.6898	52.2663	64.4313	57.2291	19.3843	16.6342	40.0757	12.2534	5.467	5.62059	6.66954	5.61379	4.3918	4.4622	5.21583	3.42487
ASMM10P006185	0.0393657	0.128067	2.02371	up	protein_coding	NM_001252523		Picalm	RefSeq	4009	chr7	+	90130231	90209447	NM_001252520, NM_001252522, NM_146194	chr7:90194287+90195654	TCCACAATACGCGCCCCCTGTAATGGCCTATCCTGCTACTACACCAACGGGCATGATAGG	233489	Mm.235175	GO:0005543|GO:0005545|GO:0005622|GO:0005634|GO:0005768|GO:0005794|GO:0005886|GO:0005905|GO:0005905|GO:0006897|GO:0006898|GO:0006898|GO:0007275|GO:0007409|GO:0007409|GO:0008021|GO:0016020|GO:0016192|GO:0016197|GO:0017124|GO:0030097|GO:0030100|GO:0030118|GO:0030122|GO:0030132|GO:0030136|GO:0030276|GO:0031410|GO:0031623|GO:0032050|GO:0032880|GO:0042734|GO:0042802|GO:0043231|GO:0045202|GO:0045211|GO:…	phosphatidylinositol binding clathrin assembly protein	944.859	566.498	9.97793	8.96093	1253.13	838.494	795.358	892.45	457.845	410.561	1009.48	388.108	9.80633	9.67989	10.7934	9.63206	8.85234	8.95136	9.68354	8.35647
ASMM10P009623	0.00787841	0.0547912	4.10895	up	protein_coding	NM_194053	CCDS24500.1	Rtn4	RefSeq	3804	chr11	+	29692897	29744414		chr11:29705596+29733632	TCCTCTGCAGTTGTTGACCTCCTGTACTGGAGAGACATTAAGAAGACTGGAGTGGTGTTT	68585	Mm.192580	GO:0001525|GO:0005515|GO:0005635|GO:0005635|GO:0005737|GO:0005783|GO:0005783|GO:0005886|GO:0007399|GO:0007413|GO:0007413|GO:0010977|GO:0016020|GO:0016021|GO:0021801|GO:0030176|GO:0030176|GO:0030308|GO:0030334|GO:0030517|GO:0030517|GO:0030517|GO:0032403|GO:0033603|GO:0042995|GO:0043005|GO:0043025|GO:0043025|GO:0043209|GO:0043234|GO:0045665|GO:0045687|GO:0048679|GO:0050771|GO:0051930|GO:0051960|GO:…	reticulon 4	786.907	200.756	9.38705	7.34828	1566.73	631.328	258.789	690.777	181.627	120.827	414.865	85.7045	10.1191	9.27141	8.90162	9.25612	7.55594	7.18849	8.41711	6.2316
ASMM10P034711	0.0335199	0.117631	2.0427	up	protein_coding	NM_007517	CCDS39526.1	Aup1	RefSeq	1527	chr6	+	83054652	83057682		chr6:83055205+83055279	TCAGGGTCCTTATTTCCAACCACGTAACACCTTTTGACCACAACATAGTCAACCTCCTCA	11993	Mm.386752	GO:0005634|GO:0005783|GO:0008152|GO:0016020|GO:0016021|GO:0016746|GO:0043231	ancient ubiquitous protein 1	1500.3	909.036	10.5673	9.53685	2155.16	1467.51	749.54	1629	594.144	690.829	1832.86	518.313	10.5754	10.4966	10.694	10.5033	9.22524	9.66864	10.503	8.75054
ASMM10P002922	0.0290606	0.107862	2.7653	up	protein_coding	NM_001114087	CCDS49276.1	Pdlim7	RefSeq	1151	chr13	-	55506772	55513439	ENSMUST00000153230, NM_001114088	chr13:55507575-55508207	GGCAGAATGGACAGTTGCTCAGACAGCCGGTCCCCGATGCCAGCAAGCAGCGGCTGATGG	67399	Mm.275648	GO:0001503|GO:0001725|GO:0001726|GO:0005515|GO:0005737|GO:0005856|GO:0005925|GO:0007275|GO:0008270|GO:0015629|GO:0030036|GO:0030054|GO:0030154|GO:0045669|GO:0046872	PDZ and LIM domain 7	135.438	49.5889	7.07189	5.60445	90.0291	116.666	191.357	143.7	48.9199	34.8614	73.1744	41.4	6.08763	6.8164	8.39812	6.9854	5.70179	5.46255	6.04101	5.21247
ASMM10P038212	0.00981149	0.0606978	2.60431	up	protein_coding	NM_054085	CCDS40004.1	Alpk3	RefSeq	6369	chr7	+	81057599	81105612		chr7:81078652+81078833	ATCCAAAGTGGAGTCAACTACTACCTCTCTCTCAAGTCAGACTTCAGAATCTATGGCCCA	116904	Mm.475768	GO:0003674|GO:0004674|GO:0005524|GO:0005634|GO:0006468|GO:0007275|GO:0007507|GO:0016301|GO:0016310|GO:0016740|GO:0016772	alpha-kinase 3	195.433	81.3031	7.64946	6.26856	153.918	205.481	183.066	239.265	53.9819	70.999	130.289	69.942	6.90119	7.64389	8.32727	7.72548	5.85038	6.44966	6.82841	5.94577
ASMM10P004131	0.00377553	0.0391807	3.08616	up	protein_coding	NM_001024205	CCDS25083.1	Nufip2	RefSeq	10399	chr11	+	77686138	77717966		chr11:77705532+77709682	CAGAAGCAAGATCCCAAAAGGATAATCACTTACAATGAAGCCATGGATAGTCCAGATCAA	68564	Mm.428996	GO:0003723|GO:0005634|GO:0005737|GO:0042788	nuclear fragile X mental retardation protein interacting protein 2	228.116	76.4901	7.8771	6.25129	162.013	249.159	227.387	273.904	73.0465	62.2858	95.0078	75.6201	6.98199	7.92629	8.68248	7.91766	6.27178	6.27196	6.40006	6.06137
ASMM10P006074	0.0272241	0.104054	2.02487	up	protein_coding	NM_001242391		Trip10	RefSeq	2287	chr17	+	57249450	57263697	NM_134125	chr17:57255472+57257234	AAAGAACAAGACCGTGGCTACCGAAGATTTCAGTCACTTGCCCCCGGAGCAGCAGAGAAA	106628	Mm.37368	GO:0005515|GO:0005737|GO:0005764|GO:0005794|GO:0005856|GO:0005874|GO:0005886|GO:0006897|GO:0008289|GO:0016020|GO:0042538|GO:0042802|GO:0042995	thyroid hormone receptor interactor 10	193.49	98.4537	7.62689	6.60906	139.753	211.158	188.861	234.19	95.2782	92.7649	115.074	90.6977	6.75181	7.68269	8.37709	7.69599	6.63681	6.82086	6.66854	6.31003
ASMM10P005950	0.00331384	0.0374704	4.51977	up	protein_coding	NM_001198824		App	RefSeq	3320	chr16	-	84954435	85173707	NM_001198825	chr16:85030352-85043575	AACTTTGACACGGAAGAGTACTGCATGGCGGTGTGTGGCAGCGTGTTTCCCACGACAGCA	11820	Mm.277585	GO:0001967|GO:0003677|GO:0004867|GO:0005102|GO:0005515|GO:0005622|GO:0005623|GO:0005737|GO:0005737|GO:0005794|GO:0005794|GO:0005886|GO:0005886|GO:0005905|GO:0006378|GO:0006417|GO:0006468|GO:0006878|GO:0006878|GO:0006897|GO:0006915|GO:0006979|GO:0007155|GO:0007176|GO:0007219|GO:0007409|GO:0007617|GO:0007626|GO:0008088|GO:0008088|GO:0008088|GO:0008201|GO:0008203|GO:0008203|GO:0008344|GO:0008542|GO:…	amyloid beta (A4) precursor protein	314.177	75.002	8.22539	6.04915	571.465	209.503	243.664	232.076	53.4303	45.792	150.877	49.9087	8.75097	7.66859	8.79921	7.68281	5.83477	5.85138	7.02623	5.48419
ASMM10P046985	0.0198267	0.0876071	5.01393	up	protein_coding	NM_008311	CCDS35644.1	Htr2b	RefSeq	2073	chr1	-	86099036	86111970		chr1:86099150-86100100	CTAAAGTAGATCTGATGGCTTCAAACAAACGCAATCTCTACTCTGGTTTTCAAATACAAT	15559	Mm.439747	GO:0001755|GO:0001819|GO:0001938|GO:0001938|GO:0001965|GO:0002031|GO:0002031|GO:0003007|GO:0003300|GO:0004435|GO:0004871|GO:0004930|GO:0004993|GO:0004993|GO:0004993|GO:0005099|GO:0005262|GO:0005737|GO:0005737|GO:0005886|GO:0005886|GO:0005887|GO:0006182|GO:0006874|GO:0006939|GO:0007165|GO:0007186|GO:0007202|GO:0007205|GO:0007208|GO:0007210|GO:0007210|GO:0007507|GO:0007610|GO:0008144|GO:0008144|GO:…	5-hydroxytryptamine (serotonin) receptor 2B	93.7608	9.93562	5.71983	3.39389	280.157	27.9733	34.8824	32.03	12.3338	7.94503	7.96927	11.4944	7.76278	4.67106	5.71205	4.73344	3.75902	3.48795	3.00537	3.32322
ASMM10P054952	0.00164014	0.0282512	2.46151	up	protein_coding	NM_172204	CCDS15749.1	Noxa1	RefSeq	1673	chr2	-	25085669	25095205		chr2:25087143-25087189	CGGAGCATGCTGGCCACCAGCCATCCTCATCTATGTGTAAGAGGGTCCTGAGCACTACGG	241275	Mm.218774	GO:0005737|GO:0005886|GO:0006801|GO:0006801|GO:0010310|GO:0016020|GO:0016176|GO:0016176|GO:0017124|GO:0019899|GO:0043020|GO:0043085|GO:0048365|GO:0060263	NADPH oxidase activator 1	99.9266	39.6557	6.58381	5.28427	92.156	120.347	58.6719	128.532	36.4074	26.1276	34.9287	61.1593	6.1238	6.86635	6.52492	6.82017	5.28394	5.06455	5.02834	5.76023
ASMM10P043901	0.0135963	0.0721738	3.37865	up	protein_coding	NM_172413	CCDS30121.1	Rap2c	RefSeq	3562	chrX	-	51003913	51018018		chrX:51014984-51015283	GTTGTACAACTTGTGTTGTCCAGTAAAAAAGAAAACCTCAGCCATGGCCATACCGAGCAG	72065	Mm.43152	GO:0000166|GO:0003924|GO:0005525|GO:0005737|GO:0005768|GO:0005829|GO:0006184|GO:0007165|GO:0007264|GO:0016020|GO:0030336|GO:0031954|GO:0032486|GO:0055037|GO:0055038|GO:0061097	RAP2C, member of RAS oncogene family	390.444	154.806	8.68052	6.92408	490.388	344.908	323.974	402.505	92.2994	98.1887	356.325	72.4099	8.5492	8.40552	9.2825	8.48486	6.59548	6.89661	8.20681	5.9974
ASMM10P008290	0.00248903	0.0331728	2.63149	up	protein_coding	NM_028245	CCDS56903.1	Zfp131	RefSeq	2965	chr13	-	119765186	119790805		chr13:119775940-119776091	AAGCAAACAGGAACACATGAAATCACACTCCACTGAGAGTTTCAAGTGTGAAATATGCAA	72465	Mm.139115	GO:0000981|GO:0003676|GO:0003677|GO:0003700|GO:0005634|GO:0006351|GO:0006355|GO:0046872	zinc finger protein 131	124.59	49.9078	6.98446	5.58858	145.453	118.343	107.991	126.572	47.0441	35.499	79.6236	37.4647	6.81536	6.83913	7.48478	6.79858	5.64217	5.48906	6.15581	5.06728
ASMM10P032751	0.0018256	0.0294488	5.90723	up	protein_coding	NM_009663	CCDS39407.1	Alox5ap	RefSeq	872	chr5	+	149265057	149288047		chr5:149279186+149279246	TAGATGCGTACCCCACTTTCCTTGTGGTACTCTGGACTGCAGGACTACTTTGCAGCCAAG	11690	Mm.19844	GO:0002540|GO:0002675|GO:0004051|GO:0005515|GO:0005634|GO:0005635|GO:0005635|GO:0005783|GO:0005783|GO:0005829|GO:0006691|GO:0008047|GO:0016020|GO:0016021|GO:0019370|GO:0019370|GO:0019370|GO:0019372|GO:0019899|GO:0031965|GO:0042803|GO:0046982|GO:0047485|GO:0050544|GO:0070207|GO:0071277	arachidonate 5-lipoxygenase activating protein	967.818	122.048	9.42967	6.86719	2457.73	557.061	241.296	615.186	147.195	84.369	154.513	102.114	10.7583	9.08793	8.78047	9.09194	7.2619	6.68601	7.05491	6.46594
ASMM10P008740	0.0238943	0.0968074	2.41333	up	protein_coding	NM_133981	CCDS23175.1	Alg9	RefSeq	2793	chr9	+	50775224	50843639		chr9:50783331+50788152	TTACTTTTATAAGGCTGTGTGCAAGAAGTTTGGGCTGCATGTGAGTCGAATGATGCTGGC	102580	Mm.160035	GO:0003674|GO:0005575|GO:0005783|GO:0016020|GO:0016021|GO:0016740|GO:0016757|GO:0052918|GO:0052926	asparagine-linked glycosylation 9 (alpha 1,2 mannosyltransferase)	102.151	46.863	6.69211	5.42108	92.5102	102.511	108.893	104.69	29.9527	32.5043	89.3486	35.6467	6.12995	6.62389	7.49741	6.51717	5.01102	5.366	6.31304	4.99426
ASMM10P055270	0.0269225	0.103461	2.92264	up	protein_coding	NM_019410	CCDS17364.1	Pfn2	RefSeq	2020	chr3	-	57841894	57847757		chr3:57847467-57847525	CCGTCCCCGCTGCAGTGCGAAGGGCTCGAAGATGGCCGGTTGGCAGAGCTACGTGGATAA	18645	Mm.271744	GO:0003779|GO:0005515|GO:0005737|GO:0005856|GO:0030036|GO:0030833|GO:0030837|GO:0030838|GO:0043195|GO:2000300	profilin 2	50.449	15.9874	5.55617	4.00889	53.1478	36.7503	77.2433	34.6547	18.2218	11.309	22.5649	11.8541	5.31989	5.0954	6.95422	4.85515	4.30243	3.93169	4.42945	3.37201
ASMM10P043085	0.00191931	0.0298792	5.26689	up	protein_coding	NM_027309	CCDS40693.1	Lysmd2	RefSeq	1200	chr9	+	75625731	75637773		chr9:75625977+75626037	GAGCACCGGGTCCGCGCCGGGGACACGCTTCAGGGCATCGCGCTCAAGTACGGAGTCACG	70082	Mm.19119	GO:0003674|GO:0005575|GO:0008150|GO:0016998	LysM, putative peptidoglycan-binding, domain containing 2	40.2388	8.08571	5.26522	2.86827	44.1784	32.1933	50.654	33.9296	5	5	12.005	10.3379	5.05451	4.89027	6.29313	4.82298	2.3474	2.40026	3.56849	3.15694
ASMM10P052958	0.0287092	0.107174	2.38504	up	protein_coding	NM_172406	CCDS14980.1	Trak2	RefSeq	6286	chr1	-	58900449	58973482		chr1:58903481-58903539	ATGGGTATCCTGAAGGAAGATTGAGGCTCACCACTAACTGACCTCGTGTATAAATTAGCA	70827	Mm.222887	GO:0005102|GO:0005634|GO:0005737|GO:0005739|GO:0005886|GO:0006357|GO:0006493|GO:0006605|GO:0019899|GO:0050811	trafficking protein, kinesin binding 2	48.6617	20.3623	5.56364	4.30963	52.6437	40.919	58.1271	42.9571	31.1975	11.3077	23.9821	14.9618	5.30641	5.2529	6.51091	5.18436	5.06879	3.93122	4.51116	3.72736
ASMM10P033931	0.00145129	0.0268686	3.79417	up	protein_coding	NM_008514	CCDS39678.1	Lrp6	RefSeq	9368	chr6	-	134446477	134566913		chr6:134479760-134479835	TTGCCTCATCCTTTTGGCTTAACTCAGTACCAAGATTACATCTACTGGACAGACTGGAGC	16974	Mm.321990	GO:0001702|GO:0001756|GO:0001843|GO:0001843|GO:0001933|GO:0001947|GO:0002009|GO:0002053|GO:0003344|GO:0003401|GO:0005041|GO:0005041|GO:0005102|GO:0005109|GO:0005515|GO:0005769|GO:0005769|GO:0005783|GO:0005794|GO:0005886|GO:0005886|GO:0005886|GO:0005901|GO:0005901|GO:0006355|GO:0006469|GO:0006897|GO:0006898|GO:0007204|GO:0007268|GO:0007268|GO:0007275|GO:0009880|GO:0009950|GO:0009952|GO:0009952|GO:…	low density lipoprotein receptor-related protein 6	58.1133	15.0437	5.83718	3.91339	61.2305	49.3805	60.8797	60.9628	20.9934	7.73204	17.6555	13.7941	5.52821	5.53564	6.57728	5.70757	4.50618	3.45053	4.09215	3.60471
ASMM10P017675	0.000526771	0.0184889	2.45968	up	protein_coding	NM_139143	CCDS50239.1	Slc39a6	RefSeq	3905	chr18	-	24579880	24603817		chr18:24579894-24581077	TGTCTGTAGCACTGTCTGGATGTTTCTTTCTTAAAAAATTAAAGTGTCAACTCAGTGGCA	106957	Mm.21688	GO:0005385|GO:0005783|GO:0005886|GO:0005887|GO:0006810|GO:0006811|GO:0006829|GO:0006882|GO:0016020|GO:0016021|GO:0030001|GO:0031258|GO:0046873|GO:0055085|GO:0071577|GO:0071578	solute carrier family 39 (metal ion transporter), member 6	2227.23	895.027	11.0042	9.7057	3638.28	2209.6	727.156	2333.88	1095.59	688.759	846.552	949.212	11.3025	11.0677	10.6436	11.0028	10.0841	9.66229	9.43006	9.64633
ASMM10P007985	0.0235429	0.0958726	2.20443	up	protein_coding	NM_026210	CCDS24834.1	Tvp23b	RefSeq	1748	chr11	+	62879489	62895184		chr11:62892075+62894121	TCTAAGACAAAACACTGGAGATGGTCAGACTTCGTGAGTAAAGATGAAGACTGTCATGGA	67510	Mm.9806	GO:0003674|GO:0005575|GO:0008150|GO:0016020|GO:0016021	trans-golgi network vesicle protein 23B	730.925	400.528	9.57315	8.43274	1035.6	637.994	544.175	705.928	402.166	219.846	719.864	260.236	9.56183	9.28582	10.1539	9.29106	8.67328	8.05934	9.21016	7.78817
ASMM10P018980	0.000202419	0.0132476	6.64164	up	protein_coding	NM_152220	CCDS29613.1	Stx3	RefSeq	3269	chr19	-	11777488	11819403		chr19:11781605-11781680	TGTGTTGCTGGGCATTTTAGCGTTGATTATTGGACTGTCCGTTGGGCTGAAATAAGAGTG	20908	Mm.272264	GO:0005484|GO:0005515|GO:0005886|GO:0005911|GO:0006810|GO:0006836|GO:0006886|GO:0006887|GO:0016020|GO:0016021|GO:0016192|GO:0016324|GO:0016324|GO:0030141|GO:0030426|GO:0031175|GO:0031201|GO:0042581|GO:0042582|GO:0043005|GO:0050544|GO:0061025	syntaxin 3	122.72	17.6737	6.90928	4.17774	186.416	91.9369	101.494	111.032	22.2535	16.4973	19.5908	12.3531	7.18262	6.46262	7.38899	6.6029	4.59103	4.45157	4.23188	3.43648
ASMM10P000771	0.0386175	0.12662	5.68277	up	protein_coding	NM_021523	CCDS41176.1	Huwe1	RefSeq	14637	chrX	+	151803281	151935417		chrX:151923611+151924661	AGCAGCAACGTCGGAGTCTTCTAACCAGTCAGAGACATCTGTCCGGAGAGAGGAATCGCC	59026	Mm.27372	GO:0000209|GO:0003677|GO:0004842|GO:0004842|GO:0005634|GO:0005634|GO:0005737|GO:0005737|GO:0006281|GO:0006284|GO:0006513|GO:0006974|GO:0016574|GO:0016874|GO:0030154|GO:0042787	HECT, UBA and WWE domain containing 1	119.41	36.7893	6.92056	4.41396	107.022	111.408	150.922	108.287	15.72	19.5126	106.925	5	6.34932	6.75025	8.01575	6.5669	4.09604	4.6709	6.56357	2.32533
ASMM10P025816	0.00848435	0.0566741	3.31651	up	protein_coding	NM_001163754	CCDS48478.1	Rab3gap2	RefSeq	7003	chr1	+	185204167	185286746		chr1:185240700+185240760	TAGCTTATAAGAAATGGGGTCTTCAAGATATTGACACCATCATCGATCATGCTAGTATTG	98732	Mm.275841	GO:0003674|GO:0005096|GO:0005737|GO:0005886|GO:0008150|GO:0043087	RAB3 GTPase activating protein subunit 2	41.561	9.92565	5.08697	3.3573	86.4261	22.8068	29.2436	27.7673	14.5317	6.26405	8.00267	10.9042	6.03084	4.36494	5.44044	4.51164	3.98639	3.18704	3.01171	3.24406
ASMM10P000969	0.0180335	0.0832979	2.56812	up	protein_coding	NM_025881	CCDS28550.1	Luc7l	RefSeq	1697	chr17	+	26252909	26280730	NM_028190	chr17:26253096+26255030	GCTCGGGACGGAGATGAAACCAGACAGAGGGTCAAGTTTACAGATGACCGTGTCTGCAAG	66978	Mm.440216	GO:0003729|GO:0005515|GO:0005634|GO:0005685|GO:0006376|GO:0042802|GO:0045843|GO:0050733	Luc7 homolog (S. cerevisiae)-like	173.703	74.4499	7.47518	6.11446	224.666	145.336	168.509	156.299	82.4748	57.2127	118.213	39.8991	7.44717	7.14518	8.19901	7.10935	6.43891	6.15963	6.70224	5.15706
ASMM10P004435	0.00525992	0.0452052	3.23043	up	protein_coding	NM_001042499	CCDS37338.1	Rabl3	RefSeq	2022	chr16	+	37539893	37572385		chr16:37560114+37563615	TGACAAATGGGGATTATGACCGAGAACAGTTTGCTGATAACCAAATCCCACTGTTGGTAA	67657	Mm.28158	GO:0000166|GO:0003674|GO:0005525|GO:0005575|GO:0007264|GO:0008150	RAB, member of RAS oncogene family-like 3	101.212	33.93	6.58645	4.89472	157.309	85.2127	61.8995	100.427	19.0028	18.9815	71.2199	26.5159	6.93637	6.34945	6.60437	6.45561	4.36546	4.63362	6.0063	4.57352
ASMM10P031167	9.99731e-05	0.0101802	13.807	up	protein_coding	NM_018871	CCDS19748.1	Ywhag	RefSeq	3592	chr5	-	135908378	135934641		chr5:135909234-135909339	GAGTGGACAGAGGGGCCGGAGAGGCTTCGCCCGGGGGTTTGTCTCCTTGTCCGCAGTGAG	22628	Mm.233813	GO:0004497|GO:0005080|GO:0005159|GO:0005515|GO:0005737|GO:0006605|GO:0016491|GO:0019904|GO:0030971|GO:0031988|GO:0032869|GO:0045664|GO:0048167|GO:0055114|GO:0070062	tyrosine 3-monooxygenase/tryptophan 5-monooxygenase activation protein, gamma polypeptide	757.669	62.4243	9.69475	5.90742	746.679	706.004	793.508	784.487	55.6108	39.5523	98.0144	56.5196	9.11278	9.43653	10.7887	9.44101	5.89586	5.64272	6.44032	5.65077
ASMM10P022767	0.00129155	0.0255532	2.22497	up	protein_coding	NM_010877	CCDS15367.1	Ncf2	RefSeq	2596	chr1	+	152807889	152836990		chr1:152825881+152825941	GTTGTAGCATCTGTGGTTCACCAAGACAACTTTTCTGGCTTCGCCCCTCTGCAGCCACAG	17970	Mm.270307	GO:0001669|GO:0005515|GO:0005730|GO:0005737|GO:0005737|GO:0005829|GO:0006742|GO:0006801|GO:0008022|GO:0009749|GO:0014070|GO:0016020|GO:0016175|GO:0016175|GO:0032496|GO:0032870|GO:0042554|GO:0043525|GO:0045777|GO:0048365	neutrophil cytosolic factor 2	332.929	144.096	8.24999	7.0962	578.827	297.648	144.15	311.091	123.999	102.084	194.531	155.769	8.76956	8.18346	7.93823	8.10871	7.01358	6.94871	7.36904	7.05349
ASMM10P001218	2.44007e-05	0.00825113	7.10127	up	protein_coding	NM_009400	CCDS19056.1	Tnfrsf18	RefSeq	1007	chr4	+	156026341	156028891	ENSMUST00000141260	chr4:156028428+156028494	TGTCCTCGAGAGACCCAGCCATTCGCGGAGGTGCAGTTGTCAGCTGAGGATGCTTGCAGC	21936	Mm.3180	GO:0005515|GO:0005576|GO:0005886|GO:0005887|GO:0006915|GO:0009897|GO:0016020|GO:0016021	tumor necrosis factor receptor superfamily, member 18	85.121	10.0391	6.22902	3.40094	146.665	78.554	36.4213	78.8436	11.1224	6.18213	11.6903	11.1617	6.82692	6.22337	5.7806	6.0852	3.61654	3.17238	3.53414	3.28071
ASMM10P041523	0.0221939	0.0929994	2.55589	up	protein_coding	NM_010924	CCDS23157.1	Nnmt	RefSeq	954	chr9	-	48591889	48605077		chr9:48592262-48592313	AAAGTGTGATGTGACCCAGAGCCAGCCTCTGGGTGGGGTCTCTCTGCCTCCTGCTGACTG	18113	Mm.458542	GO:0005737|GO:0008112|GO:0008168|GO:0016740|GO:0032259	nicotinamide N-methyltransferase	1597.43	564.966	10.4138	9.05999	1032.96	2328.68	438.163	2589.92	483.52	545.984	584.941	645.419	9.55856	11.1516	9.78457	11.1606	8.92775	9.3395	8.91073	9.06197
ASMM10P008349	0.0145953	0.0748433	2.87939	up	protein_coding	NM_028780	CCDS27122.1	Tm9sf1	RefSeq	2516	chr14	-	55635965	55643806		chr14:55642908-55643381	AACCCGGAGGAGGTTCTGCTGCCTTAAGGATGACAGTCCTAGGGTACCCTCGAAGTTGGA	74140	Mm.132857	GO:0003674|GO:0005575|GO:0005764|GO:0006914|GO:0008150|GO:0016020|GO:0016021|GO:0031410	transmembrane 9 superfamily member 1	126.84	53.9126	7.0016	5.47584	161.63	118.567	106.171	120.992	31.0054	24.8258	121.192	38.6272	6.97839	6.84284	7.45703	6.72816	5.06021	4.99533	6.73366	5.11416
ASMM10P001968	0.0441961	0.136566	4.14085	up	protein_coding	NM_011869	CCDS25361.2	Med24	RefSeq	3427	chr11	-	98704590	98729435		chr11:98716476-98717909	GAGGAGGCCTCCTCCTGGACTGCCATAGAGCATTCTCTTCTAAAACTTGGGGAGATCCTG	23989	Mm.246493	GO:0001104|GO:0003712|GO:0003713|GO:0004402|GO:0004872|GO:0005634|GO:0006351|GO:0006355|GO:0006366|GO:0006367|GO:0016573|GO:0016592|GO:0019827|GO:0030518|GO:0030521|GO:0045893|GO:0046966|GO:0051291	mediator complex subunit 24	647.633	128.72	8.82645	6.77652	184.747	1080.99	156.538	1168.25	113.593	57.3562	87.5198	256.413	7.17109	10.051	8.07113	10.0125	6.88883	6.16293	6.28684	7.76749
ASMM10P005224	0.00646171	0.0494478	2.44772	up	protein_coding	NM_001161456	CCDS52656.1	Cbfb	RefSeq	2776	chr8	+	105170673	105217988		chr8:105171397+105194474	CTCGGAGATCGTATACTTGAAGGCTCCCATGATTCTGAATGGAGTGTGTGTTATATGGAA	12400	Mm.2018	GO:0001503|GO:0001649|GO:0003677|GO:0003713|GO:0005515|GO:0005634|GO:0030098|GO:0030099|GO:0045944|GO:0048469|GO:0060216	core binding factor beta	82.4094	33.9462	6.3318	5.04036	109.29	76.196	63.9257	80.2257	44.3119	22.7798	46.8994	21.7936	6.38158	6.17874	6.65573	6.11115	5.5602	4.88203	5.43357	4.28564
ASMM10P053981	0.00286522	0.0350361	2.25295	up	protein_coding	NM_013842	CCDS24400.1	Xbp1	RefSeq	2264	chr11	+	5520640	5525993	NM_001271730	chr11:5520942+5521002	GCGGCAGGAGGCCACGGGGCGGTGGCGGCGCTGGCGTAGACGTTTCCTGGCTATGGTGGT	22433	Mm.469937	GO:0000981|GO:0001085|GO:0002070|GO:0003677|GO:0003700|GO:0005634|GO:0006351|GO:0006366|GO:0006366|GO:0030968|GO:0031017|GO:0042493|GO:0042593|GO:0043565|GO:0045944|GO:0051602|GO:0060096|GO:0060691|GO:1900103|GO:1901800	X-box binding protein 1	93.2028	42.265	6.54075	5.36894	100.88	92.8793	76.6979	102.354	30.8597	33.4668	66.1638	38.5697	6.25983	6.47786	6.94334	6.48197	5.05386	5.40567	5.9044	5.11182
ASMM10P011253	0.0143583	0.0742104	5.61729	up	protein_coding	NM_008691	CCDS27233.1	Nefm	RefSeq	3244	chr14	-	68119544	68125004		chr14:68119561-68121384	ATCTTGATCGATGTAAAATGTCACAGCAGTCCTTGCTCAATAAAGGTCATACTGGAAACA	18040	Mm.390700	GO:0000226|GO:0005198|GO:0005737|GO:0005856|GO:0005882|GO:0005883|GO:0008088|GO:0030424|GO:0030424|GO:0031133|GO:0031594|GO:0031594|GO:0043005|GO:0045104|GO:0045110|GO:0060052|GO:0060052	neurofilament, medium polypeptide	76.8798	15.5636	6.1402	3.65032	32.0347	98.2004	77.9204	99.3636	10.494	5	14.368	32.3923	4.59135	6.56035	6.96735	6.44173	3.53209	2.40026	3.81346	4.85547
ASMM10P007153	0.0242436	0.0975815	3.7857	up	protein_coding	NM_011175	CCDS26119.1	Lgmn	RefSeq	1874	chr12	-	102394097	102439697		chr12:102423709-102439630	ATCACCCGCCCAGTCTTCTGTAGCGGACACGGGGTGCAGAATGACCTGGAGAGTGGCTGT	19141	Mm.17185	GO:0001101|GO:0003014|GO:0004197|GO:0005764|GO:0005764|GO:0005770|GO:0006508|GO:0006508|GO:0008233|GO:0008233|GO:0008234|GO:0016787|GO:0032801|GO:0040015|GO:0043524|GO:0045177|GO:0051603|GO:1901185	legumain	303.225	103.409	8.20511	6.28455	503.758	236.906	202.662	269.573	198.803	30.1434	142.14	42.5494	8.58659	7.85542	8.4846	7.89384	7.68378	5.26212	6.94053	5.25178
ASMM10P004290	0.000787968	0.0214079	2.87418	up	protein_coding	NM_001033922	CCDS50141.1	Treml4	RefSeq	1730	chr17	+	48264294	48275358		chr17:48264445+48264643	CTGGCCTCAGGTGTCTGGGGGTCCACAGTATCTGAAGAGCTTCATAGAATGGTAGGACAG	224840	Mm.131234	GO:0016020|GO:0016021	triggering receptor expressed on myeloid cells-like 4	100.085	31.6253	6.517	4.99385	122.767	115.06	41.3472	121.166	40.5416	20.2801	34.2021	31.4775	6.56343	6.79709	5.97632	6.73116	5.43371	4.7245	5.00038	4.81682
ASMM10P013479	0.0390772	0.127531	2.19149	up	protein_coding	NM_175226	CCDS27494.1	Rnf139	RefSeq	4348	chr15	+	58889228	58902390		chr15:58889434+58889494	ACTACGATTCCAGCCAAAGCCGGTTCTGCATCGGGCTTCAGATCTTTCTCCGGCTCCTTG	75841	Mm.4537	GO:0004842|GO:0005783|GO:0008270|GO:0008285|GO:0016020|GO:0016021|GO:0016567|GO:0016874|GO:0017148|GO:0019787|GO:0031396|GO:0046872|GO:0060628|GO:0070613	ring finger protein 139	351.475	204.691	8.48758	7.35567	468.973	330.155	246.417	360.355	119.545	124.324	456.415	118.479	8.47991	8.33653	8.81722	8.31665	6.9593	7.2333	8.55204	6.67802
ASMM10P048284	0.000817363	0.021574	9.09189	up	protein_coding	NM_194054	CCDS24501.1	Rtn4	RefSeq	6165	chr11	+	29692897	29744414	NM_194051	chr11:29708710+29708770	CAGAGAAAGAGGACAGATCCCTGACAGCTGTATTGTCAGCAGAGCTGAATAAAACTTCAG	68585	Mm.192580	GO:0001525|GO:0005515|GO:0005635|GO:0005635|GO:0005737|GO:0005783|GO:0005783|GO:0005886|GO:0007399|GO:0007413|GO:0007413|GO:0010977|GO:0016020|GO:0016021|GO:0021801|GO:0030176|GO:0030176|GO:0030308|GO:0030334|GO:0030517|GO:0030517|GO:0030517|GO:0032403|GO:0033603|GO:0042995|GO:0043005|GO:0043025|GO:0043025|GO:0043209|GO:0043234|GO:0045665|GO:0045687|GO:0048679|GO:0050771|GO:0051930|GO:0051960|GO:…	reticulon 4	71.5091	7.92369	6.11508	2.93049	84.756	51.1841	91.9299	58.1665	12.2759	5	9.41892	5	6.00519	5.58861	7.2273	5.63919	3.753	2.40026	3.24338	2.32533
ASMM10P052644	0.0166895	0.080384	2.42016	up	protein_coding	NM_010745	CCDS26457.1	Ly86	RefSeq	997	chr13	+	37345344	37419036		chr13:37376918+37377016	AACTCTGATGGCAAAAGGCTCTTCTATTCTGAACTACTCCTATCCCCTTTGTGAGGAGGA	17084	Mm.2639	GO:0005576|GO:0006954|GO:0031666|GO:0031666|GO:0031666|GO:0045087	lymphocyte antigen 86	1823.99	659.021	10.4999	9.22482	3671.29	1511.96	382.115	1730.61	562.552	382.915	873.342	817.275	11.3162	10.5416	9.55818	10.5838	9.14872	8.85467	9.48119	9.41469
ASMM10P005579	0.00766512	0.0540038	2.98164	up	protein_coding	NM_001166390	CCDS49633.1	Ptp4a3	RefSeq	2640	chr15	+	73723144	73758766		chr15:73723520+73753755	AAACCTTCAGGACCTGAAGAAGTACGGGGCTACCACTGTGGTGCGCGTGTGTGAAGTGAC	19245	Mm.390807	GO:0004721|GO:0004725|GO:0005768|GO:0005886|GO:0006470|GO:0016020|GO:0016311|GO:0016787|GO:0016791	protein tyrosine phosphatase 4a3	313.512	118.315	8.24563	6.66953	495.103	271.743	173.916	313.284	93.2005	84.3837	234.878	60.7972	8.56424	8.04864	8.25005	8.11961	6.60853	6.68619	7.63073	5.75266
ASMM10P049607	0.00117303	0.0247329	8.41774	up	protein_coding	NM_012030	CCDS36370.1	Slc9a3r1	RefSeq	1922	chr11	+	115163340	115181178		chr11:115177299+115177377	AGCTGCTGGTGGTAGACAAGGAAACAGATGAGTTCTTCAAGAAGTGCAAAGTGATCCCAT	26941	Mm.27842	GO:0003096|GO:0005102|GO:0005515|GO:0005622|GO:0005737|GO:0005813|GO:0005886|GO:0005902|GO:0007191|GO:0008013|GO:0008285|GO:0010642|GO:0010766|GO:0014067|GO:0014067|GO:0016020|GO:0016020|GO:0016055|GO:0016324|GO:0016324|GO:0017081|GO:0019902|GO:0019902|GO:0019904|GO:0019933|GO:0019933|GO:0030033|GO:0030036|GO:0030165|GO:0030336|GO:0030643|GO:0031526|GO:0031528|GO:0031698|GO:0032403|GO:0032416|GO:…	solute carrier family 9 (sodium/hydrogen exchanger), member 3 regulator 1	825.961	127.304	9.75297	6.67954	795.69	956.632	518.657	1032.87	89.9218	97.1988	273.918	48.1764	9.20352	9.8857	10.0739	9.84874	6.55705	6.88256	7.84396	5.43459
ASMM10P009622	0.00530395	0.0452852	6.614	up	protein_coding	NM_184053	CCDS19958.1	Calu	RefSeq	3216	chr6	+	29348118	29376675		chr6:29356702+29361559	AAAGGCTTGGAATGATTGTAGATAAAATAGACGCGGATAAAGATGGGTTTGTGACGGAGG	12321	Mm.392075	GO:0004857|GO:0005509|GO:0005509|GO:0005576|GO:0005783|GO:0005783|GO:0005788|GO:0016529|GO:0019899|GO:0043086|GO:0043231|GO:0046872	calumenin	58.0898	11.2875	5.70088	2.97536	95.8247	51.9497	29.426	55.1588	5	5	30.15	5	6.18314	5.61024	5.44936	5.56079	2.3474	2.40026	4.82845	2.32533
ASMM10P004578	0.000639963	0.0195004	6.1435	up	protein_coding	NM_001081223	CCDS37738.1	Rbbp8	RefSeq	3618	chr18	+	11657348	11743207	NR_045526	chr18:11657697+11660734	ACCCGCCGAGGTATTTCAACAATCCAAAGACAACGTCACACCTATGTAAGGACACAAGAA	225182	Mm.154275	GO:0000014|GO:0000082|GO:0000122|GO:0000724|GO:0001103|GO:0001106|GO:0001835|GO:0003677|GO:0003684|GO:0004518|GO:0004519|GO:0005634|GO:0006281|GO:0006974|GO:0007049|GO:0007067|GO:0007126|GO:0010792|GO:0016787|GO:0017053|GO:0031572|GO:0051301	retinoblastoma binding protein 8	45.6408	7.18384	5.32469	2.70563	80.7518	38.2851	23.8665	39.6598	5	5	13.7354	5	5.93546	5.15282	5.14687	5.06363	2.3474	2.40026	3.74954	2.32533
ASMM10P044480	0.000364714	0.016757	5.98787	up	protein_coding	NM_177919	CCDS30416.1	Tceal5	RefSeq	1016	chrX	-	136200950	136203851		chrX:136200970-136201617	CCCATGTGCATGGAAGAGATGTTCATGGTATACTGTAAAATAATAAAGATAACAGTTTGC	331532	Mm.41605	GO:0003674|GO:0003746|GO:0005575|GO:0005634|GO:0006351|GO:0006355|GO:0006412|GO:0006414|GO:0008150	transcription elongation factor A (SII)-like 5	193.699	27.7232	7.35403	4.77199	369.216	161.33	63.5194	180.731	19.5373	18.5193	30.1657	42.6704	8.15233	7.29615	6.64588	7.32174	4.40391	4.59927	4.82933	5.25542
ASMM10P041203	0.0189955	0.0857095	3.33129	up	protein_coding	NM_019482	CCDS22832.1	Panx1	RefSeq	2112	chr9	-	15005784	15045478	ENSMUST00000056755	chr9:15005801-15006217	AGAGCAAGCACATGGAAGATGCTTTGTTTTGTGAGGTAATAAACATGTGAGGATGAAACT	55991	Mm.142253	GO:0002020|GO:0002931|GO:0003779|GO:0005102|GO:0005243|GO:0005262|GO:0005515|GO:0005783|GO:0005886|GO:0005886|GO:0005886|GO:0005921|GO:0006810|GO:0006811|GO:0006812|GO:0006816|GO:0007267|GO:0015267|GO:0016020|GO:0016021|GO:0022840|GO:0030054|GO:0032059|GO:0033198|GO:0034214|GO:0043234|GO:0044325|GO:0046982|GO:0050715|GO:0050717|GO:0050718|GO:0050718|GO:0051015|GO:0055077|GO:0055085|GO:0097110	pannexin 1	1427.36	300.672	9.89837	8.16229	3539.91	909.32	226.8	1033.4	368.65	232.053	294.094	307.889	11.2584	9.80675	8.67826	9.85013	8.55147	8.13103	7.9407	8.02596
ASMM10P047929	0.0110494	0.0643574	2.30717	up	protein_coding	NM_001039167	CCDS25706.1	Rbfox3	RefSeq	4545	chr11	-	118489759	118909572		chr11:118496404-118496499	GGAGCCGGCCTACCCCACCTCTCCAGCGTTCCCACCACTCTCTTGTCCGTTTGCTTCCAG	52897	Mm.341103	GO:0000166|GO:0000381|GO:0003676|GO:0003677|GO:0003723|GO:0005515|GO:0005622|GO:0005634|GO:0005737|GO:0005737|GO:0006397|GO:0008380|GO:0043025|GO:0043204|GO:0043484	RNA binding protein, fox-1 homolog (C. elegans) 3	8235.16	3807.87	12.9042	11.698	9092.37	10398.2	2126.02	11324	3736.71	2574.41	2989.15	5931.2	12.6403	13.3255	12.3412	13.3097	11.7913	11.5168	11.215	12.2691
ASMM10P003407	0.0204097	0.0887823	2.88541	up	protein_coding	NM_019990	CCDS21509.1	Stard10	RefSeq	1198	chr7	+	101321318	101346312		chr7:101321343+101321713	GCCCGCACAGGTCCCAGGAAGGTGGCGTCAGCATCTGCAGCCGCGTCGACGTTGTCTGAG	56018	Mm.28896	GO:0005737|GO:0005929|GO:0006810|GO:0006869|GO:0008289|GO:0016020|GO:0042995	START domain containing 10	1772.02	831.427	10.8567	9.32797	2350.03	1687.21	1071.44	1979.41	577.777	575.098	1821.48	351.351	10.6903	10.6996	11.2622	10.7749	9.18506	9.41687	10.4985	8.21141
ASMM10P054689	0.0457156	0.139197	2.63815	up	protein_coding	NM_010724	CCDS50073.1	Psmb8	RefSeq	1223	chr17	+	34198194	34201454		chr17:34198340+34198405	TGGCTTTCGCTTTCACTTCCTTGTCGCAGAGTCGACGGATCTTCGGGGCCAAGTGGTCAT	16913	Mm.180191	GO:0000502|GO:0004175|GO:0004298|GO:0005634|GO:0005737|GO:0005839|GO:0006508|GO:0008233|GO:0016787|GO:0019882|GO:0030154|GO:0045444|GO:0045444|GO:0051603|GO:1990111	proteasome (prosome, macropain) subunit, beta type 8 (large multifunctional peptidase 7)	45.3882	19.4103	5.41555	4.01602	47.6303	46.9576	28.1972	58.7676	25.2558	5	20.4942	26.8913	5.163	5.46123	5.38392	5.65406	4.77486	2.40026	4.29561	4.59337
ASMM10P006322	0.0156755	0.0778866	4.63592	up	protein_coding	NM_001267695		Ctss	RefSeq	1376	chr3	+	95526785	95556403		chr3:95526902+95529433	TTCAGGATGACCATGAGGGCTCCTGGCCACGCTGCCATCAGAAGATGGCTGTTTTGGATG	13040	Mm.3619	GO:0005764|GO:0005764|GO:0006508|GO:0008233|GO:0008234|GO:0009986|GO:0016020|GO:0016787|GO:0043231|GO:0045453|GO:0050729|GO:0051930	cathepsin S	559.372	94.729	8.53726	6.32441	1429.32	330.697	105.89	371.579	95.724	40.8412	185.509	56.8413	9.99288	8.33957	7.45228	8.36432	6.64423	5.68863	7.3059	5.65887
ASMM10P002399	0.0470361	0.141132	2.12275	up	protein_coding	NM_007656	CCDS16454.1	Cd82	RefSeq	1833	chr2	-	93419101	93462502	ENSMUST00000144168	chr2:93443395-93462329	CAGGCACCAGTGTGTCCATTGTCCAGAACTCATCTGAAAAACTGCCACAGGAATTGCTTC	12521	Mm.4261	GO:0016020|GO:0016021	CD82 antigen	118.457	63.0605	6.85272	5.76678	181.975	96.8624	94.555	100.436	39.9569	41.2485	132.859	38.1774	7.14492	6.53722	7.27297	6.45575	5.41418	5.70403	6.85342	5.0955
ASMM10P043471	0.000354865	0.0165192	3.78182	up	protein_coding	NM_001164567	CCDS52962.1	Vill	RefSeq	2915	chr9	+	119052777	119071525	ENSMUST00000153454	chr9:119070562+119070622	CATAACTTCCAGCTAACTCCACGGCTGAGTGATAACAAGGCAGGTCACCCGGCACTGCAG	22351	Mm.83817	GO:0003779|GO:0005575|GO:0007010|GO:0051693	villin-like	224.704	57.222	7.74829	5.82921	203.197	279.276	110.24	306.105	62.2022	45.8277	43.2957	77.5626	7.31064	8.08673	7.51738	8.07842	6.04882	5.85273	5.32133	6.09396
ASMM10P031171	0.00605605	0.0484322	2.61874	up	protein_coding	NM_018825	CCDS39327.1	Sh2b2	RefSeq	2848	chr5	-	136218148	136244903		chr5:136218162-136219152	GGGAAAAGCCAAGCTCTTCAGTGAAGACAAACATTATTAAAGAGCCTGTTTTAGGGACTA	23921	Mm.425294	GO:0001725|GO:0001726|GO:0001922|GO:0004871|GO:0005068|GO:0005070|GO:0005070|GO:0005515|GO:0005737|GO:0005737|GO:0005884|GO:0005886|GO:0005886|GO:0007399|GO:0008269|GO:0008286|GO:0009967|GO:0016020|GO:0019221|GO:0019222|GO:0030036|GO:0030036|GO:0035556|GO:0035556|GO:0042593|GO:0042802|GO:0046325|GO:0046425|GO:0046578|GO:0050776|GO:0050851|GO:0050873	SH2B adaptor protein 2	624.108	214.722	9.06022	7.67135	1207.86	502.781	209.006	576.783	287.299	175.947	163.509	232.135	9.75819	8.94419	8.53558	9.00292	8.19747	7.72685	7.13541	7.62566
ASMM10P004766	0.00450663	0.0421985	3.74247	up	protein_coding	NM_001110197	CCDS48529.1	Rnf146	RefSeq	4420	chr10	-	29344175	29362442		chr10:29361296-29361963	GGCCGGACCGAGAAAGGGCTATGTGACATTGTTTTTGAGGATGTGGAAATGGAACCGTCC	68031	Mm.475694	GO:0004842|GO:0005634|GO:0005737|GO:0005829|GO:0008270|GO:0016055|GO:0016874|GO:0042787|GO:0046872|GO:0051865|GO:0070936|GO:0072572|GO:0090263	ring finger protein 146	35.5213	9.75149	5.09697	3.19298	37.8255	34.919	31.4289	37.9119	5.02446	6.59418	20.6746	6.71267	4.8248	5.01102	5.55319	4.99886	2.61016	3.25007	4.30843	2.60325
ASMM10P052482	1.94311e-05	0.0078919	6.88305	up	protein_coding	NM_145073	CCDS26342.1	Hist1h3g	RefSeq	492	chr13	+	23535417	23535909		chr13:23535849+23535909	GGCTTAAGGGTTTCTGTTAATCCACACAACCACTTTAAAGGCTCTTCTTAGAGCCACCCA	97908	Mm.261657	GO:0003674|GO:0005575|GO:0008150	histone cluster 1, H3g	144.068	21.3138	7.1887	4.40566	148.735	142.935	109.912	174.689	16.2998	14.5587	19.8194	34.5774	6.8498	7.12248	7.51205	7.27047	4.14446	4.2783	4.24973	4.95013
ASMM10P007444	0.0160323	0.0787176	6.87593	up	protein_coding	NM_016888	CCDS24471.1	B3gnt2	RefSeq	2699	chr11	-	22834738	22859735		chr11:22837146-22859493	CCTAGACAAGGTATGAGAGATGAGTGTGGGGCGTCGAAGAGTCAAGTTGCTGGGCATCCT	53625	Mm.395495	GO:0005794|GO:0006486|GO:0007411|GO:0007608|GO:0008378|GO:0016020|GO:0016021|GO:0016740|GO:0016757	UDP-GlcNAc:betaGal beta-1,3-N-acetylglucosaminyltransferase 2	94.6231	13.2316	6.39849	3.61693	40.1336	77.1354	174.783	86.4402	15.7305	8.29418	23.9015	5	4.91109	6.19724	8.25645	6.22917	4.09695	3.53856	4.5069	2.32533
ASMM10P006826	0.0110024	0.0643574	11.1727	up	protein_coding	NM_009114	CCDS17543.1	S100a9	RefSeq	488	chr3	-	90692632	90695691		chr3:90695273-90695667	AACATCTGTGACTCTTTAGCCTTGAGCAAGAAGATGGCCAACAAAGCACCTTCTCAGATG	20202	Mm.2128	GO:0002523|GO:0005509|GO:0005576|GO:0005615|GO:0005634|GO:0005737|GO:0005856|GO:0005886|GO:0006914|GO:0006915|GO:0006919|GO:0006935|GO:0006954|GO:0016020|GO:0016209|GO:0030593|GO:0030595|GO:0031532|GO:0045087|GO:0045113|GO:0046872|GO:0050729|GO:0070488|GO:2001244	S100 calcium binding protein A9 (calgranulin B)	823.768	28.5767	8.29607	4.81416	2827.66	166.953	107.178	193.279	31.8341	40.4695	25.2451	16.7579	10.9427	7.34768	7.47311	7.42083	5.09598	5.67504	4.58746	3.89818
ASMM10P019523	0.0182044	0.0836775	2.14543	up	protein_coding	NM_134154	CCDS29482.1	Slc25a45	RefSeq	1833	chr19	+	5878465	5885768		chr19:5878546+5878606	TAAACATTAGTGGGAGGTTATCGGGTTTGGAAAGGGGGTGGGGAATCTCACTTGCAACAG	107375	Mm.5323	GO:0003674|GO:0005739|GO:0005743|GO:0006810|GO:0008150|GO:0016020|GO:0016021|GO:0055085	solute carrier family 25, member 45	22.638	9.44477	4.39005	3.28878	30.8443	21.6751	18.9878	19.0448	6.25875	11.537	12.1147	7.86858	4.53678	4.28969	4.79926	3.93446	2.83061	3.96011	3.57986	2.78455
ASMM10P019553	0.000376585	0.0168308	2.99531	up	protein_coding	NM_008889	CCDS29514.1	Ppp1r14b	RefSeq	919	chr19	+	6975047	6977324		chr19:6977259+6977324	TATATTGACTCTGCGGCGCAGGCCCTTTAAAAATAAAGCTAGGATACAGCCTTTGGAGCA	18938	Mm.140	GO:0004864|GO:0005737|GO:0008599|GO:0019212|GO:0042325|GO:0043086	protein phosphatase 1, regulatory (inhibitor) subunit 14B	5917.37	2009.26	12.4332	10.8505	10115.1	5649.48	1853.02	6051.82	2195.25	2027.32	2212.39	1602.07	12.7854	12.4216	12.1385	12.3871	11.0546	11.1864	10.7728	10.388
ASMM10P004144	0.0031793	0.0367135	3.24601	up	protein_coding	NM_001024706	CCDS49405.1	Gm5458	RefSeq	1004	chr14	-	19594137	19602587	NM_001025085, NM_001270806, NM_029288	chr14:19594414-19599545	GGAGCAGCAGGTGTGATCATGAAATCCCACAGATATCAGACCCAGATGGATCTCTGCATT	432825	Mm.327147	GO:0003674|GO:0005575|GO:0008150	predicted gene 5458	382.26	106.338	8.3766	6.67793	809.368	238.616	196.764	284.293	141.262	68.6665	99.0473	116.378	9.22138	7.86435	8.44224	7.97844	7.20086	6.40297	6.45384	6.65406
ASMM10P008328	0.032894	0.116553	2.07743	up	protein_coding	NM_028607	CCDS50445.1	Bloc1s2	RefSeq	910	chr19	-	44139246	44146446		chr19:44146008-44146358	CCACCTCGAGATGATGCTGCGGTGGAGACAGCCGAGGAAGCAAAGGAGCCTGCCGAAGCT	73689	Mm.124685	GO:0000930|GO:0005515|GO:0005634|GO:0005634|GO:0005737|GO:0005739|GO:0005739|GO:0005813|GO:0005813|GO:0005829|GO:0005856|GO:0008022|GO:0008089|GO:0008284|GO:0008625|GO:0008625|GO:0031083|GO:0031083|GO:0031083|GO:0031175|GO:0043015|GO:0045893|GO:0045944|GO:0045944|GO:0048490|GO:0055037|GO:0097345|GO:0097345	biogenesis of lysosomal organelles complex-1, subunit 2	394.141	213.77	8.69956	7.64475	501.646	312.733	403.179	359.007	208.57	179.464	310.038	157.011	8.58045	8.25835	9.64827	8.31115	7.75042	7.75637	8.00881	7.06343
ASMM10P024568	0.00292723	0.0353994	3.67891	up	protein_coding	NM_009517	CCDS17293.1	Zmat3	RefSeq	7784	chr3	-	32334793	32365665		chr3:32340586-32341695	GATAGTCATTTTGTGGCTTTTGACGATTGTATCCTGACAATGCCCTGACAGGTAATGGGC	22401	Mm.35705	GO:0003676|GO:0003723|GO:0005634|GO:0005730|GO:0006810|GO:0006915|GO:0006974|GO:0008270|GO:0015031|GO:0030308|GO:0040008|GO:0043065|GO:0046872	zinc finger matrin type 3	333.059	105.011	8.44341	6.56413	294.17	351.927	272.256	413.884	91.1195	73.9123	190.545	64.4685	7.82985	8.43268	8.98883	8.52228	6.57687	6.50812	7.33957	5.83197
ASMM10P008850	0.0163413	0.0795624	2.60489	up	protein_coding	NM_145135	CCDS22002.1	Rnh1	RefSeq	1807	chr7	-	141160325	141168936		chr7:141166738-141168675	GCGGCACCAGACTGCACTGTGCACCCACCATGAGTCTTGACATCCAGTGTGAGCAGCTGA	107702	Mm.279485	GO:0005737|GO:0008428|GO:0032311|GO:0043086|GO:0045765	ribonuclease/angiogenin inhibitor 1	683.714	326.364	9.51983	8.13861	803.984	624.637	598.929	707.305	262.194	217.902	621.52	203.842	9.21348	9.25612	10.3128	9.29698	8.07677	8.0446	9.00123	7.43185
ASMM10P050382	0.0348258	0.119844	8.06158	up	protein_coding	NM_145449	CCDS26133.1	Ifi27l2b	RefSeq	1093	chr12	-	103450897	103457223		chr12:103450935-103451352	GTACTTCAGAGAATGAGGGTACTTCAAAACCCTCACTGATGTCAGAGAATAATGAAAAAA	217845	Mm.298416	GO:0003674|GO:0005575|GO:0008150|GO:0016020|GO:0016021	interferon, alpha-inducible protein 27 like 2B	6684.77	1497.62	12.536	9.52498	9040.77	7903.02	1441.13	8354.17	4085.9	1269.19	148.243	487.148	12.6327	12.9278	11.7165	12.8671	11.9135	10.5205	7.00153	8.66436
ASMM10P004809	5.21361e-05	0.00886255	7.56296	up	protein_coding	NM_001111096	CCDS51109.1	Lyn	RefSeq	3456	chr4	+	3678120	3791612	NM_010747	chr4:3783109+3789741	CCCTACCCAGGGAGAACCAACGCAGATGTGATGAGCGCACTGTCACAGGGATATCGAATG	17096	Mm.317331	GO:0000166|GO:0001782|GO:0001817|GO:0001933|GO:0002431|GO:0002513|GO:0002553|GO:0002576|GO:0002762|GO:0002768|GO:0002774|GO:0002902|GO:0004672|GO:0004713|GO:0004713|GO:0004715|GO:0005102|GO:0005128|GO:0005161|GO:0005178|GO:0005515|GO:0005524|GO:0005623|GO:0005634|GO:0005634|GO:0005737|GO:0005758|GO:0005794|GO:0005886|GO:0005886|GO:0005913|GO:0006468|GO:0006954|GO:0006974|GO:0007165|GO:0007169|GO:…	Yamaguchi sarcoma viral (v-yes-1) oncogene homolog	479.116	58.4673	8.76971	5.85076	937.248	346.931	248.279	384.006	66.9473	39.4526	76.5402	50.9289	9.41764	8.41354	8.82805	8.41962	6.15378	5.63971	6.0982	5.51136
ASMM10P052501	0.0169764	0.0809706	7.1692	up	protein_coding	NM_030609	CCDS26369.1	Hist1h1a	RefSeq	747	chr13	+	23763667	23764414		chr13:23764354+23764414	GTGAACAGTTGGAGGCTTCTTCTATAAATAACCCAACGGCTCTTTTCAGAGCCACCAACA	80838	Mm.377137	GO:0000786|GO:0000790|GO:0003677|GO:0005515|GO:0005634|GO:0005694|GO:0006334|GO:0007283	histone cluster 1, H1a	164.568	25.9855	7.12851	4.28669	62.5975	241.952	90.8805	262.842	31.7921	5	19.7248	47.425	5.55962	7.88238	7.21246	7.85957	5.09459	2.40026	4.24123	5.4107
ASMM10P038792	0.0122537	0.0681708	8.74903	up	protein_coding	NM_172281	CCDS21871.1	Rnf40	RefSeq	4172	chr7	+	127588697	127603605		chr7:127600566+127600626	AAAGTGGAGGTTTATGCAGATGCTGACGAGATCCTGCAGGAGGAGATCAAGGAGTACAAG	233900	Mm.41122	GO:0000151|GO:0004842|GO:0004842|GO:0005515|GO:0005634|GO:0005737|GO:0005886|GO:0006511|GO:0008270|GO:0010390|GO:0016568|GO:0016874|GO:0017075|GO:0031625|GO:0032403|GO:0033503|GO:0033523|GO:0042803|GO:0043005|GO:0043234|GO:0046872	ring finger protein 40	232.542	41.3363	7.90255	4.77342	266.965	226.626	180.239	256.338	30.4022	30.3795	99.5636	5	7.69195	7.78874	8.30417	7.82533	5.03226	5.27333	6.46277	2.32533
ASMM10P000383	0.0258563	0.101315	2.16281	up	protein_coding	NM_008210	CCDS15573.1	H3f3a	RefSeq	1076	chr1	-	180802567	180813603	ENSMUST00000159441	chr1:180811902-180813470	AGGAGAAGGGGGGTAAGTAAGGAGGTGTCCTTACCATGGCTCGTACAAAGCAGACTGCCC	15078	Mm.315189	GO:0001649|GO:0001740|GO:0042692	H3 histone, family 3A	10111.8	5024.93	13.1797	12.0668	21444.2	7214.01	3672.65	8116.35	4422.56	4328.23	8283.05	3065.86	13.8894	12.8039	13.1943	12.8314	12.0077	12.2413	12.6834	11.3348
ASMM10P026120	0.00228679	0.0320186	2.49517	up	protein_coding	NM_026374	CCDS17530.1	Ilf2	RefSeq	1973	chr3	+	90476200	90488379		chr3:90487257+90487317	TTCGAATTCTCTCCCATGGAGGCTTTAGGAAGATCCTTGGCCAGGAGGGGGATGCCAGCT	67781	Mm.227258	GO:0003677|GO:0003677|GO:0003723|GO:0003725|GO:0005524|GO:0005634|GO:0005634|GO:0005730|GO:0005737|GO:0006351|GO:0006355|GO:0006955|GO:0016740|GO:0030529|GO:0045893	interleukin enhancer binding factor 2	249.174	109.732	8.00236	6.68323	231.514	274.552	193.192	297.437	95.3606	68.4757	170.393	104.7	7.49047	8.06584	8.41496	8.03818	6.63824	6.39978	7.19263	6.50225
ASMM10P019208	0.0159888	0.078654	3.54025	up	protein_coding	NM_133816	CCDS15147.1	Sh3bp4	RefSeq	3673	chr1	+	89070461	89153793		chr1:89152328+89152388	CAACAGATGGATGCCTATGAGTCTCCTCACCGAGACAGGAATGGGGTAGTAGACAGTGAG	98402	Mm.170983	GO:0005092|GO:0005634|GO:0005737|GO:0005905|GO:0006897|GO:0008285|GO:0010508|GO:0016020|GO:0017016|GO:0030308|GO:0031410|GO:0032007|GO:0034260|GO:0042802|GO:0050790|GO:0061462|GO:0071230	SH3-domain binding protein 4	147.531	41.1418	7.18854	5.36469	114.04	114.009	237.105	124.97	44.6431	31.6225	54.1539	34.1477	6.4463	6.78183	8.74853	6.7775	5.56972	5.32763	5.62954	4.93188
ASMM10P053912	0.0132294	0.0712433	2.71578	up	protein_coding	NM_174852	CCDS48855.1	Phf12	RefSeq	4412	chr11	+	77982815	78030535		chr11:78029553+78029613	AAGGCGATGCCAGCCTGCTGCAGGATGGGGTCTTGGCTGAGAAACTCTCTCTCAAGCCCC	268448	Mm.274329	GO:0000122|GO:0001106|GO:0001222|GO:0005634|GO:0006351|GO:0006355|GO:0008270|GO:0016580|GO:0017053|GO:0035091|GO:0045892|GO:0046872	PHD finger protein 12	288.126	118.71	8.25229	6.81092	243.57	282.379	304.128	322.428	115.12	104.12	176.537	79.0628	7.56359	8.10472	9.18054	8.16032	6.90681	6.97645	7.2406	6.11983
ASMM10P051162	6.48852e-05	0.0093201	2.71942	up	protein_coding	NM_001101472	CCDS49158.1	Serpina3j	RefSeq	1999	chr12	+	104314569	104320586		chr12:104317408+104317555	GAAAATGAAATGCACTGTGGTGGAGCTGAACTACAAAGGCAATGGCAAGGCCATGTTCAT	238395	Mm.436975	GO:0003674|GO:0005575|GO:0008150	serine (or cysteine) peptidase inhibitor, clade A (alpha-1 antiproteinase, antitrypsin), member 3J	65.9574	22.8092	5.98973	4.54643	65.111	75.2161	44.3292	79.1733	22.4038	14.9461	25.6249	28.2621	5.61995	6.15799	6.08921	6.09175	4.60124	4.31361	4.60592	4.66493
ASMM10P014459	0.00758345	0.0536348	4.54829	up	protein_coding	NM_032465	CCDS37348.1	Cd96	RefSeq	2203	chr16	-	46035656	46120248		chr16:46035670-46035981	CATCTGCAAACACCTGAGATGTAAATAAGCATTAGAGAATAAAGCGATGTTCACACCCAG	84544	Mm.29204	GO:0007155|GO:0016020|GO:0016021	CD96 antigen	311.068	50.8199	7.8298	5.64447	702.132	223.1	66.1253	252.913	74.2498	45.1509	32.2062	51.6726	9.03167	7.76473	6.71543	7.80736	6.2942	5.83099	4.92207	5.53064
ASMM10P008832	0.0114138	0.0655034	5.53567	up	protein_coding	NM_144908	CCDS19133.1	Galnt11	RefSeq	2541	chr5	+	25222892	25265918		chr5:25223036+25247453	GGGTGTCGCGGAAACTGAAAATGGCCTTTGAGCTATGCTAGGTCTATAATGGGAAGCATC	231050	Mm.246718	GO:0003674|GO:0004653|GO:0005575|GO:0005794|GO:0008150|GO:0016020|GO:0016021|GO:0016740|GO:0016757	UDP-N-acetyl-alpha-D-galactosamine:polypeptide N-acetylgalactosaminyltransferase 11	107.058	27.904	6.72645	4.25769	145.138	97.3191	80.8025	104.972	13.5926	13.7856	75.922	8.31582	6.81285	6.54507	7.0261	6.52177	3.88971	4.20552	6.08883	2.8467
ASMM10P053822	0.0123077	0.0682956	2.65693	up	protein_coding	NM_145514	CCDS15583.2	Wdr26	RefSeq	7063	chr1	-	181173225	181211978		chr1:181209029-181209086	AGTGCATTCTCCTCACGCTATTGTGGTAAGAGGCGCACTTGAAATCTCTCAAACGTTGTT	226757	Mm.289082	GO:0003674|GO:0005634|GO:0005737|GO:0008150	WD repeat domain 26	310.881	142.149	8.35274	6.94299	330.491	303.893	272.279	336.861	106.147	92.1124	280.727	89.6079	7.98839	8.21386	8.98911	8.21962	6.79034	6.81066	7.87712	6.29382
ASMM10P029611	4.14278e-05	0.00886255	6.67898	up	protein_coding	NM_010174	CCDS18709.1	Fabp3	RefSeq	669	chr4	+	130308777	130315463		chr4:130315403+130315463	TTTTTAAAACTGTATCCAAAGGGTGCTCCAAGGTCAATAAAGCAGAACCAAGGCCACCCA	14077	Mm.388886	GO:0005215|GO:0005324|GO:0005504|GO:0005737|GO:0005829|GO:0006656|GO:0006810|GO:0008092|GO:0008289|GO:0015909|GO:0016528|GO:0050543	fatty acid binding protein 3, muscle and heart	176.831	25.831	7.39055	4.65092	221.549	192.363	80.9583	212.454	21.5793	15.602	21.576	44.5668	7.4278	7.5513	7.02839	7.55471	4.54333	4.37405	4.36694	5.31938
ASMM10P006035	0.00947153	0.0598761	2.11728	up	protein_coding	NM_001205231	CCDS57476.1	U2af2	RefSeq	2202	chr7	+	5062142	5079945		chr7:5075227+5075467	AAGAATGCCACGCTGGTGAGCCTCCCGAGCACCATCAATCAGACACCTGTGACCCTTCAA	22185	Mm.360389	GO:0000166|GO:0003676|GO:0003723|GO:0005515|GO:0005634|GO:0005681|GO:0006397|GO:0008380|GO:0016607|GO:0019012|GO:0019013|GO:0019899|GO:0030529|GO:0048025|GO:0070742	U2 small nuclear ribonucleoprotein auxiliary factor (U2AF) 2	255.059	134.87	8.06681	6.9846	252.623	249.23	245.38	273.002	105.167	89.7108	158.903	185.699	7.61593	7.92656	8.8122	7.91255	6.77675	6.77346	7.09492	7.29326
ASMM10P017059	0.000761127	0.0211547	10.8542	up	protein_coding	NM_010387	CCDS37581.1	H2-DMb1	RefSeq	1285	chr17	+	34153190	34160229		chr17:34155601+34155714	TTTTTCAAGGATCCTCAACAAAGAAGAGAGCCTTCTCCAGCGTTTGCAAAACGGGCTTCT	14999	Mm.460938	GO:0002504|GO:0005764|GO:0005768|GO:0006955|GO:0016020|GO:0016021|GO:0019882|GO:0019886|GO:0042613|GO:0051085	histocompatibility 2, class II, locus Mb1	810.46	51.3262	9.12273	5.68255	1854.37	598.762	128.388	660.316	56.8746	36.5453	64.6902	47.1947	10.3552	9.18977	7.7512	9.19479	5.92728	5.53122	5.86964	5.40205
ASMM10P004349	0.00176531	0.0291056	8.19492	up	protein_coding	NM_001038839	CCDS51644.1	P2rx7	RefSeq	2563	chr5	+	122643910	122684284		chr5:122676768+122683174	AGAAGTTCCAACCTAGATACTTGTTTCTCACAGAACAGAGACTTTGAGTATTATGAGATG	18439	Mm.42026	GO:0000187|GO:0000287|GO:0000902|GO:0001530|GO:0001614|GO:0001614|GO:0001845|GO:0001916|GO:0001934|GO:0001934|GO:0002028|GO:0004872|GO:0004931|GO:0004931|GO:0005102|GO:0005216|GO:0005507|GO:0005515|GO:0005524|GO:0005524|GO:0005639|GO:0005737|GO:0005886|GO:0005886|GO:0005887|GO:0005887|GO:0005911|GO:0006468|GO:0006509|GO:0006649|GO:0006810|GO:0006811|GO:0006812|GO:0006816|GO:0006884|GO:0006900|GO:…	purinergic receptor P2X, ligand-gated ion channel, 7	89.6101	11.7576	6.37003	3.3353	158.009	58.1798	75.5267	66.7251	14.0129	5	20.7789	7.23864	6.94304	5.77989	6.92151	5.83567	3.938	2.40026	4.31388	2.68905
ASMM10P051141	0.00236811	0.0324627	3.22608	up	protein_coding	NM_177140	CCDS49146.1	Tmem251	RefSeq	1205	chr12	+	102743759	102745397		chr12:102744066+102744166	TTAAGGTGGCTTGTTCTGAAATGCCAAAGGCACCTGACTGTTCAGAACTGAGTGACTCTT	320351	Mm.86546	GO:0003674|GO:0005575|GO:0008150|GO:0016020|GO:0016021	transmembrane protein 251	132.129	44.902	7.08125	5.39147	133.456	126.908	124.414	143.737	36.9895	23.7952	77.8892	40.934	6.68901	6.94581	7.70404	6.98617	5.30845	4.93965	6.12167	5.19613
ASMM10P007978	0.000264068	0.0146668	3.1542	up	protein_coding	NM_026178	CCDS25240.1	Mmd	RefSeq	2780	chr11	+	90249475	90278573		chr11:90267551+90276662	TATCTCACGATGGGATTTTCTCCAGCCTTGGTGGTGACATCAATGAATAACACTGACGGA	67468	Mm.277518	GO:0005764|GO:0005768|GO:0016020|GO:0016021|GO:0019835	monocyte to macrophage differentiation-associated	505.82	174.434	9.04976	7.39248	531.12	527.169	364.832	600.16	168.46	157.169	223.362	148.746	8.65339	9.0093	9.48009	9.05625	7.4516	7.56509	7.56106	6.99219
ASMM10P001184	0.0171518	0.0814939	3.47852	up	protein_coding	NM_001271898		Acox1	RefSeq	3992	chr11	-	116171882	116199045		chr11:116189526-116198221	GGTTTAAAAAACTACATATGGTCAATTTTGTGGAACCTGTTGGCCTCAATTACTCCATGT	11430	Mm.356689	GO:0000038|GO:0003995|GO:0003997|GO:0003997|GO:0005102|GO:0005504|GO:0005737|GO:0005739|GO:0005777|GO:0005777|GO:0005777|GO:0005778|GO:0006091|GO:0006629|GO:0006631|GO:0006635|GO:0006693|GO:0007283|GO:0008152|GO:0016401|GO:0016491|GO:0016559|GO:0016627|GO:0019395|GO:0019395|GO:0033540|GO:0047485|GO:0050660|GO:0055088|GO:0055114|GO:0071949|GO:2000189	acyl-Coenzyme A oxidase 1, palmitoyl	293.504	115.061	8.17534	6.37687	377.033	307.388	159.128	330.468	58.3745	58.6658	296.009	47.1939	8.18285	8.23179	8.09519	8.19154	5.96128	6.19403	7.95025	5.40191
ASMM10P024873	0.00140034	0.0266915	5.88687	up	protein_coding	NM_011905	CCDS17435.1	Tlr2	RefSeq	2874	chr3	-	83836271	83841608		chr3:83836366-83838789	ACCCAGTTCCTGACTTCCTTAACTAAGGTCTTTGTGACACAAACTGTAACAAAGTTTATA	24088	Mm.87596	GO:0001774|GO:0002224|GO:0002237|GO:0002238|GO:0002687|GO:0002752|GO:0002755|GO:0004872|GO:0004888|GO:0005515|GO:0005737|GO:0005886|GO:0005886|GO:0006691|GO:0006954|GO:0006955|GO:0007165|GO:0007252|GO:0008285|GO:0008329|GO:0009617|GO:0009897|GO:0009986|GO:0016020|GO:0016021|GO:0030177|GO:0031410|GO:0032289|GO:0032493|GO:0032494|GO:0032695|GO:0032700|GO:0032722|GO:0032722|GO:0032728|GO:0032733|GO:…	toll-like receptor 2	5104.56	817.359	12.0927	9.53522	5246.13	6765.25	975.391	7431.46	1233.09	649.998	685.976	700.371	11.8459	12.7089	11.1249	12.6912	10.2394	9.58193	9.13815	9.18134
ASMM10P018364	0.00085557	0.0218723	3.20438	up	protein_coding	NM_028036	CCDS37772.1	Tmco6	RefSeq	1815	chr18	+	36735069	36742391		chr18:36741769+36741829	ACCGAAGTAGTAGGCCAGAGTTTGGAGCTGCTGCAGCTGCTATTCTTGCATCAGCCAGAG	71983	Mm.135188	GO:0005575|GO:0005634|GO:0005737|GO:0006606|GO:0008150|GO:0008565|GO:0016020|GO:0016021	transmembrane and coiled-coil domains 6	112.088	30.6442	6.66658	4.98653	112.949	140.275	44.1504	150.976	32.0443	29.4564	27.1679	33.9083	6.43139	7.09137	6.08254	7.06102	5.10522	5.23064	4.68893	4.92135
ASMM10P000444	0.0223893	0.0934906	2.43436	up	protein_coding	NM_001276359	CCDS50538.1	Camsap1	RefSeq	7996	chr2	-	25926837	25983282		chr2:25952807-25956246	AAGTTAAATTAAAACAGCAGCCACTGGAAAGTCCCGCTCATCAAAAGGTCCGTTATCGGC	227634	Mm.36834	GO:0003674|GO:0005575|GO:0005737|GO:0005856|GO:0005874|GO:0007010|GO:0008017|GO:0022604	calmodulin regulated spectrin-associated protein 1	81.4685	31.5882	6.29274	5.00919	47.1682	91.1417	81.0628	106.501	23.4387	29.691	36.8642	36.3588	5.14791	6.45054	7.03021	6.54229	4.67099	5.24373	5.09881	5.02325
ASMM10P001378	0.00374287	0.039068	2.71286	up	protein_coding	NM_028024	CCDS25429.1	Nkiras2	RefSeq	2013	chr11	+	100622954	100627602		chr11:100623013+100624191	GACCCGGGAGGTTGAAAGCTAAGCATGGGGAAGAGCTGCAAGGTGGTCGTGTGCGGCCAG	71966	Mm.485819	GO:0000166|GO:0003924|GO:0005525|GO:0005737|GO:0006184|GO:0007165|GO:0007264|GO:0016020	NFKB inhibitor interacting Ras-like protein 2	29.3955	10.5359	4.78999	3.35017	35.0459	27.3287	21.9872	33.2202	5.54597	5.66639	17.9266	13.0045	4.71398	4.6364	5.01928	4.79028	2.70673	3.06873	4.11217	3.51306
ASMM10P000170	0.00238833	0.0325999	2.64854	up	protein_coding	NM_001085453	CCDS50622.1	Ctnnd1	RefSeq	5046	chr2	-	84600780	84650510	NM_001085448	chr2:84603703-84608328	CAAAAATCAGATAACAACTATTCCACACTGAATGAGAGAGGAGACCACAACAGAACACTG	12388	Mm.35738	GO:0001738|GO:0005102|GO:0005515|GO:0005634|GO:0005737|GO:0005829|GO:0005886|GO:0005886|GO:0005911|GO:0005913|GO:0005915|GO:0006351|GO:0006355|GO:0007155|GO:0007435|GO:0016020|GO:0016055|GO:0016337|GO:0019901|GO:0019903|GO:0019904|GO:0030027|GO:0030027|GO:0030216|GO:0030426|GO:0030496|GO:0043197|GO:0045202|GO:0045296|GO:0050839|GO:0060690|GO:0090090	catenin (cadherin associated protein), delta 1	153.628	61.5958	7.29654	5.89134	190.952	136.846	144.943	141.769	46.7702	41.6653	93.6708	64.2768	7.21889	7.05516	7.94827	6.96382	5.63499	5.7213	6.38068	5.82838
ASMM10P054396	0.0107615	0.0635476	2.77635	up	protein_coding	NM_001165971		Gm5803	RefSeq	1165	chr15	-	22713819	22714984	NM_001039129, NM_010447, uc007xxs.1, uc007xxt.1	chr15:22714808-22714866	GAAGGCTCTCGTAACTCTACCGTCATGTCTAAGTCCGAGTCTCCCAAGGAGCCAGAACAA	545091	Mm.475598		predicted gene 5803	372.997	152.393	8.62878	7.15559	430.466	300.708	424.862	335.951	146.922	95.348	223.982	143.322	8.36683	8.19901	9.73421	8.21509	7.25849	6.85768	7.56509	6.9411
ASMM10P055055	0.0163211	0.079507	2.17191	up	protein_coding	NM_001166604		Chn1	RefSeq	3688	chr2	-	73610659	73660423	NM_175752	chr2:73660354-73660412	GTTCGCCGGGTGTCTGTTGCTAGCGACTGACTGCAGGCTGTATGTAGGCATCTCTCATTC	108699	Mm.257073	GO:0005096|GO:0005515|GO:0005622|GO:0007165|GO:0007399|GO:0008045|GO:0032314|GO:0035556|GO:0046872|GO:0046875|GO:0048013|GO:0050770|GO:0050770	chimerin 1	39.6362	15.3456	5.09915	3.98019	69.8286	34.4839	18.9308	35.3015	19.8194	15.2791	15.1928	11.0912	5.72269	4.99269	4.79411	4.88712	4.42379	4.34146	3.88337	3.27213
ASMM10P003867	0.00488034	0.0435778	6.44031	up	protein_coding	NM_001146121		Psap	RefSeq	2673	chr10	+	60277627	60302600	NM_001146123, NM_001146124, NM_011179	chr10:60299234+60299463	CCCCTATGAGCAGAATCTGGTCCAGGCCCACAATGTGATTTTATGCCAGACCTGTCAGTT	19156	Mm.277498	GO:0005576|GO:0005615|GO:0005739|GO:0005764|GO:0005794|GO:0006629|GO:0006665|GO:0019216|GO:0043231|GO:0043408|GO:0048589|GO:0060736|GO:0060742|GO:0071310	prosaposin	1723.12	356.971	10.6078	7.92064	3531.43	1230.38	734.067	1396.61	204.866	139.123	935.949	147.944	11.256	10.2428	10.6594	10.2728	7.72672	7.39304	9.57712	6.98569
ASMM10P024419	0.0151849	0.0762735	2.59305	up	protein_coding	NM_031373	CCDS17179.1	Ogfr	RefSeq	2306	chr2	+	180589406	180595837		chr2:180595255+180595315	AGCCAGGTGGGGCCAGAGGACCCCAAAAGCCAGGTGGAGCCAGAGGACCCCAAAAGCCAG	72075	Mm.250418	GO:0004872|GO:0005634|GO:0005737|GO:0016020|GO:0040008	opioid growth factor receptor	3538.73	1635.17	11.8702	10.4955	2879.31	4217.18	2414.77	4643.68	1764.15	1351.81	2377.78	1046.97	10.9639	11.9927	12.5282	11.9958	10.7293	10.6009	10.8724	9.77946
ASMM10P007601	0.0184739	0.0842897	2.89516	up	protein_coding	NM_019977	CCDS27745.1	Miox	RefSeq	1074	chr15	+	89334472	89337007		chr15:89336647+89336739	AAGAGTTCAACAAGTTTGATCTCTACACGAAGTGCCCTGACCTACCGGATGTGGAGAGCC	56727	Mm.158200	GO:0004033|GO:0005506|GO:0005737|GO:0008199|GO:0016491|GO:0016651|GO:0019310|GO:0046872|GO:0050113|GO:0050661|GO:0055114	myo-inositol oxygenase	106.58	40.3726	6.71444	5.18079	153.988	85.9115	92.4216	93.9998	15.0611	41.0616	35.1843	70.1834	6.90176	6.36279	7.2349	6.3583	4.0366	5.69816	5.03742	5.95099
ASMM10P000957	0.030571	0.111361	3.10937	up	protein_coding	NM_145375	CCDS21408.1	Tm6sf1	RefSeq	2202	chr7	+	81859021	81884068		chr7:81871485+81873731	ACTATAATTATCCCTCAAAGGTTCTTCAAGAAGCCCAAGCAAAGGCCCTGCTGAGAAGAC	107769	Mm.221412	GO:0016020|GO:0016021	transmembrane 6 superfamily member 1	269.422	60.784	7.50864	5.87202	699.825	149.33	62.8843	165.648	66.1292	45.092	91.4903	40.4243	9.02602	7.18307	6.63065	7.19481	6.13653	5.82922	6.34563	5.17669
ASMM10P013671	0.0147709	0.0751841	2.04926	up	protein_coding	NM_145139	CCDS27632.1	Eif3l	RefSeq	1893	chr15	+	79075222	79094400		chr15:79081866+79081927	TGCGCCCCTTGAACTCCCCAACCAGTGGCTCTGGGACATCATCGATGAGTTCATCTACCA	223691	Mm.206404	GO:0001650|GO:0003743|GO:0003743|GO:0005515|GO:0005654|GO:0005730|GO:0005737|GO:0005852|GO:0005852|GO:0006412|GO:0006413|GO:0006413	eukaryotic translation initiation factor 3, subunit L	666.3	382.718	9.44508	8.40998	894.095	595.159	495.454	680.491	319.9	246.842	664.273	299.855	9.36427	9.18343	9.99869	9.23395	8.34582	8.21141	9.09729	7.98539
ASMM10P007056	8.47764e-06	0.00574346	22.6276	up	protein_coding	NM_010545	CCDS50299.1	Cd74	RefSeq	1239	chr18	+	60803848	60812652		chr18:60810422+60811858	TCCACCTAAAGAGCCACTGGACATGGAAGACCTATCTTCTGGCCTGGGAGTGACCAGGCA	16149	Mm.439737	GO:0000187|GO:0001516|GO:0001540|GO:0001961|GO:0001961|GO:0002606|GO:0002792|GO:0002821|GO:0002830|GO:0002906|GO:0004896|GO:0004896|GO:0005515|GO:0005764|GO:0005770|GO:0005771|GO:0005773|GO:0005783|GO:0005794|GO:0005886|GO:0005886|GO:0005887|GO:0006461|GO:0006886|GO:0006886|GO:0006952|GO:0006955|GO:0007165|GO:0008283|GO:0009897|GO:0009986|GO:0016020|GO:0016021|GO:0016064|GO:0019221|GO:0019882|GO:…	CD74 antigen (invariant polypeptide of major histocompatibility complex, class II antigen-associated)	25152.2	1111.51	14.501	10.001	38497.6	27005.3	5413.7	29692.1	1312.57	973.411	1306.58	853.477	14.6929	14.8118	13.7054	14.794	10.3184	10.1623	10.0412	9.4822
ASMM10P004197	0.00599047	0.0482523	4.02064	up	protein_coding	NM_001029876	CCDS22768.1	Urb2	RefSeq	5773	chr8	+	124023472	124048504		chr8:124035193+124036635	AGATCTACAGGTTGTTTTGTGTGCCATTAGACTACTCAAACTGCTACTCAAATGTCCACT	382038	Mm.334891	GO:0003674|GO:0005634|GO:0005730|GO:0008150	URB2 ribosome biogenesis 2 homolog (S. cerevisiae)	45.3342	12.3636	5.46716	3.45974	45.9924	40.811	50.0378	44.4958	14.1198	5	19.0474	11.2872	5.10905	5.24944	6.27348	5.23669	3.94677	2.40026	4.19383	3.2981
ASMM10P017580	0.00894688	0.058129	4.37036	up	protein_coding	NM_007746	CCDS29036.1	Map3k8	RefSeq	2507	chr18	-	4331326	4352953		chr18:4340560-4340808	ACATTCTCAAGGGACTTGATTTTCTGCACTCCAAGAAAGTGATCCACCATGATATTAAAC	26410	Mm.3275	GO:0000166|GO:0000287|GO:0004672|GO:0004674|GO:0004709|GO:0005524|GO:0005737|GO:0006468|GO:0007049|GO:0007165|GO:0016301|GO:0016310|GO:0016740|GO:0016772|GO:0046872	mitogen-activated protein kinase kinase kinase 8	49.9891	11.4466	5.59456	3.4668	38.9154	48.2641	67.3313	45.4455	12.2548	6.97955	20.8154	5.73646	4.86671	5.49967	6.74087	5.27098	3.74988	3.32524	4.31547	2.47662
ASMM10P005502	0.0171053	0.0813374	2.02689	up	protein_coding	NM_001164600		Puf60	RefSeq	1848	chr15	-	76070181	76080870		chr15:76077653-76080803	GCTCGGAGGACAGGTCAATGGCCAACAAGGAGGAGGGTCGGAGCCAGCAGCAGCGGCTGC	67959	Mm.29965	GO:0000166|GO:0003676|GO:0003677|GO:0003723|GO:0005634|GO:0006351|GO:0006355|GO:0006397|GO:0006915|GO:0008380|GO:0019907|GO:0030529|GO:0042802	poly-U binding splicing factor 60	40.5399	20.3569	5.26977	4.2505	44.1988	46.1802	27.9879	43.7927	15.389	9.62956	37.1673	19.2419	5.05555	5.43794	5.3735	5.2121	4.06618	3.71832	5.11182	4.10569
ASMM10P038591	0.0397897	0.12893	2.82186	up	protein_coding	NM_009516	CCDS21743.1	Wee1	RefSeq	3419	chr7	+	110122058	110143299		chr7:110139646+110139707	GCGCAGAGCAGTTACGAATAGAATTGAATGCTGAAAAATTCAAAAATTCTCTTTTGCAGA	22390	Mm.287173	GO:0000166|GO:0000226|GO:0000287|GO:0004672|GO:0004674|GO:0004713|GO:0004715|GO:0005515|GO:0005524|GO:0005634|GO:0005737|GO:0006468|GO:0007049|GO:0007067|GO:0016301|GO:0016310|GO:0016740|GO:0016772|GO:0018108|GO:0030010|GO:0046872|GO:0048812|GO:0048812|GO:0051301	WEE 1 homolog 1 (S. pombe)	39.23	13.8887	5.12746	3.63082	67.9661	28.3158	27.8709	32.7673	9.33141	12.4805	28.7429	5	5.68442	4.69046	5.36641	4.76856	3.36943	4.06785	4.76065	2.32533
ASMM10P006956	0.00170953	0.0286072	3.29447	up	protein_coding	NM_009857	CCDS51806.1	Cd8a	RefSeq	3099	chr6	+	71373426	71379171		chr6:71374874+71376859	TGCTACCACAGCCGCTAGTCAGACAGGAAGGCAAGCCCAGACCTTCAGAGAAAATTGTGT	12525	Mm.1858	GO:0002456|GO:0007166|GO:0009897|GO:0009897|GO:0009986|GO:0016020|GO:0016021|GO:0019901|GO:0042110|GO:0042803|GO:0045065|GO:0050850|GO:0051607	CD8 antigen, alpha chain	79.274	23.8373	6.30639	4.58634	83.2726	69.455	80.1129	84.2553	14.3631	23.5658	26.421	30.9992	5.97996	6.04493	7.01338	6.18728	3.97221	4.92744	4.64942	4.79631
ASMM10P029072	0.000288749	0.015382	4.48804	up	protein_coding	NM_001161608	CCDS51224.1	Gm13272	RefSeq	811	chr4	+	88779849	88780660	NM_001085531, NM_001085533, NM_001243167	chr4:88780600+88780660	AGAAAACCTGTGCTCTTGCATTTGAGGTGGCTTCTGAATAAATTGATGATCTCGGTTTTC	545648	Mm.368246	GO:0003674|GO:0005575|GO:0008150	predicted gene 13272	175.651	39.3641	7.50529	5.3392	154.93	185.693	165.528	196.452	42.7598	38.8187	37.4796	38.3982	6.91193	7.49799	8.16514	7.4461	5.5107	5.61694	5.12383	5.10535
ASMM10P046028	0.0108607	0.0638896	3.19588	up	protein_coding	NM_194333	CCDS15062.1	Slc23a3	RefSeq	2077	chr1	-	75125541	75133890		chr1:75125555-75126018	CTTGAGCAGAGGCCATGGTTTAGCGGGTTGGAACTGAATAAATGAGATTTCTGCCTGTAA	22626	Mm.68157	GO:0003674|GO:0005215|GO:0005575|GO:0005737|GO:0006810|GO:0008150|GO:0016020|GO:0016021|GO:0055085	solute carrier family 23 (nucleobase transporters), member 3	670.999	230.185	9.46288	7.78667	407.219	769.426	628.753	878.599	289.015	188.468	221.009	222.247	8.29338	9.55856	10.3906	9.60905	8.20983	7.8279	7.54865	7.5603
ASMM10P000229	0.00270552	0.0345605	3.51629	up	protein_coding	NM_001080388	CCDS50378.1	Mark2	RefSeq	4486	chr19	-	7275395	7341844	NM_001080390, NM_007928	chr19:7278062-7280997	ATCTTCAGCAAGTTCACCTCCAAGTTTGTCCGCAGGAACCTGAATGAACCTGAAAGCAAA	13728	Mm.258986	GO:0000166|GO:0000287|GO:0001764|GO:0004672|GO:0004674|GO:0005524|GO:0005634|GO:0005737|GO:0005886|GO:0006468|GO:0007243|GO:0007275|GO:0008289|GO:0010976|GO:0016020|GO:0016055|GO:0016301|GO:0016310|GO:0016740|GO:0016772|GO:0030010|GO:0030154|GO:0045180|GO:0045197|GO:0046777|GO:0046872|GO:0050321|GO:0050770|GO:0051493	MAP/microtubule affinity-regulating kinase 2	316.187	101.772	8.38567	6.57162	289.181	310.394	298.004	367.168	94.2264	75.7526	166.114	70.9947	7.80423	8.24792	9.1445	8.34603	6.62181	6.53886	7.1567	5.96909
ASMM10P012093	0.00446018	0.042025	2.46425	up	protein_coding	NM_028228	CCDS27205.1	Pinx1	RefSeq	1351	chr14	+	63860311	63919859		chr14:63878128+63878188	CGGAGTGAAACCGACCTGGACTGCATTTTTGGAAAAAGGAGGAACAAGAAGCTTGCTCAG	72400	Mm.379214	GO:0000228|GO:0000775|GO:0000776|GO:0000781|GO:0003676|GO:0005515|GO:0005634|GO:0005694|GO:0005730|GO:0005730|GO:0005737|GO:0005739|GO:0005819|GO:0007004|GO:0007080|GO:0043231|GO:0070034	PIN2/TERF1 interacting, telomerase inhibitor 1	38.7087	14.8532	5.16669	3.86554	38.4049	41.1424	22.6599	52.6277	16.5837	5.91364	15.3479	21.5676	4.84815	5.26116	5.06499	5.49247	4.17023	3.1217	3.8988	4.27143
ASMM10P007245	0.00943929	0.0597566	3.09532	up	protein_coding	NM_011852	CCDS39245.1	Oas1g	RefSeq	1993	chr5	-	120876141	120887598		chr5:120879291-120881884	AAACACTGGTACCAACTGTGTAAGGAGAAGCTGGGGAAGCCACTGCCCCCACAGTATGCC	23960	Mm.389688	GO:0001730|GO:0003725|GO:0005634|GO:0005737|GO:0008270	2'-5' oligoadenylate synthetase 1G	680.485	223.952	9.31336	7.68327	400.688	929.428	314.678	1077.15	240.312	140.027	335.21	180.26	8.26795	9.8424	9.23584	9.90725	7.95887	7.40315	8.11793	7.25314
ASMM10P042497	0.000846811	0.021856	10.2566	up	protein_coding	NM_010493	CCDS22889.1	Icam1	RefSeq	2540	chr9	+	21015959	21028796		chr9:21027620+21027680	TGTGCCATGCCTTTAGCTCCCATGGGAATGTCACCAGGAATGTGTACCTGACAGTACTGT	15894	Mm.435508	GO:0001772|GO:0002291|GO:0002457|GO:0002693|GO:0005178|GO:0005615|GO:0005886|GO:0007155|GO:0007155|GO:0007159|GO:0007159|GO:0008360|GO:0009897|GO:0009986|GO:0016020|GO:0016021|GO:0016337|GO:0030155|GO:0030838|GO:0032321|GO:0032403|GO:0033627|GO:0045429|GO:0045907|GO:0046813|GO:0050731|GO:0051092|GO:0051856|GO:0051926|GO:0071333	intercellular adhesion molecule 1	1209.95	134.508	10.3073	6.94882	676.712	1483.73	1058.21	1621.13	135.659	95.6439	219.588	87.1412	8.98268	10.5122	11.2423	10.492	7.13956	6.8625	7.53851	6.25469
ASMM10P006971	0.000358722	0.0166124	3.88729	up	protein_coding	NM_009931	CCDS40219.1	Col4a1	RefSeq	6636	chr8	-	11198422	11312826		chr8:11202994-11206225	CATGGCACCCATCTCTGGGGACAACATCCGGCCCTTCATTAGCAGGTGTGCGGTTTGTGA	12826	Mm.738	GO:0001525|GO:0005201|GO:0005576|GO:0005578|GO:0005581|GO:0005587|GO:0005604|GO:0007528|GO:0048407|GO:0071230	collagen, type IV, alpha 1	1093.01	320.012	10.1284	8.16962	1436.04	1087.46	625.449	1223.08	277.264	245.079	539.763	217.94	9.9978	10.058	10.3801	10.0776	8.15041	8.20389	8.79232	7.53184
ASMM10P018339	0.0389339	0.127308	2.6152	up	protein_coding	NM_010771	CCDS29142.1	Matr3	RefSeq	4472	chr18	+	35562157	35592045		chr18:35562214+35562274	CTGCGGGGGATTGTGGGAGCCTCCGCGTCCCGCTCGCTGAGAGAGGTATCTCTCCTTTTC	17184	Mm.215034	GO:0000166|GO:0003676|GO:0003723|GO:0005634|GO:0008270|GO:0046872	matrin 3	46.8033	16.28	5.33986	3.95294	23.9025	83.5151	29.1942	50.6012	10.8175	8.26071	28.9424	17.0992	4.17074	6.31983	5.43746	5.4314	3.57642	3.5335	4.77012	3.93169
ASMM10P044061	0.0264605	0.102424	2.35756	up	protein_coding	NM_145406	CCDS30231.1	Slc10a3	RefSeq	2028	chrX	-	74369218	74373349	NM_001256104	chrX:74370478-74370527	AGTGCCATAACCTGGAGCAGTGGAGGTGGCTTTGTGGTAGGCATCCACTCAGGTCTAGCT	214601	Mm.19931	GO:0006810|GO:0006814|GO:0008508|GO:0010033|GO:0015293|GO:0016020|GO:0016021|GO:0032526	solute carrier family 10 (sodium/bile acid cotransporter family), member 3	65.4271	30.0342	5.99357	4.75628	86.5639	55.0654	59.8913	60.1877	24.0343	9.69519	44.44	41.9674	6.03308	5.69734	6.55422	5.68965	4.70527	3.72758	5.35771	5.23455
ASMM10P023410	0.0183028	0.083872	2.42559	up	protein_coding	NM_008505	CCDS16482.2	Lmo2	RefSeq	1646	chr2	+	103970286	103981878		chr2:103970432+103970492	GCCTTGGCCGCCGCGCGCCGGGCAGCTGGATGATTCGCTCTCTCTCTTTGGCGTTTGAAG	16909	Mm.29266	GO:0000977|GO:0000981|GO:0001102|GO:0001190|GO:0001228|GO:0003677|GO:0003682|GO:0005515|GO:0005634|GO:0005667|GO:0008270|GO:0035162|GO:0042789|GO:0043234|GO:0043425|GO:0045647|GO:0045944|GO:0045944|GO:0046872|GO:0048037|GO:0070888|GO:0097067	LIM domain only 2	503.478	246.179	9.08468	7.80634	531.505	458.153	496.804	527.45	171.326	217.986	406.509	188.897	8.65402	8.81119	10.0046	8.86893	7.4725	8.04616	8.38879	7.31792
ASMM10P018616	0.000317151	0.0158771	6.29307	up	protein_coding	NM_021451	CCDS29315.1	Pmaip1	RefSeq	2654	chr18	+	66458603	66465558		chr18:66460917+66460998	TAACTGTGGTTCTGGCGCAGATGCCTGGGAAGTCGCAAAAGAGCAGGATGAGGAGCCCAA	58801	Mm.271878	GO:0001836|GO:0001836|GO:0005515|GO:0005739|GO:0005739|GO:0006915|GO:0006919|GO:0006974|GO:0008630|GO:0009411|GO:0010165|GO:0010917|GO:0042771|GO:0042981|GO:0043029|GO:0043065|GO:0043065|GO:0043517|GO:0043525|GO:0048147|GO:0072332|GO:1900740	phorbol-12-myristate-13-acetate-induced protein 1	34.8055	5.29935	5.05778	2.40402	29.7896	30.0548	44.6649	34.7128	5	5	5	6.19739	4.48612	4.78664	6.10049	4.85788	2.3474	2.40026	2.33788	2.53054
ASMM10P052426	1.74269e-05	0.00771659	14.9899	up	protein_coding	NM_001097979	CCDS49213.1	Hist1h2bq	RefSeq	2121	chr13	+	21833742	21837530		chr13:21837297+21837530	GAGGACCATAAGGAAAAGTCTAAAACCTAAAAGAGATGGTAATACAAAAGGCTCTGTACT	665596	Mm.371766	GO:0003674|GO:0005575|GO:0008150	histone cluster 1, H2bq	116.043	6.80834	6.67686	2.77095	184.256	112.092	41.6644	126.159	6.91549	5	9.45151	5.86635	7.16688	6.75879	5.98875	6.79304	2.94225	2.40026	3.24847	2.4928
ASMM10P034810	0.0146473	0.0749064	2.84933	up	protein_coding	NM_018762	CCDS20328.1	Gp9	RefSeq	811	chr6	+	87778135	87779762		chr6:87779702+87779762	TCTCACCTCCACAGCCTTGCCGTGCACACACACAAATAAATAAATGTAATTTTAAAAGAC	54368	Mm.12897	GO:0003674|GO:0007155|GO:0007596|GO:0007599|GO:0008150|GO:0016020|GO:0016021	glycoprotein 9 (platelet)	1173.79	371.263	9.96127	8.45065	2735.26	623.511	635.175	701.206	467.672	284.581	324.542	408.257	10.9022	9.25363	10.4093	9.27999	8.88308	8.41913	8.07504	8.42535
ASMM10P009351	0.00326358	0.0371798	3.52315	up	protein_coding	NM_175751	CCDS37824.1	Zfp608	RefSeq	6112	chr18	-	54888044	54990180		chr18:54900277-54946552	ATTTGGAAGGGATCGTGTGGCATGAAACAGAAGAAGGTGTCCTAGTGGTCAATGTCACAT	269023	Mm.192984	GO:0008150|GO:0046872	zinc finger protein 608	119.867	32.7915	6.78643	4.96956	129.872	143.321	49.5577	156.717	54.4685	18.3133	34.5484	23.8359	6.64867	7.12575	6.25888	7.11242	5.86481	4.58411	5.01517	4.41416
ASMM10P027840	0.00859229	0.0570161	4.04282	up	protein_coding	NM_011986	CCDS18659.1	Ncdn	RefSeq	3701	chr4	-	126743749	126753429		chr4:126744118-126744730	TCATGTTGCAGCAGAGTGAAGATGGGGGGTTGGGGGTTATTTATTTTGCTTGTCCTTATC	26562	Mm.456184	GO:0005515|GO:0005634|GO:0005737|GO:0005829|GO:0030424|GO:0030425|GO:0031175|GO:0042995|GO:0043005|GO:0043025|GO:0045453|GO:0048168	neurochondrin	509.61	135.079	9.00186	6.9865	246.265	618.684	470.383	703.106	128.959	87.2541	202.509	121.595	7.57943	9.23912	9.90391	9.28498	7.07314	6.73154	7.42494	6.71636
ASMM10P000055	0.00688196	0.0513055	3.07479	up	protein_coding	NM_175836	CCDS36123.1	Sptbn1	RefSeq	8265	chr11	-	30099394	30219772		chr11:30101613-30103247	CACGTGTTCAAGCTAAGACTAAGTGATGGAAACGAGTACCTCTTCCAAGCCAAAGATGAT	20742	Mm.123110	GO:0000281|GO:0003779|GO:0005200|GO:0005515|GO:0005516|GO:0005543|GO:0005634|GO:0005730|GO:0005737|GO:0005856|GO:0005886|GO:0007009|GO:0007182|GO:0007184|GO:0008091|GO:0016020|GO:0030506|GO:0030673|GO:0030863|GO:0031430|GO:0032403|GO:0032437|GO:0043001|GO:0043234|GO:0051693|GO:0071709|GO:0072661|GO:0072661	spectrin beta, non-erythrocytic 1	201.687	64.0608	7.53284	5.91235	389.531	138.768	145.583	132.864	61.0868	29.6733	86.9518	78.5312	8.22869	7.07651	7.95551	6.87064	6.01985	5.24311	6.27585	6.11059
ASMM10P002149	0.00108233	0.0237133	3.2183	up	protein_coding	NM_001085408	CCDS50540.1	Sdccag3	RefSeq	1976	chr2	-	26382799	26389316		chr2:26387622-26389148	GTTCCCGACGGTGACAAACTTGAAGACCTTGAAGAAGCCAATCCATTCTCCTTCAAAGAG	68112	Mm.253771	GO:0003674|GO:0005575|GO:0005737|GO:0008150	serologically defined colon cancer antigen 3	185.049	61.4022	7.58738	5.90108	181.155	183.536	175.062	200.445	47.5465	46.4459	92.7996	58.8168	7.13737	7.484	8.25853	7.46963	5.66091	5.87247	6.36595	5.705
ASMM10P001698	0.00356492	0.0382413	3.46107	up	protein_coding	NM_173737	CCDS39551.1	Hmces	RefSeq	1422	chr6	+	87913975	87936613		chr6:87914002+87914490	CCCTCGGGCGGTCTGAGCGGCAGCGCTGAAGTATGTGCGGGCGAACGTCCTGTCACTTGC	232210	Mm.246241	GO:0003674|GO:0005575|GO:0008150	5-hydroxymethylcytosine (hmC) binding, ES cell specific	52.8391	15.6726	5.70038	3.90917	53.2855	48.0594	55.7519	54.2595	14.2956	6.00741	24.7895	17.5979	5.32529	5.49426	6.44422	5.53776	3.96575	3.13638	4.56189	3.97264
ASMM10P015046	4.55335e-05	0.00886255	7.7764	up	protein_coding	NM_013751	CCDS28094.1	Hrasls	RefSeq	2915	chr16	+	29209694	29230530		chr16:29230420+29230530	GTAAAGATCACCTGCATCAAGTGATAGGTTTTTGGTAATACAAGGAAAGAAATGTCTGTA	27281	Mm.103650	GO:0001558|GO:0004620|GO:0005641|GO:0005737|GO:0005777|GO:0006629|GO:0007031|GO:0007265|GO:0016020|GO:0016021|GO:0016042|GO:0016740|GO:0016787|GO:0046485	HRAS-like suppressor	53.6697	6.09335	5.54614	2.58703	91.2557	47.8225	23.1027	52.498	5	5	8.91921	5.45418	6.10901	5.48682	5.09982	5.48889	2.3474	2.40026	3.16069	2.43979
ASMM10P005499	0.014853	0.0753264	2.17543	up	protein_coding	NM_001164571		Rffl	RefSeq	3425	chr11	-	82803818	82871210		chr11:82812764-82818415	AACCCGGAAGCAGCAGACCTGCTTGGACTGTAAGAAAAACTTCTGCATGACTTGTTCGAG	67338	Mm.341608	GO:0004842|GO:0005737|GO:0006886|GO:0006915|GO:0008270|GO:0016020|GO:0016023|GO:0016874|GO:0043161|GO:0046872|GO:0070936	ring finger and FYVE like domain containing protein	45.8252	20.2399	5.447	4.3257	42.5073	50.7625	31.8321	58.1987	22.3547	16.0684	29.8885	12.648	4.99684	5.57639	5.57473	5.64006	4.59759	4.41627	4.81517	3.47378
ASMM10P035033	0.0340201	0.118551	4.7354	up	protein_coding	NM_011909	CCDS20489.1	Usp18	RefSeq	1778	chr6	+	121245905	121270917		chr6:121268550+121268677	AATACACTATGAACTCTTTGCCGTGATTGCCCACGTTGGGATGGCTGACTTTGGTCATTA	24110	Mm.326911	GO:0004221|GO:0005634|GO:0006508|GO:0006511|GO:0008233|GO:0008234|GO:0016787|GO:0019785|GO:0032020	ubiquitin specific peptidase 18	1670.9	317.466	10.251	8.00749	531.783	2677.4	387.182	3087.24	392.48	155.862	577.728	143.796	8.65616	11.352	9.57821	11.4175	8.64026	7.55248	8.8907	6.94652
ASMM10P043553	0.00926751	0.0590865	4.75526	up	protein_coding	NM_030712	CCDS23664.1	Cxcr6	RefSeq	1893	chr9	+	123806476	123811754		chr9:123811600+123811754	ACAGAGCTTAAGACTTTAACAAATACAAGAGGACTCTGGTGGCTTTGCTCATCTAAAAAA	80901	Mm.124289	GO:0004871|GO:0004930|GO:0004950|GO:0005886|GO:0006935|GO:0006954|GO:0007165|GO:0007186|GO:0007186|GO:0015026|GO:0016020|GO:0016021|GO:0016494|GO:0070098	chemokine (C-X-C motif) receptor 6	2304.02	373.976	10.655	8.40546	5593.4	1516.1	381.994	1724.59	588.959	317.381	225.265	364.297	11.941	10.5461	9.55588	10.5769	9.21016	8.57196	7.57245	8.26727
ASMM10P000313	0.0194288	0.0867253	3.99724	up	protein_coding	NM_001172114	CCDS50015.1	Traf7	RefSeq	2595	chr17	-	24508849	24527938		chr17:24512337-24512955	CCCACTCTAAGTGCACATTTATTGGGAATCAGGACACCTATGAGACACACTTAGAAACAT	224619	Mm.275150	GO:0000151|GO:0000185|GO:0004842|GO:0005886|GO:0006351|GO:0006355|GO:0006915|GO:0008270|GO:0016567|GO:0016874|GO:0031410|GO:0043231|GO:0043410|GO:0046872|GO:0097194	TNF receptor-associated factor 7	33.1219	9.49445	4.94367	2.94467	30.3834	23.7611	49.2737	29.0692	5	5	20.3872	7.5906	4.51494	4.426	6.24957	4.58417	2.3474	2.40026	4.28822	2.74279
ASMM10P026251	0.00849146	0.0566961	2.34868	up	protein_coding	NM_001024851	CCDS38556.1	Ankrd34a	RefSeq	2586	chr3	+	96596635	96599778		chr3:96599718+96599778	GGGGAGCAAGCCTAAGTCAGTCCTCTTACCACTTGTCAAATAAATGTGTTCAGAAGTCTG	545554	Mm.267664	GO:0003674|GO:0005737|GO:0008150	ankyrin repeat domain 34A	297.318	133.689	8.26161	7.02976	218.099	341.699	256.243	373.229	117.467	125.702	136.253	155.335	7.40256	8.38952	8.8838	8.37056	6.93537	7.2474	6.8864	7.04987
ASMM10P028000	0.00154934	0.0276412	8.07856	up	protein_coding	NM_013706	CCDS38909.1	Cd52	RefSeq	531	chr4	-	134093537	134095073		chr4:134093734-134093900	TGCAGTTTCCTCTTCTTTGCCAATACCTTAATGTGCCTCTTCTACCTCAGCTGAGGTGAA	23833	Mm.24130	GO:0005886|GO:0016020|GO:0031225	CD52 antigen	14051.2	1218.08	13.1533	10.1392	38267.2	7598.18	1895.28	8444.04	1428.58	952.368	1121.96	1369.43	14.6821	12.8817	12.1685	12.881	10.4343	10.1261	9.83462	10.1619
ASMM10P005351	0.00387196	0.0395159	2.32968	up	protein_coding	NM_021388	CCDS17784.1	Extl2	RefSeq	3012	chr3	+	116007448	116029016	NM_001163514	chr3:116010695+116024006	TTAATAATATGATGAGGGGTTGCCACATCTGCAAACTTCCGGGAAGAGTCATGGGGATTC	58193	Mm.41739	GO:0001888|GO:0005783|GO:0006044|GO:0015012|GO:0016020|GO:0016021|GO:0016740|GO:0016757|GO:0016758|GO:0019276|GO:0031227|GO:0035248|GO:0046872	exostoses (multiple)-like 2	51.5623	21.9665	5.62242	4.40229	68.9526	47.3811	37.0149	52.9005	19.1598	11.8759	37.631	19.1994	5.7066	5.47294	5.8088	5.50133	4.37514	4.00036	5.1306	4.10305
ASMM10P021520	0.0102026	0.0618433	2.57742	up	protein_coding	NM_177653	CCDS16728.1	F830045P16Rik	RefSeq	1925	chr2	-	129458358	129536602		chr2:129459317-129459399	TTCTGTGCCTCAAGTTACTTCTGGTGGTGAGTTTACTAGTCATCTACGTGTATAGGCGGT	228592	Mm.452175	GO:0003674|GO:0005575|GO:0008150|GO:0016020	RIKEN cDNA F830045P16 gene	44.0232	16.1844	5.39772	4.03179	31.2142	47.511	41.0535	56.3142	17.6301	11.4956	11.0379	24.5738	4.55566	5.47702	5.96635	5.59185	4.25473	3.95644	3.4574	4.45861
ASMM10P052847	0.00244024	0.0327596	4.50296	up	protein_coding	NM_031247	CCDS20115.1	Gimap3	RefSeq	2145	chr6	-	48764463	48770851		chr6:48765066-48765124	TTTTTTCTCTTATTTTATGTTTAATGCTCTGCATTTTATTGTGGATTGGGATCACTCACA	83408	Mm.333050	GO:0000166|GO:0005525|GO:0005739|GO:0005741|GO:0016020|GO:0016021|GO:0033955	GTPase, IMAP family member 3	197.543	34.3009	7.30037	5.1295	438.067	134.431	66.3729	151.301	36.0393	39.3981	35.4443	26.322	8.3886	7.02911	6.7205	7.06328	5.27082	5.63803	5.04704	4.5621
ASMM10P006005	0.00605306	0.0484298	3.43399	up	protein_coding	NM_001204201		Spp1	RefSeq	1475	chr5	+	104435110	104441053	NM_001204202	chr5:104435253+104436374	AATTCTGAGGGACTAACTACGACCATGAGATTGGCAGTGATTTGCTTTTGCCTGTTTGGC	20750	Mm.288474	GO:0001503|GO:0005125|GO:0005576|GO:0005615|GO:0005737|GO:0007155|GO:0010811|GO:0030593|GO:0030593|GO:0031214|GO:0033280|GO:0043066|GO:0045177|GO:0050840	secreted phosphoprotein 1	1352.96	309.813	9.95454	8.17466	3263.95	882.877	306.155	958.864	260.843	218.293	440.701	319.414	11.1361	9.76082	9.1915	9.72973	8.06825	8.0493	8.50696	8.0741
ASMM10P046173	0.00807007	0.0552663	2.05299	up	protein_coding	NM_019963	CCDS24269.1	Stat2	RefSeq	4402	chr10	+	128270575	128292849		chr10:128276563+128276623	GAGCATCCTGCCAATGGACGTTCGACAGCATTTGGCTACCTGGATTGAAGACCAGAACTG	20847	Mm.293120	GO:0003677|GO:0003700|GO:0004871|GO:0005509|GO:0005515|GO:0005634|GO:0005737|GO:0005737|GO:0005886|GO:0006351|GO:0006355|GO:0007165|GO:0042802	signal transducer and activator of transcription 2	43.6647	19.1261	5.34544	4.30771	31.8389	57.4285	29.5648	55.8266	18.111	14.0533	23.1644	21.1756	4.5843	5.76071	5.45855	5.57819	4.29235	4.2306	4.46454	4.24337
ASMM10P040208	0.000217117	0.0136071	2.37957	up	protein_coding	NM_007843	CCDS40282.1	Defb1	RefSeq	932	chr8	+	21776554	21795185		chr8:21776652+21776712	TGAAAACTCATTACTTTCTCCTGGTGATGATATGTTTTCTTTTCTCCCAGATGGAGCCAG	13214	Mm.431316	GO:0005576|GO:0006952|GO:0009617|GO:0042742|GO:0045087	defensin beta 1	363.323	161.769	8.51486	7.26416	416.867	393.74	209.584	433.101	186.921	109.791	201.851	148.512	8.32596	8.60116	8.53968	8.59265	7.59212	7.05502	7.41934	6.99016
ASMM10P017748	0.0244028	0.0980208	3.86722	up	protein_coding	NM_010415	CCDS29153.1	Hbegf	RefSeq	2392	chr18	-	36504926	36515805		chr18:36506648-36506725	AGTGAAGAGAAAGTGAAGTTGGGCGTGGCTAGCTCCCACTGAGGAGGACCTGAGCTATAG	15200	Mm.289681	GO:0001525|GO:0001832|GO:0005154|GO:0005154|GO:0005576|GO:0005615|GO:0005615|GO:0005886|GO:0005887|GO:0007173|GO:0007173|GO:0008016|GO:0008083|GO:0008083|GO:0008201|GO:0008201|GO:0009986|GO:0016020|GO:0016021|GO:0016477|GO:0030307|GO:0030335|GO:0035313|GO:0048661|GO:0051545|GO:0051549|GO:0051897|GO:0090303	heparin-binding EGF-like growth factor	181.025	45.4213	7.45385	5.50255	95.1444	150.933	303.809	174.213	55.6003	32.7578	56.046	37.2812	6.17041	7.20041	9.17889	7.2657	5.8956	5.37675	5.67805	5.0598
ASMM10P006054	9.1286e-05	0.0100102	5.5783	up	protein_coding	NM_001205367		Sept7	RefSeq	2530	chr9	+	25252438	25308571		chr9:25252706+25265393	CACCATGGGTCAACCGAAGAACCTTGAGGGCTATGTGGGCTTTGCCAACCTCCCAAATCA	235072	Mm.270259	GO:0000166|GO:0000775|GO:0000776|GO:0001725|GO:0005515|GO:0005525|GO:0005634|GO:0005694|GO:0005730|GO:0005737|GO:0005856|GO:0005886|GO:0005929|GO:0005938|GO:0007049|GO:0007067|GO:0015629|GO:0015630|GO:0016020|GO:0031105|GO:0042802|GO:0042995|GO:0043679|GO:0045202|GO:0051291|GO:0051301	septin 7	315.047	59.2407	8.30922	5.82939	473.481	255.83	238.42	292.458	40.4331	41.9694	90.4261	64.1342	8.49377	7.96117	8.7633	8.01863	5.43009	5.7317	6.33074	5.82504
ASMM10P007603	0.000337133	0.016286	4.8936	up	protein_coding	NM_019989	CCDS41102.1	Sh3bgrl	RefSeq	2856	chrX	+	109095406	109162467		chrX:109154391+109160129	TGGTTCAAAGGAAGCCGAAGCCCAGGCAAATCAGCAAGCATGAATGTTCTGAGTTCTTCC	56726	Mm.260760	GO:0003674|GO:0005575|GO:0008150|GO:0017124	SH3-binding domain glutamic acid-rich protein like	338.807	70.5349	8.34572	6.05482	580.053	259.814	212.153	303.207	66.7465	44.3289	118.524	52.5398	8.77311	7.98295	8.56187	8.06493	6.14866	5.8087	6.70595	5.55596
ASMM10P032295	0.00155826	0.0277329	2.1045	up	protein_coding	NM_001164152	CCDS48633.1	Tcf3	RefSeq	3308	chr10	-	80409164	80433653	NM_001164150, NM_001164151, NM_001164153, NM_011548	chr10:80410450-80410621	TGTGCCAGCTGCACCTCAAGTCGGATAAGGCGCAGACCAAGCTGCTCATCCTGCAGCAGG	21423	Mm.3406	GO:0000788|GO:0001779|GO:0002326|GO:0003677|GO:0003677|GO:0003677|GO:0003682|GO:0003700|GO:0003700|GO:0003713|GO:0005515|GO:0005634|GO:0005634|GO:0005667|GO:0005667|GO:0005667|GO:0005737|GO:0006351|GO:0006355|GO:0006355|GO:0006355|GO:0006357|GO:0007399|GO:0008134|GO:0008134|GO:0010628|GO:0010628|GO:0030098|GO:0030154|GO:0030165|GO:0030890|GO:0031435|GO:0032496|GO:0033077|GO:0033152|GO:0033152|GO:…	transcription factor 3	86.6247	37.4749	6.3225	5.24902	135.816	81.5774	44.7411	84.3645	33.876	35.0961	48.1125	32.815	6.71321	6.28445	6.10322	6.18912	5.18338	5.47059	5.46826	4.87385
ASMM10P016802	0.0343417	0.119093	2.36999	up	protein_coding	NM_009070	CCDS37488.1	Rnps1	RefSeq	1934	chr17	+	24414674	24425897		chr17:24415102+24415162	GAGGCGAGGTCGATGTCTGTGGCCGGAGCGGACGGTGCAGATTGCGAGCCGGCCTAAAAG	19826	Mm.1951	GO:0000166|GO:0000184|GO:0000381|GO:0003676|GO:0003677|GO:0003723|GO:0003730|GO:0005634|GO:0005737|GO:0006397|GO:0008380|GO:0043065|GO:0048025|GO:0061574	ribonucleic acid binding protein S1	37.9405	14.9546	5.16561	3.92073	29.0074	33.7649	54.7349	34.2547	11.3418	9.25775	18.7842	20.4346	4.4482	4.96161	6.41531	4.83734	3.64304	3.67388	4.17658	4.18943
ASMM10P002222	0.0467778	0.140659	2.60461	up	protein_coding	NM_029570	CCDS38414.1	Atp11b	RefSeq	4883	chr3	+	35754137	35856276		chr3:35837594+35839048	GAATTCTCTGGCCATTTTTGGGCTCCCAGAATATGTACTTTGTATTTATTCAGCTCCTGT	76295	Mm.239416	GO:0000166|GO:0005524|GO:0005783|GO:0008150|GO:0016020|GO:0016021|GO:0016787|GO:0055037	ATPase, class VI, type 11B	276.891	136.301	8.08527	6.7042	447.993	220.43	191.683	247.456	98.9237	77.6034	317.898	50.7784	8.41781	7.74793	8.40047	7.77485	6.68739	6.57382	8.04774	5.50786
ASMM10P002972	0.00826881	0.0559206	8.66211	up	protein_coding	NM_130860	CCDS15927.1	Cdk9	RefSeq	3389	chr2	-	32705781	32712784		chr2:32712081-32712564	TTGCCAAGATCGGCCAAGGCACATTCGGGGAAGTCTTTAAAGCCAAGCACCGTCAGACGG	107951	Mm.27557	GO:0000166|GO:0003677|GO:0003682|GO:0004672|GO:0004674|GO:0004693|GO:0005515|GO:0005524|GO:0005634|GO:0005634|GO:0005737|GO:0006281|GO:0006282|GO:0006351|GO:0006355|GO:0006468|GO:0006974|GO:0008024|GO:0008024|GO:0008353|GO:0016301|GO:0016310|GO:0016605|GO:0016740|GO:0016772|GO:0017069|GO:0031056|GO:0043111|GO:0043231|GO:0044212|GO:0071157|GO:0071345	cyclin-dependent kinase 9 (CDC2-related kinase)	328.054	52.945	8.442	5.32728	255.341	304.241	411.207	341.426	50.0663	34.8117	114.409	12.4935	7.63073	8.21467	9.685	8.2376	5.73663	5.46004	6.66022	3.45223
ASMM10P012536	0.00308063	0.0361328	6.3643	up	protein_coding	NM_153137	CCDS15634.1	Traf3ip3	RefSeq	2142	chr1	-	193175503	193201546		chr1:193178181-193178300	AGAGGAGGAGCTCAGAGACCAACTACAAAAGGAGACATTTCAGCTCCAAGTCAAGGAAAA	215243	Mm.261259	GO:0003674|GO:0005575|GO:0008150|GO:0016020|GO:0016021	TRAF3 interacting protein 3	81.9482	9.40635	5.92416	3.25416	189.352	56.7023	23.1137	58.6243	12.6447	9.42054	5	10.5602	7.20392	5.74148	5.10046	5.65077	3.79569	3.69207	2.33788	3.191
ASMM10P026735	0.00344555	0.0379297	2.74825	up	protein_coding	NM_175175	CCDS17962.1	Plekhf2	RefSeq	2956	chr4	-	10988661	11007619		chr4:10989163-10990748	AGTAACTAGGTTTTCAAATGTGGGAAACCAAGCTGAAAGGTCTGTTTTGTTTTGTTGTTG	71801	Mm.34351	GO:0005768|GO:0005783|GO:0006810|GO:0015031|GO:0016020|GO:0030133|GO:0046872	pleckstrin homology domain containing, family F (with FYVE domain) member 2	1451.25	549.03	10.432	8.97345	2524.17	1243.72	628.488	1408.62	777.895	492.461	569.369	356.396	10.793	10.2598	10.3899	10.2851	9.58912	9.2015	8.86954	8.23364
ASMM10P001432	0.00926343	0.0590815	2.248	up	protein_coding	NM_001205362	CCDS17306.1	Dcun1d1	RefSeq	4434	chr3	-	35892104	35932334		chr3:35921138-35932192	AGACGCTGTGAACAAGTTGAAATCATCGCAGAAGGATAAAGTTCGTCAGTTTATGATCTT	114893	Mm.379305	GO:0000151	DCN1, defective in cullin neddylation 1, domain containing 1 (S. cerevisiae)	274.601	119.145	7.94595	6.77731	453.423	253.927	102.217	288.837	100.786	80.4579	201.546	93.7901	8.43353	7.94827	7.40076	8.00125	6.71196	6.62376	7.41677	6.35674
ASMM10P014097	0.0145132	0.0745924	5.83305	up	protein_coding	NM_013637	CCDS27956.1	Prm1	RefSeq	401	chr16	-	10796331	10796823		chr16:10796345-10796533	CGATGAAAAACAGGAGCCTGCTAAGGAACAATGCCACCTGTCAATAAATGTTGAAAACTC	19118	Mm.42733	GO:0000786|GO:0003677|GO:0005634|GO:0005634|GO:0005634|GO:0005694|GO:0005737|GO:0006997|GO:0007275|GO:0007283|GO:0007286|GO:0030154|GO:0030261	protamine 1	178.924	21.7819	7.03372	4.48947	43.2058	290.846	73.3061	308.339	22.2035	18.8809	16.9456	29.0977	5.0213	8.14846	6.87185	8.09327	4.58721	4.6269	4.03574	4.70805
ASMM10P000266	6.04752e-05	0.00902498	6.47613	up	protein_coding	NM_023502	CCDS17337.1	Elf2	RefSeq	2688	chr3	-	51255664	51325987		chr3:51266817-51308049	TCAGAAACAGTGGAAGCATCAGTTCACAGCAGTAATGCTCACTGTACGGATAAGACCATT	69257	Mm.131038	GO:0003677|GO:0003700|GO:0005515|GO:0005634|GO:0005737|GO:0006351|GO:0006355|GO:0006357|GO:0043565|GO:0045892|GO:0045893	E74-like factor 2	42.6466	6.13209	5.35951	2.66438	52.9255	35.6143	39.8905	42.1562	7.8977	5	6.63067	5	5.31368	5.04509	5.92601	5.15326	3.13016	2.40026	2.80175	2.32533
ASMM10P017713	0.0084154	0.0564238	2.44171	up	protein_coding	NM_146084	CCDS29128.1	Fam13b	RefSeq	3359	chr18	-	34442350	34506823		chr18:34448381-34448451	GAAGAGAAAACGTCTCTGCAGAAAAGTCTGCTTTACTATGAAAGTCAACACGGAAGGCCG	225358	Mm.226899	GO:0003674|GO:0005096|GO:0005622|GO:0007165	family with sequence similarity 13, member B	157.69	68.574	7.34742	6.05953	146.068	153.729	159.152	171.812	92.4888	42.7836	78.1924	60.8311	6.82206	7.2271	8.09543	7.2451	6.59836	5.75858	6.12766	5.75351
ASMM10P005767	0.0214235	0.0910731	2.16579	up	protein_coding	NM_001177361	CCDS50372.1	Gpr137	RefSeq	1742	chr19	-	6938069	6942450		chr19:6940433-6941923	CAGGATAGGTGTAACCACGGGAACCGGTGTGGTGGGAGTAGGAGGGCAATCTCAATGGTC	107173	Mm.276555	GO:0003674|GO:0005575|GO:0008150|GO:0016020|GO:0016021	G protein-coupled receptor 137	32.5375	14.19	4.89008	3.77519	29.43	35.7483	17.8998	47.0719	10.7107	10.108	25.6933	10.2479	4.47118	5.05185	4.71199	5.32529	3.5631	3.78561	4.60927	3.14278
ASMM10P044186	0.000617321	0.0193061	6.93645	up	protein_coding	NM_145630	CCDS30275.1	Pdk3	RefSeq	2000	chrX	-	93764615	93832095		chrX:93777322-93777422	GGAGATCTAAAACTGTATTCCATGGAAGGAGTGGGTACCGATGCAGTCATTTATTTGAAG	236900	Mm.12775	GO:0000166|GO:0004672|GO:0004674|GO:0004740|GO:0005524|GO:0005739|GO:0005975|GO:0006006|GO:0010510|GO:0010906|GO:0016301|GO:0016310|GO:0016740|GO:0018105|GO:0035357|GO:0071333|GO:0071398|GO:0097411|GO:2000377	pyruvate dehydrogenase kinase, isoenzyme 3	135.73	16.9549	6.84124	4.04705	275.98	102.126	54.7637	110.05	22.364	9.00614	24.2673	12.1822	7.74084	6.61849	6.41672	6.58893	4.59783	3.64363	4.52986	3.41686
ASMM10P014371	0.0111835	0.0647356	5.5907	up	protein_coding	NM_001082545	CCDS37334.1	Stfa2	RefSeq	423	chr16	-	36403945	36408363		chr16:36403959-36404152	TGATCCCCTAACCCCCATTGTAAAGAGATGCGGCCATCAATAAAGAAGCATTTTTGAAAT	20862	Mm.359610	GO:0004866|GO:0004869|GO:0005575|GO:0005622|GO:0005737|GO:0010466|GO:0010951|GO:0030414	stefin A2	4508.32	468.169	11.2827	8.79964	14163.1	1429.03	885.686	1555.44	496.702	440.484	429.145	506.346	13.2729	10.4604	10.9645	10.4329	8.9638	9.04976	8.46957	8.71544
ASMM10P029594	0.0172379	0.0816523	3.76641	up	protein_coding	NM_010807	CCDS18695.1	Marcksl1	RefSeq	1611	chr4	+	129513580	129515981		chr4:129513856+129513916	CGGGGCGACGTGACCGCCGAGGAGGCAGCGGGCGCTTCCCCCGCGAAGGCCAACGGACAG	17357	Mm.424974	GO:0003779|GO:0005516|GO:0005737|GO:0005886|GO:0008284|GO:0016020|GO:0016192	MARCKS-like 1	34.8299	8.76174	4.89251	2.97932	38.7732	60.2126	23.3701	16.9636	7.9771	5	17.0698	5	4.86184	5.82922	5.11558	3.7634	3.14559	2.40026	4.04609	2.32533
ASMM10P008753	0.0101884	0.0618133	2.3256	up	protein_coding	NM_134073	CCDS27230.2	Kctd9	RefSeq	3174	chr14	+	67716097	67742310		chr14:67733443+67737605	AGCTGCGCTGCCAGTGTGCAAATCTCCAGGGAGTCAAGATGCTCTGCTCAAACGCAGAAG	105440	Mm.6720	GO:0003674|GO:0005575|GO:0008150|GO:0035556|GO:0051260	potassium channel tetramerisation domain containing 9	59.46	25.5787	5.81078	4.59318	87.7052	52.6791	40.9087	56.5472	21.8071	16.1686	46.9574	17.3819	6.05198	5.63196	5.96106	5.59812	4.5601	4.42316	5.43527	3.95418
ASMM10P048998	0.0125403	0.0691381	3.43756	up	protein_coding	NM_017407	CCDS25098.1	Spag5	RefSeq	3822	chr11	+	78301590	78322454		chr11:78321706+78321766	CTTCGGCGCTCTGACACAGAGTTAAAGAAACTCGATGACACAATTCAGCATGTCTATGAG	54141	Mm.24250	GO:0000070|GO:0000775|GO:0000776|GO:0000776|GO:0005634|GO:0005694|GO:0005737|GO:0005819|GO:0005856|GO:0005874|GO:0005876|GO:0007049|GO:0007051|GO:0007059|GO:0007067|GO:0008017|GO:0035371|GO:0051301|GO:0051988|GO:0072686	sperm associated antigen 5	382.127	90.3688	8.1672	6.38581	961.918	196.603	155.002	214.984	92.602	40.0552	110.431	118.387	9.45692	7.58337	8.05461	7.57389	6.59924	5.65955	6.60764	6.67683
ASMM10P031233	0.00989564	0.0608421	3.57522	up	protein_coding	NM_133349	CCDS19812.1	Zfand2a	RefSeq	3191	chr5	-	139471215	139484491	NM_001159908	chr5:139471271-139473554	GGAAGCAAAATCACCAGGCTTTAGAGACAATATCAAATGCAAGACATTGTGTGTTGAAAT	100494	Mm.24521	GO:0005634|GO:0005737|GO:0008270|GO:0046872	zinc finger, AN1-type domain 2A	9908.28	3258.3	13.3664	11.5284	6405.25	11540	9331.4	12356.5	3503.43	2639.72	2909.32	3980.72	12.1205	13.4749	14.4543	13.4161	11.6938	11.5579	11.1681	11.6938
ASMM10P007224	0.000103316	0.0102342	3.14945	up	protein_coding	NM_011699	CCDS16509.1	Lin7c	RefSeq	4137	chr2	+	109890877	109900936		chr2:109896450+109897245	TAATGGAGTGAGTGTTGAAGGGGAGCACCATGAGAAAGCGGTAGAGCTACTGAAAGCAGC	22343	Mm.478053	GO:0005515|GO:0005886|GO:0005911|GO:0005923|GO:0006810|GO:0006887|GO:0007269|GO:0008092|GO:0015031|GO:0016020|GO:0019904|GO:0030054|GO:0030165|GO:0043005|GO:0045202|GO:0045202|GO:0045211	lin-7 homolog C (C. elegans)	141.885	45.7409	7.16059	5.50549	173.272	142.643	103.512	148.112	48.7083	33.1886	62.6339	38.4327	7.07444	7.11773	7.41881	7.03138	5.6957	5.3939	5.82589	5.10647
ASMM10P008678	0.000115433	0.0107852	3.09461	up	protein_coding	NM_133352	CCDS29808.1	Tm9sf3	RefSeq	6144	chr19	-	41210841	41264004		chr19:41215090-41217100	ATAATGTGTGGAGCAATCGGTTACATGGGAACAAGTGCCTTTGTTCGAAAAATCTATACT	107358	Mm.246440	GO:0003674|GO:0005575|GO:0008150|GO:0016020|GO:0016021	transmembrane 9 superfamily member 3	3302.42	1179.35	11.7082	10.0784	5421.07	2844.81	1719.06	3224.75	1253.05	875.374	1532.51	1056.46	11.8945	11.4444	12.0168	11.477	10.2605	10.0058	10.2574	9.79
ASMM10P055344	0.000409091	0.017415	17.3347	up	protein_coding	NM_013486	CCDS17681.1	Cd2	RefSeq	1144	chr3	-	101275907	101287939		chr3:101283053-101283111	CACCATTCAAGTGTGAGGCGATAAACCCGGTCAGCAAGGAGTCTAAGATGGAAGTTGTTA	12481	Mm.22842	GO:0001948|GO:0003823|GO:0004872|GO:0005515|GO:0005576|GO:0007155|GO:0009897|GO:0009897|GO:0009898|GO:0009986|GO:0016020|GO:0016021|GO:0016337|GO:0019901|GO:0030971|GO:0042110|GO:0042803|GO:0042803|GO:0043234|GO:0043621|GO:0045121|GO:0046658	CD2 antigen	203.638	10.8582	7.43507	3.31948	434.954	139.422	93.8832	146.294	24.1544	6.69433	6.25724	6.3267	8.38251	7.084	7.26142	7.01234	4.71246	3.27142	2.74386	2.55019
ASMM10P042625	0.0449964	0.138086	2.10643	up	protein_coding	NM_146882	CCDS22986.1	Olfr874	RefSeq	933	chr9	+	37746135	37747068		chr9:37746687+37747068	GAGCTCTCTTGCAATAGCACCTTCATAAATGAGCTCGTAATCTTTATTGTTGTGGCCTTT	258882	Mm.223176	GO:0004871|GO:0004930|GO:0004984|GO:0005886|GO:0007165|GO:0007186|GO:0007608|GO:0016020|GO:0016021|GO:0050896	olfactory receptor 874	32.8987	14.972	4.95801	3.88321	40.5257	27.4866	36.1926	27.3898	7.06575	15.0147	15.7662	22.0415	4.92602	4.64374	5.77172	4.49055	2.97488	4.31913	3.93564	4.30319
ASMM10P006564	0.0250385	0.0994549	4.2565	up	protein_coding	NM_001277316		Fam134b	RefSeq	2811	chr15	+	25940825	25973696		chr15:25940955+25964223	GGAGTGAGAGCTGGGAAGTCATCAATTCCAAGCCAGATGAAAGAGCCAGACTGAGCCAGT	66270	Mm.25311	GO:0003674|GO:0005794|GO:0005801|GO:0016020|GO:0016021|GO:0019233	family with sequence similarity 134, member B	138.61	36.0667	7.06965	4.97999	160.387	86.159	212.55	95.3421	23.4877	34.6529	70.4037	15.7224	6.96513	6.36712	8.56516	6.38121	4.67546	5.45327	5.9921	3.79912
ASMM10P000569	0.00174723	0.0289944	4.36915	up	protein_coding	NM_133878	CCDS18723.1	Rcc1	RefSeq	2293	chr4	-	132331918	132345750	NM_001197082	chr4:132332962-132334106	TATGCTGTGTCCAAGGATGGTCGTGTTTTTGCCTGGGGCATGGGCACCAACTACCAGCTG	100088	Mm.255045	GO:0000082|GO:0000790|GO:0000794|GO:0003677|GO:0003682|GO:0005085|GO:0005087|GO:0005087|GO:0005634|GO:0005737|GO:0007049|GO:0007052|GO:0007059|GO:0007067|GO:0007088|GO:0031492|GO:0031965|GO:0042393|GO:0050790|GO:0051225|GO:0051301	regulator of chromosome condensation 1	137.524	33.4167	7.09903	4.97168	112.545	158.139	104.709	174.703	37.1535	19.5753	56.0743	20.8636	6.4253	7.26641	7.43383	7.27061	5.31417	4.67546	5.67961	4.21748
ASMM10P050511	0.0027409	0.0346732	5.768	up	protein_coding	NM_019925	CCDS26199.1	Gpr132	RefSeq	2439	chr12	-	112850875	112860916		chr12:112850893-112853176	TGTTTTCTCCTGATTCTGTCTGTTGTCCCCATCTCTTGGGGTGGAATTAAAAGGATGCAT	56696	Mm.20455	GO:0000082|GO:0004871|GO:0004930|GO:0005886|GO:0005887|GO:0007165|GO:0007186|GO:0007186|GO:0016020|GO:0016021	G protein-coupled receptor 132	1498.2	187.631	10.031	7.50296	3503.29	1061.6	248.953	1178.97	229.97	163.82	182.646	174.086	11.241	10.0259	8.83346	10.0238	7.90001	7.62427	7.28574	7.20181
ASMM10P041915	0.00120846	0.0250459	2.90772	up	protein_coding	NM_173386	CCDS40702.1	Mb21d1	RefSeq	4000	chr9	-	78430517	78443147		chr9:78430568-78431336	TAGCTGTTCCCTGTGTAACAAATAATGTCTGCCATGTATGTTGTCTTCACTTTTTAAAAG	214763	Mm.101559	GO:0000166|GO:0002218|GO:0002218|GO:0002230|GO:0002230|GO:0003677|GO:0005524|GO:0005525|GO:0005737|GO:0005829|GO:0005829|GO:0009190|GO:0009190|GO:0016740|GO:0016779|GO:0045087|GO:0046872|GO:0051607|GO:0061501|GO:0061501|GO:0071360|GO:0071360	Mab-21 domain containing 1	736.405	229.932	9.33961	7.79973	1076.69	787.155	213.012	868.762	243.327	194.671	240.283	241.448	9.60905	9.58867	8.56908	9.59166	7.97526	7.87878	7.65806	7.6868
ASMM10P008903	0.00567947	0.0467485	7.08364	up	protein_coding	NM_145606	CCDS40509.1	Chmp1a	RefSeq	2188	chr8	-	123204260	123212788		chr8:123209063-123210215	CCAGTTGAAGTTCACAGCGAAGCAGCTGGAGAAACTGGCCAAGAAGGCCGAGAAGGACTC	234852	Mm.41596	GO:0000794|GO:0000910|GO:0005515|GO:0005634|GO:0005737|GO:0005768|GO:0005769|GO:0005815|GO:0006351|GO:0006355|GO:0006810|GO:0007049|GO:0007076|GO:0012505|GO:0015031|GO:0016020|GO:0016192|GO:0016363|GO:0016458|GO:0019904|GO:0045014|GO:0045892|GO:0051301	charged multivesicular body protein 1A	60.3004	12.237	5.84069	3.0162	88.0636	55.6132	43.8274	53.6975	5	5	33.9481	5	6.05791	5.71181	6.0702	5.52284	2.3474	2.40026	4.9918	2.32533
ASMM10P035039	0.0248327	0.0989663	6.88024	up	protein_coding	NM_175628	CCDS39617.1	A2m	RefSeq	4687	chr6	+	121636172	121679238		chr6:121678024+121678084	ATATTCCAGTGAGAGACCTGAAGCCAGCCATAGTGAAAGTCTATGATTACTACGAGAAAG	232345	Mm.30151	GO:0001869|GO:0004866|GO:0004867|GO:0005515|GO:0005576|GO:0005615|GO:0007565|GO:0010466|GO:0010466|GO:0019838|GO:0019899|GO:0019959|GO:0019966|GO:0030414|GO:0043120|GO:0048863|GO:0070062	alpha-2-macroglobulin	1542.52	231.582	10.4847	7.70227	386.702	1520.89	2624.34	1638.16	183.951	143.341	199.05	399.988	8.22044	10.5523	12.6554	10.5109	7.57503	7.43522	7.40149	8.39734
ASMM10P055466	0.00177089	0.0291454	5.33686	up	protein_coding	NM_019535	CCDS18303.1	Sh3gl2	RefSeq	2817	chr4	+	85205455	85389379		chr4:85387638+85387710	TATCATCACACTCACTAATCAGATTGACGAGAACTGGTATGAGGGGATGCTTCATGGCCA	20404	Mm.143603	GO:0002090|GO:0005515|GO:0005737|GO:0006897|GO:0008289|GO:0016020|GO:0042802|GO:0048488	SH3-domain GRB2-like 2	72.1312	14.6537	6.16488	3.74889	73.705	65.9668	78.4328	70.4203	7.67297	6.1547	23.0562	21.7308	5.80401	5.95926	6.97976	5.9165	3.08857	3.16626	4.4582	4.28253
ASMM10P008828	0.0064035	0.0492293	3.43177	up	protein_coding	NM_144882	CCDS35573.2	Spats2l	RefSeq	3932	chr1	+	57774860	57948397		chr1:57943246+57946067	TAACAAGCAGCAGAATGGACCTTCCAGCCAAAGACGAAGATTTAATCCACAGTATCACAA	67198	Mm.159989	GO:0003674|GO:0005634|GO:0005737|GO:0008150	spermatogenesis associated, serine-rich 2-like	232.682	73.8961	7.74543	5.96648	248.958	281.218	89.006	311.548	46.3458	29.9901	146.688	72.56	7.5942	8.09858	7.17882	8.11013	5.62286	5.25619	6.98671	6.00017
ASMM10P035002	0.00259664	0.0338944	2.50101	up	protein_coding	NM_001166430	CCDS20467.1	Hnrnpf	RefSeq	2548	chr6	+	117906781	117925622	NM_001166431	chr6:117907077+117907148	TGGTGACAGTAAACAAGCCTCAACTGCCTCAGCTACAACTGCCAAGTCCCCGGGGTTCCA	98758	Mm.422979	GO:0000166|GO:0003676|GO:0003723|GO:0003727|GO:0005634|GO:0005681|GO:0005737|GO:0006397|GO:0008380|GO:0017025|GO:0030529|GO:0043484|GO:0071013	heterogeneous nuclear ribonucleoprotein F	184.344	79.1727	7.54727	6.22476	249.621	161.406	154.328	172.019	64.4482	46.2545	125.034	80.9544	7.59712	7.29696	8.04802	7.24699	6.1004	5.86644	6.77648	6.15571
ASMM10P005138	0.0476874	0.1423	2.39436	up	protein_coding	NM_001159593		Slc20a1	RefSeq	2019	chr2	+	129198772	129205104		chr2:129204133+129204245	ATCAACCTCTTTTCCATTATGTATACTGGAGCACCGTGGCTGAAATCTCCTAGAAGGTGG	20515	Mm.272675	GO:0004871|GO:0005315|GO:0005316|GO:0005886|GO:0006810|GO:0006814|GO:0006817|GO:0007165|GO:0015293|GO:0016020|GO:0016021|GO:0043123	solute carrier family 20, member 1	140.821	61.7705	7.14626	5.88662	97.6357	132.816	189.86	142.973	51.2189	46.6387	102.242	46.9824	6.21116	7.0109	8.38589	6.97709	5.77101	5.879	6.50149	5.39499
ASMM10P006188	0.0430656	0.134722	2.19597	up	protein_coding	NM_001252522		Picalm	RefSeq	4024	chr7	+	90130231	90209447	NM_001252523, NM_001252524	chr7:90177608+90189149	ACATGGGGAGGATTCAGTCCTTCTCCAGTTGCACAGCCACATTCTTCAGCTGGCCTTAAT	233489	Mm.235175	GO:0005543|GO:0005545|GO:0005622|GO:0005634|GO:0005768|GO:0005794|GO:0005886|GO:0005905|GO:0005905|GO:0006897|GO:0006898|GO:0006898|GO:0007275|GO:0007409|GO:0007409|GO:0008021|GO:0016020|GO:0016192|GO:0016197|GO:0017124|GO:0030097|GO:0030100|GO:0030118|GO:0030122|GO:0030132|GO:0030136|GO:0030276|GO:0031410|GO:0031623|GO:0032050|GO:0032880|GO:0042734|GO:0042802|GO:0043231|GO:0045202|GO:0045211|GO:…	phosphatidylinositol binding clathrin assembly protein	536.795	294.927	9.1582	8.02335	692.854	429.239	552.874	472.212	248.248	194.688	531.237	205.533	9.01286	8.71858	10.1798	8.72155	8.00281	7.87897	8.76897	7.44262
ASMM10P032363	0.00314556	0.0364823	3.88827	up	protein_coding	NM_145228	CCDS19629.1	Oas1h	RefSeq	1708	chr5	+	120861421	120873505		chr5:120871883+120871943	CTGGATTACCCATGCTTTAAGAACAGGGATGGTTCCCGAGTGAGCTCCTGGGATGTGCCG	246729	Mm.115351	GO:0001730|GO:0003725|GO:0005575|GO:0008150	2'-5' oligoadenylate synthetase 1H	1154.56	312.61	10.0842	8.12508	811.352	1585.66	470.041	1751.18	360.637	151.3	447.196	291.305	9.22447	10.6076	9.90176	10.6031	8.51687	7.5119	8.52591	7.94564
ASMM10P013663	0.0128319	0.0700922	3.99778	up	protein_coding	NM_008495	CCDS27628.1	Lgals1	RefSeq	817	chr15	+	78926724	78930465		chr15:78929717+78929804	ATTGTGTGTAACACCAAGGAAGATGGGACCTGGGGAACCGAACACCGGGAACCTGCCTTC	16852	Mm.43831	GO:0001948|GO:0002317|GO:0004871|GO:0005515|GO:0005534|GO:0005576|GO:0005578|GO:0005615|GO:0005615|GO:0005622|GO:0005634|GO:0005737|GO:0006915|GO:0007157|GO:0007165|GO:0009986|GO:0010812|GO:0010977|GO:0016936|GO:0030246|GO:0030395|GO:0031012|GO:0031295|GO:0034120|GO:0042803|GO:0043123|GO:0043236|GO:0045445	lectin, galactose binding, soluble 1	4574.81	773.688	11.5099	9.5107	13110.3	2068.89	886.612	2233.44	666.009	870.827	740.281	817.636	13.1491	10.9802	10.9667	10.9436	9.37996	9.99841	9.2489	9.41554
ASMM10P004794	0.0128732	0.0702967	3.22321	up	protein_coding	NM_001110829	CCDS49657.1	Rbfox2	RefSeq	6581	chr15	-	77078989	77153812		chr15:77086134-77091811	GGAACCAATCATTAGCGCTAAAATACCTCAGGGTGGATATGCAGCCTACAGATATGCACA	93686	Mm.202774	GO:0000166|GO:0000381|GO:0000381|GO:0003676|GO:0003714|GO:0003723|GO:0003723|GO:0003729|GO:0005515|GO:0005634|GO:0005634|GO:0005737|GO:0006397|GO:0008134|GO:0008380|GO:0010724|GO:0021942|GO:0030520|GO:0043484|GO:0045892|GO:0048813|GO:0050885	RNA binding protein, fox-1 homolog (C. elegans) 2	27.0524	7.93304	4.68479	2.99629	27.918	23.4968	30.4086	26.3862	5	11.3974	10.3347	5	4.39559	4.4089	5.50189	4.43278	2.3474	3.94299	3.36943	2.32533
ASMM10P043670	0.0303971	0.110872	4.22787	up	protein_coding	NM_029510	CCDS40873.1	Bcor	RefSeq	6959	chrX	-	12036737	12080553	NM_175044	chrX:12048559-12048647	ACTTAGAAGACCCACATTGTAATGAGCTGACCAACCTGAAGGTGTGCATTGAATTAACAG	71458	Mm.196328	GO:0000122|GO:0000122|GO:0000415|GO:0003714|GO:0003714|GO:0004842|GO:0005515|GO:0005634|GO:0005634|GO:0006351|GO:0006355|GO:0007507|GO:0008134|GO:0016568|GO:0030502|GO:0031072|GO:0031519|GO:0035518|GO:0042476|GO:0042826|GO:0044212|GO:0045892|GO:0051572|GO:0060021|GO:0065001|GO:0070171	BCL6 interacting corepressor	71.3722	15.9589	5.97846	3.89853	35.294	52.0846	136.435	61.6753	13.2816	6.90502	29.7953	13.8538	4.72521	5.61465	7.84941	5.72459	3.85921	3.31068	4.81265	3.61159
ASMM10P006538	0.0100606	0.061266	6.46012	up	protein_coding	NM_001277217		Bmpr1b	RefSeq	5209	chr3	-	141837135	142169228		chr3:141981964-142169144	GCGGCGGCGGGTTAACTTCGGCTGAATCACAACCATTTGGCGCTGAGCTATGACAAGAGA	12167	Mm.39089	GO:0000166|GO:0001501|GO:0001502|GO:0001550|GO:0001654|GO:0002062|GO:0004672|GO:0004674|GO:0004675|GO:0005024|GO:0005025|GO:0005515|GO:0005524|GO:0006468|GO:0006468|GO:0006703|GO:0007178|GO:0007179|GO:0009953|GO:0016020|GO:0016021|GO:0016301|GO:0016310|GO:0016740|GO:0016772|GO:0030154|GO:0030154|GO:0030501|GO:0030509|GO:0030509|GO:0030509|GO:0031290|GO:0035108|GO:0042698|GO:0043010|GO:0045597|GO:…	bone morphogenetic protein receptor, type 1B	108.633	16.766	6.67187	3.98031	66.0524	84.7769	194.613	89.0877	22.3413	10.2686	25.6098	8.84437	5.64217	6.34256	8.42684	6.27592	4.59616	3.80624	4.60488	2.91396
ASMM10P004509	0.00755452	0.0534936	4.1967	up	protein_coding	NM_001079814	CCDS37244.1	Glyr1	RefSeq	3365	chr16	-	5013901	5049910		chr16:5021407-5026507	AACCGGACTGCAGAGAAATGTGATTTGTTCATCCAGGAGGGGGCCCGCCTAGGAAGAACC	74022	Mm.21652	GO:0003677|GO:0004616|GO:0005575|GO:0005634|GO:0006098|GO:0016491|GO:0016616|GO:0035064|GO:0050662|GO:0055114	glyoxylate reductase 1 homolog (Arabidopsis)	58.5436	16.3635	5.83289	3.76364	74.9043	49.3314	53.0981	56.8408	6.54304	9.667	37.764	11.4801	5.82675	5.53453	6.36615	5.60415	2.87424	3.72299	5.13572	3.3216
ASMM10P001661	0.00144127	0.0268508	7.9372	up	protein_coding	NM_010786	CCDS24194.1	Mdm2	RefSeq	3027	chr10	-	117688904	117710716	ENSMUST00000132277	chr10:117705180-117709699	AGAGACTCTGGTTAGACCAAAACCATTGCTTTTGAAGTTGTTAAAGTCCGTTGGAGCGCA	17246	Mm.22670	GO:0000122|GO:0002039|GO:0002039|GO:0004842|GO:0004842|GO:0005515|GO:0005634|GO:0005634|GO:0005654|GO:0005730|GO:0005730|GO:0005737|GO:0005737|GO:0005829|GO:0005886|GO:0006461|GO:0006977|GO:0007089|GO:0008270|GO:0010628|GO:0010629|GO:0010955|GO:0016567|GO:0016567|GO:0016604|GO:0016874|GO:0018205|GO:0019899|GO:0030163|GO:0031648|GO:0032436|GO:0034504|GO:0042176|GO:0042787|GO:0042802|GO:0042975|GO:…	transformed mouse 3T3 cell double minute 2	181.174	22.649	7.51285	4.52421	115.876	158.113	260.794	189.912	22.0763	17.4368	32.1611	18.9216	6.47361	7.26608	8.91421	7.39748	4.5775	4.51935	4.92018	4.07983
ASMM10P032438	0.000158893	0.0124899	2.96311	up	protein_coding	NM_023900	CCDS48640.1	Plekhj1	RefSeq	1276	chr10	-	80796098	80798626		chr10:80797786-80797839	GAGCCCTGTTGCTGGAGCGCTGCAGAGTGGCCCAGGAAGAACCGGGCGGCTTCTCCATCA	78670	Mm.41479	GO:0003674|GO:0005575|GO:0008150	pleckstrin homology domain containing, family J member 1	278.189	95.2573	8.08723	6.52012	341.071	291.39	145.566	334.728	86.3308	79.9155	139.592	75.1907	8.03355	8.15041	7.95531	8.20965	6.49955	6.61212	6.91488	6.05391
ASMM10P028286	0.0349233	0.11996	2.736	up	protein_coding	NM_027263	CCDS18954.1	Apitd1	RefSeq	930	chr4	-	149128348	149137600		chr4:149128443-149128539	TTATTTCCCAGGTCGAATGCGGGTCTCAGCAGGGTGAATAAATAAAGCTGTGTTTGCTGA	69928	Mm.260893	GO:0000712|GO:0000775|GO:0000776|GO:0003677|GO:0003682|GO:0003690|GO:0005634|GO:0005694|GO:0006281|GO:0006974|GO:0007049|GO:0007067|GO:0031297|GO:0043240|GO:0046982|GO:0051301|GO:0071821	apoptosis-inducing, TAF9-like domain 1	341.098	84.2073	7.83485	6.38278	879.887	187.95	71.843	224.713	89.6536	63.8356	91.4187	91.9212	9.34103	7.51955	6.84042	7.63839	6.55358	6.30336	6.3449	6.32928
ASMM10P010765	0.0237174	0.096299	3.69732	up	protein_coding	NM_013734	CCDS48446.1	Atp1a4	RefSeq	3485	chr1	-	172223507	172258424		chr1:172223521-172223826	CAGTCTTGTTACATCCAGCAGCCTGTCTAGAGATAAATGCTTGGAACAACCCTCAGGTTA	27222	Mm.482392	GO:0000166|GO:0005391|GO:0005391|GO:0005524|GO:0005575|GO:0005886|GO:0006200|GO:0006754|GO:0006810|GO:0006811|GO:0006812|GO:0006813|GO:0006814|GO:0007283|GO:0009566|GO:0015077|GO:0015672|GO:0016020|GO:0016021|GO:0016787|GO:0016820|GO:0019829|GO:0030317|GO:0030317|GO:0030641|GO:0035725|GO:0042391|GO:0046872|GO:0071805	ATPase, Na+/K+ transporting, alpha 4 polypeptide	128.969	24.3633	6.45848	4.572	297.535	95.5724	21.8443	100.925	27.1836	10.6956	30.2275	29.3465	7.84419	6.51788	5.00887	6.46298	4.87778	3.85962	4.83263	4.71798
ASMM10P031480	6.69959e-05	0.0093201	12.5763	up	protein_coding	NM_008013	CCDS19103.1	Fgl2	RefSeq	3769	chr5	+	21372672	21378386		chr5:21373218+21373308	ACAAAGTGGCAAATCTAACCGTTGTGGTCAACAGTTTGGATGGCAAGTGTTCCAAGTGTC	14190	Mm.292100	GO:0005576|GO:0019835	fibrinogen-like protein 2	98.9662	6.7145	6.40461	2.75197	158.055	93.1158	31.6792	113.014	7.29875	5	9.55924	5	6.94398	6.48134	5.56718	6.62595	3.0202	2.40026	3.26209	2.32533
ASMM10P016046	0.00115891	0.0246325	2.12407	up	protein_coding	NM_001199967	CCDS57078.1	Gm11127	RefSeq	1344	chr17	-	36055815	36058371		chr17:36056339-36056439	TTGGAGCTGTGATCATCATTGGAGCTGTGGTGGCTTTTATGATGAAGAGGAGAAACACAG	100529082	Mm.484916	GO:0002474|GO:0005102|GO:0005886|GO:0042605	predicted gene 11127	43960.6	25427.8	15.5177	14.4309	53167.7	48829	18944.1	54901.7	28085.2	18797.8	32228.4	22599.6	15.1551	15.739	15.4457	15.7309	14.5576	14.237	14.7247	14.2042
ASMM10P010930	0.0366262	0.12293	3.55422	up	protein_coding	NM_008329	CCDS35792.1	Ifi204	RefSeq	2302	chr1	-	173747293	173766919		chr1:173747307-173747620	GTTCAATTTGCAATTTTTATGCCTAAAACTTATAAAAATAAATTCACACAATTTCTGTAA	15951	Mm.261270	GO:0003690|GO:0003712|GO:0005515|GO:0005634|GO:0005654|GO:0005730|GO:0006357|GO:0016607|GO:0035458|GO:0042771|GO:0045669|GO:0048839	interferon activated gene 204	2527.38	522.228	10.7511	8.92156	4268.39	2682.4	239.16	2919.56	685.496	361.087	524.97	517.357	11.5419	11.357	8.76793	11.3375	9.41941	8.76698	8.75317	8.7467
ASMM10P004297	0.0198261	0.0876071	2.14955	up	protein_coding	NM_001034097		Tnfsf12Tnfsf13	RefSeq	2235	chr11	-	69682576	69696098	NM_023517	chr11:69684290-69684484	TACCTCCAAGGCAGACTCTGACGTGACAGAGGTGATGTGGCAACCAGTACTTAGGCGTGG	619441	Mm.8983	GO:0003674|GO:0005575|GO:0008150	Tnfsf12-Tnfsf13 readthrough transcript	109.429	45.8526	6.58631	5.48228	216.861	72.1899	62.8908	85.7749	51.2028	25.8849	63.4217	42.9011	7.39459	6.10137	6.63116	6.21813	5.77079	5.05068	5.84426	5.26338
ASMM10P052935	0.00225094	0.0317649	3.45663	up	protein_coding	NM_011609	CCDS20550.1	Tnfrsf1a	RefSeq	2186	chr6	+	125349722	125362483		chr6:125361850+125361910	CGGCGCCGCACGCCGCGCCACGAGGACACGCTGGAAGTAGTGGGCCTCGTGCTTTCCAAG	21937	Mm.1258	GO:0000139|GO:0002020|GO:0005031|GO:0005031|GO:0005031|GO:0005031|GO:0005515|GO:0005615|GO:0005634|GO:0005794|GO:0005886|GO:0006693|GO:0006915|GO:0006952|GO:0006954|GO:0007165|GO:0007166|GO:0008630|GO:0009986|GO:0009986|GO:0010628|GO:0010629|GO:0012501|GO:0016020|GO:0016021|GO:0019221|GO:0030424|GO:0032403|GO:0032715|GO:0032760|GO:0033160|GO:0033209|GO:0033209|GO:0042511|GO:0042742|GO:0042981|GO:…	tumor necrosis factor receptor superfamily, member 1a	797.248	264.545	9.69742	7.90805	693.653	945.361	508.72	1041.26	293.192	189.377	403.036	172.577	9.01429	9.86851	10.0418	9.86508	8.22909	7.83348	8.37785	7.19179
ASMM10P004475	5.49024e-05	0.00886255	9.88225	up	protein_coding	NM_001045523	CCDS38202.1	Bahd1	RefSeq	4428	chr2	+	118901614	118924524		chr2:118920837+118921595	CATGCATGAGCCTTTGCAGAATGAAGTTTTTGCATCAAGACATCAGGACCAGAACAGTGT	228536	Mm.330487	GO:0003677|GO:0003682|GO:0005634|GO:0005677|GO:0005694|GO:0006351|GO:0006355|GO:0016568|GO:0031507|GO:0045892	bromo adjacent homology domain containing 1	59.6778	5	5.65756	2.35272	65.9467	70.4295	18.2617	84.0733	5	5	5	5	5.63908	6.06589	4.74154	6.18373	2.3474	2.40026	2.33788	2.32533
ASMM10P008490	0.0162354	0.0792188	4.65721	up	protein_coding	NM_029786	CCDS18507.1	Pomgnt1	RefSeq	2637	chr4	+	116150517	116159844		chr4:116153668+116154091	TGGGACGAAAAGGAGAGGCTGAGTGTCACTGGGCAGATACGGAGTTGAACCGCCGCCGCA	68273	Mm.196045	GO:0000139|GO:0005794|GO:0006486|GO:0006493|GO:0006493|GO:0008375|GO:0016020|GO:0016021|GO:0016740|GO:0016757|GO:0047223	protein O-linked mannose beta 1,2-N-acetylglucosaminyltransferase	51.5353	14.1915	5.62097	3.40151	35.4059	64.0205	45.0205	61.6941	5	5	24.9932	21.7729	4.73028	5.9165	6.11201	5.72512	2.3474	2.40026	4.5738	4.28457
ASMM10P052500	0.00263529	0.0341299	4.61931	up	protein_coding	NM_178193	CCDS26366.1	Hist1h4b	RefSeq	312	chr13	+	23757020	23757332	NM_178210	chr13:23757057+23757332	AAGGTGGCGCTAAGCGCCATCGCAAAGTGCTGCGCGACAACATCCAGGGCATCACCAAGC	326620	Mm.261642		histone cluster 1, H4b	506.898	112.529	9.00379	6.79611	272.2	634.297	434.3	686.794	116.21	96.1946	116.58	121.131	7.72042	9.27852	9.76983	9.24639	6.91939	6.86893	6.6855	6.71062
ASMM10P039236	1.02072e-05	0.00586325	26.2112	up	protein_coding	NM_178591	CCDS40315.1	Nrg1	RefSeq	2103	chr8	-	31818027	31918203		chr8:31818357-31818682	ATTGAGGATAGTGGAGGATGAGGAATACGAAACGACCCAGGAGTATGAGCCAATTCAAGA	211323	Mm.153432	GO:0000165|GO:0000902|GO:0003161|GO:0003712|GO:0005176|GO:0005176|GO:0005737|GO:0005886|GO:0005887|GO:0007399|GO:0007416|GO:0007422|GO:0007507|GO:0007517|GO:0007626|GO:0010001|GO:0015758|GO:0016477|GO:0021781|GO:0030424|GO:0031594|GO:0042177|GO:0043125|GO:0043624|GO:0045202|GO:0045213|GO:0045595|GO:0045860|GO:0045892|GO:0046579|GO:0048663|GO:0051897	neuregulin 1	147.547	6.17933	7.24749	2.53538	128.342	146.334	157.463	158.047	5	5	5	9.71731	6.63006	7.15523	8.07937	7.12531	2.3474	2.40026	2.33788	3.05598
ASMM10P042166	0.00489039	0.043591	11.0649	up	protein_coding	NM_008140	CCDS23504.1	Gnat1	RefSeq	2222	chr9	-	107674473	107679592		chr9:107675912-107676078	TCAAGTTTGTCTTTGACGCTGTCACCGACATTATCATCAAGGAGAACCTCAAAGACTGCG	14685	Mm.284853	GO:0000166|GO:0001580|GO:0001580|GO:0001664|GO:0001750|GO:0001750|GO:0001917|GO:0001917|GO:0003924|GO:0003924|GO:0003924|GO:0004871|GO:0005515|GO:0005525|GO:0005737|GO:0005834|GO:0005834|GO:0005834|GO:0005834|GO:0005834|GO:0006184|GO:0007165|GO:0007186|GO:0007186|GO:0007188|GO:0007199|GO:0007601|GO:0007601|GO:0007602|GO:0007603|GO:0008283|GO:0009642|GO:0016020|GO:0016056|GO:0016056|GO:0016324|GO:…	guanine nucleotide binding protein, alpha transducing 1	111.068	11.4684	6.56999	3.10207	40.8081	163.116	69.9095	170.438	6.71049	5	29.163	5	4.93568	7.31215	6.79954	7.23257	2.9007	2.40026	4.78198	2.32533
ASMM10P019843	0.0251545	0.0997387	3.07265	up	protein_coding	NM_010615	CCDS29777.1	Kif11	RefSeq	4850	chr19	+	37376402	37421859		chr19:37417931+37418017	AGTGTACTGAGGAACTTGTAAGTCCAGAGACAACTGAACATCCCAGTGCAGATTGCTCTT	16551	Mm.42203	GO:0000166|GO:0000922|GO:0003777|GO:0005524|GO:0005737|GO:0005819|GO:0005856|GO:0005871|GO:0005874|GO:0005876|GO:0007018|GO:0007049|GO:0007051|GO:0007067|GO:0007100|GO:0008017|GO:0019901|GO:0032403|GO:0051301|GO:0072686|GO:0090307	kinesin family member 11	68.915	16.4156	5.62646	4.00698	174.209	34.2951	29.3121	37.8436	12.257	8.30647	18.713	26.3859	7.08139	4.985	5.44376	4.9957	3.75041	3.54003	4.17194	4.56553
ASMM10P025000	2.42616e-05	0.00825113	4.61331	up	protein_coding	NM_009264	CCDS17559.1	Sprr1a	RefSeq	807	chr3	-	92483953	92485881		chr3:92483967-92484711	TGAGGAGTGAGACAAGTGTATGGTCAATATTTTCCCCCCATTAAATGCCATTTAACTCCA	20753	Mm.331191	GO:0005737|GO:0018149|GO:0031424|GO:0071944	small proline-rich protein 1A	2320.09	572.085	11.2615	9.05568	2689.5	2381.68	1460.43	2748.77	494.561	422.49	743.715	627.575	10.8829	11.1841	11.7373	11.2416	8.95794	8.99033	9.25538	9.01907
ASMM10P012431	0.00020623	0.0133911	2.91249	up	protein_coding	NM_022816	CCDS27395.1	Acot10	RefSeq	1557	chr15	-	20665213	20666750	ENSMUST00000131332, NM_019736	chr15:20665404-20666750	CCCTTGATTTTCCCTAAAACATATGGAGAGTCCATGTTGTATTTAGATGGACAGCGACAT	64833	Mm.352763	GO:0005739|GO:0005739|GO:0006637|GO:0016787|GO:0047617|GO:0052689	acyl-CoA thioesterase 10	1618.26	574.539	10.6102	9.06799	2904.08	1324.39	778.18	1466.41	681.136	402.8	627.725	586.496	10.9758	10.354	10.7574	10.3537	9.41002	8.92636	9.01401	8.92158
ASMM10P026268	0.0179125	0.0829745	2.62059	up	protein_coding	NM_011342	CCDS17658.1	Sec22b	RefSeq	1815	chr3	+	97901226	97922318		chr3:97922105+97922318	ACATTATTATTTGGGACTGTTTGGTCTCTGTAGAGTTGGTGTAGCGCAGGGTAGTCAGAG	20333	Mm.2551	GO:0000139|GO:0005783|GO:0005789|GO:0005794|GO:0006810|GO:0006888|GO:0015031|GO:0016020|GO:0016021|GO:0016192|GO:0019905	SEC22 vesicle trafficking protein homolog B (S. cerevisiae)	77.6742	26.794	6.12789	4.738	142.532	50.5928	67.7713	49.801	23.6697	21.7716	41.2811	20.4538	6.78138	5.57109	6.75149	5.4076	4.68386	4.82137	5.25583	4.19092
ASMM10P005324	0.00859919	0.0570161	3.3342	up	protein_coding	NM_007965	CCDS26161.1	Evl	RefSeq	2139	chr12	+	108554719	108688515	NM_001163395	chr12:108683266+108686049	TGCTGTCCAGGGTGAAGCCTGCTGGGAGTGTGAATGACGTGGGCCTGGATGCCTTAGATT	14026	Mm.238841	GO:0003779|GO:0005515|GO:0005522|GO:0005737|GO:0005856|GO:0005925|GO:0007411|GO:0008154|GO:0017124|GO:0030027|GO:0030048|GO:0030168|GO:0042995|GO:0045010|GO:0051016|GO:0051289	Ena-vasodilator stimulated phosphoprotein	348.321	82.0735	8.07387	6.33653	704.516	291.944	77.6232	319.2	83.4717	70.3414	107.577	66.904	9.03699	8.15315	6.96179	8.14353	6.45575	6.43725	6.57116	5.88196
ASMM10P036113	0.00595749	0.0480947	40.8581	up	protein_coding	NM_011315	CCDS21282.1	Saa3	RefSeq	531	chr7	-	46711997	46715676		chr7:46715032-46715104	TTCTTTGCATCTTGATCCTGGGAGTTGACAGCCAAAGATGGGTCCAGTTCATGAAAGAAG	20210	Mm.14277	GO:0005576|GO:0006953|GO:0034364	serum amyloid A 3	57523.5	1098.23	15.1568	9.80426	4580.71	97300.5	18077.7	110135	1439.32	533.974	567.811	1851.8	11.6536	16.8025	15.3773	16.7939	10.4426	9.30809	8.86368	10.6027
ASMM10P005808	0.000905547	0.0222283	3.56243	up	protein_coding	NM_001177759	CCDS50288.1	Tnfaip8	RefSeq	3230	chr18	+	49979426	50093229	NM_001177760	chr18:49979631+50090199	CTTCCTCCGATGGCTACAGATGTCTTCAATTCCAAAAACCTGGCCGTTCAGGCACAAAAG	106869	Mm.27740	GO:0005737|GO:0006915	tumor necrosis factor, alpha-induced protein 8	228.396	67.7188	7.88058	6.04772	286.7	174.753	226.027	226.106	63.7572	42.038	91.1261	73.9536	7.79099	7.4102	8.67142	7.64971	6.08464	5.73477	6.34035	6.03113
ASMM10P028750	3.70908e-05	0.00884164	3.40782	up	protein_coding	NM_027450	CCDS18117.1	Glipr2	RefSeq	2019	chr4	+	43957701	43979118		chr4:43968590+43968675	AGCACGAGAATTCTCAAGCACAGCCCAGAGTCCAGTCGTGGCCAGTGTGGAGAGAACCTT	384009	Mm.22213	GO:0003674|GO:0005575|GO:0005576|GO:0005794|GO:0008150|GO:0016020	GLI pathogenesis-related 2	97.2169	26.0482	6.52079	4.75194	154.102	84.888	58.3227	91.5545	30.2466	19.96	26.7529	27.233	6.90282	6.34521	6.51572	6.31942	5.02508	4.7034	4.66939	4.60989
ASMM10P052348	0.0054503	0.0458766	13.3907	up	protein_coding	NM_011803	CCDS26229.1	Klf6	RefSeq	4217	chr13	+	5861488	5870393		chr13:5866687+5866762	AAGAAGTGATGAGTTGACCAGACACTTCCGAAAGCATACCGGTGCCAAGCCTTTTAAATG	23849	Mm.275036	GO:0003676|GO:0003677|GO:0003690|GO:0003700|GO:0005634|GO:0005634|GO:0005737|GO:0006351|GO:0006355|GO:0019221|GO:0045944|GO:0046872	Kruppel-like factor 6	534.491	39.6776	8.98298	5.23982	198.595	417.89	1030.69	490.795	52.8293	27.7844	55.7513	22.3454	7.27719	8.67865	11.2074	8.76864	5.81515	5.15075	5.66993	4.32345
ASMM10P007728	0.0179448	0.0830663	2.39128	up	protein_coding	NM_022985	CCDS21419.1	Zfand6	RefSeq	1658	chr7	-	84615053	84679351		chr7:84634362-84652881	AACCTCAACTGTGTGTGCAACAGAAGAACATGGCTCAAGAAACTAATCACAGCCAAGCAC	65098	Mm.209349	GO:0003677|GO:0005515|GO:0005737|GO:0006625|GO:0006810|GO:0006915|GO:0007165|GO:0008270|GO:0015031|GO:0031593|GO:0043066|GO:0043122|GO:0046872|GO:0071356	zinc finger, AN1-type domain 6	453.81	217.7	8.75672	7.49894	763.378	381.79	234.078	435.996	131.906	143.26	455.286	140.347	9.14152	8.55425	8.72942	8.6017	7.10213	7.43432	8.54802	6.9113
ASMM10P004698	0.0458464	0.139273	5.57623	up	protein_coding	NM_001099217	CCDS49638.1	Ly6c2	RefSeq	875	chr15	-	75108160	75111949		chr15:75111645-75111939	CAGAGAGGAACCCTTCTCTGAGGATGGACAGTACTCACGCTACAAAGTCCTGTTTGCTGA	100041546	Mm.482110	GO:0005886|GO:0016020|GO:0031225	lymphocyte antigen 6 complex, locus C2	2386.34	624.684	10.8956	8.41629	4363.37	2207.33	444.367	2530.31	874.748	147.423	1385.42	91.1459	11.579	11.0662	9.81337	11.1238	9.76044	7.47422	10.1133	6.31719
ASMM10P008044	0.000688531	0.0199997	7.72203	up	protein_coding	NM_026515	CCDS23299.1	2810417H13Rik	RefSeq	2387	chr9	+	65890322	65903551		chr9:65893539+65901557	CAAAGAGAAAAGCTTGTCCTTTGCAACCTGATCACAGAGATGATGAAAACGAATAGAATT	68026	Mm.351273	GO:0003682|GO:0005634|GO:0005737|GO:0006260|GO:0006281|GO:0006974|GO:0009411|GO:0019985|GO:0048471|GO:0051297|GO:0051726	RIKEN cDNA 2810417H13 gene	1300.93	168.802	10.1487	7.19977	2808.28	896.835	544.287	954.311	184.022	105.406	297.454	88.326	10.9348	9.78411	10.155	9.72098	7.57529	6.99412	7.95748	6.27218
ASMM10P018952	0.00637535	0.0491859	4.72185	up	protein_coding	NM_007650	CCDS29586.1	Cd5	RefSeq	2069	chr19	-	10718142	10738974		chr19:10719548-10719626	CAACCTGACAACTCCTCTGACAGTGACTATGACCTGCAAGTGGCTCAGAGACTGTAAAAG	12507	Mm.779	GO:0001948|GO:0005044|GO:0005515|GO:0005886|GO:0009897|GO:0016020|GO:0016021|GO:0031295|GO:0044214|GO:0097190	CD5 antigen	173.459	24.5044	6.89278	4.65343	464.253	79.9169	61.4458	88.2203	30.9745	17.3064	24.6339	25.103	8.46335	6.2531	6.5924	6.26227	5.05828	4.51065	4.55329	4.49149
ASMM10P048644	0.00153438	0.0275543	5.09094	up	protein_coding	NM_172943	CCDS24794.1	Alkbh5	RefSeq	6025	chr11	+	60537682	60558512		chr11:60539102+60539195	TTGCTTCGGCTGCAAGTTCCAGTTCAAGCCCATCCGGGTGTCGGAACCTGTGCTTTCTCT	268420	Mm.262056	GO:0001666|GO:0005634|GO:0006397|GO:0006406|GO:0007283|GO:0016491|GO:0016607|GO:0016706|GO:0030154|GO:0035515|GO:0035553|GO:0046872|GO:0051213|GO:0055114	alkB, alkylation repair homolog 5 (E. coli)	131.012	27.4619	7.02027	4.67234	100.389	154.616	100.586	168.458	21.8133	18.9932	52.0788	16.9623	6.25354	7.2347	7.37427	7.21859	4.56045	4.63476	5.576	3.91815
ASMM10P033162	0.0415259	0.132059	2.24184	up	protein_coding	NM_016806	CCDS51774.1	Hnrnpa2b1	RefSeq	4086	chr6	-	51460434	51469894		chr6:51462339-51463254	GAGGGTGTAGAGCAAAGTAGTTCTAAGCTTCAGTTAAACTTCTTTAGGTAAGAACTTATT	53379	Mm.155896	GO:0000166|GO:0003676|GO:0003723|GO:0005634|GO:0005634|GO:0005681|GO:0005730|GO:0005737|GO:0006397|GO:0008380|GO:0019012|GO:0019013|GO:0030529|GO:0043047|GO:0048025|GO:0048025|GO:0050658|GO:0071013|GO:0097157	heterogeneous nuclear ribonucleoprotein A2/B1	2662.06	1498.67	11.4871	10.3224	3370.29	2584.57	1918.6	2774.79	1854.82	1383.52	2059.14	697.2	11.1933	11.3059	12.1894	11.2598	10.8058	10.6413	10.6683	9.17426
ASMM10P013074	0.00819437	0.0556191	2.09549	up	protein_coding	NM_144851	CCDS49717.1	Senp1	RefSeq	6415	chr15	-	98038743	98093569		chr15:98038898-98041231	AGATACACCTTGTCAAGAAAGAATGCGGGCTCATTAGCACACAGTTCAGAATGAAGCTGG	223870	Mm.384023	GO:0005515|GO:0005634|GO:0005737|GO:0006508|GO:0007275|GO:0008233|GO:0008234|GO:0010724|GO:0016787|GO:0016926|GO:0016926|GO:0016929|GO:0016929|GO:0032435|GO:0045944	SUMO1/sentrin specific peptidase 1	909.878	485.871	9.87949	8.8122	1321.86	803.17	631.232	883.253	622.927	353.863	382.296	584.4	9.88401	9.61803	10.3983	9.61763	9.29143	8.73479	8.30578	8.9168
ASMM10P014985	0.0428022	0.134422	4.49797	up	protein_coding	NM_134101	CCDS28053.1	Psmd2	RefSeq	3000	chr16	+	20651651	20663414	NR_027485	chr16:20654949+20655042	TTGTGACCTGCTCATGGAAATTGAGCAGGTGGACATGCTAGAGAAGGACATTGATGAGAA	21762	Mm.243234	GO:0000502|GO:0005515|GO:0022624|GO:0030234|GO:0042176	proteasome (prosome, macropain) 26S subunit, non-ATPase, 2	84.1049	35.2603	6.36583	4.19655	113.684	74.9279	70.8468	76.9609	10.6335	9.38148	112.162	8.86421	6.44158	6.15198	6.81952	6.05022	3.55056	3.68798	6.63189	2.91579
ASMM10P002604	0.00723658	0.0523186	3.38526	up	protein_coding	NM_007862	CCDS28107.1	Dlg1	RefSeq	4777	chr16	+	31663934	31873356		chr16:31842844+31846833	AGATAAAGGGCAGTCATTCAATGACAAGCGTAAAAAGAACCTCTTTTCCCGAAAATTTCC	13383	Mm.382	GO:0001657|GO:0001658|GO:0001771|GO:0001772|GO:0001935|GO:0002088|GO:0002369|GO:0005515|GO:0005634|GO:0005737|GO:0005783|GO:0005794|GO:0005874|GO:0005886|GO:0005886|GO:0005911|GO:0005913|GO:0005923|GO:0007015|GO:0008022|GO:0008104|GO:0008104|GO:0008284|GO:0009898|GO:0009925|GO:0014069|GO:0014069|GO:0015459|GO:0016020|GO:0016323|GO:0016323|GO:0016323|GO:0016328|GO:0016337|GO:0019901|GO:0019902|GO:…	discs, large homolog 1 (Drosophila)	138.875	47.3155	7.15788	5.39861	131.625	127.385	144.173	152.317	34.2575	28.2002	95.3181	31.4863	6.66894	6.95118	7.93863	7.07275	5.20064	5.17233	6.40416	4.81732
ASMM10P004476	0.0192149	0.0862628	5.36476	up	protein_coding	NM_001045526	CCDS24967.1	Scimp	RefSeq	1055	chr11	-	70790931	70812561		chr11:70798032-70800689	GGCAGCTTAGACAAGGCAGGAACTGGGAAATTGCTAAGCCCTCAAAACAGGATGGAAGAG	327957	Mm.164325	GO:0001772|GO:0005515|GO:0016020|GO:0016021|GO:0031256|GO:0031259|GO:0070374|GO:0070374|GO:0097197	SLP adaptor and CSK interacting membrane protein	140.528	20.4057	6.59629	4.17278	276.759	127.625	18.3283	139.398	19.1856	7.07437	40.1578	15.2051	7.74483	6.95469	4.74499	6.94065	4.37771	3.34282	5.21855	3.75203
ASMM10P006540	0.0131239	0.0709522	8.59413	up	protein_coding	NM_001277219		Crk	RefSeq	5835	chr11	+	75679258	75708428		chr11:75692567+75703365	CTGATTGGAGGTCGGTGAGCTGGTAAAGGTTACGAAGATTAATGTGAGTGGTCAGTGGGA	12928	Mm.280125	GO:0005070|GO:0005515|GO:0005737|GO:0005886|GO:0016020|GO:0016301|GO:0016310|GO:0016740|GO:0019904|GO:0030674|GO:0032319|GO:0032956|GO:0035020|GO:0042169|GO:0045309|GO:0046875|GO:0046875|GO:0048013	v-crk sarcoma virus CT10 oncogene homolog (avian)	123.867	27.9192	6.97293	3.86958	149.455	105.709	125.759	114.544	9.82848	7.41985	89.4286	5	6.85621	6.66963	7.72076	6.64514	3.43972	3.39953	6.31374	2.32533
ASMM10P009646	0.00723585	0.0523186	2.67665	up	protein_coding	NM_198001	CCDS38103.1	1110008P14Rik	RefSeq	674	chr2	-	32379100	32381915		chr2:32379484-32381691	GGGGAAGCAGAGTATGCTGCCATCAACTCCATGTTGGATCAGATCAACTCTTGTCTGGAC	73737	Mm.27608	GO:0003674|GO:0005575|GO:0008150	RIKEN cDNA 1110008P14 gene	2657.85	1182.21	11.5091	10.0886	2801.96	2645.13	2294.64	2889.69	1230.17	986.69	1548.17	963.819	10.9319	11.336	12.4488	11.3196	10.2361	10.1824	10.2701	9.66605
ASMM10P052074	0.0283356	0.106499	2.44552	up	protein_coding	NM_145452	CCDS26667.2	Rasa1	RefSeq	5101	chr13	-	85214698	85289486		chr13:85226965-85227124	CGAGCACGATACTCCATGGAAAAAATCATGCCAGAAGAAGAGTACAGTGAATTTAAAGAG	218397	Mm.259653	GO:0001726|GO:0001948|GO:0001953|GO:0005096|GO:0005099|GO:0005102|GO:0005515|GO:0005737|GO:0005886|GO:0007162|GO:0007165|GO:0030833|GO:0031235|GO:0032320|GO:0046580|GO:0051020	RAS p21 protein activator 1	384.847	191.089	8.58178	7.29164	582.861	349.213	240.278	367.037	152.627	125.076	400.22	86.4308	8.78254	8.42275	8.77654	8.34529	7.31149	7.24191	8.36911	6.24404
ASMM10P023643	0.00400646	0.0400021	2.23266	up	protein_coding	NM_007952	CCDS16643.1	Pdia3	RefSeq	2658	chr2	+	121413901	121438686		chr2:121435938+121436000	ATTGTCATAGCCAAGATGGATGCCACAGCCAATGATGTGCCTTCTCCATATGAAGTCAAG	14827	Mm.263177	GO:0003756|GO:0005515|GO:0005783|GO:0005783|GO:0005790|GO:0006662|GO:0009986|GO:0009986|GO:0015035|GO:0016853|GO:0045454|GO:2001238	protein disulfide isomerase associated 3	25562.4	14193.6	14.7169	13.5581	35984.1	25078.5	12269.8	28917.4	14663.3	10888.4	22043.4	9179.18	14.6034	14.6937	14.825	14.7455	13.6806	13.5305	14.1196	12.9018
ASMM10P024004	0.00167957	0.0284243	3.2215	up	protein_coding	ENSMUST00000099225	CCDS16877.1	Srxn1	Ensembl	2583	chr2	+	152105729	152111353		chr2:152105887+152105947	CGGCCGCTGCCGTCCGTGCTGGACCCGGCCAAAGTGCAGAGCCTGGTGGACACGATCCTG	76650	Mm.218639	GO:0000166|GO:0005524|GO:0005737|GO:0005829|GO:0005829|GO:0006979|GO:0006979|GO:0016209|GO:0016491|GO:0016667|GO:0016667|GO:0032542|GO:0055114	sulfiredoxin 1 homolog (S. cerevisiae)	108.89	34.2814	6.76474	5.07701	86.9196	117.85	96.1123	134.679	29.2044	22.4715	52.301	33.1486	6.039	6.83196	7.29721	6.89079	4.97364	4.86301	5.58142	4.88996
ASMM10P009173	0.0324482	0.115706	2.40175	up	protein_coding	NM_172677	CCDS38396.1	Ythdf3	RefSeq	5190	chr3	+	16183182	16217037		chr3:16203210+16203825	GTTTCATTGTAATAACAGCTATCCACCAATGTCAGATCCATATATGCCTAGTTACTATGC	229096	Mm.23834	GO:0003674|GO:0005575|GO:0008150	YTH domain family 3	124.268	57.7096	6.96233	5.69825	155.598	92.1663	144.075	105.234	40.5003	24.7889	93.3646	72.1845	6.9196	6.46721	7.93705	6.52547	5.43242	4.99298	6.37442	5.99316
ASMM10P001068	8.40529e-05	0.00996826	2.05159	up	protein_coding	NM_028126	CCDS25550.1	Strada	RefSeq	2432	chr11	-	106162973	106193603	ENSMUST00000122989, NM_001252448	chr11:106164160-106164430	AACCACTCCTTCTTCAAGCAGATCAAGCGGCGTGCTTCCGAGGCTTTGCCTGAGTTGCTC	72149	Mm.403722	GO:0004672|GO:0004674|GO:0005515|GO:0005524|GO:0005634|GO:0005737|GO:0006468|GO:0006611|GO:0007049|GO:0016772|GO:0019900|GO:0030295|GO:0032147|GO:0032147|GO:0043234|GO:0051291	STE20-related kinase adaptor alpha	83.3874	39.0258	6.34334	5.3066	108.921	75.853	59.5505	89.2251	42.5969	28.0456	44.1391	41.3216	6.37598	6.17185	6.54665	6.27888	5.50493	5.16308	5.34862	5.20976
ASMM10P029079	0.000177278	0.0126762	5.31661	up	protein_coding	NM_001085533	CCDS38807.1	Gm13275	RefSeq	1556	chr4	+	88799574	88801130	NM_001161608, NM_001243167	chr4:88801070+88801130	AGAAAACCTGTGCTCTTTCATTTGAGGTGGCTTCTGAATAAATTGATGATCTCGGTTTTC	545652	Mm.457965	GO:0003674|GO:0005125|GO:0005575|GO:0005576|GO:0005615|GO:0008150|GO:0051607	predicted gene 13275	146.285	27.4774	7.2327	4.82219	129.388	152.631	143.295	159.828	21.5769	27.9988	30.3932	29.9409	6.64227	7.21749	7.92688	7.14415	4.54275	5.15974	4.84063	4.74565
ASMM10P005144	0.0108578	0.0638896	2.10737	up	protein_coding	NM_001159610		Lrrc57	RefSeq	1966	chr2	-	120604237	120609508		chr2:120608975-120609280	TGCACTGAGCGGGAACTGAGCCGTGGCGCTAGGATGGGTAACAGTGCTCTCCGTGCTCAT	66606	Mm.428639	GO:0003674|GO:0005575|GO:0008150	leucine rich repeat containing 57	47.002	21.7015	5.50767	4.43223	58.7787	42.1333	42.8939	44.2021	13.8479	19.2717	33.1589	20.5272	5.46972	5.29886	6.03427	5.22784	3.91827	4.65418	4.96021	4.19628
ASMM10P025487	0.000730128	0.0206373	2.62006	up	protein_coding	NM_009899	CCDS17886.1	Clca1	RefSeq	3022	chr3	-	144730315	144760739		chr3:144748424-144748501	AAACAGCCTTATCGATGCTTTCAGTAGAATTTCATCTACAAGTGGCAGCGTCTCCCAGCA	12722	Mm.454553	GO:0005229|GO:0005887|GO:0006821|GO:1902476	chloride channel calcium activated 1	173.432	70.3695	7.43566	6.04606	218.764	169.839	112.445	192.68	52.6896	42.5773	116.502	69.7089	7.40596	7.37338	7.54632	7.41699	5.80996	5.75068	6.6844	5.93923
ASMM10P005529	0.0347687	0.119737	2.03849	up	protein_coding	NM_001164770	CCDS50573.1	Fbxw2	RefSeq	2813	chr2	-	34804363	34826235		chr2:34822926-34825961	GCTCGCTCAGAAAAATGAAACTCTGGACCACCTGATTAGTCTGAGTGGGGCAGTCCAGCT	30050	Mm.4465	GO:0005515|GO:0005634|GO:0005737	F-box and WD-40 domain protein 2	114.679	64.6034	6.83412	5.80662	147.511	109.494	85.1338	116.577	42.0668	39.252	135.193	41.9018	6.8367	6.72437	7.10631	6.66909	5.48796	5.63278	6.87428	5.23146
ASMM10P052188	3.69918e-05	0.00884164	2.63017	up	protein_coding	NM_021886	CCDS26738.1	Cenph	RefSeq	1239	chr13	-	100759685	100775899		chr13:100759751-100760194	AGTTGTGTGTGTTAAGTAAGGTTGTGTCTTCTTTTCTCCTTCTCTACTTAGCATGCATTT	26886	Mm.273502	GO:0000775|GO:0000776|GO:0000776|GO:0000776|GO:0005634|GO:0005634|GO:0005694|GO:0007059|GO:0007067|GO:0043515|GO:0043515|GO:0051382|GO:0051383	centromere protein H	1411.8	591.143	10.4903	9.0952	1958.97	1430.05	735.927	1522.25	459.323	482.244	816.377	606.628	10.4287	10.4623	10.6654	10.405	8.8584	9.17234	9.37802	8.97203
ASMM10P035939	0.0283993	0.106607	2.81107	up	protein_coding	NM_025948	CCDS21140.1	Lsm14a	RefSeq	2724	chr7	-	34344719	34389540		chr7:34353403-34353482	CAACTGCTACTATGACAAGACCAAGTCCTTCTTTGACAACATCTCTTGTGATGATAATAG	67070	Mm.276503	GO:0000932|GO:0000932|GO:0003690|GO:0003725|GO:0003727|GO:0005737|GO:0005737|GO:0006417|GO:0007275|GO:0010494|GO:0030529|GO:0033962|GO:0039529|GO:0043231|GO:0051607|GO:0060340	LSM14 homolog A (SCD6, S. cerevisiae)	461.765	205.428	8.90619	7.41507	657.365	329.723	468.002	391.971	166.672	111.607	424.133	119.299	8.94718	8.33467	9.8957	8.44719	7.43788	7.08056	8.45364	6.68818
ASMM10P009276	0.00884641	0.0577368	3.91171	up	protein_coding	NM_175098	CCDS20125.1	Ccdc126	RefSeq	2271	chr6	+	49319352	49341581		chr6:49334299+49339825	ATGGCAGGCTATGCTGATCTGAAGAGAACGATTGCAGTCCTCTTAGATGACATTTTGCAG	57895	Mm.32416	GO:0003674|GO:0005575|GO:0005576|GO:0006487|GO:0008150|GO:0030144	coiled-coil domain containing 126	72.9999	20.7487	6.11206	4.14426	101.379	66.5204	45.3928	78.7072	7.0986	18.9565	42.6111	14.3287	6.2684	5.97244	6.12559	6.08182	2.98332	4.63187	5.29977	3.6621
ASMM10P008499	0.00814368	0.0555937	2.03825	up	protein_coding	NM_029841	CCDS18925.1	2510039O18Rik	RefSeq	2731	chr4	+	147940894	147947314		chr4:147945455+147946600	AAGCCCCTCTTCAGGAGCAAGGAAGATCCCAGTGTCTGAGTGAACCTCGAGTCCTGCTCT	77034	Mm.183076	GO:0003674|GO:0005575|GO:0008150|GO:0016020|GO:0016021	RIKEN cDNA 2510039O18 gene	846.048	476.772	9.80745	8.78012	905.971	899.69	587.49	991.04	431.35	373.283	728.525	373.929	9.37582	9.78944	10.2832	9.78135	8.77569	8.81423	9.22613	8.30444
ASMM10P008557	0.034145	0.118755	3.18197	up	protein_coding	NM_030612	CCDS28216.1	Nfkbiz	RefSeq	3855	chr16	-	55811376	55838641		chr16:55822100-55836320	TGAACTTCGCCTTTTGATGTTGGCTCGATGCTGAAGTCCCGAGGCCAACCGCGTAGCCAT	80859	Mm.247272	GO:0005634|GO:0006351|GO:0006355|GO:0006954	nuclear factor of kappa light polypeptide gene enhancer in B cells inhibitor, zeta	57.4095	17.9619	5.69194	4.02202	34.4542	76.9734	34.7831	83.4274	33.7043	11.9385	18.6576	7.54733	4.69132	6.19503	5.70907	6.17234	5.17485	4.00819	4.16797	2.73707
ASMM10P029075	0.000847556	0.021856	5.03771	up	protein_coding	NM_001098840	CCDS38805.1	Gm13277	RefSeq	1462	chr4	+	88787976	88789438	NM_001085532, NM_001085533, NM_001098841, NM_001161608, NM_001243155, NM_001243166, NM_001243167, NM_197889	chr4:88789378+88789438	TGTAAGAAAACCTGTGCTCTTGCATTTGAGGTGGCTTCTGAATAAATTGATGATCTCGGT	545650	Mm.473677	GO:0003674|GO:0005575|GO:0008150	predicted gene 13277	131.645	26.6951	7.08028	4.74751	129.34	126.502	138.198	132.54	25.6546	28.2811	16.3427	36.502	6.6413	6.94065	7.87216	6.867	4.79649	5.17657	3.98818	5.0288
ASMM10P028869	0.0239254	0.0968583	3.53239	up	protein_coding	NM_009011	CCDS18194.1	Rad23b	RefSeq	3827	chr4	+	55350041	55392237		chr4:55385541+55385601	GGAAGTGGGCACATGAATTACATTCAAGTAACACCTCAGGAGAAAGAAGCTATAGAACGG	19359	Mm.196846	GO:0000502|GO:0000715|GO:0003684|GO:0005515|GO:0005634|GO:0005737|GO:0006281|GO:0006289|GO:0006974|GO:0007283|GO:0031593|GO:0032434|GO:0043161|GO:0071942	RAD23b homolog (S. cerevisiae)	539.192	215.263	9.17683	7.35619	630.265	482.723	519.654	524.128	163.97	127.164	492.781	77.1359	8.88902	8.88282	10.0784	8.8571	7.41245	7.26608	8.66067	6.08555
ASMM10P000092	0.00106121	0.0235299	16.5171	up	protein_coding	NM_133714	CCDS37190.1	Kansl2	RefSeq	2110	chr15	-	98519100	98534221		chr15:98533727-98533901	GGCCAACGTGGTTTTGGCATGAACAGGATTCGGATTCACGTCTTGCCAACGAATCGGGGG	69612	Mm.296240	GO:0000123|GO:0005634|GO:0016568|GO:0043981|GO:0043982|GO:0043984|GO:0043995|GO:0043996|GO:0046972	KAT8 regulatory NSL complex subunit 2	128.378	11.4975	7.03127	2.98538	112.247	123.103	129.56	148.603	5	5	30.9901	5	6.42068	6.90142	7.76493	7.03804	2.3474	2.40026	4.86851	2.32533
ASMM10P001270	0.0323673	0.115601	4.02611	up	protein_coding	NM_013490	CCDS29400.1	Chka	RefSeq	2573	chr19	+	3851772	3894369		chr19:3864764+3884471	CTTAAAGATGGGGGCTGAGGCGATGGTTCTGGAGAGTGTTATGTTTGCCATTCTTGCAGA	12660	Mm.225505	GO:0000166|GO:0004103|GO:0004103|GO:0004104|GO:0004305|GO:0005524|GO:0005737|GO:0006629|GO:0006646|GO:0006656|GO:0006656|GO:0006657|GO:0006657|GO:0008144|GO:0008654|GO:0016301|GO:0016310|GO:0016740|GO:0016772|GO:0019695|GO:0033265|GO:0042803|GO:0046474	choline kinase alpha	735.402	223.531	9.58783	7.57845	487.723	588.476	1193.2	672.206	235.22	119.262	408.594	131.046	8.54199	9.16936	11.4224	9.21757	7.92888	7.17109	8.39646	6.81736
ASMM10P043367	0.0420659	0.132893	3.24939	up	protein_coding	NM_029634	CCDS23537.1	Ip6k2	RefSeq	1842	chr9	+	108795993	108806333		chr9:108798279+108798339	CAGTACGCTTTGAAGAAGATGAAGACAGGAACTTGTGTTTAATAGCATATCCATTAAAAG	76500	Mm.276336	GO:0000166|GO:0000832|GO:0005524|GO:0005634|GO:0005634|GO:0006817|GO:0008440|GO:0016301|GO:0016310|GO:0016740|GO:0030308|GO:0043065|GO:0043231|GO:0045111|GO:0046854|GO:0052723|GO:0052724	inositol hexaphosphate kinase 2	79.4229	28.3667	6.25779	4.55762	44.3323	89.8473	87.5874	95.9247	14.8371	20.807	64.1039	13.7186	5.05999	6.42901	7.15411	6.38803	4.01599	4.75997	5.85777	3.59675
ASMM10P037827	0.000152896	0.012233	2.5845	up	protein_coding	NM_024253	CCDS21169.1	Nkg7	RefSeq	813	chr7	+	43437137	43438246		chr7:43437811+43437909	TATGAGATGGAGCCAGACTCCATTTTCTCAAGTCCAGACATTCTTCTCCTGGTCCTTCTA	72310	Mm.34613	GO:0003674|GO:0005575|GO:0008150|GO:0016020|GO:0016021	natural killer cell group 7 sequence	900.133	365.626	9.81793	8.44804	1242.3	884.136	473.792	1000.31	407.078	334.633	307.591	413.2	9.7962	9.76359	9.91572	9.7962	8.69189	8.65672	7.99965	8.44389
ASMM10P000776	0.000768115	0.0212441	2.1096	up	protein_coding	NM_153820	CCDS16019.1	Arhgap15	RefSeq	2663	chr2	+	43748823	44387623	ENSMUST00000112822	chr2:44322769+44386300	GAAAATCCTCTTCAGACATCTAACCAAGATAGTGGCCAAAGCCTCCCAGAATCTCATGTC	76117	Mm.217350	GO:0005096|GO:0005622|GO:0005737|GO:0007165|GO:0008360|GO:0016020|GO:0030675	Rho GTPase activating protein 15	398.716	187.373	8.54302	7.46605	659.027	375.418	177.256	383.165	162.81	124.604	230.55	231.53	8.95136	8.52923	8.27601	8.41551	7.40149	7.23669	7.6034	7.62263
ASMM10P015129	0.0016113	0.0281734	18.8081	up	protein_coding	NM_173869	CCDS28149.1	Stfa2l1	RefSeq	414	chr16	+	36156810	36161948		chr16:36161844+36161948	AAAGAATGATGAGCTGACCTACTTCTAAACAACAGATTCCAACTTGACCTGATTCCCCCC	268885	Mm.187847	GO:0003674|GO:0004869|GO:0005575|GO:0008150|GO:0010466|GO:0030414	stefin A2 like 1	4431.69	140.854	11.2441	7.01084	13954.6	1375.03	854.209	1542.95	244.227	125.748	104.56	88.8799	13.2508	10.4023	10.9012	10.4221	7.97947	7.24865	6.53279	6.28245
ASMM10P040277	0.0272696	0.10414	2.53203	up	protein_coding	NM_026148	CCDS23860.1	Lims1	RefSeq	4327	chr10	+	58323465	58424691		chr10:58323627+58323687	ACAGACTGACCCGGCGTGGACCGCGGAGATGCTGGGCGTGGCGGCCGGAATGACCAACAG	110829	Mm.57734	GO:0005515|GO:0005886|GO:0005925|GO:0005925|GO:0005925|GO:0007160|GO:0007163|GO:0008270|GO:0016020|GO:0016337|GO:0030054|GO:0043009|GO:0043234|GO:0045216|GO:0045892|GO:0046872|GO:0048471|GO:0051291|GO:2001046	LIM and senescent cell antigen-like domains 1	26.0004	10.5359	4.60747	3.26718	31.3915	24.9009	27.7466	19.9625	16.6855	5	10.403	10.0551	4.56364	4.50013	5.35943	4.0067	4.17909	2.40026	3.37894	3.11044
ASMM10P013657	0.00330401	0.0374065	3.09204	up	protein_coding	NM_028195	CCDS27620.1	Cyth4	RefSeq	2791	chr15	+	78597046	78622019	uc011zvu.1	chr15:78619875+78619943	AAACATGAATCCTACCGCATCTCAGCTGCCAATGCCGAGGAACGCGACCAGTGGATCGAG	72318	Mm.32911	GO:0005085|GO:0005086|GO:0005086|GO:0005886|GO:0005886|GO:0016020|GO:0030155|GO:0032012	cytohesin 4	69.1983	19.229	5.89435	4.26579	135.635	53.78	34.8928	52.4855	18.6927	13.129	29.388	15.7063	6.7112	5.66486	5.71274	5.48857	4.33895	4.13485	4.79222	3.79714
ASMM10P032595	0.000297795	0.0154788	2.90262	up	protein_coding	NM_001081962	CCDS39336.2	Sap25	RefSeq	1079	chr5	+	137641472	137642902	ENSMUST00000177354, NR_033148	chr5:137641607+137641721	TGAAAATCTACGAGATCGGGACTGGGAAATGGGTATATTGTTGGTCCTGCGACTAACTCA	751865	Mm.200763	GO:0005515|GO:0005575|GO:0005634|GO:0005737|GO:0006351|GO:0006355|GO:0008150	sin3 associated polypeptide	137.849	47.6574	7.10934	5.57199	165.164	134.268	96.4653	155.498	47.1611	43.299	64.2884	35.8811	7.00588	7.02772	7.30352	7.10024	5.6464	5.77577	5.86174	5.00404
ASMM10P029074	0.000128113	0.0112002	4.81995	up	protein_coding	NM_001085532	CCDS51225.1	Gm13276	RefSeq	1462	chr4	+	88785053	88786515	NM_001085531, NM_001085533, NM_001098840, NM_001098841, NM_001161608, NM_001243155, NM_001243166, NM_001243167, NM_197889	chr4:88786455+88786515	TGAAAGAAAACCTGTGCTCTTGCATTTGAGGTGGCTTCTGAATAAATTGATGATCTCGGT	545649	Mm.474424	GO:0003674|GO:0005125|GO:0005575|GO:0005576|GO:0005615|GO:0008150|GO:0051607	predicted gene 13276	140.655	29.5601	7.16652	4.8975	128.627	140.955	127.682	165.355	32.5365	18.0059	30.4525	37.2457	6.63343	7.09805	7.74282	7.19179	5.12839	4.55975	4.84331	5.05856
ASMM10P005072	0.00454706	0.0423998	5.16633	up	protein_coding	NM_001146122		Psap	RefSeq	2664	chr10	+	60277627	60302600		chr10:60299234+60299466	CCCCTATGAGAATCTGGTCCAGGCCCACAATGTGATTTTATGCCAGACCTGTCAGTTTGT	19156	Mm.277498	GO:0005576|GO:0005615|GO:0005739|GO:0005764|GO:0005794|GO:0006629|GO:0006665|GO:0019216|GO:0043231|GO:0043408|GO:0048589|GO:0060736|GO:0060742|GO:0071310	prosaposin	1538.7	337.62	10.3613	7.99216	3357.75	1044.68	564.826	1187.55	210.517	155.372	796.388	188.204	11.1876	9.99961	10.222	10.0359	7.76505	7.54742	9.34253	7.31366
ASMM10P007277	0.0160655	0.0787973	2.58051	up	protein_coding	NM_012003	CCDS20539.1	Cops7a	RefSeq	1775	chr6	-	124958806	124965397		chr6:124959588-124959798	AGGGCAAGGGACTCCGAGGGAGCGCCAAGATTTGGTCCAAGTCGAACTGAAAGGACTTGT	26894	Mm.244536	GO:0003674|GO:0005634|GO:0005737|GO:0008180|GO:0010388	COP9 (constitutive photomorphogenic) homolog, subunit 7a (Arabidopsis thaliana)	650.355	309.901	9.39771	8.03005	851.189	615.057	447.313	687.861	230.464	232.45	615.65	161.041	9.28974	9.22962	9.82257	9.2489	7.9025	8.13303	8.98319	7.10148
ASMM10P010564	0.0171873	0.0815187	5.82007	up	protein_coding	NM_178683	CCDS26762.1	Depdc1b	RefSeq	2530	chr13	+	108316336	108389557		chr13:108389454+108389557	GGGGTTGAGTGAGATGAATTACGTCCTTTATGAATATATTTTCTCAGCTTCTTCATTGTT	218581	Mm.32318	GO:0003674|GO:0005096|GO:0005622|GO:0007165|GO:0035556	DEP domain containing 1B	770.852	66.4625	8.53208	5.99104	2398.91	277.847	89.8481	316.806	56.8616	37.6774	74.3656	96.9454	10.718	8.07958	7.196	8.13475	5.92703	5.57296	6.06326	6.40089
ASMM10P006760	0.013534	0.0719966	4.61211	up	protein_coding	NM_008715	CCDS27191.1	Ints6	RefSeq	5019	chr14	-	62676324	62761112		chr14:62713790-62714292	CCTGCTGAAGAGGGGCAGCCAGATATATCAAGACCTTTTGGATCTCAGCCTTGGCATAGC	18130	Mm.319684	GO:0005634|GO:0015629|GO:0016180|GO:0032039	integrator complex subunit 6	102.671	21.0518	6.57689	4.37146	102.48	57.8187	177.195	73.1898	19.6594	16.0718	34.1798	14.2962	6.28342	5.76942	8.27518	5.97953	4.41188	4.41643	4.99974	3.65779
ASMM10P006743	0.0465072	0.140157	5.69104	up	protein_coding	NM_008630	CCDS40437.1	Mt2	RefSeq	556	chr8	+	94172617	94173567		chr8:94173181+94173335	ATGCAAATGTACTTCCTGCAAGAAAAGCTGCTGCTCCTGCTGCCCCGTGGGCTGTGCGAA	17750	Mm.147226	GO:0005622|GO:0006882|GO:0007263|GO:0008270|GO:0008270|GO:0010273|GO:0046870|GO:0046872	metallothionein 2	141511	38219.2	17.0044	14.4957	54885.3	199874	72925.9	238361	53706.3	75361.7	8919.14	14889.9	15.2138	17.9228	17.009	17.872	15.4711	16.1177	12.7956	13.5985
ASMM10P007801	0.012697	0.069674	2.55714	up	protein_coding	NM_024172	CCDS20740.1	Hspbp1	RefSeq	1488	chr7	-	4660520	4684963		chr7:4684547-4684893	TATCTTTAGGCGTGGTGGCAGCTCTAGACCCGGCAAGCAGACCTTCAAGAGTCGACCCAT	66245	Mm.6803	GO:0003674|GO:0005575|GO:0031398|GO:0032436	HSPA (heat shock 70kDa) binding protein, cytoplasmic cochaperone 1	33.051	12.9313	4.97806	3.62353	34.8185	29.0753	28.6324	39.6778	6.59608	10.9391	23.2109	10.9792	4.70585	4.73416	5.40807	5.06418	2.88313	3.88801	4.46625	3.25673
ASMM10P048459	0.00835267	0.0561924	2.39743	up	protein_coding	NM_145926	CCDS24630.1	Mgat4b	RefSeq	2429	chr11	+	50225334	50235103		chr11:50233323+50233383	TCCCTTTTCCAGCATGTGGGCACTCACTCATCACTGGCGGGCAAAATCCAGAAACTGAAG	103534	Mm.86759	GO:0003674|GO:0005575|GO:0005794|GO:0005975|GO:0008150|GO:0008454|GO:0016020|GO:0016021|GO:0016740|GO:0016757|GO:0016758|GO:0046872	mannoside acetylglucosaminyltransferase 4, isoenzyme B	316.081	152.085	8.34869	7.0872	299.935	355.867	228.293	380.228	131.348	96.5698	273.068	107.354	7.85668	8.44901	8.68797	8.40108	7.09672	6.87467	7.83876	6.53865
ASMM10P050450	1.98156e-05	0.0078919	6.88164	up	protein_coding	NM_001163175	CCDS56862.1	Begain	RefSeq	2728	chr12	-	109032181	109068217		chr12:109032195-109034351	GCATGCCAGTCTCTTAGTACTGTATCTCGAACTCCTTAATAAAGGACAGCAGTGGAAAGA	380785	Mm.342085	GO:0003674|GO:0005737|GO:0008150|GO:0016020|GO:0030425|GO:0043025	brain-enriched guanylate kinase-associated	77.5952	9.70685	6.1228	3.34005	124.622	72.437	35.2527	78.069	11.8267	5.46428	9.11199	12.4245	6.58835	6.10542	5.72809	6.06933	3.70222	3.02413	3.19018	3.44365
ASMM10P055565	0.0131144	0.0709522	2.1461	up	protein_coding	NM_133880	CCDS18771.1	Pafah2	RefSeq	3144	chr4	+	134396359	134427412		chr4:134405042+134405102	TAAGGCAAAGGAGTCTGGATACCCTTTGATCATCTTGTCCCATGGTCTAGGAGGGTTCAG	100163	Mm.22116	GO:0003847|GO:0005737|GO:0006629|GO:0016042|GO:0016787|GO:0043066	platelet-activating factor acetylhydrolase 2	92.7307	45.8613	6.53731	5.43559	99.0245	95.2704	78.3747	98.2532	36.5616	34.2298	80.4373	32.2163	6.23427	6.51334	6.97788	6.42375	5.29021	5.43672	6.16747	4.84796
ASMM10P007555	0.000265152	0.0146668	6.52551	up	protein_coding	NM_019703	CCDS26230.1	Pfkp	RefSeq	3986	chr13	-	6579873	6648724		chr13:6588611-6597858	TGAACACTATCACAGACACGTGCGACCGCATTAAACAGTCAGCCAGTGGGACCAAGCGCC	56421	Mm.273874	GO:0000166|GO:0003824|GO:0003872|GO:0003872|GO:0005524|GO:0005737|GO:0005829|GO:0005945|GO:0006002|GO:0006096|GO:0006096|GO:0008152|GO:0016301|GO:0016310|GO:0016740|GO:0030388|GO:0046835|GO:0046872|GO:0051289|GO:0070095	phosphofructokinase, platelet	123.57	18.0982	6.83617	4.13008	222.58	86.6569	80.6341	104.409	16.5531	7.7578	27.7846	20.2973	7.4323	6.37575	7.02284	6.51378	4.1672	3.45481	4.71745	4.18085
ASMM10P024083	0.0208393	0.0898227	2.41292	up	protein_coding	NM_001243712	CCDS38293.1	Itch	RefSeq	5389	chr2	+	155133480	155226855	NM_008395	chr2:155220215+155220280	GGACCACAGAAGTTCTGCATCGAAAAAGTTGGCAAAGAAAATTGGTTACCCAGAAGCCAT	16396	Mm.208286	GO:0000151|GO:0000209|GO:0002669|GO:0004842|GO:0004842|GO:0004842|GO:0005515|GO:0005634|GO:0005737|GO:0005737|GO:0005886|GO:0005938|GO:0006511|GO:0006511|GO:0006915|GO:0016020|GO:0016567|GO:0016567|GO:0016874|GO:0031410|GO:0032088|GO:0035519|GO:0042787|GO:0043021|GO:0043066|GO:0045087|GO:0045236|GO:0045732|GO:0045732|GO:0046329|GO:0046642|GO:0050687|GO:0050687|GO:0051607|GO:0070534|GO:0070936|GO:…	itchy, E3 ubiquitin protein ligase	180.577	89.8548	7.49985	6.22907	252.45	162.342	134.003	173.515	58.4246	46.5362	195.833	58.6249	7.61481	7.3059	7.81849	7.26019	5.96219	5.87613	7.37725	5.7007
ASMM10P027825	0.0150692	0.0760702	2.11988	up	protein_coding	NM_133883	CCDS18650.1	Adprhl2	RefSeq	1368	chr4	-	126316350	126321703		chr4:126321489-126321703	TACGAGGCACACGATACCGTCAGCCTGGCATCAGTCCTGAGTCACGTCGAGAGCCTGGAG	100206	Mm.11285	GO:0003674|GO:0004649|GO:0005634|GO:0005737|GO:0005739|GO:0008150|GO:0016787|GO:0046872	ADP-ribosylhydrolase like 2	44.8663	21.1269	5.45297	4.36899	46.6555	45.9463	40.4397	46.4237	13.2936	18.3493	34.8916	17.9732	5.1305	5.43027	5.94517	5.30595	3.86013	4.58708	5.02694	4.00179
ASMM10P001228	0.0278945	0.105559	2.17151	up	protein_coding	NM_011624	CCDS27990.1	Top3b	RefSeq	2987	chr16	+	16870890	16892986	ENSMUST00000135597	chr16:16871060+16877831	CGGCCCCGAGGAGTCAGCATTGGCAGTCGTGTTGAGCTACAGAGGAGACATTTCTAAGCT	21976	Mm.326089	GO:0000166|GO:0000793|GO:0003677|GO:0003916|GO:0003917|GO:0005524|GO:0006265|GO:0007059|GO:0016853	topoisomerase (DNA) III beta	35.6561	16.6085	5.07374	3.95504	32.4933	39.5433	24.4876	46.1002	9.88684	12.4439	32.133	11.97	4.61332	5.20361	5.18286	5.29518	3.44913	4.06343	4.91817	3.38944
ASMM10P043330	0.0193671	0.0865795	3.29786	up	protein_coding	NM_019713	CCDS23494.1	Rassf1	RefSeq	1731	chr9	+	107554582	107562267		chr9:107554792+107554925	AACACCTTCCTTCGAAATGACCTGGAGCAGCACAACCAGCAGTGGCTACTGCAGCCAGGA	56289	Mm.12091	GO:0005515|GO:0005634|GO:0005737|GO:0005856|GO:0005874|GO:0005886|GO:0006974|GO:0007049|GO:0007050|GO:0007165|GO:0007265|GO:0015630|GO:0031398|GO:0035556|GO:0042802|GO:0046872|GO:0047485|GO:0050821|GO:0071157	Ras association (RalGDS/AF-6) domain family member 1	270.199	86.2417	8.12558	6.40405	183.877	235.401	397.812	263.708	63.4568	83.7164	88.2158	109.578	7.16359	7.8477	9.62692	7.86411	6.07721	6.6759	6.29696	6.56613
ASMM10P008186	4.74126e-05	0.00886255	4.13632	up	protein_coding	NM_027482	CCDS17829.1	5730508B09Rik	RefSeq	1603	chr3	-	127869687	127896323		chr3:127870951-127896033	GGGCGAGCAGGATATTGAAGAACCACAAAACCACTCTGGCGAACCCATTGGAGATGACTA	70617	Mm.317049	GO:0003674|GO:0005575|GO:0008150|GO:0016020|GO:0016021	RIKEN cDNA 5730508B09 gene	1059.69	275.113	10.0873	8.03894	1058.56	1234.81	588.14	1357.27	256.716	238.483	355.548	249.706	9.58867	10.2484	10.2851	10.2269	8.04802	8.16924	8.20313	7.73536
ASMM10P055557	0.0459988	0.13941	2.01541	up	protein_coding	NM_146154	CCDS18736.1	Ppp1r8	RefSeq	2041	chr4	-	132826924	132843169		chr4:132827804-132827862	TTTTGGTTATGGAGAGGGTGGGGAGGGGGGTGGAGGGATGACAAGGGGAGCTACTGAACT	100336	Mm.105230	GO:0003677|GO:0003723|GO:0004864|GO:0005515|GO:0005634|GO:0005681|GO:0006351|GO:0006355|GO:0006397|GO:0007275|GO:0008283|GO:0008380|GO:0008599|GO:0016607|GO:0050790	protein phosphatase 1, regulatory (inhibitor) subunit 8	50.6526	23.959	5.63071	4.61964	43.8268	46.5688	61.2441	50.9707	27.0836	24.0565	27.3074	17.3888	5.0429	5.44987	6.58621	5.44387	4.87441	4.95358	4.69522	3.95535
ASMM10P020872	0.00363178	0.0385497	2.775	up	protein_coding	NM_133840	CCDS16191.1	Clp1	RefSeq	1830	chr2	-	84723121	84727268		chr2:84725843-84726156	TTATGTCTCTAAGGACACCCCTATGTTGCTTTACCTCAACACTCATACAGCCTTGGAGCA	98985	Mm.21583	GO:0000166|GO:0000214|GO:0005524|GO:0005634|GO:0006388|GO:0006397|GO:0008033|GO:0016301|GO:0016740|GO:0030423|GO:0035087|GO:0046404|GO:0051733|GO:0051736	CLP1, cleavage and polyadenylation factor I subunit	320.719	132.143	8.40489	6.93241	351.721	302.245	292.417	336.494	99.8606	101.23	218.101	109.379	8.0856	8.20573	9.11088	8.21735	6.69889	6.93741	7.52905	6.56427
ASMM10P012304	0.0454811	0.138884	5.93576	up	protein_coding	NM_001109759	CCDS48487.1	Fam71a	RefSeq	2234	chr1	-	191162583	191164817		chr1:191162600-191164817	CCAGGGCAAATCCCTGGAATCCACTCCAGTTTTCTCAGTGCAGTTTAAATAAAGGACTAC	619288	Mm.61148	GO:0003674|GO:0005575|GO:0008150	family with sequence similarity 71, member A	150.306	21.1602	6.87812	4.30868	25.5225	140.958	274.482	160.262	13.3234	10.4294	23.3176	37.5705	4.26325	7.09819	9.00172	7.1493	3.86325	3.82798	4.47237	5.07114
ASMM10P042757	0.0274905	0.10456	2.38024	up	protein_coding	NM_001093749	CCDS52781.1	Mpzl3	RefSeq	845	chr9	+	45055216	45074888		chr9:45070658+45070719	TGACCAGGAGGACAGCAATGACTGCATGACGAGGCTTTGTGTCCGCTGTGCAGAGTGTCT	319742	Mm.49611	GO:0007155|GO:0016020|GO:0016021|GO:0030198|GO:0042633	myelin protein zero-like 3	44.1681	19.1957	5.42811	4.177	41.4724	38.9481	50.0658	46.1862	17.9383	6.58037	24.3199	27.9442	4.96146	5.17877	6.27479	5.2974	4.27917	3.24639	4.53354	4.64891
ASMM10P005888	6.76198e-06	0.00574346	8.1066	up	protein_coding	NM_001190717	CCDS57324.1	Dbf4	RefSeq	2441	chr5	-	8396968	8422716		chr5:8404891-8405801	GTCCTGGAATACAAAAGACAAGAAGGAGACTCAAGAAGCCTTTTTTAAAGGTTGAAGATG	27214	Mm.292470	GO:0003676|GO:0004674|GO:0005634|GO:0006260|GO:0006468|GO:0007049|GO:0007089|GO:0008270|GO:0046872	DBF4 homolog (S. cerevisiae)	50.7368	5.93526	5.51489	2.4958	70.6539	57.9232	22.9533	51.4168	5	5	5	8.74104	5.7422	5.77231	5.08856	5.45651	2.3474	2.40026	2.33788	2.89765
ASMM10P006347	0.0258509	0.101315	3.03401	up	protein_coding	NM_001271375		Milr1	RefSeq	1096	chr11	+	106751225	106768794		chr11:106766999+106768401	TACTCTGAACTCACCCACTGAAGTGTGAAGAAACTGACTCTGGATTAGCCCATTTTCCAG	380732	Mm.343952	GO:0005515|GO:0005576|GO:0005886|GO:0005887|GO:0016020|GO:0016021|GO:0033004|GO:0043303	mast cell immunoglobulin like receptor 1	255.347	61.3887	7.49607	5.89484	618.407	166.241	56.1142	180.624	78.472	37.2959	78.9979	50.7891	8.86368	7.34227	6.45699	7.32134	6.36872	5.55941	6.14318	5.50806
ASMM10P046936	0.00119803	0.0249954	3.25081	up	protein_coding	NM_007911	CCDS24896.1	Efnb3	RefSeq	3231	chr11	-	69554091	69560237		chr11:69554142-69556269	GGTATGGCCGTCACCTCGATAGTTTTATTGTAAAAGGGAAATTTGAACAACAACAAAAAA	13643	Mm.249637	GO:0007275|GO:0007399|GO:0007411|GO:0007628|GO:0016020|GO:0016021|GO:0016198|GO:0030154|GO:0046875|GO:0048013	ephrin B3	106.446	32.1017	6.74004	5.03924	92.5435	115.231	94.435	123.575	37.6731	30.5357	24.494	35.7038	6.13054	6.79892	7.271	6.75968	5.33293	5.28181	4.5457	4.99652
ASMM10P004083	0.0229022	0.0944355	6.12974	up	protein_coding	NM_001009935	CCDS38555.1	Txnip	RefSeq	2801	chr3	+	96557956	96561857		chr3:96558490+96558888	CAGCCTACAGCAGGTGAGAACGAGATGGTGATCATGAGGCCTGGAAACAAATATGAGTAC	56338	Mm.410189	GO:0000122|GO:0004857|GO:0005515|GO:0005634|GO:0005737|GO:0005737|GO:0005758|GO:0006351|GO:0006355|GO:0006606|GO:0006979|GO:0007049|GO:0030216|GO:0031625|GO:0042127|GO:0043065|GO:0043086|GO:0048008|GO:0051782|GO:0071228	thioredoxin interacting protein	137.507	28.0345	6.9279	4.31207	275.055	79.6449	109.68	85.6504	29.4148	12.3402	65.3828	5	7.73643	6.2487	7.50982	6.21664	4.985	4.05188	5.88608	2.32533
ASMM10P045181	0.0346742	0.119598	3.39857	up	protein_coding	NM_001164190	CCDS30177.1	Mtm1	RefSeq	3488	chrX	+	71210766	71315295		chrX:71210883+71210952	TATCAAGCAGCAGCAGCAGTATTCTCATCTACATGTGAGCCATACTTGCAACTCTCCACT	17772	Mm.274981	GO:0001726|GO:0004438|GO:0004721|GO:0004725|GO:0005515|GO:0005737|GO:0005737|GO:0005768|GO:0005770|GO:0005886|GO:0006470|GO:0006810|GO:0008333|GO:0015031|GO:0016020|GO:0016311|GO:0016787|GO:0016791|GO:0019215|GO:0030175|GO:0031674|GO:0035091|GO:0042995|GO:0044088|GO:0045109|GO:0046716|GO:0046856|GO:0048311|GO:0048311|GO:0052629|GO:0070584|GO:0070584	X-linked myotubular myopathy gene 1	97.3965	26.6451	6.48439	4.71946	61.3561	72.6352	182.799	72.7954	22.2093	15.1005	30.433	38.8378	5.53089	6.1097	8.32625	5.97073	4.58777	4.32585	4.84275	5.12148
ASMM10P040584	0.0227433	0.0941207	4.26612	up	protein_coding	NM_001001491	CCDS22408.1	Tpm4	RefSeq	2082	chr8	+	72135291	72153129		chr8:72135314+72135453	TTGAGCTATGGCCGGCCTCAACTCACTGGAGGCAGTGAAGCGCAAGATCCAGGCCCTGCA	326618	Mm.295124	GO:0001725|GO:0002102|GO:0003674|GO:0003779|GO:0005737|GO:0005856|GO:0030863|GO:0031941|GO:0046872	tropomyosin 4	68.7695	20.5317	5.96417	3.87125	121.377	57.5657	43.4172	52.7186	8.41578	5	41.9649	26.7463	6.54577	5.76338	6.05244	5.49509	3.22209	2.40026	5.27847	4.58417
ASMM10P008357	0.0421235	0.132935	3.2719	up	protein_coding	NM_028820	CCDS23219.1	1700017B05Rik	RefSeq	4934	chr9	-	57252321	57262599		chr9:57254280-57256385	CGCCAGCTGGGTGGCTTTGACACTGAGGCCAGAACTTTATCCCCATCAGAACCCACGGTC	74211	Mm.428905	GO:0003674|GO:0005575|GO:0008150	RIKEN cDNA 1700017B05 gene	234.138	72.0149	7.8333	6.12317	114.127	203.104	389.33	229.992	56.1458	48.0277	102.496	81.3901	6.44784	7.62607	9.58676	7.67254	5.90834	5.91736	6.50406	6.16293
ASMM10P055157	0.033176	0.117035	2.54058	up	protein_coding	NM_024281	CCDS38252.1	Rrbp1	RefSeq	5193	chr2	-	143947394	144011263		chr2:143955160-143955206	GAGGAGTCAGAAAAGCAGCTGCACCTGGCTGAGGCCCAGACCAAGGAGACCCTGCTGGCC	81910	Mm.13705	GO:0005515|GO:0005783|GO:0006810|GO:0015031|GO:0016020|GO:0016021|GO:0030176	ribosome binding protein 1	204.21	96.4712	7.71301	6.36786	258.017	156.318	226.545	175.962	74.2954	50.4545	198.315	62.8203	7.64418	7.2492	8.67633	7.28234	6.29531	5.98487	7.39459	5.79666
ASMM10P006739	0.00170605	0.0285755	2.49396	up	protein_coding	NM_008594	CCDS21379.1	Mfge8	RefSeq	2143	chr7	-	79133767	79149060		chr7:79143001-79143277	CTAGCCTCCCGTTGTTCTACACAGCTGGGCATGGAAGGGGGCGCCATTGCTGATTCACAG	17304	Mm.1451	GO:0001525|GO:0001786|GO:0005178|GO:0005576|GO:0005615|GO:0006910|GO:0006911|GO:0007155|GO:0007338|GO:0008429|GO:0009897|GO:0016020|GO:0019897|GO:0031012|GO:0050766|GO:0070062|GO:2000427	milk fat globule-EGF factor 8 protein	101.678	41.066	6.68589	5.36745	108.171	99.3612	100.358	98.8206	34.6272	30.3263	51.9691	47.3413	6.36416	6.57728	7.36949	6.43263	5.21819	5.27068	5.57334	5.4076
ASMM10P031964	5.42091e-05	0.00886255	2.39113	up	protein_coding	NM_026735	CCDS39139.1	Mob1b	RefSeq	3171	chr5	+	88720870	88758455		chr5:88753255+88753323	CTGTGATCCAGCTTCAGGAGGAAGCACATCTCAATACATCTTTCAAGCACTTTATTTTTT	68473	Mm.35764	GO:0005634|GO:0005737|GO:0016301|GO:0016310|GO:0016740|GO:0019209|GO:0019900|GO:0035329|GO:0042327|GO:0043085|GO:0046777|GO:0046872	MOB kinase activator 1B	294.493	129.443	8.22279	6.9651	332.038	298.334	193.795	353.805	114.616	103.95	170.921	128.285	7.99475	8.18786	8.41962	8.28894	6.89998	6.97463	7.19691	6.78888
ASMM10P026344	8.57273e-05	0.00998887	2.97147	up	protein_coding	NM_027982	CCDS17703.1	Ppm1j	RefSeq	1733	chr3	+	104781055	104786017		chr3:104785485+104785549	ACTCTGAGGTAGCTGCCACTGTGGACAGGGTGCTGTCATCCTATGAGCCCAATGATCCCA	71887	Mm.379204	GO:0003824|GO:0004721|GO:0004722|GO:0005515|GO:0006470|GO:0016787	protein phosphatase 1J	85.5062	28.0795	6.39279	4.82162	94.347	83.9925	62.5155	101.17	30.6467	16.5179	29.1154	36.0381	6.15671	6.32802	6.62071	6.46573	5.04444	4.45292	4.77911	5.00999
ASMM10P047430	0.00155156	0.0276412	2.08239	up	protein_coding	NM_018873	CCDS36294.1	Srcin1	RefSeq	6965	chr11	-	97509339	97575126		chr11:97509361-97512648	GTCCCTTTTGGTTTTTCTAGCCGAGTGTTGGGGCTTTAATAAAACTTGTTTCTTTTTTCT	56013	Mm.342665	GO:0005515|GO:0005737|GO:0005856|GO:0005886|GO:0005925|GO:0006887|GO:0007162|GO:0014069|GO:0015629|GO:0015629|GO:0016020|GO:0019901|GO:0019904|GO:0030027|GO:0030054|GO:0030175|GO:0030334|GO:0030424|GO:0030425|GO:0034446|GO:0042995|GO:0043005|GO:0043025|GO:0045202|GO:0045211|GO:0050709|GO:0061001|GO:0061098|GO:0061099	SRC kinase signaling inhibitor 1	92.1182	41.1316	6.44238	5.38414	112.335	98.0442	47.4602	110.634	53.7802	34.2055	38.0913	38.4496	6.4222	6.55753	6.19225	6.59753	5.84579	5.43546	5.14756	5.10775
ASMM10P008906	0.0240427	0.0971356	2.24224	up	protein_coding	NM_145620	CCDS23481.1	Rrp9	RefSeq	1537	chr9	+	106477308	106485415		chr9:106483027+106483118	ATCTCCTCTGATGGCAAGTACCTCGCCTCTGGCGACCGCAGCAAGCTCATTCTCATTTGG	27966	Mm.239997	GO:0003674|GO:0003723|GO:0005634|GO:0006364|GO:0008150|GO:0030529	RRP9, small subunit (SSU) processome component, homolog (yeast)	174.002	82.0524	7.4756	6.31065	124.302	186.566	181.893	203.249	60.0975	67.4187	120.516	80.1781	6.58482	7.50569	8.31908	7.49279	5.99806	6.38052	6.72578	6.13825
ASMM10P010839	0.0207796	0.0896731	2.84116	up	protein_coding	NM_029084	CCDS15517.1	Slamf8	RefSeq	2040	chr1	-	172581376	172590568		chr1:172581599-172582505	TCCACAACTTCAAGAGAAACAGCTAAGTTCAGAATAAGTCTGTCTTCCTAAAACTGGGAG	74748	Mm.179812	GO:0003674|GO:0004872|GO:0016020|GO:0016021|GO:0033860|GO:0035690|GO:0042742|GO:0043549|GO:0090383	SLAM family member 8	72.9177	19.7423	5.80412	4.29765	139.812	68.4463	16.6651	66.7475	14.5085	13.2746	30.4183	20.7677	6.75259	6.02331	4.60426	5.83635	3.98469	4.15196	4.84186	4.21206
ASMM10P001607	0.0279534	0.105654	6.2078	up	protein_coding	NM_016850	CCDS22005.1	Irf7	RefSeq	1876	chr7	-	141263182	141266424	NM_001252600	chr7:141264606-141264724	GCCCACACAGGGTGTGTCCCCAGGATCATTTCTGGCAAGAGAAAATGCTGGGCTCCAAAC	54123	Mm.3233	GO:0000975|GO:0000979|GO:0000982|GO:0002819|GO:0003677|GO:0003700|GO:0005515|GO:0005634|GO:0005737|GO:0006351|GO:0006355|GO:0016064|GO:0032607|GO:0032608|GO:0032727|GO:0032727|GO:0032728|GO:0034124|GO:0034127|GO:0045087|GO:0045088|GO:0045351|GO:0045893|GO:0045944|GO:0060340	interferon regulatory factor 7	993.737	184.374	9.67985	7.04577	278.606	1534.71	451.433	1710.2	180.767	84.2349	421.834	50.662	7.75413	10.5628	9.8359	10.5666	7.54976	6.68408	8.44512	5.50411
ASMM10P054886	0.0498985	0.146124	4.41495	up	protein_coding	NM_001166376		Ms4a6c	RefSeq	714	chr19	+	11469367	11472736		chr19:11472503+11472563	TACCCATTTATAGGAGCTTTGTTTGTAAGTAGACTTCTGGGGGGAATAAAATGGGGGAAG	73656	Mm.440755	GO:0016020|GO:0016021	membrane-spanning 4-domains, subfamily A, member 6C	318.011	78.5032	7.8168	5.6744	652.259	266.44	48.9836	304.361	54.8408	19.8702	211.51	27.7921	8.93475	8.0205	6.24148	8.07047	5.87431	4.69674	7.48671	4.63984
ASMM10P016229	0.00303137	0.036032	2.97028	up	protein_coding	NM_027910	CCDS28834.1	Klhdc3	RefSeq	2139	chr17	-	46674550	46680930		chr17:46679055-46679194	TGACAAGAACGCTCTGTGAGGGGCTAATCAACCATGGTTACATGGAGTTCCCTGTCCTAG	71765	Mm.254784	GO:0000790|GO:0000790|GO:0003682|GO:0005737|GO:0005737|GO:0007126|GO:0008150	kelch domain containing 3	62.2043	21.196	5.9298	4.35921	57.4186	68.4379	51.8181	71.1427	15.2278	15.6418	37.192	16.7223	5.43492	6.02287	6.3284	5.93303	4.05157	4.37736	5.11254	3.89535
ASMM10P005381	0.0027501	0.0346953	2.39026	up	protein_coding	NM_001163626	CCDS50524.1	Noxa1	RefSeq	1649	chr2	-	25085669	25095205		chr2:25086982-25087153	TCATCTATGTGTGGTCACACGAGCCCTGGCCTATATGATAGTTTGCTGGCATCCAGAAGG	241275	Mm.218774	GO:0005737|GO:0005886|GO:0006801|GO:0006801|GO:0010310|GO:0016020|GO:0016176|GO:0016176|GO:0017124|GO:0019899|GO:0043020|GO:0043085|GO:0048365|GO:0060263	NADPH oxidase activator 1	82.894	32.4354	6.29492	5.03775	64.8628	97.8649	52.1357	116.713	36.147	21.2699	36.2808	36.0441	5.61491	6.55467	6.33877	6.67131	5.2747	4.78775	5.0782	5.01035
ASMM10P040310	7.71978e-05	0.00978601	5.13294	up	protein_coding	NM_010344	CCDS22235.1	Gsr	RefSeq	2692	chr8	+	33653237	33698162		chr8:33695071+33695132	TGTGACCACGAGGAAGACGAAATGCGTCATGAAGATGGTTTGTGCCAACAAAGAGGAAAA	14782	Mm.283573	GO:0004362|GO:0004362|GO:0005737|GO:0005739|GO:0005739|GO:0005829|GO:0006749|GO:0006749|GO:0007283|GO:0016491|GO:0016668|GO:0042803|GO:0043295|GO:0045454|GO:0050660|GO:0050661|GO:0055114	glutathione reductase	944.021	210.553	9.91923	7.55945	1256.5	921.749	546.43	1051.4	155.777	141.436	367.658	177.339	9.80838	9.82821	10.1609	9.87943	7.33916	7.41752	8.25263	7.22848
ASMM10P007915	0.00840321	0.0563855	2.93188	up	protein_coding	NM_025776	CCDS29272.1	Rbm22	RefSeq	2079	chr18	+	60560785	60572729		chr18:60569498+60570780	ATCGTGAATGGCCGGAGGCTCAATGTCAAGTGGGGAAGATCCCAAGCAGCCAGAGGCAAA	66810	Mm.275106	GO:0000060|GO:0000166|GO:0003676|GO:0003723|GO:0005487|GO:0005634|GO:0005681|GO:0005737|GO:0006397|GO:0006810|GO:0008380|GO:0017069|GO:0033120|GO:0035690|GO:0036002|GO:0045292|GO:0046872|GO:0048306|GO:0071013|GO:0090316	RNA binding motif protein 22	100.294	35.8745	6.64148	5.08965	126.811	74.3435	107.921	92.1017	33.1096	22.2757	62.17	25.9426	6.6126	6.14168	7.48331	6.32832	5.15187	4.85127	5.81419	4.54128
ASMM10P008971	0.00677117	0.0508458	2.52686	up	protein_coding	NM_146206	CCDS40203.1	Tpcn2	RefSeq	2909	chr7	-	145253922	145283927		chr7:145258596-145260088	ATTTGCACCCTGGCTGTATACCGATTGCCGCACTCAGGATGGAAGCCAGAGCAGTATGGC	233979	Mm.102235	GO:0005216|GO:0005244|GO:0005245|GO:0005262|GO:0005764|GO:0005765|GO:0005765|GO:0006810|GO:0006811|GO:0006816|GO:0006874|GO:0006939|GO:0010008|GO:0016020|GO:0016021|GO:0019901|GO:0042802|GO:0051209|GO:0055085|GO:0070588|GO:0072345|GO:0072345|GO:0072345	two pore segment channel 2	33.7143	11.376	4.89291	3.55556	58.0571	23.8477	21.4002	31.5521	16.2413	10.1028	8.19689	10.9628	5.45133	4.43151	4.97963	4.70917	4.1399	3.78431	3.04428	3.25376
ASMM10P044062	0.0134062	0.0716999	2.48659	up	protein_coding	NM_008062	CCDS30232.1	G6pdx	RefSeq	2639	chrX	-	74409485	74429161		chrX:74409504-74410297	GGAAGGCAAGCACAGCAGCTAGAATTTTCCTATCCCAACCCTGCCATTAAATCCTCAAAA	14381	Mm.27210	GO:0001816|GO:0001816|GO:0001998|GO:0002033|GO:0004345|GO:0004345|GO:0004345|GO:0005536|GO:0005634|GO:0005737|GO:0005813|GO:0005829|GO:0005975|GO:0006006|GO:0006098|GO:0006695|GO:0006739|GO:0006740|GO:0006741|GO:0006741|GO:0006749|GO:0006749|GO:0006979|GO:0009051|GO:0009898|GO:0010734|GO:0016491|GO:0019322|GO:0019322|GO:0019322|GO:0030246|GO:0032613|GO:0032615|GO:0034599|GO:0040014|GO:0042803|GO:…	glucose-6-phosphate dehydrogenase X-linked	8246.58	2883.13	12.6697	11.3555	18826.6	5844.21	1707.44	6608.09	3235.05	2243.37	2650.14	3403.94	13.6909	12.4719	12.0029	12.5131	11.5812	11.3211	11.0299	11.4899
ASMM10P055711	0.0454786	0.138884	2.56144	up	protein_coding	NM_001256005	CCDS57368.1	Gbp4	RefSeq	4538	chr5	-	105115766	105139586		chr5:105136823-105136874	TTTGATGAACTGTTTGGCGGGACAGAATCACGTGAGTGGCACGCTGCCTACCAGCCAAAG	17472	Mm.440525	GO:0000122|GO:0001933|GO:0005515|GO:0005575|GO:0031397|GO:0032687|GO:0042308|GO:0050688|GO:0071346	guanylate binding protein 4	85.1363	35.5115	6.23001	4.87305	80.9746	106.638	31.6144	121.318	19.2267	11.1463	40.2203	71.4526	5.9401	6.68231	5.56397	6.73366	4.38122	3.91337	5.22074	5.97688
ASMM10P035255	0.0012798	0.0255063	2.45621	up	protein_coding	NM_177688	CCDS20654.1	H2afj	RefSeq	1827	chr6	+	136808247	136810074		chr6:136809911+136810074	ATTTCATTCCCAGTATTGGTATGACGTCTACACCACGTGCTAGTAACTGAGGGTACAGCT	232440	Mm.154564	GO:0000786|GO:0003677|GO:0005575|GO:0005634|GO:0005694|GO:0006334|GO:0008150|GO:0046982	H2A histone family, member J	828.246	345.74	9.66598	8.36955	947.955	936.086	364.539	1064.41	401.873	353.312	326.81	300.964	9.43685	9.8539	9.47772	9.89544	8.67169	8.73249	8.0838	7.9902
ASMM10P030998	0.016312	0.0794912	5.20628	up	protein_coding	NM_145211	CCDS19630.1	Oas1a	RefSeq	1889	chr5	-	120896256	120907525		chr5:120898342-120898472	TGATGTGTGGCTATGGTACCCATGTTTTATTAAAAAGGATGGTTCCCGAGTGAGCTCCTG	246730	Mm.14301	GO:0001730|GO:0001730|GO:0003725|GO:0003725|GO:0005515|GO:0005634|GO:0005737|GO:0008270|GO:0048525	2'-5' oligoadenylate synthetase 1A	2852.42	596.38	11.217	8.83679	1664.8	4248.7	716.832	4779.33	760.742	311.025	1110.05	203.701	10.2011	12.0077	10.6219	12.0374	9.55588	8.54268	9.8174	7.43122
ASMM10P046460	0.0186843	0.0848823	2.08908	up	protein_coding	NM_027057	CCDS15090.1	Wdfy1	RefSeq	719	chr1	-	79726402	79761769	NM_001111279	chr1:79740075-79740129	GAGTATGGCTGAAAAGAGACAGCGGCCAGTACTGGCCCAGCATCTACCACACAATGGCCT	69368	Mm.293273	GO:0005545|GO:0005634|GO:0005769|GO:0005829|GO:0008150|GO:0046872	WD repeat and FYVE domain containing 1	68.8102	33.5511	6.09221	5.02934	75.0852	61.6366	68.8465	69.6726	27.0663	26.1835	55.5356	25.4191	5.83001	5.8627	6.77736	5.89875	4.87332	5.06682	5.66557	4.51164
ASMM10P015676	0.00467421	0.0427797	4.16435	up	protein_coding	NM_001033339	CCDS28452.1	Mmp25	RefSeq	3373	chr17	-	23629457	23645269		chr17:23629657-23630836	AACCAACTTCCTCATAGATTCAGGACCTAGATCATTGCTTCTGTGCAGAACCTCATGGGA	240047	Mm.235343	GO:0004222|GO:0005509|GO:0005886|GO:0006508|GO:0008233|GO:0008237|GO:0008270|GO:0009986|GO:0010952|GO:0016020|GO:0016021|GO:0016504|GO:0016787|GO:0031012|GO:0031225|GO:0046872|GO:0060022	matrix metallopeptidase 25	151.753	27.1599	6.85591	4.79781	367.729	80.7374	62.4353	96.1114	31.9077	23.8831	20.4158	32.4331	8.14443	6.26869	6.61911	6.39139	5.09969	4.94395	4.28996	4.85765
ASMM10P008791	0.00268401	0.0344811	2.42092	up	protein_coding	NM_138953	CCDS36734.1	Ell2	RefSeq	3660	chr13	+	75707483	75772358		chr13:75750092+75756274	ACCATATGTAGGGAAAAGAGTGCAAATTCGTAAAGCTCCTCAAGCCATCTCGGACACAGT	192657	Mm.21288	GO:0005634|GO:0006351|GO:0006355|GO:0006368|GO:0008023|GO:0032968	elongation factor RNA polymerase II 2	102.518	42.3784	6.696	5.42044	109.159	96.8227	98.2869	105.801	43.408	36.5448	53.9363	35.6243	6.37896	6.53671	7.33505	6.53326	5.53409	5.53108	5.62362	4.99298
ASMM10P001520	0.0036813	0.0387185	2.05249	up	protein_coding	NM_172659	CCDS15822.1	Slc2a6	RefSeq	2136	chr2	-	27021364	27027998	ENSMUST00000129835	chr2:27023200-27023534	TATGTGTCAGCATCCGTCATGTTTGCTGCCAACCTGACACTGGGGCTCTACGTCCAGTTT	227659	Mm.41203	GO:0003674|GO:0005575|GO:0006810|GO:0008150|GO:0008643|GO:0016020|GO:0016021	solute carrier family 2 (facilitated glucose transporter), member 6	53.2054	23.0589	5.56642	4.52904	77.8295	52.7141	22.9179	59.36	21.15	13.4071	24.405	33.2735	5.87873	5.63312	5.0865	5.66732	4.51526	4.16538	4.53973	4.8958
ASMM10P018819	0.011776	0.0665652	2.16962	up	protein_coding	NM_023781		1700020D05Rik	RefSeq	1087	chr19	-	5502768	5503787		chr19:5502803-5503787	CACGAGCATAAGCTAGAAAAATAGGGAAGATGGGTGCAGAAGGAGCATATTTCCACAATA	75555	Mm.440432	GO:0003674|GO:0005575|GO:0008150	RIKEN cDNA 1700020D05 gene	68.7606	30.7453	6.09225	4.97481	61.1161	67.1137	75.1143	71.6982	25.8231	27.4387	28.7973	40.9219	5.52477	5.98618	6.91342	5.94465	4.8078	5.1319	4.76377	5.19578
ASMM10P028735	0.011802	0.0665959	2.02312	up	protein_coding	ENSMUST00000080898	CCDS48536.1	Amd2	Ensembl	3201	chr10	-	35708690	35711891	NM_009665	chr10:35709209-35711891	ACAGAAAAGAGCAAACTGGACTAAACTCCCTATTTATTGCCCTCCTGTTTTCTTGGTAGT	100041585	Mm.476925	GO:0004014|GO:0004014|GO:0005829|GO:0006596|GO:0008295|GO:0016829|GO:0016831|GO:0019810	S-adenosylmethionine decarboxylase 2	2393.75	1424.89	11.3433	10.3268	2605.12	2432.72	1768.89	2768.25	1384.1	1020.05	2012.59	1282.81	10.8389	11.217	12.0616	11.256	10.3899	10.2238	10.6333	10.06
ASMM10P025601	0.0176242	0.08247	2.23798	up	protein_coding	NM_173181	CCDS17230.1	Zc2hc1a	RefSeq	3361	chr3	+	7503425	7553848		chr3:7539122+7539183	ATTCTGTGGCAGGGGTGCTTACCAACAAAAGAAAGACTTTGACTGAGAACTATGCAGCCA	67306	Mm.332366	GO:0003674|GO:0005575|GO:0008150|GO:0046872	zinc finger, C2HC-type containing 1A	54.206	19.5757	5.48754	4.32534	113.4	32.9459	31.1136	39.3644	21.1939	12.1241	21.1424	23.8424	6.43662	4.92481	5.53529	5.05345	4.51918	4.02962	4.3378	4.41478
ASMM10P005631	0.0129993	0.0705984	4.41609	up	protein_coding	NM_001167946	CCDS40473.1	Zfp821	RefSeq	2144	chr8	+	109705548	109724932	NM_029468	chr8:109717892+109721194	TCCAGTAGCAGTGACAGTGAAGGTGACGAAGAGGAGACCACACAAGATGAAGTATCTTCC	75871	Mm.180410	GO:0003676|GO:0003677|GO:0005634|GO:0006351|GO:0006355|GO:0008150|GO:0046872	zinc finger protein 821	37.0844	8.9174	5.11588	2.97311	26.4311	28.3297	53.2913	40.2854	7.29418	5	18.3754	5	4.31468	4.69138	6.37066	5.08679	3.01951	2.40026	4.14734	2.32533
ASMM10P005436	0.0439661	0.136113	2.5272	up	protein_coding	NM_001164080	CCDS48724.1	Timeless	RefSeq	4476	chr10	+	128232062	128252941		chr10:128252093+128252194	AGGAGGCAAGTGTCGGGAACGCCAAGAGTCCACAGGAAGAAACGGTTTCAGATTGAGGAT	21853	Mm.6458	GO:0000122|GO:0000790|GO:0001658|GO:0001822|GO:0005515|GO:0005634|GO:0005634|GO:0006351|GO:0006355|GO:0006974|GO:0007049|GO:0007067|GO:0007275|GO:0009790|GO:0030324|GO:0042753|GO:0042803|GO:0044770|GO:0045892|GO:0046982|GO:0048511|GO:0048754|GO:0051301	timeless circadian clock 1	89.7415	41.8665	6.47231	5.13477	116.836	69.559	90.8076	81.7639	41.6643	16.3376	86.5321	22.932	6.48702	6.04784	7.21177	6.14261	5.47308	4.43906	6.26853	4.35841
ASMM10P039957	0.000148405	0.012233	5.95625	up	protein_coding	NM_008147	CCDS23831.1	Gp49a	RefSeq	1305	chr10	+	51480678	51486219		chr10:51481606+51481666	TAATGTGACCTCTGGAGTTTCCATATCCTTTAAGTGCAGCTCATCCACACTATTTGGCAG	14727	Mm.439661	GO:0016020|GO:0016021	glycoprotein 49 A	559.282	80.0267	8.86726	6.29286	1152.5	423.595	184.668	476.365	77.0969	54.3864	103.238	85.3859	9.69731	8.69767	8.34157	8.73249	6.3429	6.08803	6.51325	6.22726
ASMM10P052411	0.00850541	0.0567091	2.50915	up	protein_coding	NM_009054	CCDS36607.1	Trim27	RefSeq	4204	chr13	+	21179930	21194723		chr13:21183749+21183962	AGGGAAAAAATTGTCTGGGAGTTTGAGCAGCTCTATCACTCGTTGAAGGAGCATGAGTAC	19720	Mm.314056	GO:0000122|GO:0000122|GO:0002820|GO:0003677|GO:0004842|GO:0005515|GO:0005622|GO:0005634|GO:0005654|GO:0005737|GO:0005737|GO:0006351|GO:0006355|GO:0006469|GO:0008270|GO:0016567|GO:0016874|GO:0031965|GO:0032720|GO:0045814|GO:0046872|GO:0070206|GO:0072643|GO:0090281|GO:1900041	tripartite motif-containing 27	200.399	90.0179	7.6941	6.3669	235.348	179.68	178.775	207.793	78.0335	62.588	159.663	59.7867	7.51264	7.4516	8.29018	7.52198	6.36098	6.27741	7.10024	5.72897
ASMM10P015987	0.0286062	0.107015	2.34997	up	protein_coding	NM_009780	CCDS28657.1	C4b	RefSeq	5427	chr17	-	34728380	34743897		chr17:34730933-34730989	TGAAGACTACGAAGACTACTATGACATGCCAGCCGCAGATGACCCCAGCGTCCCCTTGCA	12268	Mm.477109	GO:0005576|GO:0005615|GO:0005615|GO:0006956|GO:0016064	complement component 4B (Chido blood group)	15298.1	8268.11	13.8979	12.6653	18430.1	17561.1	4964.85	20236.1	7969.65	5398.52	15778.6	3925.66	13.661	14.1328	13.6037	14.1943	12.8121	12.5462	13.6259	11.677
ASMM10P006378	0.00400211	0.0399809	2.26248	up	protein_coding	NM_001271456		Tnip1	RefSeq	2817	chr11	-	54910786	54962940		chr11:54911448-54915496	GCAGAGCCAGAGCCAGCTGACCTCAGATTGCCAAAAGTTTGAAGGCCATGTGCATGTTCT	57783	Mm.259671	GO:0002755|GO:0004843|GO:0005515|GO:0005634|GO:0005737|GO:0005737|GO:0006954|GO:0007159|GO:0009101|GO:0031593|GO:0043124|GO:0043124|GO:0045944|GO:0050729|GO:0051019|GO:0070373|GO:0085032	TNFAIP3 interacting protein 1	410.406	203.199	8.71345	7.53554	534.05	388.41	268.557	450.609	177.45	159.107	335.317	140.921	8.661	8.58146	8.9655	8.64585	7.52319	7.58363	8.11862	6.91673
ASMM10P009722	0.0157916	0.0782033	2.21044	up	protein_coding	NM_199473	CCDS18649.1	Col8a2	RefSeq	4331	chr4	+	126286793	126314330		chr4:126309801+126310379	CAGTACTTGGAAATGCCTCTACCGATGCTGCCAATGGACTTGAAAGGAGAGCCAGGTCCC	329941	Mm.296327	GO:0001525|GO:0005576|GO:0005578|GO:0005581|GO:0005604|GO:0007155|GO:0031012|GO:0048593|GO:0050673	collagen, type VIII, alpha 2	26.0216	11.2625	4.61794	3.47361	31.2314	21.1426	25.6149	26.0974	6.67102	7.65953	10.4174	20.3022	4.55649	4.25455	5.24487	4.41583	2.89405	3.43785	3.38111	4.18142
ASMM10P008194	0.0117493	0.066531	2.72408	up	protein_coding	NM_027570	CCDS22677.1	Ldhd	RefSeq	2235	chr8	-	111626270	111630322		chr8:111628671-111628985	GCCATTACAGGAAGAGTGCAGCTGGCTACAATCTCACAGGACTCTTTGTGGGCTCTGAGG	52815	Mm.27589	GO:0003824|GO:0004458|GO:0005515|GO:0005739|GO:0005743|GO:0006754|GO:0008720|GO:0008762|GO:0016491|GO:0016614|GO:0050660|GO:0055114|GO:0055114	lactate dehydrogenase D	300.496	116.739	8.17458	6.72881	210.024	395.474	163.786	432.7	84.6261	90.8917	209.222	82.2148	7.35352	8.60699	8.1473	8.59048	6.47347	6.79167	7.47422	6.17587
ASMM10P012440	0.000814819	0.021574	4.99409	up	protein_coding	NM_027395	CCDS27398.1	Basp1	RefSeq	1855	chr15	-	25363276	25413764		chr15:25363520-25364918	AGATTTCTCACGACGAGTAATGCATGTCCGTGGTTGGGTGCACCTGTAGTTCTGTTTATT	70350	Mm.29586	GO:0003714|GO:0003714|GO:0005515|GO:0005634|GO:0005634|GO:0005737|GO:0005737|GO:0005886|GO:0008180|GO:0016020|GO:0016607|GO:0019904|GO:0042995|GO:0044212|GO:0045892|GO:0045892|GO:0072112	brain abundant, membrane attached signal protein 1	5606.06	960.762	12.1315	9.81123	11028.8	4960.79	1006.29	5428.32	1024.92	841.74	1117.44	858.943	12.9042	12.2266	11.1729	12.2221	9.98326	9.94258	9.82821	9.49086
ASMM10P055437	0.0114589	0.065675	5.2877	up	protein_coding	NM_028270	CCDS18139.1	Aldh1b1	RefSeq	2302	chr4	+	45799021	45804608		chr4:45802834+45802894	GGAGACGCTAGATAACGGGAAACCTTTCCAGGAGTCTTATGTCTTGGATCTGGATGAAGT	72535	Mm.331583	GO:0004029|GO:0005634|GO:0005739|GO:0005739|GO:0008152|GO:0016491|GO:0016620|GO:0043231|GO:0055114	aldehyde dehydrogenase 1 family, member B1	355.093	98.4603	8.3768	5.97416	646.694	266.218	205.356	302.104	33.0332	34.6048	278.076	48.1275	8.92425	8.01938	8.50425	8.05934	5.14756	5.45166	7.86411	5.43333
ASMM10P054155	0.000349459	0.0164019	4.40822	up	protein_coding	NM_145450	CCDS49192.1	BC022687	RefSeq	1915	chr12	+	112808974	112816245		chr12:112815686+112815746	TTCTTTAATAATGATGTCTGCTAAAAACAGGAGTACTTTGTACCTTTATGAGATGTTTTA	217887	Mm.186678	GO:0003674|GO:0005575|GO:0008150	cDNA sequence BC022687	142.548	31.0954	7.07104	4.93084	213.393	125.231	71.8057	159.762	36.6416	22.7643	44.6021	20.3738	7.37354	6.9271	6.84	7.14353	5.29349	4.88127	5.36229	4.18632
ASMM10P021828	0.000986618	0.0228171	3.69462	up	protein_coding	NM_026823	CCDS15316.1	Arl8a	RefSeq	1702	chr1	+	135146833	135156268		chr1:135146992+135147100	AACAAGCTGCTGGACTGGTTCAAGGCCCTGTTCTGGAAGGAGGAAATGGAGCTCACGCTG	68724	Mm.174998	GO:0000166|GO:0005525|GO:0005622|GO:0005737|GO:0005764|GO:0005765|GO:0005768|GO:0007049|GO:0007059|GO:0007067|GO:0007264|GO:0008150|GO:0016020|GO:0030496|GO:0051233|GO:0051301	ADP-ribosylation factor-like 8A	124.477	35.439	6.98754	5.10211	136.993	111.103	116.241	133.569	30.5726	25.8415	58.6449	26.6972	6.72508	6.74645	7.60055	6.87807	5.04171	5.0486	5.73675	4.58139
ASMM10P052498	0.00624772	0.0488532	7.64628	up	protein_coding	NM_175660	CCDS26364.1	Hist1h2ab	RefSeq	506	chr13	+	23751087	23751593		chr13:23751533+23751593	TTGTCTGTACTGCCCAGTTGAAAGTTAACCAAAACAAAGGCTCTTTTCAGAGCCACCCAC	319172	Mm.423402		histone cluster 1, H2ab	409.854	51.1705	8.52786	5.5931	121.651	539.328	344.833	633.603	56.0213	24.8882	43.6263	80.1461	6.54866	9.04256	9.38619	9.13403	5.90505	4.9985	5.33133	6.13753
ASMM10P036784	0.00506587	0.0444636	3.21371	up	protein_coding	NM_031252	CCDS24270.1	Il23a	RefSeq	1359	chr10	-	128296139	128298084		chr10:128296245-128296975	ACCACTATGACCTGTGACAAAGCTGCATATTTATTAAGTGGGAAGGGAACTTTTGATATT	83430	Mm.125482	GO:0001916|GO:0002230|GO:0002230|GO:0002827|GO:0002827|GO:0005125|GO:0005515|GO:0005576|GO:0005615|GO:0006954|GO:0006955|GO:0010535|GO:0032693|GO:0032725|GO:0032729|GO:0032733|GO:0032735|GO:0032740|GO:0032760|GO:0032819|GO:0042098|GO:0042102|GO:0042104|GO:0042510|GO:0042517|GO:0042520|GO:0042523|GO:0043382|GO:0045087|GO:0045519|GO:0045519|GO:0045672|GO:0045944|GO:0048771|GO:0050829|GO:0051135|GO:…	interleukin 23, alpha subunit p19	95.1328	26.2514	6.35322	4.66898	182.836	71.3196	41.2467	85.1289	29.0677	16.6545	41.5864	17.6968	7.15062	6.08375	5.9734	6.2051	4.96631	4.46325	5.26632	3.98004
ASMM10P028410	0.0133091	0.0713722	8.77029	up	protein_coding	NM_015783	CCDS51405.1	Isg15	RefSeq	756	chr4	-	156199423	156200818		chr4:156199755-156200066	ACAGCAACATCTATGAGGTCTTTCTGACGCAGACTGTAGACACGCTTAAGAAGAAGGTGT	100038882	Mm.451527	GO:0005515|GO:0005576|GO:0005737|GO:0019941|GO:0031386|GO:0031397|GO:0032020|GO:0032020|GO:0032649|GO:0034340|GO:0042742|GO:0042742|GO:0045071|GO:0045648|GO:0051607|GO:0051607	ISG15 ubiquitin-like modifier	9363.67	1085.04	12.9693	9.83666	1977.69	13727.6	6233.21	15516.2	1431.45	560.345	1648.61	699.764	10.4452	13.7446	13.9141	13.7732	10.4362	9.37748	10.354	9.17889
ASMM10P018015	3.76396e-05	0.00884164	4.58194	up	protein_coding	NM_001081073	CCDS37850.1	Cep76	RefSeq	3979	chr18	-	67617396	67641336		chr18:67640022-67640163	CAAAGCTCTAAGACGTCGAGGAATCATTGATGATGTAATGAAAGAACTTAATTTTGTGAC	225659	Mm.111928	GO:0003674|GO:0005737|GO:0005813|GO:0005814|GO:0005856|GO:0046599	centrosomal protein 76	28.3138	5.88803	4.74037	2.54441	31.5843	28.0879	20.997	32.5859	5	5	8.55213	5	4.5736	4.67767	4.95055	4.75965	2.3474	2.40026	3.10465	2.32533
ASMM10P020328	0.0061336	0.0485881	2.18145	up	protein_coding	NM_011513	CCDS15814.1	Med22	RefSeq	3466	chr2	-	26905266	26910642		chr2:26906068-26907382	AGAAGAAGGGGAGGCAGTCAGGTGATGTTCATTTCTTAACTCTGCATCTGTCTTGCTTTC	20933	Mm.397932	GO:0001104|GO:0005634|GO:0006351|GO:0006355|GO:0006357|GO:0016592	mediator complex subunit 22	507.664	258.72	9.02178	7.89649	664.572	486.235	325.883	553.968	239.819	225.131	399.947	169.983	8.96072	8.89601	9.29193	8.93847	7.95454	8.09247	8.36802	7.17094
ASMM10P006809	0.00420952	0.0407918	4.05404	up	protein_coding	NM_008996	CCDS36115.1	Rab1	RefSeq	2657	chr11	+	20201601	20226856		chr11:20223181+20224366	TGTGACAGATCAGGAGTCCTTCAATAACGTTAAACAGTGGCTGCAGGAGATAGATCGCTA	19324	Mm.271944	GO:0000139|GO:0000166|GO:0005525|GO:0005622|GO:0005623|GO:0005783|GO:0005789|GO:0005794|GO:0006810|GO:0006886|GO:0006888|GO:0007264|GO:0015031|GO:0016192|GO:0043025	RAB1, member RAS oncogene family	3405.3	1093.5	11.8152	9.79587	4653.32	3224.24	2109.91	3633.73	939.922	855.743	2087.56	490.795	11.6821	11.6172	12.3264	11.6353	9.8543	9.96677	10.6894	8.67306
ASMM10P036917	0.000149495	0.012233	3.41982	up	protein_coding	NM_010689	CCDS21825.1	Lat	RefSeq	1260	chr7	-	126363827	126369534		chr7:126364411-126364460	GGAGCCGGGAGTATGTGAATGTGTCCCCAGAGCAGCAGCCAGTGACCAGGGCTGAGCTGG	16797	Mm.10280	GO:0001772|GO:0001772|GO:0005057|GO:0005070|GO:0005515|GO:0005886|GO:0005887|GO:0006954|GO:0006955|GO:0006968|GO:0007165|GO:0007169|GO:0007229|GO:0007265|GO:0008180|GO:0010467|GO:0016020|GO:0016021|GO:0019722|GO:0019901|GO:0035556|GO:0043303|GO:0050863	linker for activation of T cells	218.917	60.7969	7.71254	5.93862	367.979	167.385	137.522	202.784	67.4371	50.9406	54.8177	69.9922	8.14643	7.35221	7.86238	7.48913	6.16207	5.99698	5.64819	5.94723
ASMM10P006026	0.0105958	0.0629683	2.16499	up	protein_coding	NM_001205067	CCDS56844.1	Jkamp	RefSeq	1958	chr12	+	72085838	72101527		chr12:72086188+72089332	TGGCCAATGGCATGCCTTGGACTCTACTGTGGGAAGACCCTATTATTTAAAAATGGCTCA	104771	Mm.258935	GO:0005575|GO:0005783|GO:0006986|GO:0016020|GO:0016021|GO:0030433|GO:0031625	JNK1/MAPK8-associated membrane protein	395.178	204.67	8.61937	7.505	556.696	363.001	230.246	430.768	169.103	150.037	370.221	129.319	8.71515	8.47577	8.70324	8.5833	7.45648	7.50068	8.26331	6.79954
ASMM10P055702	4.17855e-05	0.00886255	2.17499	up	protein_coding	NM_011072	CCDS24960.1	Pfn1	RefSeq	883	chr11	-	70651846	70654650		chr11:70651917-70651974	CTACCCATACCCCCTCCTGTGTGTGTTTGGAAAATTTTTGTTTTTGGGTTTCATTTTTTG	18643	Mm.2647	GO:0001843|GO:0003779|GO:0005102|GO:0005515|GO:0005546|GO:0005634|GO:0005737|GO:0005737|GO:0005856|GO:0006357|GO:0008064|GO:0017048|GO:0030036|GO:0042989|GO:0043005|GO:0045202|GO:0045944|GO:0050434|GO:0051054|GO:0051496|GO:0070064	profilin 1	46865.5	25128.4	15.5497	14.4287	75949.8	43614.4	18534.5	49363.3	22574.8	20423	31580.3	25935.4	15.6268	15.5675	15.4156	15.5887	14.2596	14.3519	14.7	14.4032
ASMM10P019411	0.0435345	0.135369	2.28627	up	protein_coding	NM_016717	CCDS15159.1	Scly	RefSeq	2207	chr1	+	91298337	91321080		chr1:91319053+91319113	ACAGTGCCGGACACTGCTGGCCAGTGTGGGAGCATCATGCCACTCAAATCACGAGGACCG	50880	Mm.25724	GO:0003824|GO:0005737|GO:0008152|GO:0009000|GO:0016740|GO:0016829|GO:0030170	selenocysteine lyase	184.984	93.5589	7.43948	6.24648	188.092	223.755	80.2289	247.861	41.2989	53.0646	206.565	73.3071	7.19498	7.76998	7.01596	7.77699	5.46123	6.05122	7.45448	6.01901
ASMM10P027118	0.000245828	0.0145403	5.79096	up	protein_coding	NM_010637	CCDS18195.2	Klf4	RefSeq	3057	chr4	-	55527136	55532475		chr4:55527308-55528300	GTTTATTCCCAAGTATGCCTTTAAGCAGAACAAATGTGTTTTTCTATATAGTTCCTTGCC	16600	Mm.4325	GO:0000122|GO:0000785|GO:0000790|GO:0000987|GO:0001010|GO:0001077|GO:0001085|GO:0001085|GO:0001190|GO:0001221|GO:0003676|GO:0003677|GO:0003690|GO:0003700|GO:0003700|GO:0005634|GO:0005634|GO:0005634|GO:0005667|GO:0006351|GO:0006355|GO:0006357|GO:0006366|GO:0008134|GO:0008285|GO:0009913|GO:0010033|GO:0014067|GO:0014740|GO:0019827|GO:0030154|GO:0031077|GO:0032088|GO:0032526|GO:0034115|GO:0035014|GO:…	Kruppel-like factor 4 (gut)	2374.23	410.747	11.1258	8.59202	4460.14	1915.99	995.878	2124.9	431.251	516.208	398.789	296.741	11.6082	10.8677	11.1591	10.8683	8.77484	9.26111	8.36381	7.96831
ASMM10P016714	0.024124	0.0973103	2.01317	up	protein_coding	NM_008042	CCDS28420.1	Fpr3	RefSeq	1220	chr17	+	17970457	17971677		chr17:17971589+17971677	TGTGACAAGAACATTATTAATCTGAAAAGTACTTCTCTGTCCCCCGAATTTGGGAAAAAA	14294	Mm.491469	GO:0004871|GO:0004872|GO:0004930|GO:0004982|GO:0005886|GO:0006935|GO:0007165|GO:0007186|GO:0016020|GO:0016021	formyl peptide receptor 3	187.655	95.3359	7.53145	6.52198	125.584	235.331	140.178	249.526	67.9946	74.3695	124.332	114.647	6.59777	7.84722	7.89384	7.78697	6.17343	6.51502	6.7678	6.63167
ASMM10P054082	0.00960246	0.0601732	4.47317	up	protein_coding	NM_009853	CCDS36195.1	Cd68	RefSeq	1008	chr11	-	69664370	69666062		chr11:69665489-69665538	CGAATCCTATACCCAATTCAGGGTGGAAGAAAGGTAAAGCTAAAGTGGGGCTTAAAGAGG	12514	Mm.15819	GO:0005764|GO:0005768|GO:0005886|GO:0016020|GO:0016021|GO:0071310	CD68 antigen	140.187	29.5043	6.90945	4.74815	291.848	71.1774	115.385	82.3387	23.1501	17.4441	58.3684	19.0548	7.8178	6.08064	7.58686	6.15251	4.65186	4.52005	5.73069	4.09001
ASMM10P011302	0.0148995	0.0754957	3.12731	up	protein_coding	NM_207636	CCDS27264.1	Fndc3a	RefSeq	6177	chr14	-	72537952	72710003		chr14:72709950-72709997	TAGTAATCATGGCGGCGGCGGCATTCGCGGTCCCTCGGGTGAAACAGAAAGCGGGAGCTA	319448	Mm.205421	GO:0001669|GO:0003674|GO:0005794|GO:0005829|GO:0007286|GO:0009566|GO:0012506|GO:0016020|GO:0016021|GO:0016337|GO:0031410|GO:0060009	fibronectin type III domain containing 3A	98.2966	34.2602	6.61554	4.97062	117.271	76.7912	113.13	85.9945	39.5207	18.0022	59.4119	20.106	6.49288	6.19203	7.55521	6.22205	5.40047	4.55919	5.75497	4.16785
ASMM10P000578	0.0209091	0.090015	2.20967	up	protein_coding	NM_008636	CCDS18627.1	Mtf1	RefSeq	7631	chr4	+	124802548	124849800		chr4:124838907+124842527	TTCACCACAAAACCAAGAACAAATTCAGCAAGCATCGAAAGTGGAGCAGGTGTACTTCGC	17764	Mm.272397	GO:0000979|GO:0001047|GO:0003676|GO:0003677|GO:0003700|GO:0005634|GO:0005634|GO:0006351|GO:0006355|GO:0006979|GO:0035035|GO:0045893|GO:0045944|GO:0046686|GO:0046872	metal response element binding transcription factor 1	80.2766	37.0594	6.31847	5.17464	62.1448	82.4791	85.0079	91.4745	25.3462	24.3625	53.3458	45.1832	5.5485	6.30285	7.10481	6.31771	4.78027	4.96964	5.61037	5.33826
ASMM10P003367	0.000867093	0.0219803	8.71314	up	protein_coding	NM_027209	CCDS29601.1	Ms4a6b	RefSeq	1687	chr19	+	11518558	11530403		chr19:11526896+11528573	CAAGTCTGTTCTGGCTGGAGTCTTTTCACTGATGCTGATCAGTACTATGTTGGAACTTGG	69774	Mm.436639	GO:0003674|GO:0005575|GO:0008150|GO:0016020|GO:0016021	membrane-spanning 4-domains, subfamily A, member 6B	925.578	92.5592	9.52175	6.39856	1710.67	829.689	197.818	964.137	123.961	55.2939	137.893	53.0885	10.2323	9.66373	8.45031	9.74069	7.01309	6.11382	6.90015	5.56718
ASMM10P014447	0.000126771	0.0112002	6.36389	up	protein_coding	NM_145389	CCDS49862.1	BC016579	RefSeq	2192	chr16	-	45626847	45654118		chr16:45627108-45628310	CAGCTGTGTATGAATATGTGTCAATTATAGGGTCTGAACAATGTGAACTTGCTTTCTTAT	212998	Mm.97511	GO:0003674|GO:0005575|GO:0005783|GO:0008150|GO:0016020|GO:0016021	cDNA sequence, BC016579	85.6529	12.5403	6.35334	3.68343	121.769	79.0918	52.5114	89.2396	9.19459	17.8239	9.32465	13.8182	6.54988	6.23507	6.34923	6.27919	3.3496	4.5474	3.22908	3.60766
ASMM10P025100	0.00413512	0.0404796	5.88294	up	protein_coding	NM_033596	CCDS51002.1	Hist2h4	RefSeq	348	chr3	-	96262969	96263317		chr3:96263041-96263311	ACACCGAGCACGCCAAGCGCAAGACCGTCACCGCTATGGATGTGGTGTACGCTCTCAAGC	97122	Mm.227295	GO:0005515|GO:0005575|GO:0008150	histone cluster 2, H4	3254.56	611.483	11.7117	9.15516	1744.68	3964.67	2729.5	4579.37	755.471	613.274	630.964	446.223	10.2581	11.9058	12.713	11.9699	9.54772	9.5058	9.0206	8.54651
ASMM10P009769	0.00353925	0.0381369	3.35162	up	protein_coding	NM_207681	CCDS16714.1	Bcl2l11	RefSeq	4872	chr2	+	128126037	128162547	NM_207680	chr2:128129019+128147084	AGTGCAATGGCTTCCATACGACAGTCTCAGGAGGAACCTGAAGATCTGCGCCCGGAGATA	12125	Mm.141083	GO:0001701|GO:0001776|GO:0001776|GO:0001782|GO:0001782|GO:0001783|GO:0001822|GO:0002260|GO:0002260|GO:0002262|GO:0005515|GO:0005737|GO:0005739|GO:0005739|GO:0005829|GO:0005874|GO:0006915|GO:0006919|GO:0007160|GO:0007283|GO:0008017|GO:0008017|GO:0008584|GO:0008630|GO:0008630|GO:0009791|GO:0010942|GO:0016020|GO:0019898|GO:0030879|GO:0032464|GO:0034976|GO:0034976|GO:0035148|GO:0042475|GO:0042981|GO:…	BCL2-like 11 (apoptosis facilitator)	33.7365	10.4581	5.0208	3.27594	32.2985	35.2136	29.4927	37.9412	13.5407	5	8.68554	14.6062	4.60339	5.02584	5.45385	5.00013	3.88337	2.40026	3.12484	3.69529
ASMM10P005830	0.000326768	0.0160497	7.78734	up	protein_coding	NM_001177852	CCDS51112.1	Asph	RefSeq	2726	chr4	-	9575261	9643717	NM_001177850, NM_001177853, NM_001177854, NM_023066	chr4:9598755-9601306	ATGGAAGAGATGACGAATGAGCAGGAAAATTCAGATCCCAGTGAAGCAGTGACAGATGCA	65973	Mm.222206	GO:0004597|GO:0005509|GO:0005515|GO:0005737|GO:0005783|GO:0005886|GO:0007389|GO:0008285|GO:0010524|GO:0016020|GO:0016021|GO:0016491|GO:0018193|GO:0030176|GO:0031585|GO:0031647|GO:0032237|GO:0032541|GO:0033198|GO:0035108|GO:0042264|GO:0045862|GO:0045893|GO:0051213|GO:0055114|GO:0055114|GO:0060021|GO:0060325|GO:0070588|GO:0071277|GO:0090316|GO:0097202|GO:1901879	aspartate-beta-hydroxylase	53.8525	6.50364	5.67265	2.71152	75.4219	39.4813	59.9541	40.5527	6.26066	5	9.75391	5	5.8358	5.20185	6.55538	5.09756	2.83111	2.40026	3.28936	2.32533
ASMM10P028280	0.0241574	0.0974012	2.76889	up	protein_coding	NM_145556	CCDS38971.1	Tardbp	RefSeq	7454	chr4	-	148612381	148626996		chr4:148618204-148618646	GTGGTTAGTAGGTTGGTTATTAGGTTAGGTAGATTTAGAATGGTGGGATTCAAATTTTTC	230908	Mm.22453	GO:0000166|GO:0001205|GO:0003676|GO:0003677|GO:0003690|GO:0003723|GO:0003730|GO:0005515|GO:0005634|GO:0006351|GO:0006355|GO:0006366|GO:0006397|GO:0008380|GO:0042802|GO:0043922|GO:0045944|GO:0070935	TAR DNA binding protein	515.781	232.43	9.06039	7.59109	705.44	459.895	378.469	519.32	276.261	144.942	415.225	93.2916	9.03834	8.81563	9.54103	8.84657	8.14616	7.4495	8.41802	6.35068
ASMM10P052487	0.0341316	0.118745	2.61514	up	protein_coding	NM_178204	CCDS26352.1	Hist1h3d	RefSeq	411	chr13	+	23575801	23576212	NM_013548, NM_013550, NM_145073, NM_175653, NM_178203, NM_178205, NM_178206, NM_178207	chr13:23576109+23576212	TCTGTTTGAGGACACCAACCTGTGTGCCATCCACGCCAAGCGTGTCACCATCATGCCCAA	319149	Mm.347699	GO:0003674|GO:0005575|GO:0008150	histone cluster 1, H3d	18622	8765.66	14.3079	12.921	15203.4	16813.5	23681.9	18789.2	8272.09	6955.5	11456.2	8378.83	13.3814	14.0394	15.7309	14.0798	12.8606	12.8999	13.1607	12.7627
ASMM10P032919	0.0138419	0.072772	5.59407	up	protein_coding	NM_008174	CCDS39443.1	Grm8	RefSeq	3693	chr6	-	27275120	28134369		chr6:28134312-28134369	CTGAGTGACCTCCTGGACCTGCCCTGGCGGAATCTGAACTTGCTCGGCCAAGAAGCCCAG	14823	Mm.320732	GO:0001642|GO:0001642|GO:0004871|GO:0004930|GO:0005886|GO:0005887|GO:0005887|GO:0007165|GO:0007186|GO:0007196|GO:0007196|GO:0007268|GO:0007268|GO:0007608|GO:0008066|GO:0016020|GO:0016021|GO:0030818|GO:0035249|GO:0035249|GO:0042734|GO:0043005|GO:0043025|GO:0046928|GO:0050896|GO:0050966	glutamate receptor, metabotropic 8	13953.5	2481.73	13.4832	10.9993	4900.77	22909.1	3604.51	24399.5	1656.13	1289.9	2552.44	4428.44	11.748	14.5405	13.167	14.4774	10.6422	10.5422	10.9704	11.8425
ASMM10P007724	0.00387708	0.0395159	2.26285	up	protein_coding	NM_022885	CCDS26739.1	Slc30a5	RefSeq	3193	chr13	-	100802647	100833427		chr13:100814717-100817008	AGATCACAAGGGTGGAGTACTCTTGCTGGTGCTGGCTTTATGTTGTAAAGTTGGTTTTCA	69048	Mm.402215	GO:0005385|GO:0005385|GO:0005634|GO:0005730|GO:0005794|GO:0005794|GO:0006810|GO:0006811|GO:0006812|GO:0006824|GO:0006829|GO:0006829|GO:0006882|GO:0008324|GO:0010043|GO:0016020|GO:0016021|GO:0016324|GO:0016324|GO:0030141|GO:0055085|GO:0071577|GO:0071577	solute carrier family 30 (zinc transporter), member 5	148.33	69.9029	7.25106	6.07292	170.458	135.264	137.562	150.037	54.9537	45.1486	104.247	75.2623	7.05078	7.03788	7.86299	7.05257	5.87813	5.83064	6.52779	6.05511
ASMM10P009112	0.00246209	0.0329295	4.21088	up	protein_coding	NM_172266	CCDS15622.1	Lpgat1	RefSeq	7048	chr1	+	191718023	191784257		chr1:191718210+191719353	CCTGCCCAAGAAAGACAGGACCGACGCCAATGTAAGAATGGCCGTGACCGTGGAAGAAGC	226856	Mm.277958	GO:0003674|GO:0005737|GO:0005783|GO:0006629|GO:0008150|GO:0008152|GO:0008654|GO:0016020|GO:0016021|GO:0016740|GO:0016746	lysophosphatidylglycerol acyltransferase 1	206.287	55.3075	7.73589	5.66177	179.329	228.088	181.144	236.585	49.0024	38.3323	101.622	32.2731	7.12397	7.7993	8.31178	7.70851	5.70452	5.59833	6.4941	4.85013
ASMM10P005462	0.0124686	0.0689062	2.50013	up	protein_coding	NM_198223	CCDS25752.1	Aspscr1	RefSeq	1651	chr11	+	120676660	120709446	NM_001164224	chr11:120676684+120677510	TGACTGACTGGTTTCAGAGGACGGTGCTAGACCTCTCTCTCCAGTGGAGATTTGCCAACC	68938	Mm.294020	GO:0005515|GO:0005634|GO:0005737|GO:0005829|GO:0006886|GO:0009898|GO:0012506|GO:0016020|GO:0019898|GO:0042593|GO:0046324|GO:0048471	alveolar soft part sarcoma chromosome region, candidate 1 (human)	282.489	133.785	8.15424	6.83223	305.232	307.277	176.723	340.724	81.4204	94.6829	274.575	84.4632	7.87935	8.23129	8.27095	8.23535	6.41954	6.84935	7.84822	6.21181
ASMM10P053498	0.00867279	0.057214	2.05904	up	protein_coding	NM_198028		Serpinb10	RefSeq	3490	chr1	+	107529002	107549271	NM_001160307	chr1:107547048+107547108	TGTGGAAGATTCTGCTCCCCCTAAACTCTGCATCTCTCATTTAATGAAAACATTTTATAG	241197	Mm.123919	GO:0004867|GO:0005575|GO:0005615|GO:0005634|GO:0005737|GO:0010951|GO:0030162|GO:0030414|GO:0045861	serine (or cysteine) peptidase inhibitor, clade B (ovalbumin), member 10	2672.8	1575.52	11.4939	10.452	3060.77	2724.05	1869.07	3037.3	1342.83	940.607	2155.29	1863.36	11.0488	11.3835	12.1513	11.3921	10.3487	10.1092	10.7393	10.6107
ASMM10P015900	0.00316652	0.0366367	2.68553	up	protein_coding	NM_001163769	CCDS50055.1	U2af1	RefSeq	907	chr17	-	31647081	31658754		chr17:31652519-31652568	ATCTTGATTCAAAACATCTATCGTAATCCCCAAAACAGTGCACAGACGGCTGACGGCTCA	108121	Mm.379289	GO:0000166|GO:0003676|GO:0003723|GO:0005515|GO:0005634|GO:0005681|GO:0006397|GO:0008380|GO:0016607|GO:0019012|GO:0019013|GO:0030529|GO:0046872|GO:0050733|GO:0071013	U2 small nuclear ribonucleoprotein auxiliary factor (U2AF) 1	171.589	68.1847	7.47113	6.04592	190.984	157.088	160.45	177.835	55.8642	57.0932	106.922	52.8593	7.21921	7.25872	8.10936	7.29721	5.90127	6.15683	6.56352	5.56207
ASMM10P007928	0.00313939	0.0364823	2.92091	up	protein_coding	NM_025846	CCDS21758.1	Rras2	RefSeq	2289	chr7	-	114046781	114117781		chr7:114050400-114058539	TTTAATTGGCAATAAAGCTGACCTGGACCATCAGAGACAGGTAACACAGGAAGAAGGGCA	66922	Mm.276572	GO:0000166|GO:0003924|GO:0005515|GO:0005525|GO:0005622|GO:0005886|GO:0006184|GO:0007165|GO:0007264|GO:0007265|GO:0009987|GO:0009987|GO:0016020|GO:0030335	related RAS viral (r-ras) oncogene homolog 2	526.324	209.731	9.11673	7.57031	565.593	530.779	398.593	610.331	193.095	159.476	349.16	137.192	8.73627	9.01996	9.62966	9.08102	7.63791	7.58657	8.17717	6.87959
ASMM10P028447	0.00232054	0.0321944	3.94455	up	protein_coding	NM_001098227	CCDS51110.1	Sdcbp	RefSeq	2553	chr4	+	6365679	6396122	NM_016807	chr4:6393668+6393728	TGGGACTGTGGTTACCATCACAATCATGCCTACTTTTATCTTCGAACACATTATTAAACG	53378	Mm.491105	GO:0001948|GO:0005109|GO:0005137|GO:0005515|GO:0005737|GO:0005886|GO:0005895|GO:0007265|GO:0008022|GO:0016020|GO:0019838|GO:0042043|GO:0042327|GO:0042802|GO:0042803|GO:0045545|GO:0046875|GO:0046982|GO:0047485|GO:0050839|GO:0070062	syndecan binding protein	3583.39	1123.51	11.8492	9.86933	5831.44	3037.14	2146.46	3318.54	1005.96	712.5	2117.74	657.845	11.9927	11.5367	12.353	11.5144	9.95771	9.71297	10.7162	9.09044
ASMM10P004801	0.00397146	0.0397946	4.31114	up	protein_coding	NM_001111048	CCDS50939.1	Fga	RefSeq	2652	chr3	+	83026152	83033617		chr3:83031984+83032700	CCAACGAGAGACTGTGATGATGTCCTCCAAACACAAACTTCAGGTGCCCAAAATGGCATT	14161	Mm.88793	GO:0005615|GO:0005737|GO:0005938|GO:0007596|GO:0009897|GO:0009986|GO:0031091|GO:0051592|GO:0072562	fibrinogen alpha chain	3685.85	1094.83	11.9704	9.86234	3753.55	3803.88	2961.53	4224.43	1565.14	677.603	1515.65	620.943	11.3473	11.8436	12.8389	11.8519	10.5677	9.63874	10.2385	9.00444
ASMM10P025196	0.00614697	0.0486031	2.51418	up	protein_coding	NM_010432	CCDS38576.1	Hipk1	RefSeq	8065	chr3	-	103739814	103791275		chr3:103791193-103791275	GAGGCGGGAGCGCTCGGCGCTGAGGCGGCGGCGGCGGGAAGGGGCCGGGTGGCAGGGCAG	15257	Mm.20827	GO:0000122|GO:0000166|GO:0003677|GO:0003714|GO:0004672|GO:0004674|GO:0005515|GO:0005524|GO:0005634|GO:0005634|GO:0005737|GO:0005737|GO:0006351|GO:0006355|GO:0006468|GO:0007224|GO:0008284|GO:0009952|GO:0010803|GO:0010842|GO:0016301|GO:0016310|GO:0016605|GO:0016607|GO:0016740|GO:0016772|GO:0016926|GO:0030182|GO:0042771|GO:0043388|GO:0048596|GO:0060059|GO:0060235|GO:0061072|GO:0072577|GO:0097191	homeodomain interacting protein kinase 1	169.924	73.4656	7.44702	6.11693	205.894	145.913	154.37	173.52	59.295	56.168	125.032	53.3675	7.32814	7.15137	8.04817	7.2604	5.97974	6.13597	6.77631	5.57572
ASMM10P000810	0.0124596	0.0688775	2.33048	up	protein_coding	NM_027154	CCDS15044.1	Tmbim1	RefSeq	2325	chr1	-	74288246	74304336	ENSMUST00000152603	chr1:74291441-74291694	CATCATCTTGCTCACCATCTTTACTTTGGCTTTGGGCTTTGTGACAGGCACTATTTCCAG	69660	Mm.261182	GO:0003674|GO:0005764|GO:0005765|GO:0005768|GO:0008150|GO:0010008|GO:0016020|GO:0016021	transmembrane BAX inhibitor motif containing 1	409.8	212.486	8.70151	7.48088	520.471	405.89	250.964	461.876	143.76	125.07	435.392	145.722	8.62819	8.64394	8.84787	8.68603	7.22783	7.24151	8.49092	6.96326
ASMM10P010733	0.0127473	0.0698439	2.59072	up	protein_coding	NM_029104	CCDS49414.1	Mss51	RefSeq	1829	chr14	-	20482863	20496901		chr14:20484733-20485201	CTTTTACAGAGTTCTTCATCTTTATCCTTGGAGCCTGGAACAATTCAGCTTAGTGGCCAC	74843	Mm.295241	GO:0003674|GO:0005575|GO:0008150|GO:0046872	MSS51 mitochondrial translational activator	143.443	54.8376	7.15872	5.78536	92.0143	155.071	143.89	182.796	62.3717	40.6092	62.6945	53.6748	6.12145	7.23904	7.935	7.33937	6.05144	5.67943	5.82731	5.58326
ASMM10P005308	0.00699506	0.0516758	3.66206	up	protein_coding	NM_001163300	CCDS50152.1	Safb	RefSeq	3183	chr17	+	56584981	56606294		chr17:56599223+56599622	TCAGAAAATGAGTTCTGTGGAGGAGGACTCGGATACAAAAAGGCTTTCCCGAGAAGAGAA	224903	Mm.255066	GO:0000166|GO:0001047|GO:0003676|GO:0003677|GO:0003682|GO:0003723|GO:0005515|GO:0005634|GO:0006351|GO:0006355|GO:0006357|GO:0019901|GO:0030520|GO:0040007|GO:0042445|GO:0043565|GO:0045944|GO:0050684	scaffold attachment factor B	30.5256	8.02596	4.86209	2.98943	29.8072	24.2067	32.4942	35.5942	5	8.01539	14.0885	5	4.48724	4.45499	5.60729	4.89884	2.3474	3.49967	3.78533	2.32533
ASMM10P030829	0.024791	0.0988881	3.28186	up	protein_coding	NM_009360	CCDS23916.1	Tfam	RefSeq	3918	chr10	-	71225476	71238044		chr10:71237913-71238044	TCATTCGTCGGCCCGAGCGATGGCGCTGTTCCGGGGAATGTGGAGCGTGCTAAAAGCACT	21780	Mm.229292	GO:0003677|GO:0003682|GO:0003700|GO:0003700|GO:0005634|GO:0005667|GO:0005739|GO:0005739|GO:0006351|GO:0006355|GO:0006355|GO:0006390|GO:0006391|GO:0008301|GO:0031072|GO:0033108|GO:0042645|GO:0045893|GO:0070363	transcription factor A, mitochondrial	99.3085	36.3244	6.54723	4.83272	167.421	68.726	75.8497	85.2373	29.7515	11.112	83.9474	20.4866	7.02436	6.03007	6.92673	6.20778	5.00294	3.90929	6.22554	4.19312
ASMM10P001353	0.00187564	0.029617	2.5137	up	protein_coding	NM_133692	CCDS21493.1	Pold3	RefSeq	3002	chr7	-	100082112	100121500	ENSMUST00000127128	chr7:100093432-100096372	AGGAGAAAAGCAGGGGCAAGCGAGTAGACTTGTCGGATGAGGAGGCAAAGGAAACCGAAC	67967	Mm.37562	GO:0003887|GO:0005634|GO:0005739|GO:0006260|GO:0006261|GO:0006297|GO:0016740|GO:0016779	polymerase (DNA-directed), delta 3, accessory subunit	107.094	42.402	6.69661	5.36679	114.148	113.606	63.5308	137.089	54.6501	22.7139	54.3232	37.9207	6.4483	6.77614	6.64612	6.91586	5.87028	4.87778	5.63481	5.08431
ASMM10P013062	0.0332297	0.117108	2.01536	up	protein_coding	NM_028003	CCDS27782.1	Rpap3	RefSeq	2260	chr15	-	97675104	97705822		chr15:97675118-97675379	GTAAGTGTTCTGTGGCCTAACTAGTGAGAGATGCTTCAAATAAACTAAGTTTTTATGAGT	71919	Mm.12255	GO:0003674|GO:0005575|GO:0008150	RNA polymerase II associated protein 3	15655.1	8190.56	13.8088	12.7978	16446.2	20535.8	3295.59	22342.8	10152.7	4875.82	8627.1	9106.59	13.494	14.3754	13.0229	14.3431	13.1556	12.3991	12.7505	12.8861
ASMM10P007145	0.000155072	0.0122974	6.9163	up	protein_coding	NM_011113	CCDS20950.1	Plaur	RefSeq	1396	chr7	+	24462499	24475873		chr7:24472036+24472572	GTATTGAAGTGGTGACCCTCCAGAGCACAGAAAGGAGCTTGAAGGATGAGGACTACACCC	18793	Mm.1359	GO:0005515|GO:0005576|GO:0005886|GO:0005887|GO:0009986|GO:0010628|GO:0016020|GO:0016301|GO:0016310|GO:0016740|GO:0019899|GO:0030377|GO:0031225|GO:0038195|GO:0043066|GO:0048762|GO:0060742	plasminogen activator, urokinase receptor	154.044	22.4304	7.3166	4.5266	163.012	133.103	173.479	146.581	20.937	18.3728	19.3905	31.0212	6.9911	7.01512	8.24577	7.01442	4.50253	4.58837	4.21857	4.79694
ASMM10P003841	0.0236416	0.0961217	2.64049	up	protein_coding	NM_153792		Traf7	RefSeq	2735	chr17	-	24508849	24527938		chr17:24518750-24519113	GAGCCTGTAGACCAGGATGGAAACAACCTTTGGGCCTACCTTTTCGACCGTCACTACCAT	224619	Mm.275150	GO:0000151|GO:0000185|GO:0004842|GO:0005886|GO:0006351|GO:0006355|GO:0006915|GO:0008270|GO:0016567|GO:0016874|GO:0031410|GO:0043231|GO:0043410|GO:0046872|GO:0097194	TNF receptor-associated factor 7	99.4086	33.8787	6.51025	5.10944	47.518	135.028	74.1069	140.982	25.9005	31.7663	40.3996	37.4485	5.16025	7.03633	6.89001	6.9544	4.81125	5.3343	5.22591	5.06631
ASMM10P000769	0.00111297	0.0239455	3.52124	up	protein_coding	NM_009121	CCDS30495.1	Sat1	RefSeq	1233	chrX	-	155213138	155216409		chrX:155214098-155215600	TAAAGAGCACTGGACCCCTGAAGGACATAGCATTGTTGGGTTCGCCATGTACTATTTTAC	20229	Mm.2734	GO:0004145|GO:0005622|GO:0005737|GO:0005829|GO:0006595|GO:0006598|GO:0008080|GO:0016740|GO:0016746|GO:0019809|GO:0032918|GO:0042127|GO:0046208	spermidine/spermine N1-acetyl transferase 1	9668.55	3270.94	13.34	11.5239	14121.9	7847.33	7548.81	9156.15	3655.14	2258.13	4057.06	3113.43	13.2693	12.9175	14.1882	12.9849	11.7583	11.3334	11.6434	11.3605
ASMM10P041468	0.000970302	0.0226429	3.91947	up	protein_coding	NM_133226	CCDS23099.1	Pdzd3	RefSeq	2181	chr9	-	44247311	44251464		chr9:44247344-44248016	CTGACCTCTTTGTGAGCACTTTAGTATACATACGCTACTGTCCAAATAAATAAGTAAATG	170761	Mm.29872	GO:0005515|GO:0005737|GO:0005768|GO:0005903|GO:0005903|GO:0008022|GO:0016020|GO:0030251|GO:0031283|GO:0035003|GO:0045177|GO:0045177	PDZ domain containing 3	149.391	38.9625	7.26576	5.29511	133.042	145.247	151.995	167.279	50.7803	29.0598	32.0626	43.9471	6.6842	7.14424	8.02569	7.20892	5.75585	5.21232	4.91484	5.2974
ASMM10P004205	0.00180551	0.0293367	2.89221	up	protein_coding	NM_001029994	CCDS22736.1	Zc3h18	RefSeq	3742	chr8	+	122376615	122417360		chr8:122386951+122397817	TTCATGAAAGGAAACTGCACGTGGGGAATGAGCTGTAGGTTTATCCACCCTGGAGTGAAT	76014	Mm.241489	GO:0003674|GO:0005634|GO:0008150|GO:0046872	zinc finger CCCH-type containing 18	23.5861	8.09923	4.48097	2.9488	26.4488	22.0492	20.9123	24.934	5.38579	5	10.3736	11.6375	4.31609	4.31735	4.94404	4.3464	2.67754	2.40026	3.37591	3.34148
ASMM10P019620	0.044083	0.136305	3.18725	up	protein_coding	NM_015735	CCDS37915.1	Ddb1	RefSeq	4171	chr19	+	10605624	10629821		chr19:10628484+10628548	TCTGATTGAAAGTTTCCTAGATATCAGCCGCCCTAAGATGCAGGAGGTTGTGGCAAACTT	13194	Mm.289915	GO:0003676|GO:0003677|GO:0003684|GO:0005634|GO:0005737|GO:0006281|GO:0006974|GO:0016055|GO:0031464|GO:0031465|GO:0042787|GO:0043161|GO:0080008|GO:1901990	damage specific DNA binding protein 1	847.615	388.597	9.81427	8.14196	974.118	828.593	631.709	956.039	325.432	256.153	871.975	100.826	9.47221	9.66229	10.3994	9.72319	8.37056	8.26782	9.47804	6.45143
ASMM10P005823	0.00594124	0.0480197	5.50271	up	protein_coding	NM_001177835	CCDS50721.1	Smox	RefSeq	2029	chr2	+	131491861	131525183		chr2:131521148+131524742	AGCTGAGATCTGCACAGAGATGCTTCGACAGTTCACAGCCCATGCAGGTGCTCTTCTCCG	228608	Mm.136586	GO:0005634|GO:0005737|GO:0006598|GO:0016491|GO:0046208|GO:0046208|GO:0046592|GO:0046592|GO:0052894|GO:0052895|GO:0052901|GO:0055114	spermine oxidase	473.8	92.4718	8.96145	6.50131	316.511	406.258	728.513	443.919	95.061	65.5001	113.802	95.5237	7.92987	8.64531	10.6456	8.62496	6.63431	6.33865	6.65284	6.37941
ASMM10P042510	1.35776e-06	0.00387396	2.28706	up	protein_coding	NM_001042709	CCDS40553.1	Ilf3	RefSeq	3738	chr9	+	21367870	21401803	NM_001042708	chr9:21401704+21401803	CTTTTTATACCAGGAAATAGTTCTGAATGACGTTGAAGACCTACCCTTCCTTATTACTAT	16201	Mm.440026	GO:0003677|GO:0003677|GO:0003723|GO:0003725|GO:0005634|GO:0005634|GO:0005737|GO:0005737|GO:0005739|GO:0006351|GO:0006355|GO:0006468|GO:0006468|GO:0006479|GO:0017148|GO:0019899|GO:0030529|GO:0045071|GO:0045892|GO:0045893|GO:0051607	interleukin enhancer binding factor 3	2125.4	994.082	11.0476	9.85406	3172.72	2041.44	989.627	2297.8	1001.39	767.86	1063.2	1143.88	11.0953	10.9628	11.1516	10.9805	9.95186	9.81428	9.7559	9.89422
ASMM10P009431	0.0262224	0.101829	3.85321	up	protein_coding	NM_177614	CCDS24229.1	Os9	RefSeq	3884	chr10	-	127094258	127121160		chr10:127096693-127097931	CACCCTACAGGCAAGATTGAGATCAAGATTGTGCGACCCGGGGCTGAAGGTAAGGAAGAG	216440	Mm.295246	GO:0001948|GO:0002020|GO:0005783|GO:0005788|GO:0006605|GO:0006621|GO:0016567|GO:0030433|GO:0034976|GO:0042787	amplified in osteosarcoma	999.671	341.782	9.88559	7.93953	1249.83	1098.15	373.327	1277.37	260.194	240.194	783.625	83.1162	9.80325	10.0716	9.51834	10.1492	8.06566	8.17834	9.32256	6.19157
ASMM10P028858	0.00405218	0.0401676	2.34686	up	protein_coding	NM_028053	CCDS18193.1	Tmem38b	RefSeq	2861	chr4	+	53826044	53862018		chr4:53854369+53854429	CTGGCGATCTCAAAGCATGATCTCATGTTCCTTTACACTATCTTCCTCGTGACCATAAAG	52076	Mm.27184	GO:0005261|GO:0005267|GO:0005783|GO:0006810|GO:0006811|GO:0006813|GO:0015672|GO:0016020|GO:0016021|GO:0071805	transmembrane protein 38B	3438.4	1697.67	11.7918	10.561	3414.15	4089.44	1777.84	4472.14	1808.42	1263.57	2445.38	1273.3	11.2074	11.9515	12.0718	11.9362	10.7673	10.5141	10.911	10.0517
ASMM10P008087	0.000733019	0.0206373	12.1512	up	protein_coding	NM_026785	CCDS17055.1	Ube2c	RefSeq	931	chr2	+	164769928	164772902		chr2:164772231+164772503	AACCCCACAGCATTTAAGAAATACCTGCAAGAAACCTATTCAAAGCAGGTCTCCAGCCAA	68612	Mm.89830	GO:0000166|GO:0004842|GO:0004842|GO:0005524|GO:0005680|GO:0006511|GO:0007049|GO:0007067|GO:0008054|GO:0010458|GO:0010994|GO:0016567|GO:0016874|GO:0016881|GO:0031145|GO:0031536|GO:0051301|GO:0070936|GO:0070979	ubiquitin-conjugating enzyme E2C	1289.88	81.4194	9.8167	6.21368	3533.45	569.399	438.689	617.98	47.1989	52.7917	138.409	87.2783	11.2571	9.12444	9.78749	9.09775	5.64831	6.04425	6.90504	6.2571
ASMM10P017193	0.0211313	0.0905151	2.23046	up	protein_coding	NM_023137	CCDS28737.1	Ubd	RefSeq	947	chr17	+	37193891	37196101		chr17:37193904+37193972	TAAGCAGACACAAGGACTCTTTTCTTATTCAGCCTCTGACTACAGACATGGCTTCTGTCC	24108	Mm.140210	GO:0005515|GO:0005634|GO:0005634|GO:0005737|GO:0006511|GO:0006511|GO:0016235|GO:0016567|GO:0016567|GO:0032446|GO:0043011|GO:0043065|GO:0043065|GO:0043123|GO:0043123|GO:0070628|GO:0070842	ubiquitin D	116.789	46.3882	6.65132	5.49398	143.588	135.204	34.2497	154.112	33.9382	32.6777	46.1488	72.7881	6.79435	7.03747	5.68455	7.08892	5.18703	5.3727	5.41076	6.00543
ASMM10P018567	8.11871e-05	0.00989819	18.5372	up	protein_coding	NM_001042605	CCDS37835.1	Cd74	RefSeq	1431	chr18	+	60803848	60812652		chr18:60811406+60811485	ACTGGCTACTGCTGGTGTGTGTTCCCCAACGGCACTGAGGTTCCTCACACCAAGAGCCGC	16149	Mm.439737	GO:0000187|GO:0001516|GO:0001540|GO:0001961|GO:0001961|GO:0002606|GO:0002792|GO:0002821|GO:0002830|GO:0002906|GO:0004896|GO:0004896|GO:0005515|GO:0005764|GO:0005770|GO:0005771|GO:0005773|GO:0005783|GO:0005794|GO:0005886|GO:0005886|GO:0005887|GO:0006461|GO:0006886|GO:0006886|GO:0006952|GO:0006955|GO:0007165|GO:0008283|GO:0009897|GO:0009986|GO:0016020|GO:0016021|GO:0016064|GO:0019221|GO:0019882|GO:…	CD74 antigen (invariant polypeptide of major histocompatibility complex, class II antigen-associated)	4309.48	199.621	11.7702	7.55787	6736.85	4566.2	710.086	5224.77	218.971	174.203	266.884	138.425	12.2023	12.1117	10.6097	12.1572	7.81977	7.71155	7.80801	6.89216
ASMM10P038824	0.0377298	0.125186	3.97773	up	protein_coding	NM_001029982	CCDS21900.1	Sec23ip	RefSeq	4578	chr7	+	128744869	128784835		chr7:128762411+128762531	TCTCAAGTTGCTGCAGACACACTTCAAGAAGTCTGTAGATGAAGGGAAAGTCAGCAGAGT	207352	Mm.297105	GO:0003674|GO:0005783|GO:0008150|GO:0016020|GO:0031410|GO:0043231|GO:0046872	Sec23 interacting protein	43.5759	16.8784	5.40084	3.4089	50.6539	36.9348	45.62	41.095	8.61344	5	47.7573	6.14295	5.25214	5.1015	6.13286	5.11687	3.25415	2.40026	5.45754	2.52364
ASMM10P016014	0.00701468	0.0517509	2.85569	up	protein_coding	NM_010735	CCDS28692.1	Lta	RefSeq	1423	chr17	-	35203164	35205351		chr17:35203251-35204149	AGAGAATTAGATGTGGGTGACCAAGGGGTTCTAGAAGAAAGCACGAAGCTCTAAAAGCCA	16992	Mm.87787	GO:0002876|GO:0002925|GO:0005125|GO:0005164|GO:0005576|GO:0005615|GO:0006927|GO:0006954|GO:0006955|GO:0006959|GO:0008283|GO:0008284|GO:0009987|GO:0016020|GO:0032729|GO:0043065|GO:0044130|GO:0048147|GO:0048535|GO:0050830	lymphotoxin A	114.5	33.4281	6.57952	5.06568	233.721	86.5532	44.3415	93.3832	43.4874	24.1506	24.6286	41.4457	7.50433	6.37369	6.0896	6.35046	5.53632	4.9595	4.55302	5.21387
ASMM10P009134	0.01308	0.0708644	2.35011	up	protein_coding	NM_172429	CCDS29902.1	Smndc1	RefSeq	2125	chr19	-	53379213	53390573		chr19:53389373-53390415	CCCACCCAAGATGTCAGAGGATCTAGCAAAACAGTTGGCTAGCTACAAAGCTCAACTCCA	76479	Mm.313687	GO:0003674|GO:0003723|GO:0005575|GO:0005634|GO:0005681|GO:0005737|GO:0006397|GO:0006915|GO:0008150|GO:0008380	survival motor neuron domain containing 1	241.276	116.264	7.94367	6.71094	327.984	193.632	210.012	233.477	97.2456	75.2446	211.108	81.4563	7.97844	7.56151	8.54341	7.69132	6.66479	6.53061	7.48428	6.16409
ASMM10P002788	0.0246117	0.0986148	2.3975	up	protein_coding	NM_001080755	CCDS38674.1	Zzz3	RefSeq	7601	chr3	+	152396009	152462826	ENSMUST00000150802	chr3:152396143+152420014	CACGCGAGAGATAACAAGTTGTGCTAGTACATCTGTATAAATAATTCCTGAAGTCTCAGT	108946	Mm.379292	GO:0003674|GO:0003677|GO:0003682|GO:0005634|GO:0005671|GO:0006351|GO:0006355|GO:0008150|GO:0008270|GO:0046872	zinc finger, ZZ domain containing 3	52.7979	19.7699	5.51897	4.25744	44.7309	68.5612	20.6693	77.2302	25.7365	7.87117	25.8056	19.6663	5.07141	6.02643	4.92431	6.05374	4.80072	3.47423	4.61678	4.13803
[truncated: 1,187 more rows]

## Sheet: down_SAMP8_vs_SAMR1
# Fold Change cut-off: 2.0 # P-value cut-off: 0.05 # Condition pairs: ModH_vs_ConH # Column A: ProbeName it represents probe name. # Column B: P-value, P-value calculated from unpaired t-test. # Column C: FDR, FDR is calculated from Benjamini Hochberg FDR. # Column D: Fold Change, the absolute ratio (no log scale) of normalized intensities between two conditions. # Column E: Regulation, it depict…
[truncated: 1,314 more rows]
