# Supplementary material for: Aberrant Expression Profiles of lncRNAs and Their Associated Nearby Coding Genes in the Hippocampus of the SAMP8 Mouse Model with AD
Source: Mol Ther Nucleic Acids. 2020 Feb 19;20:140–54. doi: 10.1016/j.omtn.2020.02.008 (PMC7066064; doi:10.1016/j.omtn.2020.02.008)
Supplement: Table S7. Upregulated Biological Process (BP) Results (Mouse) [file mmc8.xls]

## Sheet: BP
#Column "GO.ID" stands for the ID of gene ontology term
#Column "Term" stands for the name of gene ontology term
#Column "Ontology" stands for the ontology of GOID belongs to
#Column "Count" stands for the number of DE genes associated with the listed GOID
#Column "Pop.Hits" stands for the number of background population genes associated with the listed GOID
#Column "List.Total" stands for the total number of DE genes
#Column "Pop.Total" stands for the total number of background population genes
#Column "Fold.Enrichment" stands for the Fold Enrichment value of the GOID, it equals (Count/Pop.Hits)/(List.Total/Pop.Total)
#Column "Pvalue" stands for the significance testing value of the GOID
#Column "FDR" stands for the false discovery rate of the GOID, using Benjamini & Hochberg (1995) method
#Column "Enrichment.Score" stands for the Enrichment Score value of the GOID, it equals (-log10(Pvalue))
#Column "GENES" stands for the DE genes associated with the GOID
GO.ID	Term	Ontology	Count	Pop.Hits	List.Total	Pop.Total	Fold.Enrichment	Pvalue	FDR	Enrichment.Score	GENES
GO:0008152	metabolic process	Biological process	1031	9914	1654	23376	1.46975	3.49593e-64	1.83326e-60	63.4564	SIRT1//ACOX1//CTSD//RAB1//ATG4C//TRP53INP1//ATG2B//ARG2//FAM111A//CTGF//LIG1//MCM2//MCM4//NFIX//ORC2//PCNA//POLD1//RRM2//TOP1//PEO1//KCTD13//DBF4//POLD3//2810417H13RIK//CCNA2//CCND1//CCNE1//CDKN2B//CDKN2D//GTPBP4//SULT1D1//ANKRD1//HIVEP1//AEBP2//CALR//NR2F6//FST//GATA1//HCLS1//HDAC3//HDGF//HES1//HIPK1//FOXA3//ID1//KLF4//ZBTB7A//MDM2//FOXD2//GBP4//CITED2//SIK1//MTF2//MYC//NEDD4//PKIG//MED1//PURB//…
GO:0044237	cellular metabolic process	Biological process	920	8460	1654	23376	1.53692	1.26711e-62	3.32236e-59	61.8972	SIRT1//ACOX1//CTSD//RAB1//ATG4C//TRP53INP1//ATG2B//ARG2//FAM111A//CTGF//LIG1//MCM2//MCM4//NFIX//ORC2//PCNA//POLD1//RRM2//TOP1//PEO1//KCTD13//DBF4//POLD3//2810417H13RIK//CCNA2//CCND1//CCNE1//CDKN2B//CDKN2D//GTPBP4//SULT1D1//ANKRD1//HIVEP1//AEBP2//CALR//NR2F6//FST//GATA1//HCLS1//HDAC3//HDGF//HES1//HIPK1//FOXA3//ID1//KLF4//ZBTB7A//MDM2//FOXD2//GBP4//CITED2//SIK1//MTF2//MYC//NEDD4//PKIG//MED1//PURB//…
GO:0071704	organic substance metabolic process	Biological process	971	9178	1654	23376	1.49522	1.03696e-61	1.81261e-58	60.9842	SIRT1//ACOX1//ARG2//FAM111A//CTGF//LIG1//MCM2//MCM4//NFIX//ORC2//PCNA//POLD1//RRM2//TOP1//PEO1//KCTD13//DBF4//POLD3//2810417H13RIK//CCNA2//CCND1//CCNE1//CDKN2B//CDKN2D//GTPBP4//ANKRD1//HIVEP1//AEBP2//CALR//NR2F6//FST//GATA1//HCLS1//HDAC3//HDGF//HES1//HIPK1//FOXA3//ID1//KLF4//ZBTB7A//MDM2//FOXD2//GBP4//CITED2//SIK1//MTF2//MYC//NEDD4//PKIG//MED1//PURB//RBL1//RELA//TRIM27//RNF2//SPI1//SOX6//SREBF2//…
GO:0044238	primary metabolic process	Biological process	933	8758	1654	23376	1.50561	3.47309e-59	4.55322e-56	58.4593	SIRT1//ACOX1//FAM111A//CTGF//LIG1//MCM2//MCM4//NFIX//ORC2//PCNA//POLD1//RRM2//TOP1//PEO1//KCTD13//DBF4//POLD3//2810417H13RIK//CCNA2//CCND1//CCNE1//CDKN2B//CDKN2D//GTPBP4//ANKRD1//HIVEP1//AEBP2//CALR//NR2F6//FST//GATA1//HCLS1//HDAC3//HDGF//HES1//HIPK1//FOXA3//ID1//KLF4//ZBTB7A//MDM2//FOXD2//GBP4//CITED2//SIK1//MTF2//MYC//NEDD4//PKIG//MED1//PURB//RBL1//RELA//TRIM27//RNF2//SPI1//SOX6//SREBF2//BHLHE4…
GO:0002376	immune system process	Biological process	308	1767	1654	23376	2.46348	3.56251e-53	3.73636e-50	52.4482	DLG1//TLR2//BAX//BCL2L11//TCF3//LYN//ELF4//FCGR1//FCGR3//FCER1G//ITK//FCGR4//SERPING1//A2M//NCF1//CCL2//CTSC//GZMB//SERPINB9//H60C//IL7R//H2-D1//H2-M3//H2-Q7//XCL1//P2RX7//TAP2//IL23A//HIF1A//SH2B2//MB21D1//AIM2//TBK1//PGLYRP1//TRIM12C//KLRK1//MAPKAPK2//UNC93B1//APOA4//CAMP//LTF//CCL5//EEF2//FST//CITED2//SAMD9L//TGFB1//PPP4R2//THSD1//NEDD4//RIPK2//GM13283//GM13272//GM13276//GM13277//GM13275//TNFR…
GO:0043170	macromolecule metabolic process	Biological process	802	7320	1654	23376	1.54845	9.27472e-52	8.1061e-49	51.0327	SIRT1//FAM111A//CTGF//LIG1//MCM2//MCM4//NFIX//ORC2//PCNA//POLD1//RRM2//TOP1//PEO1//KCTD13//DBF4//POLD3//2810417H13RIK//CCNA2//CCND1//CCNE1//CDKN2B//CDKN2D//GTPBP4//ANKRD1//HIVEP1//AEBP2//CALR//NR2F6//FST//GATA1//HCLS1//HDAC3//HDGF//HES1//HIPK1//FOXA3//ID1//KLF4//ZBTB7A//MDM2//FOXD2//GBP4//CITED2//SIK1//MTF2//MYC//NEDD4//PKIG//MED1//PURB//RBL1//RELA//TRIM27//RNF2//SPI1//SOX6//SREBF2//BHLHE40//TCF3…
GO:0009987	cellular process	Biological process	1268	13977	1654	23376	1.28215	5.28448e-51	3.95883e-48	50.277	SIRT1//RPSA//ERAL1//ACOX1//CTSD//RAB1//ATG4C//TRP53INP1//ATG2B//ARG2//FAM111A//CTGF//LIG1//MCM2//MCM4//NFIX//ORC2//PCNA//POLD1//RRM2//TOP1//PEO1//KCTD13//DBF4//POLD3//2810417H13RIK//RCC1//BIRC5//DDX3X//KIF11//SRPK1//TOP3B//ZFP207//CENPH//PPP2R1A//SPAG5//SKA1//MIS18A//NDC80//ARL8A//CENPN//CASC5//NDEL1//PELO//MYC//YY1//SMCHD1//KIFC1//ZW10//KIF5B//LYST//TUBA1C//TUBB2A//TUBB5//TUBA8//TUBB1//DYNLL1//T…
GO:0006950	response to stress	Biological process	383	2609	1654	23376	2.07472	1.60802e-47	1.05406e-44	46.7937	SIRT1//CTSD//RAB1//ATG4C//TRP53INP1//ATG2B//PEA15A//USP28//UCP2//RAD23B//RAD51//RAD52//RBBP8//YY1//UBE2N//CDKN2D//POLD1//IL1RN//VDAC1//ADAM17//CD24A//HIF1A//SMAD4//CITED2//PAK1//SOX4//TGFB3//HSP90B1//ALKBH5//LIMD1//NOL3//FCGR1//FCGR3//FCER1G//SERPING1//A2M//MB21D1//AIM2//TBK1//PGLYRP1//TRIM12C//KLRK1//MAPKAPK2//TLR2//UNC93B1//APOA4//CAMP//LTF//CCL5//IL23A//HMOX1//PRCP//AK7//ICAM1//SERPINB9//TNF//…
GO:0044260	cellular macromolecule metabolic process	Biological process	705	6281	1654	23376	1.58634	6.57488e-47	3.83097e-44	46.1821	SIRT1//FAM111A//CTGF//LIG1//MCM2//MCM4//NFIX//ORC2//PCNA//POLD1//RRM2//TOP1//PEO1//KCTD13//DBF4//POLD3//2810417H13RIK//CCNA2//CCND1//CCNE1//CDKN2B//CDKN2D//GTPBP4//ANKRD1//HIVEP1//AEBP2//CALR//NR2F6//FST//GATA1//HCLS1//HDAC3//HDGF//HES1//HIPK1//FOXA3//ID1//KLF4//ZBTB7A//MDM2//FOXD2//GBP4//CITED2//SIK1//MTF2//MYC//NEDD4//PKIG//MED1//PURB//RBL1//RELA//TRIM27//RNF2//SPI1//SOX6//SREBF2//BHLHE40//TCF3…
GO:0048518	positive regulation of biological process	Biological process	516	4062	1654	23376	1.79533	1.67607e-46	8.7893e-44	45.7757	GADD45B//TNF//TRAF7//GADD45G//CD74//P2RX7//TGFB3//MAP2K1//SPAG9//FCER1G//FCGR1//FCGR3//HTR2B//TMF1//HILPDA//SERPING1//A2M//CCL2//H2-D1//H2-M3//H2-Q7//XCL1//TAP2//IL23A//ARAP1//MOB2//ADAM17//AKT1//BMPR2//ANXA2//CCND1//CAMP//CTGF//PAK1//FNIP1//FLCN//TGFB1//CD40//MAP2K4//MAPK3//SIRT1//CYBA//RPTOR//CSF1//NINJ1//RIPK2//ADRB2//HIF1A//ARHGAP5//LRP6//MYC//SCYL2//MB21D1//AIM2//TBK1//PGLYRP1//TRIM12C//KLRK…
GO:0071840	cellular component organization or biogenesis	Biological process	544	4487	1654	23376	1.71347	3.50397e-43	1.65863e-40	42.4554	DDX3X//EIF6//RRP36//ISG20L2//GNL3//NOP58//ERAL1//NIP7//GTPBP4//RPSA//CTSD//RAB1//ATG4C//TRP53INP1//ATG2B//PELO//MYC//YY1//SMCHD1//KIFC1//ZFP207//ZW10//SPAG5//NDC80//INSC//SPDL1//AP1G1//BIRC5//NEFM//SON//WEE1//PRC1//SS18//TUBA8//NDEL1//LSM2//RBM5//MIEF1//DNM1L//SRSF1//BCOR//MPHOSPH6//NOL9//RAD23B//TNKS2//IL7R//KLF2//P2RX7//MED1//SOX6//NRG1//VDR//YAP1//CUL3//STK4//COL4A3BP//CSNK1A1//RGCC//CTGF//STK…
GO:0016043	cellular component organization	Biological process	534	4373	1654	23376	1.72582	3.79549e-43	1.65863e-40	42.4207	RPSA//ERAL1//CTSD//RAB1//ATG4C//TRP53INP1//ATG2B//PELO//MYC//YY1//SMCHD1//KIFC1//ZFP207//ZW10//SPAG5//NDC80//INSC//SPDL1//AP1G1//BIRC5//NEFM//SON//WEE1//PRC1//SS18//TUBA8//NDEL1//LSM2//RBM5//MIEF1//DNM1L//SRSF1//BCOR//RAD23B//TNKS2//IL7R//KLF2//P2RX7//MED1//SOX6//NRG1//VDR//YAP1//CUL3//STK4//COL4A3BP//CSNK1A1//RGCC//CTGF//STK11//WISP2//HRASLS//CLIP1//GAS2L1//TLK1//AGFG1//SEC23IP//TMF1//ANXA2//BAX…
GO:0019222	regulation of metabolic process	Biological process	617	5360	1654	23376	1.62688	8.43061e-43	3.40078e-40	42.0741	CCNA2//CCND1//CCNE1//CDKN2B//CDKN2D//GTPBP4//ANKRD1//HIVEP1//AEBP2//CALR//NR2F6//FST//GATA1//HCLS1//HDAC3//HDGF//HES1//HIPK1//FOXA3//ID1//KLF4//ZBTB7A//MDM2//FOXD2//GBP4//CITED2//SIK1//MTF2//MYC//NEDD4//NFIX//PCNA//PKIG//MED1//PURB//RBL1//RELA//TRIM27//RNF2//SPI1//SOX6//SREBF2//BHLHE40//TCF3//CDC73//FNIP1//FLCN//RCOR1//TGFB1//TRIM28//TIMELESS//TNF//CTR9//VDR//TRAF7//RBBP8//YY1//MTA2//PHF12//ZBTB1…
GO:0048519	negative regulation of biological process	Biological process	465	3685	1654	23376	1.78341	2.87779e-40	1.07794e-37	39.5409	ANKRD1//HIVEP1//AEBP2//CALR//CCND1//NR2F6//FST//GATA1//HCLS1//HDAC3//HDGF//HES1//HIPK1//FOXA3//ID1//KLF4//ZBTB7A//MDM2//FOXD2//GBP4//CITED2//SIK1//MTF2//MYC//NEDD4//NFIX//PCNA//PKIG//MED1//PURB//RBL1//RELA//TRIM27//RNF2//SPI1//SOX6//SREBF2//BHLHE40//TCF3//CDC73//FNIP1//FLCN//RCOR1//TGFB1//TRIM28//TIMELESS//TNF//CTR9//VDR//TRAF7//RBBP8//YY1//MTA2//PHF12//ZBTB1//H2AFY//BATF3//SUZ12//HNRNPA2B1//TXNI…
GO:0048522	positive regulation of cellular process	Biological process	457	3612	1654	23376	1.78815	9.32026e-40	3.25836e-37	39.0306	GADD45B//TNF//TRAF7//GADD45G//CD74//P2RX7//TGFB3//MAP2K1//SPAG9//ARAP1//MOB2//ADAM17//AKT1//BMPR2//ANXA2//CCND1//CAMP//CTGF//PAK1//FNIP1//FLCN//TGFB1//CD40//MAP2K4//MAPK3//SIRT1//CYBA//HTR2B//CCL2//RPTOR//CSF1//NINJ1//RIPK2//HIF1A//ARHGAP5//LRP6//MYC//SCYL2//TLR2//F2RL1//CXCL10//XCL1//ICAM1//CD101//BAX//CD24A//SMAD4//RGCC//SMARCD1//MDM2//SOX4//DBF4//PDGFC//ADRB2//TNFSF15//CDC20//ADAM10//ADM//FABP…
GO:0006955	immune response	Biological process	176	864	1654	23376	2.87895	1.0401e-38	3.40893e-36	37.9829	FCGR1//FCGR3//FCER1G//SERPING1//A2M//CTSC//GZMB//SERPINB9//H60C//IL7R//H2-D1//H2-M3//H2-Q7//XCL1//P2RX7//TAP2//IL23A//MB21D1//AIM2//TBK1//PGLYRP1//TRIM12C//KLRK1//MAPKAPK2//TLR2//UNC93B1//APOA4//CAMP//LTF//ITK//NEDD4//RIPK2//GM13283//GM13272//GM13276//GM13277//GM13275//TNFRSF21//SBNO2//TYROBP//F2RL1//ICAM1//BCL3//LGALS1//H2-AB1//DLG1//LYN//AK7//TNF//EXO1//CD8A//LYST//TGFB1//ADAM17//NFKB2//BTK//ZB…
GO:0065007	biological regulation	Biological process	991	10466	1654	23376	1.33822	9.52374e-38	2.93779e-35	37.0212	CCNA2//CCND1//CCNE1//CDKN2B//CDKN2D//GTPBP4//ANKRD1//HIVEP1//AEBP2//CALR//NR2F6//FST//GATA1//HCLS1//HDAC3//HDGF//HES1//HIPK1//FOXA3//ID1//KLF4//ZBTB7A//MDM2//FOXD2//GBP4//CITED2//SIK1//MTF2//MYC//NEDD4//NFIX//PCNA//PKIG//MED1//PURB//RBL1//RELA//TRIM27//RNF2//SPI1//SOX6//SREBF2//BHLHE40//TCF3//CDC73//FNIP1//FLCN//RCOR1//TGFB1//TRIM28//TIMELESS//TNF//CTR9//VDR//TRAF7//RBBP8//YY1//MTA2//PHF12//ZBTB1…
GO:0060255	regulation of macromolecule metabolic process	Biological process	532	4576	1654	23376	1.64309	1.15142e-36	3.35446e-34	35.9388	CCNA2//CCND1//CCNE1//CDKN2B//CDKN2D//GTPBP4//ANKRD1//HIVEP1//AEBP2//CALR//NR2F6//FST//GATA1//HCLS1//HDAC3//HDGF//HES1//HIPK1//FOXA3//ID1//KLF4//ZBTB7A//MDM2//FOXD2//GBP4//CITED2//SIK1//MTF2//MYC//NEDD4//NFIX//PCNA//PKIG//MED1//PURB//RBL1//RELA//TRIM27//RNF2//SPI1//SOX6//SREBF2//BHLHE40//TCF3//CDC73//FNIP1//FLCN//RCOR1//TGFB1//TRIM28//TIMELESS//TNF//CTR9//VDR//TRAF7//RBBP8//YY1//MTA2//PHF12//ZBTB1…
GO:0050789	regulation of biological process	Biological process	955	10036	1654	23376	1.34486	3.00882e-36	8.30435e-34	35.5216	CCNA2//CCND1//CCNE1//CDKN2B//CDKN2D//GTPBP4//ANKRD1//HIVEP1//AEBP2//CALR//NR2F6//FST//GATA1//HCLS1//HDAC3//HDGF//HES1//HIPK1//FOXA3//ID1//KLF4//ZBTB7A//MDM2//FOXD2//GBP4//CITED2//SIK1//MTF2//MYC//NEDD4//NFIX//PCNA//PKIG//MED1//PURB//RBL1//RELA//TRIM27//RNF2//SPI1//SOX6//SREBF2//BHLHE40//TCF3//CDC73//FNIP1//FLCN//RCOR1//TGFB1//TRIM28//TIMELESS//TNF//CTR9//VDR//TRAF7//RBBP8//YY1//MTA2//PHF12//ZBTB1…
GO:0048523	negative regulation of cellular process	Biological process	417	3283	1654	23376	1.79515	3.71807e-36	9.74879e-34	35.4297	ANKRD1//HIVEP1//AEBP2//CALR//CCND1//NR2F6//FST//GATA1//HCLS1//HDAC3//HDGF//HES1//HIPK1//FOXA3//ID1//KLF4//ZBTB7A//MDM2//FOXD2//GBP4//CITED2//SIK1//MTF2//MYC//NEDD4//NFIX//PCNA//PKIG//MED1//PURB//RBL1//RELA//TRIM27//RNF2//SPI1//SOX6//SREBF2//BHLHE40//TCF3//CDC73//FNIP1//FLCN//RCOR1//TGFB1//TRIM28//TIMELESS//TNF//CTR9//VDR//TRAF7//RBBP8//YY1//MTA2//PHF12//ZBTB1//H2AFY//BATF3//SUZ12//HNRNPA2B1//TXNI…
GO:0044699	single-organism process	Biological process	1158	12977	1654	23376	1.26116	3.91342e-36	9.77237e-34	35.4074	SIRT1//ACOX1//SORL1//CTSD//RAB1//ATG4C//TRP53INP1//ATG2B//ARG2//AKT1//BCL3//TGFB1//TNF//RBM22//RCC1//BIRC5//DDX3X//KIF11//SRPK1//TOP1//TOP3B//ZFP207//CENPH//PPP2R1A//SPAG5//SKA1//MIS18A//NDC80//ARL8A//CENPN//CASC5//NDEL1//KIFC1//ZW10//KIF5B//LYST//TUBA1C//TUBB2A//TUBB5//TUBA8//TUBB1//DYNLL1//TUBB6//PEA15A//USP28//CCNA2//CCND1//CCNE1//CDKN2B//CDKN2D//GTPBP4//ITGB1//PPP3CA//PLK2//RBBP8//CRLF3//GPR1…
GO:0006807	nitrogen compound metabolic process	Biological process	612	5571	1654	23376	1.55258	9.3654e-36	2.23237e-33	35.0285	SIRT1//ARG2//FAM111A//CTGF//LIG1//MCM2//MCM4//NFIX//ORC2//PCNA//POLD1//RRM2//TOP1//PEO1//KCTD13//DBF4//POLD3//2810417H13RIK//ANKRD1//HIVEP1//AEBP2//CALR//CCND1//NR2F6//FST//GATA1//HCLS1//HDAC3//HDGF//HES1//HIPK1//FOXA3//ID1//KLF4//ZBTB7A//MDM2//FOXD2//GBP4//CITED2//SIK1//MTF2//MYC//NEDD4//PKIG//MED1//PURB//RBL1//RELA//TRIM27//RNF2//SPI1//SOX6//SREBF2//BHLHE40//TCF3//CDC73//FNIP1//FLCN//RCOR1//TGF…
GO:0034641	cellular nitrogen compound metabolic process	Biological process	586	5265	1654	23376	1.57302	1.68925e-35	3.8515e-33	34.7723	SIRT1//ARG2//FAM111A//CTGF//LIG1//MCM2//MCM4//NFIX//ORC2//PCNA//POLD1//RRM2//TOP1//PEO1//KCTD13//DBF4//POLD3//2810417H13RIK//ANKRD1//HIVEP1//AEBP2//CALR//CCND1//NR2F6//FST//GATA1//HCLS1//HDAC3//HDGF//HES1//HIPK1//FOXA3//ID1//KLF4//ZBTB7A//MDM2//FOXD2//GBP4//CITED2//SIK1//MTF2//MYC//NEDD4//PKIG//MED1//PURB//RBL1//RELA//TRIM27//RNF2//SPI1//SOX6//SREBF2//BHLHE40//TCF3//CDC73//FNIP1//FLCN//RCOR1//TGF…
GO:0080090	regulation of primary metabolic process	Biological process	535	4657	1654	23376	1.62361	1.90697e-35	4.16673e-33	34.7197	CCNA2//CCND1//CCNE1//CDKN2B//CDKN2D//GTPBP4//ANKRD1//HIVEP1//AEBP2//CALR//NR2F6//FST//GATA1//HCLS1//HDAC3//HDGF//HES1//HIPK1//FOXA3//ID1//KLF4//ZBTB7A//MDM2//FOXD2//GBP4//CITED2//SIK1//MTF2//MYC//NEDD4//NFIX//PCNA//PKIG//MED1//PURB//RBL1//RELA//TRIM27//RNF2//SPI1//SOX6//SREBF2//BHLHE40//TCF3//CDC73//FNIP1//FLCN//RCOR1//TGFB1//TRIM28//TIMELESS//TNF//CTR9//VDR//TRAF7//RBBP8//YY1//MTA2//PHF12//ZBTB1…
GO:0031323	regulation of cellular metabolic process	Biological process	531	4633	1654	23376	1.61982	7.78781e-35	1.63357e-32	34.1086	CCNA2//CCND1//CCNE1//CDKN2B//CDKN2D//GTPBP4//ANKRD1//HIVEP1//AEBP2//CALR//NR2F6//FST//GATA1//HCLS1//HDAC3//HDGF//HES1//HIPK1//FOXA3//ID1//KLF4//ZBTB7A//MDM2//FOXD2//GBP4//CITED2//SIK1//MTF2//MYC//NEDD4//NFIX//PCNA//PKIG//MED1//PURB//RBL1//RELA//TRIM27//RNF2//SPI1//SOX6//SREBF2//BHLHE40//TCF3//CDC73//FNIP1//FLCN//RCOR1//TGFB1//TRIM28//TIMELESS//TNF//CTR9//VDR//TRAF7//RBBP8//YY1//MTA2//PHF12//ZBTB1…
GO:0019538	protein metabolic process	Biological process	493	4208	1654	23376	1.65579	2.72525e-34	5.49663e-32	33.5646	CCNA2//CCND1//CCNE1//CDKN2B//CDKN2D//GTPBP4//GADD45B//TNF//TRAF7//GADD45G//CD74//P2RX7//TGFB3//MAP2K1//SPAG9//SPRED1//DUSP5//DUSP6//FBXW11//RNF20//ITCH//MGRN1//CDC34//AMFR//ARIH2//CUL3//HUWE1//UBE2D3//FBXO22//TNKS2//RNF111//ISG15//UBA7//UBE3B//DDB1//MDM2//NEDD4//OS9//RFFL//RNF146//NEDD4L//FKBP1A//FKBP5//BCOR//B4GALT7//SERPING1//A2M//SOCS3//PRKAR2A//FNIP1//FLCN//IBTK//LRP6//LYN//MICAL1//GBP4//TGFB…
GO:0006139	nucleobase-containing compound metabolic process	Biological process	554	5000	1654	23376	1.56594	1.66398e-32	3.23181e-30	31.7789	SIRT1//FAM111A//CTGF//LIG1//MCM2//MCM4//NFIX//ORC2//PCNA//POLD1//RRM2//TOP1//PEO1//KCTD13//DBF4//POLD3//2810417H13RIK//ANKRD1//HIVEP1//AEBP2//CALR//CCND1//NR2F6//FST//GATA1//HCLS1//HDAC3//HDGF//HES1//HIPK1//FOXA3//ID1//KLF4//ZBTB7A//MDM2//FOXD2//GBP4//CITED2//SIK1//MTF2//MYC//NEDD4//PKIG//MED1//PURB//RBL1//RELA//TRIM27//RNF2//SPI1//SOX6//SREBF2//BHLHE40//TCF3//CDC73//FNIP1//FLCN//RCOR1//TGFB1//TR…
GO:0008219	cell death	Biological process	252	1665	1654	23376	2.13905	2.10535e-32	3.94302e-30	31.6767	BAX//BCL2L11//MYC//TNFRSF21//CASP7//PMAIP1//DNM1L//LYN//CD24A//FNIP1//CD74//TNFAIP8//CIAPIN1//SP110//AKT1//BIRC3//BIRC5//API5//APP//RHOB//NGFRAP1//BTK//CASP4//CASP8//CTSC//DAPK2//DDX3X//DNASE2A//FAS//GZMA//GZMB//HMOX1//IRF1//ITCH//LCN2//LGALS1//LSP1//MEF2D//GADD45B//NCF1//PAK1//PDCD1//PEA15A//PRKCD//SRGN//RIPK2//PURB//RTN3//S100A8//S100A9//SERPINA3G//STK11//SLK//TIAL1//TNF//TNFRSF18//TNFRSF1A//CD…
GO:0006996	organelle organization	Biological process	335	2518	1654	23376	1.88029	3.54105e-32	6.3906e-30	31.4509	RPSA//ERAL1//CTSD//RAB1//ATG4C//TRP53INP1//ATG2B//PELO//MYC//YY1//SMCHD1//KIFC1//ZFP207//ZW10//SPAG5//NDC80//INSC//SPDL1//AP1G1//BIRC5//NEFM//SON//WEE1//PRC1//SS18//TUBA8//NDEL1//MIEF1//DNM1L//BCOR//RAD23B//TNKS2//RGCC//CLIP1//GAS2L1//TLK1//AGFG1//SEC23IP//TMF1//BAX//CASP7//PMAIP1//CORO1A//P2RX7//MCM2//NAP1L4//H2AFY//NAP1L1//SET//HIST1H1B//HIST1H1A//CAPZA2//CAPZB//EVL//TWF1//MICAL1//PFN1//TMSB4X/…
GO:0048583	regulation of response to stimulus	Biological process	353	2711	1654	23376	1.84026	3.72403e-32	6.3906e-30	31.429	GADD45B//TNF//TRAF7//GADD45G//CD74//P2RX7//TGFB3//MAP2K1//SPAG9//SPRED1//DUSP5//DUSP6//FCER1G//FCGR1//FCGR3//SERPING1//A2M//IL7R//H2-D1//H2-M3//H2-Q7//XCL1//TAP2//IL23A//CD24A//IL1RN//RIPK2//GRK6//ADM//HTR2B//ADRB2//PRCP//MB21D1//AIM2//TBK1//PGLYRP1//TRIM12C//KLRK1//MAPKAPK2//TLR2//UNC93B1//CCL5//LYN//ALOX5AP//F2RL1//CXCL10//ZBTB1//4632428N05RIK//JAK3//MYD88//TNIP1//CD40//IRF1//IRF7//TRIM27//SIRT…
GO:0016265	death	Biological process	252	1671	1654	23376	2.13137	3.77781e-32	6.3906e-30	31.4228	BAX//BCL2L11//MYC//TNFRSF21//CASP7//PMAIP1//DNM1L//LYN//CD24A//FNIP1//CD74//TNFAIP8//CIAPIN1//SP110//AKT1//BIRC3//BIRC5//API5//APP//RHOB//NGFRAP1//BTK//CASP4//CASP8//CTSC//DAPK2//DDX3X//DNASE2A//FAS//GZMA//GZMB//HMOX1//IRF1//ITCH//LCN2//LGALS1//LSP1//MEF2D//GADD45B//NCF1//PAK1//PDCD1//PEA15A//PRKCD//SRGN//RIPK2//PURB//RTN3//S100A8//S100A9//SERPINA3G//STK11//SLK//TIAL1//TNF//TNFRSF18//TNFRSF1A//CD…
GO:0006915	apoptotic process	Biological process	238	1545	1654	23376	2.17712	1.00401e-31	1.60085e-29	30.9983	BAX//BCL2L11//MYC//TNFRSF21//CASP7//PMAIP1//DNM1L//LYN//CD24A//FNIP1//CD74//DNASE2A//CASP8//S100A8//S100A9//TNF//DAP//SENP1//TNFSF15//DNAJA3//AKT1//FAS//RHOB//LTA//PAFAH2//FFAR4//CIAPIN1//LIMS1//ADAM17//BIRC5//API5//ARF4//BARD1//BCL2A1B//BCL2A1C//BCL2A1D//BCL3//SOCS3//DDB1//DDX3X//FOXS1//FN1//GATA1//GCG//HCK//HELLS//HIF1A//HPN//HTR2B//ID1//IER3//IL1RN//ITCH//MICAL1//MDM2//CITED2//PLAUR//POR//MED1…
GO:0012501	programmed cell death	Biological process	241	1574	1654	23376	2.16395	1.0074e-31	1.60085e-29	30.9968	BAX//BCL2L11//MYC//TNFRSF21//CASP7//PMAIP1//DNM1L//LYN//CD24A//FNIP1//CD74//TNFAIP8//CIAPIN1//SP110//AKT1//BIRC3//BIRC5//API5//APP//RHOB//NGFRAP1//BTK//CASP4//CASP8//CTSC//DAPK2//DDX3X//DNASE2A//FAS//GZMA//GZMB//HMOX1//IRF1//ITCH//LCN2//LGALS1//LSP1//MEF2D//GADD45B//NCF1//PAK1//PDCD1//PEA15A//PRKCD//SRGN//RIPK2//PURB//RTN3//S100A8//S100A9//SERPINA3G//STK11//SLK//TIAL1//TNF//TNFRSF18//TNFRSF1A//CD…
GO:0046483	heterocycle metabolic process	Biological process	561	5125	1654	23376	1.54705	1.54368e-31	2.3809e-29	30.8114	SIRT1//FAM111A//CTGF//LIG1//MCM2//MCM4//NFIX//ORC2//PCNA//POLD1//RRM2//TOP1//PEO1//KCTD13//DBF4//POLD3//2810417H13RIK//ANKRD1//HIVEP1//AEBP2//CALR//CCND1//NR2F6//FST//GATA1//HCLS1//HDAC3//HDGF//HES1//HIPK1//FOXA3//ID1//KLF4//ZBTB7A//MDM2//FOXD2//GBP4//CITED2//SIK1//MTF2//MYC//NEDD4//PKIG//MED1//PURB//RBL1//RELA//TRIM27//RNF2//SPI1//SOX6//SREBF2//BHLHE40//TCF3//CDC73//FNIP1//FLCN//RCOR1//TGFB1//TR…
GO:0006952	defense response	Biological process	180	1020	1654	23376	2.49406	3.72292e-31	5.57801e-29	30.4291	IL1RN//VDAC1//FCGR1//FCGR3//FCER1G//SERPING1//A2M//MB21D1//AIM2//TBK1//PGLYRP1//TRIM12C//KLRK1//MAPKAPK2//TLR2//UNC93B1//APOA4//CAMP//LTF//CCL5//IL23A//HMOX1//HIF1A//PRCP//AK7//ICAM1//SERPINB9//TNF//CD24A//ITGB2//S100A8//S100A9//CCL2//PPBP//CXCL1//VNN1//NUPR1//SLC7A2//ALOX5AP//BTK//LYN//NCF1//MYD88//TNIP1//LTA//CRP//FN1//ORM1//ORM2//SAA1//SAA2//SAA3//STAT3//ISG15//CEBPE//BCL3//DEFB1//H2-M3//IRF8/…
GO:1901360	organic cyclic compound metabolic process	Biological process	575	5340	1654	23376	1.52181	1.64972e-30	2.40309e-28	29.7826	SIRT1//FAM111A//CTGF//LIG1//MCM2//MCM4//NFIX//ORC2//PCNA//POLD1//RRM2//TOP1//PEO1//KCTD13//DBF4//POLD3//2810417H13RIK//ANKRD1//HIVEP1//AEBP2//CALR//CCND1//NR2F6//FST//GATA1//HCLS1//HDAC3//HDGF//HES1//HIPK1//FOXA3//ID1//KLF4//ZBTB7A//MDM2//FOXD2//GBP4//CITED2//SIK1//MTF2//MYC//NEDD4//PKIG//MED1//PURB//RBL1//RELA//TRIM27//RNF2//SPI1//SOX6//SREBF2//BHLHE40//TCF3//CDC73//FNIP1//FLCN//RCOR1//TGFB1//TR…
GO:0050794	regulation of cellular process	Biological process	890	9440	1654	23376	1.33246	2.1272e-30	3.01487e-28	29.6722	CCNA2//CCND1//CCNE1//CDKN2B//CDKN2D//GTPBP4//ANKRD1//HIVEP1//AEBP2//CALR//NR2F6//FST//GATA1//HCLS1//HDAC3//HDGF//HES1//HIPK1//FOXA3//ID1//KLF4//ZBTB7A//MDM2//FOXD2//GBP4//CITED2//SIK1//MTF2//MYC//NEDD4//NFIX//PCNA//PKIG//MED1//PURB//RBL1//RELA//TRIM27//RNF2//SPI1//SOX6//SREBF2//BHLHE40//TCF3//CDC73//FNIP1//FLCN//RCOR1//TGFB1//TRIM28//TIMELESS//TNF//CTR9//VDR//TRAF7//RBBP8//YY1//MTA2//PHF12//ZBTB1…
GO:0044267	cellular protein metabolic process	Biological process	398	3275	1654	23376	1.71754	4.59978e-30	6.34769e-28	29.3373	CCNA2//CCND1//CCNE1//CDKN2B//CDKN2D//GTPBP4//GADD45B//TNF//TRAF7//GADD45G//CD74//P2RX7//TGFB3//MAP2K1//SPAG9//SPRED1//DUSP5//DUSP6//FBXW11//RNF20//ITCH//MGRN1//CDC34//AMFR//ARIH2//CUL3//HUWE1//UBE2D3//FBXO22//TNKS2//RNF111//ISG15//UBA7//UBE3B//DDB1//MDM2//NEDD4//OS9//RFFL//RNF146//NEDD4L//FKBP1A//FKBP5//BCOR//SOCS3//PRKAR2A//FNIP1//FLCN//IBTK//LRP6//LYN//MICAL1//GBP4//TGFB1//DNAJC10//CACTIN//MOB2…
GO:0002682	regulation of immune system process	Biological process	161	876	1654	23376	2.59751	6.14337e-30	8.26047e-28	29.2116	FCER1G//FCGR1//FCGR3//SERPING1//A2M//CCL2//IL7R//H2-D1//H2-M3//H2-Q7//XCL1//P2RX7//TAP2//IL23A//MB21D1//AIM2//TBK1//PGLYRP1//TRIM12C//KLRK1//MAPKAPK2//TLR2//UNC93B1//CCL5//LYN//H2-AB1//CD74//ITCH//F2RL1//CXCL10//ICAM1//ZBTB1//4632428N05RIK//JAK3//TNF//MYD88//TNIP1//CD101//CD40//IRF1//IRF7//TRIM27//SIRT1//RIPK2//CD24A//LTA//C4B//CFB//RGCC//CRP//GATA1//SENP1//RBFOX2//ADAM10//ADAM17//TNFSF14//TGFB1/…
GO:0006725	cellular aromatic compound metabolic process	Biological process	558	5162	1654	23376	1.52775	7.89746e-30	1.03536e-27	29.1025	SIRT1//FAM111A//CTGF//LIG1//MCM2//MCM4//NFIX//ORC2//PCNA//POLD1//RRM2//TOP1//PEO1//KCTD13//DBF4//POLD3//2810417H13RIK//ANKRD1//HIVEP1//AEBP2//CALR//CCND1//NR2F6//FST//GATA1//HCLS1//HDAC3//HDGF//HES1//HIPK1//FOXA3//ID1//KLF4//ZBTB7A//MDM2//FOXD2//GBP4//CITED2//SIK1//MTF2//MYC//NEDD4//PKIG//MED1//PURB//RBL1//RELA//TRIM27//RNF2//SPI1//SOX6//SREBF2//BHLHE40//TCF3//CDC73//FNIP1//FLCN//RCOR1//TGFB1//TR…
GO:0044763	single-organism cellular process	Biological process	1032	11502	1654	23376	1.26806	3.52766e-29	4.51197e-27	28.4525	SIRT1//ACOX1//CTSD//RAB1//ATG4C//TRP53INP1//ATG2B//ARG2//RCC1//BIRC5//DDX3X//KIF11//SRPK1//TOP1//TOP3B//ZFP207//CENPH//PPP2R1A//SPAG5//SKA1//MIS18A//NDC80//ARL8A//CENPN//CASC5//NDEL1//KIFC1//ZW10//KIF5B//LYST//TUBA1C//TUBB2A//TUBB5//TUBA8//TUBB1//DYNLL1//TUBB6//PEA15A//USP28//CCNA2//CCND1//CCNE1//CDKN2B//CDKN2D//GTPBP4//ITGB1//PPP3CA//PLK2//RBBP8//CRLF3//GPR132//RGCC//CACUL1//INSC//SPDL1//DOK1//S…
GO:0051246	regulation of protein metabolic process	Biological process	257	1796	1654	23376	2.02237	4.00873e-29	5.00519e-27	28.397	CCNA2//CCND1//CCNE1//CDKN2B//CDKN2D//GTPBP4//GADD45B//TNF//TRAF7//GADD45G//CD74//P2RX7//TGFB3//MAP2K1//SPAG9//SPRED1//DUSP5//DUSP6//BCOR//SERPING1//A2M//SOCS3//PRKAR2A//FNIP1//FLCN//IBTK//FKBP1A//LRP6//LYN//MICAL1//GBP4//TGFB1//DNAJC10//CACTIN//MOB2//ADAM17//AKT1//BMPR2//ANXA2//CAMP//CTGF//PAK1//CD40//MAP2K4//MAPK3//SIRT1//SRSF1//APP//DDX3X//EIF4G2//IGF2BP3//NCK1//QK//RBM3//EIF4G1//PAIP1//NANOS1/…
GO:0043933	macromolecular complex subunit organization	Biological process	216	1416	1654	23376	2.15588	3.94631e-28	4.81266e-26	27.4038	RPSA//ERAL1//LSM2//RBM5//SRSF1//CALR//DNM1L//MCM2//NAP1L4//H2AFY//NAP1L1//SET//HIST1H1B//HIST1H1A//CAPZA2//CAPZB//EVL//TWF1//MICAL1//PFN1//TMSB4X//HIST1H4M//HIST1H3D//HIST1H3B//HIST1H3E//HIST1H3H//HIST1H3I//HIST2H3B//HIST1H4C//HIST1H4D//HIST1H4F//HIST1H4J//HIST1H4K//HIST1H4N//HIST4H4//HIST1H4A//HIST1H4B//HIST1H3A//HIST2H4//HIST1H3G//HIRA//UBN1//SMARCD1//ARID1A//YTHDC1//PTBP2//MBNL1//LUC7L//GSPT1/…
GO:0045087	innate immune response	Biological process	100	424	1654	23376	3.33326	2.03632e-27	2.42693e-25	26.6912	SERPING1//A2M//MB21D1//AIM2//TBK1//PGLYRP1//TRIM12C//KLRK1//MAPKAPK2//TLR2//UNC93B1//APOA4//CAMP//LTF//MYD88//TNIP1//CFB//LYST//H60C//RNF19B//TGFB1//RIPK2//TNIP2//PIK3AP1//ISG15//TRIM56//H2-AA//CCL5//BST2//DNAJA3//LSM14A//TAP2//AP1G1//FGR//IRF1//IRF7//SAMHD1//CD74//XCL1//PLSCR1//CCR1//TRAFD1//H2-M3//LAG3//SH2D1A//PARP9//MED1//NLRC5//IFNAR2//CACTIN//RELA//GBP2B//GBP2//H2-AB1//GBP4//CCL2//GBP9//SYN…
GO:0090304	nucleic acid metabolic process	Biological process	448	3983	1654	23376	1.58965	1.37523e-26	1.6026e-24	25.8616	SIRT1//FAM111A//CTGF//LIG1//MCM2//MCM4//NFIX//ORC2//PCNA//POLD1//RRM2//TOP1//PEO1//KCTD13//DBF4//POLD3//2810417H13RIK//ANKRD1//HIVEP1//AEBP2//CALR//CCND1//NR2F6//FST//GATA1//HCLS1//HDAC3//HDGF//HES1//HIPK1//FOXA3//ID1//KLF4//ZBTB7A//MDM2//FOXD2//GBP4//CITED2//SIK1//MTF2//MYC//NEDD4//PKIG//MED1//PURB//RBL1//RELA//TRIM27//RNF2//SPI1//SOX6//SREBF2//BHLHE40//TCF3//CDC73//FNIP1//FLCN//RCOR1//TGFB1//TR…
GO:0065003	macromolecular complex assembly	Biological process	181	1126	1654	23376	2.27183	2.99519e-26	3.41452e-24	25.5236	RPSA//ERAL1//LSM2//RBM5//SRSF1//CALR//DNM1L//MCM2//NAP1L4//H2AFY//NAP1L1//SET//HIST1H1B//HIST1H1A//CAPZA2//CAPZB//EVL//TWF1//PFN1//TMSB4X//HIST1H4M//HIST1H3D//HIST1H3B//HIST1H3E//HIST1H3H//HIST1H3I//HIST2H3B//HIST1H4C//HIST1H4D//HIST1H4F//HIST1H4J//HIST1H4K//HIST1H4N//HIST4H4//HIST1H4A//HIST1H4B//HIST1H3A//HIST2H4//HIST1H3G//HIRA//UBN1//YTHDC1//PTBP2//MBNL1//LUC7L//CD3D//HES1//CD74//LLGL1//MDM2//…
GO:0006464	cellular protein modification process	Biological process	321	2555	1654	23376	1.77562	3.20121e-26	3.49733e-24	25.4947	CCNA2//CCND1//CCNE1//CDKN2B//CDKN2D//GTPBP4//GADD45B//TNF//TRAF7//GADD45G//CD74//P2RX7//TGFB3//MAP2K1//SPAG9//SPRED1//DUSP5//DUSP6//FBXW11//RNF20//ITCH//MGRN1//CDC34//AMFR//ARIH2//CUL3//HUWE1//UBE2D3//FBXO22//TNKS2//RNF111//UBE3B//DDB1//MDM2//NEDD4//OS9//RFFL//RNF146//NEDD4L//FKBP1A//FKBP5//BCOR//SOCS3//PRKAR2A//FNIP1//FLCN//IBTK//LRP6//LYN//MICAL1//GBP4//TGFB1//DNAJC10//CACTIN//MOB2//ADAM17//AKT…
GO:0036211	protein modification process	Biological process	321	2555	1654	23376	1.77562	3.20121e-26	3.49733e-24	25.4947	CCNA2//CCND1//CCNE1//CDKN2B//CDKN2D//GTPBP4//GADD45B//TNF//TRAF7//GADD45G//CD74//P2RX7//TGFB3//MAP2K1//SPAG9//SPRED1//DUSP5//DUSP6//FBXW11//RNF20//ITCH//MGRN1//CDC34//AMFR//ARIH2//CUL3//HUWE1//UBE2D3//FBXO22//TNKS2//RNF111//UBE3B//DDB1//MDM2//NEDD4//OS9//RFFL//RNF146//NEDD4L//FKBP1A//FKBP5//BCOR//SOCS3//PRKAR2A//FNIP1//FLCN//IBTK//LRP6//LYN//MICAL1//GBP4//TGFB1//DNAJC10//CACTIN//MOB2//ADAM17//AKT…
GO:0006793	phosphorus metabolic process	Biological process	371	3115	1654	23376	1.68326	4.37497e-26	4.68211e-24	25.359	CCNA2//CCND1//CCNE1//CDKN2B//CDKN2D//GTPBP4//DOK1//SMAD1//MYC//CCL5//NRG1//TGFB1//TNF//MAP2K1//MAP2K4//MAPK3//GADD45B//TRAF7//GADD45G//CD74//P2RX7//TGFB3//SPAG9//SPRED1//DUSP5//DUSP6//SOCS3//PRKAR2A//FNIP1//FLCN//IBTK//FKBP1A//LRP6//LYN//MICAL1//GBP4//DNAJC10//CACTIN//MOB2//ADAM17//AKT1//BMPR2//ANXA2//CAMP//CTGF//PAK1//CD40//SIRT1//PFKP//UAP1//PGM3//GYK//G6PDX//RPE//GLYR1//ADSS//OASL2//CMPK2//AK7…
GO:0051179	localization	Biological process	502	4676	1654	23376	1.51727	1.76607e-25	1.85226e-23	24.753	SORL1//AKT1//BCL3//TGFB1//TNF//RBM22//INSC//ZW10//NDC80//SPDL1//MAPK3//CXCR4//HIF1A//HTR2B//BAX//MARK2//TLX3//NDEL1//FCGR3//CORO1A//P2RX7//ADRB2//SIK1//SCN1B//ADM//ITGB1//ARF1//SH3GL2//SCYL2//CD24A//ITGB2//S100A8//S100A9//CCL2//PPBP//LGALS3//BTK//LYN//FCER1G//TLR2//F2RL1//CXCL10//XCL1//ICAM1//CD74//SLC9A3R1//RGCC//SLC7A1//SLC7A2//SLC1A5//SLC22A5//SLC7A11//ITGB7//PFN1//TWF1//TMSB4X//KDELR3//AP1G1/…
GO:0006796	phosphate-containing compound metabolic process	Biological process	365	3071	1654	23376	1.67976	1.88897e-25	1.94231e-23	24.7238	CCNA2//CCND1//CCNE1//CDKN2B//CDKN2D//GTPBP4//DOK1//SMAD1//MYC//CCL5//NRG1//TGFB1//TNF//MAP2K1//MAP2K4//MAPK3//GADD45B//TRAF7//GADD45G//CD74//P2RX7//TGFB3//SPAG9//SPRED1//DUSP5//DUSP6//SOCS3//PRKAR2A//FNIP1//FLCN//IBTK//FKBP1A//LRP6//LYN//MICAL1//GBP4//DNAJC10//CACTIN//MOB2//ADAM17//AKT1//BMPR2//ANXA2//CAMP//CTGF//PAK1//CD40//SIRT1//PFKP//UAP1//PGM3//GYK//G6PDX//RPE//GLYR1//ADSS//OASL2//CMPK2//AK7…
GO:0035556	intracellular signal transduction	Biological process	272	2059	1654	23376	1.86701	2.67589e-25	2.69853e-23	24.5725	DOK1//SMAD1//MYC//CCL5//NRG1//TGFB1//TNF//MAP2K1//MAP2K4//MAPK3//GADD45B//TRAF7//GADD45G//CD74//P2RX7//TGFB3//SPAG9//SPRED1//DUSP5//DUSP6//MDM2//SOX4//CXCR4//HTR2B//LAT//BHLHA15//PPP3CA//TOX3//RCAN1//BCL3//BTK//IRF1//RIPK2//TIFA//TNIP2//TNFSF15//SAA3//IKBKAP//TLR2//MYD88//PTGER4//TRIB1//SOCS3//STAT3//CTR9//HES1//MT2//RASD1//RAB15//ARF1//ARF4//RHOB//RHOC//ARHGAP5//HMOX1//NRAS//RAB1//RAB18//RAB20//…
GO:0010941	regulation of cell death	Biological process	195	1282	1654	23376	2.14972	3.21784e-25	3.18384e-23	24.4924	LYN//BAX//CD24A//MYC//FNIP1//CD74//BCL2L11//CASP8//S100A8//S100A9//TNF//DAP//SENP1//TNFSF15//PMAIP1//DNAJA3//PAFAH2//FFAR4//CIAPIN1//LIMS1//ADAM17//AKT1//BIRC5//API5//ARF4//BARD1//BCL2A1B//BCL2A1C//BCL2A1D//BCL3//SOCS3//DDB1//DDX3X//FAS//FOXS1//FN1//GATA1//GCG//HCK//HELLS//HIF1A//HPN//HTR2B//ID1//IER3//IL1RN//ITCH//MICAL1//MDM2//CITED2//PLAUR//POR//MED1//RELA//PLK2//SON//SERPINB9//SPP1//TNFRSF1A/…
GO:0065008	regulation of biological quality	Biological process	332	2714	1654	23376	1.72887	4.05398e-25	3.93686e-23	24.3921	TNKS2//STAT3//IL1RN//FOXA3//SIRT1//BAX//BCL2L11//LYN//CTGF//ITGB1//STK11//HIF1A//SH2B2//TNNI3//ADRB2//G6PDX//ADM//LAT//NCSTN//BTK//CD74//MAP2K1//TPM1//GSK3A//BMPR2//IER3//PRCP//NEDD4L//F2RL1//CYBA//CAPZA2//CAPZB//EVL//TWF1//PFN1//TMSB4X//SERPING1//FGA//LYST//PLG//PROS1//SERPINA10//ENPP4//GP9//LNP//QSOX1//TXNDC5//GSR//PDIA3//P4HB//QSOX2//DNAJC10//TMX1//SH3BGRL3//KRIT1//GLRX//MED1//KDELR3//OS9//CYP…
GO:0051239	regulation of multicellular organismal process	Biological process	287	2225	1654	23376	1.823	4.3736e-25	4.17003e-23	24.3592	LTF//LYN//IQGAP1//UBASH3A//HTR2B//TNF//TMF1//HILPDA//SLC25A25//ADRB2//ADM//HIF1A//GLS//PBX3//TLX3//H2-M3//ITCH//XCL1//4632428N05RIK//JAK3//F2RL1//CD101//MAP2K1//TPM1//CYBA//CITED2//SMAD4//HES1//POR//TNNC1//TNNI2//TNNI3//CD24A//TGFB1//HBEGF//PROS1//FCER1G//GP5//CCL2//BMPR2//ETS1//KRIT1//EVL//PFN2//TACSTD2//CAPN7//PFN1//GLIPR2//FAP//ITGB1//POFUT2//TGFB3//RGCC//HPN//GATA1//SENP1//RBFOX2//AKT1//NDEL1…
GO:0042981	regulation of apoptotic process	Biological process	185	1190	1654	23376	2.19715	4.65344e-25	4.35761e-23	24.3322	LYN//BAX//CD24A//MYC//FNIP1//CD74//BCL2L11//CASP8//S100A8//S100A9//TNF//DAP//SENP1//TNFSF15//PMAIP1//DNAJA3//PAFAH2//FFAR4//CIAPIN1//LIMS1//ADAM17//AKT1//BIRC5//API5//ARF4//BARD1//BCL2A1B//BCL2A1C//BCL2A1D//BCL3//SOCS3//DDB1//DDX3X//FAS//FOXS1//FN1//GATA1//GCG//HCK//HELLS//HIF1A//HPN//HTR2B//ID1//IER3//IL1RN//ITCH//MICAL1//MDM2//CITED2//PLAUR//POR//MED1//RELA//PLK2//SON//SERPINB9//SPP1//TNFRSF1A/…
GO:0071822	protein complex subunit organization	Biological process	193	1267	1654	23376	2.15286	4.87402e-25	4.4841e-23	24.3121	CALR//DNM1L//MCM2//NAP1L4//H2AFY//NAP1L1//SET//HIST1H1B//HIST1H1A//CAPZA2//CAPZB//EVL//TWF1//MICAL1//PFN1//TMSB4X//HIST1H4M//HIST1H3D//HIST1H3B//HIST1H3E//HIST1H3H//HIST1H3I//HIST2H3B//HIST1H4C//HIST1H4D//HIST1H4F//HIST1H4J//HIST1H4K//HIST1H4N//HIST4H4//HIST1H4A//HIST1H4B//HIST1H3A//HIST2H4//HIST1H3G//HIRA//UBN1//SMARCD1//ARID1A//GSPT1//CD3D//HES1//CD74//LLGL1//MDM2//TAP2//MAPK3//ZW10//NUPR1//PF4…
GO:0009893	positive regulation of metabolic process	Biological process	294	2304	1654	23376	1.80343	5.74931e-25	5.19817e-23	24.2404	GADD45B//TNF//TRAF7//GADD45G//CD74//P2RX7//TGFB3//MAP2K1//SPAG9//ARAP1//MOB2//ADAM17//AKT1//BMPR2//ANXA2//CCND1//CAMP//CTGF//PAK1//FNIP1//FLCN//TGFB1//CD40//MAP2K4//MAPK3//SIRT1//ADRB2//SCYL2//SMARCD1//PDGFC//TNFSF15//TRP53INP1//SH3BP4//HTR2B//IL23A//CEBPE//CALR//CNN2//CSF1//EEF2//HGS//HIF1A//HPN//IL7R//LCN2//SMAD1//MDM2//CITED2//SERPINE1//PLAUR//MED1//QK//RELB//CCL5//TCF3//TNFRSF1A//PLSCR1//VDR/…
GO:0048584	positive regulation of response to stimulus	Biological process	201	1347	1654	23376	2.10893	6.17843e-25	5.49147e-23	24.2091	CD74//P2RX7//TGFB3//TNF//MAP2K1//SPAG9//FCER1G//FCGR1//FCGR3//SERPING1//A2M//H2-D1//H2-M3//H2-Q7//XCL1//TAP2//IL23A//RIPK2//MB21D1//AIM2//TBK1//PGLYRP1//TRIM12C//KLRK1//MAPKAPK2//TLR2//UNC93B1//LYN//ALOX5AP//F2RL1//CXCL10//ZBTB1//MYD88//TNIP1//SIRT1//H2-AB1//CD24A//LTA//C4B//CFB//RGCC//ADAM17//CRP//MAP2K4//CRK//GRB2//LAT//SH2B2//CDKN2AIP//CCL2//CCL5//ADAM10//TNFSF14//BMPR2//SMAD4//TGFB1//FGR//HCL…
GO:0043067	regulation of programmed cell death	Biological process	186	1206	1654	23376	2.17972	8.90629e-25	7.72009e-23	24.0503	LYN//BAX//CD24A//MYC//FNIP1//CD74//BCL2L11//CASP8//S100A8//S100A9//TNF//DAP//SENP1//TNFSF15//PMAIP1//DNAJA3//PAFAH2//FFAR4//CIAPIN1//LIMS1//ADAM17//AKT1//BIRC5//API5//ARF4//BARD1//BCL2A1B//BCL2A1C//BCL2A1D//BCL3//SOCS3//DDB1//DDX3X//FAS//FOXS1//FN1//GATA1//GCG//HCK//HELLS//HIF1A//HPN//HTR2B//ID1//IER3//IL1RN//ITCH//MICAL1//MDM2//CITED2//PLAUR//POR//MED1//RELA//PLK2//SON//SERPINB9//SPP1//TNFRSF1A/…
GO:0001775	cell activation	Biological process	134	733	1654	23376	2.58366	8.98027e-25	7.72009e-23	24.0467	DLG1//TLR2//BAX//TCF3//ELF4//ITK//FCGR4//BCL3//NFKB2//SBNO2//TYROBP//FCER1G//F2RL1//GM13283//GM13272//GM13276//GM13277//GM13275//H2-M3//ICAM1//LGALS1//FNIP1//CD24A//CMTM7//H2-AB1//BTK//LYN//GP5//CBFB//HELLS//SPI1//ITGB2//KLRK1//ENTPD2//EVL//PF4//ADAM17//JAK3//LYL1//ZBTB1//BCL2A1D//IL7R//SOX4//TGFB1//VAV1//TBX21//TNFRSF21//CD74//CD40//CD5//TNFSF14//CD274//LYST//IL23A//IRF1//PGLYRP1//PLSCR1//MILR1/…
GO:0043412	macromolecule modification	Biological process	324	2654	1654	23376	1.72536	2.56449e-24	2.16906e-22	23.591	CCNA2//CCND1//CCNE1//CDKN2B//CDKN2D//GTPBP4//GADD45B//TNF//TRAF7//GADD45G//CD74//P2RX7//TGFB3//MAP2K1//SPAG9//SPRED1//DUSP5//DUSP6//FBXW11//RNF20//ITCH//MGRN1//CDC34//AMFR//ARIH2//CUL3//HUWE1//UBE2D3//FBXO22//TNKS2//RNF111//UBE3B//DDB1//MDM2//NEDD4//OS9//RFFL//RNF146//NEDD4L//FKBP1A//FKBP5//BCOR//SOCS3//PRKAR2A//FNIP1//FLCN//IBTK//LRP6//LYN//MICAL1//GBP4//TGFB1//DNAJC10//CACTIN//MOB2//ADAM17//AKT…
GO:0050790	regulation of catalytic activity	Biological process	224	1609	1654	23376	1.96755	1.10269e-23	9.17862e-22	22.9575	CCNA2//CCND1//CCNE1//CDKN2B//CDKN2D//GTPBP4//GADD45B//TNF//TRAF7//GADD45G//CD74//P2RX7//TGFB3//MAP2K1//SPAG9//SPRED1//DUSP5//DUSP6//ADAM17//PRKAG2//AKT1//FABP4//LRP6//NCK1//PKIG//TRIM27//TRIB1//THY1//DBNDD2//UBASH3B//FGFR1OP//DNAJA3//BAX//BCL2L11//CASP8//MYC//S100A8//S100A9//DAP//SENP1//TNFSF15//PMAIP1//PDGFC//APLP2//APP//ADRB2//HTR2B//ITK//MAP2K4//BIRC5//SERPING1//CST7//CSTB//ITIH3//SERPINE1//SE…
GO:0010604	positive regulation of macromolecule metabolic process	Biological process	266	2051	1654	23376	1.83295	1.59307e-23	1.30532e-21	22.7978	GADD45B//TNF//TRAF7//GADD45G//CD74//P2RX7//TGFB3//MAP2K1//SPAG9//ARAP1//MOB2//ADAM17//AKT1//BMPR2//ANXA2//CCND1//CAMP//CTGF//PAK1//FNIP1//FLCN//TGFB1//CD40//MAP2K4//MAPK3//SIRT1//SCYL2//SMARCD1//PDGFC//TNFSF15//IL23A//CEBPE//CALR//CNN2//CSF1//EEF2//HGS//HIF1A//HPN//IL7R//LCN2//SMAD1//MDM2//CITED2//SERPINE1//PLAUR//MED1//QK//RELB//CCL5//TCF3//TNFRSF1A//PLSCR1//VDR//VIM//YY1//FUBP1//TMED2//PF4//RGC…
GO:0022607	cellular component assembly	Biological process	231	1687	1654	23376	1.93523	1.86092e-23	1.50134e-21	22.7303	RPSA//ERAL1//CTSD//RAB1//ATG4C//TRP53INP1//ATG2B//LSM2//RBM5//SRSF1//AGFG1//SEC23IP//TMF1//ANXA2//CORO1A//P2RX7//CALR//DNM1L//MCM2//NAP1L4//H2AFY//NAP1L1//SET//HIST1H1B//HIST1H1A//CAPZA2//CAPZB//EVL//TWF1//PFN1//TMSB4X//HIST1H4M//HIST1H3D//HIST1H3B//HIST1H3E//HIST1H3H//HIST1H3I//HIST2H3B//HIST1H4C//HIST1H4D//HIST1H4F//HIST1H4J//HIST1H4K//HIST1H4N//HIST4H4//HIST1H4A//HIST1H4B//HIST1H3A//HIST2H4//H…
GO:0065009	regulation of molecular function	Biological process	264	2033	1654	23376	1.83528	2.01523e-23	1.60119e-21	22.6957	CCNA2//CCND1//CCNE1//CDKN2B//CDKN2D//GTPBP4//GADD45B//TNF//TRAF7//GADD45G//CD74//P2RX7//TGFB3//MAP2K1//SPAG9//SPRED1//DUSP5//DUSP6//ADRB2//ADAM17//PRKAG2//AKT1//FABP4//LRP6//NCK1//PKIG//TRIM27//TRIB1//THY1//DBNDD2//UBASH3B//FGFR1OP//DNAJA3//BAX//BCL2L11//CASP8//MYC//S100A8//S100A9//DAP//SENP1//TNFSF15//PMAIP1//PDGFC//APLP2//APP//HTR2B//ITK//MAP2K4//GRK6//BIRC5//SERPING1//CST7//CSTB//ITIH3//SERPIN…
GO:0044085	cellular component biogenesis	Biological process	245	1836	1654	23376	1.88594	2.54061e-23	1.9885e-21	22.5951	DDX3X//EIF6//RRP36//ISG20L2//GNL3//NOP58//ERAL1//NIP7//GTPBP4//RPSA//CTSD//RAB1//ATG4C//TRP53INP1//ATG2B//LSM2//RBM5//SRSF1//MPHOSPH6//NOL9//AGFG1//SEC23IP//TMF1//ANXA2//CORO1A//P2RX7//CALR//DNM1L//MCM2//NAP1L4//H2AFY//NAP1L1//SET//HIST1H1B//HIST1H1A//CAPZA2//CAPZB//EVL//TWF1//PFN1//TMSB4X//HIST1H4M//HIST1H3D//HIST1H3B//HIST1H3E//HIST1H3H//HIST1H3I//HIST2H3B//HIST1H4C//HIST1H4D//HIST1H4F//HIST1H4…
GO:0010467	gene expression	Biological process	469	4378	1654	23376	1.51402	2.68264e-23	2.06879e-21	22.5714	ANKRD1//HIVEP1//AEBP2//CALR//CCND1//NR2F6//FST//GATA1//HCLS1//HDAC3//HDGF//HES1//HIPK1//FOXA3//ID1//KLF4//ZBTB7A//MDM2//FOXD2//GBP4//CITED2//SIK1//MTF2//MYC//NEDD4//NFIX//PCNA//PKIG//MED1//PURB//RBL1//RELA//TRIM27//RNF2//SPI1//SOX6//SREBF2//BHLHE40//TCF3//CDC73//FNIP1//FLCN//RCOR1//TGFB1//TRIM28//TIMELESS//TNF//CTR9//VDR//TRAF7//RBBP8//YY1//MTA2//PHF12//ZBTB1//H2AFY//BATF3//SUZ12//HNRNPA2B1//TXNI…
GO:0006461	protein complex assembly	Biological process	159	991	1654	23376	2.26756	5.18096e-23	3.93753e-21	22.2856	CALR//DNM1L//MCM2//NAP1L4//H2AFY//NAP1L1//SET//HIST1H1B//HIST1H1A//CAPZA2//CAPZB//EVL//TWF1//PFN1//TMSB4X//HIST1H4M//HIST1H3D//HIST1H3B//HIST1H3E//HIST1H3H//HIST1H3I//HIST2H3B//HIST1H4C//HIST1H4D//HIST1H4F//HIST1H4J//HIST1H4K//HIST1H4N//HIST4H4//HIST1H4A//HIST1H4B//HIST1H3A//HIST2H4//HIST1H3G//HIRA//UBN1//PDGFC//FKBP1A//SMAD1//SMAD4//TGFB1//CTTN//HCLS1//WAS//ARPC4//EML2//UBE2C//P2RX7//CYBA//CORO1…
GO:0070271	protein complex biogenesis	Biological process	159	992	1654	23376	2.26527	5.76203e-23	4.31659e-21	22.2394	CALR//DNM1L//MCM2//NAP1L4//H2AFY//NAP1L1//SET//HIST1H1B//HIST1H1A//CAPZA2//CAPZB//EVL//TWF1//PFN1//TMSB4X//HIST1H4M//HIST1H3D//HIST1H3B//HIST1H3E//HIST1H3H//HIST1H3I//HIST2H3B//HIST1H4C//HIST1H4D//HIST1H4F//HIST1H4J//HIST1H4K//HIST1H4N//HIST4H4//HIST1H4A//HIST1H4B//HIST1H3A//HIST2H4//HIST1H3G//HIRA//UBN1//CD3D//HES1//CD74//LLGL1//MDM2//TAP2//MAPK3//ZW10//NUPR1//PF4//TSPAN4//DLG5//PDGFC//FKBP1A//S…
GO:0051641	cellular localization	Biological process	271	2126	1654	23376	1.80153	7.33566e-23	5.41806e-21	22.1346	SORL1//AKT1//BCL3//TGFB1//TNF//RBM22//INSC//ZW10//NDC80//SPDL1//MAPK3//FCGR3//BAX//BTK//LYN//FCER1G//F2RL1//RGCC//KPNB1//PPP3CA//STAT3//IPO7//TXNIP//TMCO6//PEX19//ZFAND6//ALKBH5//FYTTD1//RPSA//MYO1C//OS9//YWHAG//ERBB2IP//GIPC1//TRAK2//NOP58//CALR//AHCYL1//STRADA//XPO6//NCF1//EXOC4//ATG4C//SRP68//SEC61A1//CHMP4B//KDELR3//HGS//RAB7//KIF5B//UCP2//MFSD7B//SLC8B1//BHLHA15//VDAC1//AP1G1//RHOB//CD74//RA…
GO:0031325	positive regulation of cellular metabolic process	Biological process	272	2143	1654	23376	1.79383	1.13059e-22	8.23446e-21	21.9467	GADD45B//TNF//TRAF7//GADD45G//CD74//P2RX7//TGFB3//MAP2K1//SPAG9//ARAP1//MOB2//ADAM17//AKT1//BMPR2//ANXA2//CCND1//CAMP//CTGF//PAK1//FNIP1//FLCN//TGFB1//CD40//MAP2K4//MAPK3//SIRT1//SCYL2//SMARCD1//PDGFC//ADRB2//TNFSF15//TRP53INP1//SH3BP4//HTR2B//IL23A//TSPO//GRB2//PRKAG2//GCG//RIPK2//GSK3A//SMAD4//HIF1A//APOA4//STK11//SMEK1//BCL3//CIRBP//DDX3X//EEF2//EIF4A3//RBM3//SOX4//PAIP1//ABCF1//WAC//FBXW11//R…
GO:0010468	regulation of gene expression	Biological process	398	3578	1654	23376	1.57209	2.59899e-22	1.867e-20	21.5852	ANKRD1//HIVEP1//AEBP2//CALR//CCND1//NR2F6//FST//GATA1//HCLS1//HDAC3//HDGF//HES1//HIPK1//FOXA3//ID1//KLF4//ZBTB7A//MDM2//FOXD2//GBP4//CITED2//SIK1//MTF2//MYC//NEDD4//NFIX//PCNA//PKIG//MED1//PURB//RBL1//RELA//TRIM27//RNF2//SPI1//SOX6//SREBF2//BHLHE40//TCF3//CDC73//FNIP1//FLCN//RCOR1//TGFB1//TRIM28//TIMELESS//TNF//CTR9//VDR//TRAF7//RBBP8//YY1//MTA2//PHF12//ZBTB1//H2AFY//BATF3//SUZ12//HNRNPA2B1//TXNI…
GO:0051649	establishment of localization in cell	Biological process	238	1797	1654	23376	1.87182	3.34678e-22	2.37169e-20	21.4754	SORL1//AKT1//BCL3//TGFB1//TNF//RBM22//INSC//ZW10//NDC80//SPDL1//MAPK3//FCGR3//BAX//BTK//LYN//FCER1G//F2RL1//RGCC//KPNB1//PPP3CA//STAT3//IPO7//TXNIP//TMCO6//PEX19//ZFAND6//ALKBH5//FYTTD1//RPSA//MYO1C//OS9//YWHAG//ERBB2IP//GIPC1//TRAK2//NOP58//CALR//AHCYL1//STRADA//XPO6//NCF1//EXOC4//ATG4C//SRP68//SEC61A1//CHMP4B//HGS//RAB7//KIF5B//UCP2//MFSD7B//SLC8B1//BHLHA15//VDAC1//AP1G1//RHOB//CD74//RAB1//SEC2…
GO:0048534	hematopoietic or lymphoid organ development	Biological process	135	789	1654	23376	2.4182	3.40934e-22	2.38381e-20	21.4673	TCF3//ITK//EEF2//FST//CITED2//SAMD9L//TGFB1//PPP4R2//THSD1//BCL3//LGALS1//SPI1//BATF//FNIP1//SOX4//CD24A//CMTM7//H2-AB1//BAX//LYN//CD101//IL7R//JAK3//LTA//NFKB2//GATA1//SENP1//RBFOX2//CIAPIN1//PGM3//ANGPT2//CNN2//SOX6//FLCN//PICALM//TWSG1//NKAP//MYO1E//TIPARP//CBFB//HELLS//CCR1//IRF8//PRKX//PLSCR1//ADAM17//LYL1//ZBTB1//GM13283//GM13272//GM13276//GM13277//GM13275//BCL2A1D//VAV1//TBX21//DNASE2A//HC…
GO:0046907	intracellular transport	Biological process	175	1165	1654	23376	2.12298	4.76064e-22	3.28484e-20	21.3223	SORL1//AKT1//BCL3//TGFB1//TNF//RBM22//MAPK3//BAX//BTK//LYN//KPNB1//PPP3CA//STAT3//IPO7//TXNIP//TMCO6//PEX19//ZFAND6//ALKBH5//FYTTD1//RPSA//MYO1C//OS9//YWHAG//ERBB2IP//GIPC1//TRAK2//NOP58//CALR//AHCYL1//STRADA//XPO6//NCF1//EXOC4//ATG4C//SRP68//SEC61A1//CHMP4B//HGS//RAB7//KIF5B//UCP2//MFSD7B//SLC8B1//BHLHA15//VDAC1//AP1G1//RHOB//CD74//RAB1//SEC23A//STAM//STX3//TOMM22//TLK1//STX16//TNPO1//SEC23B//ST…
GO:0030097	hemopoiesis	Biological process	130	748	1654	23376	2.45627	5.13011e-22	3.49381e-20	21.2899	TCF3//ITK//EEF2//FST//CITED2//SAMD9L//TGFB1//PPP4R2//THSD1//BCL3//LGALS1//SPI1//BATF//FNIP1//SOX4//CD24A//CMTM7//H2-AB1//BAX//LYN//CD101//GATA1//SENP1//RBFOX2//CBFB//HELLS//CCR1//IRF8//PRKX//PLSCR1//ADAM17//JAK3//LYL1//ZBTB1//GM13283//GM13272//GM13276//GM13277//GM13275//BCL2A1D//IL7R//VAV1//TBX21//DNASE2A//HCLS1//SOX6//TCEA1//RCOR1//MFSD7B//MED1//CEBPE//CASP8//CSF1//EFNA4//SBNO2//TNF//CD300LF//NK…
GO:0009966	regulation of signal transduction	Biological process	269	2135	1654	23376	1.78069	5.96994e-22	4.01364e-20	21.224	GADD45B//TNF//TRAF7//GADD45G//CD74//P2RX7//TGFB3//MAP2K1//SPAG9//SPRED1//DUSP5//DUSP6//CD24A//IL1RN//RIPK2//GRK6//ADM//HTR2B//ADRB2//PRCP//ADAM17//RAB7//APLP2//APP//TNFSF15//MAP2K4//ITGB1//TNFSF14//IL6ST//CRK//GRB2//LAT//SH2B2//CDKN2AIP//SOCS3//ERBB3//GSK3A//SERPINE1//IL23A//SLC9A3R1//AKAP11//PJA2//SPINK3//HIPK1//F2RL1//RFFL//BMPR2//SMAD4//TGFB1//KLF4//FGR//HCLS1//CCL5//PLXNB1//HCST//PIK3AP1//MGR…
GO:0002252	immune effector process	Biological process	99	493	1654	23376	2.83807	1.44393e-21	9.58478e-20	20.8405	FCGR1//FCGR3//FCER1G//SERPING1//A2M//NCF1//CCL2//CTSC//GZMB//SERPINB9//H60C//IL7R//H2-D1//H2-M3//H2-Q7//XCL1//P2RX7//TAP2//IL23A//CCL5//MB21D1//AIM2//SBNO2//TYROBP//F2RL1//GM13283//GM13272//GM13276//GM13277//GM13275//ICAM1//BCL3//LGALS1//H2-AB1//DLG1//LYST//EXO1//CD8A//BTK//LYN//ZBTB1//4632428N05RIK//JAK3//TNF//CD24A//LTA//C4B//CFB//RGCC//CRP//RNF19B//SFTPD//TGFB1//TGFB3//CD74//MYD88//PRKCD//IRF7…
GO:0009605	response to external stimulus	Biological process	217	1599	1654	23376	1.91799	1.55883e-21	1.02182e-19	20.8072	CTSD//RAB1//ATG4C//TRP53INP1//ATG2B//IER3//FCER1G//FCGR1//FCGR3//SERPING1//A2M//NCF1//CCL5//MB21D1//AIM2//IL23A//CD14//CD24A//CXCL1//H2-M3//CXCL2//TAP2//TLR2//MYD88//LGALS3//ALOX5AP//F2RL1//CXCL10//XCL1//LTA//TNF//ISG15//CEBPE//BCL3//CAMP//DEFB1//IRF8//LYST//LYZ2//PRKCD//SERPINB9//TNFRSF1A//PGLYRP1//PLAC8//TMF1//SLAMF8//CTSG//DDX3X//IFIT1//LCN2//HNRNPUL1//OASL2//RPS15A//BATF3//RSAD2//BST2//IFIH1/…
GO:0002520	immune system development	Biological process	138	830	1654	23376	2.34983	1.72394e-21	1.11609e-19	20.7635	TCF3//ITK//EEF2//FST//CITED2//SAMD9L//TGFB1//PPP4R2//THSD1//BCL3//LGALS1//SPI1//BATF//FNIP1//SOX4//CD24A//CMTM7//H2-AB1//BAX//LYN//H2-M3//ITCH//CD101//IL7R//JAK3//LTA//NFKB2//GATA1//SENP1//RBFOX2//EXO1//CIAPIN1//PGM3//ANGPT2//CNN2//SOX6//FLCN//PICALM//TWSG1//NKAP//MYO1E//TIPARP//CBFB//HELLS//CCR1//IRF8//PRKX//PLSCR1//ADAM17//LYL1//ZBTB1//GM13283//GM13272//GM13276//GM13277//GM13275//BCL2A1D//VAV1/…
GO:0080134	regulation of response to stress	Biological process	135	806	1654	23376	2.36719	2.47173e-21	1.5807e-19	20.607	FCER1G//FCGR1//FCGR3//SERPING1//A2M//MB21D1//AIM2//TBK1//PGLYRP1//TRIM12C//KLRK1//MAPKAPK2//TLR2//UNC93B1//CCL5//IL23A//ALOX5AP//MYD88//TNIP1//CD24A//LTA//TNF//CDK9//IER3//MAP2K4//SPAG9//GP5//RAD51//RAD51AP1//PPP4R2//PPP4C//WAC//SIRT1//F2RL1//FAM46A//SERPINE1//ENPP4//NBR1//MAP2K1//MAPK3//RIPK2//ARL6IP5//TRIM30A//CACTIN//PIK3AP1//IRF1//IRF7//TNIP2//LYN//LTF//RSAD2//LSM14A//TAP2//ANXA2//PLG//PROS1/…
GO:0033036	macromolecule localization	Biological process	249	1948	1654	23376	1.80653	4.05107e-21	2.5595e-19	20.3924	SORL1//AKT1//BCL3//TGFB1//TNF//RBM22//MAPK3//BAX//F2RL1//PFN1//TWF1//TMSB4X//KPNB1//PPP3CA//STAT3//IPO7//TXNIP//TMCO6//AKAP2//DLG1//KIF5A//KIF5B//IST1//DHCR24//PEX19//ZFAND6//YY1//ALKBH5//FYTTD1//RPSA//MYO1C//OS9//YWHAG//ERBB2IP//GIPC1//TRAK2//NOP58//CALR//AHCYL1//STRADA//XPO6//NCF1//EXOC4//ATG4C//SRP68//SEC61A1//CHMP4B//KDELR3//HGS//RAB7//P2RX7//APOA4//TSPO//STARD10//GLTP//PRELID1//COL4A3BP//PIT…
GO:1902582	single-organism intracellular transport	Biological process	152	973	1654	23376	2.20783	7.19701e-21	4.49299e-19	20.1428	SORL1//AKT1//BCL3//TGFB1//TNF//RBM22//MAPK3//BAX//BTK//LYN//KPNB1//PPP3CA//STAT3//IPO7//TXNIP//TMCO6//PEX19//ZFAND6//RPSA//MYO1C//OS9//YWHAG//ERBB2IP//GIPC1//TRAK2//NOP58//CALR//AHCYL1//STRADA//XPO6//NCF1//EXOC4//ATG4C//SRP68//SEC61A1//CHMP4B//HGS//RAB7//KIF5B//UCP2//MFSD7B//SLC8B1//BHLHA15//VDAC1//RAB1//SEC22B//SEC23A//CREB3L2//CUL3//ZW10//SEC23B//USO1//STX16//LLGL1//SORT1//CHMP1A//CHMP5//SPTBN1…
GO:0051234	establishment of localization	Biological process	410	3788	1654	23376	1.52971	8.4774e-21	5.23006e-19	20.0717	SORL1//AKT1//BCL3//TGFB1//TNF//RBM22//INSC//ZW10//NDC80//SPDL1//MAPK3//FCGR3//BAX//CORO1A//P2RX7//ADRB2//SIK1//SCN1B//ADM//HTR2B//ARF1//SH3GL2//SCYL2//BTK//LYN//FCER1G//F2RL1//CD74//S100A8//S100A9//SLC9A3R1//RGCC//SLC7A1//SLC7A2//SLC1A5//SLC22A5//SLC7A11//KDELR3//AP1G1//ARF4//RAB1//MCFD2//RTN3//SEC22B//SEC23A//STX3//STX16//PICALM//CHMP1A//CUL3//SEC23B//STX7//COPG1//USO1//ARFGAP3//BLZF1//CLTB//ARF…
GO:0048869	cellular developmental process	Biological process	379	3441	1654	23376	1.55664	2.25313e-20	1.37388e-18	19.6472	IL7R//KLF2//P2RX7//MED1//SOX6//NRG1//VDR//YAP1//CUL3//SS18//STK4//COL4A3BP//CSNK1A1//BMPR1B//ADM//CITED2//QK//CCM2//TNNI3//MYO1E//TIPARP//AKT1//CBFB//H3F3A//HIRA//HNRNPC//MEF2D//SPP1//ITGA11//SYNCRIP//SND1//RRAS2//UFL1//GTPBP4//AGFG1//SEC23IP//TMF1//ITGB1//TLX3//SMAD1//CDC73//CTR9//STAT3//HIF1A//HTR2B//BAX//CXCR4//MARK2//NDEL1//TCF3//CNOT2//FLNA//TGFB1//TRIM28//ITK//ID1//CREB3L2//ARID5A//BMPR2//I…
GO:0002684	positive regulation of immune system process	Biological process	102	537	1654	23376	2.68448	2.52796e-20	1.52375e-18	19.5972	FCER1G//FCGR1//FCGR3//SERPING1//A2M//CCL2//H2-D1//H2-M3//H2-Q7//XCL1//P2RX7//TAP2//IL23A//MB21D1//AIM2//TBK1//PGLYRP1//TRIM12C//KLRK1//MAPKAPK2//TLR2//UNC93B1//LYN//H2-AB1//CD74//ITCH//F2RL1//CXCL10//ICAM1//ZBTB1//MYD88//TNIP1//SIRT1//RIPK2//CD24A//LTA//TNF//C4B//CFB//RGCC//CRP//CCL5//ADAM10//ADAM17//TNFSF14//BCL2A1D//ITK//STK11//THY1//THEMIS2//SKAP1//UBE2N//TNFRSF21//TCF3//CD40//CD5//LGALS1//CD2…
GO:0016310	phosphorylation	Biological process	227	1741	1654	23376	1.84273	2.65065e-20	1.57955e-18	19.5766	CCNA2//CCND1//CCNE1//CDKN2B//CDKN2D//GTPBP4//DOK1//SMAD1//MYC//CCL5//NRG1//TGFB1//TNF//MAP2K1//MAP2K4//MAPK3//GADD45B//TRAF7//GADD45G//CD74//P2RX7//TGFB3//SPAG9//SPRED1//DUSP5//DUSP6//SOCS3//PRKAR2A//FNIP1//FLCN//IBTK//FKBP1A//LRP6//LYN//MICAL1//GBP4//DNAJC10//CACTIN//MOB2//ADAM17//AKT1//BMPR2//ANXA2//CAMP//CTGF//PAK1//CD40//SIRT1//CMPK2//AK7//CSNK1G2//PKDCC//CDK9//PRKAG2//ADAM10//ALPK3//BIRC5//A…
GO:0009056	catabolic process	Biological process	268	2188	1654	23376	1.7311	3.95024e-20	2.32753e-18	19.4034	CTSD//RAB1//ATG4C//TRP53INP1//ATG2B//GSPT1//PABPC1//EIF4A3//RNPS1//UPF2//DCP2//ISG15//UBA7//UBE3B//DDB1//ITCH//MDM2//NEDD4//OS9//ARIH2//HUWE1//RFFL//RNF146//NEDD4L//CHIL3//POLR2D//UBE2N//DNASE2A//HMGA1//RBBP8//NEIL3//EXO1//SLX1B//DHPS//LDHA//PKM//PFKP//G6PDX//RPE//GLYR1//PRKAG2//HIF1A//ADSS//EEF2//GBP2//GNA15//GNAT1//GNB1//IGTP//NRAS//RAB33B//RAB7//RAC2//RASD1//RIT1//RAP1B//TUBA1C//TUBB2A//TUBB5/…
GO:0010646	regulation of cell communication	Biological process	289	2426	1654	23376	1.68361	5.64499e-20	3.28915e-18	19.2483	GADD45B//TNF//TRAF7//GADD45G//CD74//P2RX7//TGFB3//MAP2K1//SPAG9//SPRED1//DUSP5//DUSP6//CD24A//IL1RN//RIPK2//GRK6//ADM//HTR2B//ADRB2//PRCP//ADAM17//RAB7//APLP2//APP//TNFSF15//MAP2K4//GCG//SLC8B1//CCL5//SLC16A1//ITGB1//TNFSF14//IL6ST//CDC42SE2//CRK//GRB2//LAT//SH2B2//CDKN2AIP//SOCS3//ERBB3//GSK3A//SERPINE1//IL23A//SLC9A3R1//AKAP11//PJA2//SPINK3//HIPK1//F2RL1//RFFL//BMPR2//SMAD4//TGFB1//KLF4//FGR//H…
GO:0032502	developmental process	Biological process	498	4900	1654	23376	1.43638	5.89878e-20	3.39925e-18	19.2292	IL7R//KLF2//P2RX7//MED1//SOX6//NRG1//VDR//YAP1//CUL3//SS18//STK4//COL4A3BP//CSNK1A1//PKDCC//BMPR1B//FST//LGALS3//RAI1//SOX4//TGFB1//IMPAD1//CTGF//ANGPT2//RHOB//ANXA2//CASP8//COL4A1//COL4A2//FN1//HBEGF//HIF1A//HMOX1//MFGE8//PRKX//CCL2//THY1//TNFRSF12A//COL8A2//RTN4//NAA15//KRIT1//SIRT1//C1GALT1//BAX//ADAMTS1//FOXS1//CITED2//CCM2//MFSD7B//CXCR4//ADM//QK//TNNI3//MYO1E//TIPARP//AKT1//CBFB//H3F3A//HIR…
GO:0006810	transport	Biological process	398	3687	1654	23376	1.52561	6.56373e-20	3.73236e-18	19.1828	SORL1//AKT1//BCL3//TGFB1//TNF//RBM22//MAPK3//FCGR3//BAX//CORO1A//P2RX7//ADRB2//SIK1//SCN1B//ADM//HTR2B//ARF1//SH3GL2//SCYL2//BTK//LYN//FCER1G//F2RL1//CD74//S100A8//S100A9//SLC9A3R1//RGCC//SLC7A1//SLC7A2//SLC1A5//SLC22A5//SLC7A11//KDELR3//AP1G1//ARF4//RAB1//MCFD2//RTN3//SEC22B//SEC23A//STX3//STX16//PICALM//CHMP1A//CUL3//ZW10//SEC23B//STX7//COPG1//USO1//ARFGAP3//BLZF1//CLTB//ARFGAP2//KPNB1//PPP3CA/…
GO:0001816	cytokine production	Biological process	96	494	1654	23376	2.7465	6.61918e-20	3.73236e-18	19.1792	LTF//LYN//IQGAP1//UBASH3A//HTR2B//TNF//TMF1//HILPDA//DLG1//XCL1//4632428N05RIK//JAK3//F2RL1//HIF1A//CCL2//TGFB1//TGFB3//IRF1//IRF7//TRIM56//ITK//TNFAIP8//G6PDX//PRKCD//ISG15//MAPKAPK2//GBP4//CACTIN//PGLYRP1//DLL1//IL23A//TLR2//SFTPD//KLF2//TRIM30A//TNFRSF1A//ADAM17//TSPO//TRIM27//RIPK2//TBK1//IFIH1//BCL3//H2-M3//IRF8//LTA//KLRK1//P2RX7//AIM2//FCER1G//CD40//MYD88//SERPINE1//CD14//CD2//CCL3//CCL4//…
GO:0044767	single-organism developmental process	Biological process	495	4874	1654	23376	1.43534	9.53211e-20	5.3177e-18	19.0208	IL7R//KLF2//P2RX7//MED1//SOX6//NRG1//VDR//YAP1//CUL3//SS18//STK4//COL4A3BP//CSNK1A1//PKDCC//BMPR1B//FST//LGALS3//RAI1//SOX4//TGFB1//IMPAD1//CTGF//ANGPT2//RHOB//ANXA2//CASP8//COL4A1//COL4A2//FN1//HBEGF//HIF1A//HMOX1//MFGE8//PRKX//CCL2//THY1//TNFRSF12A//COL8A2//RTN4//NAA15//KRIT1//SIRT1//C1GALT1//BAX//ADAMTS1//FOXS1//CITED2//CCM2//MFSD7B//CXCR4//ADM//QK//TNNI3//MYO1E//TIPARP//AKT1//CBFB//H3F3A//HIR…
GO:0030154	cell differentiation	Biological process	359	3238	1654	23376	1.56694	1.11579e-19	6.15915e-18	18.9524	BMPR1B//ADM//CITED2//QK//CCM2//TNNI3//YAP1//MYO1E//TIPARP//AKT1//CBFB//H3F3A//HIRA//HNRNPC//MEF2D//SPP1//ITGA11//SYNCRIP//SND1//RRAS2//UFL1//GTPBP4//AGFG1//SEC23IP//TMF1//ITGB1//TLX3//SMAD1//CDC73//CTR9//STAT3//HIF1A//HTR2B//BAX//CXCR4//MARK2//NDEL1//TCF3//CNOT2//CUL3//FLNA//TGFB1//TRIM28//ITK//ID1//CREB3L2//ARID5A//BMPR2//IMPAD1//SHROOM3//XBP1//LIMD1//EEF2//FST//SAMD9L//PPP4R2//THSD1//BCL3//NFKB…
GO:0044765	single-organism transport	Biological process	335	2960	1654	23376	1.59951	1.13594e-19	6.20509e-18	18.9446	SORL1//AKT1//BCL3//TGFB1//TNF//RBM22//MAPK3//FCGR3//BAX//CORO1A//P2RX7//ADRB2//SIK1//SCN1B//ADM//HTR2B//ARF1//SH3GL2//SCYL2//BTK//LYN//FCER1G//F2RL1//CD74//S100A8//S100A9//SLC9A3R1//RGCC//SLC7A1//SLC7A2//SLC1A5//SLC22A5//SLC7A11//KPNB1//PPP3CA//STAT3//IPO7//TXNIP//TMCO6//ATF4//PEX19//ZFAND6//RPSA//MYO1C//OS9//YWHAG//ERBB2IP//GIPC1//TRAK2//NOP58//CALR//AHCYL1//STRADA//XPO6//NCF1//EXOC4//ATG4C//SRP…
GO:0034097	response to cytokine	Biological process	89	441	1654	23376	2.85224	1.18783e-19	6.42163e-18	18.9252	CD24A//IL1RN//CD74//RIPK2//HIPK1//F2RL1//RFFL//CSF2RB//FKBP1A//IL6ST//JAK3//IL17RC//MYD88//RELA//CCL2//STAT3//TNFRSF1A//KLF6//SH2B2//GM13283//GM13272//GM13276//GM13277//GM13275//PF4//FAS//TNF//AIM2//ISG15//TRIM56//H2-AA//CCL5//BST2//DNAJA3//ADAM10//CASP8//CD14//IFNAR2//PLSCR1//IFIT1//GBP2B//GBP2//IFI203//IFI204//IGTP//IRF1//IFI205//PYHIN1//IFI202B//IL13RA1//GSK3A//PARP9//MED1//NLRC5//CACTIN//IRF7…
GO:0051171	regulation of nitrogen compound metabolic process	Biological process	383	3524	1654	23376	1.53602	1.36204e-19	7.28832e-18	18.8658	ANKRD1//HIVEP1//AEBP2//CALR//CCND1//NR2F6//FST//GATA1//HCLS1//HDAC3//HDGF//HES1//HIPK1//FOXA3//ID1//KLF4//ZBTB7A//MDM2//FOXD2//GBP4//CITED2//SIK1//MTF2//MYC//NEDD4//NFIX//PCNA//PKIG//MED1//PURB//RBL1//RELA//TRIM27//RNF2//SPI1//SOX6//SREBF2//BHLHE40//TCF3//CDC73//FNIP1//FLCN//RCOR1//TGFB1//TRIM28//TIMELESS//TNF//CTR9//VDR//TRAF7//RBBP8//YY1//MTA2//PHF12//ZBTB1//H2AFY//BATF3//SUZ12//HNRNPA2B1//TXNI…
GO:0023051	regulation of signaling	Biological process	287	2421	1654	23376	1.67541	1.58592e-19	8.40059e-18	18.7997	GADD45B//TNF//TRAF7//GADD45G//CD74//P2RX7//TGFB3//MAP2K1//SPAG9//SPRED1//DUSP5//DUSP6//LAMTOR1//CHMP5//ARAP1//CD24A//IL1RN//RIPK2//GRK6//ADM//HTR2B//ADRB2//PRCP//ADAM17//RAB7//APLP2//APP//TNFSF15//MAP2K4//GCG//SLC8B1//CCL5//SLC16A1//ITGB1//TNFSF14//IL6ST//CDC42SE2//CRK//GRB2//LAT//SH2B2//CDKN2AIP//SOCS3//ERBB3//GSK3A//SERPINE1//IL23A//SLC9A3R1//AKAP11//PJA2//SPINK3//HIPK1//F2RL1//RFFL//BMPR2//SMA…
GO:0097190	apoptotic signaling pathway	Biological process	99	526	1654	23376	2.66002	1.81814e-19	9.5343e-18	18.7404	BAX//CASP7//PMAIP1//DNM1L//NGFRAP1//CASP8//DDX3X//FAS//ROCK2//SORT1//TNF//BLOC1S2//GZMB//GZMC//BCL2A1B//BCL2A1C//BCL2A1D//BCL2L11//HMOX1//IER3//MYC//TNFRSF1A//SIRT1//ARL6IP5//BCL3//HIPK1//IFI204//USP28//PHLDA3//NUPR1//SHISA5//AEN//ATF4//DNAJC10//STK11//TNFSF10//AKT1//LMNA//PRELID1//PARP2//P2RX7//TGFB1//CD27//TNFRSF12A//ERBB3//LCN2//GSK3A//PLSCR1//RHOT1//LGALS3//FGA//ICAM1//PEA15A//SERPINE1//RFFL/…
GO:0006508	proteolysis	Biological process	183	1312	1654	23376	1.9713	1.86462e-19	9.68123e-18	18.7294	ISG15//UBA7//UBE3B//DDB1//ITCH//MDM2//NEDD4//OS9//ARIH2//HUWE1//RFFL//RNF146//NEDD4L//ADAM10//ADAM17//P2RX7//NCSTN//CASP8//CTSB//CTSS//FAP//GZMA//PSMB9//PSMB8//PLG//LGMN//UHRF2//RNF20//USP10//USP4//RNF40//USP28//AMFR//UBD//USP18//USP7//CUL3//USP25//NUB1//TRPC4AP//UBE2D3//UBE2C//USP16//RNF6//CYLD//USP47//USP42//CACUL1//UBE2N//UBE2W//BAX//BCL2L11//MYC//S100A8//S100A9//TNF//DAP//SENP1//TNFSF15//PMAI…
GO:0032268	regulation of cellular protein metabolic process	Biological process	188	1364	1654	23376	1.94795	2.07626e-19	1.06744e-17	18.6827	CCNA2//CCND1//CCNE1//CDKN2B//CDKN2D//GTPBP4//GADD45B//TNF//TRAF7//GADD45G//CD74//P2RX7//TGFB3//MAP2K1//SPAG9//SPRED1//DUSP5//DUSP6//BCOR//SOCS3//PRKAR2A//FNIP1//FLCN//IBTK//FKBP1A//LRP6//LYN//MICAL1//GBP4//TGFB1//DNAJC10//CACTIN//MOB2//ADAM17//AKT1//BMPR2//ANXA2//CAMP//CTGF//PAK1//CD40//MAP2K4//MAPK3//SIRT1//SRSF1//APP//DDX3X//EIF4G2//IGF2BP3//NCK1//QK//RBM3//EIF4G1//PAIP1//NANOS1//EIF4E3//LSM14A…
GO:1902531	regulation of intracellular signal transduction	Biological process	184	1325	1654	23376	1.96262	2.35996e-19	1.20152e-17	18.6271	GADD45B//TNF//TRAF7//GADD45G//CD74//P2RX7//TGFB3//MAP2K1//SPAG9//SPRED1//DUSP5//DUSP6//TNFSF15//MAP2K4//TNFSF14//IL23A//AKAP11//PJA2//SPINK3//KLF4//SLC9A3R1//F2RL1//FGR//HCLS1//CCL5//PLXNB1//HCST//PIK3AP1//ASPH//SLC7A1//FLCN//HIF1A//FNIP1//GSK3A//SIRT1//SH3BP4//LAMTOR1//GOLPH3//RPTOR//CYTH1//CYTH4//AGFG1//ARFGAP3//ARAP1//ARFGAP2//TBC1D10A//TBC1D12//CHN1//CRK//HTR2B//RASA1//RASAL3//ICAM1//THY1//RA…
GO:0048856	anatomical structure development	Biological process	453	4379	1654	23376	1.46204	2.48616e-19	1.2536e-17	18.6045	IL7R//KLF2//P2RX7//MED1//SOX6//NRG1//VDR//YAP1//CUL3//SS18//STK4//COL4A3BP//CSNK1A1//PKDCC//BMPR1B//FST//LGALS3//RAI1//SOX4//TGFB1//IMPAD1//CTGF//ANGPT2//RHOB//ANXA2//CASP8//COL4A1//COL4A2//FN1//HBEGF//HIF1A//HMOX1//MFGE8//PRKX//CCL2//THY1//TNFRSF12A//COL8A2//RTN4//NAA15//KRIT1//SIRT1//C1GALT1//BAX//ADAMTS1//FOXS1//CITED2//CCM2//MFSD7B//CXCR4//ADM//QK//TNNI3//MYO1E//TIPARP//INHBB//HELLS//DLG1//SM…
GO:0045321	leukocyte activation	Biological process	111	632	1654	23376	2.48222	2.72671e-19	1.3618e-17	18.5644	DLG1//TLR2//BAX//TCF3//ELF4//ITK//FCGR4//SBNO2//TYROBP//FCER1G//F2RL1//GM13283//GM13272//GM13276//GM13277//GM13275//H2-M3//ICAM1//BCL3//LGALS1//FNIP1//CD24A//CMTM7//H2-AB1//BTK//LYN//CBFB//HELLS//SPI1//ITGB2//KLRK1//ADAM17//JAK3//LYL1//ZBTB1//BCL2A1D//IL7R//SOX4//TGFB1//VAV1//TBX21//TNFRSF21//CD74//CD40//CD5//TNFSF14//CD274//LYST//IL23A//IRF1//PGLYRP1//PLSCR1//MILR1//NKAP//DNAJA3//VNN1//RIPK2//RS…
GO:0019219	regulation of nucleobase-containing compound metabolic process	Biological process	377	3470	1654	23376	1.53549	3.13689e-19	1.55187e-17	18.5035	ANKRD1//HIVEP1//AEBP2//CALR//CCND1//NR2F6//FST//GATA1//HCLS1//HDAC3//HDGF//HES1//HIPK1//FOXA3//ID1//KLF4//ZBTB7A//MDM2//FOXD2//GBP4//CITED2//SIK1//MTF2//MYC//NEDD4//NFIX//PCNA//PKIG//MED1//PURB//RBL1//RELA//TRIM27//RNF2//SPI1//SOX6//SREBF2//BHLHE40//TCF3//CDC73//FNIP1//FLCN//RCOR1//TGFB1//TRIM28//TIMELESS//TNF//CTR9//VDR//TRAF7//RBBP8//YY1//MTA2//PHF12//ZBTB1//H2AFY//BATF3//SUZ12//HNRNPA2B1//TXNI…
GO:0034622	cellular macromolecular complex assembly	Biological process	104	574	1654	23376	2.56068	3.84299e-19	1.88342e-17	18.4153	RPSA//ERAL1//LSM2//RBM5//SRSF1//CALR//DNM1L//MCM2//NAP1L4//H2AFY//NAP1L1//SET//HIST1H1B//HIST1H1A//CAPZA2//CAPZB//EVL//TWF1//PFN1//TMSB4X//HIST1H4M//HIST1H3D//HIST1H3B//HIST1H3E//HIST1H3H//HIST1H3I//HIST2H3B//HIST1H4C//HIST1H4D//HIST1H4F//HIST1H4J//HIST1H4K//HIST1H4N//HIST4H4//HIST1H4A//HIST1H4B//HIST1H3A//HIST2H4//HIST1H3G//HIRA//UBN1//YTHDC1//PTBP2//MBNL1//LUC7L//PDGFC//FKBP1A//SMAD1//SMAD4//TG…
GO:1902589	single-organism organelle organization	Biological process	219	1705	1654	23376	1.81533	8.293e-19	4.02671e-17	18.0813	KIFC1//ZFP207//ZW10//SPAG5//NDC80//INSC//SPDL1//AP1G1//BIRC5//NEFM//SON//WEE1//PRC1//SS18//TUBA8//NDEL1//BCOR//TNKS2//RGCC//CLIP1//GAS2L1//BAX//CAPZA2//CAPZB//EVL//TWF1//MICAL1//PFN1//TMSB4X//MOB2//CORO1A//FHL3//PAK1//PFN2//FLNA//RAC2//ROCK2//WIPF1//VASP//SH2B2//DNAJB6//SLC9A3R1//SHROOM3//RHOG//FMNL1//PDLIM7//FMNL2//C2CD5//PEX19//ZFAND6//SMARCD1//ARID1A//HELLS//TFAM//PEO1//PINX1//MYC//AVIL//AKAP2…
GO:1901575	organic substance catabolic process	Biological process	247	2010	1654	23376	1.73674	1.05111e-18	5.05689e-17	17.9784	GSPT1//PABPC1//EIF4A3//RNPS1//UPF2//DCP2//ISG15//UBA7//UBE3B//DDB1//ITCH//MDM2//NEDD4//OS9//ARIH2//HUWE1//RFFL//RNF146//NEDD4L//CHIL3//POLR2D//UBE2N//DNASE2A//HMGA1//RBBP8//NEIL3//EXO1//SLX1B//DHPS//LDHA//PKM//PFKP//G6PDX//RPE//GLYR1//PRKAG2//HIF1A//ADSS//EEF2//GBP2//GNA15//GNAT1//GNB1//IGTP//NRAS//RAB1//RAB33B//RAB7//RAC2//RASD1//RIT1//RAP1B//TUBA1C//TUBB2A//TUBB5//GIMAP7//GNL3//TUBA8//TUBB1//RH…
GO:0044249	cellular biosynthetic process	Biological process	465	4565	1654	23376	1.43962	1.33489e-18	6.3638e-17	17.8746	ARG2//FAM111A//CTGF//LIG1//MCM2//MCM4//NFIX//ORC2//PCNA//POLD1//RRM2//TOP1//PEO1//KCTD13//DBF4//POLD3//2810417H13RIK//ANKRD1//HIVEP1//AEBP2//CALR//CCND1//NR2F6//FST//GATA1//HCLS1//HDAC3//HDGF//HES1//HIPK1//FOXA3//ID1//KLF4//ZBTB7A//MDM2//FOXD2//GBP4//CITED2//SIK1//MTF2//MYC//NEDD4//PKIG//MED1//PURB//RBL1//RELA//TRIM27//RNF2//SPI1//SOX6//SREBF2//BHLHE40//TCF3//CDC73//FNIP1//FLCN//RCOR1//TGFB1//TRI…
GO:0042110	T cell activation	Biological process	78	370	1654	23376	2.97939	1.57834e-18	7.45657e-17	17.8018	BAX//ITK//FCGR4//ELF4//F2RL1//GM13283//GM13272//GM13276//GM13277//GM13275//H2-M3//ICAM1//BCL2A1D//IL7R//SOX4//TGFB1//VAV1//TBX21//CD24A//CD5//LGALS1//TNFSF14//CD274//ADAM17//TCF3//ZBTB1//NKAP//DNAJA3//VNN1//RIPK2//RSAD2//PTGER4//CXCR4//FKBP1A//P2RX7//NCSTN//IL23A//CORO1A//HES1//IL6ST//JAK3//NCK1//CCL5//VCAM1//DHPS//LGALS3//DLG1//H2-AA//H2-AB1//SFTPD//TNFRSF21//IRF1//CD3D//CD74//STK11//FAS//RELB//…
GO:0016070	RNA metabolic process	Biological process	375	3484	1654	23376	1.52121	1.95326e-18	9.14543e-17	17.7092	ANKRD1//HIVEP1//AEBP2//CALR//CCND1//NR2F6//FST//GATA1//HCLS1//HDAC3//HDGF//HES1//HIPK1//FOXA3//ID1//KLF4//ZBTB7A//MDM2//FOXD2//GBP4//CITED2//SIK1//MTF2//MYC//NEDD4//NFIX//PCNA//PKIG//MED1//PURB//RBL1//RELA//TRIM27//RNF2//SPI1//SOX6//SREBF2//BHLHE40//TCF3//CDC73//FNIP1//FLCN//RCOR1//TGFB1//TRIM28//TIMELESS//TNF//CTR9//VDR//TRAF7//RBBP8//YY1//MTA2//PHF12//ZBTB1//H2AFY//BATF3//SUZ12//HNRNPA2B1//TXNI…
GO:0008104	protein localization	Biological process	215	1677	1654	23376	1.81192	2.26308e-18	1.05023e-16	17.6453	SORL1//AKT1//BCL3//TGFB1//TNF//RBM22//MAPK3//BAX//F2RL1//PFN1//TWF1//TMSB4X//KPNB1//PPP3CA//STAT3//IPO7//TXNIP//TMCO6//PEX19//ZFAND6//MYO1C//OS9//YWHAG//ERBB2IP//GIPC1//TRAK2//NOP58//CALR//AHCYL1//STRADA//XPO6//NCF1//EXOC4//ATG4C//SRP68//SEC61A1//CHMP4B//KDELR3//HGS//RAB7//AP1G1//RHOB//CD74//RAB1//SEC23A//STAM//STX3//TOMM22//TLK1//STX16//TNPO1//SEC23B//STX7//COPG1//UNC93B1//SNX12//USO1//TMED2//RF…
GO:0009058	biosynthetic process	Biological process	479	4762	1654	23376	1.42161	3.61367e-18	1.66229e-16	17.4421	ARG2//FAM111A//CTGF//LIG1//MCM2//MCM4//NFIX//ORC2//PCNA//POLD1//RRM2//TOP1//PEO1//KCTD13//DBF4//POLD3//2810417H13RIK//ANKRD1//HIVEP1//AEBP2//CALR//CCND1//NR2F6//FST//GATA1//HCLS1//HDAC3//HDGF//HES1//HIPK1//FOXA3//ID1//KLF4//ZBTB7A//MDM2//FOXD2//GBP4//CITED2//SIK1//MTF2//MYC//NEDD4//PKIG//MED1//PURB//RBL1//RELA//TRIM27//RNF2//SPI1//SOX6//SREBF2//BHLHE40//TCF3//CDC73//FNIP1//FLCN//RCOR1//TGFB1//TRI…
GO:0051128	regulation of cellular component organization	Biological process	209	1621	1654	23376	1.82221	3.83783e-18	1.75005e-16	17.4159	BCOR//RGCC//CTGF//STK11//WISP2//HRASLS//TLK1//ARF1//SH3GL2//SCYL2//CAPZA2//CAPZB//EVL//TWF1//PFN1//TMSB4X//GAS2L1//RCC1//ZFP207//ZW10//CORO1A//FGR//FN1//HCK//HPN//ICAM1//MYO10//CCL2//CCL3//PLXNB1//SHROOM3//LIMD1//FMNL1//CDC42SE1//MYL12A//MYL12B//ARAP1//CDC42SE2//ARHGAP15//CNOT2//TMED9//ETS1//FAP//POFUT2//SMAD4//TGFB1//TGFB3//GLIPR2//GOLPH3//DNM1L//FLCN//CHORDC1//ROCK2//KIFC1//EML2//AKT1//NDEL1//M…
GO:0044248	cellular catabolic process	Biological process	235	1906	1654	23376	1.74253	5.75087e-18	2.59979e-16	17.2403	CTSD//RAB1//ATG4C//TRP53INP1//ATG2B//GSPT1//PABPC1//EIF4A3//RNPS1//UPF2//DCP2//ISG15//UBA7//UBE3B//DDB1//ITCH//MDM2//NEDD4//OS9//ARIH2//HUWE1//RFFL//RNF146//NEDD4L//POLR2D//UBE2N//DNASE2A//HMGA1//RBBP8//NEIL3//EXO1//SLX1B//PRKAG2//HIF1A//ADSS//EEF2//GBP2//GNA15//GNAT1//GNB1//IGTP//NRAS//RAB33B//RAB7//RAC2//RASD1//RIT1//RAP1B//TUBA1C//TUBB2A//TUBB5//GIMAP7//GNL3//TUBA8//TUBB1//RHOG//RRAD//RRAS2//T…
GO:0009059	macromolecule biosynthetic process	Biological process	407	3896	1654	23376	1.47642	7.33778e-18	3.28883e-16	17.1344	FAM111A//CTGF//LIG1//MCM2//MCM4//NFIX//ORC2//PCNA//POLD1//RRM2//TOP1//PEO1//KCTD13//DBF4//POLD3//2810417H13RIK//ANKRD1//HIVEP1//AEBP2//CALR//CCND1//NR2F6//FST//GATA1//HCLS1//HDAC3//HDGF//HES1//HIPK1//FOXA3//ID1//KLF4//ZBTB7A//MDM2//FOXD2//GBP4//CITED2//SIK1//MTF2//MYC//NEDD4//PKIG//MED1//PURB//RBL1//RELA//TRIM27//RNF2//SPI1//SOX6//SREBF2//BHLHE40//TCF3//CDC73//FNIP1//FLCN//RCOR1//TGFB1//TRIM28//T…
GO:0010556	regulation of macromolecule biosynthetic process	Biological process	347	3181	1654	23376	1.5417	7.45105e-18	3.3113e-16	17.1278	ANKRD1//HIVEP1//AEBP2//CALR//CCND1//NR2F6//FST//GATA1//HCLS1//HDAC3//HDGF//HES1//HIPK1//FOXA3//ID1//KLF4//ZBTB7A//MDM2//FOXD2//GBP4//CITED2//SIK1//MTF2//MYC//NEDD4//NFIX//PCNA//PKIG//MED1//PURB//RBL1//RELA//TRIM27//RNF2//SPI1//SOX6//SREBF2//BHLHE40//TCF3//CDC73//FNIP1//FLCN//RCOR1//TGFB1//TRIM28//TIMELESS//TNF//CTR9//VDR//TRAF7//RBBP8//YY1//MTA2//PHF12//ZBTB1//H2AFY//BATF3//SUZ12//HNRNPA2B1//TXNI…
GO:0070887	cellular response to chemical stimulus	Biological process	221	1761	1654	23376	1.77365	8.69101e-18	3.82989e-16	17.0609	CD24A//IL1RN//CD74//RIPK2//MED1//PRCP//LGALS3//F2RL1//CXCL10//XCL1//NCEH1//BMPR1B//SMAD1//SMAD4//CITED2//CCL2//TGFB1//TGFB3//AKT1//FOXS1//GRB2//SH2B2//GSK3A//CTGF//IQGAP1//ARL6IP5//RBM3//CCL5//HIPK1//RFFL//ADAM10//ADAM17//TNFSF14//TRIM33//AS3MT//CSF2RB//FKBP1A//IL6ST//JAK3//IL17RC//MYD88//RELA//STAT3//TNFRSF1A//KLF6//GM13283//GM13272//GM13276//GM13277//GM13275//PF4//APOA4//NQO1//COL4A1//TNF//PDGF…
GO:0051247	positive regulation of protein metabolic process	Biological process	136	895	1654	23376	2.14759	1.0392e-17	4.54132e-16	16.9833	GADD45B//TNF//TRAF7//GADD45G//CD74//P2RX7//TGFB3//MAP2K1//SPAG9//MOB2//ADAM17//AKT1//BMPR2//ANXA2//CCND1//CAMP//CTGF//PAK1//FNIP1//FLCN//TGFB1//CD40//MAP2K4//MAPK3//SIRT1//PDGFC//TNFSF15//IL23A//HPN//PLGRKT//PRKAG2//GCG//RIPK2//GSK3A//SMAD4//BCL3//CIRBP//DDX3X//EEF2//EIF4A3//RBM3//SOX4//PAIP1//ABCF1//UBE2N//RNF20//ADRB2//BIRC3//FKBP1A//RASSF1//DNAJB2//HSPBP1//DNAJA3//RNF111//NUPR1//RGCC//LMNB1//R…
GO:0071702	organic substance transport	Biological process	239	1961	1654	23376	1.72248	1.17706e-17	5.10126e-16	16.9292	SORL1//AKT1//BCL3//TGFB1//TNF//RBM22//MAPK3//FCGR3//BTK//LYN//FCER1G//F2RL1//CD74//S100A8//S100A9//SLC7A1//SLC7A2//SLC1A5//SLC22A5//SLC7A11//KPNB1//PPP3CA//STAT3//IPO7//TXNIP//TMCO6//PEX19//ZFAND6//ALKBH5//FYTTD1//RPSA//MYO1C//OS9//YWHAG//ERBB2IP//GIPC1//TRAK2//NOP58//CALR//AHCYL1//STRADA//XPO6//NCF1//EXOC4//ATG4C//SRP68//SEC61A1//CHMP4B//HGS//RAB7//P2RX7//SLC25A29//PRKCD//ARL6IP5//MYC//SLCO3A1//…
GO:0009889	regulation of biosynthetic process	Biological process	361	3361	1654	23376	1.51801	1.51844e-17	6.52681e-16	16.8186	ANKRD1//HIVEP1//AEBP2//CALR//CCND1//NR2F6//FST//GATA1//HCLS1//HDAC3//HDGF//HES1//HIPK1//FOXA3//ID1//KLF4//ZBTB7A//MDM2//FOXD2//GBP4//CITED2//SIK1//MTF2//MYC//NEDD4//NFIX//PCNA//PKIG//MED1//PURB//RBL1//RELA//TRIM27//RNF2//SPI1//SOX6//SREBF2//BHLHE40//TCF3//CDC73//FNIP1//FLCN//RCOR1//TGFB1//TRIM28//TIMELESS//TNF//CTR9//VDR//TRAF7//RBBP8//YY1//MTA2//PHF12//ZBTB1//H2AFY//BATF3//SUZ12//HNRNPA2B1//TXNI…
GO:1901576	organic substance biosynthetic process	Biological process	470	4686	1654	23376	1.41752	1.56356e-17	6.6661e-16	16.8059	ARG2//FAM111A//CTGF//LIG1//MCM2//MCM4//NFIX//ORC2//PCNA//POLD1//RRM2//TOP1//PEO1//KCTD13//DBF4//POLD3//2810417H13RIK//ANKRD1//HIVEP1//AEBP2//CALR//CCND1//NR2F6//FST//GATA1//HCLS1//HDAC3//HDGF//HES1//HIPK1//FOXA3//ID1//KLF4//ZBTB7A//MDM2//FOXD2//GBP4//CITED2//SIK1//MTF2//MYC//NEDD4//PKIG//MED1//PURB//RBL1//RELA//TRIM27//RNF2//SPI1//SOX6//SREBF2//BHLHE40//TCF3//CDC73//FNIP1//FLCN//RCOR1//TGFB1//TRI…
GO:0050896	response to stimulus	Biological process	722	7947	1654	23376	1.28401	1.76613e-17	7.46901e-16	16.753	SIRT1//CTSD//RAB1//ATG4C//TRP53INP1//ATG2B//PEA15A//USP28//DOK1//SMAD1//MYC//CCL5//NRG1//TGFB1//TNF//MAP2K1//MAP2K4//MAPK3//GADD45B//TRAF7//GADD45G//CD74//P2RX7//TGFB3//SPAG9//SPRED1//DUSP5//DUSP6//UCP2//RAD23B//RAD51//RAD52//RBBP8//YY1//UBE2N//CDKN2D//POLD1//IER3//GNAT1//IL1RN//VDAC1//ADAM17//CD24A//HIF1A//SMAD4//CITED2//PAK1//SOX4//HSP90B1//ALKBH5//LIMD1//NOL3//FCGR1//FCGR3//FCER1G//BAX//CASP7/…
GO:0046649	lymphocyte activation	Biological process	96	537	1654	23376	2.52657	2.34584e-17	9.84126e-16	16.6297	DLG1//BAX//TCF3//ELF4//ITK//FCGR4//F2RL1//GM13283//GM13272//GM13276//GM13277//GM13275//H2-M3//ICAM1//BCL3//LGALS1//FNIP1//CD24A//CMTM7//H2-AB1//CBFB//HELLS//SPI1//ITGB2//KLRK1//ADAM17//JAK3//LYL1//ZBTB1//BCL2A1D//IL7R//SOX4//TGFB1//VAV1//TBX21//LYN//TNFRSF21//CD74//CD40//CD5//TNFSF14//CD274//LYST//IL23A//IRF1//PGLYRP1//NKAP//DNAJA3//VNN1//RIPK2//RSAD2//PTGER4//CXCR4//FKBP1A//P2RX7//NCSTN//PRKCD//…
GO:0051252	regulation of RNA metabolic process	Biological process	320	2892	1654	23376	1.56382	2.78453e-17	1.15889e-15	16.5552	ANKRD1//HIVEP1//AEBP2//CALR//CCND1//NR2F6//FST//GATA1//HCLS1//HDAC3//HDGF//HES1//HIPK1//FOXA3//ID1//KLF4//ZBTB7A//MDM2//FOXD2//GBP4//CITED2//SIK1//MTF2//MYC//NEDD4//NFIX//PCNA//PKIG//MED1//PURB//RBL1//RELA//TRIM27//RNF2//SPI1//SOX6//SREBF2//BHLHE40//TCF3//CDC73//FNIP1//FLCN//RCOR1//TGFB1//TRIM28//TIMELESS//TNF//CTR9//VDR//TRAF7//RBBP8//YY1//MTA2//PHF12//ZBTB1//H2AFY//BATF3//SUZ12//HNRNPA2B1//TXNI…
GO:0045184	establishment of protein localization	Biological process	175	1294	1654	23376	1.91134	2.84555e-17	1.17496e-15	16.5458	SORL1//AKT1//BCL3//TGFB1//TNF//RBM22//MAPK3//BAX//F2RL1//KPNB1//PPP3CA//STAT3//IPO7//TXNIP//TMCO6//PEX19//ZFAND6//MYO1C//OS9//YWHAG//ERBB2IP//GIPC1//TRAK2//NOP58//CALR//AHCYL1//STRADA//XPO6//NCF1//EXOC4//ATG4C//SRP68//SEC61A1//CHMP4B//HGS//RAB7//AP1G1//RHOB//CD74//RAB1//SEC23A//STAM//STX3//TOMM22//TLK1//STX16//TNPO1//SEC23B//STX7//COPG1//UNC93B1//SNX12//USO1//TMED2//RFFL//ASPSCR1//CLTB//SNX7//SYT…
GO:0070647	protein modification by small protein conjugation or removal	Biological process	98	557	1654	23376	2.4866	3.2609e-17	1.33595e-15	16.4867	FBXW11//RNF20//ITCH//MGRN1//CDC34//AMFR//ARIH2//CUL3//HUWE1//UBE2D3//FBXO22//TNKS2//RNF111//UBE3B//DDB1//MDM2//NEDD4//OS9//RFFL//RNF146//NEDD4L//UHRF2//AKT1//BIRC3//RNF4//NEURL3//TRIM28//UBE2M//TRAF7//PJA2//KCTD13//UBD//KLHL21//TRIM12C//BIRC7//NUB1//TRPC4AP//ANAPC11//TRIM59//UBE2C//RNF6//UBA7//RNF139//TRIM8//SIRT1//UBE2N//TRIM33//UBE2W//COPS7A//CDC73//CTR9//WAC//RNF40//RING1//RNF2//SUZ12//USP16//…
GO:0071345	cellular response to cytokine stimulus	Biological process	74	360	1654	23376	2.90512	5.2371e-17	2.12894e-15	16.2809	CD24A//IL1RN//CD74//RIPK2//HIPK1//F2RL1//RFFL//CSF2RB//FKBP1A//IL6ST//JAK3//IL17RC//MYD88//RELA//CCL2//STAT3//TNFRSF1A//KLF6//SH2B2//GM13283//GM13272//GM13276//GM13277//GM13275//PF4//FAS//TNF//AIM2//IFIT1//GBP2B//GBP2//IFI203//IFI204//IGTP//IRF1//IFI205//PYHIN1//IFI202B//IL13RA1//GSK3A//MED1//NLRC5//DNAJA3//IFNAR2//CACTIN//IRF7//LSM14A//CXCR4//CCR1//CXCL10//CCL5//CXCR6//CTR9//TNIP2//MAPK3//H2-AB1…
GO:0051603	proteolysis involved in cellular protein catabolic process	Biological process	82	425	1654	23376	2.72684	5.50335e-17	2.21997e-15	16.2594	ISG15//UBA7//UBE3B//DDB1//ITCH//MDM2//NEDD4//OS9//ARIH2//HUWE1//RFFL//RNF146//NEDD4L//UHRF2//RNF20//USP10//USP4//RNF40//USP28//AMFR//UBD//USP18//USP7//CUL3//USP25//NUB1//TRPC4AP//UBE2D3//UBE2C//USP16//RNF6//CYLD//USP47//USP42//CACUL1//UBE2N//UBE2W//PRKACA//TMF1//ATE1//JKAMP//HSP90B1//UBE2G2//MAN1B1//DNAJB2//DNAJC10//RNF111//CDC20//FBXW11//RAD23B//UFL1//UBQLN4//SENP1//WAC//GIPC1//BAG5//N4BP1//ZFAN…
GO:0001817	regulation of cytokine production	Biological process	83	434	1654	23376	2.70286	6.11541e-17	2.44803e-15	16.2136	HTR2B//TNF//TMF1//HILPDA//XCL1//4632428N05RIK//JAK3//F2RL1//CCL2//HIF1A//TGFB1//TGFB3//IRF1//ISG15//MAPKAPK2//LTF//GBP4//CACTIN//PGLYRP1//DLL1//IL23A//TLR2//SFTPD//KLF2//TRIM30A//TNFRSF1A//ADAM17//TSPO//TRIM27//RIPK2//IRF7//TBK1//IFIH1//BCL3//H2-M3//IRF8//LTA//KLRK1//P2RX7//AIM2//FCER1G//CD40//MYD88//SERPINE1//CD14//CD2//CCL3//CCL4//PF4//HMOX1//SMAD4//CD2AP//CD24A//ATF2//LSM14A//FCGR3//CD27//RELA…
GO:0031326	regulation of cellular biosynthetic process	Biological process	353	3296	1654	23376	1.51364	6.19313e-17	2.45753e-15	16.2081	ANKRD1//HIVEP1//AEBP2//CALR//CCND1//NR2F6//FST//GATA1//HCLS1//HDAC3//HDGF//HES1//HIPK1//FOXA3//ID1//KLF4//ZBTB7A//MDM2//FOXD2//GBP4//CITED2//SIK1//MTF2//MYC//NEDD4//NFIX//PCNA//PKIG//MED1//PURB//RBL1//RELA//TRIM27//RNF2//SPI1//SOX6//SREBF2//BHLHE40//TCF3//CDC73//FNIP1//FLCN//RCOR1//TGFB1//TRIM28//TIMELESS//TNF//CTR9//VDR//TRAF7//RBBP8//YY1//MTA2//PHF12//ZBTB1//H2AFY//BATF3//SUZ12//HNRNPA2B1//TXNI…
GO:0044271	cellular nitrogen compound biosynthetic process	Biological process	354	3308	1654	23376	1.51242	6.23288e-17	2.45753e-15	16.2053	ARG2//ANKRD1//HIVEP1//AEBP2//CALR//CCND1//NR2F6//FST//GATA1//HCLS1//HDAC3//HDGF//HES1//HIPK1//FOXA3//ID1//KLF4//ZBTB7A//MDM2//FOXD2//GBP4//CITED2//SIK1//MTF2//MYC//NEDD4//NFIX//PCNA//PKIG//MED1//PURB//RBL1//RELA//TRIM27//RNF2//SPI1//SOX6//SREBF2//BHLHE40//TCF3//CDC73//FNIP1//FLCN//RCOR1//TGFB1//TRIM28//TIMELESS//TNF//CTR9//VDR//TRAF7//RBBP8//YY1//MTA2//PHF12//ZBTB1//H2AFY//BATF3//SUZ12//HNRNPA2B1…
GO:0015031	protein transport	Biological process	164	1196	1654	23376	1.93797	8.66342e-17	3.39037e-15	16.0623	SORL1//AKT1//BCL3//TGFB1//TNF//RBM22//MAPK3//F2RL1//KPNB1//PPP3CA//STAT3//IPO7//TXNIP//TMCO6//PEX19//ZFAND6//MYO1C//OS9//YWHAG//ERBB2IP//GIPC1//TRAK2//NOP58//CALR//AHCYL1//STRADA//XPO6//NCF1//EXOC4//ATG4C//SRP68//SEC61A1//CHMP4B//HGS//RAB7//AP1G1//RHOB//CD74//RAB1//SEC23A//STAM//STX3//TOMM22//TLK1//STX16//TNPO1//SEC23B//STX7//COPG1//UNC93B1//SNX12//USO1//TMED2//RFFL//ASPSCR1//CLTB//SNX7//SYTL3//A…
GO:0030163	protein catabolic process	Biological process	98	566	1654	23376	2.44706	9.78661e-17	3.80155e-15	16.0094	ISG15//UBA7//UBE3B//DDB1//ITCH//MDM2//NEDD4//OS9//ARIH2//HUWE1//RFFL//RNF146//NEDD4L//CASP8//CTSB//CTSS//FAP//GZMA//PSMB9//PSMB8//PLG//LGMN//UHRF2//RNF20//USP10//USP4//RNF40//USP28//AMFR//UBD//USP18//USP7//CUL3//USP25//NUB1//TRPC4AP//UBE2D3//UBE2C//USP16//RNF6//CYLD//USP47//USP42//CACUL1//UBE2N//UBE2W//RAB7//PRKACA//TMF1//ATE1//JKAMP//HSP90B1//UBE2G2//MAN1B1//DNAJB2//DNAJC10//RNF111//CDC20//FBXW1…
GO:0044092	negative regulation of molecular function	Biological process	125	814	1654	23376	2.1703	1.02915e-16	3.96829e-15	15.9875	SPRED1//DUSP5//DUSP6//ADRB2//PRKAG2//AKT1//FABP4//LRP6//GADD45B//NCK1//PKIG//TRIM27//TRIB1//THY1//GADD45G//DBNDD2//UBASH3B//FGFR1OP//DNAJA3//GRK6//BIRC5//APP//SERPING1//CST7//CSTB//ITIH3//SERPINE1//SERPINA3G//SERPINA3M//SERPINB6A//SPINK3//STFA2//SERPINA10//A2M//SERPINB10//SERPINA3B//BIRC7//PI16//HPN//TNF//ELL//UBN1//FARP1//PPP1R37//CD2BP2//CASC5//CTLA2B//SERPINB9//STFA1//TMED2//SH3BP4//PDZD3//GZM…
GO:0006954	inflammatory response	Biological process	87	472	1654	23376	2.60503	1.1325e-16	4.33491e-15	15.946	IL1RN//FCGR1//FCGR3//FCER1G//SERPING1//A2M//HMOX1//HIF1A//PRCP//AK7//ICAM1//SERPINB9//TNF//CD24A//ITGB2//S100A8//S100A9//CCL2//PPBP//CXCL1//VNN1//NUPR1//SLC7A2//ALOX5AP//BTK//LYN//LTA//CRP//FN1//ORM1//ORM2//SAA1//SAA2//SAA3//STAT3//CCL5//SERPINE1//CASP4//XCL1//MYD88//RELA//SBNO2//PIK3AP1//FFAR4//ADRB2//IER3//PTGER4//METRNL//TNFRSF1A//PGLYRP1//FABP4//CTSS//CCL3//TLR2//TNIP1//IL17RC//AKT1//CD14//CH…
GO:0048731	system development	Biological process	385	3695	1654	23376	1.47259	1.28526e-16	4.884e-15	15.891	PKDCC//BMPR1B//FST//LGALS3//RAI1//SOX4//TGFB1//VDR//IMPAD1//CTGF//ANGPT2//RHOB//ANXA2//CASP8//COL4A1//COL4A2//FN1//HBEGF//HIF1A//HMOX1//MFGE8//MED1//PRKX//CCL2//THY1//TNFRSF12A//COL8A2//RTN4//NAA15//KRIT1//SIRT1//C1GALT1//BAX//ADAMTS1//FOXS1//CITED2//CCM2//MFSD7B//CXCR4//STK4//ADM//QK//TNNI3//YAP1//MYO1E//TIPARP//INHBB//HELLS//DLG1//SMAD4//MYC//TIMELESS//STAT3//HTR2B//MARK2//TLX3//NDEL1//TCF3//AN…
GO:0033554	cellular response to stress	Biological process	165	1215	1654	23376	1.9193	1.72081e-16	6.49204e-15	15.7643	SIRT1//CTSD//RAB1//ATG4C//TRP53INP1//ATG2B//PEA15A//USP28//RAD23B//RAD51//RAD52//RBBP8//YY1//UBE2N//CDKN2D//POLD1//CDK9//PARP2//BARD1//DDB1//LIG1//PCNA//RAD51AP1//TRIM28//USP10//EPC2//NEIL3//TOPBP1//USP7//EXO1//NONO//HUWE1//UBE2D3//EID3//UBE2W//2810417H13RIK//APITD1//SFPQ//USP47//SLX1B//PARP9//IER3//POLD3//ATF2//BAX//BCL3//CCND1//LYN//MAPKAPK2//MYC//STK11//TIMELESS//ZMAT3//WAC//YAP1//TLK1//CHD2//…
GO:0044257	cellular protein catabolic process	Biological process	83	442	1654	23376	2.65394	1.87675e-16	7.02975e-15	15.7266	ISG15//UBA7//UBE3B//DDB1//ITCH//MDM2//NEDD4//OS9//ARIH2//HUWE1//RFFL//RNF146//NEDD4L//CASP8//CTSB//CTSS//FAP//GZMA//PSMB9//PSMB8//PLG//LGMN//UHRF2//RNF20//USP10//USP4//RNF40//USP28//AMFR//UBD//USP18//USP7//CUL3//USP25//NUB1//TRPC4AP//UBE2D3//UBE2C//USP16//RNF6//CYLD//USP47//USP42//CACUL1//UBE2N//UBE2W//RAB7//PRKACA//TMF1//ATE1//JKAMP//HSP90B1//UBE2G2//MAN1B1//DNAJB2//DNAJC10//RNF111//CDC20//FBXW1…
GO:0043207	response to external biotic stimulus	Biological process	106	645	1654	23376	2.32263	2.27476e-16	8.40061e-15	15.6431	IER3//NCF1//CCL5//MB21D1//AIM2//IL23A//CD14//CD24A//CXCL1//H2-M3//CXCL2//TAP2//TLR2//MYD88//ISG15//CEBPE//BCL3//CAMP//DEFB1//FCER1G//FCGR1//IRF8//LYST//LYZ2//PRKCD//RAB1//SERPINB9//TNF//TNFRSF1A//PGLYRP1//PLAC8//TMF1//SLAMF8//CTSG//DDX3X//IFIT1//LCN2//XCL1//HNRNPUL1//OASL2//RPS15A//BATF3//RSAD2//BST2//IFIH1//TNFAIP8//FGR//GBP2B//GBP2//HCK//LTA//P2RX7//RIPK2//GBP9//KLRK1//TBK1//GBP10//SERPINE1//CD…
GO:0051707	response to other organism	Biological process	106	645	1654	23376	2.32263	2.27476e-16	8.40061e-15	15.6431	IER3//NCF1//CCL5//MB21D1//AIM2//IL23A//CD14//CD24A//CXCL1//H2-M3//CXCL2//TAP2//TLR2//MYD88//ISG15//CEBPE//BCL3//CAMP//DEFB1//FCER1G//FCGR1//IRF8//LYST//LYZ2//PRKCD//RAB1//SERPINB9//TNF//TNFRSF1A//PGLYRP1//PLAC8//TMF1//SLAMF8//CTSG//DDX3X//IFIT1//LCN2//XCL1//HNRNPUL1//OASL2//RPS15A//BATF3//RSAD2//BST2//IFIH1//TNFAIP8//FGR//GBP2B//GBP2//HCK//LTA//P2RX7//RIPK2//GBP9//KLRK1//TBK1//GBP10//SERPINE1//CD…
GO:0051174	regulation of phosphorus metabolic process	Biological process	199	1576	1654	23376	1.78456	2.52089e-16	9.24445e-15	15.5984	CCNA2//CCND1//CCNE1//CDKN2B//CDKN2D//GTPBP4//GADD45B//TNF//TRAF7//GADD45G//CD74//P2RX7//TGFB3//MAP2K1//SPAG9//SPRED1//DUSP5//DUSP6//SOCS3//PRKAR2A//FNIP1//FLCN//IBTK//FKBP1A//LRP6//LYN//MICAL1//GBP4//TGFB1//DNAJC10//CACTIN//MOB2//ADAM17//AKT1//BMPR2//ANXA2//CAMP//CTGF//PAK1//CD40//MAP2K4//MAPK3//SIRT1//MYC//PRKAG2//FABP4//NCK1//PKIG//TRIM27//TRIB1//THY1//DBNDD2//UBASH3B//FGFR1OP//DNAJA3//PDGFC//A…
GO:0009967	positive regulation of signal transduction	Biological process	142	992	1654	23376	2.02307	3.41137e-16	1.24159e-14	15.4671	CD74//P2RX7//TGFB3//TNF//MAP2K1//SPAG9//RIPK2//ADAM17//MAP2K4//IL23A//BMPR2//SMAD4//TGFB1//F2RL1//FGR//HCLS1//CCL5//PLXNB1//HCST//PIK3AP1//ATP6V0C//SOX4//CDC73//TLR2//CDKN2B//CITED2//STK11//FLCN//GIPC1//RNF111//HES1//TWSG1//4632428N05RIK//HIF1A//LY86//LAMTOR1//GOLPH3//RPTOR//ARL6IP5//PAK1//MED1//DDX17//LTF//RSAD2//STARD10//IL6ST//TNFRSF1A//CD40//ARL2BP//LYN//RHOC//CASP8//FKBP1A//HMOX1//LGALS1//MY…
GO:0016567	protein ubiquitination	Biological process	82	438	1654	23376	2.64591	3.43307e-16	1.24159e-14	15.4643	FBXW11//RNF20//ITCH//MGRN1//CDC34//AMFR//ARIH2//CUL3//HUWE1//UBE2D3//FBXO22//TNKS2//RNF111//UBE3B//DDB1//MDM2//NEDD4//OS9//RFFL//RNF146//NEDD4L//UBE2W//CDC73//CTR9//WAC//RNF40//RING1//RNF2//SUZ12//UBE2N//UBQLN1//RNF139//ISG15//GBP4//SOX4//USP4//UFL1//GTPBP4//BAG5//N4BP1//ADRB2//BIRC3//FKBP1A//RIPK2//RASSF1//DNAJB2//HSPBP1//DNAJA3//BCOR//RNF6//TRIB1//ARRDC4//CDC20//UHRF2//RNF4//TRIM30A//CNOT4//RNF…
GO:0032774	RNA biosynthetic process	Biological process	316	2897	1654	23376	1.54161	3.58103e-16	1.28623e-14	15.446	ANKRD1//HIVEP1//AEBP2//CALR//CCND1//NR2F6//FST//GATA1//HCLS1//HDAC3//HDGF//HES1//HIPK1//FOXA3//ID1//KLF4//ZBTB7A//MDM2//FOXD2//GBP4//CITED2//SIK1//MTF2//MYC//NEDD4//NFIX//PCNA//PKIG//MED1//PURB//RBL1//RELA//TRIM27//RNF2//SPI1//SOX6//SREBF2//BHLHE40//TCF3//CDC73//FNIP1//FLCN//RCOR1//TGFB1//TRIM28//TIMELESS//TNF//CTR9//VDR//TRAF7//RBBP8//YY1//MTA2//PHF12//ZBTB1//H2AFY//BATF3//SUZ12//HNRNPA2B1//TXNI…
GO:0019220	regulation of phosphate metabolic process	Biological process	198	1571	1654	23376	1.78125	3.67842e-16	1.31222e-14	15.4343	CCNA2//CCND1//CCNE1//CDKN2B//CDKN2D//GTPBP4//GADD45B//TNF//TRAF7//GADD45G//CD74//P2RX7//TGFB3//MAP2K1//SPAG9//SPRED1//DUSP5//DUSP6//SOCS3//PRKAR2A//FNIP1//FLCN//IBTK//FKBP1A//LRP6//LYN//MICAL1//GBP4//TGFB1//DNAJC10//CACTIN//MOB2//ADAM17//AKT1//BMPR2//ANXA2//CAMP//CTGF//PAK1//CD40//MAP2K4//MAPK3//SIRT1//MYC//PRKAG2//FABP4//NCK1//PKIG//TRIM27//TRIB1//THY1//DBNDD2//UBASH3B//FGFR1OP//DNAJA3//PDGFC//A…
GO:0034645	cellular macromolecule biosynthetic process	Biological process	389	3768	1654	23376	1.45906	3.73348e-16	1.32286e-14	15.4279	FAM111A//CTGF//LIG1//MCM2//MCM4//NFIX//ORC2//PCNA//POLD1//RRM2//TOP1//PEO1//KCTD13//DBF4//POLD3//2810417H13RIK//ANKRD1//HIVEP1//AEBP2//CALR//CCND1//NR2F6//FST//GATA1//HCLS1//HDAC3//HDGF//HES1//HIPK1//FOXA3//ID1//KLF4//ZBTB7A//MDM2//FOXD2//GBP4//CITED2//SIK1//MTF2//MYC//NEDD4//PKIG//MED1//PURB//RBL1//RELA//TRIM27//RNF2//SPI1//SOX6//SREBF2//BHLHE40//TCF3//CDC73//FNIP1//FLCN//RCOR1//TGFB1//TRIM28//T…
GO:0034654	nucleobase-containing compound biosynthetic process	Biological process	341	3193	1654	23376	1.50935	3.85134e-16	1.35547e-14	15.4144	ANKRD1//HIVEP1//AEBP2//CALR//CCND1//NR2F6//FST//GATA1//HCLS1//HDAC3//HDGF//HES1//HIPK1//FOXA3//ID1//KLF4//ZBTB7A//MDM2//FOXD2//GBP4//CITED2//SIK1//MTF2//MYC//NEDD4//NFIX//PCNA//PKIG//MED1//PURB//RBL1//RELA//TRIM27//RNF2//SPI1//SOX6//SREBF2//BHLHE40//TCF3//CDC73//FNIP1//FLCN//RCOR1//TGFB1//TRIM28//TIMELESS//TNF//CTR9//VDR//TRAF7//RBBP8//YY1//MTA2//PHF12//ZBTB1//H2AFY//BATF3//SUZ12//HNRNPA2B1//TXNI…
GO:0018130	heterocycle biosynthetic process	Biological process	346	3254	1654	23376	1.50277	4.15154e-16	1.45138e-14	15.3818	ANKRD1//HIVEP1//AEBP2//CALR//CCND1//NR2F6//FST//GATA1//HCLS1//HDAC3//HDGF//HES1//HIPK1//FOXA3//ID1//KLF4//ZBTB7A//MDM2//FOXD2//GBP4//CITED2//SIK1//MTF2//MYC//NEDD4//NFIX//PCNA//PKIG//MED1//PURB//RBL1//RELA//TRIM27//RNF2//SPI1//SOX6//SREBF2//BHLHE40//TCF3//CDC73//FNIP1//FLCN//RCOR1//TGFB1//TRIM28//TIMELESS//TNF//CTR9//VDR//TRAF7//RBBP8//YY1//MTA2//PHF12//ZBTB1//H2AFY//BATF3//SUZ12//HNRNPA2B1//TXNI…
GO:2001141	regulation of RNA biosynthetic process	Biological process	308	2817	1654	23376	1.54525	6.89005e-16	2.39281e-14	15.1618	ANKRD1//HIVEP1//AEBP2//CALR//CCND1//NR2F6//FST//GATA1//HCLS1//HDAC3//HDGF//HES1//HIPK1//FOXA3//ID1//KLF4//ZBTB7A//MDM2//FOXD2//GBP4//CITED2//SIK1//MTF2//MYC//NEDD4//NFIX//PCNA//PKIG//MED1//PURB//RBL1//RELA//TRIM27//RNF2//SPI1//SOX6//SREBF2//BHLHE40//TCF3//CDC73//FNIP1//FLCN//RCOR1//TGFB1//TRIM28//TIMELESS//TNF//CTR9//VDR//TRAF7//RBBP8//YY1//MTA2//PHF12//ZBTB1//H2AFY//BATF3//SUZ12//HNRNPA2B1//TXNI…
GO:0030099	myeloid cell differentiation	Biological process	67	322	1654	23376	2.94072	8.43362e-16	2.9096e-14	15.074	SPI1//LYN//CD101//GATA1//SENP1//RBFOX2//DNASE2A//HCLS1//SOX6//TCEA1//RCOR1//MFSD7B//MED1//CEBPE//CASP8//CSF1//EFNA4//SBNO2//TNF//CD300LF//CITED2//NKAP//ABI1//PIP4K2A//ANXA2//RELB//TGFB1//UBD//BATF3//BATF//G6PDX//KLF2//MAEA//FAS//DLL1//CDC73//CTR9//LMO2//KLF13//GAS2L1//ISG15//HIF1A//ETS1//PF4//HIST1H4M//PRMT1//HIST1H4C//HIST1H4D//HIST1H4F//HIST1H4J//HIST1H4K//HIST1H4N//HIST4H4//HIST1H4A//HIST1H4B/…
GO:0009057	macromolecule catabolic process	Biological process	120	789	1654	23376	2.14951	9.06105e-16	3.10563e-14	15.0428	GSPT1//PABPC1//EIF4A3//RNPS1//UPF2//DCP2//ISG15//UBA7//UBE3B//DDB1//ITCH//MDM2//NEDD4//OS9//ARIH2//HUWE1//RFFL//RNF146//NEDD4L//CHIL3//POLR2D//UBE2N//DNASE2A//HMGA1//RBBP8//NEIL3//EXO1//SLX1B//LSM2//CASP8//CTSB//CTSS//FAP//GZMA//PSMB9//PSMB8//PLG//LGMN//UHRF2//RNF20//USP10//USP4//RNF40//USP28//AMFR//UBD//USP18//USP7//CUL3//USP25//NUB1//TRPC4AP//UBE2D3//UBE2C//USP16//RNF6//CYLD//USP47//USP42//CACU…
GO:0050793	regulation of developmental process	Biological process	223	1859	1654	23376	1.69535	1.04489e-15	3.55804e-14	14.9809	HIF1A//H2-M3//ITCH//LYN//CD101//CITED2//SMAD4//HES1//POR//CD24A//TGFB1//CORO1A//FGR//FN1//HCK//HPN//ICAM1//MYO10//CCL2//CCL3//PLXNB1//SHROOM3//LIMD1//FMNL1//CDC42SE1//MYL12A//MYL12B//ARAP1//CDC42SE2//ARHGAP15//POFUT2//TGFB3//GLIPR2//RGCC//GATA1//SENP1//RBFOX2//CSF1//PF4//CRP//SIK1//FBXO22//AKT1//NDEL1//MOB2//ANKRD1//AVIL//MARK2//ITGB1//SCN1B//LGALS1//VIM//RTN4//RELA//ADAMTS1//ADRB2//ANGPT2//COL4A…
GO:0009607	response to biotic stimulus	Biological process	108	679	1654	23376	2.24796	1.20598e-15	4.06817e-14	14.9187	IER3//NCF1//CCL5//MB21D1//AIM2//IL23A//CD14//CD24A//CXCL1//H2-M3//CXCL2//TAP2//TLR2//MYD88//XCL1//ISG15//CEBPE//BCL3//CAMP//DEFB1//FCER1G//FCGR1//IRF8//LYST//LYZ2//PRKCD//RAB1//SERPINB9//TNF//TNFRSF1A//PGLYRP1//PLAC8//TMF1//SLAMF8//CTSG//DDX3X//IFIT1//LCN2//HNRNPUL1//OASL2//RPS15A//BATF3//RSAD2//BST2//IFIH1//TNFAIP8//FGR//GBP2B//GBP2//HCK//LTA//P2RX7//RIPK2//GBP9//KLRK1//TBK1//GBP10//SERPINE1//CD…
GO:0032446	protein modification by small protein conjugation	Biological process	85	473	1654	23376	2.53976	1.21021e-15	4.06817e-14	14.9171	FBXW11//RNF20//ITCH//MGRN1//CDC34//AMFR//ARIH2//CUL3//HUWE1//UBE2D3//FBXO22//TNKS2//RNF111//UBE3B//DDB1//MDM2//NEDD4//OS9//RFFL//RNF146//NEDD4L//UHRF2//AKT1//BIRC3//RNF4//NEURL3//TRIM28//UBE2M//TRAF7//PJA2//KCTD13//UBD//KLHL21//TRIM12C//BIRC7//NUB1//TRPC4AP//ANAPC11//TRIM59//UBE2C//RNF6//UBA7//RNF139//TRIM8//SIRT1//UBE2N//TRIM33//UBE2W//CDC73//CTR9//WAC//RNF40//RING1//RNF2//SUZ12//PIAS2//IFIH1//U…
GO:0044265	cellular macromolecule catabolic process	Biological process	102	626	1654	23376	2.30282	1.52927e-15	5.10797e-14	14.8155	GSPT1//PABPC1//EIF4A3//RNPS1//UPF2//DCP2//ISG15//UBA7//UBE3B//DDB1//ITCH//MDM2//NEDD4//OS9//ARIH2//HUWE1//RFFL//RNF146//NEDD4L//POLR2D//UBE2N//DNASE2A//HMGA1//RBBP8//NEIL3//EXO1//SLX1B//LSM2//CASP8//CTSB//CTSS//FAP//GZMA//PSMB9//PSMB8//PLG//LGMN//UHRF2//RNF20//USP10//USP4//RNF40//USP28//AMFR//UBD//USP18//USP7//CUL3//USP25//NUB1//TRPC4AP//UBE2D3//UBE2C//USP16//RNF6//CYLD//USP47//USP42//CACUL1//UBE…
GO:0019438	aromatic compound biosynthetic process	Biological process	344	3260	1654	23376	1.49134	1.59893e-15	5.30225e-14	14.7962	ANKRD1//HIVEP1//AEBP2//CALR//CCND1//NR2F6//FST//GATA1//HCLS1//HDAC3//HDGF//HES1//HIPK1//FOXA3//ID1//KLF4//ZBTB7A//MDM2//FOXD2//GBP4//CITED2//SIK1//MTF2//MYC//NEDD4//NFIX//PCNA//PKIG//MED1//PURB//RBL1//RELA//TRIM27//RNF2//SPI1//SOX6//SREBF2//BHLHE40//TCF3//CDC73//FNIP1//FLCN//RCOR1//TGFB1//TRIM28//TIMELESS//TNF//CTR9//VDR//TRAF7//RBBP8//YY1//MTA2//PHF12//ZBTB1//H2AFY//BATF3//SUZ12//HNRNPA2B1//TXNI…
GO:2000112	regulation of cellular macromolecule biosynthetic process	Biological process	328	3070	1654	23376	1.50998	1.60766e-15	5.30225e-14	14.7938	ANKRD1//HIVEP1//AEBP2//CALR//CCND1//NR2F6//FST//GATA1//HCLS1//HDAC3//HDGF//HES1//HIPK1//FOXA3//ID1//KLF4//ZBTB7A//MDM2//FOXD2//GBP4//CITED2//SIK1//MTF2//MYC//NEDD4//NFIX//PCNA//PKIG//MED1//PURB//RBL1//RELA//TRIM27//RNF2//SPI1//SOX6//SREBF2//BHLHE40//TCF3//CDC73//FNIP1//FLCN//RCOR1//TGFB1//TRIM28//TIMELESS//TNF//CTR9//VDR//TRAF7//RBBP8//YY1//MTA2//PHF12//ZBTB1//H2AFY//BATF3//SUZ12//HNRNPA2B1//TXNI…
GO:0048513	organ development	Biological process	304	2789	1654	23376	1.54049	1.70402e-15	5.58493e-14	14.7685	BMPR1B//CTGF//BAX//ADAMTS1//SIRT1//INHBB//DLG1//SMAD4//MYC//TIMELESS//STAT3//HIF1A//HTR2B//TCF3//ANXA4//BCL2L11//IRX3//MYO1E//C1GALT1//TIPARP//FLNA//TGFB1//TRIM28//ITK//HES1//MAN2A1//CITED2//PKM//MED1//RELA//UPF2//LSR//PHLDA2//PBRM1//TMED2//AKT1//DAZAP1//DLL1//LRP6//MEF2D//MMP14//NAB2//IMPAD1//SIK3//CREB3L2//ARID5A//BMPR2//CTNS//EEF2//FST//SAMD9L//PPP4R2//THSD1//BCL3//LGALS1//SPI1//BATF//FNIP1//S…
GO:0006351	transcription, DNA-templated	Biological process	311	2874	1654	23376	1.52936	1.96962e-15	6.41533e-14	14.7056	ANKRD1//HIVEP1//AEBP2//CALR//CCND1//NR2F6//FST//GATA1//HCLS1//HDAC3//HDGF//HES1//HIPK1//FOXA3//ID1//KLF4//ZBTB7A//MDM2//FOXD2//GBP4//CITED2//SIK1//MTF2//MYC//NEDD4//NFIX//PCNA//PKIG//MED1//PURB//RBL1//RELA//TRIM27//RNF2//SPI1//SOX6//SREBF2//BHLHE40//TCF3//CDC73//FNIP1//FLCN//RCOR1//TGFB1//TRIM28//TIMELESS//TNF//CTR9//VDR//TRAF7//RBBP8//YY1//MTA2//PHF12//ZBTB1//H2AFY//BATF3//SUZ12//HNRNPA2B1//TXNI…
GO:0050776	regulation of immune response	Biological process	83	460	1654	23376	2.55009	2.07387e-15	6.71319e-14	14.6832	FCER1G//FCGR1//FCGR3//SERPING1//A2M//IL7R//H2-D1//H2-M3//H2-Q7//XCL1//P2RX7//TAP2//IL23A//MB21D1//AIM2//TBK1//PGLYRP1//TRIM12C//KLRK1//MAPKAPK2//TLR2//UNC93B1//LYN//ZBTB1//4632428N05RIK//JAK3//TNF//F2RL1//MYD88//TNIP1//CD40//IRF1//IRF7//TRIM27//CD74//SIRT1//H2-AB1//RIPK2//CD24A//LTA//C4B//CFB//RGCC//CRP//TGFB1//TGFB3//BCL2A1D//ITK//STK11//THY1//THEMIS2//SKAP1//UBE2N//TNFRSF21//HMOX1//TRIM30A//CAC…
GO:1901362	organic cyclic compound biosynthetic process	Biological process	352	3364	1654	23376	1.47884	2.31047e-15	7.43319e-14	14.6363	ANKRD1//HIVEP1//AEBP2//CALR//CCND1//NR2F6//FST//GATA1//HCLS1//HDAC3//HDGF//HES1//HIPK1//FOXA3//ID1//KLF4//ZBTB7A//MDM2//FOXD2//GBP4//CITED2//SIK1//MTF2//MYC//NEDD4//NFIX//PCNA//PKIG//MED1//PURB//RBL1//RELA//TRIM27//RNF2//SPI1//SOX6//SREBF2//BHLHE40//TCF3//CDC73//FNIP1//FLCN//RCOR1//TGFB1//TRIM28//TIMELESS//TNF//CTR9//VDR//TRAF7//RBBP8//YY1//MTA2//PHF12//ZBTB1//H2AFY//BATF3//SUZ12//HNRNPA2B1//TXNI…
GO:0002443	leukocyte mediated immunity	Biological process	56	244	1654	23376	3.24364	2.36074e-15	7.5486e-14	14.627	FCGR1//FCGR3//FCER1G//NCF1//CCL2//CTSC//GZMB//SERPINB9//H60C//IL7R//H2-D1//H2-M3//H2-Q7//XCL1//P2RX7//TAP2//IL23A//H2-AB1//DLG1//LYST//BCL3//EXO1//CD8A//ICAM1//BTK//LYN//ZBTB1//4632428N05RIK//JAK3//CD24A//LTA//TNF//SERPING1//CRP//RNF19B//C4B//CD74//MYD88//PRKCD//IRF7//FAS//LAT//MILR1//HMOX1//FGR//F2RL1//AP1G1//BATF//LAG3//SH2D1A//KLRK1//TGFB1//CD40//TBX21//CTSG//RSAD2
GO:0009892	negative regulation of metabolic process	Biological process	214	1775	1654	23376	1.70392	2.55202e-15	8.11077e-14	14.5931	ANKRD1//HIVEP1//AEBP2//CALR//CCND1//NR2F6//FST//GATA1//HCLS1//HDAC3//HDGF//HES1//HIPK1//FOXA3//ID1//KLF4//ZBTB7A//MDM2//FOXD2//GBP4//CITED2//SIK1//MTF2//MYC//NEDD4//NFIX//PCNA//PKIG//MED1//PURB//RBL1//RELA//TRIM27//RNF2//SPI1//SOX6//SREBF2//BHLHE40//TCF3//CDC73//FNIP1//FLCN//RCOR1//TGFB1//TRIM28//TIMELESS//TNF//CTR9//VDR//TRAF7//RBBP8//YY1//MTA2//PHF12//ZBTB1//H2AFY//BATF3//SUZ12//HNRNPA2B1//TXNI…
GO:0002250	adaptive immune response	Biological process	57	252	1654	23376	3.19675	2.63753e-15	8.33205e-14	14.5788	FCGR1//FCGR3//FCER1G//CTSC//GZMB//SERPINB9//H60C//IL7R//H2-D1//H2-M3//H2-Q7//XCL1//P2RX7//TAP2//IL23A//H2-AB1//DLG1//BCL3//EXO1//CD8A//LYST//ICAM1//TGFB1//ADAM17//NFKB2//ZBTB1//4632428N05RIK//IRF1//IRF7//TRIM27//CD74//SIRT1//RIPK2//CD24A//LTA//TNF//SERPING1//CRP//C4B//MYD88//PRKCD//FAS//RELB//GADD45G//BATF//JAK3//CD40//TBX21//RSAD2//ITK//NEDD4//GM13283//GM13272//GM13276//GM13277//GM13275//TNFRSF21
GO:0007010	cytoskeleton organization	Biological process	128	878	1654	23376	2.06039	2.66617e-15	8.37209e-14	14.5741	INSC//ZW10//NDC80//SPDL1//AP1G1//BIRC5//NEFM//SON//WEE1//PRC1//SS18//TUBA8//NDEL1//CLIP1//GAS2L1//CAPZA2//CAPZB//EVL//TWF1//MICAL1//PFN1//TMSB4X//MOB2//CORO1A//FHL3//PAK1//PFN2//FLNA//RAC2//ROCK2//WIPF1//VASP//SH2B2//DNAJB6//SLC9A3R1//SHROOM3//RHOG//FMNL1//PDLIM7//FMNL2//AVIL//AKAP2//CASP4//DLG1//NCK1//WAS//ARHGAP17//GYPA//SMN1//KIF11//SPAG5//RCC1//MAP4//PLK2//PLK4//ZFP207//CASC5//CTTN//HCLS1//AR…
GO:0008283	cell proliferation	Biological process	194	1560	1654	23376	1.75757	2.95249e-15	9.21599e-14	14.5298	BAX//ELF4//NDEL1//FCGR4//DLG1//PRKX//RGCC//KRIT1//AKT1//BMPR2//CYBA//HTR2B//CCL2//RPTOR//HIF1A//ARHGAP5//LRP6//MYC//CSF1//SMAD4//HES1//POR//CD24A//TGFB1//CDC20//ADAM10//ADAM17//ADM//ADRB2//FABP4//CALR//CCND1//CAMP//CTGF//HCK//HCLS1//HIPK1//CXCL10//IL6ST//ITGB1//LTA//EPCAM//LYN//MARCKSL1//MED1//RAC2//RELA//SOX4//TIAL1//TNF//YAP1//PLAC8//ETS1//RPS15A//SUZ12//PDGFC//ACER3//HILPDA//BLOC1S2//FGFR1OP//…
GO:0010942	positive regulation of cell death	Biological process	76	406	1654	23376	2.64559	4.25727e-15	1.32101e-13	14.3709	BAX//CD24A//MYC//FNIP1//TSPO//HEBP2//ANKRD1//SP110//ADM//ADRB2//AKT1//RHOB//BARD1//BCL2L11//DDX3X//FAS//GZMA//HIF1A//ITGB1//LRP6//LTA//GADD45B//P2RX7//PRKCD//RIPK2//RNPS1//SMPD1//SOX4//TGFB1//TGFB3//TNF//TNFSF10//PLSCR1//ZMAT3//GADD45G//UBD//USP7//MAP2K4//IRF5//TNFRSF12A//PHLDA3//STK3//NUPR1//TXNIP//STK4//TRPM7//PMAIP1//TRP53INP1//ARL6IP5//DUSP6//BCLAF1//DNM1L//IP6K2//RBM5//DNAJA3//SIRT1//ATF4//C…
GO:0010605	negative regulation of macromolecule metabolic process	Biological process	199	1622	1654	23376	1.73395	4.89279e-15	1.50928e-13	14.3104	ANKRD1//HIVEP1//AEBP2//CALR//CCND1//NR2F6//FST//GATA1//HCLS1//HDAC3//HDGF//HES1//HIPK1//FOXA3//ID1//KLF4//ZBTB7A//MDM2//FOXD2//GBP4//CITED2//SIK1//MTF2//MYC//NEDD4//NFIX//PCNA//PKIG//MED1//PURB//RBL1//RELA//TRIM27//RNF2//SPI1//SOX6//SREBF2//BHLHE40//TCF3//CDC73//FNIP1//FLCN//RCOR1//TGFB1//TRIM28//TIMELESS//TNF//CTR9//VDR//TRAF7//RBBP8//YY1//MTA2//PHF12//ZBTB1//H2AFY//BATF3//SUZ12//HNRNPA2B1//TXNI…
GO:0006355	regulation of transcription, DNA-templated	Biological process	303	2801	1654	23376	1.52885	5.27282e-15	1.617e-13	14.278	ANKRD1//HIVEP1//AEBP2//CALR//CCND1//NR2F6//FST//GATA1//HCLS1//HDAC3//HDGF//HES1//HIPK1//FOXA3//ID1//KLF4//ZBTB7A//MDM2//FOXD2//GBP4//CITED2//SIK1//MTF2//MYC//NEDD4//NFIX//PCNA//PKIG//MED1//PURB//RBL1//RELA//TRIM27//RNF2//SPI1//SOX6//SREBF2//BHLHE40//TCF3//CDC73//FNIP1//FLCN//RCOR1//TGFB1//TRIM28//TIMELESS//TNF//CTR9//VDR//TRAF7//RBBP8//YY1//MTA2//PHF12//ZBTB1//H2AFY//BATF3//SUZ12//HNRNPA2B1//TXNI…
GO:0030162	regulation of proteolysis	Biological process	88	513	1654	23376	2.42438	6.6286e-15	2.02095e-13	14.1786	BAX//BCL2L11//CASP8//MYC//S100A8//S100A9//TNF//DAP//SENP1//TNFSF15//PMAIP1//DNAJA3//PRKACA//TMF1//BIRC5//APP//SERPING1//CST7//CSTB//ITIH3//SERPINE1//SERPINA3G//SERPINA3M//SERPINB6A//SPINK3//STFA2//SERPINA10//A2M//SERPINB10//SERPINA3B//BIRC7//PI16//PSME2//PRELID1//AKT1//CTLA2B//SERPINB9//STFA1//CTSC//FN1//MMP14//MMP25//ACRBP//RAD23B//UFL1//UBQLN4//WAC//GIPC1//BAG5//N4BP1//ZFAND2A//MDM2//PLK2//TRIB…
GO:0042592	homeostatic process	Biological process	165	1265	1654	23376	1.84344	6.94478e-15	2.10511e-13	14.1583	TNKS2//STAT3//IL1RN//FOXA3//SIRT1//BAX//BCL2L11//LYN//CTGF//ITGB1//STK11//HIF1A//SH2B2//LAT//NCSTN//CD74//NEDD4L//QSOX1//TXNDC5//GSR//PDIA3//P4HB//QSOX2//DNAJC10//TMX1//SH3BGRL3//KRIT1//GLRX//CCR1//HTR2B//CCL2//CCL5//TGFB1//CD40//TNNI3//TMEM165//VDR//TPCN2//NUCB2//APLP2//APP//ARF1//CP//LTF//MYC//SLC39A6//MT2//SLC39A14//SLC30A5//P2RX7//AKT1//FAS//DNAJA3//PINX1//ATP6V0C//ADM//CD24A//F2RL1//GNA15//G…
GO:0006334	nucleosome assembly	Biological process	29	75	1654	23376	5.46476	7.2608e-15	2.18825e-13	14.139	HIST1H4M//HIST1H3D//HIST1H3B//HIST1H3E//HIST1H3H//HIST1H3I//HIST2H3B//HIST1H4C//HIST1H4D//HIST1H4F//HIST1H4J//HIST1H4K//HIST1H4N//HIST4H4//HIST1H4A//HIST1H4B//HIST1H3A//HIST2H4//HIST1H3G//HIRA//UBN1//MIS18A//MCM2//NAP1L4//H2AFY//NAP1L1//SET//HIST1H1B//HIST1H1A
GO:0006335	DNA replication-dependent nucleosome assembly	Biological process	19	31	1654	23376	8.66217	7.85054e-15	2.3391e-13	14.1051	HIST1H4M//HIST1H3D//HIST1H3B//HIST1H3E//HIST1H3H//HIST1H3I//HIST2H3B//HIST1H4C//HIST1H4D//HIST1H4F//HIST1H4J//HIST1H4K//HIST1H4N//HIST4H4//HIST1H4A//HIST1H4B//HIST1H3A//HIST2H4//HIST1H3G
GO:0034723	DNA replication-dependent nucleosome organization	Biological process	19	31	1654	23376	8.66217	7.85054e-15	2.3391e-13	14.1051	HIST1H4M//HIST1H3D//HIST1H3B//HIST1H3E//HIST1H3H//HIST1H3I//HIST2H3B//HIST1H4C//HIST1H4D//HIST1H4F//HIST1H4J//HIST1H4K//HIST1H4N//HIST4H4//HIST1H4A//HIST1H4B//HIST1H3A//HIST2H4//HIST1H3G
GO:0023056	positive regulation of signaling	Biological process	145	1062	1654	23376	1.92965	8.795e-15	2.60571e-13	14.0558	CD74//P2RX7//TGFB3//TNF//MAP2K1//SPAG9//ARAP1//RIPK2//ADAM17//MAP2K4//CRK//GRB2//LAT//SH2B2//CDKN2AIP//IL23A//BMPR2//SMAD4//TGFB1//F2RL1//FGR//HCLS1//CCL5//PLXNB1//HCST//PIK3AP1//ATP6V0C//SOX4//CDC73//TLR2//CDKN2B//CITED2//STK11//FLCN//GIPC1//RNF111//HES1//TWSG1//4632428N05RIK//HIF1A//LY86//LAMTOR1//GOLPH3//RPTOR//ARL6IP5//PAK1//MED1//DDX17//LTF//RSAD2//STARD10//IL6ST//TNFRSF1A//CD40//ARL2BP//LYN…
GO:0031497	chromatin assembly	Biological process	31	87	1654	23376	5.0359	1.23421e-14	3.61914e-13	13.9086	MCM2//NAP1L4//H2AFY//NAP1L1//SET//HIST1H1B//HIST1H1A//HIST1H4M//HIST1H3D//HIST1H3B//HIST1H3E//HIST1H3H//HIST1H3I//HIST2H3B//HIST1H4C//HIST1H4D//HIST1H4F//HIST1H4J//HIST1H4K//HIST1H4N//HIST4H4//HIST1H4A//HIST1H4B//HIST1H3A//HIST2H4//HIST1H3G//HIRA//UBN1//BAHD1//HELLS//MIS18A
GO:0007275	multicellular organismal development	Biological process	421	4247	1654	23376	1.40099	1.23536e-14	3.61914e-13	13.9082	PKDCC//BMPR1B//FST//LGALS3//RAI1//SOX4//TGFB1//VDR//IMPAD1//CTGF//ANGPT2//RHOB//ANXA2//CASP8//COL4A1//COL4A2//FN1//HBEGF//HIF1A//HMOX1//MFGE8//MED1//PRKX//CCL2//THY1//TNFRSF12A//COL8A2//RTN4//NAA15//KRIT1//SIRT1//C1GALT1//BAX//ADAMTS1//FOXS1//CITED2//CCM2//MFSD7B//CXCR4//STK4//ADM//QK//TNNI3//YAP1//MYO1E//TIPARP//INHBB//HELLS//DLG1//SMAD4//MYC//TIMELESS//SRSF1//ADAM10//AMD1//BCL2L11//DLL1//ELL//E…
GO:0043065	positive regulation of apoptotic process	Biological process	70	365	1654	23376	2.71044	1.48863e-14	4.33687e-13	13.8272	BAX//CD24A//MYC//FNIP1//ATF4//BCL2L11//CASP7//NCF2//NQO1//CCL3//CDC34//TNF//TNFRSF1A//UBE2M//MAP2K4//PMAIP1//VDR//P2RX7//CCL5//PRELID1//SIRT1//CD40//RGCC//JAK3//LYN//ANKRD1//SP110//ADM//ADRB2//AKT1//RHOB//BARD1//TSPO//DDX3X//FAS//GZMA//HIF1A//ITGB1//LRP6//LTA//GADD45B//PRKCD//RIPK2//RNPS1//SMPD1//SOX4//TGFB1//TGFB3//TNFSF10//PLSCR1//ZMAT3//GADD45G//UBD//USP7//IRF5//TNFRSF12A//PHLDA3//STK3//NUPR1/…
GO:0010647	positive regulation of cell communication	Biological process	145	1069	1654	23376	1.91701	1.5089e-14	4.37163e-13	13.8213	CD74//P2RX7//TGFB3//TNF//MAP2K1//SPAG9//RIPK2//ADAM17//MAP2K4//CRK//GRB2//LAT//SH2B2//CDKN2AIP//IL23A//BMPR2//SMAD4//TGFB1//F2RL1//FGR//HCLS1//CCL5//PLXNB1//HCST//PIK3AP1//WAC//SIRT1//ATP6V0C//SOX4//CDC73//TLR2//CDKN2B//CITED2//STK11//FLCN//GIPC1//RNF111//HES1//TWSG1//4632428N05RIK//HIF1A//LY86//LAMTOR1//GOLPH3//RPTOR//ARL6IP5//PAK1//MED1//DDX17//LTF//RSAD2//STARD10//IL6ST//TNFRSF1A//CD40//ARL2BP…
GO:0032879	regulation of localization	Biological process	219	1864	1654	23376	1.66048	1.8324e-14	5.27973e-13	13.737	ADRB2//SIK1//SCN1B//TGFB1//TNF//ARF1//SH3GL2//SCYL2//CCL2//TLR2//F2RL1//CXCL10//XCL1//ICAM1//CD74//S100A8//S100A9//RGCC//ATF4//GCG//SLC8B1//CCL5//SLC16A1//TNFSF14//GRK6//BAX//P2RX7//ASPH//BMPR2//ETS1//KRIT1//EVL//PFN2//TACSTD2//CAPN7//HIF1A//PFN1//GLIPR2//AKT1//RFFL//CXCL1//AHCYL1//NEDD4L//NEDD4//SLC9A3R1//ADAM10//ADAM17//FFAR4//C2CD5//LAMTOR1//SIRT1//HILPDA//SREBF2//CRP//ARG2//IL1RN//SORL1//IL6S…
GO:0010628	positive regulation of gene expression	Biological process	166	1294	1654	23376	1.81304	2.51673e-14	7.21188e-13	13.5992	SMARCD1//FBXW11//RNF20//ATF4//BCL3//CCNA2//HES1//HIF1A//IRF8//ILF3//IRF1//KLF2//KLF4//LRP6//LYL1//SMAD4//MEF2D//PIAS2//CITED2//MTF1//MYC//MED1//TMSB4X//RAI1//RELA//RNF4//SPI1//SOX4//SOX6//SREBF2//STAT3//CREB3L2//TBP//TCEA1//TCF3//TFAM//TGFB1//TGFB3//TRIM28//TNF//TNNI2//WAC//PICALM//ETS1//MED24//TOX3//IRF7//CRLF3//RHOG//ELF4//TBX21//TRP53INP1//ASPH//PBRM1//ILF2//ELF2//GPBP1//BLOC1S2//USP16//RNF6//…
GO:0050778	positive regulation of immune response	Biological process	66	336	1654	23376	2.77613	2.58588e-14	7.36975e-13	13.5874	FCER1G//FCGR1//FCGR3//SERPING1//A2M//H2-D1//H2-M3//H2-Q7//XCL1//P2RX7//TAP2//IL23A//MB21D1//AIM2//TBK1//PGLYRP1//TRIM12C//KLRK1//MAPKAPK2//TLR2//UNC93B1//LYN//ZBTB1//MYD88//TNIP1//CD74//SIRT1//H2-AB1//RIPK2//CD24A//LTA//TNF//C4B//CFB//RGCC//CRP//BCL2A1D//ITK//STK11//THY1//THEMIS2//SKAP1//UBE2N//TNFRSF21//TRIM30A//CACTIN//PIK3AP1//IRF1//IRF7//TNIP2//F2RL1//LTF//RSAD2//LSM14A//PLSCR1//AP1G1//LAG3//…
GO:0040011	locomotion	Biological process	161	1243	1654	23376	1.83058	2.80445e-14	7.94948e-13	13.5522	CXCR4//HIF1A//HTR2B//BAX//MARK2//TLX3//NDEL1//ITGB1//CD24A//ITGB2//S100A8//S100A9//CCL2//PPBP//LGALS3//TLR2//F2RL1//CXCL10//XCL1//ICAM1//ITGB7//ITGA11//FMNL1//CTTN//NCK1//TNFRSF12A//CMTM7//CCR1//FPR3//LSP1//CXCL9//RAC2//CCL20//CCL3//CCL4//CCL5//CCL7//CCL8//CXCL2//PF4//PLGRKT//CXCR6//EFNA4//EFNB3//EVL//FLOT1//KIF5A//KIF5B//SMAD4//SCN1B//VASP//B3GNT2//CHN1//TSPO//FN1//TGFB1//BMPR2//ETS1//KRIT1//NAN…
GO:0031324	negative regulation of cellular metabolic process	Biological process	189	1542	1654	23376	1.73226	2.8683e-14	8.08675e-13	13.5424	ANKRD1//HIVEP1//AEBP2//CALR//CCND1//NR2F6//FST//GATA1//HCLS1//HDAC3//HDGF//HES1//HIPK1//FOXA3//ID1//KLF4//ZBTB7A//MDM2//FOXD2//GBP4//CITED2//SIK1//MTF2//MYC//NEDD4//NFIX//PCNA//PKIG//MED1//PURB//RBL1//RELA//TRIM27//RNF2//SPI1//SOX6//SREBF2//BHLHE40//TCF3//CDC73//FNIP1//FLCN//RCOR1//TGFB1//TRIM28//TIMELESS//TNF//CTR9//VDR//TRAF7//RBBP8//YY1//MTA2//PHF12//ZBTB1//H2AFY//BATF3//SUZ12//HNRNPA2B1//TXNI…
GO:0006333	chromatin assembly or disassembly	Biological process	34	107	1654	23376	4.49086	3.24619e-14	9.10322e-13	13.4886	TLK1//MCM2//NAP1L4//H2AFY//NAP1L1//SET//HIST1H1B//HIST1H1A//HIST1H4M//HIST1H3D//HIST1H3B//HIST1H3E//HIST1H3H//HIST1H3I//HIST2H3B//HIST1H4C//HIST1H4D//HIST1H4F//HIST1H4J//HIST1H4K//HIST1H4N//HIST4H4//HIST1H4A//HIST1H4B//HIST1H3A//HIST2H4//HIST1H3G//HIRA//UBN1//SMARCD1//ARID1A//BAHD1//HELLS//MIS18A
GO:2001233	regulation of apoptotic signaling pathway	Biological process	67	346	1654	23376	2.73674	3.38138e-14	9.43188e-13	13.4709	BAX//BCL2L11//FAS//TNFSF10//DNM1L//AKT1//LMNA//PRELID1//PMAIP1//IER3//GSK3A//LGALS3//FGA//HMOX1//ICAM1//PEA15A//SERPINE1//RFFL//TMBIM1//BMPR1B//STK3//STK4//HNRNPK//CD74//SIRT1//P4HB//UBQLN1//VNN1//BAG5//SFPQ//YBX3//CDKN2D//USP47//PLSCR1//GRINA//HIF1A//NONO//CTSC//INHBB//MYC//PRKCD//TRAF7//TRP53INP1//CTTN//RELA//YAP1//CASP8//PDIA3//TNFRSF12A//CYLD//GATA1//TNF//PF4//JAK3//PPP2R1A//DAPK2//BCL2A1B//B…
GO:0043068	positive regulation of programmed cell death	Biological process	70	371	1654	23376	2.66661	3.46578e-14	9.56554e-13	13.4602	BAX//CD24A//MYC//FNIP1//ANKRD1//SP110//ADM//ADRB2//AKT1//RHOB//BARD1//BCL2L11//TSPO//DDX3X//FAS//GZMA//HIF1A//ITGB1//LRP6//LTA//GADD45B//P2RX7//PRKCD//RIPK2//RNPS1//SMPD1//SOX4//TGFB1//TGFB3//TNF//TNFSF10//PLSCR1//ZMAT3//GADD45G//UBD//USP7//MAP2K4//IRF5//TNFRSF12A//PHLDA3//STK3//NUPR1//TXNIP//STK4//TRPM7//PMAIP1//TRP53INP1//ARL6IP5//DUSP6//BCLAF1//DNM1L//IP6K2//RBM5//DNAJA3//SIRT1//ATF4//CASP7//N…
GO:0098542	defense response to other organism	Biological process	70	371	1654	23376	2.66661	3.46578e-14	9.56554e-13	13.4602	CCL5//MB21D1//AIM2//IL23A//ISG15//CEBPE//BCL3//CAMP//DEFB1//FCER1G//FCGR1//H2-M3//IRF8//LYST//LYZ2//NCF1//PRKCD//RAB1//SERPINB9//TNF//TNFRSF1A//PGLYRP1//PLAC8//TMF1//SLAMF8//CTSG//TNFAIP8//FGR//GBP2B//GBP2//HCK//LTA//MYD88//P2RX7//RIPK2//GBP9//TLR2//KLRK1//TBK1//GBP10//SERPINE1//CD160//TGFB1//LTF//LSM14A//BATF//ITCH//GBP4//CD8A//CXADR//F2RL1//CXCL10//IFIT1//ILF3//IRF1//CXCL9//CD40//PLSCR1//OASL2/…
GO:0016482	cytoplasmic transport	Biological process	102	657	1654	23376	2.19417	3.78493e-14	1.03917e-12	13.4219	SORL1//AKT1//BCL3//TGFB1//TNF//RBM22//MAPK3//KPNB1//PPP3CA//STAT3//IPO7//TXNIP//TMCO6//PEX19//ZFAND6//ALKBH5//FYTTD1//RPSA//NOP58//CALR//AHCYL1//STRADA//XPO6//SRP68//SEC61A1//CHMP4B//HGS//RAB7//RAB1//SEC22B//SEC23A//CREB3L2//CUL3//ZW10//SEC23B//USO1//LLGL1//EXOC4//SORT1//ADAM10//NUP50//ZFP384//NUPL1//FBXO22//SPTBN1//TGFB3//TOB1//HES1//RHOB//MGRN1//MTM1//SCYL2//CHMP5//HOOK1//TNFSF14//BAX//P2RX7//A…
GO:0042325	regulation of phosphorylation	Biological process	145	1082	1654	23376	1.89398	4.0331e-14	1.10154e-12	13.3944	CCNA2//CCND1//CCNE1//CDKN2B//CDKN2D//GTPBP4//GADD45B//TNF//TRAF7//GADD45G//CD74//P2RX7//TGFB3//MAP2K1//SPAG9//SPRED1//DUSP5//DUSP6//SOCS3//PRKAR2A//FNIP1//FLCN//IBTK//FKBP1A//LRP6//LYN//MICAL1//GBP4//TGFB1//DNAJC10//CACTIN//MOB2//ADAM17//AKT1//BMPR2//ANXA2//CAMP//CTGF//PAK1//CD40//MAP2K4//MAPK3//SIRT1//MYC//PRKAG2//FABP4//NCK1//PKIG//TRIM27//TRIB1//THY1//DBNDD2//UBASH3B//FGFR1OP//DNAJA3//PDGFC//A…
GO:0065004	protein-DNA complex assembly	Biological process	34	108	1654	23376	4.44928	4.4189e-14	1.20066e-12	13.3547	MCM2//NAP1L4//H2AFY//NAP1L1//SET//HIST1H1B//HIST1H1A//HIST1H4M//HIST1H3D//HIST1H3B//HIST1H3E//HIST1H3H//HIST1H3I//HIST2H3B//HIST1H4C//HIST1H4D//HIST1H4F//HIST1H4J//HIST1H4K//HIST1H4N//HIST4H4//HIST1H4A//HIST1H4B//HIST1H3A//HIST2H4//HIST1H3G//HIRA//UBN1//HELLS//MIS18A//CENPN//CENPH//RNF4//SENP6
GO:0016477	cell migration	Biological process	132	953	1654	23376	1.95756	5.15563e-14	1.39361e-12	13.2877	CXCR4//HIF1A//HTR2B//BAX//MARK2//TLX3//NDEL1//ITGB1//CD24A//ITGB2//S100A8//S100A9//CCL2//PPBP//LGALS3//TLR2//F2RL1//CXCL10//XCL1//ICAM1//ITGB7//ITGA11//FMNL1//CTTN//NCK1//TNFRSF12A//TSPO//FN1//TGFB1//BMPR2//ETS1//KRIT1//NANOS1//EVL//PFN2//TACSTD2//CAPN7//PFN1//GLIPR2//CCL5//RFFL//ADAM10//ADAM17//TNFSF14//SORL1//IL6ST//TMSB4X//SERPINE1//TRIB1//LRP6//RTN4//RBFOX2//AKT1//LMNA//PRKX//PHLDA2//VCL//SRC…
GO:0032270	positive regulation of cellular protein metabolic process	Biological process	116	797	1654	23376	2.057	6.47361e-14	1.7409e-12	13.1889	GADD45B//TNF//TRAF7//GADD45G//CD74//P2RX7//TGFB3//MAP2K1//SPAG9//MOB2//ADAM17//AKT1//BMPR2//ANXA2//CCND1//CAMP//CTGF//PAK1//FNIP1//FLCN//TGFB1//CD40//MAP2K4//MAPK3//SIRT1//PDGFC//TNFSF15//IL23A//PRKAG2//GCG//RIPK2//GSK3A//SMAD4//BCL3//CIRBP//DDX3X//EEF2//EIF4A3//RBM3//SOX4//PAIP1//ABCF1//UBE2N//RNF20//ADRB2//BIRC3//FKBP1A//RASSF1//DNAJB2//HSPBP1//DNAJA3//RNF111//NUPR1//RGCC//LMNB1//RAP2C//DLG1//S…
GO:0009891	positive regulation of biosynthetic process	Biological process	180	1459	1654	23376	1.74362	7.01257e-14	1.87622e-12	13.1541	SMARCD1//ADRB2//HTR2B//HIF1A//STK11//SMEK1//BCL3//CIRBP//DDX3X//EEF2//EIF4A3//RBM3//SOX4//PAIP1//ABCF1//MAPK3//AKT1//FBXW11//RNF20//ATF4//CCNA2//HES1//IRF8//ILF3//IRF1//KLF2//KLF4//LRP6//LYL1//SMAD4//MEF2D//PIAS2//CITED2//MTF1//MYC//MED1//TMSB4X//RAI1//RELA//RNF4//SPI1//SOX6//SREBF2//STAT3//CREB3L2//TBP//TCEA1//TCF3//TFAM//TGFB1//TGFB3//TRIM28//TNF//TNNI2//WAC//PICALM//ETS1//MED24//TOX3//IRF7//CR…
GO:0031347	regulation of defense response	Biological process	70	377	1654	23376	2.62417	7.88911e-14	2.10002e-12	13.103	FCER1G//FCGR1//FCGR3//SERPING1//A2M//MB21D1//AIM2//TBK1//PGLYRP1//TRIM12C//KLRK1//MAPKAPK2//TLR2//UNC93B1//CCL5//IL23A//ALOX5AP//MYD88//TNIP1//CD24A//LTA//TNF//TRIM30A//CACTIN//PIK3AP1//IRF1//IRF7//RIPK2//TNIP2//LYN//F2RL1//LTF//RSAD2//SERPINE1//LSM14A//TAP2//AP1G1//FGR//SAMHD1//CD74//XCL1//PLSCR1//CCR1//TRAFD1//H2-M3//LAG3//SH2D1A//ITCH//GBP4//SLC7A2//CASP4//RELA//S100A8//S100A9//SBNO2//FFAR4//A…
GO:0045595	regulation of cell differentiation	Biological process	170	1356	1654	23376	1.77184	9.26025e-14	2.45256e-12	13.0334	HIF1A//LYN//CD101//CD24A//TGFB1//POFUT2//SMAD4//TGFB3//GLIPR2//RGCC//HPN//GATA1//SENP1//RBFOX2//CSF1//PF4//CRP//SIK1//FBXO22//AKT1//NDEL1//MOB2//ANKRD1//AVIL//MARK2//ITGB1//SCN1B//LGALS1//VIM//RTN4//RELA//KLF4//MTF2//STAT3//CDC73//CTR9//MED24//NKAP//CDKL3//RNF6//HCLS1//CCND1//YAP1//NEFM//CTGF//LNP//PKDCC//POR//SOX6//IRF1//ZBTB1//PGLYRP1//IL7R//VNN1//HES1//SPI1//SOX4//LMO4//DUSP6//IL23A//PRELID1//…
GO:0033043	regulation of organelle organization	Biological process	105	697	1654	23376	2.12908	1.15085e-13	3.0327e-12	12.939	BCOR//RGCC//TLK1//CAPZA2//CAPZB//EVL//TWF1//PFN1//TMSB4X//GAS2L1//RCC1//ZFP207//ZW10//CORO1A//CNOT2//TMED9//GOLPH3//DNM1L//FLCN//CHORDC1//ROCK2//KIFC1//EML2//HCLS1//RASA1//SH3BGRL3//F2RL1//PFN2//PRKCD//DLG1//GRB2//ICAM1//NCK1//VASP//CDK9//UBE2N//RNF20//TGFB1//DST//SKA1//CLIP1//ANXA2//C2CD5//BIRC5//UBE2C//MYC//CRK//FGR//PAK1//BST2//H2AFY//MAPK3//TRIM27//ARPC4//ARF1//ARID5A//CDC20//CALR//MTM1//SIRT…
GO:0006928	cellular component movement	Biological process	169	1352	1654	23376	1.76663	1.42826e-13	3.74489e-12	12.8452	CXCR4//HIF1A//HTR2B//BAX//MARK2//TLX3//NDEL1//ITGB1//CD24A//ITGB2//S100A8//S100A9//CCL2//PPBP//LGALS3//TLR2//F2RL1//CXCL10//XCL1//ICAM1//AK7//ITGB7//ITGA11//FMNL1//CTTN//NCK1//TNFRSF12A//KIF11//KIF21A//KIF5A//KIF5B//DYNC1LI1//DYNLL1//EFNA4//EFNB3//EVL//FLOT1//SMAD4//SCN1B//VASP//B3GNT2//CHN1//APP//NEFM//BLOC1S2//DST//TSPO//FN1//TGFB1//WIPF1//WAS//BMPR2//ETS1//KRIT1//NANOS1//PFN2//TACSTD2//CAPN7//…
GO:0006468	protein phosphorylation	Biological process	164	1299	1654	23376	1.78431	1.45891e-13	3.80624e-12	12.836	CCNA2//CCND1//CCNE1//CDKN2B//CDKN2D//GTPBP4//GADD45B//TNF//TRAF7//GADD45G//CD74//P2RX7//TGFB3//MAP2K1//SPAG9//SPRED1//DUSP5//DUSP6//SOCS3//PRKAR2A//FNIP1//FLCN//IBTK//FKBP1A//LRP6//LYN//MICAL1//GBP4//TGFB1//DNAJC10//CACTIN//MOB2//ADAM17//AKT1//BMPR2//ANXA2//CAMP//CTGF//PAK1//CD40//MAP2K4//MAPK3//SIRT1//PRKAG2//FABP4//NCK1//PKIG//TRIM27//TRIB1//THY1//DBNDD2//UBASH3B//FGFR1OP//DNAJA3//PDGFC//APLP2/…
GO:0044710	single-organism metabolic process	Biological process	441	4565	1654	23376	1.36531	1.52635e-13	3.96246e-12	12.8163	SIRT1//ACOX1//CTSD//RAB1//ATG4C//TRP53INP1//ATG2B//ARG2//DOK1//SMAD1//MYC//CCL5//NRG1//TGFB1//TNF//MAP2K1//MAP2K4//MAPK3//GADD45B//TRAF7//GADD45G//CD74//P2RX7//TGFB3//SPAG9//SPRED1//DUSP5//DUSP6//BCOR//RAD23B//TNKS2//RAD51//RAD52//RBBP8//YY1//UBE2N//CDKN2D//POLD1//B4GALNT1//SERPING1//A2M//ADRB2//ADM//HTR2B//ARF1//SH3GL2//SCYL2//PRCP//NCF1//C4B//CFB//RGCC//DHPS//PRKAG2//AKT1//IL6ST//GSK3A//GYG//PG…
GO:0019941	modification-dependent protein catabolic process	Biological process	69	374	1654	23376	2.60743	1.63969e-13	4.23573e-12	12.7852	UBE3B//DDB1//ITCH//MDM2//NEDD4//OS9//ARIH2//HUWE1//RFFL//RNF146//NEDD4L//UHRF2//RNF20//USP10//USP4//RNF40//USP28//AMFR//UBD//USP18//USP7//CUL3//USP25//NUB1//TRPC4AP//UBE2D3//UBE2C//USP16//RNF6//CYLD//USP47//USP42//CACUL1//UBE2N//ATE1//JKAMP//HSP90B1//UBE2G2//MAN1B1//DNAJB2//DNAJC10//RNF111//CDC20//FBXW11//RAD23B//UFL1//UBQLN4//SENP1//WAC//GIPC1//BAG5//N4BP1//ZFAND2A//AKT1//PLK2//TRIB1//SIRT2//HSP…
GO:0031328	positive regulation of cellular biosynthetic process	Biological process	176	1430	1654	23376	1.73945	1.7031e-13	4.36096e-12	12.7688	SMARCD1//ADRB2//HTR2B//STK11//SMEK1//BCL3//CIRBP//DDX3X//EEF2//EIF4A3//RBM3//SOX4//PAIP1//ABCF1//MAPK3//FBXW11//RNF20//ATF4//CCNA2//HES1//HIF1A//IRF8//ILF3//IRF1//KLF2//KLF4//LRP6//LYL1//SMAD4//MEF2D//PIAS2//CITED2//MTF1//MYC//MED1//TMSB4X//RAI1//RELA//RNF4//SPI1//SOX6//SREBF2//STAT3//CREB3L2//TBP//TCEA1//TCF3//TFAM//TGFB1//TGFB3//TRIM28//TNF//TNNI2//WAC//PICALM//ETS1//MED24//TOX3//IRF7//CRLF3//R…
GO:0034613	cellular protein localization	Biological process	136	1009	1654	23376	1.90494	1.7048e-13	4.36096e-12	12.7683	SORL1//AKT1//BCL3//TGFB1//TNF//RBM22//MAPK3//BAX//KPNB1//PPP3CA//STAT3//IPO7//TXNIP//TMCO6//PEX19//ZFAND6//MYO1C//OS9//YWHAG//ERBB2IP//GIPC1//TRAK2//NOP58//CALR//AHCYL1//STRADA//XPO6//NCF1//EXOC4//ATG4C//SRP68//SEC61A1//CHMP4B//KDELR3//HGS//RAB7//AP1G1//RHOB//CD74//RAB1//SEC23A//STAM//STX3//TOMM22//TLK1//STX16//TNPO1//SEC23B//STX7//COPG1//UNC93B1//SNX12//USO1//TMED2//RFFL//ASPSCR1//CLTB//SNX7//SY…
GO:0034728	nucleosome organization	Biological process	31	95	1654	23376	4.61182	1.94293e-13	4.94597e-12	12.7115	MCM2//NAP1L4//H2AFY//NAP1L1//SET//HIST1H1B//HIST1H1A//HIST1H4M//HIST1H3D//HIST1H3B//HIST1H3E//HIST1H3H//HIST1H3I//HIST2H3B//HIST1H4C//HIST1H4D//HIST1H4F//HIST1H4J//HIST1H4K//HIST1H4N//HIST4H4//HIST1H4A//HIST1H4B//HIST1H3A//HIST2H4//HIST1H3G//HIRA//UBN1//SMARCD1//ARID1A//MIS18A
GO:0051336	regulation of hydrolase activity	Biological process	127	922	1654	23376	1.94674	2.39479e-13	6.06681e-12	12.6207	BAX//BCL2L11//CASP8//MYC//S100A8//S100A9//TNF//DAP//SENP1//TNFSF15//PMAIP1//DNAJA3//HTR2B//ITK//BIRC5//APP//SERPING1//CST7//CSTB//ITIH3//SERPINE1//SERPINA3G//SERPINA3M//SERPINB6A//SPINK3//STFA2//SERPINA10//A2M//SERPINB10//SERPINA3B//BIRC7//PI16//HPN//SPRED1//ELL//UBN1//FARP1//PPP1R37//CD2BP2//CASC5//PSME2//PRELID1//AKT1//CTLA2B//SERPINB9//STFA1//CTSC//FN1//MMP14//MMP25//ACRBP//TMED2//SH3BP4//ARF4…
GO:0043632	modification-dependent macromolecule catabolic process	Biological process	69	377	1654	23376	2.58668	2.44291e-13	6.15895e-12	12.6121	ISG15//UBA7//UBE3B//DDB1//ITCH//MDM2//NEDD4//OS9//ARIH2//HUWE1//RFFL//RNF146//NEDD4L//UHRF2//RNF20//USP10//USP4//RNF40//USP28//AMFR//UBD//USP18//USP7//CUL3//USP25//NUB1//TRPC4AP//UBE2D3//UBE2C//USP16//RNF6//CYLD//USP47//USP42//CACUL1//UBE2N//ATE1//JKAMP//HSP90B1//UBE2G2//MAN1B1//DNAJB2//DNAJC10//RNF111//CDC20//FBXW11//RAD23B//UFL1//UBQLN4//SENP1//WAC//GIPC1//BAG5//N4BP1//ZFAND2A//AKT1//PLK2//TRIB…
GO:0070727	cellular macromolecule localization	Biological process	136	1014	1654	23376	1.89555	2.48096e-13	6.22494e-12	12.6054	SORL1//AKT1//BCL3//TGFB1//TNF//RBM22//MAPK3//BAX//KPNB1//PPP3CA//STAT3//IPO7//TXNIP//TMCO6//PEX19//ZFAND6//MYO1C//OS9//YWHAG//ERBB2IP//GIPC1//TRAK2//NOP58//CALR//AHCYL1//STRADA//XPO6//NCF1//EXOC4//ATG4C//SRP68//SEC61A1//CHMP4B//KDELR3//HGS//RAB7//AP1G1//RHOB//CD74//RAB1//SEC23A//STAM//STX3//TOMM22//TLK1//STX16//TNPO1//SEC23B//STX7//COPG1//UNC93B1//SNX12//USO1//TMED2//RFFL//ASPSCR1//CLTB//SNX7//SY…
GO:0045088	regulation of innate immune response	Biological process	42	167	1654	23376	3.55441	2.76146e-13	6.89577e-12	12.5589	SERPING1//A2M//MB21D1//AIM2//TBK1//PGLYRP1//TRIM12C//KLRK1//MAPKAPK2//TLR2//UNC93B1//MYD88//TNIP1//TRIM30A//CACTIN//PIK3AP1//IRF1//IRF7//RIPK2//TNIP2//LYN//F2RL1//LTF//RSAD2//LSM14A//TAP2//AP1G1//CD74//XCL1//PLSCR1//CCR1//TRAFD1//H2-M3//LAG3//SH2D1A//PARP9//MED1//NLRC5//DNAJA3//RELA//FGR//SAMHD1
GO:0031349	positive regulation of defense response	Biological process	47	203	1654	23376	3.27217	2.9276e-13	7.27599e-12	12.5335	FCER1G//FCGR1//FCGR3//MB21D1//AIM2//TBK1//PGLYRP1//TRIM12C//KLRK1//MAPKAPK2//TLR2//UNC93B1//ALOX5AP//MYD88//TNIP1//CD24A//LTA//TNF//CCL5//TRIM30A//CACTIN//PIK3AP1//IRF1//IRF7//RIPK2//TNIP2//LYN//F2RL1//LTF//RSAD2//SERPINE1//LSM14A//CD74//XCL1//PLSCR1//AP1G1//H2-M3//LAG3//SH2D1A//FABP4//CTSS//PTGER4//S100A8//S100A9//CCL3//TNFRSF1A//RELA
GO:0031399	regulation of protein modification process	Biological process	140	1058	1654	23376	1.87015	3.05625e-13	7.55989e-12	12.5148	CCNA2//CCND1//CCNE1//CDKN2B//CDKN2D//GTPBP4//GADD45B//TNF//TRAF7//GADD45G//CD74//P2RX7//TGFB3//MAP2K1//SPAG9//SPRED1//DUSP5//DUSP6//BCOR//SOCS3//PRKAR2A//FNIP1//FLCN//IBTK//FKBP1A//LRP6//LYN//MICAL1//GBP4//TGFB1//DNAJC10//CACTIN//MOB2//ADAM17//AKT1//BMPR2//ANXA2//CAMP//CTGF//PAK1//CD40//MAP2K4//MAPK3//SIRT1//PRKAG2//FABP4//NCK1//PKIG//TRIM27//TRIB1//THY1//DBNDD2//UBASH3B//FGFR1OP//DNAJA3//PDGFC//…
GO:0010557	positive regulation of macromolecule biosynthetic process	Biological process	166	1332	1654	23376	1.76132	3.11196e-13	7.66156e-12	12.507	SMARCD1//HIF1A//BCL3//CIRBP//DDX3X//EEF2//EIF4A3//RBM3//SOX4//PAIP1//ABCF1//MAPK3//FBXW11//RNF20//ATF4//CCNA2//HES1//IRF8//ILF3//IRF1//KLF2//KLF4//LRP6//LYL1//SMAD4//MEF2D//PIAS2//CITED2//MTF1//MYC//MED1//TMSB4X//RAI1//RELA//RNF4//SPI1//SOX6//SREBF2//STAT3//CREB3L2//TBP//TCEA1//TCF3//TFAM//TGFB1//TGFB3//TRIM28//TNF//TNNI2//WAC//PICALM//ETS1//MED24//TOX3//IRF7//CRLF3//RHOG//ELF4//TBX21//TRP53INP1/…
GO:0071824	protein-DNA complex subunit organization	Biological process	36	128	1654	23376	3.97491	3.7131e-13	9.09883e-12	12.4303	MCM2//NAP1L4//H2AFY//NAP1L1//SET//HIST1H1B//HIST1H1A//HIST1H4M//HIST1H3D//HIST1H3B//HIST1H3E//HIST1H3H//HIST1H3I//HIST2H3B//HIST1H4C//HIST1H4D//HIST1H4F//HIST1H4J//HIST1H4K//HIST1H4N//HIST4H4//HIST1H4A//HIST1H4B//HIST1H3A//HIST2H4//HIST1H3G//HIRA//UBN1//SMARCD1//ARID1A//HELLS//MIS18A//CENPN//CENPH//RNF4//SENP6
GO:0006511	ubiquitin-dependent protein catabolic process	Biological process	67	364	1654	23376	2.60141	4.12992e-13	1.00732e-11	12.3841	UBE3B//DDB1//ITCH//MDM2//NEDD4//OS9//ARIH2//HUWE1//RFFL//RNF146//NEDD4L//CUL3//UBE2C//ATE1//JKAMP//HSP90B1//UBE2G2//MAN1B1//AMFR//DNAJB2//DNAJC10//RNF111//CDC20//FBXW11//RAD23B//UFL1//UBQLN4//SENP1//WAC//GIPC1//BAG5//N4BP1//ZFAND2A//AKT1//PLK2//TRIB1//NUB1//SIRT2//HSPBP1//FBXO22//CD2AP//RNF4//CDC34//KCTD13//GSK3A//UBE2D3//UBE2W//SIRT1//RNF115//UHRF2//RNF20//USP10//USP4//RNF40//USP28//UBD//USP18//…
GO:0071103	DNA conformation change	Biological process	42	169	1654	23376	3.51235	4.26125e-13	1.03454e-11	12.3705	MCM2//NAP1L4//H2AFY//NAP1L1//SET//HIST1H1B//HIST1H1A//TOP1//TOP3B//MCM4//RAD51//PEO1//MTA2//HIST1H4M//HIST1H3D//HIST1H3B//HIST1H3E//HIST1H3H//HIST1H3I//HIST2H3B//HIST1H4C//HIST1H4D//HIST1H4F//HIST1H4J//HIST1H4K//HIST1H4N//HIST4H4//HIST1H4A//HIST1H4B//HIST1H3A//HIST2H4//HIST1H3G//HIRA//UBN1//CHMP1A//PRM1//BAHD1//HELLS//DDX3X//MIS18A//SEP15//H3F3A
GO:0006323	DNA packaging	Biological process	36	129	1654	23376	3.9441	4.80374e-13	1.16087e-11	12.3184	MCM2//NAP1L4//H2AFY//NAP1L1//SET//HIST1H1B//HIST1H1A//HIST1H4M//HIST1H3D//HIST1H3B//HIST1H3E//HIST1H3H//HIST1H3I//HIST2H3B//HIST1H4C//HIST1H4D//HIST1H4F//HIST1H4J//HIST1H4K//HIST1H4N//HIST4H4//HIST1H4A//HIST1H4B//HIST1H3A//HIST2H4//HIST1H3G//HIRA//UBN1//CHMP1A//PRM1//BAHD1//HELLS//MIS18A//SEP15//H3F3A//MTA2
GO:0051276	chromosome organization	Biological process	108	745	1654	23376	2.04881	6.37441e-13	1.53337e-11	12.1956	KIFC1//ZFP207//ZW10//SPAG5//NDC80//BCOR//RAD23B//TNKS2//TLK1//MCM2//NAP1L4//H2AFY//NAP1L1//SET//HIST1H1B//HIST1H1A//SIRT1//ARID1A//HIST1H4M//HIST1H3D//HIST1H3B//HIST1H3E//HIST1H3H//HIST1H3I//HIST2H3B//HIST1H4C//HIST1H4D//HIST1H4F//HIST1H4J//HIST1H4K//HIST1H4N//HIST4H4//HIST1H4A//HIST1H4B//HIST1H3A//HIST2H4//HIST1H3G//HIRA//UBN1//SMARCD1//MYC//TOP1//MTA2//HELLS//PINX1//ESCO1//PDS5A//CHMP1A//CUL3//…
GO:0043086	negative regulation of catalytic activity	Biological process	95	620	1654	23376	2.16554	6.44359e-13	1.54293e-11	12.1909	SPRED1//DUSP5//DUSP6//PRKAG2//AKT1//FABP4//LRP6//GADD45B//NCK1//PKIG//TRIM27//TRIB1//THY1//GADD45G//DBNDD2//UBASH3B//FGFR1OP//DNAJA3//BIRC5//APP//SERPING1//CST7//CSTB//ITIH3//SERPINE1//SERPINA3G//SERPINA3M//SERPINB6A//SPINK3//STFA2//SERPINA10//A2M//SERPINB10//SERPINA3B//BIRC7//PI16//HPN//TNF//ELL//UBN1//FARP1//PPP1R37//CD2BP2//CASC5//CTLA2B//SERPINB9//STFA1//TMED2//SH3BP4//PDZD3//GZMA//FKBP1A//TN…
GO:0051254	positive regulation of RNA metabolic process	Biological process	152	1195	1654	23376	1.79767	6.82315e-13	1.62639e-11	12.166	SMARCD1//FBXW11//RNF20//ATF4//BCL3//CCNA2//HES1//HIF1A//IRF8//ILF3//IRF1//KLF2//KLF4//LRP6//LYL1//SMAD4//MEF2D//PIAS2//CITED2//MTF1//MYC//MED1//TMSB4X//RAI1//RELA//RNF4//SPI1//SOX4//SOX6//SREBF2//STAT3//CREB3L2//TBP//TCEA1//TCF3//TFAM//TGFB1//TGFB3//TRIM28//TNF//TNNI2//WAC//PICALM//ETS1//MED24//TOX3//IRF7//CRLF3//RHOG//ELF4//TBX21//TRP53INP1//ASPH//PBRM1//ILF2//ELF2//GPBP1//BLOC1S2//USP16//RNF6//…
GO:0002449	lymphocyte mediated immunity	Biological process	45	194	1654	23376	3.27828	8.71189e-13	2.0672e-11	12.0599	FCGR1//FCGR3//FCER1G//CTSC//GZMB//SERPINB9//H60C//IL7R//H2-D1//H2-M3//H2-Q7//XCL1//P2RX7//TAP2//IL23A//H2-AB1//DLG1//BCL3//EXO1//CD8A//LYST//ICAM1//ZBTB1//4632428N05RIK//CD24A//LTA//TNF//SERPING1//CRP//RNF19B//C4B//CD74//MYD88//PRKCD//IRF7//FAS//AP1G1//BATF//LAG3//SH2D1A//KLRK1//TGFB1//CD40//TBX21//RSAD2
GO:2000026	regulation of multicellular organismal development	Biological process	176	1457	1654	23376	1.70721	8.86252e-13	2.09347e-11	12.0524	HIF1A//H2-M3//ITCH//LYN//CD101//CITED2//SMAD4//HES1//POR//CD24A//TGFB1//POFUT2//TGFB3//GLIPR2//RGCC//HPN//GATA1//SENP1//RBFOX2//AKT1//NDEL1//MOB2//ANKRD1//AVIL//MARK2//ITGB1//SCN1B//LGALS1//VIM//RTN4//RELA//ADAMTS1//ADRB2//ANGPT2//COL4A2//CXCL10//PLG//ROCK2//CCL2//FLCN//PF4//KRIT1//GPR37L1//NBR1//IFITM5//PKDCC//BMPR1B//BMPR2//P2RX7//CCR1//BCOR//CDKL3//RNF6//HCLS1//CCND1//YAP1//NEFM//DLG1//SIRT2//…
GO:0006366	transcription from RNA polymerase II promoter	Biological process	185	1558	1654	23376	1.67818	1.01773e-12	2.39327e-11	11.9924	ANKRD1//HIVEP1//AEBP2//CALR//CCND1//NR2F6//FST//GATA1//HCLS1//HDAC3//HDGF//HES1//HIPK1//FOXA3//ID1//KLF4//ZBTB7A//MDM2//FOXD2//GBP4//CITED2//SIK1//MTF2//MYC//NEDD4//NFIX//PCNA//PKIG//MED1//PURB//RBL1//RELA//TRIM27//RNF2//SPI1//SOX6//SREBF2//BHLHE40//TCF3//CDC73//FNIP1//FLCN//RCOR1//TGFB1//TRIM28//TIMELESS//TNF//CTR9//VDR//TRAF7//RBBP8//YY1//MTA2//PHF12//ZBTB1//H2AFY//BATF3//SUZ12//HNRNPA2B1//TXNI…
GO:0052547	regulation of peptidase activity	Biological process	67	371	1654	23376	2.55232	1.03406e-12	2.4208e-11	11.9855	BAX//BCL2L11//CASP8//MYC//S100A8//S100A9//TNF//DAP//SENP1//TNFSF15//PMAIP1//DNAJA3//BIRC5//APP//SERPING1//CST7//CSTB//ITIH3//SERPINE1//SERPINA3G//SERPINA3M//SERPINB6A//SPINK3//STFA2//SERPINA10//A2M//SERPINB10//SERPINA3B//BIRC7//PI16//PSME2//PRELID1//AKT1//CTLA2B//SERPINB9//STFA1//CTSC//FN1//MMP14//MMP25//ACRBP//TNFAIP8//BCL2A1D//CDKN2D//DDX3X//KLF4//MICAL1//MDM2//POR//FNIP1//CD27//DNAJB6//TNFSF14…
GO:1902680	positive regulation of RNA biosynthetic process	Biological process	149	1170	1654	23376	1.79984	1.06848e-12	2.49028e-11	11.9712	SMARCD1//FBXW11//RNF20//ATF4//BCL3//CCNA2//HES1//HIF1A//IRF8//ILF3//IRF1//KLF2//KLF4//LRP6//LYL1//SMAD4//MEF2D//PIAS2//CITED2//MTF1//MYC//MED1//TMSB4X//RAI1//RELA//RNF4//SPI1//SOX4//SOX6//SREBF2//STAT3//CREB3L2//TBP//TCEA1//TCF3//TFAM//TGFB1//TGFB3//TRIM28//TNF//TNNI2//WAC//PICALM//ETS1//MED24//TOX3//IRF7//CRLF3//RHOG//ELF4//TBX21//TRP53INP1//ASPH//PBRM1//ILF2//ELF2//GPBP1//BLOC1S2//USP16//RNF6//…
GO:0002460	adaptive immune response based on somatic recombination of immune receptors built from immunoglobulin superfamily domains	Biological process	47	210	1654	23376	3.1631	1.08951e-12	2.52805e-11	11.9628	FCGR1//FCGR3//FCER1G//CTSC//GZMB//SERPINB9//H60C//IL7R//H2-D1//H2-M3//H2-Q7//XCL1//P2RX7//TAP2//IL23A//H2-AB1//DLG1//BCL3//EXO1//CD8A//LYST//ICAM1//ADAM17//NFKB2//ZBTB1//4632428N05RIK//RIPK2//CD24A//LTA//TNF//SERPING1//CRP//C4B//CD74//MYD88//PRKCD//IRF7//FAS//RELB//GADD45G//BATF//JAK3//IRF1//TGFB1//CD40//TBX21//RSAD2
GO:0006357	regulation of transcription from RNA polymerase II promoter	Biological process	180	1506	1654	23376	1.6892	1.20844e-12	2.77941e-11	11.9178	ANKRD1//HIVEP1//AEBP2//CALR//CCND1//NR2F6//FST//GATA1//HCLS1//HDAC3//HDGF//HES1//HIPK1//FOXA3//ID1//KLF4//ZBTB7A//MDM2//FOXD2//GBP4//CITED2//SIK1//MTF2//MYC//NEDD4//NFIX//PCNA//PKIG//MED1//PURB//RBL1//RELA//TRIM27//RNF2//SPI1//SOX6//SREBF2//BHLHE40//TCF3//CDC73//FNIP1//FLCN//RCOR1//TGFB1//TRIM28//TIMELESS//TNF//CTR9//VDR//TRAF7//RBBP8//YY1//MTA2//PHF12//ZBTB1//H2AFY//BATF3//SUZ12//HNRNPA2B1//TXNI…
GO:0051704	multi-organism process	Biological process	180	1506	1654	23376	1.6892	1.20844e-12	2.77941e-11	11.9178	ADAMTS1//SIRT1//BMPR1B//IER3//AGFG1//SEC23IP//TMF1//NCF1//AKT1//DAZAP1//APLP2//APP//GLS//CCL5//MB21D1//AIM2//IL23A//CD14//CD24A//CXCL1//H2-M3//CXCL2//TAP2//TLR2//MYD88//ISG15//CEBPE//BCL3//CAMP//DEFB1//FCER1G//FCGR1//IRF8//LYST//LYZ2//PRKCD//RAB1//SERPINB9//TNF//TNFRSF1A//PGLYRP1//PLAC8//SLAMF8//CTSG//DDX3X//IFIT1//LCN2//XCL1//HNRNPUL1//OASL2//RPS15A//BATF3//RSAD2//BST2//IFIH1//FST//SMAD1//BAX//C…
GO:0016337	single organismal cell-cell adhesion	Biological process	58	299	1654	23376	2.74152	1.65523e-12	3.7904e-11	11.7811	BMPR1B//CTGF//APOA4//CD24A//ICAM1//ITGB1//ITGB2//CCL5//VCAM1//TNIP1//TGFB1//GTPBP4//CITED2//MYO10//CCL2//CXADR//MAP2K1//CD2//ITGB7//IL1RN//KLF4//FGA//TNF//LGALS1//SELPLG//GOLPH3//DNAJB6//S100A8//S100A9//CLIC1//ACTB//ACTG1//GATA1//FLNA//VCL//SLC7A11//MYL12B//METAP1//RAC2//DSC2//LYN//ADRB2//PRKCD//UBASH3B//EPCAM//RGCC//LIMS1//CTNND1//CD2AP//DLG1//RPSA//LRP6//CTNND2//PKP1//THY1//VNN1//FNDC3A//EFR3A
GO:0048870	cell motility	Biological process	135	1031	1654	23376	1.85059	1.81128e-12	4.11183e-11	11.742	CXCR4//HIF1A//HTR2B//BAX//MARK2//TLX3//NDEL1//ITGB1//CD24A//ITGB2//S100A8//S100A9//CCL2//PPBP//LGALS3//TLR2//F2RL1//CXCL10//XCL1//ICAM1//ITGB7//ITGA11//FMNL1//CTTN//NCK1//TNFRSF12A//TSPO//FN1//TGFB1//BMPR2//ETS1//KRIT1//NANOS1//EVL//PFN2//TACSTD2//CAPN7//PFN1//GLIPR2//CCL5//RFFL//ADAM10//ADAM17//TNFSF14//SORL1//IL6ST//TMSB4X//SERPINE1//TRIB1//ARF4//CD2AP//CORO1A//CTGF//HBEGF//HES1//MMP14//RAB1//N…
GO:0051674	localization of cell	Biological process	135	1031	1654	23376	1.85059	1.81128e-12	4.11183e-11	11.742	CXCR4//HIF1A//HTR2B//BAX//MARK2//TLX3//NDEL1//ITGB1//CD24A//ITGB2//S100A8//S100A9//CCL2//PPBP//LGALS3//TLR2//F2RL1//CXCL10//XCL1//ICAM1//ITGB7//ITGA11//FMNL1//CTTN//NCK1//TNFRSF12A//TSPO//FN1//TGFB1//BMPR2//ETS1//KRIT1//NANOS1//EVL//PFN2//TACSTD2//CAPN7//PFN1//GLIPR2//CCL5//RFFL//ADAM10//ADAM17//TNFSF14//SORL1//IL6ST//TMSB4X//SERPINE1//TRIB1//ARF4//CD2AP//CORO1A//CTGF//HBEGF//HES1//MMP14//RAB1//N…
GO:0045653	negative regulation of megakaryocyte differentiation	Biological process	13	17	1654	23376	10.8076	1.93791e-12	4.38036e-11	11.7127	HIST1H4M//PRMT1//HIST1H4C//HIST1H4D//HIST1H4F//HIST1H4J//HIST1H4K//HIST1H4N//HIST4H4//HIST1H4A//HIST1H4B//PF4//HIST2H4
GO:0052548	regulation of endopeptidase activity	Biological process	58	301	1654	23376	2.7233	2.21017e-12	4.97431e-11	11.6556	BAX//BCL2L11//CASP8//MYC//S100A8//S100A9//TNF//DAP//SENP1//TNFSF15//PMAIP1//DNAJA3//PSME2//PRELID1//AKT1//APP//SERPING1//CSTB//CTLA2B//SERPINE1//SERPINA3G//SERPINA3M//SERPINB6A//SERPINB9//STFA1//STFA2//SERPINA10//A2M//SERPINB10//SERPINA3B//TNFAIP8//BIRC5//BCL2A1D//CDKN2D//DDX3X//KLF4//MICAL1//MDM2//POR//FNIP1//CD27//DNAJB6//TNFSF14//DHCR24//USP47//NOL3//FAS//CTGF//TNFSF10//ARL6IP5//SIRT1//TBC1D10…
GO:0051173	positive regulation of nitrogen compound metabolic process	Biological process	168	1386	1654	23376	1.71309	2.3271e-12	5.21509e-11	11.6332	SMARCD1//ADRB2//FBXW11//RNF20//ATF4//BCL3//CCNA2//HES1//HIF1A//IRF8//ILF3//IRF1//KLF2//KLF4//LRP6//LYL1//SMAD4//MEF2D//PIAS2//CITED2//MTF1//MYC//MED1//TMSB4X//RAI1//RELA//RNF4//SPI1//SOX4//SOX6//SREBF2//STAT3//CREB3L2//TBP//TCEA1//TCF3//TFAM//TGFB1//TGFB3//TRIM28//TNF//TNNI2//WAC//PICALM//ETS1//MED24//TOX3//IRF7//CRLF3//RHOG//ELF4//TBX21//TRP53INP1//ASPH//PBRM1//ILF2//ELF2//GPBP1//BLOC1S2//USP16/…
GO:0050900	leukocyte migration	Biological process	47	215	1654	23376	3.08954	2.67281e-12	5.96435e-11	11.573	CD24A//ITGB2//S100A8//S100A9//CCL2//PPBP//LGALS3//TLR2//F2RL1//CXCL10//XCL1//ICAM1//CCL5//ADAM10//ADAM17//TNFSF14//CXADR//FCER1G//FCGR3//CXCL1//CCL3//CXCL2//SPP1//VAV1//CORO1A//CCR1//LYST//CCL4//PF4//TNF//ITGB1//ITGB7//SELPLG//VCAM1//GOLPH3//PLG//TBX21//MYO1G//CD74//SELL//IL23A//LYN//SERPINE1//RAC2//CCL20//PTGER4//CALR
GO:0098602	single organism cell adhesion	Biological process	63	345	1654	23376	2.58081	2.97881e-12	6.61901e-11	11.526	BMPR1B//CTGF//APOA4//CD24A//ICAM1//ITGB1//ITGB2//CCL5//VCAM1//TNIP1//LIMS1//CTNND1//CD2//CD2AP//CXADR//DLG1//RPSA//LRP6//CTNND2//PKP1//THY1//VNN1//FNDC3A//EFR3A//TGFB1//GTPBP4//CITED2//MYO10//CCL2//MAP2K1//ITGB7//IL1RN//KLF4//FGA//TNF//LGALS1//FN1//RAB1//SRCIN1//SELPLG//GOLPH3//DNAJB6//S100A8//S100A9//CLIC1//ACTB//ACTG1//GATA1//FLNA//VCL//SLC7A11//MYL12B//METAP1//RAC2//DSC2//LYN//ADRB2//PRKCD//UB…
GO:0006886	intracellular protein transport	Biological process	94	627	1654	23376	2.11882	3.07026e-12	6.79344e-11	11.5128	SORL1//AKT1//BCL3//TGFB1//TNF//RBM22//MAPK3//KPNB1//PPP3CA//STAT3//IPO7//TXNIP//TMCO6//PEX19//ZFAND6//MYO1C//OS9//YWHAG//ERBB2IP//GIPC1//TRAK2//NOP58//CALR//AHCYL1//STRADA//XPO6//NCF1//EXOC4//ATG4C//SRP68//SEC61A1//CHMP4B//HGS//RAB7//SPTBN1//TGFB3//TOB1//HES1//TNFSF14//TAP2//ITGB1//CD24A//SIRT1//MED1//TNFRSF1A//LMNA//GBP4//PKIG//TLR2//FBXW11//CYLD//HCLS1//FLNA//TRIM28//PKDCC//BLZF1//GOLPH3//CLIP1…
GO:0007049	cell cycle	Biological process	158	1284	1654	23376	1.73911	3.40504e-12	7.50254e-11	11.4679	KIFC1//ZFP207//ZW10//SPAG5//NDC80//PEA15A//USP28//CCNA2//CCND1//CCNE1//CDKN2B//CDKN2D//GTPBP4//RCC1//ITGB1//PPP3CA//PLK2//RBBP8//CRLF3//GPR132//RGCC//CACUL1//BIRC5//INSC//SPDL1//RNF2//SPTBN1//RHOB//RHOC//SON//PRC1//CHMP1A//IST1//BAX//HSPA8//GADD45B//NRAS//RBL1//GADD45G//CABLES2//SIRT2//2810417H13RIK//GAS2L1//MDM2//SOX4//CALR//DST//IRF1//MYC//STK11//TGFB1//MAP2K1//RASSF1//TRP53INP1//KIF11//MAP4//E…
GO:0045893	positive regulation of transcription, DNA-templated	Biological process	146	1158	1654	23376	1.78188	3.95419e-12	8.67606e-11	11.4029	SMARCD1//LMNA//GCG//KLF2//ATF4//AKNA//ANKRD1//CEBPE//ADRB2//AKT1//APP//ARF4//ATF2//BCL3//CBFB//DDX3X//DLL1//ARID3A//F2RL1//FOXS1//GATA1//HCLS1//HDGF//HES1//HIF1A//HMGA1//FOXA3//HNRNPK//IRF1//JAK3//KLF4//LMO2//LMO4//LRP6//EPCAM//SMAD1//SMAD4//MEF2D//FOXD2//BHLHA15//PIAS2//CITED2//MTF1//MTF2//MYC//NCK1//NFATC2IP//NFIX//PBX2//PFN1//MED1//PPP3CA//EIF4A3//RELA//RNF4//CCL3//SPI1//SOX4//SOX6//SREBF2//ST…
GO:0002521	leukocyte differentiation	Biological process	74	445	1654	23376	2.35021	4.63514e-12	1.01278e-10	11.3339	TCF3//ITK//BCL3//LGALS1//FNIP1//CD24A//CMTM7//H2-AB1//BAX//SPI1//LYN//CD101//CBFB//HELLS//ADAM17//JAK3//LYL1//ZBTB1//GM13283//GM13272//GM13276//GM13277//GM13275//BCL2A1D//IL7R//SOX4//TGFB1//VAV1//TBX21//GATA1//MED1//CEBPE//CASP8//CSF1//EFNA4//SBNO2//TNF//CD300LF//CITED2//NKAP//HCLS1//IRF1//PGLYRP1//DNAJA3//VNN1//ANXA2//PTGER4//RELB//UBD//BATF3//BATF//RSAD2//IL23A//CD3D//CD74//STK11//FAS//GADD45G/…
GO:1901532	regulation of hematopoietic progenitor cell differentiation	Biological process	18	36	1654	23376	7.06651	4.78863e-12	1.04198e-10	11.3198	HIST1H4M//PRMT1//HIST1H4C//HIST1H4D//HIST1H4F//HIST1H4J//HIST1H4K//HIST1H4N//HIST4H4//HIST1H4A//HIST1H4B//PF4//HIST2H4//RCOR1//ZBTB1//FNIP1//FLCN//HES1
GO:0016192	vesicle-mediated transport	Biological process	123	921	1654	23376	1.88747	4.93893e-12	1.07024e-10	11.3064	SORL1//CORO1A//P2RX7//ADM//HTR2B//ARF1//SH3GL2//SCYL2//BTK//LYN//FCER1G//C2CD5//EXOC5//SCAMP1//CCR1//HCK//LLGL1//PAK1//CCL5//EXOC4//STX3//LIN7C//SLC17A9//MYO1G//SRCIN1//SYTL3//RAB1//SEC22B//SEC23A//CREB3L2//CUL3//ZW10//SEC23B//USO1//STX16//SORT1//TRIP10//APP//DNM2//EPN1//FLOT1//LRP6//FNBP1L//PICALM//HIP1R//MYO1E//DNM1L//PACSIN3//SH3BP4//ADRB2//CTTN//FCGR1//CLEC9A//LSR//ANXA2//EHD4//CEBPE//IRF8//V…
GO:0006259	DNA metabolic process	Biological process	114	830	1654	23376	1.94116	5.15686e-12	1.11286e-10	11.2876	SIRT1//FAM111A//CTGF//LIG1//MCM2//MCM4//NFIX//ORC2//PCNA//POLD1//RRM2//TOP1//PEO1//KCTD13//DBF4//POLD3//2810417H13RIK//RAD23B//TNKS2//RAD51//RAD52//RBBP8//YY1//UBE2N//CDKN2D//DNASE2A//HMGA1//NEIL3//EXO1//SLX1B//NAP1L4//H2AFY//NAP1L1//SET//HIST1H1B//HIST1H1A//DNAJA3//TOP3B//CCNE1//ESCO1//CDK9//PARP2//BARD1//DDB1//RAD51AP1//TRIM28//USP10//EPC2//USP28//TOPBP1//USP7//NONO//HUWE1//UBE2D3//EID3//UBE2W/…
GO:0070201	regulation of establishment of protein localization	Biological process	71	420	1654	23376	2.38915	5.724e-12	1.23019e-10	11.2423	TNF//F2RL1//TNFSF14//SIRT1//MED1//TNFRSF1A//TGFB1//GBP4//PKIG//TLR2//FBXW11//CYLD//HCLS1//FLNA//TRIM28//PKDCC//BARD1//SOX4//MDM2//PRKACA//WIPF1//LYN//ARFIP1//SRCIN1//RSAD2//FFAR4//SRGN//PTGER4//RGCC//ANKRD1//FGA//P2RX7//TGFB3//GOLPH3L//ZFP384//GOLPH3//DNM1L//CD14//FGR//HTR2B//CLEC9A//TNFSF15//PANX1//CLEC4E//CASP4//CCL3//AIM2//CD40//EXOC4//PICALM//SNX12//SMAD4//FAM89B//SORL1//AKT1//DLG1//ITGB1//KI…
GO:0048585	negative regulation of response to stimulus	Biological process	132	1019	1654	23376	1.83077	6.97607e-12	1.49316e-10	11.1564	SPRED1//DUSP5//DUSP6//SERPING1//A2M//IL7R//IL1RN//GRK6//ADM//HTR2B//ADRB2//XCL1//4632428N05RIK//TRIM27//RAB7//TNFSF14//SOCS3//ERBB3//GSK3A//SLC9A3R1//SPINK3//F2RL1//RFFL//KLF4//MGRN1//CCL5//PRKCD//SMPD1//CCND1//LRP6//ADAM17//FAM89B//TGFB3//SIRT1//TOB1//TWSG1//TRIM33//NEDD4//LTF//TRIB1//CACTIN//HIF1A//FNIP1//FLCN//SH3BP4//GCG//FST//CALR//PHB2//CNOT2//TRIM30A//PIK3AP1//LYN//KCTD13//CUL3//LIMD1//RNF…
GO:0045935	positive regulation of nucleobase-containing compound metabolic process	Biological process	163	1353	1654	23376	1.70265	8.35783e-12	1.78164e-10	11.0779	SMARCD1//ADRB2//FBXW11//RNF20//ATF4//BCL3//CCNA2//HES1//HIF1A//IRF8//ILF3//IRF1//KLF2//KLF4//LRP6//LYL1//SMAD4//MEF2D//PIAS2//CITED2//MTF1//MYC//MED1//TMSB4X//RAI1//RELA//RNF4//SPI1//SOX4//SOX6//SREBF2//STAT3//CREB3L2//TBP//TCEA1//TCF3//TFAM//TGFB1//TGFB3//TRIM28//TNF//TNNI2//WAC//PICALM//ETS1//MED24//TOX3//IRF7//CRLF3//RHOG//ELF4//TBX21//TRP53INP1//ASPH//PBRM1//ILF2//ELF2//GPBP1//BLOC1S2//USP16/…
GO:0006325	chromatin organization	Biological process	86	562	1654	23376	2.1627	8.78291e-12	1.86468e-10	11.0564	BCOR//TLK1//MCM2//NAP1L4//H2AFY//NAP1L1//SET//HIST1H1B//HIST1H1A//HIST1H4M//HIST1H3D//HIST1H3B//HIST1H3E//HIST1H3H//HIST1H3I//HIST2H3B//HIST1H4C//HIST1H4D//HIST1H4F//HIST1H4J//HIST1H4K//HIST1H4N//HIST4H4//HIST1H4A//HIST1H4B//HIST1H3A//HIST2H4//HIST1H3G//HIRA//UBN1//SMARCD1//ARID1A//MYC//TOP1//MTA2//SIRT1//HELLS//RNF20//CDC73//CTR9//WAC//RNF40//AEBP2//HDAC3//FOXA3//MTF2//RBL1//RING1//DOT1L//RCOR1/…
GO:0045637	regulation of myeloid cell differentiation	Biological process	40	171	1654	23376	3.30597	1.20401e-11	2.54589e-10	10.9194	LYN//CD101//GATA1//SENP1//RBFOX2//HCLS1//DLL1//CDC73//CTR9//LMO2//KLF13//GAS2L1//ISG15//HIF1A//ETS1//CASP8//CSF1//PF4//HIST1H4M//PRMT1//HIST1H4C//HIST1H4D//HIST1H4F//HIST1H4J//HIST1H4K//HIST1H4N//HIST4H4//HIST1H4A//HIST1H4B//HIST2H4//RCOR1//MYC//ZBTB7A//TNF//CCR1//CCL3//CCL5//IL23A//TYROBP//FAS
GO:0032880	regulation of protein localization	Biological process	80	510	1654	23376	2.21694	1.34357e-11	2.82959e-10	10.8717	TNF//F2RL1//TNFSF14//SIRT1//MED1//TNFRSF1A//TGFB1//GBP4//PKIG//TLR2//FBXW11//CYLD//HCLS1//FLNA//TRIM28//PKDCC//BARD1//SOX4//MDM2//PRKACA//WIPF1//LYN//ARFIP1//SRCIN1//RSAD2//FFAR4//SRGN//PTGER4//RGCC//ANKRD1//FGA//P2RX7//TGFB3//GOLPH3L//ZFP384//GOLPH3//DNM1L//CD14//FGR//HTR2B//CLEC9A//TNFSF15//PANX1//CLEC4E//CASP4//CCL3//AIM2//CD40//EXOC4//PICALM//SNX12//SIRT2//SPAG5//SMAD4//FAM89B//SORL1//AKT1//D…
GO:1901533	negative regulation of hematopoietic progenitor cell differentiation	Biological process	14	22	1654	23376	8.99373	1.39342e-11	2.92284e-10	10.8559	HIST1H4M//PRMT1//HIST1H4C//HIST1H4D//HIST1H4F//HIST1H4J//HIST1H4K//HIST1H4N//HIST4H4//HIST1H4A//HIST1H4B//PF4//HIST2H4//HES1
GO:0097193	intrinsic apoptotic signaling pathway	Biological process	49	241	1654	23376	2.87352	1.51641e-11	3.16815e-10	10.8192	BAX//BCL2A1B//BCL2A1C//BCL2A1D//BCL2L11//HMOX1//IER3//MYC//TNF//TNFRSF1A//PMAIP1//SIRT1//ARL6IP5//BCL3//HIPK1//IFI204//USP28//PHLDA3//NUPR1//SHISA5//AEN//ATF4//DNAJC10//STK11//HNRNPK//CD74//P4HB//UBQLN1//VNN1//BAG5//SFPQ//YBX3//CDKN2D//USP47//PLSCR1//GRINA//HIF1A//NONO//DAPK2//CYLD//DDX3X//GCG//HELLS//S100A8//S100A9//FLCN//SLC9A3R1//BCLAF1//DNM1L
GO:0006397	mRNA processing	Biological process	62	352	1654	23376	2.48934	2.17368e-11	4.52332e-10	10.6628	LSM2//RBM5//HNRNPA1//MBNL1//SFPQ//HNRNPM//RNPS1//RBFOX3//RBFOX2//SRSF1//TRA2A//SNRNP70//YTHDC1//PTBP2//LUC7L//APP//CDC73//AHCYL1//PABPN1//SYMPK//CLP1//POLR2D//RBM22//U2AF2//HNRNPA2B1//EIF4A3//SRPK1//SAFB//TOB1//PABPC1//PPP1R8//SF3B4//U2AF1//HNRNPC//HNRNPK//HSPA8//LGALS3//QK//SRSF2//SMN1//SON//PDE12//TARDBP//PPP4R2//ALKBH5//PRPF39//NONO//ZRANB2//SYNCRIP//ISY1//MAGOHB//SNRNP40//PRPF38B//PUF60//RBM2…
GO:0010033	response to organic substance	Biological process	216	1967	1654	23376	1.55197	2.27928e-11	4.72432e-10	10.6422	CD24A//IL1RN//CD74//RIPK2//MED1//PRCP//CD14//CXCL1//H2-M3//CXCL2//TAP2//TLR2//MYD88//JKAMP//UBE2J2//CREB3L2//UPF2//TMEM129//APOA4//BMPR1B//SMAD1//SMAD4//CITED2//CCL2//TGFB1//TGFB3//AKT1//FOXS1//GRB2//SH2B2//GSK3A//CTGF//IQGAP1//HCLS1//LYN//MMP14//SREBF2//MAT2A//NCF2//RBM3//CCND1//HIPK1//F2RL1//RFFL//IDH1//P2RX7//TRIM33//CSF2RB//FKBP1A//IL6ST//JAK3//IL17RC//RELA//STAT3//TNFRSF1A//KLF6//GM13283//GM…
GO:0044403	symbiosis, encompassing mutualism through parasitism	Biological process	46	220	1654	23376	2.95508	2.32103e-11	4.77313e-10	10.6343	F11R//VCAM1//RRAGA//TGFB1//TAP2//RAB1//IST1//MYC//TRIM27//TRIM8//CAMP//CTSG//IRF8//LTA//MYD88//TNF//TLR2//CCL4//CCL5//TARDBP//HPN//PGLYRP1//GBP2B//GBP2//ICAM1//GBP9//SRPK1//ISG15//FAM111A//ILF3//PLSCR1//RSAD2//BST2//TRIM56//TRIM59//TRIM30A//OAS1A//PFN1//CHMP4B//SLC22A5//BCL2L11//NCF1//F2RL1//TNIP1//LTF//TRIM28
GO:0044419	interspecies interaction between organisms	Biological process	46	220	1654	23376	2.95508	2.32103e-11	4.77313e-10	10.6343	F11R//VCAM1//RRAGA//TGFB1//TAP2//RAB1//IST1//MYC//TRIM27//TRIM8//CAMP//CTSG//IRF8//LTA//MYD88//TNF//TLR2//CCL4//CCL5//TARDBP//HPN//PGLYRP1//GBP2B//GBP2//ICAM1//GBP9//SRPK1//ISG15//FAM111A//ILF3//PLSCR1//RSAD2//BST2//TRIM56//TRIM59//TRIM30A//OAS1A//PFN1//CHMP4B//SLC22A5//BCL2L11//NCF1//F2RL1//TNIP1//LTF//TRIM28
GO:0009611	response to wounding	Biological process	83	545	1654	23376	2.15237	2.61529e-11	5.34447e-10	10.5825	FCER1G//FCGR1//FCGR3//SERPING1//A2M//HMOX1//HIF1A//ALOX5AP//CD24A//LTA//TNF//F2RL1//FGA//LYST//PLG//PROS1//SERPINA10//ENPP4//GP9//LNP//GP5//NOL3//ENTPD2//EVL//PF4//FAM46A//SERPINE1//CCL5//HBEGF//ADRB2//CNN2//CRP//FN1//PAK1//TGFB1//TPM1//MUSTN1//NINJ1//ANXA2//PKM//BAX//MAP2K1//RTN4//NDEL1//SLC7A2//CASP4//XCL1//LYN//MYD88//RELA//S100A8//S100A9//SBNO2//PIK3AP1//FFAR4//IER3//PTGER4//METRNL//TNFRSF1A/…
GO:0009653	anatomical structure morphogenesis	Biological process	236	2202	1654	23376	1.51471	2.61924e-11	5.34447e-10	10.5818	IL7R//KLF2//P2RX7//MED1//SOX6//NRG1//VDR//YAP1//CUL3//SS18//STK4//COL4A3BP//CSNK1A1//BMPR1B//CTGF//ANGPT2//RHOB//ANXA2//CASP8//COL4A1//COL4A2//FN1//HBEGF//HIF1A//HMOX1//MFGE8//PRKX//CCL2//THY1//TNFRSF12A//COL8A2//RTN4//NAA15//KRIT1//SIRT1//C1GALT1//CXCR4//FOXS1//ADM//CITED2//QK//CCM2//TNNI3//MYO1E//TIPARP//DLG1//SMAD4//MYC//TIMELESS//AGFG1//SEC23IP//TMF1//LRP6//RNF2//DUSP5//BMPR2//PRKACA//ECSIT//…
GO:0009615	response to virus	Biological process	42	190	1654	23376	3.12414	2.63054e-11	5.34673e-10	10.58	CCL5//MB21D1//AIM2//IL23A//LSM14A//ITCH//GBP4//ISG15//CD8A//CXADR//F2RL1//GBP2B//CXCL10//IFIT1//ILF3//IRF1//LYST//CXCL9//CD40//PLSCR1//OASL2//IRF5//TRIM56//UNC93B1//GM13283//GM13276//GM13275//SAMHD1//TBK1//RSAD2//BST2//IFIH1//BCL2L11//BCL3//DDX3X//LCN2//XCL1//MYD88//TNF//HNRNPUL1//RPS15A//BATF3
GO:0051049	regulation of transport	Biological process	162	1369	1654	23376	1.67242	3.98199e-11	8.06238e-10	10.3999	ADRB2//SIK1//SCN1B//TGFB1//TNF//ARF1//SH3GL2//SCYL2//F2RL1//CD74//S100A8//S100A9//RGCC//ATF4//GCG//SLC8B1//CCL5//SLC16A1//TNFSF14//GRK6//BAX//P2RX7//ASPH//AKT1//CXCL1//AHCYL1//NEDD4L//NEDD4//SLC9A3R1//FFAR4//C2CD5//LAMTOR1//SIRT1//ARG2//IL1RN//ERBB3//PRKCD//INHBB//PICALM//SNX12//EHD4//APOA4//CORO1A//ANXA2//SOX4//TNNC1//MED1//TNFRSF1A//RTN4//CLIC1//KCNK2//KCNK7//VDAC1//TPCN2//HIF1A//GBP4//PKIG//TL…
GO:0008380	RNA splicing	Biological process	52	272	1654	23376	2.7019	4.10344e-11	8.27631e-10	10.3869	LSM2//RBM5//HNRNPA1//MBNL1//SFPQ//HNRNPM//RNPS1//RBFOX3//RBFOX2//SRSF1//TRA2A//SNRNP70//YTHDC1//PTBP2//LUC7L//TSEN54//CLP1//RBM22//SON//HNRNPF//U2AF2//HNRNPA2B1//EIF4A3//PPP1R8//SF3B4//U2AF1//HNRNPC//HNRNPK//HSPA8//LGALS3//PABPC1//QK//SRSF2//SMN1//SRPK1//TARDBP//PPP4R2//PRPF39//NONO//ZRANB2//SYNCRIP//ISY1//MAGOHB//SNRNP40//PRPF38B//PUF60//RBM28//CD2BP2//CACTIN//SRRM2//SMNDC1//NOL3
GO:0030334	regulation of cell migration	Biological process	81	532	1654	23376	2.15183	4.61151e-11	9.26543e-10	10.3362	CCL2//TLR2//F2RL1//CXCL10//XCL1//ICAM1//BMPR2//ETS1//KRIT1//EVL//PFN2//TACSTD2//CAPN7//HIF1A//PFN1//GLIPR2//CCL5//RFFL//TGFB1//ADAM10//ADAM17//TNFSF14//SORL1//IL6ST//TMSB4X//SERPINE1//TRIB1//ARHGAP5//CORO1A//CSF1//FGR//FN1//HBEGF//ITGB1//LYN//MMP14//MYO1C//IKBKAP//MAP2K1//RRAS2//SPAG9//FGFR1OP//RNF20//CNN2//IL1RN//CITED2//FLCN//THY1//TPM1//SLC9A3R1//TRP53INP1//GTPBP4//RAP2C//PRCP//SH3BGRL3//AKT1/…
GO:0051223	regulation of protein transport	Biological process	64	376	1654	23376	2.40562	4.70984e-11	9.42687e-10	10.327	TNF//F2RL1//TNFSF14//SIRT1//MED1//TNFRSF1A//TGFB1//GBP4//PKIG//TLR2//FBXW11//CYLD//HCLS1//FLNA//TRIM28//PKDCC//BARD1//SOX4//MDM2//PRKACA//WIPF1//LYN//ARFIP1//SRCIN1//RSAD2//FFAR4//SRGN//PTGER4//RGCC//ANKRD1//FGA//P2RX7//TGFB3//GOLPH3L//ZFP384//GOLPH3//DNM1L//CD14//FGR//HTR2B//CLEC9A//TNFSF15//PANX1//CLEC4E//CASP4//CCL3//AIM2//CD40//SNX12//SMAD4//FAM89B//SORL1//MYO1C//C2CD5//ASPH//RBM22//TRIM27//C…
GO:0051248	negative regulation of protein metabolic process	Biological process	82	543	1654	23376	2.13427	5.31263e-11	1.05929e-09	10.2747	SPRED1//DUSP5//DUSP6//BCOR//SERPING1//A2M//IBTK//FKBP1A//LRP6//LYN//MICAL1//GBP4//TGFB1//DNAJC10//CACTIN//PRKAG2//AKT1//FABP4//GADD45B//NCK1//PKIG//TRIM27//TRIB1//THY1//GADD45G//DBNDD2//UBASH3B//FGFR1OP//DNAJA3//G6PDX//SERPINE1//SIRT2//MDM2//SNX12//CALR//CIRBP//DDX3X//ILF3//EIF4A3//PURB//TOB1//SYNCRIP//RNF139//ISG15//SOX4//USP4//UFL1//GTPBP4//BAG5//N4BP1//SENP1//WAC//GIPC1//H2AFY//BAX//APOA4//SMA…
GO:0009968	negative regulation of signal transduction	Biological process	111	834	1654	23376	1.88101	7.0042e-11	1.39129e-09	10.1546	SPRED1//DUSP5//DUSP6//IL1RN//GRK6//ADM//HTR2B//ADRB2//RAB7//TNFSF14//SLC9A3R1//SPINK3//F2RL1//RFFL//KLF4//MGRN1//CCL5//PRKCD//SMPD1//CCND1//LRP6//ADAM17//FAM89B//TGFB3//SIRT1//TOB1//TWSG1//TRIM33//NEDD4//LTF//TRIB1//CACTIN//HIF1A//FNIP1//FLCN//GSK3A//SH3BP4//FST//CALR//PHB2//CNOT2//TRIM30A//PIK3AP1//LYN//KCTD13//CUL3//LIMD1//RNF115//IRF1//CASP8//TNIP1//TRIM59//DNAJA3//P2RX7//CD74//MDM2//CDC34//GP…
GO:0032943	mononuclear cell proliferation	Biological process	48	244	1654	23376	2.78026	8.18414e-11	1.61953e-09	10.087	BAX//ELF4//FCGR4//CD24A//LYN//TNFRSF21//CD74//TCF3//CD40//IL23A//CSF1//RIPK2//CXCR4//FKBP1A//P2RX7//NCSTN//IL7R//PRKCD//CD27//GM13283//GM13272//GM13276//GM13277//GM13275//CORO1A//HES1//IL6ST//JAK3//NCK1//CCL5//VCAM1//DHPS//DNAJA3//LGALS3//DLG1//H2-AA//H2-AB1//H2-M3//SFTPD//TGFB1//CD274//TBK1//ITCH//MYD88//ITGB2//XCL1//4632428N05RIK//IRF1
GO:0070661	leukocyte proliferation	Biological process	49	253	1654	23376	2.73722	9.26653e-11	1.82683e-09	10.0331	BAX//ELF4//FCGR4//CSF1//CD24A//LYN//TNFRSF21//CD74//TCF3//CD40//IL23A//TGFB1//RIPK2//CXCR4//FKBP1A//P2RX7//NCSTN//IL7R//PRKCD//CD27//GM13283//GM13272//GM13276//GM13277//GM13275//CORO1A//HES1//IL6ST//JAK3//NCK1//CCL5//VCAM1//DHPS//DNAJA3//LGALS3//DLG1//H2-AA//H2-AB1//H2-M3//SFTPD//CD274//TBK1//ITCH//MYD88//ITGB2//XCL1//4632428N05RIK//IRF1//F2RL1
GO:0042127	regulation of cell proliferation	Biological process	149	1243	1654	23376	1.69414	1.02539e-10	2.01392e-09	9.98911	RGCC//KRIT1//AKT1//BMPR2//CYBA//HTR2B//CCL2//RPTOR//HIF1A//ARHGAP5//LRP6//MYC//SMAD4//HES1//POR//CD24A//TGFB1//CDC20//ADAM10//ADAM17//ADM//ADRB2//FABP4//CALR//CCND1//CAMP//CSF1//DLG1//CTGF//HCK//HCLS1//HIPK1//CXCL10//IL6ST//ITGB1//LTA//EPCAM//LYN//MARCKSL1//MED1//RAC2//RELA//SOX4//TIAL1//TNF//YAP1//PLAC8//ETS1//RPS15A//SUZ12//PDGFC//ACER3//HILPDA//BLOC1S2//FGFR1OP//CACUL1//SIRT1//BAX//CD9//CDKN2B…
GO:0009306	protein secretion	Biological process	44	214	1654	23376	2.90585	1.11861e-10	2.18881e-09	9.95132	TNF//F2RL1//LYST//CD27//LYN//AIM2//TLR2//ARFIP1//SRCIN1//RSAD2//FFAR4//SRGN//PTGER4//RGCC//ANKRD1//FGA//P2RX7//TGFB1//TGFB3//GOLPH3L//ZFP384//GOLPH3//DNM1L//CD14//FGR//HTR2B//CLEC9A//TNFSF15//PANX1//CLEC4E//CASP4//CCL3//CD40//RAB1//TRIM27//RNF19B//CD2//CRP//ANXA4//TNFRSF21//CD274//CXCL10//OLFM2//ERP29
GO:0016071	mRNA metabolic process	Biological process	67	412	1654	23376	2.29833	1.29278e-10	2.52019e-09	9.88848	GSPT1//PABPC1//EIF4A3//RNPS1//UPF2//DCP2//LSM2//RBM5//POLR2D//HNRNPA1//MBNL1//SFPQ//HNRNPM//RBFOX3//RBFOX2//SRSF1//TRA2A//SNRNP70//YTHDC1//PTBP2//LUC7L//APP//CDC73//AHCYL1//PABPN1//SYMPK//PPP1R8//SF3B4//U2AF1//HNRNPC//HNRNPK//HSPA8//LGALS3//QK//SRSF2//SMN1//SON//SRPK1//PDE12//U2AF2//TARDBP//PPP4R2//ALKBH5//PRPF39//HNRNPA2B1//NONO//ZRANB2//SYNCRIP//ISY1//MAGOHB//SNRNP40//RBM22//PRPF38B//PUF60//RBM…
GO:0051493	regulation of cytoskeleton organization	Biological process	58	333	1654	23376	2.46161	1.51217e-10	2.93464e-09	9.8204	CAPZA2//CAPZB//EVL//TWF1//PFN1//TMSB4X//GAS2L1//CORO1A//CHORDC1//ROCK2//KIFC1//EML2//HCLS1//RASA1//SH3BGRL3//F2RL1//PFN2//PRKCD//DLG1//GRB2//ICAM1//NCK1//VASP//DST//SKA1//CLIP1//CRK//FGR//PAK1//BST2//TRIM27//ARPC4//ARF1//PLK2//CEP76//PLK4//DYNC1LI1//PTGER4//CTGF//TPM1//RGCC//TACSTD2//ARAP1//AVIL//SPTBN1//VILL//SIRT2//SPAG5//CYLD//RNF4//SENP6//CD2AP//TGFB1//HCK//WAS//MARK2//PLXNB1//MAPK3
GO:0043085	positive regulation of catalytic activity	Biological process	119	928	1654	23376	1.81231	1.51657e-10	2.93464e-09	9.81914	GADD45B//TNF//TRAF7//GADD45G//CD74//P2RX7//TGFB3//MAP2K1//SPAG9//ADAM17//BAX//BCL2L11//CASP8//MYC//S100A8//S100A9//DAP//SENP1//TNFSF15//PMAIP1//DNAJA3//PDGFC//ADRB2//HTR2B//ITK//MAP2K4//IL23A//PSME2//PRELID1//APP//CTSC//FN1//MMP14//MMP25//ACRBP//VDR//ARF4//CCL5//AKT1//RGCC//LMNB1//PCNA//DLG1//STK11//STRADA//RASA1//RASAL3//ICAM1//THY1//RAP1GDS1//PLXNB1//SH3BGRL3//POR//PFN1//PFN2//TPM1//DNAJB6//DNA…
GO:0071310	cellular response to organic substance	Biological process	163	1405	1654	23376	1.63963	1.58251e-10	3.05098e-09	9.80065	CD24A//IL1RN//CD74//RIPK2//MED1//PRCP//BMPR1B//SMAD1//SMAD4//CITED2//CCL2//TGFB1//TGFB3//AKT1//FOXS1//GRB2//SH2B2//GSK3A//CTGF//IQGAP1//RBM3//HIPK1//F2RL1//RFFL//TRIM33//CSF2RB//FKBP1A//IL6ST//JAK3//IL17RC//MYD88//RELA//STAT3//TNFRSF1A//KLF6//GM13283//GM13272//GM13276//GM13277//GM13275//PF4//COL4A1//TNF//PDGFC//NSMF//LAMTOR1//RRAGA//RPTOR//SH3BP4//ADAM17//CDKN2B//STK11//FLCN//GIPC1//RNF111//FAM89…
GO:0009894	regulation of catabolic process	Biological process	102	754	1654	23376	1.91189	1.69504e-10	3.25596e-09	9.77082	PRKAG2//HIF1A//PRKACA//TMF1//USP10//TRP53INP1//DRAM1//AKT1//HTR2B//DAP//SIRT2//SH3BP4//FAP//ITGB1//APOA4//WAC//SIRT1//TMED2//PCNA//GZMA//AGFG1//ARFGAP3//ARAP1//ARFGAP2//TBC1D10A//TBC1D12//CHN1//CRK//RASA1//MAP2K1//RASAL3//ICAM1//THY1//RAP1GDS1//PLXNB1//SH3BGRL3//RAD23B//UFL1//UBQLN4//SENP1//GIPC1//BAG5//N4BP1//ZFAND2A//MDM2//PLK2//TRIB1//NUB1//DNAJB2//HSPBP1//FBXO22//TNNI3//ADRB2//PFN1//PFN2//TPM…
GO:0046651	lymphocyte proliferation	Biological process	47	243	1654	23376	2.73355	2.33817e-10	4.47496e-09	9.63112	BAX//ELF4//FCGR4//CD24A//LYN//TNFRSF21//CD74//TCF3//CD40//IL23A//RIPK2//CXCR4//FKBP1A//P2RX7//NCSTN//IL7R//PRKCD//CD27//GM13283//GM13272//GM13276//GM13277//GM13275//CORO1A//HES1//IL6ST//JAK3//NCK1//CCL5//VCAM1//DHPS//DNAJA3//LGALS3//DLG1//H2-AA//H2-AB1//H2-M3//SFTPD//TGFB1//CD274//TBK1//ITCH//MYD88//ITGB2//XCL1//4632428N05RIK//IRF1
GO:0044093	positive regulation of molecular function	Biological process	140	1161	1654	23376	1.70424	2.61953e-10	4.9952e-09	9.58178	GADD45B//TNF//TRAF7//GADD45G//CD74//P2RX7//TGFB3//MAP2K1//SPAG9//ADAM17//BAX//BCL2L11//CASP8//MYC//S100A8//S100A9//DAP//SENP1//TNFSF15//PMAIP1//DNAJA3//PDGFC//ADRB2//HTR2B//ITK//MAP2K4//IL23A//PSME2//PRELID1//APP//CTSC//FN1//MMP14//MMP25//ACRBP//VDR//ARF4//CCL5//AKT1//RGCC//LMNB1//PCNA//FKBP1A//GCG//PLK2//KRIT1//DLG1//STK11//STRADA//ASPH//RASA1//RASAL3//ICAM1//THY1//RAP1GDS1//PLXNB1//SH3BGRL3//PO…
GO:0009617	response to bacterium	Biological process	71	456	1654	23376	2.20053	2.68389e-10	5.09939e-09	9.57124	CD14//CD24A//CXCL1//H2-M3//CXCL2//TAP2//TLR2//ISG15//CEBPE//BCL3//CAMP//DEFB1//FCER1G//FCGR1//IRF8//LYST//LYZ2//NCF1//PRKCD//RAB1//SERPINB9//TNF//TNFRSF1A//PGLYRP1//PLAC8//TMF1//SLAMF8//TNFAIP8//CTSG//FGR//GBP2B//GBP2//HCK//LTA//MYD88//P2RX7//RIPK2//GBP9//KLRK1//TBK1//GBP10//SERPINE1//CD160//IL23A//LTF//LYN//CCL5//TGFB1//MAPK3//TRIB1//CACTIN//LY86//IRF5//ADAM17//ADM//MAPKAPK2//NCF2//PTGER4//TCF3/…
GO:0001932	regulation of protein phosphorylation	Biological process	111	853	1654	23376	1.83911	2.71672e-10	5.14314e-09	9.56595	CCNA2//CCND1//CCNE1//CDKN2B//CDKN2D//GTPBP4//GADD45B//TNF//TRAF7//GADD45G//CD74//P2RX7//TGFB3//MAP2K1//SPAG9//SPRED1//DUSP5//DUSP6//IBTK//FKBP1A//LRP6//LYN//MICAL1//GBP4//TGFB1//DNAJC10//CACTIN//MOB2//ADAM17//AKT1//BMPR2//ANXA2//CAMP//CTGF//PAK1//FNIP1//FLCN//CD40//MAP2K4//MAPK3//SIRT1//PRKAG2//FABP4//NCK1//PKIG//TRIM27//TRIB1//THY1//DBNDD2//UBASH3B//FGFR1OP//DNAJA3//PDGFC//APLP2//APP//TNFSF15//I…
GO:0080135	regulation of cellular response to stress	Biological process	63	383	1654	23376	2.32475	2.85612e-10	5.38759e-09	9.54422	CDK9//IER3//MAP2K4//SPAG9//RAD51//RAD51AP1//PPP4R2//PPP4C//WAC//SIRT1//NBR1//MAP2K1//MAPK3//RIPK2//ARL6IP5//IL1RN//PAK1//TNF//ANKRD1//SPRED1//PMAIP1//CD74//MDM2//TRIM28//UBE2N//F2RL1//AKT1//HDAC3//ITCH//CDC42SE1//CTGF//LMNB1//GADD45B//MYD88//CD27//GADD45G//STK3//RTN4//NDEL1//LYN//CHORDC1//BAX//XBP1//SCLY//HNRNPK//P4HB//UBQLN1//VNN1//BAG5//SFPQ//YBX3//CDKN2D//USP47//PLSCR1//GRINA//CHMP4B//ATF4//HI…
GO:0022402	cell cycle process	Biological process	116	906	1654	23376	1.80952	2.8694e-10	5.39323e-09	9.54221	KIFC1//ZFP207//ZW10//SPAG5//NDC80//PEA15A//USP28//RCC1//CCND1//CCNE1//CDKN2D//ITGB1//PPP3CA//PLK2//RBBP8//CRLF3//GPR132//RGCC//CACUL1//BIRC5//CDKN2B//INSC//SPDL1//SPTBN1//RHOB//RHOC//SON//PRC1//CHMP1A//IST1//MDM2//SOX4//CALR//DST//IRF1//MYC//STK11//TGFB1//MAP2K1//RASSF1//TRP53INP1//GAS2L1//KIF11//MAP4//ESCO1//PDS5A//CDC20//FAM64A//CCNA2//CD2AP//HELLS//KNTC1//TIMELESS//WEE1//SEPT7//DYNC1LI1//KLHL2…
GO:0032101	regulation of response to external stimulus	Biological process	76	504	1654	23376	2.13117	2.90226e-10	5.43552e-09	9.53726	FCER1G//FCGR1//FCGR3//SERPING1//A2M//CCL5//MB21D1//AIM2//IL23A//ALOX5AP//F2RL1//CXCL10//XCL1//CD24A//LTA//TNF//GP5//CCL2//ADAM10//ADAM17//TNFSF14//WAC//SIRT1//FAM46A//SERPINE1//ENPP4//LTF//TRIB1//CACTIN//LY86//GCG//ANXA2//PLG//PROS1//RTN4//NDEL1//BMPR2//ITCH//GBP4//SLC7A2//CASP4//LYN//MYD88//RELA//S100A8//S100A9//SBNO2//PIK3AP1//FFAR4//ADRB2//IER3//PTGER4//METRNL//TNFRSF1A//PGLYRP1//FABP4//CTSS//…
GO:0050865	regulation of cell activation	Biological process	63	384	1654	23376	2.3187	3.18604e-10	5.94577e-09	9.49675	FCER1G//GP5//CD24A//LYN//TNFRSF21//CD74//TCF3//CD40//CD5//LGALS1//TNFSF14//CD274//LYST//IL23A//IRF1//ZBTB1//PGLYRP1//PLSCR1//MILR1//IL7R//VNN1//RIPK2//CORO1A//HES1//IL6ST//JAK3//NCK1//CCL5//VCAM1//DHPS//DNAJA3//LGALS3//DLG1//H2-AA//H2-AB1//H2-M3//SFTPD//TGFB1//SLC7A2//TNIP2//HMOX1//FGR//F2RL1//AP1G1//PRELID1//CYLD//CD27//FAS//NKAP//ITCH//TBX21//MYD88//LAT//CTGF//LAG3//CCL2//THY1//ADRB2//PRKCD//UB…
GO:0006336	DNA replication-independent nucleosome assembly	Biological process	14	26	1654	23376	7.61008	3.21165e-10	5.9512e-09	9.49327	MIS18A//HIST1H4M//HIRA//UBN1//HIST1H4C//HIST1H4D//HIST1H4F//HIST1H4J//HIST1H4K//HIST1H4N//HIST4H4//HIST1H4A//HIST1H4B//HIST2H4
GO:0034724	DNA replication-independent nucleosome organization	Biological process	14	26	1654	23376	7.61008	3.21165e-10	5.9512e-09	9.49327	HIST1H4M//HIRA//UBN1//HIST1H4C//HIST1H4D//HIST1H4F//HIST1H4J//HIST1H4K//HIST1H4N//HIST4H4//HIST1H4A//HIST1H4B//HIST2H4//MIS18A
GO:2000145	regulation of cell motility	Biological process	81	555	1654	23376	2.06266	3.77435e-10	6.96926e-09	9.42316	CCL2//TLR2//F2RL1//CXCL10//XCL1//ICAM1//BMPR2//ETS1//KRIT1//EVL//PFN2//TACSTD2//CAPN7//HIF1A//PFN1//GLIPR2//CCL5//RFFL//TGFB1//ADAM10//ADAM17//TNFSF14//SORL1//IL6ST//TMSB4X//SERPINE1//TRIB1//AKT1//CXCR4//LMNA//PRKX//PHLDA2//VCL//SRCIN1//RTN4//WDR44//ARHGAP5//CORO1A//CSF1//FGR//FN1//HBEGF//ITGB1//LYN//MMP14//MYO1C//IKBKAP//MAP2K1//RRAS2//SPAG9//FGFR1OP//RNF20//CNN2//IL1RN//CITED2//FLCN//THY1//TPM1…
GO:0023057	negative regulation of signaling	Biological process	113	881	1654	23376	1.81275	4.43054e-10	8.1522e-09	9.35354	SPRED1//DUSP5//DUSP6//IL1RN//GRK6//ADM//HTR2B//ADRB2//RAB7//TNFSF14//SOCS3//ERBB3//GSK3A//SLC9A3R1//SPINK3//F2RL1//RFFL//KLF4//MGRN1//CCL5//PRKCD//SMPD1//CCND1//LRP6//ADAM17//FAM89B//TGFB3//SIRT1//TOB1//TWSG1//TRIM33//NEDD4//LTF//TRIB1//CACTIN//HIF1A//FNIP1//FLCN//SH3BP4//FST//CALR//PHB2//CNOT2//TRIM30A//PIK3AP1//LYN//KCTD13//CUL3//LIMD1//RNF115//IRF1//CASP8//TNIP1//TRIM59//DNAJA3//P2RX7//CD74//M…
GO:0097191	extrinsic apoptotic signaling pathway	Biological process	44	223	1654	23376	2.78858	4.4957e-10	8.24317e-09	9.3472	BAX//NGFRAP1//CASP8//DDX3X//FAS//ROCK2//SORT1//TNF//BLOC1S2//BCL2A1B//BCL2A1C//BCL2A1D//BCL2L11//ERBB3//LCN2//GSK3A//LGALS3//FGA//HMOX1//ICAM1//PEA15A//SERPINE1//RFFL//TMBIM1//BMPR1B//STK3//STK4//CTTN//LMNA//RELA//YAP1//PDIA3//TNFSF10//TNFRSF12A//CYLD//GATA1//PF4//JAK3//PPP2R1A//PARP2//HIPK1//P2RX7//TGFB1//CD27
GO:0010648	negative regulation of cell communication	Biological process	113	882	1654	23376	1.81069	4.73953e-10	8.65996e-09	9.32426	SPRED1//DUSP5//DUSP6//IL1RN//GRK6//ADM//HTR2B//ADRB2//RAB7//TNFSF14//SOCS3//ERBB3//GSK3A//SLC9A3R1//SPINK3//F2RL1//RFFL//KLF4//MGRN1//CCL5//PRKCD//SMPD1//CCND1//LRP6//ADAM17//FAM89B//TGFB3//SIRT1//TOB1//TWSG1//TRIM33//NEDD4//LTF//TRIB1//CACTIN//HIF1A//FNIP1//FLCN//SH3BP4//FST//CALR//PHB2//CNOT2//TRIM30A//PIK3AP1//LYN//KCTD13//CUL3//LIMD1//RNF115//IRF1//CASP8//TNIP1//TRIM59//DNAJA3//P2RX7//CD74//M…
GO:2001242	regulation of intrinsic apoptotic signaling pathway	Biological process	31	125	1654	23376	3.50499	5.1396e-10	9.35836e-09	9.28907	HNRNPK//CD74//SIRT1//P4HB//UBQLN1//VNN1//BAG5//SFPQ//YBX3//CDKN2D//USP47//PLSCR1//GRINA//HIF1A//NONO//BCL2A1B//BCL2A1C//BCL2A1D//DDX3X//GCG//HELLS//BAX//BCL2L11//S100A8//S100A9//FLCN//SLC9A3R1//BCLAF1//DNM1L//DAPK2//CYLD
GO:0045652	regulation of megakaryocyte differentiation	Biological process	14	27	1654	23376	7.32823	6.23482e-10	1.13133e-08	9.20518	HIST1H4M//PRMT1//HIST1H4C//HIST1H4D//HIST1H4F//HIST1H4J//HIST1H4K//HIST1H4N//HIST4H4//HIST1H4A//HIST1H4B//PF4//HIST2H4//RCOR1
GO:0006974	cellular response to DNA damage stimulus	Biological process	83	582	1654	23376	2.01553	7.15005e-10	1.29293e-08	9.14569	SIRT1//PEA15A//USP28//RAD23B//RAD51//RAD52//RBBP8//YY1//UBE2N//CDKN2D//POLD1//CDK9//PARP2//BARD1//DDB1//LIG1//PCNA//RAD51AP1//TRIM28//USP10//EPC2//NEIL3//TOPBP1//USP7//EXO1//NONO//HUWE1//UBE2D3//EID3//UBE2W//2810417H13RIK//APITD1//SFPQ//USP47//SLX1B//PARP9//IER3//POLD3//MAPK3//MDM2//SOX4//BAX//BCL2A1B//BCL2A1C//BCL2A1D//BCL2L11//HMOX1//MYC//TNF//TNFRSF1A//PMAIP1//PPP4R2//PPP4C//BCL3//BATF//BCAT1/…
GO:0030219	megakaryocyte differentiation	Biological process	18	46	1654	23376	5.53031	7.50696e-10	1.3528e-08	9.12454	ABI1//PIP4K2A//MED1//HIST1H4M//PRMT1//HIST1H4C//HIST1H4D//HIST1H4F//HIST1H4J//HIST1H4K//HIST1H4N//HIST4H4//HIST1H4A//HIST1H4B//PF4//HIST2H4//RCOR1//GATA1
GO:0045944	positive regulation of transcription from RNA polymerase II promoter	Biological process	113	890	1654	23376	1.79442	8.07881e-10	1.45087e-08	9.09265	LMNA//GCG//KLF2//ATF4//HIF1A//GATA1//HNRNPK//SMAD1//AKNA//ANKRD1//CEBPE//ADRB2//AKT1//APP//ARF4//ATF2//BCL3//CBFB//DDX3X//DLL1//ARID3A//F2RL1//FOXS1//HCLS1//HDGF//HES1//HMGA1//FOXA3//IRF1//JAK3//KLF4//LMO2//LMO4//LRP6//EPCAM//SMAD4//MEF2D//FOXD2//BHLHA15//PIAS2//CITED2//MTF1//MTF2//MYC//NCK1//NFATC2IP//NFIX//PBX2//PFN1//MED1//PPP3CA//EIF4A3//RELA//RNF4//CCL3//SPI1//SOX4//SOX6//SREBF2//STAT3//CREB…
GO:0050708	regulation of protein secretion	Biological process	37	172	1654	23376	3.04024	8.88381e-10	1.58999e-08	9.0514	TNF//F2RL1//LYN//TLR2//SRCIN1//RSAD2//FFAR4//SRGN//PTGER4//RGCC//ANKRD1//FGA//P2RX7//TGFB1//TGFB3//GOLPH3L//ZFP384//GOLPH3//DNM1L//CD14//FGR//HTR2B//CLEC9A//TNFSF15//PANX1//CLEC4E//CASP4//CCL3//AIM2//CD40//TRIM27//CD2//CRP//ANXA4//TNFRSF21//CD274//ARFIP1
GO:0001906	cell killing	Biological process	26	94	1654	23376	3.90913	1.00686e-09	1.79592e-08	8.99703	FCGR1//FCGR3//NCF1//CCL2//CTSC//GZMB//SERPINB9//H60C//IL7R//H2-D1//H2-M3//H2-Q7//XCL1//P2RX7//TAP2//IL23A//LYST//RNF19B//AP1G1//LAG3//SH2D1A//KLRK1//CAMP//BCL2L11//CTSG//F2RL1
GO:0022610	biological adhesion	Biological process	117	938	1654	23376	1.76286	1.16445e-09	2.06995e-08	8.93388	BMPR1B//CTGF//CD24A//CXADR//LGALS1//VCAM1//RASA1//CSF1//NINJ1//ITGB7//LPXN//ADAM17//APP//RHOB//CTNND1//CD2//CD9//DSC2//DST//EMB//FN1//HES1//ICAM1//ITGB1//ITGB2//F11R//MFGE8//CTNND2//PKP1//PRKX//SELL//SELPLG//SPP1//VCL//WISP2//CD97//TNFRSF12A//ITGA11//MPZL3//COL8A2//GP9//MAEA//HAPLN3//SYMPK//CDHR5//NR2C2AP//TROAP//CD96//APOA4//CCL5//TNIP1//LIMS1//BCL2L11//FGA//GP5//ADAM10//ERBB3//PLXNB1//SRCIN1//R…
GO:0060548	negative regulation of cell death	Biological process	95	709	1654	23376	1.8937	1.20707e-09	2.13848e-08	8.91827	CD74//PAFAH2//FFAR4//CIAPIN1//LIMS1//ADAM17//AKT1//BIRC5//API5//ARF4//BARD1//BCL2A1B//BCL2A1C//BCL2A1D//BCL3//SOCS3//DDB1//DDX3X//FAS//FOXS1//FN1//GATA1//GCG//HCK//HELLS//HIF1A//HPN//HTR2B//ID1//IER3//IL1RN//ITCH//MICAL1//MDM2//CITED2//PLAUR//POR//MED1//RELA//PLK2//SON//SERPINB9//SPP1//TNFRSF1A//CD27//HSP90B1//UCP2//PLAC8//TMF1//BIRC7//YBX3//ZFAND6//PRELID1//BFAR//AVEN//DHCR24//NAA15//USP47//NOL3…
GO:0001909	leukocyte mediated cytotoxicity	Biological process	24	82	1654	23376	4.13649	1.25079e-09	2.20847e-08	8.90282	FCGR1//FCGR3//CCL2//CTSC//GZMB//SERPINB9//H60C//IL7R//H2-D1//H2-M3//H2-Q7//XCL1//P2RX7//TAP2//IL23A//LYST//RNF19B//AP1G1//LAG3//SH2D1A//KLRK1//CTSG//NCF1//F2RL1
GO:0019221	cytokine-mediated signaling pathway	Biological process	45	239	1654	23376	2.66103	1.37691e-09	2.423e-08	8.86109	CD24A//IL1RN//CD74//RIPK2//HIPK1//F2RL1//RFFL//FAS//TNF//TNFRSF1A//AIM2//JAK3//IL13RA1//IL6ST//IRF1//MED1//NLRC5//DNAJA3//IFNAR2//CACTIN//IRF7//LSM14A//CXCR4//CCR1//CXCL10//CCL2//CCL5//CXCR6//STAT3//CTR9//TNIP2//MAPK3//CSF2RB//FKBP1A//IL17RC//MYD88//RELA//KLF6//SH2B2//GM13283//GM13272//GM13276//GM13277//GM13275//PF4
GO:0051270	regulation of cellular component movement	Biological process	86	621	1654	23376	1.95723	1.51538e-09	2.65775e-08	8.81948	CCL2//TLR2//F2RL1//CXCL10//XCL1//ICAM1//BMPR2//ETS1//KRIT1//EVL//PFN2//TACSTD2//CAPN7//HIF1A//PFN1//GLIPR2//CCL5//RFFL//TGFB1//ADAM10//ADAM17//TNFSF14//SORL1//IL6ST//TMSB4X//SERPINE1//TRIB1//AKT1//CXCR4//LMNA//PRKX//PHLDA2//VCL//SRCIN1//RTN4//WDR44//ARHGAP5//CORO1A//CSF1//FGR//FN1//HBEGF//ITGB1//LYN//MMP14//MYO1C//IKBKAP//MAP2K1//RRAS2//SPAG9//FGFR1OP//RNF20//CNN2//IL1RN//CITED2//FLCN//THY1//TPM1…
GO:0030595	leukocyte chemotaxis	Biological process	31	131	1654	23376	3.34445	1.77687e-09	3.10596e-08	8.75034	LGALS3//F2RL1//CXCL10//XCL1//CCL2//CCL5//ADAM10//ADAM17//TNFSF14//CXADR//FCER1G//FCGR3//CXCL1//ITGB2//S100A8//S100A9//CCL3//CXCL2//SPP1//VAV1//CD74//SELL//IL23A//LYN//CCR1//SERPINE1//CCL4//CALR//CORO1A//LYST//PF4
GO:0040012	regulation of locomotion	Biological process	85	614	1654	23376	1.95652	1.92223e-09	3.34889e-08	8.7162	CCL2//TLR2//F2RL1//CXCL10//XCL1//ICAM1//BMPR2//ETS1//KRIT1//EVL//PFN2//TACSTD2//CAPN7//HIF1A//PFN1//GLIPR2//CCL5//RFFL//TGFB1//ADAM10//ADAM17//TNFSF14//SORL1//IL6ST//TMSB4X//SERPINE1//TRIB1//AKT1//CXCR4//LMNA//PRKX//PHLDA2//VCL//SRCIN1//RTN4//WDR44//ARHGAP5//CORO1A//CSF1//FGR//FN1//HBEGF//ITGB1//LYN//MMP14//MYO1C//IKBKAP//MAP2K1//RRAS2//SPAG9//FGFR1OP//RNF20//CNN2//IL1RN//CITED2//FLCN//THY1//TPM1…
GO:0002699	positive regulation of immune effector process	Biological process	31	132	1654	23376	3.31912	2.16659e-09	3.76211e-08	8.66422	FCER1G//FCGR1//FCGR3//CCL2//H2-D1//H2-M3//H2-Q7//XCL1//P2RX7//TAP2//IL23A//ZBTB1//CD24A//LTA//TNF//LYN//HMOX1//FGR//F2RL1//AP1G1//IRF1//RIPK2//LAG3//SH2D1A//KLRK1//TGFB1//CD40//TBX21//CD74//TLR2//RSAD2
GO:0060341	regulation of cellular localization	Biological process	110	874	1654	23376	1.77875	2.24944e-09	3.89309e-08	8.64793	TNF//F2RL1//RGCC//GCG//SLC8B1//CCL5//SLC16A1//TNFSF14//BAX//P2RX7//ASPH//IL1RN//INHBB//SOX4//TNNC1//SIRT1//MED1//TNFRSF1A//RTN4//HIF1A//TGFB1//GBP4//PKIG//TLR2//FBXW11//CYLD//HCLS1//FLNA//TRIM28//PKDCC//LYN//HMOX1//FCER1G//FGR//AP1G1//FGA//RAP1B//PPP3CA//IER3//BARD1//MDM2//PRKACA//WIPF1//GRM8//ARFIP1//SRCIN1//RSAD2//FFAR4//SRGN//PTGER4//ANKRD1//TGFB3//GOLPH3L//ZFP384//GOLPH3//DNM1L//CD14//HTR2B//…
GO:0051726	regulation of cell cycle	Biological process	91	678	1654	23376	1.89691	2.49218e-09	4.29901e-08	8.60342	CCNA2//CCND1//CCNE1//CDKN2B//CDKN2D//GTPBP4//RGCC//MDM2//SOX4//CALR//DST//IRF1//MYC//STK11//TGFB1//MAP2K1//RASSF1//TRP53INP1//GAS2L1//RCC1//DBF4//PLK2//KNTC1//TTK//ZW10//ZWILCH//ZFP207//IER3//BIRC5//HDAC3//SIK1//POLD1//CYLD//SIRT1//CHORDC1//ROCK2//KIFC1//APP//USP47//UBE2C//BCAT1//ATF2//ADAM17//AKT1//LMNB1//FLCN//KLHL21//CUL3//GIPC1//CDC20//RHOB//ETS1//NUPR1//BCL2L11//LRP6//CITED2//TCF3//RPS15A//S…
GO:0043903	regulation of symbiosis, encompassing mutualism through parasitism	Biological process	31	133	1654	23376	3.29416	2.63571e-09	4.5317e-08	8.5791	TAP2//TRIM27//TRIM8//CAMP//CTSG//IRF8//LTA//MYD88//TNF//TLR2//CCL4//CCL5//TARDBP//HPN//SRPK1//ISG15//FAM111A//ILF3//PLSCR1//RSAD2//BST2//TRIM56//TRIM59//TRIM30A//OAS1A//PFN1//CHMP4B//BCL2L11//F2RL1//LTF//TRIM28
GO:0002253	activation of immune response	Biological process	45	244	1654	23376	2.6065	2.71772e-09	4.65743e-08	8.5658	SERPING1//A2M//MB21D1//AIM2//TBK1//PGLYRP1//TRIM12C//KLRK1//MAPKAPK2//TLR2//UNC93B1//FCER1G//LYN//MYD88//TNIP1//C4B//CFB//RGCC//CRP//BCL2A1D//ITK//RIPK2//STK11//THY1//THEMIS2//SKAP1//UBE2N//TNFRSF21//TRIM30A//CACTIN//PIK3AP1//IRF1//IRF7//TNIP2//F2RL1//LTF//RSAD2//LSM14A//SH2B2//LPXN//LGALS3//UBASH3A//PLSCR1//RELA//BAX
GO:2000116	regulation of cysteine-type endopeptidase activity	Biological process	39	195	1654	23376	2.8266	2.89416e-09	4.94364e-08	8.53848	BAX//BCL2L11//CASP8//MYC//S100A8//S100A9//TNF//DAP//SENP1//TNFSF15//PMAIP1//DNAJA3//TNFAIP8//AKT1//BIRC5//BCL2A1D//CDKN2D//DDX3X//KLF4//MICAL1//MDM2//POR//SERPINB9//FNIP1//CD27//DNAJB6//TNFSF14//DHCR24//USP47//NOL3//FAS//CTGF//TNFSF10//ARL6IP5//SIRT1//TBC1D10A//ASPH//AIM2//RFFL
GO:0031401	positive regulation of protein modification process	Biological process	92	691	1654	23376	1.88167	3.05892e-09	5.2081e-08	8.51443	GADD45B//TNF//TRAF7//GADD45G//CD74//P2RX7//TGFB3//MAP2K1//SPAG9//MOB2//ADAM17//AKT1//BMPR2//ANXA2//CCND1//CAMP//CTGF//PAK1//FNIP1//FLCN//TGFB1//CD40//MAP2K4//MAPK3//SIRT1//PDGFC//TNFSF15//IL23A//PRKAG2//GCG//RIPK2//GSK3A//SMAD4//UBE2N//RNF20//ADRB2//BIRC3//FKBP1A//RASSF1//DNAJB2//HSPBP1//DNAJA3//RNF111//RGCC//LMNB1//RAP2C//DLG1//STK11//STRADA//HCLS1//PFN2//GM13283//GM13272//GM13276//GM13277//GM13…
GO:0042742	defense response to bacterium	Biological process	42	220	1654	23376	2.69812	3.1413e-09	5.33105e-08	8.50289	TNFAIP8//CAMP//CTSG//FGR//GBP2B//GBP2//HCK//LTA//LYZ2//MYD88//NCF1//P2RX7//RIPK2//TNF//PGLYRP1//GBP9//TLR2//KLRK1//TBK1//GBP10//SERPINE1//CD160//IL23A//LTF//F2RL1//SIRT2//ISG15//CEBPE//BCL3//DEFB1//FCER1G//FCGR1//H2-M3//IRF8//LYST//PRKCD//RAB1//SERPINB9//TNFRSF1A//PLAC8//TMF1//SLAMF8
GO:1902533	positive regulation of intracellular signal transduction	Biological process	88	651	1654	23376	1.91045	3.23837e-09	5.47806e-08	8.48967	CD74//P2RX7//TGFB3//TNF//MAP2K1//SPAG9//MAP2K4//IL23A//F2RL1//FGR//HCLS1//CCL5//PLXNB1//HCST//PIK3AP1//FLCN//LAMTOR1//GOLPH3//RPTOR//RIPK2//ARL6IP5//IL6ST//TNFRSF1A//CD40//ARL2BP//HES1//LYN//RHOC//CASP8//FKBP1A//HMOX1//LGALS1//LTF//MYD88//FLNA//RELA//SLC20A1//PLK2//TNIP2//UBD//SHISA5//TRIM8//UBE2N//CD24A//HTR2B//PRKCD//TGFB1//ADRB2//ITGB1//TRAF7//IL1RN//PAK1//ANKRD1//SPRED1//PMAIP1//CXCL10//PF4//…
GO:0043161	proteasome-mediated ubiquitin-dependent protein catabolic process	Biological process	40	204	1654	23376	2.77118	3.32422e-09	5.60521e-08	8.47831	CUL3//UBE2C//JKAMP//OS9//HSP90B1//UBE2G2//MAN1B1//AMFR//DNAJB2//DNAJC10//CDC20//FBXW11//RAD23B//UFL1//UBQLN4//SENP1//WAC//GIPC1//BAG5//N4BP1//ZFAND2A//AKT1//MDM2//PLK2//TRIB1//NUB1//SIRT2//HSPBP1//FBXO22//CD2AP//DDB1//RNF4//CDC34//KCTD13//GSK3A//UBE2D3//UBE2W//RFFL//NEDD4L//SIRT1
GO:0010498	proteasomal protein catabolic process	Biological process	43	229	1654	23376	2.6538	3.46202e-09	5.81885e-08	8.46067	CUL3//UBE2C//PRKACA//TMF1//JKAMP//OS9//HSP90B1//UBE2G2//MAN1B1//AMFR//DNAJB2//DNAJC10//CDC20//FBXW11//RAD23B//UFL1//UBQLN4//SENP1//WAC//GIPC1//BAG5//N4BP1//ZFAND2A//AKT1//MDM2//PLK2//TRIB1//NUB1//SIRT2//HSPBP1//FBXO22//CD2AP//DDB1//RNF4//CDC34//KCTD13//GSK3A//UBE2D3//UBE2W//RFFL//NEDD4L//SIRT1//XBP1
GO:0051172	negative regulation of nitrogen compound metabolic process	Biological process	126	1054	1654	23376	1.68953	3.68242e-09	6.16952e-08	8.43387	ANKRD1//HIVEP1//AEBP2//CALR//CCND1//NR2F6//FST//GATA1//HCLS1//HDAC3//HDGF//HES1//HIPK1//FOXA3//ID1//KLF4//ZBTB7A//MDM2//FOXD2//GBP4//CITED2//SIK1//MTF2//MYC//NEDD4//NFIX//PCNA//PKIG//MED1//PURB//RBL1//RELA//TRIM27//RNF2//SPI1//SOX6//SREBF2//BHLHE40//TCF3//CDC73//FNIP1//FLCN//RCOR1//TGFB1//TRIM28//TIMELESS//TNF//CTR9//VDR//TRAF7//RBBP8//YY1//MTA2//PHF12//ZBTB1//H2AFY//BATF3//SUZ12//HNRNPA2B1//TXNI…
GO:0002697	regulation of immune effector process	Biological process	44	238	1654	23376	2.61283	3.76373e-09	6.26571e-08	8.42438	FCER1G//FCGR1//FCGR3//SERPING1//A2M//CCL2//IL7R//H2-D1//H2-M3//H2-Q7//XCL1//P2RX7//TAP2//IL23A//CCL5//MB21D1//AIM2//ZBTB1//4632428N05RIK//JAK3//TNF//F2RL1//CD24A//LTA//TGFB1//TGFB3//HMOX1//PGLYRP1//LYN//FGR//AP1G1//IRF1//RIPK2//LAG3//SH2D1A//KLRK1//CD40//TBX21//ITCH//GBP4//CD74//TLR2//RSAD2//LGALS3
GO:0048872	homeostasis of number of cells	Biological process	44	238	1654	23376	2.61283	3.76373e-09	6.26571e-08	8.42438	BAX//BCL2L11//LYN//HIF1A//SH2B2//LAT//NCSTN//CD74//AKT1//FAS//DNAJA3//GATA1//SENP1//RBFOX2//DNASE2A//HCLS1//SPI1//SOX6//TCEA1//RCOR1//MFSD7B//ADAM17//FCER1G//HMOX1//KLF2//CD24A//CCL2//CORO1A//JAK3//P2RX7//TGFB1//PMAIP1//G6PDX//MAEA//LMO2//KLF13//GAS2L1//ISG15//ETS1//CITED2//MED1//CSF1//SLC22A5//IL7R
GO:0006897	endocytosis	Biological process	63	408	1654	23376	2.1823	3.79335e-09	6.28405e-08	8.42098	CORO1A//P2RX7//ADM//HTR2B//ARF1//SH3GL2//SCYL2//ADRB2//CTTN//DNM2//FCGR1//LRP6//CLEC9A//PICALM//HIP1R//LSR//EHD4//CEBPE//HCK//IRF8//VAV1//MYO1G//CDC42SE1//CDC42SE2//FCGR3//MFGE8//FCER1G//SFTPD//SNX12//GRB2//TXNDC5//MAPKAPK2//LGALS3//PACSIN3//CD14//ITGB1//CD2AP//HNRNPK//SERPINE1//CD24A//FGR//CNN2//TGFB1//CALR//PROS1//F2RL1//MAPK3//RAB20//RAB7//CCL2//NEDD4L//TRIP10//SCAMP1//APP//EPN1//FLOT1//RAB1//…
GO:0030036	actin cytoskeleton organization	Biological process	69	465	1654	23376	2.09716	3.79871e-09	6.28405e-08	8.42036	CAPZA2//CAPZB//EVL//TWF1//MICAL1//PFN1//TMSB4X//AVIL//AKAP2//CASP4//CORO1A//DLG1//NCK1//RAC2//WAS//ARHGAP17//WIPF1//VASP//CTTN//HCLS1//ARPC4//RASA1//SH3BGRL3//F2RL1//PFN2//PRKCD//GRB2//ICAM1//CALR//LLGL1//FMNL2//CNN2//TRPM7//RAP1GDS1//HSP90B1//CXADR//PAK1//FLNA//S100A9//CRK//FGR//BST2//TRIM27//ARF1//KCTD13//CUL3//ACTG1//ITGB1//PTGER4//CTGF//TPM1//RGCC//TACSTD2//ARAP1//SPTBN1//VILL//CD2AP//TGFB1//…
GO:0045089	positive regulation of innate immune response	Biological process	31	135	1654	23376	3.24536	3.87449e-09	6.38925e-08	8.41179	MB21D1//AIM2//TBK1//PGLYRP1//TRIM12C//KLRK1//MAPKAPK2//TLR2//UNC93B1//MYD88//TNIP1//TRIM30A//CACTIN//PIK3AP1//IRF1//IRF7//RIPK2//TNIP2//LYN//F2RL1//LTF//RSAD2//LSM14A//AP1G1//H2-M3//LAG3//SH2D1A//RELA//CD74//XCL1//PLSCR1
GO:0042098	T cell proliferation	Biological process	33	150	1654	23376	3.10926	3.91974e-09	6.42579e-08	8.40674	BAX//FCGR4//ELF4//RIPK2//CORO1A//HES1//IL6ST//JAK3//NCK1//CCL5//VCAM1//DHPS//IL23A//DNAJA3//CD24A//LGALS3//DLG1//H2-AA//H2-AB1//H2-M3//SFTPD//TGFB1//CD274//TNFRSF21//ITCH//ITGB2//XCL1//4632428N05RIK//IRF1//CXCR4//FKBP1A//P2RX7//NCSTN
GO:0051130	positive regulation of cellular component organization	Biological process	94	715	1654	23376	1.85805	3.92115e-09	6.42579e-08	8.40659	SCYL2//CNOT2//TMED9//SMAD4//TGFB1//TGFB3//GLIPR2//RGCC//ROCK2//MOB2//ANKRD1//AVIL//CD24A//MARK2//ITGB1//LYN//SCN1B//F2RL1//DLG1//EVL//GRB2//ICAM1//NCK1//PFN1//PFN2//VASP//UBE2N//RNF20//CLIP1//TNF//ANXA2//C2CD5//LCN2//BAX//AIM2//BCL2L11//FAS//MAPK3//TRIM27//ARPC4//ARF1//ARID5A//FN1//TNFRSF12A//NDEL1//CD14//SIRT2//SH2B1//CUL3//PLK4//HNRNPK//SERPINE1//IST1//BMPR2//CALR//FCER1G//FCGR1//FCGR3//MFGE8//…
GO:0032103	positive regulation of response to external stimulus	Biological process	38	190	1654	23376	2.8266	4.59894e-09	7.51304e-08	8.33734	FCER1G//FCGR1//FCGR3//ALOX5AP//F2RL1//CXCL10//XCL1//CD24A//LTA//TNF//CCL2//CCL5//ADAM10//ADAM17//TNFSF14//WAC//SIRT1//LY86//SERPINE1//NDEL1//BMPR2//FABP4//CTSS//PTGER4//S100A8//S100A9//CCL3//TNFRSF1A//TLR2//TNIP1//FN1//TGFB1//CD74//SELL//IL23A//CCR1//CCL4//CALR
GO:0002694	regulation of leukocyte activation	Biological process	57	355	1654	23376	2.26924	4.96954e-09	8.09325e-08	8.30368	CD24A//LYN//TNFRSF21//CD74//TCF3//CD40//CD5//LGALS1//TNFSF14//CD274//LYST//IL23A//IRF1//ZBTB1//PGLYRP1//PLSCR1//MILR1//IL7R//VNN1//RIPK2//CORO1A//HES1//IL6ST//JAK3//NCK1//CCL5//VCAM1//DHPS//DNAJA3//LGALS3//DLG1//H2-AA//H2-AB1//H2-M3//SFTPD//TGFB1//SLC7A2//TNIP2//HMOX1//FCER1G//FGR//F2RL1//AP1G1//PRELID1//CYLD//CD27//FAS//NKAP//ITCH//TBX21//MYD88//LAT//LAG3//CCL2//THY1//XCL1//4632428N05RIK
GO:0002764	immune response-regulating signaling pathway	Biological process	40	207	1654	23376	2.73102	5.155e-09	8.36929e-08	8.28777	PGLYRP1//TRIM12C//KLRK1//MAPKAPK2//TLR2//UNC93B1//FCER1G//LYN//MYD88//TNIP1//H2-M3//CD40//BCL2A1D//ITK//RIPK2//STK11//THY1//THEMIS2//SKAP1//UBE2N//TNFRSF21//TRIM30A//CACTIN//PIK3AP1//IRF1//IRF7//TNIP2//F2RL1//LTF//RSAD2//FCGR1//FCGR3//LSM14A//SH2B2//LPXN//LGALS3//UBASH3A//PLSCR1//RELA//BAX
GO:0051253	negative regulation of RNA metabolic process	Biological process	115	942	1654	23376	1.72537	5.61442e-09	9.08704e-08	8.2507	ANKRD1//HIVEP1//AEBP2//CALR//CCND1//NR2F6//FST//GATA1//HCLS1//HDAC3//HDGF//HES1//HIPK1//FOXA3//ID1//KLF4//ZBTB7A//MDM2//FOXD2//GBP4//CITED2//SIK1//MTF2//MYC//NEDD4//NFIX//PCNA//PKIG//MED1//PURB//RBL1//RELA//TRIM27//RNF2//SPI1//SOX6//SREBF2//BHLHE40//TCF3//CDC73//FNIP1//FLCN//RCOR1//TGFB1//TRIM28//TIMELESS//TNF//CTR9//VDR//TRAF7//RBBP8//YY1//MTA2//PHF12//ZBTB1//H2AFY//BATF3//SUZ12//HNRNPA2B1//TXNI…
GO:0034109	homotypic cell-cell adhesion	Biological process	22	75	1654	23376	4.14568	5.79991e-09	9.35153e-08	8.23658	MAP2K1//CCL5//CD24A//LGALS1//S100A8//S100A9//CLIC1//ACTB//ACTG1//FGA//GATA1//FLNA//VCL//SLC7A11//MYL12B//METAP1//RAC2//LYN//ADRB2//PRKCD//UBASH3B//CXADR
GO:0010558	negative regulation of macromolecule biosynthetic process	Biological process	126	1062	1654	23376	1.6768	5.8135e-09	9.35153e-08	8.23556	ANKRD1//HIVEP1//AEBP2//CALR//CCND1//NR2F6//FST//GATA1//HCLS1//HDAC3//HDGF//HES1//HIPK1//FOXA3//ID1//KLF4//ZBTB7A//MDM2//FOXD2//GBP4//CITED2//SIK1//MTF2//MYC//NEDD4//NFIX//PCNA//PKIG//MED1//PURB//RBL1//RELA//TRIM27//RNF2//SPI1//SOX6//SREBF2//BHLHE40//TCF3//CDC73//FNIP1//FLCN//RCOR1//TGFB1//TRIM28//TIMELESS//TNF//CTR9//VDR//TRAF7//RBBP8//YY1//MTA2//PHF12//ZBTB1//H2AFY//BATF3//SUZ12//HNRNPA2B1//TXNI…
GO:0051093	negative regulation of developmental process	Biological process	92	700	1654	23376	1.85748	5.84426e-09	9.37226e-08	8.23327	LYN//CD24A//TGFB1//HPN//CRP//ADAMTS1//ADRB2//ANGPT2//COL4A2//CXCL10//PLG//ROCK2//CCL2//FLCN//PF4//RGCC//KRIT1//KLF4//MTF2//STAT3//CDC73//CTR9//MED24//NKAP//CCR1//GATA1//HIF1A//BCOR//CDKL3//RTN4//RNF6//CCND1//YAP1//PGLYRP1//HES1//SPI1//SOX4//CD74//CYLD//IRF1//DLL1//FST//ITGB1//SUZ12//LRP6//SIRT2//SIRT1//JAK3//LMO2//KLF13//GAS2L1//HIST1H4M//PRMT1//HIST1H4C//HIST1H4D//HIST1H4F//HIST1H4J//HIST1H4K//H…
GO:0008285	negative regulation of cell proliferation	Biological process	75	530	1654	23376	1.99995	6.68255e-09	1.06839e-07	8.17506	RGCC//KRIT1//CD24A//TGFB1//MED1//VDR//LYN//TNFRSF21//PHB2//PLXNB1//DLG1//H2-AA//H2-AB1//H2-M3//SFTPD//CD274//ITCH//BAX//LTA//MYC//CDC73//B4GALT7//MORC3//NUPR1//PMAIP1//HMOX1//KLF4//TRIB1//LIMS1//CDKN2B//HPN//LRP6//CXADR//FAP//PAK1//TSPO//HES1//STK11//SIRT2//FLCN//BMPR2//XCL1//4632428N05RIK//ADM//CD9//CDKN2D//GATA1//FOXA3//ITGB1//SMAD1//SMAD4//SLFN2//SOX4//STAT3//TES//TGFB3//TNF//TOB1//WISP2//TLR2…
GO:0043901	negative regulation of multi-organism process	Biological process	26	102	1654	23376	3.60253	6.73729e-09	1.07387e-07	8.17151	TRIM27//TRIM8//CAMP//CTSG//IRF8//LTA//MYD88//TNF//TLR2//CCL4//CCL5//TARDBP//ISG15//FAM111A//ILF3//SRPK1//PLSCR1//RSAD2//BST2//TRIM56//TRIM59//OAS1A//ITCH//LTF//SIRT2//TRIM28
GO:0006913	nucleocytoplasmic transport	Biological process	53	322	1654	23376	2.32624	7.16166e-09	1.13805e-07	8.14499	AKT1//BCL3//TGFB1//TNF//RBM22//MAPK3//KPNB1//PPP3CA//STAT3//IPO7//TXNIP//TMCO6//ALKBH5//FYTTD1//RPSA//NOP58//CALR//AHCYL1//STRADA//XPO6//SPTBN1//TGFB3//TOB1//HES1//TNFSF14//PABPN1//ZC3H11A//POLR2D//SIRT1//MED1//TNFRSF1A//LMNA//GBP4//PKIG//TLR2//FBXW11//CYLD//HCLS1//FLNA//TRIM28//IER3//BARD1//SOX4//MDM2//PRKACA//WIPF1//SMAD4//FAM89B//ADAM10//NUP50//ZFP384//NUPL1//FBXO22
GO:0051716	cellular response to stimulus	Biological process	566	6556	1654	23376	1.22015	7.20926e-09	1.1389e-07	8.14211	SIRT1//CTSD//RAB1//ATG4C//TRP53INP1//ATG2B//PEA15A//USP28//DOK1//SMAD1//MYC//CCL5//NRG1//TGFB1//TNF//MAP2K1//MAP2K4//MAPK3//GADD45B//TRAF7//GADD45G//CD74//P2RX7//TGFB3//SPAG9//SPRED1//DUSP5//DUSP6//RAD23B//RAD51//RAD52//RBBP8//YY1//UBE2N//CDKN2D//POLD1//BAX//CASP7//PMAIP1//DNM1L//CD24A//IL1RN//RIPK2//GRK6//ADRB2//MED1//PRCP//PGLYRP1//TRIM12C//KLRK1//MAPKAPK2//TLR2//UNC93B1//FCER1G//LYN//LGALS3//F…
GO:0045934	negative regulation of nucleobase-containing compound metabolic process	Biological process	123	1033	1654	23376	1.68283	7.2104e-09	1.1389e-07	8.14204	ANKRD1//HIVEP1//AEBP2//CALR//CCND1//NR2F6//FST//GATA1//HCLS1//HDAC3//HDGF//HES1//HIPK1//FOXA3//ID1//KLF4//ZBTB7A//MDM2//FOXD2//GBP4//CITED2//SIK1//MTF2//MYC//NEDD4//NFIX//PCNA//PKIG//MED1//PURB//RBL1//RELA//TRIM27//RNF2//SPI1//SOX6//SREBF2//BHLHE40//TCF3//CDC73//FNIP1//FLCN//RCOR1//TGFB1//TRIM28//TIMELESS//TNF//CTR9//VDR//TRAF7//RBBP8//YY1//MTA2//PHF12//ZBTB1//H2AFY//BATF3//SUZ12//HNRNPA2B1//TXNI…
GO:0097285	cell-type specific apoptotic process	Biological process	67	453	1654	23376	2.09031	7.29473e-09	1.14533e-07	8.13699	BAX//BCL2L11//MYC//TNFRSF21//LYN//CD24A//FNIP1//CD74//AKT1//FAS//DNAJA3//RHOB//LTA//TNF//HMOX1//GNB1//ADAM17//FCER1G//MAEA//PRKCD//SIRT1//LRP6//G6PDX//NSMF//BIRC5//CORO1A//ERBB3//HIF1A//OXR1//LGMN//TGFB3//TOX3//SET//ATF4//CASP7//NCF2//NQO1//CCL3//CDC34//TNFRSF1A//UBE2M//MAP2K4//PMAIP1//APP//P2RX7//JAK3//LGALS3//CCL5//SERPINB9//CD27//PRELID1//CASP8//BIRC7//HIPK1//STK3//STK4//FAP//NONO//HCLS1//API5…
GO:0010951	negative regulation of endopeptidase activity	Biological process	36	177	1654	23376	2.87451	7.29483e-09	1.14533e-07	8.13698	TNFAIP8//AKT1//BIRC5//BCL2A1D//CDKN2D//DDX3X//KLF4//MICAL1//MDM2//POR//SERPINB9//FNIP1//CD27//DNAJB6//TNFSF14//DHCR24//USP47//NOL3//DNAJA3//SPINK3//SORL1//RFFL//APP//SERPING1//CSTB//CTLA2B//SERPINE1//SERPINA3G//SERPINA3M//SERPINB6A//STFA1//STFA2//SERPINA10//A2M//SERPINB10//SERPINA3B
GO:0000278	mitotic cell cycle	Biological process	87	652	1654	23376	1.88585	7.42821e-09	1.16279e-07	8.12912	KIFC1//ZFP207//ZW10//SPAG5//NDC80//RCC1//CCND1//CCNE1//CDKN2D//ITGB1//PPP3CA//PLK2//RBBP8//CRLF3//GPR132//RGCC//CACUL1//BIRC5//CDKN2B//INSC//SPDL1//SPTBN1//MDM2//SOX4//MAP4//PDS5A//CDC20//FAM64A//CCNA2//CD2AP//HELLS//KIF11//KNTC1//TIMELESS//WEE1//SEPT7//DYNC1LI1//KLHL21//MAP2K1//CENPH//SIRT2//ANAPC11//SKA1//MIS18A//ZWILCH//UBE2C//ARL8A//APITD1//CENPN//USP16//CASC5//HAUS8//CSNK1A1//CHMP1A//CUL3//P…
GO:0050863	regulation of T cell activation	Biological process	40	210	1654	23376	2.692	7.91188e-09	1.23482e-07	8.10172	CD24A//CD5//LGALS1//TNFSF14//CD274//IL7R//VNN1//RIPK2//CORO1A//HES1//IL6ST//JAK3//NCK1//CCL5//VCAM1//DHPS//IL23A//DNAJA3//LGALS3//DLG1//H2-AA//H2-AB1//H2-M3//SFTPD//TGFB1//TNFRSF21//PRELID1//CD74//CYLD//CD27//ZBTB1//IRF1//NKAP//ITCH//LAG3//CCL2//THY1//XCL1//4632428N05RIK//LAT
GO:0050830	defense response to Gram-positive bacterium	Biological process	20	64	1654	23376	4.41657	8.46908e-09	1.31786e-07	8.07216	CTSG//NCF1//TNFAIP8//CAMP//FGR//GBP2B//GBP2//HCK//LTA//LYZ2//MYD88//P2RX7//RIPK2//TNF//PGLYRP1//GBP9//TLR2//KLRK1//TBK1//GBP10
GO:0019725	cellular homeostasis	Biological process	81	593	1654	23376	1.93048	8.56835e-09	1.32936e-07	8.0671	FOXA3//SIRT1//QSOX1//TXNDC5//GSR//PDIA3//P4HB//QSOX2//DNAJC10//TMX1//SH3BGRL3//KRIT1//GLRX//CCR1//HTR2B//ITGB1//CCL2//CCL5//TGFB1//CD40//TNNI3//TMEM165//VDR//TPCN2//NUCB2//APLP2//APP//ARF1//CP//HIF1A//LTF//MYC//SLC39A6//MT2//SLC39A14//SLC30A5//P2RX7//ATP6V0C//ADM//CD24A//F2RL1//GNA15//GNB1//CXCL1//JAK3//LRP6//CCL3//CXCL2//BAX//ASPH//TRPM7//ATP1A4//SLC9A3R1//GRINA//RAP1GDS1//GCG//MTM1//PLG//IBTK//…
GO:0007155	cell adhesion	Biological process	113	928	1654	23376	1.72094	8.83903e-09	1.36731e-07	8.0536	BMPR1B//CTGF//CD24A//CXADR//LGALS1//VCAM1//RASA1//CSF1//NINJ1//ITGB7//TNFRSF12A//DSC2//CDHR5//APOA4//ICAM1//ITGB1//ITGB2//CCL5//TNIP1//LIMS1//BCL2L11//FGA//FN1//GP5//VCL//ITGA11//LPXN//ADAM10//ERBB3//PLXNB1//SRCIN1//RAC2//SPP1//RELL2//ANGPT2//PLG//CTNND1//CD2//CD2AP//DLG1//RPSA//LRP6//CTNND2//PKP1//THY1//VNN1//FNDC3A//EFR3A//TRPM7//TGFB1//GTPBP4//CITED2//MYO10//CCL2//PRKX//CYTH1//CYTIP//CYTH4//CO…
GO:0031327	negative regulation of cellular biosynthetic process	Biological process	129	1103	1654	23376	1.65291	9.0894e-09	1.40191e-07	8.04146	ANKRD1//HIVEP1//AEBP2//CALR//CCND1//NR2F6//FST//GATA1//HCLS1//HDAC3//HDGF//HES1//HIPK1//FOXA3//ID1//KLF4//ZBTB7A//MDM2//FOXD2//GBP4//CITED2//SIK1//MTF2//MYC//NEDD4//NFIX//PCNA//PKIG//MED1//PURB//RBL1//RELA//TRIM27//RNF2//SPI1//SOX6//SREBF2//BHLHE40//TCF3//CDC73//FNIP1//FLCN//RCOR1//TGFB1//TRIM28//TIMELESS//TNF//CTR9//VDR//TRAF7//RBBP8//YY1//MTA2//PHF12//ZBTB1//H2AFY//BATF3//SUZ12//HNRNPA2B1//TXNI…
GO:0061024	membrane organization	Biological process	77	554	1654	23376	1.96434	9.35156e-09	1.43811e-07	8.02912	ANXA2//BAX//DNM1L//C2CD5//MYO1C//NCF1//EXOC4//ATG4C//SRP68//SEC61A1//CHMP4B//P2RX7//FCER1G//FCGR1//FCGR3//MFGE8//LMNA//MYC//SPTBN1//CD9//PLSCR1//STX3//NPLOC4//USO1//HGS//CORO1A//DLG1//AKT1//ITGB1//CD24A//SAMD9L//HEBP2//PKDCC//BLZF1//GOLPH3//ITGB2//ITGB7//PAK1//FLNA//CXCR4//CLIP1//TOMM22//PEX19//S100A9//STAT3//TMED9//CUL3//PICALM//SEC22B//NDEL1//F2RL1//DNAJA3//TOR1B//TMEM43//FLOT1//BSG//TMED2//MYL…
GO:0051346	negative regulation of hydrolase activity	Biological process	56	352	1654	23376	2.24843	9.46419e-09	1.45118e-07	8.02392	BIRC5//APP//SERPING1//CST7//CSTB//ITIH3//SERPINE1//SERPINA3G//SERPINA3M//SERPINB6A//SPINK3//STFA2//SERPINA10//A2M//SERPINB10//SERPINA3B//BIRC7//PI16//HPN//TNF//SPRED1//ELL//UBN1//FARP1//PPP1R37//CD2BP2//CASC5//AKT1//CTLA2B//SERPINB9//STFA1//TMED2//SH3BP4//GZMA//FKBP1A//TNNI3//TNFAIP8//BCL2A1D//CDKN2D//DDX3X//KLF4//MICAL1//MDM2//POR//FNIP1//CD27//DNAJB6//TNFSF14//DHCR24//USP47//NOL3//DNAJA3//SORT1…
GO:0051338	regulation of transferase activity	Biological process	83	615	1654	23376	1.90738	9.79985e-09	1.49826e-07	8.00878	CCNA2//CCND1//CCNE1//CDKN2B//CDKN2D//GTPBP4//GADD45B//TNF//TRAF7//GADD45G//CD74//P2RX7//TGFB3//MAP2K1//SPAG9//SPRED1//DUSP5//DUSP6//ADAM17//PRKAG2//AKT1//FABP4//LRP6//NCK1//PKIG//TRIM27//TRIB1//THY1//DBNDD2//UBASH3B//FGFR1OP//DNAJA3//PDGFC//APLP2//APP//TNFSF15//MAP2K4//IL23A//RGCC//LMNB1//DLG1//STK11//STRADA//COX11//CD24A//HTR2B//PRKCD//TGFB1//CD40//LYN//SMPD1//IL1RN//PAK1//NLRC5//SLAMF8//RBL1//K…
GO:0043254	regulation of protein complex assembly	Biological process	45	254	1654	23376	2.50388	9.89123e-09	1.50784e-07	8.00475	CAPZA2//CAPZB//EVL//TWF1//PFN1//TMSB4X//CORO1A//HCLS1//RASA1//PFN2//PRKCD//DLG1//GRB2//ICAM1//NCK1//VASP//EML2//CLIP1//DDX3X//LMO4//TGFB1//TNF//DNM1L//SORL1//BAX//AIM2//BCL2L11//FAS//PTGER4//CD24A//TRIM27//ARPC4//ARF1//AVIL//SPTBN1//TPM1//VILL//IRF8//HCK//RNF4//SENP6//TRIM30A//SIRT2//BCLAF1//WAS
GO:0060326	cell chemotaxis	Biological process	36	179	1654	23376	2.84239	9.96033e-09	1.51397e-07	8.00173	LGALS3//F2RL1//CXCL10//XCL1//CCL2//CCL5//ADAM10//ADAM17//TNFSF14//CXADR//FCER1G//FCGR3//CXCL1//ITGB2//S100A8//S100A9//CCL3//CXCL2//SPP1//VAV1//CORO1A//CCR1//LYST//CCL4//PF4//CD74//SELL//IL23A//LYN//SERPINE1//CALR//SAA3//CCL20//VCAM1//RHOG//PPBP
GO:0043069	negative regulation of programmed cell death	Biological process	86	646	1654	23376	1.88148	1.0114e-08	1.53289e-07	7.99507	CD74//PAFAH2//FFAR4//CIAPIN1//LIMS1//ADAM17//AKT1//BIRC5//API5//ARF4//BARD1//BCL2A1B//BCL2A1C//BCL2A1D//BCL3//SOCS3//DDB1//DDX3X//FAS//FOXS1//FN1//GATA1//GCG//HCK//HELLS//HIF1A//HPN//HTR2B//ID1//IER3//IL1RN//ITCH//MICAL1//MDM2//CITED2//PLAUR//POR//MED1//RELA//PLK2//SON//SERPINB9//SPP1//TNFRSF1A//CD27//HSP90B1//UCP2//PLAC8//TMF1//BIRC7//YBX3//ZFAND6//PRELID1//BFAR//AVEN//DHCR24//NAA15//USP47//NOL3…
GO:0002705	positive regulation of leukocyte mediated immunity	Biological process	21	71	1654	23376	4.18019	1.08789e-08	1.64406e-07	7.96342	FCER1G//FCGR1//FCGR3//CCL2//H2-D1//H2-M3//H2-Q7//XCL1//P2RX7//TAP2//IL23A//ZBTB1//CD24A//LTA//TNF//AP1G1//LAG3//SH2D1A//KLRK1//F2RL1//RSAD2
GO:0051169	nuclear transport	Biological process	53	326	1654	23376	2.2977	1.10535e-08	1.66565e-07	7.9565	AKT1//BCL3//TGFB1//TNF//RBM22//MAPK3//KPNB1//PPP3CA//STAT3//IPO7//TXNIP//TMCO6//ALKBH5//FYTTD1//RPSA//NOP58//CALR//AHCYL1//STRADA//XPO6//ADAM10//NUP50//ZFP384//NUPL1//FBXO22//SPTBN1//TGFB3//TOB1//HES1//TNFSF14//PABPN1//ZC3H11A//POLR2D//SIRT1//MED1//TNFRSF1A//LMNA//GBP4//PKIG//TLR2//FBXW11//CYLD//HCLS1//FLNA//TRIM28//IER3//BARD1//SOX4//MDM2//PRKACA//WIPF1//SMAD4//FAM89B
GO:0006935	chemotaxis	Biological process	64	429	1654	23376	2.10842	1.1268e-08	1.6931e-07	7.94815	LGALS3//F2RL1//CXCL10//XCL1//EFNA4//EFNB3//EVL//FLOT1//KIF5A//KIF5B//SMAD4//SCN1B//VASP//B3GNT2//CHN1//CXCR4//CCL2//CCL5//ADAM10//ADAM17//TNFSF14//APP//CXADR//FCER1G//FCGR3//CXCL1//ITGB2//S100A8//S100A9//CCL3//CXCL2//SPP1//VAV1//CORO1A//CCR1//LYST//CCL4//PF4//BMPR1B//BMPR2//FOXD2//FN1//TGFB1//ANGPT2//SAA3//CCL20//VCAM1//RHOG//PPBP//CD74//SELL//IL23A//LYN//SERPINE1//CALR//CMTM7//FPR3//LSP1//CXCL9/…
GO:0042330	taxis	Biological process	64	430	1654	23376	2.10352	1.23448e-08	1.8496e-07	7.90852	LGALS3//F2RL1//CXCL10//XCL1//CMTM7//CXCR4//CCR1//FPR3//LSP1//CXCL9//RAC2//S100A8//S100A9//CCL2//CCL20//CCL3//CCL4//CCL5//CCL7//CCL8//CXCL2//PF4//PLGRKT//CXCR6//EFNA4//EFNB3//EVL//FLOT1//KIF5A//KIF5B//SMAD4//SCN1B//VASP//B3GNT2//CHN1//ADAM10//ADAM17//TNFSF14//APP//CXADR//FCER1G//FCGR3//CXCL1//ITGB2//SPP1//VAV1//CORO1A//LYST//BMPR1B//BMPR2//FOXD2//FN1//TGFB1//ANGPT2//SAA3//VCAM1//RHOG//PPBP//CD74//…
GO:0043549	regulation of kinase activity	Biological process	78	568	1654	23376	1.9408	1.27958e-08	1.91172e-07	7.89293	CCNA2//CCND1//CCNE1//CDKN2B//CDKN2D//GTPBP4//GADD45B//TNF//TRAF7//GADD45G//CD74//P2RX7//TGFB3//MAP2K1//SPAG9//SPRED1//DUSP5//DUSP6//ADAM17//PRKAG2//AKT1//FABP4//LRP6//NCK1//PKIG//TRIM27//TRIB1//THY1//DBNDD2//UBASH3B//FGFR1OP//DNAJA3//PDGFC//APLP2//APP//TNFSF15//MAP2K4//IL23A//RGCC//LMNB1//DLG1//STK11//STRADA//COX11//CD24A//HTR2B//PRKCD//TGFB1//CD40//LYN//SMPD1//IL1RN//PAK1//RBL1//KLF4//FGR//PRKAR…
GO:0048878	chemical homeostasis	Biological process	102	819	1654	23376	1.76016	1.51476e-08	2.25664e-07	7.81966	FOXA3//SIRT1//NEDD4L//CCR1//HTR2B//ITGB1//CCL2//CCL5//TGFB1//CD40//TNNI3//TMEM165//VDR//TPCN2//NUCB2//APLP2//APP//ARF1//CP//HIF1A//LTF//MYC//SLC39A6//MT2//SLC39A14//SLC30A5//ATP6V0C//ADM//CD24A//F2RL1//GNA15//GNB1//CXCL1//JAK3//LRP6//CCL3//CXCL2//BAX//P2RX7//ASPH//TRMT10A//TRPM7//TAP2//ATP1A4//SLC9A3R1//GRINA//RAP1GDS1//GCG//AKT1//GYK//SLC8B1//BHLHA15//SLC16A1//SOX4//STAT3//STK11//XBP1//SH2B2//DH…
GO:0002696	positive regulation of leukocyte activation	Biological process	40	215	1654	23376	2.6294	1.58044e-08	2.34782e-07	7.80122	CD74//TCF3//CD40//CD24A//CD5//LGALS1//TNFSF14//CD274//LYST//IL23A//IRF1//ZBTB1//IL7R//VNN1//RIPK2//CORO1A//HES1//IL6ST//JAK3//NCK1//CCL5//VCAM1//DHPS//DNAJA3//TNIP2//FCER1G//FGR//F2RL1//AP1G1//H2-AA//CD27//H2-M3//H2-AB1//NKAP//TGFB1//TBX21//MYD88//CCL2//THY1//XCL1
GO:0030029	actin filament-based process	Biological process	73	521	1654	23376	1.98025	1.61574e-08	2.39178e-07	7.79163	CAPZA2//CAPZB//EVL//TWF1//FMNL1//MICAL1//PFN1//TMSB4X//MOB2//CORO1A//FHL3//PAK1//PFN2//FLNA//RAC2//ROCK2//WIPF1//VASP//SH2B2//DNAJB6//SLC9A3R1//SHROOM3//RHOG//PDLIM7//FMNL2//AVIL//AKAP2//CASP4//DLG1//NCK1//WAS//ARHGAP17//CTTN//HCLS1//ARPC4//TPM1//RASA1//SH3BGRL3//F2RL1//PRKCD//GRB2//ICAM1//CALR//LLGL1//CNN2//TRPM7//RAP1GDS1//HSP90B1//CXADR//S100A9//CRK//FGR//BST2//TNNC1//TRIM27//ARF1//KCTD13//CUL…
GO:0043066	negative regulation of apoptotic process	Biological process	84	632	1654	23376	1.87844	1.61915e-08	2.39178e-07	7.79071	CD74//HMOX1//FCER1G//MAEA//PRKCD//LRP6//BIRC5//BAX//CORO1A//ERBB3//HIF1A//OXR1//LGMN//TGFB3//TOX3//SET//MYC//CCL5//SERPINB9//CD27//JAK3//HCLS1//API5//FGA//ICAM1//SERPINE1//TNIP2//KRIT1//ITGB1//PAFAH2//FFAR4//CIAPIN1//LIMS1//ADAM17//AKT1//ARF4//BARD1//BCL2A1B//BCL2A1C//BCL2A1D//BCL3//SOCS3//DDB1//DDX3X//FAS//FOXS1//FN1//GATA1//GCG//HCK//HELLS//HPN//HTR2B//ID1//IER3//IL1RN//ITCH//MICAL1//MDM2//CITE…
GO:0009890	negative regulation of biosynthetic process	Biological process	130	1125	1654	23376	1.63315	1.63771e-08	2.4124e-07	7.78576	ANKRD1//HIVEP1//AEBP2//CALR//CCND1//NR2F6//FST//GATA1//HCLS1//HDAC3//HDGF//HES1//HIPK1//FOXA3//ID1//KLF4//ZBTB7A//MDM2//FOXD2//GBP4//CITED2//SIK1//MTF2//MYC//NEDD4//NFIX//PCNA//PKIG//MED1//PURB//RBL1//RELA//TRIM27//RNF2//SPI1//SOX6//SREBF2//BHLHE40//TCF3//CDC73//FNIP1//FLCN//RCOR1//TGFB1//TRIM28//TIMELESS//TNF//CTR9//VDR//TRAF7//RBBP8//YY1//MTA2//PHF12//ZBTB1//H2AFY//BATF3//SUZ12//HNRNPA2B1//TXNI…
GO:0002703	regulation of leukocyte mediated immunity	Biological process	30	136	1654	23376	3.11758	1.84748e-08	2.71378e-07	7.73342	FCER1G//FCGR1//FCGR3//CCL2//IL7R//H2-D1//H2-M3//H2-Q7//XCL1//P2RX7//TAP2//IL23A//ZBTB1//4632428N05RIK//JAK3//CD24A//LTA//TNF//LYN//HMOX1//FGR//F2RL1//AP1G1//LAG3//SH2D1A//KLRK1//TGFB1//CD40//TBX21//RSAD2
GO:0050867	positive regulation of cell activation	Biological process	41	225	1654	23376	2.57535	1.94463e-08	2.8485e-07	7.71116	CD74//TCF3//CD40//CD24A//CD5//LGALS1//TNFSF14//CD274//LYST//IL23A//IRF1//ZBTB1//IL7R//VNN1//RIPK2//CORO1A//HES1//IL6ST//JAK3//NCK1//CCL5//VCAM1//DHPS//DNAJA3//TNIP2//FCER1G//FGR//F2RL1//AP1G1//H2-AA//CD27//H2-M3//H2-AB1//NKAP//TGFB1//TBX21//MYD88//CCL2//THY1//XCL1//CTGF
GO:0051258	protein polymerization	Biological process	37	192	1654	23376	2.72355	2.06445e-08	3.01559e-07	7.6852	DNM1L//CAPZA2//CAPZB//EVL//TWF1//PFN1//TMSB4X//CTTN//HCLS1//WAS//ARPC4//EML2//UBE2C//CORO1A//RASA1//PFN2//PRKCD//DLG1//GRB2//ICAM1//NCK1//VASP//CLIP1//TRIM27//AVIL//SPTBN1//TPM1//VILL//CRP//FGA//TUBA1C//TUBB2A//TUBB5//TUBA8//TUBB1//TUBB6
GO:0031329	regulation of cellular catabolic process	Biological process	87	667	1654	23376	1.84344	2.17057e-08	3.1618e-07	7.66343	PRKAG2//HIF1A//PRKACA//TMF1//USP10//TRP53INP1//DRAM1//AKT1//HTR2B//DAP//SIRT2//SH3BP4//APOA4//WAC//SIRT1//TMED2//PCNA//GZMA//AGFG1//ARFGAP3//ARAP1//ARFGAP2//TBC1D10A//TBC1D12//CHN1//CRK//RASA1//MAP2K1//RASAL3//ICAM1//THY1//RAP1GDS1//PLXNB1//SH3BGRL3//RAD23B//UFL1//UBQLN4//SENP1//GIPC1//BAG5//N4BP1//ZFAND2A//MDM2//PLK2//TRIB1//NUB1//DNAJB2//HSPBP1//FBXO22//TNNI3//ADRB2//PFN1//PFN2//TPM1//DNAJB6//D…
GO:0001819	positive regulation of cytokine production	Biological process	41	226	1654	23376	2.56395	2.2158e-08	3.20985e-07	7.65447	XCL1//HIF1A//IRF1//ADAM17//RIPK2//TNF//TLR2//IL23A//IRF7//TBK1//IFIH1//BCL3//H2-M3//IRF8//LTA//KLRK1//P2RX7//AIM2//FCER1G//CD40//MYD88//TGFB1//SERPINE1//CD14//CD2//CCL2//CCL3//CCL4//TNFRSF1A//PF4//ATF2//LSM14A//PANX1//CASP4//CD74//IL17RC//CCL5//RSAD2//HTR2B//TMF1//HILPDA
GO:0051222	positive regulation of protein transport	Biological process	41	226	1654	23376	2.56395	2.2158e-08	3.20985e-07	7.65447	F2RL1//TNFSF14//MED1//TNFRSF1A//TGFB1//TNF//TLR2//HCLS1//FLNA//TRIM28//MDM2//PRKACA//WIPF1//ANKRD1//FGA//P2RX7//TGFB3//GOLPH3L//ZFP384//GOLPH3//DNM1L//CD14//FGR//HTR2B//PTGER4//CLEC9A//TNFSF15//PANX1//CLEC4E//RGCC//CASP4//CCL3//AIM2//SMAD4//SORL1//MYO1C//C2CD5//ASPH//RBM22//CD2//CD274
GO:0051249	regulation of lymphocyte activation	Biological process	50	306	1654	23376	2.30932	2.41597e-08	3.49017e-07	7.61691	CD24A//LYN//TNFRSF21//CD74//TCF3//CD40//CD5//LGALS1//TNFSF14//CD274//LYST//IL23A//IRF1//ZBTB1//PGLYRP1//IL7R//VNN1//RIPK2//CORO1A//HES1//IL6ST//JAK3//NCK1//CCL5//VCAM1//DHPS//DNAJA3//LGALS3//DLG1//H2-AA//H2-AB1//H2-M3//SFTPD//TGFB1//AP1G1//PRELID1//CYLD//CD27//FAS//NKAP//ITCH//TBX21//MYD88//LAT//LAG3//CCL2//THY1//TNIP2//XCL1//4632428N05RIK
GO:0043281	regulation of cysteine-type endopeptidase activity involved in apoptotic process	Biological process	36	185	1654	23376	2.75021	2.45334e-08	3.53443e-07	7.61024	BAX//BCL2L11//CASP8//MYC//S100A8//S100A9//TNF//DAP//SENP1//TNFSF15//PMAIP1//DNAJA3//TNFAIP8//AKT1//BIRC5//BCL2A1D//CDKN2D//DDX3X//KLF4//MICAL1//MDM2//POR//SERPINB9//FNIP1//CD27//DNAJB6//TNFSF14//DHCR24//USP47//NOL3//FAS//CTGF//TNFSF10//ARL6IP5//SIRT1//RFFL
GO:0045859	regulation of protein kinase activity	Biological process	73	527	1654	23376	1.9577	2.61077e-08	3.75092e-07	7.58323	CCNA2//CCND1//CCNE1//CDKN2B//CDKN2D//GTPBP4//GADD45B//TNF//TRAF7//GADD45G//CD74//P2RX7//TGFB3//MAP2K1//SPAG9//SPRED1//DUSP5//DUSP6//ADAM17//PRKAG2//AKT1//FABP4//LRP6//NCK1//PKIG//TRIM27//TRIB1//THY1//DBNDD2//UBASH3B//FGFR1OP//DNAJA3//PDGFC//APLP2//APP//TNFSF15//MAP2K4//IL23A//RGCC//LMNB1//DLG1//STK11//STRADA//CD24A//HTR2B//PRKCD//TGFB1//CD40//LYN//SMPD1//IL1RN//PAK1//CSF1//GCG//NRG1//IQGAP1//TAB2…
GO:0008625	extrinsic apoptotic signaling pathway via death domain receptors	Biological process	20	68	1654	23376	4.15677	2.69532e-08	3.86182e-07	7.56939	CASP8//LGALS3//FGA//HMOX1//ICAM1//PEA15A//SERPINE1//RFFL//TMBIM1//BMPR1B//STK3//STK4//BAX//NGFRAP1//DDX3X//FAS//ROCK2//SORT1//TNF//BLOC1S2
GO:0051251	positive regulation of lymphocyte activation	Biological process	37	194	1654	23376	2.69547	2.74628e-08	3.92412e-07	7.56125	CD74//TCF3//CD40//CD24A//CD5//LGALS1//TNFSF14//CD274//LYST//IL23A//IRF1//ZBTB1//IL7R//VNN1//RIPK2//CORO1A//HES1//IL6ST//JAK3//NCK1//CCL5//VCAM1//DHPS//DNAJA3//AP1G1//H2-AA//CD27//H2-M3//H2-AB1//NKAP//TGFB1//TBX21//MYD88//CCL2//THY1//TNIP2//XCL1
GO:1902679	negative regulation of RNA biosynthetic process	Biological process	110	915	1654	23376	1.69905	2.78788e-08	3.97274e-07	7.55473	ANKRD1//HIVEP1//AEBP2//CALR//CCND1//NR2F6//FST//GATA1//HCLS1//HDAC3//HDGF//HES1//HIPK1//FOXA3//ID1//KLF4//ZBTB7A//MDM2//FOXD2//GBP4//CITED2//SIK1//MTF2//MYC//NEDD4//NFIX//PCNA//PKIG//MED1//PURB//RBL1//RELA//TRIM27//RNF2//SPI1//SOX6//SREBF2//BHLHE40//TCF3//CDC73//FNIP1//FLCN//RCOR1//TGFB1//TRIM28//TIMELESS//TNF//CTR9//VDR//TRAF7//RBBP8//YY1//MTA2//PHF12//ZBTB1//H2AFY//BATF3//SUZ12//HNRNPA2B1//TXNI…
GO:1902532	negative regulation of intracellular signal transduction	Biological process	53	335	1654	23376	2.23597	2.83602e-08	4.03038e-07	7.54729	SPRED1//DUSP5//DUSP6//TNFSF14//SPINK3//KLF4//SLC9A3R1//HIF1A//FNIP1//FLCN//GSK3A//SIRT1//SH3BP4//KCTD13//CUL3//LIMD1//IRF1//CASP8//TNIP1//TRIM59//DNAJA3//LYN//PRKCD//SMPD1//P2RX7//CD74//MDM2//MGRN1//CDC34//AKT1//F2RL1//HDAC3//ITCH//CDC42SE1//HGS//RASA1//RASAL3//DLG1//PHLDA3//RFFL//VNN1//BAG5//YBX3//CDKN2D//USP47//GRINA//NONO//BCL2A1B//BCL2A1C//BCL2A1D//DDX3X//GCG//HELLS
GO:0051607	defense response to virus	Biological process	32	154	1654	23376	2.93673	2.87663e-08	4.07704e-07	7.54112	CCL5//MB21D1//AIM2//IL23A//LSM14A//ITCH//GBP4//ISG15//CD8A//CXADR//F2RL1//GBP2B//CXCL10//IFIT1//ILF3//IRF1//LYST//CXCL9//CD40//PLSCR1//OASL2//IRF5//TRIM56//UNC93B1//GM13283//GM13276//GM13275//SAMHD1//TBK1//RSAD2//BST2//IFIH1
GO:0043900	regulation of multi-organism process	Biological process	42	237	1654	23376	2.50458	3.01617e-08	4.26328e-07	7.52054	CCL5//MB21D1//AIM2//IL23A//TAP2//LTF//TRIB1//CACTIN//LY86//TRIM27//TRIM8//CAMP//CTSG//IRF8//LTA//MYD88//TNF//TLR2//CCL4//TARDBP//HPN//SRPK1//ISG15//FAM111A//ILF3//PLSCR1//RSAD2//BST2//TRIM56//TRIM59//TRIM30A//OAS1A//PFN1//ITCH//GBP4//CHMP4B//SPINK3//BCL2L11//INHBB//F2RL1//SIRT2//TRIM28
GO:0002819	regulation of adaptive immune response	Biological process	28	125	1654	23376	3.16579	3.84123e-08	5.41489e-07	7.41553	FCER1G//FCGR1//FCGR3//IL7R//H2-D1//H2-M3//H2-Q7//XCL1//P2RX7//TAP2//IL23A//ZBTB1//4632428N05RIK//TRIM27//CD74//SIRT1//H2-AB1//RIPK2//CD24A//LTA//TNF//JAK3//IRF1//TGFB1//CD40//TBX21//RSAD2//IRF7
GO:0010952	positive regulation of peptidase activity	Biological process	29	133	1654	23376	3.08163	4.1649e-08	5.85543e-07	7.3804	BAX//BCL2L11//CASP8//MYC//S100A8//S100A9//TNF//DAP//SENP1//TNFSF15//PMAIP1//DNAJA3//PSME2//PRELID1//DDX3X//FAS//CTGF//TNFSF10//ARL6IP5//SIRT1//TBC1D10A//ASPH//AIM2//APP//CTSC//FN1//MMP14//MMP25//ACRBP
GO:0002262	myeloid cell homeostasis	Biological process	30	141	1654	23376	3.00702	4.40771e-08	6.18022e-07	7.35579	GATA1//SENP1//RBFOX2//DNASE2A//HCLS1//LYN//SPI1//SOX6//TCEA1//RCOR1//MFSD7B//ADAM17//FCER1G//HMOX1//KLF2//CD24A//CCL2//G6PDX//MAEA//LMO2//KLF13//GAS2L1//ISG15//HIF1A//ETS1//CITED2//MED1//BAX//BCL2L11//NCSTN
GO:0002456	T cell mediated immunity	Biological process	20	70	1654	23376	4.038	4.63389e-08	6.48004e-07	7.33405	CTSC//GZMB//SERPINB9//H60C//IL7R//H2-D1//H2-M3//H2-Q7//XCL1//P2RX7//TAP2//IL23A//DLG1//ICAM1//ZBTB1//4632428N05RIK//CD24A//RSAD2//CD8A//LYST
GO:0030098	lymphocyte differentiation	Biological process	49	303	1654	23376	2.28554	4.64791e-08	6.48236e-07	7.33274	TCF3//ITK//BCL3//LGALS1//FNIP1//CD24A//CMTM7//H2-AB1//BAX//ADAM17//JAK3//LYL1//ZBTB1//GM13283//GM13272//GM13276//GM13277//GM13275//BCL2A1D//IL7R//SOX4//TGFB1//VAV1//TBX21//IRF1//PGLYRP1//NKAP//DNAJA3//VNN1//PTGER4//RSAD2//IL23A//CD3D//CD74//STK11//FAS//RELB//GADD45G//BATF//CD8A//PRELID1//CYLD//H2-AA//CD27//H2-M3//RIPK2//CBFB//HELLS//SPI1
GO:0044087	regulation of cellular component biogenesis	Biological process	67	475	1654	23376	1.9935	4.82893e-08	6.71696e-07	7.31615	CAPZA2//CAPZB//EVL//TWF1//PFN1//TMSB4X//CNOT2//CORO1A//HCLS1//RASA1//PFN2//PRKCD//DLG1//GRB2//ICAM1//NCK1//VASP//EML2//CLIP1//F2RL1//DDX3X//LMO4//TGFB1//TNF//DNM1L//SORL1//BAX//AIM2//BCL2L11//FAS//PTGER4//CD24A//TRIM27//ARPC4//ARF1//MYO10//TGFB3//ARAP1//CTGF//PAK1//TPM1//RGCC//TACSTD2//AVIL//SPTBN1//VILL//MMP14//IRF8//HCK//BAG5//DNAJB6//DNAJB2//DNAJB1//RNF4//SENP6//CDC34//RHOG//TRIM30A//SIRT2//RA…
GO:0051050	positive regulation of transport	Biological process	87	679	1654	23376	1.81086	4.9343e-08	6.84536e-07	7.30677	SCYL2//F2RL1//S100A8//S100A9//RGCC//TNFSF14//BAX//P2RX7//ASPH//ADRB2//AKT1//CXCL1//SCN1B//AHCYL1//NEDD4L//C2CD5//SIRT1//ERBB3//PRKCD//INHBB//ANXA2//SOX4//MED1//TNFRSF1A//RTN4//GCG//HIF1A//TGFB1//TNF//TLR2//HCLS1//FLNA//TRIM28//DLG1//KIF5B//FCER1G//FGR//AP1G1//CD14//ITGB1//FGA//MDM2//PRKACA//WIPF1//HNRNPK//SERPINE1//ANKRD1//TGFB3//GOLPH3L//ZFP384//GOLPH3//DNM1L//HTR2B//PTGER4//CLEC9A//TNFSF15//PAN…
GO:0050870	positive regulation of T cell activation	Biological process	29	134	1654	23376	3.05864	4.95992e-08	6.86275e-07	7.30453	CD24A//CD5//LGALS1//TNFSF14//CD274//IL7R//VNN1//RIPK2//CORO1A//HES1//IL6ST//JAK3//NCK1//CCL5//VCAM1//DHPS//IL23A//DNAJA3//H2-AA//CD74//CD27//ZBTB1//H2-M3//IRF1//H2-AB1//NKAP//XCL1//CCL2//THY1
GO:2000113	negative regulation of cellular macromolecule biosynthetic process	Biological process	118	1014	1654	23376	1.64467	5.28097e-08	7.28774e-07	7.27729	ANKRD1//HIVEP1//AEBP2//CALR//CCND1//NR2F6//FST//GATA1//HCLS1//HDAC3//HDGF//HES1//HIPK1//FOXA3//ID1//KLF4//ZBTB7A//MDM2//FOXD2//GBP4//CITED2//SIK1//MTF2//MYC//NEDD4//NFIX//PCNA//PKIG//MED1//PURB//RBL1//RELA//TRIM27//RNF2//SPI1//SOX6//SREBF2//BHLHE40//TCF3//CDC73//FNIP1//FLCN//RCOR1//TGFB1//TRIM28//TIMELESS//TNF//CTR9//VDR//TRAF7//RBBP8//YY1//MTA2//PHF12//ZBTB1//H2AFY//BATF3//SUZ12//HNRNPA2B1//TXNI…
GO:0050714	positive regulation of protein secretion	Biological process	26	112	1654	23376	3.28088	5.39954e-08	7.43181e-07	7.26764	F2RL1//CD14//FGR//HTR2B//P2RX7//PTGER4//TNF//CLEC9A//TLR2//TNFSF15//PANX1//CLEC4E//RGCC//CASP4//CCL3//AIM2//CD2//CD274//ANKRD1//FGA//TGFB1//TGFB3//GOLPH3L//ZFP384//GOLPH3//DNM1L
GO:0048002	antigen processing and presentation of peptide antigen	Biological process	20	71	1654	23376	3.98113	6.02448e-08	8.27026e-07	7.22008	GM11127//H2-Q6//H2-AA//H2-D1//H2-M3//H2-Q4//H2-Q7//H2-T22//GM8909//H60C//TAPBP//TAP2//CALR//FCER1G//H2-AB1//H2-DMB1//CD74//UNC93B1//FCGR1//FCGR3
GO:0010629	negative regulation of gene expression	Biological process	127	1117	1654	23376	1.60689	6.14715e-08	8.41662e-07	7.21133	ANKRD1//HIVEP1//AEBP2//CALR//CCND1//NR2F6//FST//GATA1//HCLS1//HDAC3//HDGF//HES1//HIPK1//FOXA3//ID1//KLF4//ZBTB7A//MDM2//FOXD2//GBP4//CITED2//SIK1//MTF2//MYC//NEDD4//NFIX//PCNA//PKIG//MED1//PURB//RBL1//RELA//TRIM27//RNF2//SPI1//SOX6//SREBF2//BHLHE40//TCF3//CDC73//FNIP1//FLCN//RCOR1//TGFB1//TRIM28//TIMELESS//TNF//CTR9//VDR//TRAF7//RBBP8//YY1//MTA2//PHF12//ZBTB1//H2AFY//BATF3//SUZ12//HNRNPA2B1//TXNI…
GO:0035456	response to interferon-beta	Biological process	13	31	1654	23376	5.92675	6.55492e-08	8.95157e-07	7.18343	GBP2B//GBP2//IFI203//IFI204//IFIT1//IGTP//IRF1//IFI205//PYHIN1//IFI202B//AIM2//PLSCR1//BST2
GO:0045638	negative regulation of myeloid cell differentiation	Biological process	21	78	1654	23376	3.80504	6.72682e-08	9.16245e-07	7.17219	LYN//LMO2//KLF13//GAS2L1//HIST1H4M//PRMT1//HIST1H4C//HIST1H4D//HIST1H4F//HIST1H4J//HIST1H4K//HIST1H4N//HIST4H4//HIST1H4A//HIST1H4B//PF4//HIST2H4//MYC//DLL1//CDC73//CTR9
GO:0046903	secretion	Biological process	101	833	1654	23376	1.71361	6.87082e-08	9.31164e-07	7.16299	FCGR3//BTK//LYN//FCER1G//TNF//F2RL1//CD74//S100A8//S100A9//RGCC//EXOC5//SCAMP1//CCR1//HCK//LLGL1//PAK1//CCL5//EXOC4//STX3//LIN7C//SLC17A9//MYO1G//SRCIN1//SYTL3//ANXA2//GUCA2B//CCND1//HIF1A//MED1//VDR//GCG//SLC8B1//SLC16A1//CXCL10//OLFM2//GOLPH3//ERP29//GIPC1//P2RX7//IL1RN//STX7//INHBB//ARHGAP17//DGAT1//RAB1//SOX4//TMF1//SLC9A3R1//STARD10//LYST//RTN4//LAT//MILR1//HMOX1//FGR//AP1G1//FGA//RAP1B//PPP…
GO:0044270	cellular nitrogen compound catabolic process	Biological process	119	1030	1654	23376	1.63284	6.87187e-08	9.31164e-07	7.16293	GSPT1//PABPC1//EIF4A3//RNPS1//UPF2//DCP2//POLR2D//UBE2N//DNASE2A//HMGA1//RBBP8//NEIL3//EXO1//SLX1B//ADSS//EEF2//GBP2//GNA15//GNAT1//GNB1//IGTP//NRAS//RAB1//RAB33B//RAB7//RAC2//RASD1//RIT1//RAP1B//TUBA1C//TUBB2A//TUBB5//GIMAP7//GNL3//TUBA8//TUBB1//RHOG//RRAD//RRAS2//TUBB6//GTPBP4//NKIRAS2//RAP2C//DNM1L//KIFC1//ATP6V0C//CPOX//DDX3X//HSPA8//KIF11//KIF21A//KIF5A//KIF5B//MYO1C//RAD51//TAP2//ATP1A4//TO…
GO:0034655	nucleobase-containing compound catabolic process	Biological process	116	997	1654	23376	1.64436	6.94746e-08	9.38982e-07	7.15817	GSPT1//PABPC1//EIF4A3//RNPS1//UPF2//DCP2//POLR2D//UBE2N//DNASE2A//HMGA1//RBBP8//NEIL3//EXO1//SLX1B//ADSS//EEF2//GBP2//GNA15//GNAT1//GNB1//IGTP//NRAS//RAB1//RAB33B//RAB7//RAC2//RASD1//RIT1//RAP1B//TUBA1C//TUBB2A//TUBB5//GIMAP7//GNL3//TUBA8//TUBB1//RHOG//RRAD//RRAS2//TUBB6//GTPBP4//NKIRAS2//RAP2C//DNM1L//KIFC1//ATP6V0C//CPOX//DDX3X//HSPA8//KIF11//KIF21A//KIF5A//KIF5B//MYO1C//RAD51//TAP2//ATP1A4//TO…
GO:0010638	positive regulation of organelle organization	Biological process	48	298	1654	23376	2.27646	7.20303e-08	9.7102e-07	7.14248	ROCK2//F2RL1//DLG1//EVL//GRB2//ICAM1//NCK1//PFN1//PFN2//VASP//UBE2N//RNF20//TGFB1//CLIP1//ANXA2//C2CD5//MAPK3//TRIM27//ARPC4//ARF1//ARID5A//SIRT2//SH2B1//TNF//RGCC//CUL3//PLK4//CORO1A//CTGF//PAK1//TPM1//GCG//CTR9//SIRT1//MTF2//MIEF1//BAX//BCL2L11//FAS//TNFSF10//DNM1L//PMAIP1//GSK3A//RAB3GAP1//RAB3GAP2//HCK//WAS//TMED9
GO:0044802	single-organism membrane organization	Biological process	68	490	1654	23376	1.96132	7.26746e-08	9.77194e-07	7.13862	ANXA2//BAX//DNM1L//C2CD5//MYO1C//NCF1//EXOC4//ATG4C//SRP68//SEC61A1//CHMP4B//P2RX7//LMNA//MYC//SPTBN1//CD9//PLSCR1//CORO1A//DLG1//AKT1//ITGB1//CD24A//SAMD9L//HEBP2//PKDCC//BLZF1//GOLPH3//ITGB2//ITGB7//PAK1//FLNA//CXCR4//CLIP1//TOMM22//PEX19//S100A9//STAT3//TMED9//CUL3//SEC22B//USO1//NDEL1//DNAJA3//TOR1B//TMEM43//HGS//FCER1G//FLOT1//BSG//TMED2//MYL12A//KIF5B//RHOG//TMBIM1//RAB1//RAB20//RAB7//PRELI…
GO:0002478	antigen processing and presentation of exogenous peptide antigen	Biological process	11	22	1654	23376	7.06651	7.32597e-08	9.82542e-07	7.13513	H2-M3//TAPBP//TAP2//FCER1G//H2-AA//H2-AB1//H2-DMB1//CD74//UNC93B1//FCGR1//FCGR3
GO:0002757	immune response-activating signal transduction	Biological process	36	193	1654	23376	2.63621	7.5944e-08	1.01595e-06	7.11951	PGLYRP1//TRIM12C//KLRK1//MAPKAPK2//TLR2//UNC93B1//FCER1G//LYN//MYD88//TNIP1//BCL2A1D//ITK//RIPK2//STK11//THY1//THEMIS2//SKAP1//UBE2N//TNFRSF21//TRIM30A//CACTIN//PIK3AP1//IRF1//IRF7//TNIP2//F2RL1//LTF//RSAD2//LSM14A//SH2B2//LPXN//LGALS3//UBASH3A//PLSCR1//RELA//BAX
GO:0008630	intrinsic apoptotic signaling pathway in response to DNA damage	Biological process	25	107	1654	23376	3.30211	8.46025e-08	1.12889e-06	7.07262	BCL3//HIPK1//IFI204//USP28//PHLDA3//NUPR1//PMAIP1//SHISA5//AEN//SIRT1//HNRNPK//CD74//CDKN2D//USP47//PLSCR1//BAX//BCL2A1B//BCL2A1C//BCL2A1D//BCL2L11//HMOX1//IER3//MYC//TNF//TNFRSF1A
GO:0009141	nucleoside triphosphate metabolic process	Biological process	103	859	1654	23376	1.69465	8.86862e-08	1.18038e-06	7.05214	MYC//ADSS//EEF2//GBP2//GNA15//GNAT1//GNB1//IGTP//NRAS//RAB1//RAB33B//RAB7//RAC2//RASD1//RIT1//RAP1B//TUBA1C//TUBB2A//TUBB5//GIMAP7//GNL3//TUBA8//TUBB1//RHOG//RRAD//RRAS2//TUBB6//GTPBP4//NKIRAS2//RAP2C//DNM1L//KIFC1//ATP6V0C//CPOX//DDX3X//HSPA8//KIF11//KIF21A//KIF5A//KIF5B//MYO1C//EIF4A3//RAD51//TAP2//ATP1A4//TOR1B//MYO1E//ABCC3//SAMHD1//PKM//TGFB1//LDHD//CMPK2//AK7//TMED2//SH3BP4//AGFG1//ARFGAP3/…
GO:1903047	mitotic cell cycle process	Biological process	77	584	1654	23376	1.86343	8.9813e-08	1.19235e-06	7.04666	KIFC1//ZFP207//ZW10//SPAG5//NDC80//RCC1//CCND1//CCNE1//CDKN2D//ITGB1//PPP3CA//PLK2//RBBP8//CRLF3//GPR132//RGCC//CACUL1//BIRC5//CDKN2B//INSC//SPDL1//SPTBN1//MDM2//SOX4//MAP4//PDS5A//CDC20//FAM64A//CCNA2//CD2AP//HELLS//KIF11//KNTC1//TIMELESS//WEE1//SEPT7//DYNC1LI1//KLHL21//MAP2K1//CENPH//SIRT2//ANAPC11//SKA1//MIS18A//ZWILCH//UBE2C//ARL8A//APITD1//CENPN//USP16//CASC5//HAUS8//CSNK1A1//CHMP1A//CUL3//P…
GO:0042326	negative regulation of phosphorylation	Biological process	50	319	1654	23376	2.21521	9.37568e-08	1.24157e-06	7.028	SPRED1//DUSP5//DUSP6//IBTK//FKBP1A//LRP6//LYN//MICAL1//GBP4//TGFB1//DNAJC10//CACTIN//PRKAG2//AKT1//FABP4//GADD45B//NCK1//PKIG//TRIM27//TRIB1//THY1//GADD45G//DBNDD2//UBASH3B//FGFR1OP//DNAJA3//SIRT2//H2AFY//BAX//IRF1//PRKCD//SMPD1//P2RX7//F2RL1//HDAC3//ITCH//CDC42SE1//SPINK3//SRCIN1//KLF4//FLCN//SLC9A3R1//TNIP1//CDKN2B//CDKN2D//CHORDC1//PRKAR2A//SIRT1//BIRC3//DYNLL1
GO:0032535	regulation of cellular component size	Biological process	41	238	1654	23376	2.43468	9.86386e-08	1.30292e-06	7.00595	CAPZA2//CAPZB//EVL//TWF1//PFN1//TMSB4X//CORO1A//ARHGAP5//IL7R//RPTOR//CDKL3//RTN4//RNF6//HCLS1//RASA1//SH3BGRL3//F2RL1//PFN2//PRKCD//DLG1//GRB2//ICAM1//NCK1//VASP//NEFM//TRIM27//ARPC4//ARF1//PEX11A//FN1//TNFRSF12A//NDEL1//AKT1//IST1//BMPR2//AVIL//SPTBN1//TPM1//VILL//TMEM123//WAS
GO:0051604	protein maturation	Biological process	53	348	1654	23376	2.15244	1.02194e-07	1.3465e-06	6.99057	SERPING1//A2M//CASP7//MYC//P2RX7//SRGN//ATG4C//NCSTN//ASPRV1//BAX//BCL2L11//CASP8//S100A8//S100A9//TNF//DAP//SENP1//TNFSF15//PMAIP1//DNAJA3//HPN//PLGRKT//SERPINE1//MDM2//SNX12//MMP14//DHCR24//WAC//GIPC1//BAG5//N4BP1//ZFAND2A//AKT1//PLK2//TRIB1//NUB1//DNAJB2//SIRT2//HSPBP1//FBXO22//CSTB//SERPINB10//FBXW11//TBC1D10A//ASPH//IST1//PACSIN3//PRKACA//RNF139//XBP1//CTSC//AGA//SORL1
GO:0051345	positive regulation of hydrolase activity	Biological process	70	515	1654	23376	1.92099	1.0654e-07	1.40025e-06	6.97249	BAX//BCL2L11//CASP8//MYC//S100A8//S100A9//TNF//DAP//SENP1//TNFSF15//PMAIP1//DNAJA3//HTR2B//ITK//PSME2//PRELID1//APP//CTSC//FN1//MMP14//MMP25//ACRBP//ARF4//CCL5//PCNA//RASA1//MAP2K1//RASAL3//ICAM1//THY1//RAP1GDS1//PLXNB1//SH3BGRL3//ADRB2//PFN1//PFN2//TPM1//DNAJB6//DNAJC10//DNAJB1//LLGL1//RAB3GAP1//DENND1C//RAB3GAP2//RCC1//CD40//VAV1//FARP1//ARHGAP15//RHOG//NDEL1//ARAP1//DDX3X//FAS//CTGF//TNFSF10//…
GO:0070613	regulation of protein processing	Biological process	34	179	1654	23376	2.68448	1.09847e-07	1.4365e-06	6.95921	SERPING1//A2M//HPN//PLGRKT//SERPINE1//MDM2//SNX12//SENP1//WAC//GIPC1//BAG5//N4BP1//ZFAND2A//AKT1//PLK2//TRIB1//NUB1//DNAJB2//SIRT2//HSPBP1//FBXO22//CSTB//SERPINB10//FBXW11//TBC1D10A//CASP8//ASPH//IST1//TNF//PACSIN3//XBP1//CTSC//PRKACA//RNF139
GO:1903317	regulation of protein maturation	Biological process	34	179	1654	23376	2.68448	1.09847e-07	1.4365e-06	6.95921	SERPING1//A2M//HPN//PLGRKT//SERPINE1//MDM2//SNX12//SENP1//WAC//GIPC1//BAG5//N4BP1//ZFAND2A//AKT1//PLK2//TRIB1//NUB1//DNAJB2//SIRT2//HSPBP1//FBXO22//CSTB//SERPINB10//FBXW11//TBC1D10A//CASP8//ASPH//IST1//TNF//PACSIN3//PRKACA//RNF139//XBP1//CTSC
GO:0016485	protein processing	Biological process	51	330	1654	23376	2.18419	1.10619e-07	1.443e-06	6.95617	SERPING1//A2M//BAX//BCL2L11//CASP8//MYC//S100A8//S100A9//TNF//DAP//SENP1//TNFSF15//PMAIP1//DNAJA3//HPN//PLGRKT//SERPINE1//MDM2//SNX12//MMP14//DHCR24//WAC//GIPC1//BAG5//N4BP1//ZFAND2A//AKT1//PLK2//TRIB1//NUB1//DNAJB2//SIRT2//HSPBP1//FBXO22//CSTB//SERPINB10//FBXW11//TBC1D10A//ASPH//IST1//PACSIN3//PRKACA//RNF139//XBP1//CTSC//CASP7//P2RX7//SRGN//ATG4C//NCSTN//ASPRV1
GO:0009888	tissue development	Biological process	171	1638	1654	23376	1.47542	1.22753e-07	1.59731e-06	6.91097	BMPR1B//CTGF//CXCR4//COL4A1//FOXS1//STK4//DLG1//SMAD4//MYC//TIMELESS//DUSP5//BMPR2//PRKACA//ECSIT//TWSG1//POFUT2//SMAD1//CDC73//CTR9//CTNND1//HIF1A//HTR2B//ABI1//DLL1//LRP6//TMED2//FLNA//TGFB1//TRIM28//CASP8//CITED2//NUP50//SOX4//STK3//ADM//LMO4//PFN1//ROCK2//KDM6A//VASP//SHROOM3//ARID1A//CCM2//ID1//RELA//VCL//LIN7C//MEF2D//CREB3L2//ARID5A//IMPAD1//XBP1//HES1//TEAD1//YAP1//NRG1//ERBB3//NEDD4//MED…
GO:0072358	cardiovascular system development	Biological process	102	854	1654	23376	1.68802	1.24273e-07	1.60761e-06	6.90562	ANGPT2//RHOB//ANXA2//CASP8//COL4A1//COL4A2//CTGF//FN1//HBEGF//HIF1A//HMOX1//MFGE8//MED1//PRKX//CCL2//THY1//TNFRSF12A//COL8A2//RTN4//NAA15//KRIT1//SIRT1//C1GALT1//FOXS1//CITED2//CCM2//MFSD7B//CXCR4//STK4//ADM//QK//TNNI3//YAP1//MYO1E//TIPARP//SPI1//STK11//BMPR2//DLL1//LRP6//TMED2//LYL1//ITGB1//FKBP1A//HTR2B//KDM6A//PBRM1//COL4A3BP//HES1//TEAD1//ATF2//NEDD4//STK3//NRG1//SOX4//SMAD4//ERBB3//ARID1A//G…
GO:0072359	circulatory system development	Biological process	102	854	1654	23376	1.68802	1.24273e-07	1.60761e-06	6.90562	ANGPT2//RHOB//ANXA2//CASP8//COL4A1//COL4A2//CTGF//FN1//HBEGF//HIF1A//HMOX1//MFGE8//MED1//PRKX//CCL2//THY1//TNFRSF12A//COL8A2//RTN4//NAA15//KRIT1//SIRT1//C1GALT1//FOXS1//CITED2//CCM2//MFSD7B//CXCR4//STK4//ADM//QK//TNNI3//YAP1//MYO1E//TIPARP//SPI1//STK11//BMPR2//DLL1//LRP6//TMED2//LYL1//ITGB1//FKBP1A//HTR2B//KDM6A//PBRM1//COL4A3BP//HES1//TEAD1//ATF2//NEDD4//STK3//NRG1//SOX4//SMAD4//ERBB3//ARID1A//G…
GO:0019882	antigen processing and presentation	Biological process	25	109	1654	23376	3.24152	1.24464e-07	1.60761e-06	6.90496	ICAM1//GM11127//H2-Q6//H2-AA//H2-D1//H2-M3//H2-Q4//H2-Q7//H2-T22//GM8909//H60C//TAPBP//TAP2//CALR//H2-AB1//H2-DMB1//CD74//FCGR1//PSME2//FCER1G//UNC93B1//FCGR3//PSMB9//PSMB8//RELB
GO:1990266	neutrophil migration	Biological process	18	61	1654	23376	4.1704	1.25624e-07	1.6186e-06	6.90093	CXADR//FCER1G//FCGR3//CXCL1//ITGB2//LGALS3//S100A8//S100A9//CCL2//CCL3//CXCL2//SPP1//VAV1//CD74//XCL1//SELL//IL23A//RAC2
GO:0007264	small GTPase mediated signal transduction	Biological process	77	589	1654	23376	1.84761	1.27907e-07	1.64398e-06	6.89311	DOK1//GRB2//LAT//NRAS//RIT1//PLK2//HRASLS//SDCBP//RASSF1//RRAS2//DHCR24//ROCK2//RHOG//CYTH1//CYTH4//RAP1B//RAP2C//CRK//FLOT1//VAV1//FARP1//FLCN//KCTD13//CUL3//F2RL1//SH2B2//CSF1//NRG1//MAP2K1//RASA1//RASAL3//IQGAP1//RAB15//ARF1//ARF4//RHOB//RHOC//ARHGAP5//HMOX1//RAB1//RAB18//RAB20//RAB33B//RAB7//RAC2//RASD1//RHOV//G3BP2//RRAD//CDC42SE1//RHOT1//RABL3//ARL8A//NKIRAS2//RND3//DNAJA3
GO:0006513	protein monoubiquitination	Biological process	16	49	1654	23376	4.61486	1.30866e-07	1.6779e-06	6.88317	RNF20//CDC73//CTR9//WAC//RNF40//DDB1//RING1//RNF2//BCOR//MGRN1//NEDD4//CUL3//HUWE1//UBE2D3//UBE2W//NEDD4L
GO:0002218	activation of innate immune response	Biological process	24	102	1654	23376	3.32541	1.32412e-07	1.69358e-06	6.87807	PGLYRP1//TRIM12C//KLRK1//MAPKAPK2//TLR2//UNC93B1//MYD88//TNIP1//TRIM30A//CACTIN//PIK3AP1//IRF1//IRF7//RIPK2//TNIP2//LYN//F2RL1//LTF//RSAD2//LSM14A//RELA//MB21D1//AIM2//TBK1
GO:0042060	wound healing	Biological process	47	295	1654	23376	2.2517	1.37356e-07	1.75254e-06	6.86215	HMOX1//HIF1A//SERPING1//F2RL1//FGA//LYST//PLG//PROS1//SERPINA10//ENPP4//GP9//LNP//FCER1G//GP5//ENTPD2//EVL//PF4//FAM46A//SERPINE1//HBEGF//NINJ1//MUSTN1//ANXA2//PKM//CXADR//PRCP//TNFRSF12A//CLIC1//ACTB//ACTG1//GATA1//FLNA//VCL//SLC7A11//MYL12B//METAP1//LYN//ADRB2//PRKCD//UBASH3B//CNN2//CRP//FN1//PAK1//TGFB1//TPM1
GO:0009144	purine nucleoside triphosphate metabolic process	Biological process	101	845	1654	23376	1.68927	1.38352e-07	1.76097e-06	6.85901	MYC//ADSS//EEF2//GBP2//GNA15//GNAT1//GNB1//IGTP//NRAS//RAB1//RAB33B//RAB7//RAC2//RASD1//RIT1//RAP1B//TUBA1C//TUBB2A//TUBB5//GIMAP7//GNL3//TUBA8//TUBB1//RHOG//RRAD//RRAS2//TUBB6//GTPBP4//NKIRAS2//RAP2C//DNM1L//KIFC1//ATP6V0C//CPOX//DDX3X//HSPA8//KIF11//KIF21A//KIF5A//KIF5B//MYO1C//EIF4A3//RAD51//TAP2//ATP1A4//TOR1B//MYO1E//ABCC3//SAMHD1//PKM//TGFB1//LDHD//TMED2//SH3BP4//AGFG1//ARFGAP3//ARAP1//ARFG…
GO:0032269	negative regulation of cellular protein metabolic process	Biological process	65	469	1654	23376	1.95873	1.47591e-07	1.87401e-06	6.83094	SPRED1//DUSP5//DUSP6//BCOR//IBTK//FKBP1A//LRP6//LYN//MICAL1//GBP4//TGFB1//DNAJC10//CACTIN//PRKAG2//AKT1//FABP4//GADD45B//NCK1//PKIG//TRIM27//TRIB1//THY1//GADD45G//DBNDD2//UBASH3B//FGFR1OP//DNAJA3//G6PDX//SIRT2//CALR//CIRBP//DDX3X//ILF3//EIF4A3//PURB//TOB1//SYNCRIP//RNF139//ISG15//SOX4//USP4//UFL1//GTPBP4//BAG5//N4BP1//SENP1//WAC//GIPC1//H2AFY//BAX//IRF1//PRKCD//SMPD1//CSTB//SERPINB10//SPINK3//MTF…
GO:0019884	antigen processing and presentation of exogenous antigen	Biological process	12	28	1654	23376	6.057	1.58331e-07	2.00553e-06	6.80043	H2-M3//TAPBP//TAP2//FCER1G//H2-AA//H2-AB1//H2-DMB1//CD74//UNC93B1//FCGR1//FCGR3//PSME2
GO:0046700	heterocycle catabolic process	Biological process	118	1036	1654	23376	1.60974	1.67456e-07	2.11599e-06	6.7761	GSPT1//PABPC1//EIF4A3//RNPS1//UPF2//DCP2//POLR2D//UBE2N//DNASE2A//HMGA1//RBBP8//NEIL3//EXO1//SLX1B//ADSS//EEF2//GBP2//GNA15//GNAT1//GNB1//IGTP//NRAS//RAB1//RAB33B//RAB7//RAC2//RASD1//RIT1//RAP1B//TUBA1C//TUBB2A//TUBB5//GIMAP7//GNL3//TUBA8//TUBB1//RHOG//RRAD//RRAS2//TUBB6//GTPBP4//NKIRAS2//RAP2C//DNM1L//KIFC1//ATP6V0C//CPOX//DDX3X//HSPA8//KIF11//KIF21A//KIF5A//KIF5B//MYO1C//RAD51//TAP2//ATP1A4//TO…
GO:0071887	leukocyte apoptotic process	Biological process	25	111	1654	23376	3.18311	1.81145e-07	2.28347e-06	6.74197	BAX//BCL2L11//MYC//TNFRSF21//LYN//CD24A//FNIP1//CD74//AKT1//FAS//DNAJA3//ADAM17//FCER1G//P2RX7//JAK3//LGALS3//CCL5//SERPINB9//CD27//PRELID1//CASP8//HIF1A//BIRC7//HCLS1//SIRT1
GO:0009205	purine ribonucleoside triphosphate metabolic process	Biological process	100	839	1654	23376	1.68451	1.82837e-07	2.29928e-06	6.73794	MYC//ADSS//EEF2//GBP2//GNA15//GNAT1//GNB1//IGTP//NRAS//RAB1//RAB33B//RAB7//RAC2//RASD1//RIT1//RAP1B//TUBA1C//TUBB2A//TUBB5//GIMAP7//GNL3//TUBA8//TUBB1//RHOG//RRAD//RRAS2//TUBB6//GTPBP4//NKIRAS2//RAP2C//DNM1L//KIFC1//ATP6V0C//CPOX//DDX3X//HSPA8//KIF11//KIF21A//KIF5A//KIF5B//MYO1C//EIF4A3//RAD51//TAP2//ATP1A4//TOR1B//MYO1E//ABCC3//PKM//TGFB1//LDHD//TMED2//SH3BP4//AGFG1//ARFGAP3//ARAP1//ARFGAP2//TBC…
GO:1901565	organonitrogen compound catabolic process	Biological process	112	971	1654	23376	1.63017	1.83843e-07	2.30639e-06	6.73555	DHPS//CHIL3//ADSS//EEF2//GBP2//GNA15//GNAT1//GNB1//IGTP//NRAS//RAB1//RAB33B//RAB7//RAC2//RASD1//RIT1//RAP1B//TUBA1C//TUBB2A//TUBB5//GIMAP7//GNL3//TUBA8//TUBB1//RHOG//RRAD//RRAS2//TUBB6//GTPBP4//NKIRAS2//RAP2C//DNM1L//KIFC1//ATP6V0C//CPOX//DDX3X//HSPA8//KIF11//KIF21A//KIF5A//KIF5B//MYO1C//EIF4A3//RAD51//TAP2//ATP1A4//TOR1B//MYO1E//ABCC3//SAMHD1//GLS//HDC//SAT1//SMOX//SMPD1//NEU3//NCF1//NCF2//HMOX1…
GO:0002708	positive regulation of lymphocyte mediated immunity	Biological process	19	69	1654	23376	3.8917	1.90757e-07	2.38742e-06	6.71952	FCER1G//FCGR1//FCGR3//H2-D1//H2-M3//H2-Q7//XCL1//P2RX7//TAP2//IL23A//ZBTB1//CD24A//LTA//TNF//AP1G1//LAG3//SH2D1A//KLRK1//RSAD2
GO:0002683	negative regulation of immune system process	Biological process	39	226	1654	23376	2.43888	1.91535e-07	2.39145e-06	6.71775	SERPING1//A2M//IL7R//XCL1//4632428N05RIK//JAK3//TRIM27//TGFB1//TGFB3//CD24A//LYN//TNFRSF21//HMOX1//PGLYRP1//MILR1//TRIM30A//CACTIN//PIK3AP1//F2RL1//DLG1//H2-AA//H2-AB1//H2-M3//SFTPD//CD274//TAP2//CD74//CYLD//IRF1//CCR1//TRAFD1//ITCH//LPXN//LGALS3//THY1//UBASH3A//LAG3//FAS//PTGER4
GO:0010562	positive regulation of phosphorus metabolic process	Biological process	95	786	1654	23376	1.70819	1.96132e-07	2.43724e-06	6.70745	GADD45B//TNF//TRAF7//GADD45G//CD74//P2RX7//TGFB3//MAP2K1//SPAG9//MOB2//ADAM17//AKT1//BMPR2//ANXA2//CCND1//CAMP//CTGF//PAK1//FNIP1//FLCN//TGFB1//CD40//MAP2K4//MAPK3//SIRT1//PDGFC//ADRB2//TNFSF15//HTR2B//IL23A//PRKAG2//GCG//RIPK2//GSK3A//SMAD4//CXCL10//PF4//ADM//RGCC//LMNB1//RAP2C//DLG1//STK11//STRADA//ARL6IP5//RAB3GAP1//HCLS1//PFN2//GM13283//GM13272//GM13276//GM13277//GM13275//PRKCD//SMPD1//NSMF//…
GO:0045937	positive regulation of phosphate metabolic process	Biological process	95	786	1654	23376	1.70819	1.96132e-07	2.43724e-06	6.70745	GADD45B//TNF//TRAF7//GADD45G//CD74//P2RX7//TGFB3//MAP2K1//SPAG9//MOB2//ADAM17//AKT1//BMPR2//ANXA2//CCND1//CAMP//CTGF//PAK1//FNIP1//FLCN//TGFB1//CD40//MAP2K4//MAPK3//SIRT1//PDGFC//ADRB2//TNFSF15//HTR2B//IL23A//PRKAG2//GCG//RIPK2//GSK3A//SMAD4//CXCL10//PF4//ADM//RGCC//LMNB1//RAP2C//DLG1//STK11//STRADA//ARL6IP5//RAB3GAP1//HCLS1//PFN2//GM13283//GM13272//GM13276//GM13277//GM13275//PRKCD//SMPD1//NSMF//…
GO:0046128	purine ribonucleoside metabolic process	Biological process	105	895	1654	23376	1.65806	1.96862e-07	2.44053e-06	6.70584	MYC//ADSS//EEF2//GBP2//GNA15//GNAT1//GNB1//IGTP//NRAS//RAB1//RAB33B//RAB7//RAC2//RASD1//RIT1//RAP1B//TUBA1C//TUBB2A//TUBB5//GIMAP7//GNL3//TUBA8//TUBB1//RHOG//RRAD//RRAS2//TUBB6//GTPBP4//NKIRAS2//RAP2C//DNM1L//KIFC1//ATP6V0C//CPOX//DDX3X//HSPA8//KIF11//KIF21A//KIF5A//KIF5B//MYO1C//EIF4A3//RAD51//TAP2//ATP1A4//TOR1B//MYO1E//ABCC3//MAT2A//PKM//TGFB1//LDHD//PANK2//TMED2//SH3BP4//AGFG1//ARFGAP3//ARAP1…
GO:0044712	single-organism catabolic process	Biological process	149	1393	1654	23376	1.51171	2.0131e-07	2.48979e-06	6.69613	CTSD//RAB1//ATG4C//TRP53INP1//ATG2B//DHPS//LDHA//PKM//PFKP//G6PDX//RPE//GLYR1//PRKAG2//HIF1A//ADSS//EEF2//GBP2//GNA15//GNAT1//GNB1//IGTP//NRAS//RAB33B//RAB7//RAC2//RASD1//RIT1//RAP1B//TUBA1C//TUBB2A//TUBB5//GIMAP7//GNL3//TUBA8//TUBB1//RHOG//RRAD//RRAS2//TUBB6//GTPBP4//NKIRAS2//RAP2C//DNM1L//KIFC1//ATP6V0C//CPOX//DDX3X//HSPA8//KIF11//KIF21A//KIF5A//KIF5B//MYO1C//EIF4A3//RAD51//TAP2//ATP1A4//TOR1B/…
GO:0019439	aromatic compound catabolic process	Biological process	118	1040	1654	23376	1.60355	2.05192e-07	2.53182e-06	6.68784	GSPT1//PABPC1//EIF4A3//RNPS1//UPF2//DCP2//POLR2D//UBE2N//DNASE2A//HMGA1//RBBP8//NEIL3//EXO1//SLX1B//ADSS//EEF2//GBP2//GNA15//GNAT1//GNB1//IGTP//NRAS//RAB1//RAB33B//RAB7//RAC2//RASD1//RIT1//RAP1B//TUBA1C//TUBB2A//TUBB5//GIMAP7//GNL3//TUBA8//TUBB1//RHOG//RRAD//RRAS2//TUBB6//GTPBP4//NKIRAS2//RAP2C//DNM1L//KIFC1//ATP6V0C//CPOX//DDX3X//HSPA8//KIF11//KIF21A//KIF5A//KIF5B//MYO1C//RAD51//TAP2//ATP1A4//TO…
GO:0045892	negative regulation of transcription, DNA-templated	Biological process	105	896	1654	23376	1.65621	2.07948e-07	2.55981e-06	6.68205	ANKRD1//HIVEP1//AEBP2//CALR//CCND1//NR2F6//FST//GATA1//HCLS1//HDAC3//HDGF//HES1//HIPK1//FOXA3//ID1//KLF4//ZBTB7A//MDM2//FOXD2//GBP4//CITED2//SIK1//MTF2//MYC//NEDD4//NFIX//PCNA//PKIG//MED1//PURB//RBL1//RELA//TRIM27//RNF2//SPI1//SOX6//SREBF2//BHLHE40//TCF3//CDC73//FNIP1//FLCN//RCOR1//TGFB1//TRIM28//TIMELESS//TNF//CTR9//VDR//TRAF7//RBBP8//YY1//MTA2//PHF12//ZBTB1//H2AFY//BATF3//SUZ12//HNRNPA2B1//TXNI…
GO:2001235	positive regulation of apoptotic signaling pathway	Biological process	28	135	1654	23376	2.93129	2.15731e-07	2.6494e-06	6.66609	BMPR1B//PEA15A//STK3//STK4//SFPQ//PLSCR1//CASP8//PDIA3//TNFSF10//TNFRSF12A//CYLD//BAX//FAS//JAK3//PPP2R1A//BCL2L11//S100A8//S100A9//FLCN//SLC9A3R1//BCLAF1//DNM1L//CTSC//INHBB//MYC//PRKCD//TRAF7//TRP53INP1
GO:0009199	ribonucleoside triphosphate metabolic process	Biological process	100	842	1654	23376	1.6785	2.1675e-07	2.6557e-06	6.66404	MYC//ADSS//EEF2//GBP2//GNA15//GNAT1//GNB1//IGTP//NRAS//RAB1//RAB33B//RAB7//RAC2//RASD1//RIT1//RAP1B//TUBA1C//TUBB2A//TUBB5//GIMAP7//GNL3//TUBA8//TUBB1//RHOG//RRAD//RRAS2//TUBB6//GTPBP4//NKIRAS2//RAP2C//DNM1L//KIFC1//ATP6V0C//CPOX//DDX3X//HSPA8//KIF11//KIF21A//KIF5A//KIF5B//MYO1C//EIF4A3//RAD51//TAP2//ATP1A4//TOR1B//MYO1E//ABCC3//PKM//TGFB1//LDHD//TMED2//SH3BP4//AGFG1//ARFGAP3//ARAP1//ARFGAP2//TBC…
GO:0010466	negative regulation of peptidase activity	Biological process	40	236	1654	23376	2.39543	2.19897e-07	2.68797e-06	6.65778	AKT1//APP//SERPING1//CSTB//CTLA2B//SERPINE1//SERPINA3G//SERPINA3M//SERPINB6A//SERPINB9//STFA1//STFA2//SERPINA10//A2M//SERPINB10//SERPINA3B//TNFAIP8//BIRC5//BCL2A1D//CDKN2D//DDX3X//KLF4//MICAL1//MDM2//POR//FNIP1//CD27//DNAJB6//TNFSF14//DHCR24//USP47//NOL3//DNAJA3//SPINK3//SORL1//RFFL//CST7//ITIH3//BIRC7//PI16
GO:0007015	actin filament organization	Biological process	43	263	1654	23376	2.31072	2.22171e-07	2.70317e-06	6.65331	CAPZA2//CAPZB//EVL//TWF1//MICAL1//PFN1//TMSB4X//CORO1A//WIPF1//VASP//WAS//CTTN//HCLS1//ARPC4//RASA1//SH3BGRL3//F2RL1//PFN2//PRKCD//DLG1//GRB2//ICAM1//NCK1//HSP90B1//TRIM27//ARF1//KCTD13//CUL3//PTGER4//CTGF//PAK1//TPM1//RGCC//TACSTD2//ARAP1//AVIL//SPTBN1//VILL//FLNA//AKAP2//CASP4//RAC2//ARHGAP17
GO:0032970	regulation of actin filament-based process	Biological process	43	263	1654	23376	2.31072	2.22171e-07	2.70317e-06	6.65331	CAPZA2//CAPZB//EVL//TWF1//PFN1//TMSB4X//CORO1A//HCLS1//RASA1//SH3BGRL3//F2RL1//PFN2//PRKCD//DLG1//GRB2//ICAM1//NCK1//VASP//CRK//FGR//PAK1//BST2//TNNC1//TRIM27//ARPC4//ARF1//PTGER4//CTGF//TPM1//RGCC//TACSTD2//ARAP1//AVIL//SPTBN1//VILL//SCN1B//DSC2//NEDD4L//CD2AP//TGFB1//HCK//WAS//CNN2
GO:0007159	leukocyte cell-cell adhesion	Biological process	15	45	1654	23376	4.711	2.37352e-07	2.88119e-06	6.62461	ITGB1//ITGB7//SELPLG//TNF//VCAM1//GOLPH3//S100A8//S100A9//RAC2//APOA4//CD24A//ICAM1//ITGB2//CCL5//TNIP1
GO:0042278	purine nucleoside metabolic process	Biological process	105	899	1654	23376	1.65069	2.44873e-07	2.96563e-06	6.61106	MYC//ADSS//EEF2//GBP2//GNA15//GNAT1//GNB1//IGTP//NRAS//RAB1//RAB33B//RAB7//RAC2//RASD1//RIT1//RAP1B//TUBA1C//TUBB2A//TUBB5//GIMAP7//GNL3//TUBA8//TUBB1//RHOG//RRAD//RRAS2//TUBB6//GTPBP4//NKIRAS2//RAP2C//DNM1L//KIFC1//ATP6V0C//CPOX//DDX3X//HSPA8//KIF11//KIF21A//KIF5A//KIF5B//MYO1C//EIF4A3//RAD51//TAP2//ATP1A4//TOR1B//MYO1E//ABCC3//MAT2A//PKM//TGFB1//LDHD//PANK2//TMED2//SH3BP4//AGFG1//ARFGAP3//ARAP1…
GO:0002263	cell activation involved in immune response	Biological process	34	185	1654	23376	2.59742	2.49642e-07	3.00947e-06	6.60268	SBNO2//TYROBP//FCER1G//F2RL1//GM13283//GM13272//GM13276//GM13277//GM13275//H2-M3//ICAM1//BCL3//LGALS1//BTK//LYN//PGLYRP1//PTGER4//LAT//MILR1//HMOX1//FGR//AP1G1//IL23A//RELB//GADD45G//BATF//EXO1//JAK3//IRF1//RIPK2//TGFB1//CD40//TBX21//LGALS3
GO:0002366	leukocyte activation involved in immune response	Biological process	34	185	1654	23376	2.59742	2.49642e-07	3.00947e-06	6.60268	SBNO2//TYROBP//FCER1G//F2RL1//GM13283//GM13272//GM13276//GM13277//GM13275//H2-M3//ICAM1//BCL3//LGALS1//BTK//LYN//PGLYRP1//PTGER4//LAT//MILR1//HMOX1//FGR//AP1G1//IL23A//RELB//GADD45G//BATF//EXO1//JAK3//IRF1//RIPK2//TGFB1//CD40//TBX21//LGALS3
GO:0050707	regulation of cytokine secretion	Biological process	25	113	1654	23376	3.12677	2.60927e-07	3.13831e-06	6.58348	TNF//F2RL1//FFAR4//SRGN//PTGER4//RGCC//CD14//FGR//HTR2B//P2RX7//CLEC9A//TLR2//TNFSF15//PANX1//CLEC4E//CASP4//CCL3//AIM2//TRIM27//CD2//CRP//ANXA4//TNFRSF21//CD274//LYN
GO:0043623	cellular protein complex assembly	Biological process	54	368	1654	23376	2.07387	2.66818e-07	3.20181e-06	6.57379	CALR//DNM1L//CAPZA2//CAPZB//EVL//TWF1//PFN1//TMSB4X//PDGFC//FKBP1A//SMAD1//SMAD4//TGFB1//CTTN//HCLS1//WAS//ARPC4//EML2//UBE2C//CYBA//CORO1A//RASA1//PFN2//PRKCD//DLG1//GRB2//ICAM1//NCK1//VASP//RAP1GDS1//CLIP1//TFAM//TRIM27//PICALM//CRP//FGA//TUBA1C//TUBB2A//TUBB5//TUBA8//TUBB1//TUBB6//CENPH//AVIL//SPTBN1//TPM1//VILL//RAB1//RNF4//SENP6//TRIM30A//SIRT2//CCL5
GO:0006753	nucleoside phosphate metabolic process	Biological process	129	1170	1654	23376	1.55826	2.72334e-07	3.26054e-06	6.5649	MYC//UAP1//PGM3//G6PDX//RPE//GLYR1//ADSS//OASL2//CMPK2//AK7//ADM//GUCA2B//HTR2B//EEF2//GBP2//GNA15//GNAT1//GNB1//IGTP//NRAS//RAB1//RAB33B//RAB7//RAC2//RASD1//RIT1//RAP1B//TUBA1C//TUBB2A//TUBB5//GIMAP7//GNL3//TUBA8//TUBB1//RHOG//RRAD//RRAS2//TUBB6//GTPBP4//NKIRAS2//RAP2C//DNM1L//KIFC1//ATP6V0C//CPOX//DDX3X//HSPA8//KIF11//KIF21A//KIF5A//KIF5B//MYO1C//EIF4A3//RAD51//TAP2//ATP1A4//TOR1B//MYO1E//ABCC3…
GO:0044764	multi-organism cellular process	Biological process	34	186	1654	23376	2.58345	2.85016e-07	3.40461e-06	6.54513	F11R//VCAM1//RRAGA//TGFB1//TAP2//RAB1//IST1//MYC//TRIM27//TRIM8//LSM14A//CCL4//CCL5//TARDBP//HPN//SRPK1//ISG15//FAM111A//ILF3//TNF//PLSCR1//RSAD2//BST2//TRIM56//TRIM59//TRIM30A//ICAM1//OAS1A//PFN1//CHMP4B//SLC22A5//BCL2L11//LTF//TRIM28
GO:0050663	cytokine secretion	Biological process	27	129	1654	23376	2.95807	2.9117e-07	3.47022e-06	6.53585	TNF//F2RL1//AIM2//LYN//TLR2//FFAR4//SRGN//PTGER4//RGCC//CD14//FGR//HTR2B//P2RX7//CLEC9A//TNFSF15//PANX1//CLEC4E//CASP4//CCL3//RAB1//TRIM27//RNF19B//CD2//CRP//ANXA4//TNFRSF21//CD274
GO:0006605	protein targeting	Biological process	55	379	1654	23376	2.05096	2.99401e-07	3.56023e-06	6.52375	SORL1//AKT1//BCL3//TGFB1//TNF//RBM22//MAPK3//KPNB1//PPP3CA//STAT3//IPO7//TXNIP//TMCO6//PEX19//ZFAND6//NOP58//MYO1C//NCF1//EXOC4//ATG4C//SRP68//SEC61A1//CHMP4B//HGS//RAB7//SPTBN1//TGFB3//TOB1//HES1//TNFSF14//SIRT1//MED1//TNFRSF1A//LMNA//GBP4//PKIG//TLR2//FBXW11//CYLD//HCLS1//FLNA//TRIM28//TOMM22//SMAD4//FAM89B//BSG//ANXA2//TMED2//MYL12A//C2CD5//OS9//YWHAG//ERBB2IP//GIPC1//TRAK2
GO:0042176	regulation of protein catabolic process	Biological process	38	221	1654	23376	2.43011	3.00691e-07	3.56748e-06	6.52188	PRKACA//TMF1//RAD23B//UFL1//UBQLN4//SENP1//WAC//GIPC1//BAG5//N4BP1//ZFAND2A//AKT1//MDM2//PLK2//TRIB1//NUB1//DNAJB2//SIRT2//HSPBP1//FBXO22//SMAD4//FLNA//RELA//NRG1//SNX12//IER3//ITCH//NEDD4//TRIM30A//SORL1//NEDD4L//TIPARP//TNF//PACSIN3//XBP1//CTSC//SAMD9L//PSMD2
GO:0002244	hematopoietic progenitor cell differentiation	Biological process	33	178	1654	23376	2.62016	3.02479e-07	3.58059e-06	6.5193	SPI1//BATF//SOX4//GATA1//ABI1//PIP4K2A//MED1//HIST1H4M//PRMT1//HIST1H4C//HIST1H4D//HIST1H4F//HIST1H4J//HIST1H4K//HIST1H4N//HIST4H4//HIST1H4A//HIST1H4B//PF4//HIST2H4//RCOR1//CHD2//ZBTB1//FNIP1//FLCN//HES1//EEF2//FST//CITED2//SAMD9L//TGFB1//PPP4R2//THSD1
GO:0042327	positive regulation of phosphorylation	Biological process	85	686	1654	23376	1.75117	3.03641e-07	3.58624e-06	6.51764	GADD45B//TNF//TRAF7//GADD45G//CD74//P2RX7//TGFB3//MAP2K1//SPAG9//MOB2//ADAM17//AKT1//BMPR2//ANXA2//CCND1//CAMP//CTGF//PAK1//FNIP1//FLCN//TGFB1//CD40//MAP2K4//MAPK3//SIRT1//PDGFC//TNFSF15//IL23A//PRKAG2//GCG//RIPK2//GSK3A//SMAD4//RGCC//LMNB1//RAP2C//DLG1//STK11//STRADA//ARL6IP5//HCLS1//PFN2//GM13283//GM13272//GM13276//GM13277//GM13275//IL6ST//TNFRSF1A//ARL2BP//HES1//LYN//CCL5//CD24A//HTR2B//PRKCD/…
GO:0030593	neutrophil chemotaxis	Biological process	17	58	1654	23376	4.14243	3.11963e-07	3.67625e-06	6.5059	CD74//XCL1//SELL//IL23A//CXADR//FCER1G//FCGR3//CXCL1//ITGB2//LGALS3//S100A8//S100A9//CCL2//CCL3//CXCL2//SPP1//VAV1
GO:0009117	nucleotide metabolic process	Biological process	128	1162	1654	23376	1.55682	3.19179e-07	3.75285e-06	6.49597	MYC//UAP1//PGM3//G6PDX//RPE//GLYR1//ADSS//OASL2//CMPK2//AK7//ADM//GUCA2B//HTR2B//EEF2//GBP2//GNA15//GNAT1//GNB1//IGTP//NRAS//RAB1//RAB33B//RAB7//RAC2//RASD1//RIT1//RAP1B//TUBA1C//TUBB2A//TUBB5//GIMAP7//GNL3//TUBA8//TUBB1//RHOG//RRAD//RRAS2//TUBB6//GTPBP4//NKIRAS2//RAP2C//DNM1L//KIFC1//ATP6V0C//CPOX//DDX3X//HSPA8//KIF11//KIF21A//KIF5A//KIF5B//MYO1C//EIF4A3//RAD51//TAP2//ATP1A4//TOR1B//MYO1E//ABCC3…
GO:0043154	negative regulation of cysteine-type endopeptidase activity involved in apoptotic process	Biological process	20	78	1654	23376	3.62385	3.2802e-07	3.83959e-06	6.4841	RFFL//TNFAIP8//AKT1//BIRC5//BCL2A1D//CDKN2D//DDX3X//KLF4//MICAL1//MDM2//POR//SERPINB9//FNIP1//CD27//DNAJB6//TNFSF14//DHCR24//USP47//NOL3//DNAJA3
GO:0097530	granulocyte migration	Biological process	20	78	1654	23376	3.62385	3.2802e-07	3.83959e-06	6.4841	CCL2//CCL5//CXADR//FCER1G//FCGR3//CXCL1//ITGB2//LGALS3//S100A8//S100A9//CCL3//CXCL2//SPP1//VAV1//CD74//XCL1//SELL//IL23A//RAC2//PTGER4
GO:0051241	negative regulation of multicellular organismal process	Biological process	53	361	1654	23376	2.07493	3.37642e-07	3.94342e-06	6.47154	XCL1//4632428N05RIK//JAK3//CYBA//PROS1//GP5//TGFB1//TGFB3//KLF4//ADRB2//CCR1//GATA1//HIF1A//BCOR//TNFRSF21//GBP4//CACTIN//PGLYRP1//DLL1//IL23A//TLR2//SFTPD//KLF2//TRIM30A//TNF//TNFRSF1A//ADAM17//TSPO//TRIM27//HMOX1//CD2AP//CD24A//LGMN//RAI1//PLAC8//SERPING1//ANXA2//PLG//P2RX7//ADM//BMPR2//NCF1//ARG2//STK3//STK4//SERPINE1//CXADR//GSK3A//PI16//TACSTD2//F2RL1//RGCC//FLCN
GO:0032956	regulation of actin cytoskeleton organization	Biological process	38	222	1654	23376	2.41916	3.3844e-07	3.94396e-06	6.47052	CAPZA2//CAPZB//EVL//TWF1//PFN1//TMSB4X//CORO1A//HCLS1//RASA1//SH3BGRL3//F2RL1//PFN2//PRKCD//DLG1//GRB2//ICAM1//NCK1//VASP//TRIM27//ARPC4//ARF1//PTGER4//CTGF//PAK1//TPM1//RGCC//TACSTD2//ARAP1//AVIL//SPTBN1//VILL//CD2AP//TGFB1//HCK//WAS//CRK//FGR//BST2
GO:0051240	positive regulation of multicellular organismal process	Biological process	76	593	1654	23376	1.81131	3.43019e-07	3.98845e-06	6.46468	HTR2B//TNF//TMF1//HILPDA//ADRB2//XCL1//TPM1//F2RL1//ADM//HIF1A//SERPINE1//ENPP4//PKDCC//BMPR1B//BMPR2//P2RX7//CCL5//IRF1//ADAM17//RIPK2//TLR2//IL23A//IRF7//TBK1//IFIH1//BCL3//H2-M3//IRF8//LTA//KLRK1//AIM2//FCER1G//CD40//MYD88//TGFB1//CD14//CD2//CCL2//CCL3//CCL4//TNFRSF1A//PF4//ATF2//CTGF//TGFB3//RGCC//LSM14A//CSF1//DLG1//FOXS1//LRP6//SPP1//GSK3A//AKT1//FGA//ICAM1//YAP1//YBX3//PANX1//CASP4//FST//P…
GO:0008154	actin polymerization or depolymerization	Biological process	29	146	1654	23376	2.80724	3.4746e-07	4.03115e-06	6.4591	CAPZA2//CAPZB//EVL//TWF1//MICAL1//PFN1//TMSB4X//CORO1A//CTTN//HCLS1//WAS//ARPC4//RASA1//SH3BGRL3//F2RL1//PFN2//PRKCD//DLG1//GRB2//ICAM1//NCK1//VASP//TRIM27//AVIL//SPTBN1//TPM1//VILL//WIPF1
GO:0002821	positive regulation of adaptive immune response	Biological process	19	72	1654	23376	3.72954	3.95794e-07	4.58177e-06	6.40253	FCER1G//FCGR1//FCGR3//H2-D1//H2-M3//H2-Q7//XCL1//P2RX7//TAP2//IL23A//ZBTB1//H2-AB1//RIPK2//CD24A//LTA//TNF//RSAD2//CD74//SIRT1
GO:0000209	protein polyubiquitination	Biological process	27	131	1654	23376	2.91291	4.03258e-07	4.6579e-06	6.39442	ITCH//RNF6//NEDD4//TRIM27//RNF4//ARIH2//TRIM56//UBE2N//CDC34//UBE2G2//UBE2D3//RFFL//RNF146//UBE2C//NEDD4L//ANAPC11//UBE2W//BARD1//FBXW11//RNF20//MGRN1//AMFR//CUL3//HUWE1//FBXO22//TNKS2//RNF111
GO:0070227	lymphocyte apoptotic process	Biological process	21	86	1654	23376	3.45108	4.0888e-07	4.71245e-06	6.3884	BAX//BCL2L11//MYC//TNFRSF21//LYN//CD24A//FNIP1//CD74//AKT1//FAS//DNAJA3//P2RX7//JAK3//LGALS3//CCL5//SERPINB9//CD27//PRELID1//CASP8//HIF1A//BIRC7
GO:0031400	negative regulation of protein modification process	Biological process	51	344	1654	23376	2.0953	4.13026e-07	4.7498e-06	6.38402	SPRED1//DUSP5//DUSP6//BCOR//IBTK//FKBP1A//LRP6//LYN//MICAL1//GBP4//TGFB1//DNAJC10//CACTIN//PRKAG2//AKT1//FABP4//GADD45B//NCK1//PKIG//TRIM27//TRIB1//THY1//GADD45G//DBNDD2//UBASH3B//FGFR1OP//DNAJA3//G6PDX//SIRT2//ISG15//SOX4//USP4//UFL1//GTPBP4//BAG5//N4BP1//H2AFY//BAX//IRF1//PRKCD//SMPD1//SPINK3//MTF2//SRCIN1//CDKN2B//CDKN2D//DNAJB2//FLCN//CHORDC1//PRKAR2A//SIRT1
GO:0070265	necrotic cell death	Biological process	14	41	1654	23376	4.82591	4.26609e-07	4.89527e-06	6.36997	TSPO//HEBP2//BIRC3//CASP8//YBX3//TRPM7//DNM1L//CYLD//MLKL//TMEM123//FAS//TNF//SIRT2//BAX
GO:0018193	peptidyl-amino acid modification	Biological process	92	767	1654	23376	1.69522	4.29887e-07	4.92212e-06	6.36665	FKBP1A//FKBP5//DHPS//ADAM17//ASPH//APLP2//APP//IL23A//PRKAG2//GCG//RIPK2//TGFB1//GSK3A//SPRED1//SIRT2//ATF2//TAF5//MED24//DOT1L//SETD7//AKT1//MAPKAPK2//PRKACA//PRKX//PDK3//MAPK3//MORC3//STK4//PRKCD//ABI1//BTK//FGR//HCK//ITK//JAK3//LYN//TWF1//WEE1//MDM2//PRMT1//ZDHHC7//GALNT11//DDOST//STT3A//UBE2G2//POR//SIRT1//P4HA1//P4HA2//P4HB//BAX//HCLS1//PAK1//PFN2//FNIP1//TNF//GM13283//GM13272//GM13276//GM13…
GO:0009116	nucleoside metabolic process	Biological process	106	921	1654	23376	1.6266	4.38786e-07	5.01306e-06	6.35775	MYC//ADSS//EEF2//GBP2//GNA15//GNAT1//GNB1//IGTP//NRAS//RAB1//RAB33B//RAB7//RAC2//RASD1//RIT1//RAP1B//TUBA1C//TUBB2A//TUBB5//GIMAP7//GNL3//TUBA8//TUBB1//RHOG//RRAD//RRAS2//TUBB6//GTPBP4//NKIRAS2//RAP2C//DNM1L//KIFC1//ATP6V0C//CPOX//DDX3X//HSPA8//KIF11//KIF21A//KIF5A//KIF5B//MYO1C//EIF4A3//RAD51//TAP2//ATP1A4//TOR1B//MYO1E//ABCC3//MAT2A//PKM//TGFB1//LDHD//PANK2//TMED2//SH3BP4//AGFG1//ARFGAP3//ARAP1…
GO:1901135	carbohydrate derivative metabolic process	Biological process	157	1505	1654	23376	1.47434	4.40627e-07	5.01507e-06	6.35593	B4GALT7//B4GALNT1//MYC//PFKP//CHIL3//EXTL2//UAP1//PGM3//GYK//ADSS//ADM//GUCA2B//HTR2B//EEF2//GBP2//GNA15//GNAT1//GNB1//IGTP//NRAS//RAB1//RAB33B//RAB7//RAC2//RASD1//RIT1//RAP1B//TUBA1C//TUBB2A//TUBB5//GIMAP7//GNL3//TUBA8//TUBB1//RHOG//RRAD//RRAS2//TUBB6//GTPBP4//NKIRAS2//RAP2C//DNM1L//KIFC1//ATP6V0C//CPOX//DDX3X//HSPA8//KIF11//KIF21A//KIF5A//KIF5B//MYO1C//EIF4A3//RAD51//TAP2//ATP1A4//TOR1B//MYO1E/…
GO:0009119	ribonucleoside metabolic process	Biological process	105	910	1654	23376	1.63073	4.40875e-07	5.01507e-06	6.35568	MYC//ADSS//EEF2//GBP2//GNA15//GNAT1//GNB1//IGTP//NRAS//RAB1//RAB33B//RAB7//RAC2//RASD1//RIT1//RAP1B//TUBA1C//TUBB2A//TUBB5//GIMAP7//GNL3//TUBA8//TUBB1//RHOG//RRAD//RRAS2//TUBB6//GTPBP4//NKIRAS2//RAP2C//DNM1L//KIFC1//ATP6V0C//CPOX//DDX3X//HSPA8//KIF11//KIF21A//KIF5A//KIF5B//MYO1C//EIF4A3//RAD51//TAP2//ATP1A4//TOR1B//MYO1E//ABCC3//MAT2A//PKM//TGFB1//LDHD//PANK2//TMED2//SH3BP4//AGFG1//ARFGAP3//ARAP1…
GO:1901564	organonitrogen compound metabolic process	Biological process	182	1802	1654	23376	1.42742	4.50225e-07	5.11035e-06	6.34657	ARG2//B4GALNT1//HDC//MYC//DHPS//B4GALT7//CHIL3//G6PDX//RPE//GLYR1//GSR//IDH1//OPLAH//CTNS//ADSS//OASL2//ADM//GUCA2B//HTR2B//EEF2//GBP2//GNA15//GNAT1//GNB1//IGTP//NRAS//RAB1//RAB33B//RAB7//RAC2//RASD1//RIT1//RAP1B//TUBA1C//TUBB2A//TUBB5//GIMAP7//GNL3//TUBA8//TUBB1//RHOG//RRAD//RRAS2//TUBB6//GTPBP4//NKIRAS2//RAP2C//DNM1L//KIFC1//ATP6V0C//CPOX//DDX3X//HSPA8//KIF11//KIF21A//KIF5A//KIF5B//MYO1C//EIF4A…
GO:0006152	purine nucleoside catabolic process	Biological process	93	779	1654	23376	1.68725	4.59147e-07	5.18915e-06	6.33805	ADSS//EEF2//GBP2//GNA15//GNAT1//GNB1//IGTP//NRAS//RAB1//RAB33B//RAB7//RAC2//RASD1//RIT1//RAP1B//TUBA1C//TUBB2A//TUBB5//GIMAP7//GNL3//TUBA8//TUBB1//RHOG//RRAD//RRAS2//TUBB6//GTPBP4//NKIRAS2//RAP2C//DNM1L//KIFC1//ATP6V0C//CPOX//DDX3X//HSPA8//KIF11//KIF21A//KIF5A//KIF5B//MYO1C//EIF4A3//RAD51//TAP2//ATP1A4//TOR1B//MYO1E//ABCC3//TMED2//SH3BP4//AGFG1//ARFGAP3//ARAP1//ARFGAP2//TBC1D10A//TBC1D12//CHN1//C…
GO:0046130	purine ribonucleoside catabolic process	Biological process	93	779	1654	23376	1.68725	4.59147e-07	5.18915e-06	6.33805	ADSS//EEF2//GBP2//GNA15//GNAT1//GNB1//IGTP//NRAS//RAB1//RAB33B//RAB7//RAC2//RASD1//RIT1//RAP1B//TUBA1C//TUBB2A//TUBB5//GIMAP7//GNL3//TUBA8//TUBB1//RHOG//RRAD//RRAS2//TUBB6//GTPBP4//NKIRAS2//RAP2C//DNM1L//KIFC1//ATP6V0C//CPOX//DDX3X//HSPA8//KIF11//KIF21A//KIF5A//KIF5B//MYO1C//EIF4A3//RAD51//TAP2//ATP1A4//TOR1B//MYO1E//ABCC3//TMED2//SH3BP4//AGFG1//ARFGAP3//ARAP1//ARFGAP2//TBC1D10A//TBC1D12//CHN1//C…
GO:0007596	blood coagulation	Biological process	31	165	1654	23376	2.65529	5.05131e-07	5.69658e-06	6.2966	FCER1G//GP5//ENTPD2//EVL//PF4//SERPING1//F2RL1//FAM46A//SERPINE1//ENPP4//ANXA2//PLG//PROS1//CLIC1//ACTB//ACTG1//FGA//GATA1//FLNA//VCL//SLC7A11//MYL12B//METAP1//LYN//ADRB2//PRKCD//UBASH3B//LYST//SERPINA10//GP9//LNP
GO:2000117	negative regulation of cysteine-type endopeptidase activity	Biological process	20	80	1654	23376	3.53325	5.10839e-07	5.74859e-06	6.29172	TNFAIP8//AKT1//BIRC5//BCL2A1D//CDKN2D//DDX3X//KLF4//MICAL1//MDM2//POR//SERPINB9//FNIP1//CD27//DNAJB6//TNFSF14//DHCR24//USP47//NOL3//DNAJA3//RFFL
GO:0009146	purine nucleoside triphosphate catabolic process	Biological process	92	771	1654	23376	1.68643	5.40905e-07	6.07389e-06	6.26688	ADSS//EEF2//GBP2//GNA15//GNAT1//GNB1//IGTP//NRAS//RAB1//RAB33B//RAB7//RAC2//RASD1//RIT1//RAP1B//TUBA1C//TUBB2A//TUBB5//GIMAP7//GNL3//TUBA8//TUBB1//RHOG//RRAD//RRAS2//TUBB6//GTPBP4//NKIRAS2//RAP2C//DNM1L//KIFC1//ATP6V0C//CPOX//DDX3X//HSPA8//KIF11//KIF21A//KIF5A//KIF5B//MYO1C//EIF4A3//RAD51//TAP2//ATP1A4//TOR1B//MYO1E//ABCC3//SAMHD1//TMED2//SH3BP4//AGFG1//ARFGAP3//ARAP1//ARFGAP2//TBC1D10A//TBC1D12/…
GO:0002474	antigen processing and presentation of peptide antigen via MHC class I	Biological process	16	54	1654	23376	4.18756	5.878e-07	6.58638e-06	6.23077	TAPBP//H2-D1//TAP2//CALR//FCER1G//FCGR1//FCGR3//GM11127//H2-Q6//H2-AA//H2-M3//H2-Q4//H2-Q7//H2-T22//GM8909//H60C
GO:0051235	maintenance of location	Biological process	41	254	1654	23376	2.28131	5.96006e-07	6.66409e-06	6.22475	PFN1//TWF1//TMSB4X//KDELR3//OS9//GYPA//TNFSF14//ZFP207//NDC80//CASC5//HILPDA//SREBF2//CRP//PLIN2//DGAT1//B4GALNT1//TNF//SRGN//FGFR1OP//SORL1//GOLPH3//IBTK//FKBP1A//HTR2B//XCL1//P2RX7//TPCN2//FLNA//ARL2BP//MORC3//POLR2M//SIRT2//SPAG5
GO:0042454	ribonucleoside catabolic process	Biological process	93	784	1654	23376	1.67649	6.09679e-07	6.80246e-06	6.2149	ADSS//EEF2//GBP2//GNA15//GNAT1//GNB1//IGTP//NRAS//RAB1//RAB33B//RAB7//RAC2//RASD1//RIT1//RAP1B//TUBA1C//TUBB2A//TUBB5//GIMAP7//GNL3//TUBA8//TUBB1//RHOG//RRAD//RRAS2//TUBB6//GTPBP4//NKIRAS2//RAP2C//DNM1L//KIFC1//ATP6V0C//CPOX//DDX3X//HSPA8//KIF11//KIF21A//KIF5A//KIF5B//MYO1C//EIF4A3//RAD51//TAP2//ATP1A4//TOR1B//MYO1E//ABCC3//TMED2//SH3BP4//AGFG1//ARFGAP3//ARAP1//ARFGAP2//TBC1D10A//TBC1D12//CHN1//C…
GO:0035458	cellular response to interferon-beta	Biological process	11	26	1654	23376	5.97935	6.1564e-07	6.85438e-06	6.21067	GBP2B//GBP2//IFI203//IFI204//IFIT1//IGTP//IRF1//IFI205//PYHIN1//IFI202B//AIM2
GO:1903034	regulation of response to wounding	Biological process	48	320	1654	23376	2.11995	6.34504e-07	7.04944e-06	6.19757	FCER1G//FCGR1//FCGR3//SERPING1//A2M//ALOX5AP//CD24A//LTA//TNF//GP5//F2RL1//FAM46A//SERPINE1//ENPP4//CCL5//ANXA2//PLG//PROS1//MYC//RTN4//NDEL1//SLC7A2//CASP4//XCL1//LYN//MYD88//RELA//S100A8//S100A9//SBNO2//PIK3AP1//FFAR4//ADRB2//IER3//PTGER4//METRNL//TNFRSF1A//PGLYRP1//FABP4//CTSS//CCL3//TLR2//TNIP1//TNFRSF12A//HBEGF//PRKCD//UBASH3B//IL17RC
GO:0045926	negative regulation of growth	Biological process	35	201	1654	23376	2.46097	6.401e-07	7.09659e-06	6.19375	BMPR2//CDKN2D//DDX3X//SMAD4//STK11//FLCN//TGFB1//ZMAT3//CRLF3//RRAD//DNAJB2//RTN4//CDKN2AIP//IP6K2//GAS2L1//SIRT1//SH3BP4//CDKL3//RNF6//CAMP//CTSG//IRF8//LTA//MYD88//TNF//TLR2//ADRB2//LGMN//RAI1//PLAC8//STK3//STK4//GSK3A//PI16//HIF1A
GO:0007599	hemostasis	Biological process	31	167	1654	23376	2.62349	6.64155e-07	7.34774e-06	6.17773	SERPING1//F2RL1//FGA//LYST//PLG//PROS1//SERPINA10//ENPP4//GP9//LNP//FCER1G//GP5//ENTPD2//EVL//PF4//FAM46A//SERPINE1//ANXA2//CLIC1//ACTB//ACTG1//GATA1//FLNA//VCL//SLC7A11//MYL12B//METAP1//LYN//ADRB2//PRKCD//UBASH3B
GO:0009164	nucleoside catabolic process	Biological process	93	786	1654	23376	1.67223	6.82083e-07	7.52371e-06	6.16616	ADSS//EEF2//GBP2//GNA15//GNAT1//GNB1//IGTP//NRAS//RAB1//RAB33B//RAB7//RAC2//RASD1//RIT1//RAP1B//TUBA1C//TUBB2A//TUBB5//GIMAP7//GNL3//TUBA8//TUBB1//RHOG//RRAD//RRAS2//TUBB6//GTPBP4//NKIRAS2//RAP2C//DNM1L//KIFC1//ATP6V0C//CPOX//DDX3X//HSPA8//KIF11//KIF21A//KIF5A//KIF5B//MYO1C//EIF4A3//RAD51//TAP2//ATP1A4//TOR1B//MYO1E//ABCC3//TMED2//SH3BP4//AGFG1//ARFGAP3//ARAP1//ARFGAP2//TBC1D10A//TBC1D12//CHN1//C…
GO:0055086	nucleobase-containing small molecule metabolic process	Biological process	131	1213	1654	23376	1.52632	6.8293e-07	7.52371e-06	6.16562	MYC//UAP1//PGM3//G6PDX//RPE//GLYR1//ADSS//OASL2//CMPK2//AK7//ADM//GUCA2B//HTR2B//EEF2//GBP2//GNA15//GNAT1//GNB1//IGTP//NRAS//RAB1//RAB33B//RAB7//RAC2//RASD1//RIT1//RAP1B//TUBA1C//TUBB2A//TUBB5//GIMAP7//GNL3//TUBA8//TUBB1//RHOG//RRAD//RRAS2//TUBB6//GTPBP4//NKIRAS2//RAP2C//DNM1L//KIFC1//ATP6V0C//CPOX//DDX3X//HSPA8//KIF11//KIF21A//KIF5A//KIF5B//MYO1C//EIF4A3//RAD51//TAP2//ATP1A4//TOR1B//MYO1E//ABCC3…
GO:1901292	nucleoside phosphate catabolic process	Biological process	96	819	1654	23376	1.65662	6.87706e-07	7.56044e-06	6.1626	ADSS//EEF2//GBP2//GNA15//GNAT1//GNB1//IGTP//NRAS//RAB1//RAB33B//RAB7//RAC2//RASD1//RIT1//RAP1B//TUBA1C//TUBB2A//TUBB5//GIMAP7//GNL3//TUBA8//TUBB1//RHOG//RRAD//RRAS2//TUBB6//GTPBP4//NKIRAS2//RAP2C//DNM1L//KIFC1//ATP6V0C//CPOX//DDX3X//HSPA8//KIF11//KIF21A//KIF5A//KIF5B//MYO1C//EIF4A3//RAD51//TAP2//ATP1A4//TOR1B//MYO1E//ABCC3//SAMHD1//NCF1//NCF2//ENTPD2//TMED2//SH3BP4//AGFG1//ARFGAP3//ARAP1//ARFGAP2…
GO:0002706	regulation of lymphocyte mediated immunity	Biological process	24	111	1654	23376	3.05579	7.02639e-07	7.69236e-06	6.15327	FCER1G//FCGR1//FCGR3//IL7R//H2-D1//H2-M3//H2-Q7//XCL1//P2RX7//TAP2//IL23A//ZBTB1//4632428N05RIK//CD24A//LTA//TNF//AP1G1//LAG3//SH2D1A//KLRK1//TGFB1//CD40//TBX21//RSAD2
GO:0030833	regulation of actin filament polymerization	Biological process	24	111	1654	23376	3.05579	7.02639e-07	7.69236e-06	6.15327	CAPZA2//CAPZB//EVL//TWF1//PFN1//TMSB4X//PFN2//PRKCD//DLG1//GRB2//ICAM1//NCK1//VASP//TRIM27//ARPC4//ARF1//CORO1A//AVIL//SPTBN1//TPM1//VILL//WAS//HCLS1//RASA1
GO:2001234	negative regulation of apoptotic signaling pathway	Biological process	32	176	1654	23376	2.56964	7.13962e-07	7.80004e-06	6.14632	FGA//HMOX1//ICAM1//PEA15A//SERPINE1//RFFL//TMBIM1//CD74//SIRT1//VNN1//BAG5//YBX3//CDKN2D//USP47//GRINA//HIF1A//NONO//CTTN//LGALS3//LMNA//RELA//YAP1//GATA1//TNF//PF4//BCL2A1B//BCL2A1C//BCL2A1D//DDX3X//GCG//HELLS//BAX
GO:0009143	nucleoside triphosphate catabolic process	Biological process	92	776	1654	23376	1.67556	7.17977e-07	7.82759e-06	6.14389	ADSS//EEF2//GBP2//GNA15//GNAT1//GNB1//IGTP//NRAS//RAB1//RAB33B//RAB7//RAC2//RASD1//RIT1//RAP1B//TUBA1C//TUBB2A//TUBB5//GIMAP7//GNL3//TUBA8//TUBB1//RHOG//RRAD//RRAS2//TUBB6//GTPBP4//NKIRAS2//RAP2C//DNM1L//KIFC1//ATP6V0C//CPOX//DDX3X//HSPA8//KIF11//KIF21A//KIF5A//KIF5B//MYO1C//EIF4A3//RAD51//TAP2//ATP1A4//TOR1B//MYO1E//ABCC3//SAMHD1//TMED2//SH3BP4//AGFG1//ARFGAP3//ARAP1//ARFGAP2//TBC1D10A//TBC1D12/…
GO:0008064	regulation of actin polymerization or depolymerization	Biological process	26	127	1654	23376	2.89337	7.53057e-07	8.19301e-06	6.12317	CAPZA2//CAPZB//EVL//TWF1//PFN1//TMSB4X//CORO1A//HCLS1//RASA1//SH3BGRL3//F2RL1//PFN2//PRKCD//DLG1//GRB2//ICAM1//NCK1//VASP//TRIM27//ARPC4//ARF1//AVIL//SPTBN1//TPM1//VILL//WAS
GO:0040007	growth	Biological process	102	887	1654	23376	1.62522	7.5545e-07	8.20203e-06	6.12179	BMPR1B//IL7R//TGFB1//TGFB3//SEC61A1//NUPR1//LAMTOR1//RPTOR//CTGF//STK11//WISP2//HRASLS//HBEGF//NDEL1//LRP6//MEX3C//POR//ADAM10//ADAM17//AKT1//CYBA//DDX3X//HPN//MMP14//USP47//FGFR1OP//BMPR2//CDKN2D//SMAD4//FLCN//ZMAT3//CRLF3//RRAD//DNAJB2//RTN4//CDKN2AIP//IP6K2//GAS2L1//SIRT1//SH3BP4//CDKL3//RNF6//CAMP//CTSG//IRF8//LTA//MYD88//TNF//TLR2//PKDCC//KLF2//RPL29//CCM2//KDM6A//MFSD7B//SLC25A25//TMED2//SI…
GO:0032944	regulation of mononuclear cell proliferation	Biological process	31	168	1654	23376	2.60788	7.6001e-07	8.21751e-06	6.11918	CD24A//LYN//TNFRSF21//CD74//TCF3//CD40//IL23A//CSF1//RIPK2//CORO1A//HES1//IL6ST//JAK3//NCK1//CCL5//VCAM1//DHPS//DNAJA3//LGALS3//DLG1//H2-AA//H2-AB1//H2-M3//SFTPD//TGFB1//CD274//ITCH//MYD88//XCL1//4632428N05RIK//IRF1
GO:0050817	coagulation	Biological process	31	168	1654	23376	2.60788	7.6001e-07	8.21751e-06	6.11918	SERPING1//F2RL1//FGA//LYST//PLG//PROS1//SERPINA10//ENPP4//GP9//LNP//FCER1G//GP5//ENTPD2//EVL//PF4//FAM46A//SERPINE1//ANXA2//CLIC1//ACTB//ACTG1//GATA1//FLNA//VCL//SLC7A11//MYL12B//METAP1//LYN//ADRB2//PRKCD//UBASH3B
GO:0009166	nucleotide catabolic process	Biological process	95	810	1654	23376	1.65758	7.66305e-07	8.26853e-06	6.1156	ADSS//EEF2//GBP2//GNA15//GNAT1//GNB1//IGTP//NRAS//RAB1//RAB33B//RAB7//RAC2//RASD1//RIT1//RAP1B//TUBA1C//TUBB2A//TUBB5//GIMAP7//GNL3//TUBA8//TUBB1//RHOG//RRAD//RRAS2//TUBB6//GTPBP4//NKIRAS2//RAP2C//DNM1L//KIFC1//ATP6V0C//CPOX//DDX3X//HSPA8//KIF11//KIF21A//KIF5A//KIF5B//MYO1C//EIF4A3//RAD51//TAP2//ATP1A4//TOR1B//MYO1E//ABCC3//SAMHD1//NCF1//NCF2//TMED2//SH3BP4//AGFG1//ARFGAP3//ARAP1//ARFGAP2//TBC1D1…
GO:0032386	regulation of intracellular transport	Biological process	51	351	1654	23376	2.05351	7.68718e-07	8.27753e-06	6.11423	TNFSF14//BAX//P2RX7//ASPH//TNNC1//SIRT1//MED1//TNFRSF1A//TGFB1//GBP4//PKIG//TNF//TLR2//FBXW11//CYLD//HCLS1//FLNA//TRIM28//PKDCC//LYN//HMOX1//FCER1G//FGR//IER3//BARD1//SOX4//MDM2//PRKACA//WIPF1//CORO1A//CYBA//UBASH3B//FKBP1A//CXCL10//XCL1//THY1//SMAD4//TGFB3//FAM89B//RNF139//SORL1//MYO1C//C2CD5//RBM22//PMAIP1//GSK3A//BST2//RAB33B//MAP2K1//MAPK3//SNX12
GO:0045596	negative regulation of cell differentiation	Biological process	71	553	1654	23376	1.81455	7.76811e-07	8.34753e-06	6.10968	LYN//CD24A//TGFB1//HPN//CRP//KLF4//MTF2//STAT3//CDC73//CTR9//MED24//NKAP//CDKL3//RTN4//RNF6//CCND1//YAP1//PGLYRP1//HES1//SPI1//SOX4//CD74//CYLD//IRF1//LRP6//SIRT2//SIRT1//DLL1//JAK3//LMO2//KLF13//GAS2L1//HIST1H4M//PRMT1//HIST1H4C//HIST1H4D//HIST1H4F//HIST1H4J//HIST1H4K//HIST1H4N//HIST4H4//HIST1H4A//HIST1H4B//PF4//HIST2H4//MYC//APP//CALR//IRX3//ITGB1//GPR37L1//MED1//TLX3//ID1//NBR1//TNF//TOB1//LIM…
GO:0034612	response to tumor necrosis factor	Biological process	20	82	1654	23376	3.44708	7.8263e-07	8.39286e-06	6.10644	HIPK1//F2RL1//RFFL//FAS//TNF//TNFRSF1A//AIM2//ANKRD1//IRF1//RELA//CCL2//YBX3//ZFAND6//CACTIN//SIRT1//TNFRSF21//ADAM10//CASP8//CD14//CCL5
GO:0010563	negative regulation of phosphorus metabolic process	Biological process	52	361	1654	23376	2.03578	7.86684e-07	8.40198e-06	6.1042	SPRED1//DUSP5//DUSP6//IBTK//FKBP1A//LRP6//LYN//MICAL1//GBP4//TGFB1//DNAJC10//CACTIN//PRKAG2//AKT1//FABP4//GADD45B//NCK1//PKIG//TRIM27//TRIB1//THY1//GADD45G//DBNDD2//UBASH3B//FGFR1OP//DNAJA3//SIRT2//GRM8//H2AFY//BAX//IQGAP1//BIRC3//CDKN2B//CDKN2D//DYNLL1//SIRT1//IRF1//PRKCD//SMPD1//P2RX7//F2RL1//HDAC3//ITCH//CDC42SE1//SPINK3//SRCIN1//KLF4//FLCN//SLC9A3R1//TNIP1//CHORDC1//PRKAR2A
GO:0045936	negative regulation of phosphate metabolic process	Biological process	52	361	1654	23376	2.03578	7.86684e-07	8.40198e-06	6.1042	SPRED1//DUSP5//DUSP6//IBTK//FKBP1A//LRP6//LYN//MICAL1//GBP4//TGFB1//DNAJC10//CACTIN//PRKAG2//AKT1//FABP4//GADD45B//NCK1//PKIG//TRIM27//TRIB1//THY1//GADD45G//DBNDD2//UBASH3B//FGFR1OP//DNAJA3//SIRT2//GRM8//H2AFY//BAX//IQGAP1//BIRC3//CDKN2B//CDKN2D//DYNLL1//SIRT1//IRF1//PRKCD//SMPD1//P2RX7//F2RL1//HDAC3//ITCH//CDC42SE1//SPINK3//SRCIN1//KLF4//FLCN//SLC9A3R1//TNIP1//CHORDC1//PRKAR2A
GO:0051051	negative regulation of transport	Biological process	53	371	1654	23376	2.019	8.0151e-07	8.54293e-06	6.09609	TNF//CD74//ATF4//TNFSF14//GRK6//AKT1//NEDD4//SLC9A3R1//NEDD4L//IL1RN//INHBB//CORO1A//GBP4//PKIG//FBXW11//CYLD//PKDCC//HMOX1//LGALS3//PACSIN3//RAP1B//MYC//PEA15A//SH2B2//GSK3A//PPP3CA//BARD1//SOX4//PICALM//SRCIN1//RSAD2//FFAR4//SRGN//PTGER4//RGCC//CNN2//SFTPD//TGFB1//ERBB3//FLNA//SNX12//FKBP1A//ICAM1//FAM89B//UCP2//F2RL1//TRIM27//SPINK3//SREBF2//BST2//ANXA4//TNFRSF21//ARL6IP5
GO:0072523	purine-containing compound catabolic process	Biological process	94	800	1654	23376	1.66063	8.08171e-07	8.59645e-06	6.0925	ADSS//EEF2//GBP2//GNA15//GNAT1//GNB1//IGTP//NRAS//RAB1//RAB33B//RAB7//RAC2//RASD1//RIT1//RAP1B//TUBA1C//TUBB2A//TUBB5//GIMAP7//GNL3//TUBA8//TUBB1//RHOG//RRAD//RRAS2//TUBB6//GTPBP4//NKIRAS2//RAP2C//DNM1L//KIFC1//ATP6V0C//CPOX//DDX3X//HSPA8//KIF11//KIF21A//KIF5A//KIF5B//MYO1C//EIF4A3//RAD51//TAP2//ATP1A4//TOR1B//MYO1E//ABCC3//SAMHD1//TMED2//SH3BP4//AGFG1//ARFGAP3//ARAP1//ARFGAP2//TBC1D10A//TBC1D12/…
GO:1901361	organic cyclic compound catabolic process	Biological process	118	1069	1654	23376	1.56005	8.4463e-07	8.95638e-06	6.07333	GSPT1//PABPC1//EIF4A3//RNPS1//UPF2//DCP2//POLR2D//UBE2N//DNASE2A//HMGA1//RBBP8//NEIL3//EXO1//SLX1B//ADSS//EEF2//GBP2//GNA15//GNAT1//GNB1//IGTP//NRAS//RAB1//RAB33B//RAB7//RAC2//RASD1//RIT1//RAP1B//TUBA1C//TUBB2A//TUBB5//GIMAP7//GNL3//TUBA8//TUBB1//RHOG//RRAD//RRAS2//TUBB6//GTPBP4//NKIRAS2//RAP2C//DNM1L//KIFC1//ATP6V0C//CPOX//DDX3X//HSPA8//KIF11//KIF21A//KIF5A//KIF5B//MYO1C//RAD51//TAP2//ATP1A4//TO…
GO:0009207	purine ribonucleoside triphosphate catabolic process	Biological process	91	768	1654	23376	1.67461	8.45425e-07	8.95638e-06	6.07292	ADSS//EEF2//GBP2//GNA15//GNAT1//GNB1//IGTP//NRAS//RAB1//RAB33B//RAB7//RAC2//RASD1//RIT1//RAP1B//TUBA1C//TUBB2A//TUBB5//GIMAP7//GNL3//TUBA8//TUBB1//RHOG//RRAD//RRAS2//TUBB6//GTPBP4//NKIRAS2//RAP2C//DNM1L//KIFC1//ATP6V0C//CPOX//DDX3X//HSPA8//KIF11//KIF21A//KIF5A//KIF5B//MYO1C//EIF4A3//RAD51//TAP2//ATP1A4//TOR1B//MYO1E//ABCC3//TMED2//SH3BP4//AGFG1//ARFGAP3//ARAP1//ARFGAP2//TBC1D10A//TBC1D12//CHN1//C…
GO:1901657	glycosyl compound metabolic process	Biological process	106	934	1654	23376	1.60396	8.56136e-07	9.05156e-06	6.06746	MYC//ADSS//EEF2//GBP2//GNA15//GNAT1//GNB1//IGTP//NRAS//RAB1//RAB33B//RAB7//RAC2//RASD1//RIT1//RAP1B//TUBA1C//TUBB2A//TUBB5//GIMAP7//GNL3//TUBA8//TUBB1//RHOG//RRAD//RRAS2//TUBB6//GTPBP4//NKIRAS2//RAP2C//DNM1L//KIFC1//ATP6V0C//CPOX//DDX3X//HSPA8//KIF11//KIF21A//KIF5A//KIF5B//MYO1C//EIF4A3//RAD51//TAP2//ATP1A4//TOR1B//MYO1E//ABCC3//MAT2A//PKM//TGFB1//LDHD//PANK2//TMED2//SH3BP4//AGFG1//ARFGAP3//ARAP1…
GO:0042129	regulation of T cell proliferation	Biological process	25	120	1654	23376	2.94438	8.6778e-07	9.15621e-06	6.06159	RIPK2//CORO1A//HES1//IL6ST//JAK3//NCK1//CCL5//VCAM1//DHPS//IL23A//DNAJA3//CD24A//DLG1//H2-AA//H2-AB1//H2-M3//SFTPD//TGFB1//CD274//TNFRSF21//ITCH//XCL1//4632428N05RIK//IRF1//LGALS3
GO:0030832	regulation of actin filament length	Biological process	26	128	1654	23376	2.87077	8.82136e-07	9.289e-06	6.05446	CAPZA2//CAPZB//EVL//TWF1//PFN1//TMSB4X//CORO1A//HCLS1//RASA1//SH3BGRL3//F2RL1//PFN2//PRKCD//DLG1//GRB2//ICAM1//NCK1//VASP//TRIM27//ARPC4//ARF1//AVIL//SPTBN1//TPM1//VILL//WAS
GO:0032501	multicellular organismal process	Biological process	564	6747	1654	23376	1.18142	8.84237e-07	9.29246e-06	6.05343	PKDCC//BMPR1B//FST//LGALS3//RAI1//SOX4//TGFB1//VDR//IMPAD1//CTGF//CBFB//CSF1//FOXS1//LTF//MMP14//SORT1//SPP1//RSAD2//TWSG1//PDLIM7//ANGPT2//RHOB//ANXA2//CASP8//COL4A1//COL4A2//FN1//HBEGF//HIF1A//HMOX1//MFGE8//MED1//PRKX//CCL2//THY1//TNFRSF12A//COL8A2//RTN4//NAA15//KRIT1//SIRT1//C1GALT1//BAX//ADAMTS1//CITED2//CCM2//MFSD7B//CXCR4//STK4//ADM//QK//TNNI3//YAP1//MYO1E//TIPARP//GNAT1//AKT1//H3F3A//HIRA/…
GO:0009203	ribonucleoside triphosphate catabolic process	Biological process	91	769	1654	23376	1.67244	8.94152e-07	9.37786e-06	6.04859	ADSS//EEF2//GBP2//GNA15//GNAT1//GNB1//IGTP//NRAS//RAB1//RAB33B//RAB7//RAC2//RASD1//RIT1//RAP1B//TUBA1C//TUBB2A//TUBB5//GIMAP7//GNL3//TUBA8//TUBB1//RHOG//RRAD//RRAS2//TUBB6//GTPBP4//NKIRAS2//RAP2C//DNM1L//KIFC1//ATP6V0C//CPOX//DDX3X//HSPA8//KIF11//KIF21A//KIF5A//KIF5B//MYO1C//EIF4A3//RAD51//TAP2//ATP1A4//TOR1B//MYO1E//ABCC3//TMED2//SH3BP4//AGFG1//ARFGAP3//ARAP1//ARFGAP2//TBC1D10A//TBC1D12//CHN1//C…
GO:1901658	glycosyl compound catabolic process	Biological process	93	792	1654	23376	1.65956	9.51193e-07	9.9562e-06	6.02173	ADSS//EEF2//GBP2//GNA15//GNAT1//GNB1//IGTP//NRAS//RAB1//RAB33B//RAB7//RAC2//RASD1//RIT1//RAP1B//TUBA1C//TUBB2A//TUBB5//GIMAP7//GNL3//TUBA8//TUBB1//RHOG//RRAD//RRAS2//TUBB6//GTPBP4//NKIRAS2//RAP2C//DNM1L//KIFC1//ATP6V0C//CPOX//DDX3X//HSPA8//KIF11//KIF21A//KIF5A//KIF5B//MYO1C//EIF4A3//RAD51//TAP2//ATP1A4//TOR1B//MYO1E//ABCC3//TMED2//SH3BP4//AGFG1//ARFGAP3//ARAP1//ARFGAP2//TBC1D10A//TBC1D12//CHN1//C…
GO:0032940	secretion by cell	Biological process	87	727	1654	23376	1.6913	9.75396e-07	1.01892e-05	6.01082	FCGR3//BTK//LYN//FCER1G//TNF//F2RL1//RGCC//EXOC5//SCAMP1//CCR1//HCK//LLGL1//PAK1//CCL5//EXOC4//STX3//LIN7C//SLC17A9//MYO1G//SRCIN1//SYTL3//GCG//SLC8B1//SLC16A1//CXCL10//OLFM2//GOLPH3//ERP29//GIPC1//P2RX7//IL1RN//STX7//INHBB//ARHGAP17//DGAT1//RAB1//SOX4//TMF1//LYST//RTN4//HIF1A//LAT//MILR1//HMOX1//FGR//AP1G1//FGA//RAP1B//PPP3CA//FFAR4//ADM//GRM8//CD27//AIM2//TLR2//ARFIP1//RSAD2//SRGN//PTGER4//ANKR…
GO:0006195	purine nucleotide catabolic process	Biological process	93	793	1654	23376	1.65747	1.00481e-06	1.04756e-05	5.99792	ADSS//EEF2//GBP2//GNA15//GNAT1//GNB1//IGTP//NRAS//RAB1//RAB33B//RAB7//RAC2//RASD1//RIT1//RAP1B//TUBA1C//TUBB2A//TUBB5//GIMAP7//GNL3//TUBA8//TUBB1//RHOG//RRAD//RRAS2//TUBB6//GTPBP4//NKIRAS2//RAP2C//DNM1L//KIFC1//ATP6V0C//CPOX//DDX3X//HSPA8//KIF11//KIF21A//KIF5A//KIF5B//MYO1C//EIF4A3//RAD51//TAP2//ATP1A4//TOR1B//MYO1E//ABCC3//SAMHD1//TMED2//SH3BP4//AGFG1//ARFGAP3//ARAP1//ARFGAP2//TBC1D10A//TBC1D12/…
GO:0055082	cellular chemical homeostasis	Biological process	66	505	1654	23376	1.84709	1.01219e-06	1.05315e-05	5.99474	FOXA3//SIRT1//CCR1//HTR2B//ITGB1//CCL2//CCL5//TGFB1//CD40//TNNI3//TMEM165//VDR//TPCN2//NUCB2//APLP2//APP//ARF1//CP//HIF1A//LTF//MYC//SLC39A6//MT2//SLC39A14//SLC30A5//ATP6V0C//ADM//CD24A//F2RL1//GNA15//GNB1//CXCL1//JAK3//LRP6//CCL3//CXCL2//BAX//P2RX7//ASPH//TRPM7//ATP1A4//SLC9A3R1//GRINA//RAP1GDS1//GCG//IBTK//FKBP1A//XCL1//CORO1A//CYBA//LYN//UBASH3B//CXCL10//THY1//IL6ST//BIRC5//UCP2//ICAM1//PRKACA…
GO:0045597	positive regulation of cell differentiation	Biological process	78	632	1654	23376	1.74426	1.08578e-06	1.12749e-05	5.96426	HIF1A//CD101//SMAD4//TGFB1//TGFB3//GLIPR2//RGCC//CSF1//PF4//RELA//HCLS1//PKDCC//POR//SOX6//IRF1//ZBTB1//IL7R//VNN1//IL23A//H2-AA//CD74//CD27//H2-M3//AKT1//MED1//VDR//RIPK2//ISG15//GATA1//ETS1//CASP8//RCOR1//FOXA3//IRX3//ITGB1//CCL5//TCF3//SPAG9//CLIC1//BMPR1B//BMPR2//IFI204//IL6ST//LTF//SMAD1//PDLIM7//CCR1//CCL3//TNF//RTN4//FN1//TNFRSF12A//NDEL1//NKAP//IST1//HES1//CXCR4//TLR2//MAN2A1//STK11//PLXN…
GO:0002237	response to molecule of bacterial origin	Biological process	41	260	1654	23376	2.22867	1.11178e-06	1.15221e-05	5.95398	LYN//MYD88//RIPK2//CCL5//TGFB1//TNF//MAPK3//LTF//TRIB1//CACTIN//LY86//TLR2//IRF5//ADAM17//ADM//CTSG//MAPKAPK2//NCF2//P2RX7//PTGER4//TCF3//SIRT2//ANKRD1//CD14//GBP2//IRF8//CXCL10//SERPINE1//CCL2//CDC73//CTR9//CMPK2//TNIP2//FCGR4//KLRK1//GBP10//CD24A//CXCL1//H2-M3//CXCL2//TAP2
GO:0002526	acute inflammatory response	Biological process	23	106	1654	23376	3.0666	1.11499e-06	1.15325e-05	5.95273	IL1RN//FCGR1//FCGR3//FCER1G//SERPING1//A2M//PRCP//ICAM1//SERPINB9//ALOX5AP//CRP//FN1//ORM1//ORM2//SAA1//SAA2//SAA3//STAT3//CCL5//TNF//CXCL1//VNN1//NUPR1
GO:0051094	positive regulation of developmental process	Biological process	101	884	1654	23376	1.61474	1.15012e-06	1.18725e-05	5.93926	HIF1A//CD101//SMAD4//TGFB1//TGFB3//GLIPR2//RGCC//CSF1//PF4//RELA//PKDCC//ADRB2//BMPR1B//BMPR2//P2RX7//HCLS1//POR//SOX6//IRF1//ZBTB1//IL7R//VNN1//IL23A//H2-AA//CD74//CD27//H2-M3//CCNE1//SOCS3//CTGF//SMAD1//MAP2K1//AKT1//MED1//VDR//RIPK2//ISG15//GATA1//ETS1//CASP8//RCOR1//FOXA3//IRX3//ITGB1//CCL5//TCF3//SPAG9//CLIC1//IFI204//IL6ST//LTF//PDLIM7//CCR1//CCL3//TNF//RTN4//ADM//ANGPT2//RHOB//CAMP//HMOX1/…
GO:0030041	actin filament polymerization	Biological process	25	122	1654	23376	2.89611	1.19891e-06	1.23519e-05	5.92121	CAPZA2//CAPZB//EVL//TWF1//PFN1//TMSB4X//CORO1A//HCLS1//RASA1//PFN2//PRKCD//DLG1//GRB2//ICAM1//NCK1//VASP//TRIM27//ARPC4//AVIL//SPTBN1//TPM1//VILL//CTTN//WAS
GO:0007249	I-kappaB kinase/NF-kappaB signaling	Biological process	34	198	1654	23376	2.42688	1.27901e-06	1.31512e-05	5.89313	SAA3//IKBKAP//TLR2//TNFSF14//TNF//FBXW11//CYLD//F2RL1//ZFAND6//RHOC//CASP8//FKBP1A//HMOX1//LGALS1//LTF//MYD88//FLNA//RIPK2//RELA//SLC20A1//PLK2//TNIP2//UBD//SHISA5//TRIM8//UBE2N//TNIP1//TRIM59//DNAJA3//SIRT1//BCL3//BTK//IRF1//TIFA
GO:0034341	response to interferon-gamma	Biological process	16	57	1654	23376	3.96716	1.31724e-06	1.35178e-05	5.88033	PARP9//IRF1//MED1//NLRC5//DNAJA3//GBP2B//GBP2//H2-AB1//GBP4//CCL2//GBP9//SYNCRIP//GBP10//H2-AA//CCL5//BST2
GO:1901136	carbohydrate derivative catabolic process	Biological process	99	865	1654	23376	1.61754	1.36023e-06	1.39317e-05	5.86639	CHIL3//ADSS//EEF2//GBP2//GNA15//GNAT1//GNB1//IGTP//NRAS//RAB1//RAB33B//RAB7//RAC2//RASD1//RIT1//RAP1B//TUBA1C//TUBB2A//TUBB5//GIMAP7//GNL3//TUBA8//TUBB1//RHOG//RRAD//RRAS2//TUBB6//GTPBP4//NKIRAS2//RAP2C//DNM1L//KIFC1//ATP6V0C//CPOX//DDX3X//HSPA8//KIF11//KIF21A//KIF5A//KIF5B//MYO1C//EIF4A3//RAD51//TAP2//ATP1A4//TOR1B//MYO1E//ABCC3//SAMHD1//NEU3//PGLYRP1//TMED2//SH3BP4//TGFB1//AGFG1//ARFGAP3//ARAP1…
GO:0002822	regulation of adaptive immune response based on somatic recombination of immune receptors built from immunoglobulin superfamily domains	Biological process	24	115	1654	23376	2.9495	1.38093e-06	1.41161e-05	5.85983	FCER1G//FCGR1//FCGR3//IL7R//H2-D1//H2-M3//H2-Q7//XCL1//P2RX7//TAP2//IL23A//ZBTB1//4632428N05RIK//H2-AB1//RIPK2//CD24A//LTA//TNF//JAK3//IRF1//TGFB1//CD40//TBX21//RSAD2
GO:0001503	ossification	Biological process	51	358	1654	23376	2.01336	1.39742e-06	1.4257e-05	5.85467	AKT1//CBFB//H3F3A//HIRA//HNRNPC//MEF2D//SPP1//ITGA11//SYNCRIP//SND1//RRAS2//UFL1//GTPBP4//MMP14//NAB2//IMPAD1//SIK3//SMAD1//LIMD1//CSF1//PTGER4//RSAD2//ADRB2//TGFB1//PKDCC//SBNO2//IFITM5//NBR1//BMPR1B//BMPR2//P2RX7//CCR1//GATA1//HIF1A//BCOR//PLXNB1//PIAS2//PRKACA//ID1//TNF//TOB1//TWSG1//CLIC1//IFI204//IL6ST//LTF//PDLIM7//LRP6//CTGF//FOXS1//SORT1
GO:0033365	protein localization to organelle	Biological process	63	479	1654	23376	1.85883	1.42919e-06	1.45528e-05	5.84491	SORL1//AKT1//BCL3//TGFB1//TNF//RBM22//MAPK3//BAX//KPNB1//PPP3CA//STAT3//IPO7//TXNIP//TMCO6//PEX19//ZFAND6//NOP58//SRP68//SEC61A1//CHMP4B//KDELR3//OS9//HGS//RAB7//SPTBN1//TGFB3//TOB1//HES1//TNFSF14//SIRT1//MED1//TNFRSF1A//SRGN//ZW10//SPDL1//CASC5//CALR//HDGF//LMNA//MDM2//DNAJB6//KLHL21//GBP4//PKIG//TLR2//FBXW11//CYLD//HCLS1//FLNA//TRIM28//TOMM22//GOLPH3//ARL2BP//MORC3//SMAD4//FAM89B//SH3BP4//TNKS2…
GO:0060759	regulation of response to cytokine stimulus	Biological process	17	64	1654	23376	3.75408	1.45011e-06	1.47247e-05	5.8386	CD24A//IL1RN//CD74//RIPK2//HIPK1//F2RL1//RFFL//PARP9//MED1//NLRC5//DNAJA3//CACTIN//IRF7//LSM14A//KLF4//CCL5//IL6ST
GO:0022603	regulation of anatomical structure morphogenesis	Biological process	87	734	1654	23376	1.67517	1.45169e-06	1.47247e-05	5.83813	CITED2//SMAD4//HES1//POR//CORO1A//FGR//FN1//HCK//HPN//ICAM1//MYO10//CCL2//CCL3//PLXNB1//SHROOM3//LIMD1//FMNL1//CDC42SE1//MYL12A//MYL12B//ARAP1//CDC42SE2//ARHGAP15//POFUT2//TGFB1//TGFB3//GLIPR2//RGCC//ADAMTS1//ADRB2//ANGPT2//COL4A2//CXCL10//PLG//ROCK2//FLCN//PF4//KRIT1//CAPZB//CAMSAP1//FMNL2//CDKL3//RTN4//RNF6//NEFM//IL1RN//KLF4//CSF1//DUSP6//RNH1//ID1//SERPINE1//ETS1//TNFRSF12A//ADM//RHOB//CAMP//…
GO:0070663	regulation of leukocyte proliferation	Biological process	31	173	1654	23376	2.5325	1.46233e-06	1.4804e-05	5.83495	CD24A//LYN//TNFRSF21//CD74//TCF3//CD40//IL23A//CSF1//RIPK2//CORO1A//HES1//IL6ST//JAK3//NCK1//CCL5//VCAM1//DHPS//DNAJA3//LGALS3//DLG1//H2-AA//H2-AB1//H2-M3//SFTPD//TGFB1//CD274//ITCH//MYD88//XCL1//4632428N05RIK//IRF1
GO:0071621	granulocyte chemotaxis	Biological process	18	71	1654	23376	3.58302	1.50691e-06	1.52259e-05	5.82191	CCL2//CCL5//CXADR//FCER1G//FCGR3//CXCL1//ITGB2//LGALS3//S100A8//S100A9//CCL3//CXCL2//SPP1//VAV1//CD74//XCL1//SELL//IL23A
GO:0009154	purine ribonucleotide catabolic process	Biological process	92	791	1654	23376	1.64379	1.63635e-06	1.6502e-05	5.78612	ADSS//EEF2//GBP2//GNA15//GNAT1//GNB1//IGTP//NRAS//RAB1//RAB33B//RAB7//RAC2//RASD1//RIT1//RAP1B//TUBA1C//TUBB2A//TUBB5//GIMAP7//GNL3//TUBA8//TUBB1//RHOG//RRAD//RRAS2//TUBB6//GTPBP4//NKIRAS2//RAP2C//DNM1L//KIFC1//ATP6V0C//CPOX//DDX3X//HSPA8//KIF11//KIF21A//KIF5A//KIF5B//MYO1C//EIF4A3//RAD51//TAP2//ATP1A4//TOR1B//MYO1E//ABCC3//TMED2//SH3BP4//AGFG1//ARFGAP3//ARAP1//ARFGAP2//TBC1D10A//TBC1D12//CHN1//C…
GO:0009261	ribonucleotide catabolic process	Biological process	92	792	1654	23376	1.64171	1.7264e-06	1.73767e-05	5.76286	ADSS//EEF2//GBP2//GNA15//GNAT1//GNB1//IGTP//NRAS//RAB1//RAB33B//RAB7//RAC2//RASD1//RIT1//RAP1B//TUBA1C//TUBB2A//TUBB5//GIMAP7//GNL3//TUBA8//TUBB1//RHOG//RRAD//RRAS2//TUBB6//GTPBP4//NKIRAS2//RAP2C//DNM1L//KIFC1//ATP6V0C//CPOX//DDX3X//HSPA8//KIF11//KIF21A//KIF5A//KIF5B//MYO1C//EIF4A3//RAD51//TAP2//ATP1A4//TOR1B//MYO1E//ABCC3//TMED2//SH3BP4//AGFG1//ARFGAP3//ARAP1//ARFGAP2//TBC1D10A//TBC1D12//CHN1//C…
GO:0032680	regulation of tumor necrosis factor production	Biological process	20	86	1654	23376	3.28675	1.75516e-06	1.76323e-05	5.75568	TSPO//TRIM27//TRIM30A//CACTIN//CD14//CD2//FCER1G//MYD88//RIPK2//CCL2//CCL3//CCL4//TNFRSF1A//TLR2//PF4//IL23A//FCGR3//BCL3//LTF//MAPKAPK2
GO:0006396	RNA processing	Biological process	73	587	1654	23376	1.7576	1.80571e-06	1.81054e-05	5.74335	LSM2//RBM5//HNRNPA1//MBNL1//SFPQ//HNRNPM//RNPS1//RBFOX3//RBFOX2//SRSF1//TRA2A//SNRNP70//YTHDC1//RPSA//MPHOSPH6//NOL9//NPM3//RRP36//RRP9//NOL11//SIRT1//PTBP2//LUC7L//APP//CDC73//AHCYL1//PABPN1//SYMPK//TSEN54//CLP1//PPP1R8//SF3B4//U2AF1//HNRNPC//HNRNPK//HSPA8//LGALS3//PABPC1//QK//SRSF2//SMN1//SON//SRPK1//PDE12//U2AF2//TARDBP//PPP4R2//ALKBH5//PRPF39//HNRNPA2B1//NONO//ZRANB2//SYNCRIP//ISY1//MAGOHB//S…
GO:0048525	negative regulation of viral process	Biological process	17	65	1654	23376	3.69633	1.83506e-06	1.83646e-05	5.73635	TRIM27//TRIM8//CCL4//CCL5//TARDBP//ISG15//FAM111A//ILF3//SRPK1//TNF//PLSCR1//RSAD2//BST2//TRIM56//TRIM59//TRIM28//OAS1A
GO:0006163	purine nucleotide metabolic process	Biological process	113	1029	1654	23376	1.55202	1.85729e-06	1.85516e-05	5.73112	MYC//ADSS//OASL2//ADM//GUCA2B//HTR2B//EEF2//GBP2//GNA15//GNAT1//GNB1//IGTP//NRAS//RAB1//RAB33B//RAB7//RAC2//RASD1//RIT1//RAP1B//TUBA1C//TUBB2A//TUBB5//GIMAP7//GNL3//TUBA8//TUBB1//RHOG//RRAD//RRAS2//TUBB6//GTPBP4//NKIRAS2//RAP2C//DNM1L//KIFC1//ATP6V0C//CPOX//DDX3X//HSPA8//KIF11//KIF21A//KIF5A//KIF5B//MYO1C//EIF4A3//RAD51//TAP2//ATP1A4//TOR1B//MYO1E//ABCC3//SAMHD1//PKM//TGFB1//LDHD//ADRB2//PANK2//T…
GO:0006909	phagocytosis	Biological process	24	117	1654	23376	2.89908	1.9095e-06	1.90008e-05	5.71908	CORO1A//P2RX7//FCGR1//FCGR3//MFGE8//FCER1G//SFTPD//TXNDC5//FGR//HCK//CNN2//TGFB1//CALR//PROS1//F2RL1//RAB20//RAB7//CCL2//CEBPE//IRF8//VAV1//MYO1G//CDC42SE1//CDC42SE2
GO:0034101	erythrocyte homeostasis	Biological process	24	117	1654	23376	2.89908	1.9095e-06	1.90008e-05	5.71908	GATA1//SENP1//RBFOX2//DNASE2A//HCLS1//LYN//SPI1//SOX6//TCEA1//RCOR1//MFSD7B//CD24A//G6PDX//KLF2//MAEA//LMO2//KLF13//GAS2L1//ISG15//HIF1A//ETS1//CITED2//MED1//HMOX1
GO:0030335	positive regulation of cell migration	Biological process	45	304	1654	23376	2.09206	2.02648e-06	2.01266e-05	5.69326	CCL2//TLR2//F2RL1//CXCL10//XCL1//ICAM1//BMPR2//ETS1//CAPN7//HIF1A//PFN1//GLIPR2//CCL5//TGFB1//ADAM10//ADAM17//TNFSF14//IL6ST//TMSB4X//MYO1C//AKT1//HBEGF//SERPINE1//LGALS3//CD74//SELL//IL23A//CCR1//CCL20//CCL4//CALR//NSMF//ARHGAP5//CORO1A//CSF1//FGR//FN1//ITGB1//LYN//MMP14//IKBKAP//MAP2K1//RRAS2//SPAG9//FGFR1OP
GO:0050670	regulation of lymphocyte proliferation	Biological process	30	167	1654	23376	2.53886	2.03404e-06	2.01635e-05	5.69164	CD24A//LYN//TNFRSF21//CD74//TCF3//CD40//IL23A//RIPK2//CORO1A//HES1//IL6ST//JAK3//NCK1//CCL5//VCAM1//DHPS//DNAJA3//LGALS3//DLG1//H2-AA//H2-AB1//H2-M3//SFTPD//TGFB1//CD274//ITCH//MYD88//XCL1//4632428N05RIK//IRF1
GO:0032640	tumor necrosis factor production	Biological process	20	87	1654	23376	3.24897	2.12884e-06	2.10635e-05	5.67186	LTF//MAPKAPK2//TSPO//TRIM27//TRIM30A//CACTIN//CD14//CD2//FCER1G//MYD88//RIPK2//CCL2//CCL3//CCL4//TNFRSF1A//TLR2//PF4//IL23A//FCGR3//BCL3
GO:0016032	viral process	Biological process	31	176	1654	23376	2.48934	2.13317e-06	2.10666e-05	5.67097	RRAGA//TGFB1//TAP2//RAB1//IST1//MYC//TRIM27//TRIM8//CCL4//CCL5//TARDBP//HPN//SRPK1//ISG15//FAM111A//ILF3//TNF//PLSCR1//RSAD2//BST2//TRIM56//TRIM59//TRIM30A//ICAM1//OAS1A//PFN1//CHMP4B//BCL2L11//TRIM28//F11R//VCAM1
GO:0001818	negative regulation of cytokine production	Biological process	25	126	1654	23376	2.80417	2.23263e-06	2.20073e-05	5.65118	XCL1//4632428N05RIK//JAK3//TGFB1//TGFB3//GBP4//CACTIN//PGLYRP1//DLL1//IL23A//TLR2//SFTPD//KLF2//TRIM30A//TNF//TNFRSF1A//ADAM17//TSPO//TRIM27//HMOX1//CD2AP//CD24A//F2RL1//RGCC//KLF4
GO:0030168	platelet activation	Biological process	19	80	1654	23376	3.35659	2.25932e-06	2.22287e-05	5.64602	FCER1G//GP5//CLIC1//ACTB//ACTG1//FGA//GATA1//FLNA//VCL//SLC7A11//MYL12B//METAP1//LYN//ADRB2//PRKCD//UBASH3B//ENTPD2//EVL//PF4
GO:0002758	innate immune response-activating signal transduction	Biological process	21	95	1654	23376	3.12414	2.34933e-06	2.30709e-05	5.62906	PGLYRP1//TRIM12C//KLRK1//MAPKAPK2//TLR2//UNC93B1//MYD88//TNIP1//TRIM30A//CACTIN//PIK3AP1//IRF1//IRF7//RIPK2//TNIP2//LYN//F2RL1//LTF//RSAD2//LSM14A//RELA
GO:0051129	negative regulation of cellular component organization	Biological process	59	445	1654	23376	1.87381	2.36203e-06	2.31523e-05	5.62671	BCOR//CAPZA2//CAPZB//EVL//TWF1//PFN1//TMSB4X//GAS2L1//ZFP207//FAP//HPN//FLCN//KIFC1//LGALS1//VIM//RTN4//CDKL3//RNF6//PFN2//PRKCD//EML2//DDX3X//LMO4//CORO1A//ITGB1//SORL1//H2AFY//PTGER4//PKDCC//TNF//LGALS3//PACSIN3//PICALM//CNN2//SFTPD//TGFB1//THY1//TACSTD2//ARAP1//AVIL//SPTBN1//TPM1//VILL//MMP14//MTF2//TMBIM1//DNAJB6//DNAJB2//DNAJB1//AKT1//LMNA//PRELID1//DYNC1LI1//TRIM30A//SIRT2//IER3//H3F3A//CHM…
GO:0001568	blood vessel development	Biological process	68	539	1654	23376	1.78301	2.4577e-06	2.40451e-05	5.60947	ANGPT2//RHOB//ANXA2//CASP8//COL4A1//COL4A2//CTGF//FN1//HBEGF//HIF1A//HMOX1//MFGE8//MED1//PRKX//CCL2//THY1//TNFRSF12A//COL8A2//RTN4//NAA15//KRIT1//SIRT1//C1GALT1//CXCR4//FOXS1//STK4//ADM//CITED2//QK//CCM2//TNNI3//YAP1//MYO1E//TIPARP//LYL1//ITGB1//ADAMTS1//ADRB2//CXCL10//PLG//ROCK2//FLCN//PF4//RGCC//HES1//NPRL3//SOX4//RNH1//ID1//SERPINE1//ETS1//CAMP//ITGB2//CCL5//TNFRSF1A//NEDD4//RASA1//PRCP//SOCS3…
GO:0097529	myeloid leukocyte migration	Biological process	23	111	1654	23376	2.92846	2.58924e-06	2.52849e-05	5.58683	LGALS3//CCL2//CCL5//CXADR//FCER1G//FCGR3//CXCL1//ITGB2//S100A8//S100A9//CCL3//CXCL2//SPP1//VAV1//CD74//XCL1//SELL//IL23A//LYN//CCR1//SERPINE1//RAC2//PTGER4
GO:0016574	histone ubiquitination	Biological process	12	35	1654	23376	4.8456	2.72591e-06	2.65701e-05	5.56449	RNF20//CDC73//CTR9//WAC//RNF40//UBE2N//DDB1//RING1//RNF2//BCOR//SUZ12//HUWE1
GO:0002824	positive regulation of adaptive immune response based on somatic recombination of immune receptors built from immunoglobulin superfamily domains	Biological process	17	67	1654	23376	3.58599	2.89254e-06	2.81419e-05	5.53872	FCER1G//FCGR1//FCGR3//H2-D1//H2-M3//H2-Q7//XCL1//P2RX7//TAP2//IL23A//ZBTB1//H2-AB1//RIPK2//CD24A//LTA//TNF//RSAD2
GO:0002274	myeloid leukocyte activation	Biological process	26	136	1654	23376	2.7019	2.92202e-06	2.8376e-05	5.53432	TLR2//SBNO2//TYROBP//FCER1G//BTK//LYN//PLSCR1//MILR1//SLC7A2//ADAM10//CXCR4//F2RL1//PRKCD//CCL5//RELB//SPI1//TGFB1//UBD//BATF3//BATF//TNIP2//LAT//HMOX1//FGR//CD48//FCGR3
GO:0046434	organophosphate catabolic process	Biological process	98	870	1654	23376	1.59199	3.08013e-06	2.98562e-05	5.51143	ADSS//EEF2//GBP2//GNA15//GNAT1//GNB1//IGTP//NRAS//RAB1//RAB33B//RAB7//RAC2//RASD1//RIT1//RAP1B//TUBA1C//TUBB2A//TUBB5//GIMAP7//GNL3//TUBA8//TUBB1//RHOG//RRAD//RRAS2//TUBB6//GTPBP4//NKIRAS2//RAP2C//DNM1L//KIFC1//ATP6V0C//CPOX//DDX3X//HSPA8//KIF11//KIF21A//KIF5A//KIF5B//MYO1C//EIF4A3//RAD51//TAP2//ATP1A4//TOR1B//MYO1E//ABCC3//SAMHD1//SMPD1//NCF1//NCF2//ENTPD2//TMED2//SH3BP4//AGFG1//ARFGAP3//ARAP1//…
GO:0071706	tumor necrosis factor superfamily cytokine production	Biological process	20	89	1654	23376	3.17596	3.10057e-06	2.99988e-05	5.50856	LTF//MAPKAPK2//TSPO//TRIM27//TRIM30A//CACTIN//CD14//CD2//FCER1G//MYD88//RIPK2//CCL2//CCL3//CCL4//TNFRSF1A//TLR2//PF4//IL23A//FCGR3//BCL3
GO:0001934	positive regulation of protein phosphorylation	Biological process	70	564	1654	23376	1.7541	3.14243e-06	3.03479e-05	5.50273	GADD45B//TNF//TRAF7//GADD45G//CD74//P2RX7//TGFB3//MAP2K1//SPAG9//ADAM17//PDGFC//TNFSF15//MAP2K4//IL23A//PRKAG2//GCG//RIPK2//TGFB1//GSK3A//BMPR2//SMAD4//AKT1//RGCC//LMNB1//RAP2C//DLG1//STK11//STRADA//MAPK3//HCLS1//PAK1//PFN2//FNIP1//GM13283//GM13272//GM13276//GM13277//GM13275//IL6ST//TNFRSF1A//CD40//ARL2BP//HES1//LYN//CCL5//CD24A//HTR2B//PRKCD//IL1RN//CCND1//CSF1//NRG1//IQGAP1//TAB2//CACUL1//GATA1…
GO:0010256	endomembrane system organization	Biological process	46	319	1654	23376	2.03799	3.23891e-06	3.12221e-05	5.4896	LMNA//P2RX7//SPTBN1//TOR1B//SEC61A1//ATL2//JAGN1//COL4A3BP//BHLHA15//RAB1//NPLOC4//GOLPH3L//TMED2//BLZF1//GOLPH3//TMED9//LAMTOR1//HOOK1//PLSCR1//AKT1//LYST//SRGN//PKDCC//CXCR4//S100A9//MAP2K1//NDEL1//TMEM43//RAB18//RTN3//RTN4//DLG1//FCER1G//FLOT1//C2CD5//BSG//ANXA2//MYL12A//ITGB1//KIF5B//RHOG//TMBIM1//MAPK3//PACSIN3//RAB3GAP1//RAB3GAP2
GO:0009150	purine ribonucleotide metabolic process	Biological process	111	1019	1654	23376	1.53951	3.34416e-06	3.2156e-05	5.47571	MYC//ADSS//ADM//GUCA2B//HTR2B//EEF2//GBP2//GNA15//GNAT1//GNB1//IGTP//NRAS//RAB1//RAB33B//RAB7//RAC2//RASD1//RIT1//RAP1B//TUBA1C//TUBB2A//TUBB5//GIMAP7//GNL3//TUBA8//TUBB1//RHOG//RRAD//RRAS2//TUBB6//GTPBP4//NKIRAS2//RAP2C//DNM1L//KIFC1//ATP6V0C//CPOX//DDX3X//HSPA8//KIF11//KIF21A//KIF5A//KIF5B//MYO1C//EIF4A3//RAD51//TAP2//ATP1A4//TOR1B//MYO1E//ABCC3//PKM//TGFB1//LDHD//ADRB2//PANK2//TMED2//SH3BP4//C…
GO:1903036	positive regulation of response to wounding	Biological process	21	97	1654	23376	3.05972	3.34805e-06	3.2156e-05	5.47521	FCER1G//FCGR1//FCGR3//ALOX5AP//CD24A//LTA//TNF//CCL5//SERPINE1//MYC//NDEL1//FABP4//CTSS//PTGER4//S100A8//S100A9//CCL3//TNFRSF1A//TLR2//TNIP1//HBEGF
GO:0050715	positive regulation of cytokine secretion	Biological process	18	75	1654	23376	3.39192	3.53406e-06	3.38187e-05	5.45173	F2RL1//P2RX7//PANX1//CASP4//CCL3//AIM2//CD2//CD274//CD14//FGR//HTR2B//PTGER4//TNF//CLEC9A//TLR2//TNFSF15//CLEC4E//RGCC
GO:0050868	negative regulation of T cell activation	Biological process	18	75	1654	23376	3.39192	3.53406e-06	3.38187e-05	5.45173	DLG1//H2-AA//H2-AB1//H2-M3//SFTPD//TGFB1//CD274//TNFRSF21//CD74//CYLD//IRF1//JAK3//CD24A//ITCH//XCL1//4632428N05RIK//LGALS3//LAG3
GO:0010608	posttranscriptional regulation of gene expression	Biological process	60	461	1654	23376	1.83944	3.54211e-06	3.38339e-05	5.45074	SRSF1//AKT1//APP//DDX3X//EIF4G2//IGF2BP3//NCK1//QK//RBM3//EIF4G1//PAIP1//NANOS1//EIF4E3//LSM14A//CNOT2//PUM1//PUM2//BCL3//CIRBP//EEF2//EIF4A3//SOX4//ABCF1//MAPK3//CALR//FLNA//PEX19//TCF3//ZFP207//TNIP2//MORC3//RASSF1//GTPBP4//NAA15//DNAJA3//ILF3//PURB//TOB1//SYNCRIP//RNF139//CLP1//DPM2//USP4//USP7//ASPH//GIPC1//CDKN2AIP//FBXW11//ID1//MDM2//CDC73//SIRT1//LIMD1//USP16//POLR2D//TNF//MAPKAPK2//HNRNPC…
GO:0030217	T cell differentiation	Biological process	33	198	1654	23376	2.3555	3.57126e-06	3.40504e-05	5.44718	ITK//ADAM17//TCF3//ZBTB1//NKAP//DNAJA3//IL7R//VNN1//PTGER4//RSAD2//IRF1//IL23A//CD3D//CD74//STK11//FAS//RELB//GADD45G//BCL3//BATF//CD8A//TGFB1//PRELID1//CYLD//H2-AA//CD27//H2-M3//JAK3//RIPK2//BCL2A1D//SOX4//VAV1//TBX21
GO:0044707	single-multicellular organism process	Biological process	547	6589	1654	23376	1.17328	3.58513e-06	3.41205e-05	5.4455	PKDCC//BMPR1B//FST//LGALS3//RAI1//SOX4//TGFB1//VDR//IMPAD1//CTGF//CBFB//CSF1//FOXS1//LTF//MMP14//SORT1//SPP1//RSAD2//TWSG1//PDLIM7//ANGPT2//RHOB//ANXA2//CASP8//COL4A1//COL4A2//FN1//HBEGF//HIF1A//HMOX1//MFGE8//MED1//PRKX//CCL2//THY1//TNFRSF12A//COL8A2//RTN4//NAA15//KRIT1//SIRT1//C1GALT1//BAX//ADAMTS1//CITED2//CCM2//MFSD7B//CXCR4//STK4//ADM//QK//TNNI3//YAP1//MYO1E//TIPARP//GNAT1//AKT1//H3F3A//HIRA/…
GO:0070527	platelet aggregation	Biological process	14	48	1654	23376	4.12213	3.65021e-06	3.4677e-05	5.43768	LYN//ADRB2//PRKCD//UBASH3B//CLIC1//ACTB//ACTG1//FGA//GATA1//FLNA//VCL//SLC7A11//MYL12B//METAP1
GO:2000106	regulation of leukocyte apoptotic process	Biological process	20	90	1654	23376	3.14067	3.72381e-06	3.53122e-05	5.42901	LYN//BAX//CD24A//MYC//FNIP1//CD74//ADAM17//FCER1G//P2RX7//JAK3//LGALS3//CCL5//SERPINB9//CD27//PRELID1//CASP8//HIF1A//BIRC7//HCLS1//SIRT1
GO:0070266	necroptotic process	Biological process	10	25	1654	23376	5.6532	3.7339e-06	3.5344e-05	5.42784	BIRC3//CASP8//YBX3//FAS//TNF//SIRT2//CYLD//TRPM7//DNM1L//MLKL
GO:0019693	ribose phosphate metabolic process	Biological process	112	1033	1654	23376	1.53233	3.75224e-06	3.54182e-05	5.42571	MYC//ADSS//ADM//GUCA2B//HTR2B//EEF2//GBP2//GNA15//GNAT1//GNB1//IGTP//NRAS//RAB1//RAB33B//RAB7//RAC2//RASD1//RIT1//RAP1B//TUBA1C//TUBB2A//TUBB5//GIMAP7//GNL3//TUBA8//TUBB1//RHOG//RRAD//RRAS2//TUBB6//GTPBP4//NKIRAS2//RAP2C//DNM1L//KIFC1//ATP6V0C//CPOX//DDX3X//HSPA8//KIF11//KIF21A//KIF5A//KIF5B//MYO1C//EIF4A3//RAD51//TAP2//ATP1A4//TOR1B//MYO1E//ABCC3//PKM//TGFB1//LDHD//ADRB2//PANK2//TMED2//SH3BP4//C…
GO:1901069	guanosine-containing compound catabolic process	Biological process	65	514	1654	23376	1.78725	3.76089e-06	3.54182e-05	5.42471	ADSS//EEF2//GBP2//GNA15//GNAT1//GNB1//IGTP//NRAS//RAB1//RAB33B//RAB7//RAC2//RASD1//RIT1//RAP1B//TUBA1C//TUBB2A//TUBB5//GIMAP7//GNL3//TUBA8//TUBB1//RHOG//RRAD//RRAS2//TUBB6//GTPBP4//NKIRAS2//RAP2C//DNM1L//TMED2//SH3BP4//AGFG1//ARFGAP3//ARAP1//ARFGAP2//TBC1D10A//TBC1D12//CHN1//CRK//HTR2B//RASA1//MAP2K1//RASAL3//ICAM1//THY1//RAP1GDS1//PLXNB1//SH3BGRL3//LLGL1//RAB3GAP1//DENND1C//RAB3GAP2//RCC1//CD40/…
GO:2000147	positive regulation of cell motility	Biological process	45	311	1654	23376	2.04497	3.762e-06	3.54182e-05	5.42458	CCL2//TLR2//F2RL1//CXCL10//XCL1//ICAM1//BMPR2//ETS1//CAPN7//HIF1A//PFN1//GLIPR2//CCL5//TGFB1//ADAM10//ADAM17//TNFSF14//IL6ST//TMSB4X//ARHGAP5//CORO1A//CSF1//FGR//FN1//HBEGF//ITGB1//LYN//MMP14//MYO1C//IKBKAP//MAP2K1//RRAS2//SPAG9//FGFR1OP//AKT1//SERPINE1//LGALS3//CD74//SELL//IL23A//CCR1//CCL20//CCL4//CALR//NSMF
GO:0032271	regulation of protein polymerization	Biological process	26	138	1654	23376	2.66274	3.87273e-06	3.63953e-05	5.41198	CAPZA2//CAPZB//EVL//TWF1//PFN1//TMSB4X//CORO1A//HCLS1//RASA1//PFN2//PRKCD//DLG1//GRB2//ICAM1//NCK1//VASP//EML2//CLIP1//TRIM27//ARPC4//ARF1//AVIL//SPTBN1//TPM1//VILL//WAS
GO:0048514	blood vessel morphogenesis	Biological process	61	473	1654	23376	1.82265	3.96459e-06	3.7192e-05	5.4018	ANGPT2//RHOB//ANXA2//CASP8//COL4A1//COL4A2//CTGF//FN1//HBEGF//HIF1A//HMOX1//MFGE8//MED1//PRKX//CCL2//THY1//TNFRSF12A//COL8A2//RTN4//NAA15//KRIT1//SIRT1//C1GALT1//CXCR4//FOXS1//STK4//ADM//CITED2//QK//CCM2//TNNI3//YAP1//MYO1E//TIPARP//ITGB1//ADAMTS1//ADRB2//CXCL10//PLG//ROCK2//FLCN//PF4//RGCC//HES1//NPRL3//SOX4//RNH1//ID1//SERPINE1//ETS1//CAMP//ITGB2//CCL5//TNFRSF1A//PRCP//PBRM1//KLF4//BAX//SPI1//N…
GO:0002690	positive regulation of leukocyte chemotaxis	Biological process	15	55	1654	23376	3.85446	4.17534e-06	3.90991e-05	5.37931	CCL2//CCL5//ADAM10//ADAM17//XCL1//TNFSF14//CD74//SELL//IL23A//CCR1//SERPINE1//CCL4//CALR//F2RL1//CXCL10
GO:0060627	regulation of vesicle-mediated transport	Biological process	43	293	1654	23376	2.07413	4.24485e-06	3.96791e-05	5.37214	ARF1//SH3GL2//SCYL2//PICALM//SNX12//EHD4//CORO1A//ANXA2//C2CD5//PKDCC//LYN//HMOX1//FCER1G//FGR//F2RL1//AP1G1//LGALS3//PACSIN3//CD14//ITGB1//FGA//RAP1B//CD2AP//HNRNPK//SERPINE1//HCK//CNN2//SFTPD//TGFB1//CALR//FCGR1//FCGR3//MFGE8//PROS1//SPINK3//RNF139//SORL1//RAB33B//PFN2//CCL2//MAP2K1//MAPK3//NEDD4L
GO:0022411	cellular component disassembly	Biological process	32	191	1654	23376	2.36783	4.45195e-06	4.15409e-05	5.35145	CAPZA2//CAPZB//EVL//TWF1//MICAL1//DNASE2A//SMARCD1//ARID1A//GSPT1//SMN1//GAS2L1//ETS1//FAP//FLOT1//PLG//CD24A//DRAM1//SH3BGRL3//F2RL1//CTSS//HPN//KIF5B//TNF//NRG1//NDEL1//AVIL//SPTBN1//TPM1//VILL//HSPA8//ASPH//BAX
GO:0072521	purine-containing compound metabolic process	Biological process	115	1073	1654	23376	1.51472	4.78378e-06	4.45579e-05	5.32023	MYC//ADSS//OASL2//ADM//GUCA2B//HTR2B//EEF2//GBP2//GNA15//GNAT1//GNB1//IGTP//NRAS//RAB1//RAB33B//RAB7//RAC2//RASD1//RIT1//RAP1B//TUBA1C//TUBB2A//TUBB5//GIMAP7//GNL3//TUBA8//TUBB1//RHOG//RRAD//RRAS2//TUBB6//GTPBP4//NKIRAS2//RAP2C//DNM1L//KIFC1//ATP6V0C//CPOX//DDX3X//HSPA8//KIF11//KIF21A//KIF5A//KIF5B//MYO1C//EIF4A3//RAD51//TAP2//ATP1A4//TOR1B//MYO1E//ABCC3//SAMHD1//MAT2A//PKM//TGFB1//LDHD//ADRB2//P…
GO:0030218	erythrocyte differentiation	Biological process	22	107	1654	23376	2.90585	4.85061e-06	4.50205e-05	5.3142	GATA1//SENP1//RBFOX2//G6PDX//KLF2//MFSD7B//MAEA//LYN//LMO2//KLF13//GAS2L1//ISG15//HIF1A//ETS1//CITED2//MED1//SOX6//DNASE2A//HCLS1//SPI1//TCEA1//RCOR1
GO:0050792	regulation of viral process	Biological process	22	107	1654	23376	2.90585	4.85061e-06	4.50205e-05	5.3142	TAP2//TRIM27//TRIM8//CCL4//CCL5//TARDBP//HPN//SRPK1//ISG15//FAM111A//ILF3//TNF//PLSCR1//RSAD2//BST2//TRIM56//TRIM59//TRIM30A//OAS1A//PFN1//TRIM28//CHMP4B
GO:0001776	leukocyte homeostasis	Biological process	19	84	1654	23376	3.19675	4.90516e-06	4.53662e-05	5.30935	BAX//BCL2L11//LYN//HIF1A//SH2B2//LAT//CD74//AKT1//FAS//DNAJA3//ADAM17//FCER1G//CCL2//CD24A//CORO1A//JAK3//P2RX7//TGFB1//PMAIP1
GO:0002687	positive regulation of leukocyte migration	Biological process	19	84	1654	23376	3.19675	4.90516e-06	4.53662e-05	5.30935	F2RL1//CXCL10//XCL1//ICAM1//CCL2//CCL5//ADAM10//ADAM17//TNFSF14//LGALS3//CD74//SELL//IL23A//CCR1//SERPINE1//CCL20//CCL4//CALR//TLR2
GO:0000226	microtubule cytoskeleton organization	Biological process	47	334	1654	23376	1.98878	5.00145e-06	4.61417e-05	5.3009	INSC//ZW10//NDC80//SPDL1//CLIP1//GAS2L1//SMN1//KIF11//SPAG5//RCC1//MAP4//PLK2//PLK4//NDEL1//ZFP207//CASC5//CHORDC1//ROCK2//KIFC1//EML2//LMNA//DST//SKA1//CAPZB//FGFR1OP//AK7//CEP76//DYNC1LI1//HDAC3//TUBB5//TUBB1//HAUS8//SLC16A1//2810417H13RIK//SIRT2//CYLD//RNF4//SENP6//FLNA//AP1G1//BIRC5//NEFM//SON//WEE1//PRC1//SS18//TUBA8
GO:0009259	ribonucleotide metabolic process	Biological process	111	1028	1654	23376	1.52604	5.0066e-06	4.61417e-05	5.30046	MYC//ADSS//ADM//GUCA2B//HTR2B//EEF2//GBP2//GNA15//GNAT1//GNB1//IGTP//NRAS//RAB1//RAB33B//RAB7//RAC2//RASD1//RIT1//RAP1B//TUBA1C//TUBB2A//TUBB5//GIMAP7//GNL3//TUBA8//TUBB1//RHOG//RRAD//RRAS2//TUBB6//GTPBP4//NKIRAS2//RAP2C//DNM1L//KIFC1//ATP6V0C//CPOX//DDX3X//HSPA8//KIF11//KIF21A//KIF5A//KIF5B//MYO1C//EIF4A3//RAD51//TAP2//ATP1A4//TOR1B//MYO1E//ABCC3//PKM//TGFB1//LDHD//ADRB2//PANK2//TMED2//SH3BP4//C…
GO:0019637	organophosphate metabolic process	Biological process	147	1450	1654	23376	1.43279	5.11354e-06	4.70446e-05	5.29128	MYC//PFKP//UAP1//PGM3//GYK//G6PDX//RPE//GLYR1//ADSS//OASL2//CMPK2//AK7//ADM//GUCA2B//HTR2B//EEF2//GBP2//GNA15//GNAT1//GNB1//IGTP//NRAS//RAB1//RAB33B//RAB7//RAC2//RASD1//RIT1//RAP1B//TUBA1C//TUBB2A//TUBB5//GIMAP7//GNL3//TUBA8//TUBB1//RHOG//RRAD//RRAS2//TUBB6//GTPBP4//NKIRAS2//RAP2C//DNM1L//KIFC1//ATP6V0C//CPOX//DDX3X//HSPA8//KIF11//KIF21A//KIF5A//KIF5B//MYO1C//EIF4A3//RAD51//TAP2//ATP1A4//TOR1B//M…
GO:0048468	cell development	Biological process	175	1787	1654	23376	1.38404	5.15224e-06	4.73176e-05	5.288	BMPR1B//AGFG1//SEC23IP//TMF1//HIF1A//HTR2B//CUL3//FLNA//TGFB1//TRIM28//CCM2//ID1//BMPR2//IMPAD1//CXCR4//SHROOM3//XBP1//LIMD1//SMAD4//MEX3C//AKT1//BAX//TIAL1//PRM1//QK//STK11//FNDC3A//ACRBP//PANK2//HOOK1//GOPC//CD24A//ACTB//APP//DST//FLOT1//LLGL1//PAK1//SMN1//PICALM//NRN1//4930506M07RIK//NTNG1//EFNA4//EFNB3//EVL//KIF5A//KIF5B//SCN1B//VASP//B3GNT2//RTN4//CHN1//CABP4//POFUT2//TGFB3//GLIPR2//RGCC//HP…
GO:0050729	positive regulation of inflammatory response	Biological process	18	77	1654	23376	3.30382	5.27685e-06	4.83772e-05	5.27763	FCER1G//FCGR1//FCGR3//ALOX5AP//CD24A//LTA//TNF//CCL5//SERPINE1//FABP4//CTSS//PTGER4//S100A8//S100A9//CCL3//TNFRSF1A//TLR2//TNIP1
GO:0002221	pattern recognition receptor signaling pathway	Biological process	20	92	1654	23376	3.07239	5.32167e-06	4.8703e-05	5.27395	MAPKAPK2//TLR2//UNC93B1//MYD88//TNIP1//TRIM30A//CACTIN//PIK3AP1//IRF1//IRF7//RIPK2//TNIP2//LYN//F2RL1//LTF//RSAD2//LSM14A//RELA//PGLYRP1//TRIM12C
GO:0061136	regulation of proteasomal protein catabolic process	Biological process	21	100	1654	23376	2.96793	5.57837e-06	5.09634e-05	5.25349	RAD23B//UFL1//UBQLN4//SENP1//WAC//GIPC1//BAG5//N4BP1//ZFAND2A//AKT1//MDM2//PLK2//TRIB1//NUB1//DNAJB2//SIRT2//HSPBP1//FBXO22//XBP1//PRKACA//TMF1
GO:0006184	GTP catabolic process	Biological process	64	510	1654	23376	1.77355	5.7365e-06	5.23169e-05	5.24135	TMED2//SH3BP4//AGFG1//ARFGAP3//ARAP1//ARFGAP2//TBC1D10A//TBC1D12//CHN1//CRK//HTR2B//RASA1//MAP2K1//RASAL3//ICAM1//THY1//RAP1GDS1//PLXNB1//SH3BGRL3//LLGL1//RAB3GAP1//DENND1C//RAB3GAP2//RCC1//CD40//VAV1//FARP1//ARHGAP15//RHOG//NDEL1//CYTH1//FNIP1//LAMTOR1//GIPC1//CYTH4//ADSS//EEF2//GBP2//GNA15//GNAT1//GNB1//IGTP//NRAS//RAB1//RAB33B//RAB7//RAC2//RASD1//RIT1//RAP1B//TUBA1C//TUBB2A//TUBB5//GIMAP7//GNL…
GO:0006469	negative regulation of protein kinase activity	Biological process	29	167	1654	23376	2.45424	5.98975e-06	5.44372e-05	5.22259	SPRED1//DUSP5//DUSP6//LYN//PRKCD//SMPD1//IBTK//SRCIN1//FGFR1OP//PRKAG2//CDKN2B//CDKN2D//LRP6//PKIG//H2AFY//CHORDC1//PRKAR2A//SIRT1//AKT1//FABP4//GADD45B//NCK1//TRIM27//TRIB1//THY1//GADD45G//DBNDD2//UBASH3B//DNAJA3
GO:0007059	chromosome segregation	Biological process	29	167	1654	23376	2.45424	5.98975e-06	5.44372e-05	5.22259	KIFC1//ZFP207//ZW10//SPAG5//NDC80//ESCO1//PDS5A//CHMP1A//CUL3//SPDL1//PINX1//CASC5//TTK//SIRT2//NAA50//RCC1//BIRC5//DDX3X//KIF11//SRPK1//TOP1//TOP3B//CENPH//PPP2R1A//SKA1//MIS18A//ARL8A//CENPN//NDEL1
GO:0051817	modification of morphology or physiology of other organism involved in symbiotic interaction	Biological process	14	50	1654	23376	3.95724	6.2076e-06	5.63194e-05	5.20708	RRAGA//TGFB1//MYC//CCL4//CCL5//TARDBP//HPN//CAMP//TLR2//BCL2L11//CTSG//NCF1//F2RL1//TNIP1
GO:0040017	positive regulation of locomotion	Biological process	46	327	1654	23376	1.98813	6.33269e-06	5.73551e-05	5.19841	CCL2//TLR2//F2RL1//CXCL10//XCL1//ICAM1//BMPR2//ETS1//CAPN7//HIF1A//PFN1//GLIPR2//CCL5//TGFB1//ADAM10//ADAM17//TNFSF14//IL6ST//TMSB4X//ARHGAP5//CORO1A//CSF1//FGR//FN1//HBEGF//ITGB1//LYN//MMP14//MYO1C//IKBKAP//MAP2K1//RRAS2//SPAG9//FGFR1OP//AKT1//TRIM30A//SERPINE1//LGALS3//CD74//SELL//IL23A//CCR1//CCL20//CCL4//CALR//NSMF
GO:0032989	cellular component morphogenesis	Biological process	112	1045	1654	23376	1.51473	6.36999e-06	5.75935e-05	5.19586	IL7R//KLF2//P2RX7//MED1//SOX6//NRG1//VDR//YAP1//CUL3//SS18//STK4//COL4A3BP//CSNK1A1//AGFG1//SEC23IP//TMF1//HIF1A//FLNA//TGFB1//TRIM28//ID1//SMAD4//ACTB//APP//DST//FLOT1//LLGL1//PAK1//SMN1//STK11//PICALM//NRN1//4930506M07RIK//NTNG1//EFNA4//EFNB3//EVL//KIF5A//KIF5B//SCN1B//VASP//B3GNT2//CHN1//CXCR4//CORO1A//FGR//FN1//HCK//HPN//ICAM1//MYO10//CCL2//CCL3//PLXNB1//SHROOM3//LIMD1//FMNL1//CDC42SE1//MYL12…
GO:0010954	positive regulation of protein processing	Biological process	21	101	1654	23376	2.93855	6.57819e-06	5.92715e-05	5.18189	HPN//PLGRKT//ZFAND2A//AKT1//MDM2//PLK2//TRIB1//NUB1//DNAJB2//SIRT2//HSPBP1//FBXO22//FBXW11//TBC1D10A//CASP8//ASPH//IST1//TNF//PACSIN3//XBP1//CTSC
GO:1903319	positive regulation of protein maturation	Biological process	21	101	1654	23376	2.93855	6.57819e-06	5.92715e-05	5.18189	HPN//PLGRKT//ZFAND2A//AKT1//MDM2//PLK2//TRIB1//NUB1//DNAJB2//SIRT2//HSPBP1//FBXO22//FBXW11//TBC1D10A//CASP8//ASPH//IST1//TNF//PACSIN3//XBP1//CTSC
GO:0050801	ion homeostasis	Biological process	69	566	1654	23376	1.72293	6.83048e-06	6.14391e-05	5.16555	NEDD4L//CCR1//HTR2B//ITGB1//CCL2//CCL5//TGFB1//CD40//TNNI3//TMEM165//VDR//TPCN2//NUCB2//APLP2//APP//ARF1//CP//HIF1A//LTF//MYC//SLC39A6//MT2//SLC39A14//SLC30A5//ATP6V0C//ADM//CD24A//F2RL1//GNA15//GNB1//CXCL1//JAK3//LRP6//CCL3//CXCL2//BAX//P2RX7//ASPH//TRMT10A//TRPM7//ATP1A4//SLC9A3R1//GRINA//RAP1GDS1//IBTK//FKBP1A//XCL1//CORO1A//CYBA//LYN//UBASH3B//CXCL10//THY1//IL6ST//TSPO//STEAP4//HMOX1//LCN2//P…
GO:0001912	positive regulation of leukocyte mediated cytotoxicity	Biological process	13	44	1654	23376	4.17566	6.91888e-06	6.21277e-05	5.15996	H2-D1//H2-M3//H2-Q7//XCL1//P2RX7//TAP2//IL23A//AP1G1//LAG3//SH2D1A//KLRK1//F2RL1//CCL2
GO:0030003	cellular cation homeostasis	Biological process	54	409	1654	23376	1.86597	7.0519e-06	6.32139e-05	5.15169	CCR1//HTR2B//ITGB1//CCL2//CCL5//TGFB1//CD40//TNNI3//TMEM165//VDR//TPCN2//NUCB2//APLP2//APP//ARF1//CP//HIF1A//LTF//MYC//SLC39A6//MT2//SLC39A14//SLC30A5//ATP6V0C//ADM//CD24A//F2RL1//GNA15//GNB1//CXCL1//JAK3//LRP6//CCL3//CXCL2//BAX//P2RX7//ASPH//TRPM7//ATP1A4//GRINA//RAP1GDS1//IBTK//FKBP1A//XCL1//CORO1A//CYBA//LYN//UBASH3B//CXCL10//THY1//IL6ST//RAB20//RAB7//SLAMF8
GO:0002573	myeloid leukocyte differentiation	Biological process	29	169	1654	23376	2.42519	7.61379e-06	6.81343e-05	5.1184	LYN//CD101//GATA1//MED1//CEBPE//CASP8//CSF1//SPI1//EFNA4//SBNO2//TNF//CD300LF//CITED2//NKAP//HCLS1//ANXA2//RELB//TGFB1//UBD//BATF3//BATF//PF4//MYC//ZBTB7A//CCR1//CCL3//CCL5//IL23A//TYROBP
GO:0007162	negative regulation of cell adhesion	Biological process	23	118	1654	23376	2.75474	7.64953e-06	6.83376e-05	5.11637	RASA1//ANGPT2//LGALS1//PLG//TGFB1//GTPBP4//SERPINE1//MAP2K1//IL1RN//KLF4//CD24A//MMP14//ADRB2//PRKCD//UBASH3B//TACSTD2//EPCAM//RGCC//LPXN//ADAM10//ERBB3//PLXNB1//SRCIN1
GO:0032434	regulation of proteasomal ubiquitin-dependent protein catabolic process	Biological process	18	79	1654	23376	3.22018	7.75751e-06	6.91843e-05	5.11028	SENP1//WAC//GIPC1//BAG5//N4BP1//ZFAND2A//AKT1//MDM2//PLK2//TRIB1//NUB1//DNAJB2//SIRT2//HSPBP1//FBXO22//RAD23B//UFL1//UBQLN4
GO:0006873	cellular ion homeostasis	Biological process	55	421	1654	23376	1.84636	7.96679e-06	7.09301e-05	5.09872	CCR1//HTR2B//ITGB1//CCL2//CCL5//TGFB1//CD40//TNNI3//TMEM165//VDR//TPCN2//NUCB2//APLP2//APP//ARF1//CP//HIF1A//LTF//MYC//SLC39A6//MT2//SLC39A14//SLC30A5//ATP6V0C//ADM//CD24A//F2RL1//GNA15//GNB1//CXCL1//JAK3//LRP6//CCL3//CXCL2//BAX//P2RX7//ASPH//TRPM7//ATP1A4//SLC9A3R1//GRINA//RAP1GDS1//IBTK//FKBP1A//XCL1//CORO1A//CYBA//LYN//UBASH3B//CXCL10//THY1//IL6ST//RAB20//RAB7//SLAMF8
GO:0031343	positive regulation of cell killing	Biological process	14	51	1654	23376	3.87965	8.00229e-06	7.11254e-05	5.09679	CCL2//H2-D1//H2-M3//H2-Q7//XCL1//P2RX7//TAP2//IL23A//AP1G1//LAG3//SH2D1A//KLRK1//BCL2L11//F2RL1
GO:0051272	positive regulation of cellular component movement	Biological process	45	320	1654	23376	1.98745	8.01857e-06	7.11496e-05	5.0959	CCL2//TLR2//F2RL1//CXCL10//XCL1//ICAM1//BMPR2//ETS1//CAPN7//HIF1A//PFN1//GLIPR2//CCL5//TGFB1//ADAM10//ADAM17//TNFSF14//IL6ST//TMSB4X//ARHGAP5//CORO1A//CSF1//FGR//FN1//HBEGF//ITGB1//LYN//MMP14//MYO1C//IKBKAP//MAP2K1//RRAS2//SPAG9//FGFR1OP//AKT1//SERPINE1//LGALS3//CD74//SELL//IL23A//CCR1//CCL20//CCL4//CALR//NSMF
GO:2001236	regulation of extrinsic apoptotic signaling pathway	Biological process	27	152	1654	23376	2.51047	8.04002e-06	7.12194e-05	5.09474	LGALS3//FGA//HMOX1//ICAM1//PEA15A//SERPINE1//RFFL//TMBIM1//BMPR1B//STK3//STK4//CTTN//LMNA//RELA//YAP1//CASP8//PDIA3//TNFSF10//TNFRSF12A//CYLD//GATA1//TNF//PF4//BAX//FAS//JAK3//PPP2R1A
GO:2000108	positive regulation of leukocyte apoptotic process	Biological process	10	27	1654	23376	5.23445	8.45363e-06	7.47569e-05	5.07296	BAX//CD24A//MYC//FNIP1//P2RX7//CCL5//PRELID1//SIRT1//JAK3//LYN
GO:0050866	negative regulation of cell activation	Biological process	24	127	1654	23376	2.67081	8.52602e-06	7.5205e-05	5.06925	GP5//CD24A//LYN//TNFRSF21//PGLYRP1//MILR1//DLG1//H2-AA//H2-AB1//H2-M3//SFTPD//TGFB1//CD274//HMOX1//CD74//CYLD//IRF1//JAK3//ITCH//LAG3//FAS//XCL1//4632428N05RIK//LGALS3
GO:0001959	regulation of cytokine-mediated signaling pathway	Biological process	15	58	1654	23376	3.65509	8.53298e-06	7.5205e-05	5.0689	IL1RN//CD74//RIPK2//HIPK1//F2RL1//RFFL//MED1//NLRC5//DNAJA3//CACTIN//IRF7//LSM14A//CCL5//IL6ST//CD24A
GO:0002224	toll-like receptor signaling pathway	Biological process	16	65	1654	23376	3.47889	8.5919e-06	7.53443e-05	5.06591	MYD88//TLR2//TNIP1//TRIM30A//CACTIN//PIK3AP1//IRF1//IRF7//RIPK2//TNIP2//LYN//F2RL1//UNC93B1//LTF//RSAD2//MAPKAPK2
GO:0002260	lymphocyte homeostasis	Biological process	16	65	1654	23376	3.47889	8.5919e-06	7.53443e-05	5.06591	BAX//BCL2L11//LYN//HIF1A//SH2B2//CD74//AKT1//FAS//DNAJA3//CD24A//CORO1A//JAK3//P2RX7//TGFB1//PMAIP1//LAT
GO:0071356	cellular response to tumor necrosis factor	Biological process	16	65	1654	23376	3.47889	8.5919e-06	7.53443e-05	5.06591	HIPK1//F2RL1//RFFL//FAS//TNF//TNFRSF1A//AIM2//ANKRD1//IRF1//RELA//CCL2//YBX3//ZFAND6//CACTIN//SIRT1//TNFRSF21
GO:0001944	vasculature development	Biological process	69	570	1654	23376	1.71084	8.66763e-06	7.58815e-05	5.0621	ANGPT2//RHOB//ANXA2//CASP8//COL4A1//COL4A2//CTGF//FN1//HBEGF//HIF1A//HMOX1//MFGE8//MED1//PRKX//CCL2//THY1//TNFRSF12A//COL8A2//RTN4//NAA15//KRIT1//SIRT1//C1GALT1//FOXS1//CITED2//CCM2//MFSD7B//CXCR4//STK4//ADM//QK//TNNI3//YAP1//MYO1E//TIPARP//BMPR2//LYL1//ITGB1//ADAMTS1//ADRB2//CXCL10//PLG//ROCK2//FLCN//PF4//RGCC//HES1//NPRL3//SOX4//RNH1//ID1//SERPINE1//ETS1//CAMP//ITGB2//CCL5//TNFRSF1A//NEDD4//RAS…
GO:0002768	immune response-regulating cell surface receptor signaling pathway	Biological process	23	119	1654	23376	2.73159	8.85512e-06	7.73937e-05	5.05281	KLRK1//FCER1G//LYN//TLR2//H2-M3//BCL2A1D//ITK//RIPK2//STK11//THY1//THEMIS2//SKAP1//UBE2N//TNFRSF21//FCGR1//FCGR3//SH2B2//LPXN//LGALS3//UBASH3A//PLSCR1//BAX//CD40
GO:0010959	regulation of metal ion transport	Biological process	39	263	1654	23376	2.09577	9.0943e-06	7.93519e-05	5.04123	ADRB2//SIK1//SCN1B//TGFB1//ATF4//BAX//P2RX7//ASPH//AKT1//CXCL1//AHCYL1//NEDD4L//NEDD4//SLC9A3R1//DLG1//KIF5B//CORO1A//CYBA//LYN//UBASH3B//FKBP1A//CXCL10//XCL1//THY1//CXCR4//VDR//ICAM1//PACSIN3//TSPO//CCR1//JAK3//CCL4//CCL5//GCG//LGALS3//SERPINE1//TRIM27//SPINK3//GLRX
GO:0010390	histone monoubiquitination	Biological process	9	22	1654	23376	5.78169	9.28542e-06	8.0885e-05	5.0322	DDB1//RING1//RNF2//BCOR//RNF20//CDC73//CTR9//WAC//RNF40
GO:0097028	dendritic cell differentiation	Biological process	11	33	1654	23376	4.711	9.71372e-06	8.43357e-05	5.01261	RELB//SPI1//TGFB1//UBD//BATF3//BATF//F2RL1//H2-M3//TMEM176B//GATA1//LYN
GO:0097300	programmed necrotic cell death	Biological process	11	33	1654	23376	4.711	9.71372e-06	8.43357e-05	5.01261	BIRC3//CASP8//YBX3//TRPM7//DNM1L//CYLD//MLKL//FAS//TNF//SIRT2//BAX
GO:0071346	cellular response to interferon-gamma	Biological process	12	39	1654	23376	4.34862	9.79705e-06	8.49186e-05	5.0089	IRF1//MED1//NLRC5//DNAJA3//GBP2B//GBP2//H2-AB1//GBP4//CCL2//GBP9//SYNCRIP//GBP10
GO:0001933	negative regulation of protein phosphorylation	Biological process	39	264	1654	23376	2.08783	9.95569e-06	8.61512e-05	5.00193	SPRED1//DUSP5//DUSP6//PRKAG2//AKT1//FABP4//LRP6//GADD45B//NCK1//PKIG//TRIM27//TRIB1//THY1//GADD45G//DBNDD2//UBASH3B//FGFR1OP//DNAJA3//SIRT2//H2AFY//BAX//IRF1//LYN//PRKCD//SMPD1//SPINK3//IBTK//SRCIN1//CDKN2B//CDKN2D//CHORDC1//PRKAR2A//SIRT1//FKBP1A//MICAL1//GBP4//TGFB1//DNAJC10//CACTIN
GO:0030155	regulation of cell adhesion	Biological process	45	323	1654	23376	1.969	1.02246e-05	8.7804e-05	4.99035	RASA1//CSF1//NINJ1//LPXN//ADAM10//ERBB3//PLXNB1//SRCIN1//RAC2//ITGB1//SPP1//RELL2//ANGPT2//LGALS1//PLG//CD24A//TGFB1//GTPBP4//CITED2//MYO10//CCL2//LYN//SERPINE1//CCL5//MAP2K1//IL1RN//KLF4//FGA//TNF//FLCN//TPM1//VAV1//MMP14//ADRB2//PRKCD//UBASH3B//TACSTD2//CALR//EPCAM//RGCC//ICAM1//PRKX//CYTH1//CYTIP//CYTH4
GO:1902578	single-organism localization	Biological process	45	323	1654	23376	1.969	1.02246e-05	8.7804e-05	4.99035	INSC//ZW10//NDC80//SPDL1//BAX//PEX19//ZFAND6//MYO1C//NCF1//EXOC4//ATG4C//SRP68//SEC61A1//CHMP4B//PKDCC//SPTBN1//BLZF1//GOLPH3//ITGB2//ITGB7//PAK1//FLNA//TOMM22//MTM1//BHLHA15//MAP4//SPAG5//DNAJA3//HGS//DLG1//FCER1G//FLOT1//C2CD5//BSG//ANXA2//TMED2//MYL12A//AKT1//ITGB1//KIF5B//RHOG//TMBIM1//RAB3GAP1//RAB3GAP2//PMAIP1
GO:1902580	single-organism cellular localization	Biological process	45	323	1654	23376	1.969	1.02246e-05	8.7804e-05	4.99035	INSC//ZW10//NDC80//SPDL1//BAX//PEX19//ZFAND6//MYO1C//NCF1//EXOC4//ATG4C//SRP68//SEC61A1//CHMP4B//PKDCC//SPTBN1//BLZF1//GOLPH3//ITGB2//ITGB7//PAK1//FLNA//TOMM22//MTM1//BHLHA15//MAP4//SPAG5//DNAJA3//HGS//DLG1//FCER1G//FLOT1//C2CD5//BSG//ANXA2//TMED2//MYL12A//AKT1//ITGB1//KIF5B//RHOG//TMBIM1//RAB3GAP1//RAB3GAP2//PMAIP1
GO:0002695	negative regulation of leukocyte activation	Biological process	23	120	1654	23376	2.70883	1.02304e-05	8.7804e-05	4.99011	CD24A//LYN//TNFRSF21//PGLYRP1//MILR1//DLG1//H2-AA//H2-AB1//H2-M3//SFTPD//TGFB1//CD274//HMOX1//CD74//CYLD//IRF1//JAK3//ITCH//LAG3//FAS//XCL1//4632428N05RIK//LGALS3
GO:0010950	positive regulation of endopeptidase activity	Biological process	23	120	1654	23376	2.70883	1.02304e-05	8.7804e-05	4.99011	BAX//BCL2L11//CASP8//MYC//S100A8//S100A9//TNF//DAP//SENP1//TNFSF15//PMAIP1//DNAJA3//DDX3X//FAS//CTGF//TNFSF10//ARL6IP5//SIRT1//TBC1D10A//ASPH//AIM2//PSME2//PRELID1
GO:1901068	guanosine-containing compound metabolic process	Biological process	65	530	1654	23376	1.73329	1.03119e-05	8.83585e-05	4.98666	ADSS//EEF2//GBP2//GNA15//GNAT1//GNB1//IGTP//NRAS//RAB1//RAB33B//RAB7//RAC2//RASD1//RIT1//RAP1B//TUBA1C//TUBB2A//TUBB5//GIMAP7//GNL3//TUBA8//TUBB1//RHOG//RRAD//RRAS2//TUBB6//GTPBP4//NKIRAS2//RAP2C//DNM1L//TMED2//SH3BP4//AGFG1//ARFGAP3//ARAP1//ARFGAP2//TBC1D10A//TBC1D12//CHN1//CRK//HTR2B//RASA1//MAP2K1//RASAL3//ICAM1//THY1//RAP1GDS1//PLXNB1//SH3BGRL3//LLGL1//RAB3GAP1//DENND1C//RAB3GAP2//RCC1//CD40/…
GO:0040008	regulation of growth	Biological process	69	573	1654	23376	1.70188	1.03369e-05	8.84288e-05	4.98561	CTGF//STK11//WISP2//HRASLS//SLC25A25//ADRB2//POR//ADAM10//ADAM17//AKT1//CYBA//DDX3X//HBEGF//HPN//MMP14//USP47//FGFR1OP//BMPR2//CDKN2D//SMAD4//FLCN//TGFB1//ZMAT3//CRLF3//RRAD//DNAJB2//RTN4//CDKN2AIP//IP6K2//GAS2L1//SIRT1//SH3BP4//CDKL3//RNF6//CAMP//CTSG//IRF8//LTA//MYD88//TNF//TLR2//APP//G6PDX//HDAC3//STAT3//TNKS2//LGMN//RAI1//PLAC8//CSF1//DLG1//FOXS1//FN1//TNFRSF12A//NDEL1//HIF1A//BCL2L11//MFSD7B…
GO:0002285	lymphocyte activation involved in immune response	Biological process	25	137	1654	23376	2.57902	1.05844e-05	9.03985e-05	4.97533	F2RL1//GM13283//GM13272//GM13276//GM13277//GM13275//H2-M3//ICAM1//BCL3//LGALS1//PGLYRP1//PTGER4//AP1G1//IL23A//RELB//GADD45G//BATF//EXO1//JAK3//IRF1//RIPK2//TGFB1//CD40//TBX21//LGALS3
GO:0051250	negative regulation of lymphocyte activation	Biological process	21	104	1654	23376	2.85378	1.06253e-05	9.04532e-05	4.97366	CD24A//LYN//TNFRSF21//PGLYRP1//DLG1//H2-AA//H2-AB1//H2-M3//SFTPD//TGFB1//CD274//CD74//CYLD//IRF1//JAK3//ITCH//LAG3//FAS//XCL1//4632428N05RIK//LGALS3
GO:0072331	signal transduction by p53 class mediator	Biological process	21	104	1654	23376	2.85378	1.06253e-05	9.04532e-05	4.97366	MDM2//SOX4//BCL3//USP10//BATF//HIPK1//IFI204//USP28//PHLDA3//NUPR1//PMAIP1//SHISA5//AEN//SIRT1//ANKRD1//SPRED1//CD74//BAX//STK11//RFFL//HNRNPK
GO:0033673	negative regulation of kinase activity	Biological process	30	181	1654	23376	2.34249	1.08782e-05	9.24557e-05	4.96344	SPRED1//DUSP5//DUSP6//PRKAG2//AKT1//FABP4//LRP6//GADD45B//NCK1//PKIG//TRIM27//TRIB1//THY1//GADD45G//DBNDD2//UBASH3B//FGFR1OP//DNAJA3//COX11//LYN//PRKCD//SMPD1//IBTK//SRCIN1//CDKN2B//CDKN2D//H2AFY//CHORDC1//PRKAR2A//SIRT1
GO:0010564	regulation of cell cycle process	Biological process	53	405	1654	23376	1.84951	1.10133e-05	9.34531e-05	4.95808	RGCC//MDM2//SOX4//RCC1//DBF4//CDKN2B//PLK2//KNTC1//TGFB1//TTK//ZW10//ZWILCH//ZFP207//IER3//CCNA2//CHORDC1//ROCK2//KIFC1//APP//CCND1//USP47//BIRC5//UBE2C//BCAT1//ATF2//FLCN//KLHL21//CUL3//GIPC1//CDC20//CALR//SIRT2//SH2B1//TNF//CEP76//PLK4//DYNC1LI1//CTGF//MED1//CDK9//RASSF1//UHRF2//FAP//PRKACA//CRLF3//RNF4//SENP6//DDX3X//DDB1//H2AFY//TCF3//CDC73//ZFP655
GO:0002286	T cell activation involved in immune response	Biological process	18	81	1654	23376	3.14067	1.12384e-05	9.52086e-05	4.9493	H2-M3//ICAM1//PTGER4//IL23A//RELB//GADD45G//BCL3//BATF//JAK3//IRF1//RIPK2//LGALS3//F2RL1//GM13283//GM13272//GM13276//GM13277//GM13275
GO:0046039	GTP metabolic process	Biological process	64	521	1654	23376	1.73611	1.1424e-05	9.66251e-05	4.94218	ADSS//EEF2//GBP2//GNA15//GNAT1//GNB1//IGTP//NRAS//RAB1//RAB33B//RAB7//RAC2//RASD1//RIT1//RAP1B//TUBA1C//TUBB2A//TUBB5//GIMAP7//GNL3//TUBA8//TUBB1//RHOG//RRAD//RRAS2//TUBB6//GTPBP4//NKIRAS2//RAP2C//DNM1L//TMED2//SH3BP4//AGFG1//ARFGAP3//ARAP1//ARFGAP2//TBC1D10A//TBC1D12//CHN1//CRK//HTR2B//RASA1//MAP2K1//RASAL3//ICAM1//THY1//RAP1GDS1//PLXNB1//SH3BGRL3//LLGL1//RAB3GAP1//DENND1C//RAB3GAP2//RCC1//CD40/…
GO:0051348	negative regulation of transferase activity	Biological process	32	200	1654	23376	2.26128	1.18958e-05	0.000100453	4.92461	SPRED1//DUSP5//DUSP6//PRKAG2//AKT1//FABP4//LRP6//GADD45B//NCK1//PKIG//TRIM27//TRIB1//THY1//GADD45G//DBNDD2//UBASH3B//FGFR1OP//DNAJA3//COX11//LYN//PRKCD//SMPD1//BAG5//IBTK//SRCIN1//CDKN2B//CDKN2D//H2AFY//CHORDC1//PRKAR2A//SIRT1//GSK3A
GO:0050730	regulation of peptidyl-tyrosine phosphorylation	Biological process	31	191	1654	23376	2.29384	1.20753e-05	0.000101805	4.9181	ADAM17//APLP2//APP//IL23A//IL6ST//TNFRSF1A//CD40//IRF1//ARL2BP//HES1//HCLS1//LYN//CCL5//CD24A//GATA1//ICAM1//CD74//ITGB1//RIPK2//STK11//EHD4//PRKCD//SPINK3//RAP2C//ABI1//ERBB3//SRCIN1//IBTK//FGFR1OP//ITGB2//PDGFC
GO:1903050	regulation of proteolysis involved in cellular protein catabolic process	Biological process	22	113	1654	23376	2.75156	1.22025e-05	0.000102712	4.91355	PRKACA//TMF1//RAD23B//UFL1//UBQLN4//SENP1//WAC//GIPC1//BAG5//N4BP1//ZFAND2A//AKT1//MDM2//PLK2//TRIB1//NUB1//DNAJB2//SIRT2//HSPBP1//FBXO22//XBP1//CTSC
GO:0050727	regulation of inflammatory response	Biological process	34	219	1654	23376	2.19417	1.24904e-05	0.000104959	4.90342	FCER1G//FCGR1//FCGR3//SERPING1//A2M//ALOX5AP//CD24A//LTA//TNF//CCL5//SERPINE1//FFAR4//ADRB2//IER3//PTGER4//METRNL//TNFRSF1A//PGLYRP1//FABP4//CTSS//S100A8//S100A9//CCL3//TLR2//TNIP1//IL17RC//SLC7A2//CASP4//XCL1//LYN//MYD88//RELA//SBNO2//PIK3AP1
GO:0044770	cell cycle phase transition	Biological process	41	286	1654	23376	2.02606	1.25094e-05	0.000104959	4.90276	RCC1//CCND1//CCNE1//CDKN2D//ITGB1//PPP3CA//PLK2//RBBP8//CRLF3//GPR132//RGCC//CACUL1//BIRC5//CDKN2B//MDM2//SOX4//DBF4//KNTC1//TGFB1//TTK//ZW10//ZWILCH//ZFP207//IER3//CCNA2//APP//USP47//BCAT1//ATF2//ADAM17//AKT1//LMNB1//CUL3//DDX3X//DDB1//H2AFY//TCF3//CDC73//ZFP655//TIMELESS
GO:0070228	regulation of lymphocyte apoptotic process	Biological process	16	67	1654	23376	3.37505	1.30209e-05	0.000109076	4.88536	LYN//BAX//CD24A//MYC//FNIP1//CD74//P2RX7//JAK3//LGALS3//CCL5//SERPINB9//CD27//PRELID1//CASP8//HIF1A//BIRC7
GO:0001913	T cell mediated cytotoxicity	Biological process	12	40	1654	23376	4.2399	1.30982e-05	0.000109374	4.88279	IL7R//H2-D1//H2-M3//H2-Q7//XCL1//P2RX7//TAP2//IL23A//CTSC//GZMB//SERPINB9//H60C
GO:0042771	intrinsic apoptotic signaling pathway in response to DNA damage by p53 class mediator	Biological process	12	40	1654	23376	4.2399	1.30982e-05	0.000109374	4.88279	HNRNPK//CD74//SIRT1//BCL3//HIPK1//IFI204//USP28//PHLDA3//NUPR1//PMAIP1//SHISA5//AEN
GO:0051090	regulation of sequence-specific DNA binding transcription factor activity	Biological process	43	307	1654	23376	1.97954	1.39494e-05	0.000116296	4.85545	ANXA4//ITCH//KLF4//DAP//USP7//AIM2//NLRC5//UFL1//CACTIN//CYLD//DNAJA3//SIRT1//SIK1//CRTC2//FOXS1//HMOX1//ID1//XCL1//FLNA//BHLHE40//TRIB1//AKT1//ATF2//LRP6//TRIM27//TCF3//TNF//RGCC//TRIM8//ICAM1//ITGB2//LTF//MYD88//RIPK2//RELA//TGFB1//CD40//TLR2//UBE2N//HCK//FOXA3//FOXD2//MAPK3
GO:0007017	microtubule-based process	Biological process	62	503	1654	23376	1.74204	1.4011e-05	0.000116625	4.85353	INSC//ZW10//NDC80//SPDL1//AP1G1//BIRC5//NEFM//SON//WEE1//PRC1//SS18//TUBA8//NDEL1//CLIP1//GAS2L1//AK7//KIF11//KIF21A//KIF5A//KIF5B//DYNC1LI1//DYNLL1//SMN1//SPAG5//RCC1//MAP4//PLK2//PLK4//APP//BLOC1S2//DST//ZFP207//CASC5//CHORDC1//ROCK2//KIFC1//EML2//HIF1A//LMNA//SKA1//CAPZB//FGFR1OP//CEP76//RAB1//MAP2K1//RHOT1//HDAC3//TUBB5//TUBB1//HAUS8//SLC16A1//2810417H13RIK//SIRT2//CYLD//COPG1//RNF4//SENP6//F…
GO:0045862	positive regulation of proteolysis	Biological process	19	90	1654	23376	2.98364	1.41859e-05	0.000117894	4.84814	ZFAND2A//AKT1//MDM2//PLK2//TRIB1//NUB1//DNAJB2//SIRT2//HSPBP1//FBXO22//TNF//PACSIN3//XBP1//CTSC//FBXW11//TBC1D10A//CASP8//ASPH//IST1
GO:0008284	positive regulation of cell proliferation	Biological process	82	722	1654	23376	1.60513	1.45042e-05	0.000120348	4.83851	AKT1//BMPR2//CYBA//HTR2B//CCL2//RPTOR//HIF1A//ARHGAP5//LRP6//MYC//SMAD4//GPR37L1//CD74//TCF3//CD40//IL23A//CSF1//RIPK2//CCND1//MED1//GATA1//LTF//CORO1A//HES1//IL6ST//JAK3//NCK1//CCL5//VCAM1//DHPS//DNAJA3//CD24A//ANXA2//CCNA2//SERPINE1//PDGFC//HBEGF//HMOX1//MYD88//TNF//NAMPT//TGFB1//CXADR//TSPO//LTA//LYN//VIM//STAT3//HPN//XCL1//EPCAM//CDC20//ADAM10//ADAM17//ADM//ADRB2//FABP4//CALR//CAMP//DLG1//CTG…
GO:0044281	small molecule metabolic process	Biological process	210	2255	1654	23376	1.31616	1.58701e-05	0.000131474	4.79942	ACOX1//ARG2//CD74//MYC//DHPS//ISYNA1//UAP1//PGM3//GYK//HIF1A//LDHA//PKM//PFKP//IDH1//G6PDX//RPE//GLYR1//GPT2//ME2//PRKAG2//GSR//OPLAH//CTNS//ADSS//OASL2//CMPK2//AK7//ADM//GUCA2B//HTR2B//EEF2//GBP2//GNA15//GNAT1//GNB1//IGTP//NRAS//RAB1//RAB33B//RAB7//RAC2//RASD1//RIT1//RAP1B//TUBA1C//TUBB2A//TUBB5//GIMAP7//GNL3//TUBA8//TUBB1//RHOG//RRAD//RRAS2//TUBB6//GTPBP4//NKIRAS2//RAP2C//DNM1L//KIFC1//ATP6V0C/…
GO:0002688	regulation of leukocyte chemotaxis	Biological process	16	68	1654	23376	3.32541	1.59183e-05	0.000131665	4.7981	F2RL1//CXCL10//XCL1//CCL2//CCL5//ADAM10//ADAM17//TNFSF14//CD74//SELL//IL23A//LYN//CCR1//SERPINE1//CCL4//CALR
GO:0002685	regulation of leukocyte migration	Biological process	22	115	1654	23376	2.70371	1.63111e-05	0.000134701	4.78752	CCL2//TLR2//F2RL1//CXCL10//XCL1//ICAM1//CCL5//ADAM10//ADAM17//TNFSF14//LGALS3//CD74//SELL//IL23A//LYN//CCR1//SERPINE1//RAC2//CCL20//PTGER4//CCL4//CALR
GO:0001910	regulation of leukocyte mediated cytotoxicity	Biological process	14	54	1654	23376	3.66411	1.64367e-05	0.000135526	4.78418	CCL2//IL7R//H2-D1//H2-M3//H2-Q7//XCL1//P2RX7//TAP2//IL23A//AP1G1//LAG3//SH2D1A//KLRK1//F2RL1
GO:0031341	regulation of cell killing	Biological process	15	61	1654	23376	3.47533	1.65396e-05	0.000136159	4.78148	CCL2//IL7R//H2-D1//H2-M3//H2-Q7//XCL1//P2RX7//TAP2//IL23A//AP1G1//LAG3//SH2D1A//KLRK1//BCL2L11//F2RL1
GO:0002718	regulation of cytokine production involved in immune response	Biological process	12	41	1654	23376	4.13649	1.73312e-05	0.00014223	4.76117	XCL1//4632428N05RIK//JAK3//TNF//F2RL1//TGFB1//TGFB3//HMOX1//FCER1G//CD74//TLR2//RSAD2
GO:0032613	interleukin-10 production	Biological process	12	41	1654	23376	4.13649	1.73312e-05	0.00014223	4.76117	DLL1//JAK3//IL23A//FCER1G//XCL1//TLR2//BCL3//F2RL1//TNFRSF21//CD274//G6PDX//PRKCD
GO:0090066	regulation of anatomical structure size	Biological process	50	381	1654	23376	1.85473	1.78939e-05	0.000146618	4.7473	G6PDX//ADRB2//MAP2K1//CAPZA2//CAPZB//EVL//TWF1//PFN1//TMSB4X//CORO1A//ARHGAP5//IL7R//RPTOR//ADM//F2RL1//RAP1GDS1//CDKL3//RTN4//RNF6//HCLS1//RASA1//SH3BGRL3//PFN2//PRKCD//DLG1//GRB2//ICAM1//NCK1//VASP//NEFM//TRIM27//ARPC4//ARF1//HTR2B//PEX11A//FN1//TNFRSF12A//NDEL1//AKT1//BMPR2//HIF1A//FGA//IST1//FOXS1//AVIL//SPTBN1//TPM1//VILL//TMEM123//WAS
GO:0045123	cellular extravasation	Biological process	11	35	1654	23376	4.4418	1.83562e-05	0.000150172	4.73622	ICAM1//CCL2//CCL5//ITGB1//ITGB7//SELPLG//TNF//VCAM1//GOLPH3//PTGER4//ITGB2
GO:0007067	mitotic nuclear division	Biological process	47	351	1654	23376	1.89245	1.87852e-05	0.000153324	4.72618	KIFC1//ZFP207//ZW10//SPAG5//NDC80//RGCC//PDS5A//CHMP1A//CUL3//SPDL1//PINX1//RCC1//KIF11//NDEL1//UBE2C//BIRC5//TGFB1//SH2B1//TNF//NAA50//FLNA//CDC20//FAM64A//CCNA2//CD2AP//HELLS//KNTC1//TIMELESS//WEE1//RBBP8//SEPT7//DYNC1LI1//KLHL21//MAP2K1//CENPH//SIRT2//ANAPC11//SKA1//MIS18A//ZWILCH//ARL8A//APITD1//CENPN//USP16//CASC5//HAUS8//CSNK1A1
GO:0030100	regulation of endocytosis	Biological process	27	159	1654	23376	2.39995	1.88001e-05	0.000153324	4.72584	ARF1//SH3GL2//SCYL2//LGALS3//PACSIN3//CD14//ITGB1//CD2AP//HNRNPK//SERPINE1//PICALM//FGR//HCK//CNN2//SFTPD//TGFB1//CALR//FCER1G//FCGR1//FCGR3//MFGE8//PROS1//F2RL1//CCL2//NEDD4L//SNX12//EHD4
GO:0090150	establishment of protein localization to membrane	Biological process	29	177	1654	23376	2.31558	1.89626e-05	0.000154409	4.7221	BAX//MYO1C//NCF1//EXOC4//ATG4C//SRP68//SEC61A1//CHMP4B//PKDCC//SPTBN1//BLZF1//GOLPH3//TOMM22//PEX19//BSG//ANXA2//TMED2//MYL12A//FLOT1//AKT1//DLG1//ITGB1//KIF5B//RHOG//TMBIM1//C2CD5//RAB3GAP1//RAB3GAP2//PMAIP1
GO:0072594	establishment of protein localization to organelle	Biological process	44	321	1654	23376	1.93724	1.92118e-05	0.000156197	4.71643	SORL1//AKT1//BCL3//TGFB1//TNF//RBM22//MAPK3//BAX//KPNB1//PPP3CA//STAT3//IPO7//TXNIP//TMCO6//PEX19//ZFAND6//NOP58//SRP68//SEC61A1//CHMP4B//HGS//RAB7//SPTBN1//TGFB3//TOB1//HES1//TNFSF14//SIRT1//MED1//TNFRSF1A//LMNA//GBP4//PKIG//TLR2//FBXW11//CYLD//HCLS1//FLNA//TRIM28//TOMM22//SMAD4//FAM89B//H2AFY//PMAIP1
GO:0034134	toll-like receptor 2 signaling pathway	Biological process	6	10	1654	23376	8.47981	2.03731e-05	0.000165382	4.69094	LYN//F2RL1//RIPK2//TNIP2//TLR2//PIK3AP1
GO:0019724	B cell mediated immunity	Biological process	21	109	1654	23376	2.72287	2.25375e-05	0.000182669	4.64709	FCGR1//FCGR3//FCER1G//H2-AB1//BCL3//EXO1//LTA//TNF//SERPING1//CRP//C4B//CD74//MYD88//PRKCD//IRF7//BATF//TGFB1//CD40//TBX21//XCL1//FAS
GO:0018108	peptidyl-tyrosine phosphorylation	Biological process	39	274	1654	23376	2.01163	2.37673e-05	0.000192339	4.62402	ADAM17//APLP2//APP//IL23A//MAPK3//JAK3//IL6ST//TNFRSF1A//CD40//IRF1//ARL2BP//HES1//HCLS1//LYN//CCL5//ITGB2//PDGFC//CD24A//GATA1//ICAM1//CD74//ITGB1//RIPK2//STK11//EHD4//PRKCD//SPINK3//RAP2C//ABI1//ERBB3//SRCIN1//IBTK//FGFR1OP//BTK//FGR//HCK//ITK//TWF1//WEE1
GO:0032844	regulation of homeostatic process	Biological process	45	334	1654	23376	1.90415	2.40099e-05	0.000194003	4.61961	CD74//NEDD4L//BAX//P2RX7//ASPH//GATA1//SENP1//RBFOX2//UBE2C//CCL5//TNF//MYC//ADAM17//FCER1G//CD24A//GCG//HIF1A//LYN//LMO2//KLF13//GAS2L1//ISG15//ETS1//LRP6//SPP1//IBTK//FKBP1A//HTR2B//XCL1//TPCN2//CORO1A//CYBA//UBASH3B//TGFB1//CXCL10//THY1//TSPO//SCN1B//SLC22A5//BIRC5//UCP2//SREBF2//ACOX1//FLCN//METRNL
GO:0035821	modification of morphology or physiology of other organism	Biological process	14	56	1654	23376	3.53325	2.57207e-05	0.000207507	4.58972	RRAGA//TGFB1//MYC//CCL4//CCL5//TARDBP//HPN//CAMP//TLR2//BCL2L11//CTSG//NCF1//F2RL1//TNIP1
GO:1903320	regulation of protein modification by small protein conjugation or removal	Biological process	26	153	1654	23376	2.40169	2.62791e-05	0.000211686	4.58039	UBQLN1//RNF139//ISG15//GBP4//SOX4//USP4//UFL1//GTPBP4//BAG5//N4BP1//ADRB2//BIRC3//FKBP1A//RIPK2//RASSF1//DNAJB2//HSPBP1//DNAJA3//RNF111//UBE2N//TRAF7//TRIB1//ARRDC4//CDC20//ITCH//FBXO22
GO:0051259	protein oligomerization	Biological process	53	418	1654	23376	1.79198	2.66813e-05	0.000214597	4.57379	DNM1L//SORL1//BAX//AIM2//BCL2L11//FAS//PEO1//PANX1//KCTD9//APP//EEF1A1//HMOX1//RAD51//KCTD13//ZBTB1//TOR1B//ATL2//SPAG9//CHMP4B//GOPC//EHD4//CCL5//UXS1//EVL//GLS//VASP//DHPS//SAMHD1//PFKP//USP16//CRTC2//ANXA2//RRM2//LIMS1//AKAP2//BIRC3//CASP8//GRB2//PRKAR2A//STK11//TNFRSF1A//SEPT7//MED24//MAP2K1//STRADA//TRIM27//ALOX5AP//LCN2//MLKL//NBR1//P2RX7//TRIM28//AMFR
GO:0044236	multicellular organismal metabolic process	Biological process	18	86	1654	23376	2.95807	2.67647e-05	0.000214938	4.57244	ADRB2//FAP//ITGB1//CTSB//CTSS//MMP14//MMP8//HIF1A//ID1//P2RX7//PRKCD//CTGF//CCL2//TGFB1//TGFB3//RGCC//APOA4//TIPARP
GO:0031396	regulation of protein ubiquitination	Biological process	24	136	1654	23376	2.49406	2.80459e-05	0.000224802	4.55213	ISG15//GBP4//SOX4//USP4//UFL1//GTPBP4//BAG5//N4BP1//ADRB2//BIRC3//FKBP1A//RIPK2//RASSF1//DNAJB2//HSPBP1//DNAJA3//RNF111//UBE2N//TRIB1//ARRDC4//CDC20//FBXO22//UBQLN1//RNF139
GO:0018212	peptidyl-tyrosine modification	Biological process	39	276	1654	23376	1.99706	2.80788e-05	0.000224802	4.55162	ADAM17//APLP2//APP//IL23A//ABI1//BTK//FGR//HCK//ITK//JAK3//LYN//TWF1//WEE1//MAPK3//IL6ST//TNFRSF1A//CD40//IRF1//ARL2BP//HES1//HCLS1//CCL5//ITGB2//PDGFC//CD24A//GATA1//ICAM1//CD74//ITGB1//RIPK2//STK11//EHD4//PRKCD//SPINK3//RAP2C//ERBB3//SRCIN1//IBTK//FGFR1OP
GO:0051301	cell division	Biological process	79	702	1654	23376	1.59047	2.85382e-05	0.000228132	4.54457	KIFC1//ZFP207//ZW10//SPAG5//NDC80//SPTBN1//BIRC5//RHOB//RHOC//SON//PRC1//CHMP1A//IST1//RGCC//PDS5A//RCC1//CDC20//FAM64A//CCNA2//CD2AP//HELLS//KIF11//KNTC1//TIMELESS//WEE1//RBBP8//SEPT7//DYNC1LI1//KLHL21//MAP2K1//CENPH//SIRT2//ANAPC11//SKA1//MIS18A//ZWILCH//UBE2C//ARL8A//APITD1//SPDL1//CENPN//USP16//CASC5//HAUS8//CSNK1A1//CUL3//PINX1//NDEL1//MKI67//RAD51//EXO1//RBM7//KLHDC3//TOPBP1//SAMD9L//TIAL1/…
GO:0032760	positive regulation of tumor necrosis factor production	Biological process	12	43	1654	23376	3.9441	2.94828e-05	0.000235324	4.53043	CD14//CD2//FCER1G//MYD88//RIPK2//CCL2//CCL3//CCL4//TNFRSF1A//TLR2//PF4//IL23A
GO:0046633	alpha-beta T cell proliferation	Biological process	9	25	1654	23376	5.08788	3.1399e-05	0.000250237	4.50308	FCGR4//ELF4//CD24A//RIPK2//ITCH//IL23A//XCL1//4632428N05RIK//IRF1
GO:0031333	negative regulation of protein complex assembly	Biological process	19	95	1654	23376	2.8266	3.16923e-05	0.000251922	4.49905	CAPZA2//CAPZB//EVL//TWF1//PFN1//TMSB4X//PFN2//PRKCD//EML2//SORL1//PTGER4//AVIL//SPTBN1//TPM1//VILL//TRIM30A//SIRT2//DDX3X//LMO4
GO:0070231	T cell apoptotic process	Biological process	13	50	1654	23376	3.67458	3.17183e-05	0.000251922	4.49869	AKT1//FAS//DNAJA3//JAK3//LGALS3//CCL5//SERPINB9//CD27//PRELID1//BAX//BCL2L11//CASP8//HIF1A
GO:0019058	viral life cycle	Biological process	24	137	1654	23376	2.47586	3.17545e-05	0.000251922	4.49819	TAP2//RAB1//IST1//TRIM27//TRIM8//CCL4//CCL5//TARDBP//HPN//SRPK1//ISG15//FAM111A//ILF3//TNF//PLSCR1//RSAD2//BST2//TRIM56//TRIM59//TRIM30A//ICAM1//PFN1//TRIM28//CHMP4B
GO:0006875	cellular metal ion homeostasis	Biological process	49	379	1654	23376	1.82722	3.19897e-05	0.000253404	4.49499	CCR1//HTR2B//ITGB1//CCL2//CCL5//TGFB1//CD40//TNNI3//TMEM165//VDR//TPCN2//NUCB2//APLP2//APP//ARF1//CP//HIF1A//LTF//MYC//SLC39A6//MT2//SLC39A14//SLC30A5//ADM//CD24A//F2RL1//GNA15//GNB1//CXCL1//JAK3//LRP6//CCL3//CXCL2//BAX//P2RX7//ASPH//TRPM7//GRINA//RAP1GDS1//IBTK//FKBP1A//XCL1//CORO1A//CYBA//LYN//UBASH3B//CXCL10//THY1//IL6ST
GO:1903362	regulation of cellular protein catabolic process	Biological process	22	120	1654	23376	2.59105	3.25449e-05	0.000257414	4.48752	PRKACA//TMF1//RAD23B//UFL1//UBQLN4//SENP1//WAC//GIPC1//BAG5//N4BP1//ZFAND2A//AKT1//MDM2//PLK2//TRIB1//NUB1//DNAJB2//SIRT2//HSPBP1//FBXO22//XBP1//CTSC
GO:0071347	cellular response to interleukin-1	Biological process	10	31	1654	23376	4.55904	3.42182e-05	0.000270241	4.46574	TNIP2//MAPK3//IL1RN//ANKRD1//FN1//IRF1//SERPINE1//RELA//CCL2//CACTIN
GO:2001056	positive regulation of cysteine-type endopeptidase activity	Biological process	21	112	1654	23376	2.64994	3.44719e-05	0.000271836	4.46253	BAX//BCL2L11//CASP8//MYC//S100A8//S100A9//TNF//DAP//SENP1//TNFSF15//PMAIP1//DNAJA3//DDX3X//FAS//CTGF//TNFSF10//ARL6IP5//SIRT1//TBC1D10A//ASPH//AIM2
GO:0000122	negative regulation of transcription from RNA polymerase II promoter	Biological process	72	628	1654	23376	1.62035	3.49979e-05	0.000275569	4.45596	CITED2//SIRT2//SREBF2//ANKRD1//HIVEP1//AEBP2//CALR//CCND1//NR2F6//FST//GATA1//HCLS1//HDAC3//HDGF//HES1//HIPK1//FOXA3//ID1//KLF4//ZBTB7A//MDM2//FOXD2//GBP4//SIK1//MTF2//MYC//NEDD4//NFIX//PCNA//PKIG//MED1//PURB//RBL1//RELA//TRIM27//RNF2//SPI1//SOX6//BHLHE40//TCF3//CDC73//FNIP1//FLCN//RCOR1//TGFB1//TRIM28//TIMELESS//TNF//CTR9//VDR//TRAF7//RBBP8//YY1//MTA2//PHF12//ZBTB1//H2AFY//BATF3//SUZ12//HNRNPA2B…
GO:0009896	positive regulation of catabolic process	Biological process	31	202	1654	23376	2.16893	3.72146e-05	0.000292584	4.42929	TRP53INP1//SH3BP4//APOA4//WAC//SIRT1//ZFAND2A//AKT1//MDM2//PLK2//TRIB1//NUB1//DNAJB2//SIRT2//HSPBP1//FBXO22//RAB3GAP1//IER3//ITCH//NEDD4//TRIM30A//SORL1//NEDD4L//TIPARP//MYC//TNF//PACSIN3//PABPC1//TOB1//XBP1//BAX//PRKCD
GO:0030837	negative regulation of actin filament polymerization	Biological process	12	44	1654	23376	3.85446	3.79442e-05	0.000297874	4.42085	CAPZA2//CAPZB//EVL//TWF1//PFN1//TMSB4X//AVIL//SPTBN1//TPM1//VILL//PFN2//PRKCD
GO:0048285	organelle fission	Biological process	62	520	1654	23376	1.68509	3.84189e-05	0.000301149	4.41546	KIFC1//ZFP207//ZW10//SPAG5//NDC80//MIEF1//DNM1L//RGCC//PDS5A//RCC1//CDC20//FAM64A//BIRC5//CCNA2//CD2AP//HELLS//KIF11//KNTC1//TIMELESS//WEE1//RBBP8//SEPT7//DYNC1LI1//KLHL21//MAP2K1//CENPH//SIRT2//ANAPC11//SKA1//MIS18A//ZWILCH//UBE2C//ARL8A//APITD1//SPDL1//CENPN//USP16//CASC5//HAUS8//CSNK1A1//CHMP1A//CUL3//PINX1//NDEL1//MKI67//RAD51//EXO1//RBM7//KLHDC3//TOPBP1//ACOX1//ACOT8//PEX11A//PEX19//TGFB1//G…
GO:0044772	mitotic cell cycle phase transition	Biological process	39	280	1654	23376	1.96853	3.89159e-05	0.00030459	4.40987	RCC1//CCND1//CCNE1//CDKN2D//ITGB1//PPP3CA//PLK2//RBBP8//CRLF3//GPR132//RGCC//CACUL1//BIRC5//CDKN2B//MDM2//SOX4//DBF4//KNTC1//TGFB1//TTK//ZW10//ZWILCH//ZFP207//IER3//CCNA2//APP//USP47//BCAT1//ATF2//ADAM17//AKT1//LMNB1//CUL3//DDX3X//DDB1//TCF3//CDC73//ZFP655
GO:0031334	positive regulation of protein complex assembly	Biological process	23	130	1654	23376	2.50046	3.91623e-05	0.000306061	4.40713	DLG1//EVL//GRB2//ICAM1//NCK1//PFN1//PFN2//VASP//CLIP1//BAX//AIM2//BCL2L11//FAS//CD24A//TRIM27//ARPC4//ARF1//CORO1A//IRF8//TNF//BCLAF1//WAS//TGFB1
GO:0002367	cytokine production involved in immune response	Biological process	13	51	1654	23376	3.60253	3.98316e-05	0.000310829	4.39977	DLG1//XCL1//4632428N05RIK//JAK3//TNF//F2RL1//TGFB1//TGFB3//HMOX1//FCER1G//CD74//TLR2//RSAD2
GO:2001243	negative regulation of intrinsic apoptotic signaling pathway	Biological process	16	73	1654	23376	3.09765	4.07908e-05	0.000317841	4.38944	CD74//SIRT1//VNN1//BAG5//YBX3//CDKN2D//USP47//GRINA//HIF1A//NONO//BCL2A1B//BCL2A1C//BCL2A1D//DDX3X//GCG//HELLS
GO:0046631	alpha-beta T cell activation	Biological process	20	105	1654	23376	2.692	4.15415e-05	0.00032321	4.38152	ITK//FCGR4//ELF4//H2-M3//RSAD2//PTGER4//IRF1//RELB//GADD45G//BCL3//BATF//JAK3//RIPK2//H2-AB1//NKAP//CD24A//ITCH//IL23A//XCL1//4632428N05RIK
GO:0002719	negative regulation of cytokine production involved in immune response	Biological process	6	11	1654	23376	7.70892	4.21262e-05	0.000326806	4.37545	XCL1//4632428N05RIK//JAK3//TGFB1//TGFB3//HMOX1
GO:0000902	cell morphogenesis	Biological process	102	974	1654	23376	1.48005	4.21283e-05	0.000326806	4.37543	CUL3//HIF1A//FLNA//TGFB1//TRIM28//ID1//SMAD4//ACTB//APP//DST//FLOT1//LLGL1//PAK1//SMN1//STK11//PICALM//NRN1//4930506M07RIK//NTNG1//EFNA4//EFNB3//EVL//KIF5A//KIF5B//SCN1B//VASP//B3GNT2//CHN1//CXCR4//CORO1A//FGR//FN1//HCK//HPN//ICAM1//MYO10//CCL2//CCL3//PLXNB1//SHROOM3//LIMD1//FMNL1//CDC42SE1//MYL12A//MYL12B//ARAP1//CDC42SE2//ARHGAP15//CABP4//FNBP1L//POFUT2//TGFB3//GLIPR2//RGCC//LRP6//ITGB1//NDEL1/…
GO:0055080	cation homeostasis	Biological process	60	500	1654	23376	1.69596	4.22578e-05	0.000327326	4.37409	CCR1//HTR2B//ITGB1//CCL2//CCL5//TGFB1//CD40//TNNI3//TMEM165//VDR//TPCN2//NUCB2//APLP2//APP//ARF1//CP//HIF1A//LTF//MYC//SLC39A6//MT2//SLC39A14//SLC30A5//ATP6V0C//ADM//CD24A//F2RL1//GNA15//GNB1//CXCL1//JAK3//LRP6//CCL3//CXCL2//BAX//P2RX7//ASPH//TRMT10A//TRPM7//ATP1A4//GRINA//RAP1GDS1//IBTK//FKBP1A//XCL1//CORO1A//CYBA//LYN//UBASH3B//CXCL10//THY1//IL6ST//STEAP4//HMOX1//LCN2//PICALM//STEAP1//RAB20//RA…
GO:0002440	production of molecular mediator of immune response	Biological process	22	122	1654	23376	2.54858	4.23432e-05	0.000327504	4.37322	H2-AB1//DLG1//FAS//IL7R//XCL1//4632428N05RIK//JAK3//TNF//F2RL1//TGFB1//TGFB3//EXO1//HMOX1//FCER1G//TCF3//BATF//CD40//TBX21//CD27//CD74//TLR2//RSAD2
GO:0043029	T cell homeostasis	Biological process	11	38	1654	23376	4.09113	4.34615e-05	0.000335658	4.3619	BAX//AKT1//FAS//DNAJA3//CD24A//BCL2L11//CORO1A//JAK3//P2RX7//TGFB1//PMAIP1
GO:0007259	JAK-STAT cascade	Biological process	23	131	1654	23376	2.48137	4.4368e-05	0.000342155	4.35293	HES1//IL23A//JAK3//IL6ST//TNFRSF1A//CD40//IRF1//ARL2BP//HCLS1//LYN//CCL5//DOT1L//SH2B2//HGS//CRLF3//STAT3//SOCS3//CTR9
GO:0072503	cellular divalent inorganic cation homeostasis	Biological process	43	322	1654	23376	1.88733	4.45348e-05	0.000342938	4.3513	CCR1//HTR2B//ITGB1//CCL2//CCL5//TGFB1//CD40//TNNI3//TMEM165//VDR//TPCN2//NUCB2//SLC39A6//MT2//SLC39A14//SLC30A5//ADM//CD24A//F2RL1//GNA15//GNB1//CXCL1//JAK3//LRP6//CCL3//CXCL2//BAX//P2RX7//ASPH//TRPM7//GRINA//RAP1GDS1//IBTK//FKBP1A//XCL1//CORO1A//CYBA//LYN//UBASH3B//CXCL10//THY1//IL6ST//APP
GO:0050684	regulation of mRNA processing	Biological process	15	66	1654	23376	3.21205	4.50011e-05	0.00034602	4.34678	RNPS1//RBFOX3//MBNL1//RBM5//RBFOX2//AHCYL1//CDC73//SRSF1//U2AF2//HNRNPA2B1//EIF4A3//TOB1//PABPC1//SRPK1//SAFB
GO:0043122	regulation of I-kappaB kinase/NF-kappaB signaling	Biological process	28	176	1654	23376	2.24843	4.51921e-05	0.00034698	4.34494	TNFSF14//TNF//TLR2//FBXW11//CYLD//RHOC//CASP8//F2RL1//FKBP1A//HMOX1//LGALS1//LTF//MYD88//FLNA//RIPK2//RELA//SLC20A1//PLK2//TNIP2//UBD//SHISA5//TRIM8//UBE2N//TNIP1//TRIM59//DNAJA3//SIRT1//ZFAND6
GO:0072678	T cell migration	Biological process	10	32	1654	23376	4.41657	4.66278e-05	0.00035748	4.33136	CXCL10//ADAM10//ADAM17//XCL1//CCL5//TNFSF14//CCL2//CCL20//ITGB7//MYO1G
GO:0042130	negative regulation of T cell proliferation	Biological process	12	45	1654	23376	3.7688	4.84322e-05	0.000370231	4.31487	CD24A//ITCH//XCL1//4632428N05RIK//DLG1//H2-AA//H2-AB1//H2-M3//SFTPD//TGFB1//CD274//TNFRSF21
GO:0070555	response to interleukin-1	Biological process	12	45	1654	23376	3.7688	4.84322e-05	0.000370231	4.31487	TNIP2//MAPK3//ANKRD1//FN1//IRF1//SERPINE1//RELA//CCL2//CACTIN//IL1RN//MYD88//RIPK2
GO:0031647	regulation of protein stability	Biological process	23	132	1654	23376	2.46257	5.01853e-05	0.000383074	4.29942	CALR//FLNA//PEX19//SOX4//TCF3//ZFP207//TNIP2//MORC3//RASSF1//GTPBP4//NAA15//DNAJA3//FBXW11//ID1//MDM2//CDC73//SIRT1//DPM2//USP4//USP7//ASPH//GIPC1//CDKN2AIP
GO:0055065	metal ion homeostasis	Biological process	55	450	1654	23376	1.72737	5.28238e-05	0.000402628	4.27717	CCR1//HTR2B//ITGB1//CCL2//CCL5//TGFB1//CD40//TNNI3//TMEM165//VDR//TPCN2//NUCB2//APLP2//APP//ARF1//CP//HIF1A//LTF//MYC//SLC39A6//MT2//SLC39A14//SLC30A5//ADM//CD24A//F2RL1//GNA15//GNB1//CXCL1//JAK3//LRP6//CCL3//CXCL2//BAX//P2RX7//ASPH//TRMT10A//TRPM7//GRINA//RAP1GDS1//IBTK//FKBP1A//XCL1//CORO1A//CYBA//LYN//UBASH3B//CXCL10//THY1//IL6ST//STEAP4//HMOX1//LCN2//PICALM//STEAP1
GO:0051224	negative regulation of protein transport	Biological process	22	124	1654	23376	2.50747	5.47023e-05	0.000416341	4.26199	TNF//TNFSF14//GBP4//PKIG//FBXW11//CYLD//PKDCC//BARD1//SOX4//SRCIN1//RSAD2//FFAR4//SRGN//PTGER4//RGCC//FLNA//FAM89B//F2RL1//TRIM27//ANXA4//TNFRSF21//SNX12
GO:0016064	immunoglobulin mediated immune response	Biological process	20	107	1654	23376	2.64168	5.49781e-05	0.000417833	4.25981	FCGR1//FCGR3//FCER1G//H2-AB1//BCL3//EXO1//LTA//TNF//SERPING1//CRP//BATF//TGFB1//CD40//TBX21//XCL1//C4B//CD74//MYD88//PRKCD//IRF7
GO:0016568	chromatin modification	Biological process	59	494	1654	23376	1.68795	5.58059e-05	0.000423511	4.25332	BCOR//MYC//TOP1//MTA2//SMARCD1//ARID1A//SIRT1//HELLS//RNF20//CDC73//CTR9//WAC//RNF40//PRMT1//DOT1L//SUZ12//ATF2//TAF5//MED24//RING1//RNF2//HUWE1//UBE2N//HDAC3//RBM14//SIRT2//USP16//CDK9//TGFB1//BAHD1//H2AFY//MAPK3//MIS18A//SETD7//FLCN//ARID5A//DDB1//ACTB//HNRNPC//DR1//TCF3//NAA50//CRTC2//KANSL2//GCG//MTF2//SFPQ//RCOR1//KDM6A//AEBP2//HIRA//FOXA3//UBN1//RBL1//EPC2//TLK1//CHD2//ANP32E//PBRM1
GO:0007265	Ras protein signal transduction	Biological process	52	419	1654	23376	1.75398	5.60274e-05	0.000424578	4.2516	ROCK2//RHOG//CYTH1//CYTH4//PLK2//RAP1B//RAP2C//CRK//FLOT1//VAV1//FARP1//FLCN//KCTD13//CUL3//F2RL1//SH2B2//CSF1//NRG1//MAP2K1//RASA1//RASAL3//DOK1//GRB2//LAT//NRAS//RIT1//HRASLS//SDCBP//RASSF1//RRAS2//DHCR24
GO:0006606	protein import into nucleus	Biological process	32	216	1654	23376	2.09378	5.68205e-05	0.000428729	4.24549	AKT1//BCL3//TGFB1//TNF//RBM22//MAPK3//NOP58//KPNB1//SPTBN1//TGFB3//TOB1//HES1//TNFSF14//SIRT1//MED1//TNFRSF1A//LMNA//GBP4//PKIG//TLR2//FBXW11//CYLD//HCLS1//FLNA//TRIM28//SMAD4//FAM89B//PPP3CA//STAT3//IPO7//TXNIP//TMCO6
GO:0044744	protein targeting to nucleus	Biological process	32	216	1654	23376	2.09378	5.68205e-05	0.000428729	4.24549	AKT1//BCL3//TGFB1//TNF//RBM22//MAPK3//KPNB1//PPP3CA//STAT3//IPO7//TXNIP//TMCO6//NOP58//SPTBN1//TGFB3//TOB1//HES1//TNFSF14//SIRT1//MED1//TNFRSF1A//LMNA//GBP4//PKIG//TLR2//FBXW11//CYLD//HCLS1//FLNA//TRIM28//SMAD4//FAM89B
GO:1902593	single-organism nuclear import	Biological process	32	216	1654	23376	2.09378	5.68205e-05	0.000428729	4.24549	AKT1//BCL3//TGFB1//TNF//RBM22//MAPK3//KPNB1//PPP3CA//STAT3//IPO7//TXNIP//TMCO6//NOP58//SPTBN1//TGFB3//TOB1//HES1//TNFSF14//SIRT1//MED1//TNFRSF1A//LMNA//GBP4//PKIG//TLR2//FBXW11//CYLD//HCLS1//FLNA//TRIM28//SMAD4//FAM89B
GO:0016049	cell growth	Biological process	49	388	1654	23376	1.78484	5.84601e-05	0.000440467	4.23314	CTGF//STK11//WISP2//HRASLS//MEX3C//ADAM10//ADAM17//AKT1//CYBA//DDX3X//HBEGF//HPN//MMP14//USP47//FGFR1OP//BMPR2//CDKN2D//SMAD4//FLCN//TGFB1//ZMAT3//CRLF3//RRAD//DNAJB2//RTN4//CDKN2AIP//IP6K2//GAS2L1//SIRT1//SH3BP4//CDKL3//RNF6//FN1//TNFRSF12A//NDEL1//ARIH2//APP//IST1//ITGB1//FOXD2//MAP2K4//GSK3A//PI16//IL7R//TGFB3//SEC61A1//NUPR1//LAMTOR1//RPTOR
GO:0050921	positive regulation of chemotaxis	Biological process	18	91	1654	23376	2.79554	5.90992e-05	0.000444643	4.22842	F2RL1//CXCL10//XCL1//CCL2//CCL5//ADAM10//ADAM17//TNFSF14//BMPR2//CD74//SELL//IL23A//CCR1//SERPINE1//CCL4//CALR//FN1//TGFB1
GO:0051170	nuclear import	Biological process	32	217	1654	23376	2.08413	6.22107e-05	0.000467383	4.20613	AKT1//BCL3//TGFB1//TNF//RBM22//MAPK3//KPNB1//PPP3CA//STAT3//IPO7//TXNIP//TMCO6//NOP58//SPTBN1//TGFB3//TOB1//HES1//TNFSF14//SIRT1//MED1//TNFRSF1A//LMNA//GBP4//PKIG//TLR2//FBXW11//CYLD//HCLS1//FLNA//TRIM28//SMAD4//FAM89B
GO:0051347	positive regulation of transferase activity	Biological process	49	389	1654	23376	1.78025	6.23942e-05	0.00046809	4.20486	GADD45B//TNF//TRAF7//GADD45G//CD74//P2RX7//TGFB3//MAP2K1//SPAG9//ADAM17//PDGFC//TNFSF15//MAP2K4//IL23A//AKT1//RGCC//LMNB1//DLG1//STK11//STRADA//CD24A//HTR2B//PRKCD//TGFB1//CD40//IL1RN//PAK1//FGR//LYN//CCND1//PRKAG2//CSF1//GCG//NRG1//IQGAP1//TAB2//CACUL1//TRIB1//ARRDC4//UBE2N//CDC20//ABI1//ERBB3//CCL5//SRCIN1//LTF//RPTOR//GSK3A//SIRT1
GO:0007029	endoplasmic reticulum organization	Biological process	10	33	1654	23376	4.28273	6.26774e-05	0.000468873	4.20289	RAB18//RTN3//RTN4//RAB3GAP1//RAB3GAP2//TOR1B//SEC61A1//ATL2//JAGN1//COL4A3BP
GO:0060968	regulation of gene silencing	Biological process	10	33	1654	23376	4.28273	6.26774e-05	0.000468873	4.20289	SIRT1//LIMD1//HIST1H3D//HIST1H3B//HIST1H3E//HIST1H3H//HIST1H3I//HIST2H3B//HIST1H3A//HIST1H3G
GO:0030278	regulation of ossification	Biological process	29	189	1654	23376	2.16856	6.55125e-05	0.000489384	4.18368	ADRB2//TGFB1//NBR1//IFITM5//PKDCC//BMPR1B//BMPR2//P2RX7//CCR1//GATA1//HIF1A//BCOR//PIAS2//PRKACA//ID1//TNF//TOB1//LIMD1//TWSG1//CLIC1//IFI204//IL6ST//LTF//SMAD1//PDLIM7//LRP6//CSF1//PTGER4//RSAD2
GO:0007167	enzyme linked receptor protein signaling pathway	Biological process	77	697	1654	23376	1.56132	6.64848e-05	0.000495941	4.17728	CITED2//ANGPT2//DOK1//ERBB3//LAT//LYN//AKAP2//BMPR1B//BMPR2//MYD88//ECSIT//ADAM17//PDGFC//ARF4//HBEGF//TGFB1//IQGAP1//RAB7//APLP2//APP//SMAD1//SMAD4//CCL2//TGFB3//SPTBN1//FKBP1A//TOB1//AKT1//FOXS1//GRB2//SH2B2//GSK3A//CTGF//SLC9A3R1//TRIM33//FST//ID1//MAPK3//TWSG1//4632428N05RIK//CDKN2B//STK11//FLCN//GIPC1//RNF111//FAM89B//SIRT1//HES1//NEDD4//HIF1A//INHBB//C2CD5//MYO1C//DUSP6//RNF115//SOCS3//PRKC…
GO:2001020	regulation of response to DNA damage stimulus	Biological process	21	117	1654	23376	2.53669	6.72515e-05	0.000500947	4.1723	CDK9//IER3//RAD51//RAD51AP1//PPP4R2//PPP4C//ANKRD1//SPRED1//PMAIP1//CD74//MDM2//SIRT1//TRIM28//UBE2N//HNRNPK//CDKN2D//USP47//PLSCR1//MYC//PRKCD//BCLAF1
GO:0001525	angiogenesis	Biological process	48	381	1654	23376	1.78054	7.34776e-05	0.000546548	4.13384	CXCR4//COL4A1//FOXS1//STK4//ITGB1//ADAMTS1//ADRB2//ANGPT2//COL4A2//CXCL10//PLG//ROCK2//CCL2//FLCN//PF4//RGCC//KRIT1//RNH1//ID1//SERPINE1//ETS1//TNFRSF12A//ADM//RHOB//CAMP//HMOX1//ITGB2//CCL5//TNFRSF1A//PRCP//KLF4//BAX//SPI1//ANXA2//CASP8//CTGF//FN1//HBEGF//HIF1A//MFGE8//MED1//PRKX//THY1//COL8A2//RTN4//NAA15//SIRT1//C1GALT1
GO:0031638	zymogen activation	Biological process	19	101	1654	23376	2.65869	7.63969e-05	0.000567458	4.11692	BAX//BCL2L11//CASP8//MYC//S100A8//S100A9//TNF//DAP//SENP1//TNFSF15//PMAIP1//DNAJA3//HPN//PLGRKT//SERPINE1//DHCR24//TBC1D10A//ASPH//MMP14
GO:0072676	lymphocyte migration	Biological process	12	47	1654	23376	3.60843	7.71026e-05	0.000571889	4.11293	CXCL10//ADAM10//ADAM17//XCL1//CCL5//TNFSF14//CCL2//ITGB7//MYO1G//CCL20//CCL4//TBX21
GO:0071900	regulation of protein serine/threonine kinase activity	Biological process	44	340	1654	23376	1.82898	7.72958e-05	0.000572513	4.11184	CCNA2//CCND1//CCNE1//CDKN2B//CDKN2D//GTPBP4//GADD45B//TNF//TRAF7//GADD45G//CD74//P2RX7//TGFB3//MAP2K1//SPAG9//SPRED1//DUSP5//DUSP6//TNFSF15//MAP2K4//ADAM17//AKT1//RGCC//LMNB1//TRIB1//CD24A//HTR2B//PRKCD//TGFB1//CD40//LYN//SMPD1//IL1RN//PAK1//PRKAG2//LRP6//PKIG//H2AFY//LTF//IQGAP1//RPTOR//CHORDC1//PRKAR2A//SIRT1
GO:0032963	collagen metabolic process	Biological process	15	69	1654	23376	3.07239	7.77608e-05	0.000575144	4.10924	FAP//ITGB1//CTSB//CTSS//MMP14//MMP8//CTGF//CCL2//TGFB1//TGFB3//RGCC//HIF1A//ID1//P2RX7//PRKCD
GO:0002523	leukocyte migration involved in inflammatory response	Biological process	6	12	1654	23376	7.06651	7.91938e-05	0.000584096	4.10131	CD24A//ITGB2//S100A8//S100A9//CCL2//PPBP
GO:0002701	negative regulation of production of molecular mediator of immune response	Biological process	6	12	1654	23376	7.06651	7.91938e-05	0.000584096	4.10131	XCL1//4632428N05RIK//JAK3//TGFB1//TGFB3//HMOX1
GO:0032609	interferon-gamma production	Biological process	18	93	1654	23376	2.73542	7.9598e-05	0.000586253	4.0991	ISG15//XCL1//PGLYRP1//BCL3//H2-M3//IRF8//LTA//RIPK2//TNF//KLRK1//IL23A//GADD45G//CD27//F2RL1//TRIM27//RNF19B//CD2//ITK
GO:0030511	positive regulation of transforming growth factor beta receptor signaling pathway	Biological process	8	22	1654	23376	5.13928	8.03879e-05	0.000590412	4.09481	ADAM17//CDKN2B//SMAD4//CITED2//STK11//FLCN//GIPC1//RNF111
GO:1902175	regulation of oxidative stress-induced intrinsic apoptotic signaling pathway	Biological process	8	22	1654	23376	5.13928	8.03879e-05	0.000590412	4.09481	VNN1//BAG5//SIRT1//SFPQ//HIF1A//NONO//P4HB//UBQLN1
GO:0072507	divalent inorganic cation homeostasis	Biological process	44	341	1654	23376	1.82361	8.28e-05	0.000607277	4.08197	CCR1//HTR2B//ITGB1//CCL2//CCL5//TGFB1//CD40//TNNI3//TMEM165//VDR//TPCN2//NUCB2//SLC39A6//MT2//SLC39A14//SLC30A5//ADM//CD24A//F2RL1//GNA15//GNB1//CXCL1//JAK3//LRP6//CCL3//CXCL2//BAX//P2RX7//ASPH//TRMT10A//TRPM7//GRINA//RAP1GDS1//IBTK//FKBP1A//XCL1//CORO1A//CYBA//LYN//UBASH3B//CXCL10//THY1//IL6ST//APP
GO:0051046	regulation of secretion	Biological process	64	556	1654	23376	1.62682	8.3077e-05	0.000608445	4.08052	TNF//F2RL1//CD74//S100A8//S100A9//RGCC//GCG//SLC8B1//CCL5//SLC16A1//P2RX7//IL1RN//INHBB//SOX4//RTN4//HIF1A//LYN//HMOX1//FCER1G//FGR//AP1G1//SLC9A3R1//FGA//RAP1B//PPP3CA//GRM8//TLR2//ARFIP1//SRCIN1//RSAD2//FFAR4//SRGN//PTGER4//ANKRD1//TGFB1//TGFB3//GOLPH3L//ZFP384//GOLPH3//DNM1L//CD14//HTR2B//CLEC9A//TNFSF15//PANX1//CLEC4E//CASP4//CCL3//AIM2//CD40//ERBB3//SPINK3//BIRC5//UCP2//CYBA//TRIM27//CD2//PF…
GO:0045646	regulation of erythrocyte differentiation	Biological process	10	34	1654	23376	4.15677	8.31913e-05	0.000608445	4.07992	GATA1//SENP1//RBFOX2//LMO2//KLF13//GAS2L1//ISG15//HIF1A//ETS1//LYN
GO:0060562	epithelial tube morphogenesis	Biological process	43	331	1654	23376	1.83601	8.48649e-05	0.000619821	4.07127	CXCR4//COL4A1//FOXS1//STK4//DLG1//SMAD4//MYC//TIMELESS//CASP8//CITED2//NUP50//SOX4//STK3//ADM//LMO4//LRP6//PFN1//PRKACA//ROCK2//KDM6A//VASP//SHROOM3//TMED2//ARID1A//DLL1//HIF1A//HES1//TEAD1//YAP1//MMP14//PAK1//DLG5//CSF1//PHB2//MED1//TGFB1//VDR//TNF//CCM2//TACSTD2//BAX//SPI1//PRKX
GO:0001562	response to protozoan	Biological process	9	28	1654	23376	4.54275	8.74398e-05	0.000637739	4.05829	BCL3//GBP2B//GBP2//IRF8//LYST//GBP9//BATF//GBP10//IER3
GO:0022407	regulation of cell-cell adhesion	Biological process	19	102	1654	23376	2.63262	8.77424e-05	0.000639057	4.05679	TGFB1//GTPBP4//CD24A//CITED2//MYO10//CCL2//CCL5//MAP2K1//IL1RN//KLF4//FGA//TNF//LGALS1//LYN//ADRB2//PRKCD//UBASH3B//EPCAM//RGCC
GO:0007154	cell communication	Biological process	487	5959	1654	23376	1.15502	8.99829e-05	0.000654467	4.04584	CTSD//RAB1//ATG4C//TRP53INP1//ATG2B//DOK1//SMAD1//MYC//CCL5//NRG1//TGFB1//TNF//MAP2K1//MAP2K4//MAPK3//GADD45B//TRAF7//GADD45G//CD74//P2RX7//TGFB3//SPAG9//SPRED1//DUSP5//DUSP6//BAX//CASP7//PMAIP1//DNM1L//CD24A//IL1RN//RIPK2//GRK6//ADRB2//MED1//PRCP//PGLYRP1//TRIM12C//KLRK1//MAPKAPK2//TLR2//UNC93B1//FCER1G//LYN//BTK//MYD88//TNIP1//H2-M3//CD40//CCR1//DLL1//GATA1//XCL1//BHLHA15//SH2D1A//DLGAP5//DLGAP…
GO:0006417	regulation of translation	Biological process	33	231	1654	23376	2.019	9.05405e-05	0.000656935	4.04316	EIF4G2//EIF4G1//BCL3//CIRBP//DDX3X//EEF2//EIF4A3//RBM3//SOX4//PAIP1//ABCF1//MAPK3//CALR//ILF3//PURB//TOB1//SYNCRIP//RNF139//USP16//POLR2D//TNF//SRSF1//AKT1//APP//IGF2BP3//NCK1//QK//NANOS1//EIF4E3//LSM14A//CNOT2//PUM1//PUM2
GO:0070230	positive regulation of lymphocyte apoptotic process	Biological process	7	17	1654	23376	5.81948	9.05728e-05	0.000656935	4.043	BAX//CD24A//MYC//FNIP1//CCL5//PRELID1//P2RX7
GO:0022604	regulation of cell morphogenesis	Biological process	47	374	1654	23376	1.77607	9.23327e-05	0.000668775	4.03464	CORO1A//FGR//FN1//HCK//HPN//ICAM1//MYO10//CCL2//CCL3//PLXNB1//SHROOM3//LIMD1//FMNL1//CDC42SE1//MYL12A//MYL12B//ARAP1//CDC42SE2//ARHGAP15//POFUT2//SMAD4//TGFB1//TGFB3//GLIPR2//RGCC//CDKL3//RTN4//RNF6//NEFM//TNFRSF12A//NDEL1//IST1//NEDD4//NSMF//BMPR2//CHN1//MARK2//VIM//THY1//STK11//PIAS2//SRCIN1//TACSTD2//CALR//CAPZB//CAMSAP1//FMNL2
GO:0032272	negative regulation of protein polymerization	Biological process	13	55	1654	23376	3.34053	9.30618e-05	0.000672198	4.03123	CAPZA2//CAPZB//EVL//TWF1//PFN1//TMSB4X//PFN2//PRKCD//EML2//AVIL//SPTBN1//TPM1//VILL
GO:0043525	positive regulation of neuron apoptotic process	Biological process	13	55	1654	23376	3.34053	9.30618e-05	0.000672198	4.03123	ATF4//BAX//BCL2L11//CASP7//NCF2//NQO1//CCL3//CDC34//TNF//TNFRSF1A//UBE2M//MAP2K4//PMAIP1
GO:0002709	regulation of T cell mediated immunity	Biological process	12	48	1654	23376	3.53325	9.62374e-05	0.00069418	4.01666	IL7R//H2-D1//H2-M3//H2-Q7//XCL1//P2RX7//TAP2//IL23A//ZBTB1//4632428N05RIK//CD24A//RSAD2
GO:0008360	regulation of cell shape	Biological process	19	103	1654	23376	2.60706	0.000100551	0.000724301	3.99761	CORO1A//FGR//FN1//HCK//HPN//ICAM1//MYO10//CCL2//CCL3//PLXNB1//SHROOM3//LIMD1//FMNL1//CDC42SE1//MYL12A//MYL12B//ARAP1//CDC42SE2//ARHGAP15
GO:0072332	intrinsic apoptotic signaling pathway by p53 class mediator	Biological process	14	63	1654	23376	3.14067	0.000103857	0.000747087	3.98356	BCL3//HIPK1//IFI204//USP28//PHLDA3//NUPR1//PMAIP1//SHISA5//AEN//SIRT1//HNRNPK//CD74//BAX//STK11
GO:0072511	divalent inorganic cation transport	Biological process	45	355	1654	23376	1.79151	0.000105285	0.000756324	3.97763	CORO1A//CCR1//SLC8B1//P2RX7//PPP3CA//CCL5//VDR//TPCN2//PANX1//TRPM7//ATP2B1//MMGT1//SLC30A5//BHLHA15//VDAC1//BAX//ASPH//SLC39A14//NIPA2//TMEM165//IBTK//FKBP1A//HTR2B//XCL1//CYBA//LYN//UBASH3B//TGFB1//CXCL10//THY1//ADRB2//CXCR4//ICAM1//PACSIN3//TSPO//JAK3//CCL4//CTGF//SLC25A25//GCG//LGALS3//SERPINE1//TRIM27//SPINK3//SLC39A6
GO:0072657	protein localization to membrane	Biological process	36	263	1654	23376	1.93456	0.000108591	0.000779003	3.96421	BAX//MYO1C//NCF1//EXOC4//ATG4C//SRP68//SEC61A1//CHMP4B//PKDCC//SPTBN1//BLZF1//GOLPH3//ITGB2//ITGB7//PAK1//FLNA//TOMM22//PEX19//DNAJA3//DLG1//FCER1G//FLOT1//C2CD5//BSG//ANXA2//TMED2//MYL12A//AKT1//ITGB1//KIF5B//RHOG//TMBIM1//RAB3GAP1//RAB3GAP2//PMAIP1//HGS
GO:1900407	regulation of cellular response to oxidative stress	Biological process	10	35	1654	23376	4.038	0.000109125	0.000781767	3.96207	SCLY//P4HB//UBQLN1//VNN1//BAG5//SIRT1//SFPQ//ATF4//HIF1A//NONO
GO:0044259	multicellular organismal macromolecule metabolic process	Biological process	15	71	1654	23376	2.98585	0.000109768	0.000785297	3.95952	FAP//ITGB1//CTSB//CTSS//MMP14//MMP8//HIF1A//ID1//P2RX7//PRKCD//CTGF//CCL2//TGFB1//TGFB3//RGCC
GO:0007050	cell cycle arrest	Biological process	21	121	1654	23376	2.45284	0.000111029	0.00079324	3.95456	MDM2//SOX4//CDK9//CCND1//RASSF1//UHRF2//FAP//PRKACA//TGFB1//CRLF3//RGCC//CALR//CDKN2B//CDKN2D//DST//IRF1//MYC//STK11//MAP2K1//TRP53INP1//GAS2L1
GO:0006457	protein folding	Biological process	24	148	1654	23376	2.29184	0.000113142	0.000807026	3.94638	HSPA8//DNAJB2//DNAJC10//SEP15//H2-DMB1//CD74//TOR1B//DNAJB1//CALR//FKBP1A//FKBP5//PEX19//DNAJB6//CHORDC1//BAG5//QSOX1//TXNDC5//PDIA3//P4HB//HSP90B1//VBP1//DNAJB4//TMX1//DNAJA3
GO:0032945	negative regulation of mononuclear cell proliferation	Biological process	13	56	1654	23376	3.28088	0.000113421	0.000807026	3.94531	CD24A//LYN//TNFRSF21//DLG1//H2-AA//H2-AB1//H2-M3//SFTPD//TGFB1//CD274//ITCH//XCL1//4632428N05RIK
GO:0050672	negative regulation of lymphocyte proliferation	Biological process	13	56	1654	23376	3.28088	0.000113421	0.000807026	3.94531	CD24A//LYN//TNFRSF21//DLG1//H2-AA//H2-AB1//H2-M3//SFTPD//TGFB1//CD274//ITCH//XCL1//4632428N05RIK
GO:0045185	maintenance of protein location	Biological process	19	104	1654	23376	2.58199	0.000114982	0.000816148	3.93937	PFN1//TWF1//TMSB4X//KDELR3//OS9//GYPA//TNFSF14//ZFP207//NDC80//CASC5//SRGN//FGFR1OP//SORL1//GOLPH3//FLNA//ARL2BP//MORC3//SIRT2//SPAG5
GO:0051924	regulation of calcium ion transport	Biological process	27	176	1654	23376	2.16813	0.000115477	0.000816148	3.9375	BAX//P2RX7//ASPH//CORO1A//CYBA//LYN//UBASH3B//FKBP1A//TGFB1//CXCL10//XCL1//THY1//ICAM1//PACSIN3//TSPO//CCR1//JAK3//CCL4//CCL5//GCG//LGALS3//SERPINE1//TRIM27//SPINK3//ADRB2//CXCR4//VDR
GO:0044110	growth involved in symbiotic interaction	Biological process	8	23	1654	23376	4.91583	0.000115637	0.000816148	3.9369	CAMP//CTSG//IRF8//LTA//MYD88//TNF//TLR2//PGLYRP1
GO:0044116	growth of symbiont involved in interaction with host	Biological process	8	23	1654	23376	4.91583	0.000115637	0.000816148	3.9369	CAMP//CTSG//IRF8//LTA//MYD88//TNF//TLR2//PGLYRP1
GO:0044117	growth of symbiont in host	Biological process	8	23	1654	23376	4.91583	0.000115637	0.000816148	3.9369	CAMP//CTSG//IRF8//LTA//MYD88//TNF//TLR2//PGLYRP1
GO:0048247	lymphocyte chemotaxis	Biological process	8	23	1654	23376	4.91583	0.000115637	0.000816148	3.9369	CXCL10//ADAM10//ADAM17//XCL1//CCL5//TNFSF14//CCL4//CCL2
GO:0035794	positive regulation of mitochondrial membrane permeability	Biological process	9	29	1654	23376	4.38611	0.000118863	0.000832514	3.92495	BAX//RHOT1//BLOC1S2//PMAIP1//IER3//GSK3A//ATF2//BCL2L11//HEBP2
GO:0045071	negative regulation of viral genome replication	Biological process	9	29	1654	23376	4.38611	0.000118863	0.000832514	3.92495	ISG15//FAM111A//ILF3//CCL5//SRPK1//TNF//PLSCR1//RSAD2//BST2
GO:1903201	regulation of oxidative stress-induced cell death	Biological process	9	29	1654	23376	4.38611	0.000118863	0.000832514	3.92495	P4HB//UBQLN1//VNN1//BAG5//SIRT1//SFPQ//ATF4//HIF1A//NONO
GO:0006953	acute-phase response	Biological process	11	42	1654	23376	3.7015	0.000118908	0.000832514	3.92479	IL1RN//CCL5//TNF//CRP//FN1//ORM1//ORM2//SAA1//SAA2//SAA3//STAT3
GO:0031663	lipopolysaccharide-mediated signaling pathway	Biological process	11	42	1654	23376	3.7015	0.000118908	0.000832514	3.92479	LTF//TRIB1//CACTIN//LY86//LYN//MYD88//RIPK2//CCL5//TGFB1//TNF//MAPK3
GO:1902041	regulation of extrinsic apoptotic signaling pathway via death domain receptors	Biological process	11	42	1654	23376	3.7015	0.000118908	0.000832514	3.92479	FGA//HMOX1//ICAM1//PEA15A//SERPINE1//RFFL//TMBIM1//BMPR1B//STK3//STK4//LGALS3
GO:0045732	positive regulation of protein catabolic process	Biological process	20	113	1654	23376	2.50142	0.000121315	0.000847105	3.91609	ZFAND2A//AKT1//MDM2//PLK2//TRIB1//NUB1//DNAJB2//SIRT2//HSPBP1//FBXO22//TNF//PACSIN3//XBP1//IER3//ITCH//NEDD4//TRIM30A//SORL1//NEDD4L//TIPARP
GO:0071826	ribonucleoprotein complex subunit organization	Biological process	20	113	1654	23376	2.50142	0.000121315	0.000847105	3.91609	RPSA//ERAL1//LSM2//RBM5//SRSF1//YTHDC1//PTBP2//MBNL1//LUC7L//CNOT2//CLP1//LIMD1//LSM14A//CIRBP//DDX3X//PUM2//POLR2D//KIF5B//NIP7//EIF6
GO:0035239	tube morphogenesis	Biological process	44	347	1654	23376	1.79208	0.000123998	0.000864689	3.90658	CXCR4//COL4A1//FOXS1//STK4//DLG1//SMAD4//MYC//TIMELESS//CASP8//CITED2//NUP50//SOX4//STK3//ADM//LMO4//LRP6//PFN1//PRKACA//ROCK2//KDM6A//VASP//SHROOM3//TMED2//ARID1A//DLL1//HIF1A//HES1//TEAD1//YAP1//BCL2L11//MMP14//PAK1//DLG5//CSF1//PRKX//PHB2//MED1//TGFB1//VDR//TNF//CCM2//TACSTD2//BAX//SPI1
GO:0050920	regulation of chemotaxis	Biological process	21	122	1654	23376	2.43273	0.000125311	0.000872681	3.90201	F2RL1//CXCL10//XCL1//CCL2//CCL5//ADAM10//ADAM17//TNFSF14//BMPR2//FN1//TGFB1//ANGPT2//CD74//SELL//IL23A//LYN//CCR1//SERPINE1//CCL4//CALR//CXCR4
GO:0031667	response to nutrient levels	Biological process	30	206	1654	23376	2.05821	0.000130677	0.000908848	3.8838	CTSD//RAB1//ATG4C//TRP53INP1//ATG2B//DSC2//FOXA3//FNIP1//FBXO22//GAS2L1//SIRT1//NBR1//WAC//RPTOR//CDKN2B//AKT1//SLC16A1//SLC25A25//GCG//CDKN2D//SPP1//DAP//FSTL1//CHMP1A//LRP6//SIRT2//VDR//MED1//CHMP4B//RAB33B
GO:0017038	protein import	Biological process	34	246	1654	23376	1.95334	0.000137732	0.000956647	3.86096	AKT1//BCL3//TGFB1//TNF//RBM22//MAPK3//KPNB1//PPP3CA//STAT3//IPO7//TXNIP//TMCO6//NOP58//SPTBN1//TGFB3//TOB1//HES1//TNFSF14//SIRT1//MED1//TNFRSF1A//LMNA//GBP4//PKIG//TLR2//FBXW11//CYLD//HCLS1//FLNA//TRIM28//TOMM22//PEX19//SMAD4//FAM89B
GO:0010818	T cell chemotaxis	Biological process	6	13	1654	23376	6.52293	0.000138256	0.000959015	3.85932	ADAM10//ADAM17//XCL1//CCL5//TNFSF14//CXCL10
GO:0071216	cellular response to biotic stimulus	Biological process	29	197	1654	23376	2.08049	0.000138653	0.000960498	3.85807	LYN//MYD88//RIPK2//CCL5//TGFB1//TNF//MAPK3//LTF//TRIB1//CACTIN//LY86//SIRT2//TLR2//ANKRD1//CD14//GBP2//IRF8//CXCL10//SERPINE1//CCL2//CDC73//CTR9//CMPK2//TNIP2//FCGR4//KLRK1//GBP10//BTK//TXNIP
GO:0002320	lymphoid progenitor cell differentiation	Biological process	7	18	1654	23376	5.49617	0.000139167	0.000962787	3.85646	SOX4//ZBTB1//FNIP1//FLCN//HES1//SPI1//BATF
GO:0071496	cellular response to external stimulus	Biological process	27	178	1654	23376	2.14377	0.000140064	0.000967715	3.85367	CTSD//RAB1//ATG4C//TRP53INP1//ATG2B//DSC2//FOXA3//FNIP1//FBXO22//GAS2L1//SIRT1//NBR1//WAC//ANKRD1//AKT1//CNN2//CDKN2B//LDHA//P2RX7//RPTOR//DAP//CHMP1A//SIRT2//VDR//MED1//CHMP4B//RAB33B
GO:0002711	positive regulation of T cell mediated immunity	Biological process	10	36	1654	23376	3.92584	0.000141578	0.000976886	3.84901	H2-D1//H2-M3//H2-Q7//XCL1//P2RX7//TAP2//IL23A//CD24A//RSAD2//ZBTB1
GO:0022618	ribonucleoprotein complex assembly	Biological process	19	106	1654	23376	2.53328	0.000149414	0.0010296	3.82561	RPSA//ERAL1//LSM2//RBM5//SRSF1//YTHDC1//PTBP2//MBNL1//LUC7L//CNOT2//CLP1//LIMD1//LSM14A//CIRBP//DDX3X//PUM2//POLR2D//NIP7//EIF6
GO:0070936	protein K48-linked ubiquitination	Biological process	11	43	1654	23376	3.61542	0.000149648	0.00102986	3.82493	ITCH//RNF4//CDC34//UBE2G2//ARIH2//UBE2D3//RFFL//RNF146//UBE2C//RNF6//NEDD4L
GO:0023052	signaling	Biological process	478	5870	1654	23376	1.15087	0.000154039	0.00105731	3.81237	DOK1//SMAD1//MYC//CCL5//NRG1//TGFB1//TNF//MAP2K1//MAP2K4//MAPK3//GADD45B//TRAF7//GADD45G//CD74//P2RX7//TGFB3//SPAG9//SPRED1//DUSP5//DUSP6//BAX//CASP7//PMAIP1//DNM1L//LAMTOR1//CHMP5//ARAP1//CD24A//IL1RN//RIPK2//GRK6//ADRB2//MED1//PRCP//PGLYRP1//TRIM12C//KLRK1//MAPKAPK2//TLR2//UNC93B1//FCER1G//LYN//BTK//MYD88//TNIP1//H2-M3//CD40//CCR1//DLL1//GATA1//XCL1//BHLHA15//SH2D1A//DLGAP5//DLGAP4//PANX1//CITE…
GO:0044700	single organism signaling	Biological process	478	5870	1654	23376	1.15087	0.000154039	0.00105731	3.81237	DOK1//SMAD1//MYC//CCL5//NRG1//TGFB1//TNF//MAP2K1//MAP2K4//MAPK3//GADD45B//TRAF7//GADD45G//CD74//P2RX7//TGFB3//SPAG9//SPRED1//DUSP5//DUSP6//BAX//CASP7//PMAIP1//DNM1L//LAMTOR1//CHMP5//ARAP1//CD24A//IL1RN//RIPK2//GRK6//ADRB2//MED1//PRCP//PGLYRP1//TRIM12C//KLRK1//MAPKAPK2//TLR2//UNC93B1//FCER1G//LYN//BTK//MYD88//TNIP1//H2-M3//CD40//CCR1//DLL1//GATA1//XCL1//BHLHA15//SH2D1A//DLGAP5//DLGAP4//PANX1//CITE…
GO:0034599	cellular response to oxidative stress	Biological process	24	151	1654	23376	2.24631	0.000155563	0.00106637	3.80809	ARL6IP5//APOA4//NQO1//BTK//ATF4//HIF1A//HMOX1//RHOB//LCN2//RELA//OSER1//SIRT1//OXR1//TRP53INP1//ADPRHL2//SCLY//P4HB//UBQLN1//VNN1//BAG5//SFPQ//NONO//G6PDX//SIRT2
GO:0023014	signal transduction by phosphorylation	Biological process	66	591	1654	23376	1.57831	0.000157737	0.00107986	3.80207	DOK1//SMAD1//MYC//CCL5//NRG1//TGFB1//TNF//MAP2K1//MAP2K4//MAPK3//GADD45B//TRAF7//GADD45G//CD74//P2RX7//TGFB3//SPAG9//SPRED1//DUSP5//DUSP6//MYD88//PTGER4//TRIB1//NBR1//RIPK2//ARL6IP5//CD24A//HTR2B//PRKCD//CD40//LYN//SMPD1//GRB2//ID1//PSAP//ADRB2//ITGB1//LAMTOR1//IL1RN//PAK1//F2RL1//AKT1//HDAC3//ITCH//CDC42SE1//CTGF//LMNB1//CD27//STK3//MED1//KLF4//FLCN//SLC9A3R1//TNIP1//FFAR4//CCR1//FGA//GCG//ICAM1…
GO:1902105	regulation of leukocyte differentiation	Biological process	31	218	1654	23376	2.00974	0.000158524	0.00108383	3.79991	LYN//CD101//HCLS1//IRF1//ZBTB1//PGLYRP1//IL7R//VNN1//IL23A//CD24A//PRELID1//CD74//CYLD//H2-AA//CD27//H2-M3//FAS//JAK3//RIPK2//CASP8//CSF1//PF4//MYC//ZBTB7A//TNF//CCR1//CCL3//CCL5//NKAP//TMEM176B//TYROBP
GO:0042832	defense response to protozoan	Biological process	8	24	1654	23376	4.711	0.000162735	0.00110829	3.78852	BCL3//GBP2B//GBP2//IRF8//LYST//GBP9//BATF//GBP10
GO:1901862	negative regulation of muscle tissue development	Biological process	8	24	1654	23376	4.711	0.000162735	0.00110829	3.78852	SIRT2//LUC7L//NRAS//TGFB1//YBX3//GSK3A//PI16//FLCN
GO:2000403	positive regulation of lymphocyte migration	Biological process	8	24	1654	23376	4.711	0.000162735	0.00110829	3.78852	ADAM10//ADAM17//XCL1//CCL5//TNFSF14//CXCL10//CCL20//CCL4
GO:0070664	negative regulation of leukocyte proliferation	Biological process	13	58	1654	23376	3.16774	0.000165873	0.00112673	3.78022	CD24A//LYN//TNFRSF21//DLG1//H2-AA//H2-AB1//H2-M3//SFTPD//TGFB1//CD274//ITCH//XCL1//4632428N05RIK
GO:2001238	positive regulation of extrinsic apoptotic signaling pathway	Biological process	13	58	1654	23376	3.16774	0.000165873	0.00112673	3.78022	BMPR1B//PEA15A//STK3//STK4//BAX//FAS//JAK3//PPP2R1A//CASP8//PDIA3//TNFSF10//TNFRSF12A//CYLD
GO:0070838	divalent metal ion transport	Biological process	43	341	1654	23376	1.78217	0.000166563	0.00112996	3.77842	CORO1A//CCR1//SLC8B1//P2RX7//PPP3CA//CCL5//VDR//TPCN2//PANX1//TRPM7//ATP2B1//BHLHA15//VDAC1//BAX//ASPH//SLC39A14//MMGT1//NIPA2//TMEM165//IBTK//FKBP1A//HTR2B//XCL1//CYBA//LYN//UBASH3B//TGFB1//CXCL10//THY1//ADRB2//CXCR4//ICAM1//PACSIN3//TSPO//JAK3//CCL4//CTGF//SLC25A25//GCG//LGALS3//SERPINE1//TRIM27//SPINK3
GO:0071219	cellular response to molecule of bacterial origin	Biological process	27	180	1654	23376	2.11995	0.000169217	0.00114648	3.77156	LYN//MYD88//RIPK2//CCL5//TGFB1//TNF//MAPK3//LTF//TRIB1//CACTIN//LY86//TLR2//ANKRD1//CD14//GBP2//IRF8//CXCL10//SERPINE1//CCL2//CDC73//CTR9//CMPK2//TNIP2//FCGR4//KLRK1//GBP10//SIRT2
GO:0002429	immune response-activating cell surface receptor signaling pathway	Biological process	19	107	1654	23376	2.5096	0.000169803	0.00114897	3.77005	KLRK1//FCER1G//LYN//TLR2//BCL2A1D//ITK//RIPK2//STK11//THY1//THEMIS2//SKAP1//UBE2N//TNFRSF21//SH2B2//LPXN//LGALS3//UBASH3A//PLSCR1//BAX
GO:0007165	signal transduction	Biological process	445	5433	1654	23376	1.15759	0.000174201	0.0011772	3.75895	DOK1//SMAD1//MYC//CCL5//NRG1//TGFB1//TNF//MAP2K1//MAP2K4//MAPK3//GADD45B//TRAF7//GADD45G//CD74//P2RX7//TGFB3//SPAG9//SPRED1//DUSP5//DUSP6//BAX//CASP7//PMAIP1//DNM1L//CD24A//IL1RN//RIPK2//GRK6//ADRB2//MED1//PRCP//PGLYRP1//TRIM12C//KLRK1//MAPKAPK2//TLR2//UNC93B1//FCER1G//LYN//MYD88//TNIP1//H2-M3//CD40//CITED2//CSNK1G2//FBXW11//CTNND1//CCND1//CCNE1//DDB1//MARK2//LRP6//CDC73//CTR9//CUL3//SLC9A3R1//GS…
GO:0016525	negative regulation of angiogenesis	Biological process	14	66	1654	23376	2.99791	0.000176121	0.00118865	3.75419	SERPINE1//KLF4//ADAMTS1//ADRB2//ANGPT2//COL4A2//CXCL10//PLG//ROCK2//CCL2//FLCN//PF4//RGCC//KRIT1
GO:1903311	regulation of mRNA metabolic process	Biological process	15	74	1654	23376	2.8648	0.000179126	0.00120738	3.74684	RNPS1//RBFOX3//MBNL1//RBM5//RBFOX2//AHCYL1//CDC73//SRSF1//U2AF2//HNRNPA2B1//EIF4A3//SRPK1//SAFB//TOB1//PABPC1
GO:0043462	regulation of ATPase activity	Biological process	10	37	1654	23376	3.81973	0.0001818	0.00122225	3.74041	TNNI3//ADRB2//PFN1//PFN2//TPM1//DNAJB6//DNAJC10//DNAJB1//PLSCR1//TNNC1
GO:1903289	regulation of ATP catabolic process	Biological process	10	37	1654	23376	3.81973	0.0001818	0.00122225	3.74041	TNNI3//ADRB2//PFN1//PFN2//TPM1//DNAJB6//DNAJC10//DNAJB1//TNNC1//PLSCR1
GO:0016197	endosomal transport	Biological process	25	162	1654	23376	2.18102	0.0001848	0.00124084	3.7333	SORT1//RHOB//HGS//MGRN1//MTM1//RAB7//SCYL2//CHMP5//HOOK1//EHD4//LYST//AP1G1//TBC1D10A//TRIM27//STX16//VPS26A//SPAG9//FLNA//CORO1A//SORL1//MAP2K1//MAPK3//SNX12//WAS//PICALM
GO:0009991	response to extracellular stimulus	Biological process	32	230	1654	23376	1.96633	0.000188692	0.00126534	3.72425	CTSD//RAB1//ATG4C//TRP53INP1//ATG2B//DSC2//FOXA3//FNIP1//FBXO22//GAS2L1//SIRT1//NBR1//WAC//CDKN2B//LDHA//P2RX7//RPTOR//AKT1//SLC16A1//SLC25A25//GCG//CDKN2D//SPP1//DAP//FSTL1//CHMP1A//LRP6//SIRT2//VDR//MED1//CHMP4B//RAB33B
GO:0046425	regulation of JAK-STAT cascade	Biological process	19	108	1654	23376	2.48636	0.000192594	0.00128986	3.71536	IL23A//GM13283//GM13272//GM13276//GM13277//GM13275//IL6ST//TNFRSF1A//CD40//IRF1//ARL2BP//HES1//HCLS1//LYN//CCL5//HGS//CRLF3//DOT1L//SH2B2
GO:0000082	G1/S transition of mitotic cell cycle	Biological process	23	144	1654	23376	2.25736	0.000196116	0.00131177	3.70749	MDM2//SOX4//DBF4//BCAT1//CCND1//ADAM17//AKT1//RGCC//DDX3X//TCF3//CDKN2B//CDC73//ZFP655//RCC1//CCNE1//CDKN2D//ITGB1//PPP3CA//PLK2//RBBP8//CRLF3//GPR132//CACUL1
GO:0001649	osteoblast differentiation	Biological process	29	201	1654	23376	2.03909	0.000197525	0.00131952	3.70438	SMAD1//LIMD1//PIAS2//PRKACA//ID1//NBR1//TNF//TOB1//TWSG1//CLIC1//BMPR1B//BMPR2//IFI204//IL6ST//LTF//PDLIM7//AKT1//CBFB//H3F3A//HIRA//HNRNPC//MEF2D//SPP1//ITGA11//SYNCRIP//SND1//RRAS2//UFL1//GTPBP4
GO:0002444	myeloid leukocyte mediated immunity	Biological process	13	59	1654	23376	3.11405	0.00019912	0.00132848	3.70089	FCGR1//FCGR3//FCER1G//LYST//BTK//LYN//LAT//MILR1//HMOX1//FGR//F2RL1//CTSG//NCF1
GO:0032496	response to lipopolysaccharide	Biological process	33	241	1654	23376	1.93523	0.000204401	0.00136198	3.68952	LYN//MYD88//RIPK2//CCL5//TGFB1//TNF//MAPK3//LTF//TRIB1//CACTIN//LY86//ANKRD1//CD14//GBP2//IRF8//CXCL10//SERPINE1//CCL2//CDC73//CTR9//CMPK2//TNIP2//FCGR4//KLRK1//GBP10//ADAM17//ADM//CTSG//MAPKAPK2//NCF2//P2RX7//PTGER4//TCF3
GO:0044126	regulation of growth of symbiont in host	Biological process	7	19	1654	23376	5.2069	0.000206919	0.00137179	3.6842	CAMP//CTSG//IRF8//LTA//MYD88//TNF//TLR2
GO:0044130	negative regulation of growth of symbiont in host	Biological process	7	19	1654	23376	5.2069	0.000206919	0.00137179	3.6842	CAMP//CTSG//IRF8//LTA//MYD88//TNF//TLR2
GO:0044144	modulation of growth of symbiont involved in interaction with host	Biological process	7	19	1654	23376	5.2069	0.000206919	0.00137179	3.6842	CAMP//CTSG//IRF8//LTA//MYD88//TNF//TLR2
GO:0044146	negative regulation of growth of symbiont involved in interaction with host	Biological process	7	19	1654	23376	5.2069	0.000206919	0.00137179	3.6842	CAMP//CTSG//IRF8//LTA//MYD88//TNF//TLR2
GO:0030001	metal ion transport	Biological process	76	711	1654	23376	1.5107	0.00020932	0.00138595	3.67919	ADRB2//SIK1//SCN1B//TGFB1//SLC9A3R1//ATF4//FXYD2//CPOX//KCNK2//KCNK7//ATP1A4//TMEM38B//SLC6A8//SLC8B1//SLC20A1//SLC22A5//SLC10A3//SLC38A10//SLC10A6//CORO1A//CCR1//P2RX7//PPP3CA//CCL5//VDR//TPCN2//PANX1//TRPM7//ATP2B1//MMGT1//SLC30A5//CP//LTF//SLC39A14//SLC39A6//SLC39A7//BHLHA15//VDAC1//BAX//ASPH//AKT1//CXCL1//AHCYL1//NEDD4L//NEDD4//STEAP4//NIPA2//TMEM165//DNM2//DLG1//KIF5B//IBTK//FKBP1A//HTR2B//X…
GO:0019835	cytolysis	Biological process	9	31	1654	23376	4.10313	0.000210329	0.00139036	3.6771	RRAGA//PF4//FGL2//GZMA//GZMB//GZMC//LYZ2//P2RX7//MMD
GO:1901700	response to oxygen-containing compound	Biological process	104	1040	1654	23376	1.4133	0.000210515	0.00139036	3.67672	UCP2//APOA4//AKT1//FOXS1//GRB2//SH2B2//GSK3A//NCF2//NQO1//COL4A1//TNF//PDGFC//NSMF//LAMTOR1//RRAGA//RPTOR//SH3BP4//LYN//MYD88//RIPK2//CCL5//TGFB1//MAPK3//LTF//TRIB1//CACTIN//LY86//STAT3//TLR2//IRF5//RELA//ADAM17//ADM//CTSG//MAPKAPK2//P2RX7//PTGER4//TCF3//CDKN2D//KLF4//SLC10A3//TGFB3//SORT1//SCLY//SIRT1//PAK1//YWHAG//C2CD5//SELL//PANX1//ASPH//SPP1//BTK//GCG//HIF1A//SMPD1//HMOX1//LIG1//SERPINA3G//S…
GO:0044843	cell cycle G1/S phase transition	Biological process	23	145	1654	23376	2.24179	0.000217753	0.00143635	3.66204	RCC1//CCND1//CCNE1//CDKN2D//ITGB1//PPP3CA//PLK2//RBBP8//CRLF3//GPR132//RGCC//CACUL1//MDM2//SOX4//DBF4//BCAT1//ADAM17//AKT1//DDX3X//TCF3//CDKN2B//CDC73//ZFP655
GO:0034110	regulation of homotypic cell-cell adhesion	Biological process	8	25	1654	23376	4.52256	0.00022454	0.00147926	3.64871	MAP2K1//CCL5//CD24A//LGALS1//LYN//ADRB2//PRKCD//UBASH3B
GO:0019886	antigen processing and presentation of exogenous peptide antigen via MHC class II	Biological process	6	14	1654	23376	6.057	0.000227462	0.00149663	3.64309	FCER1G//H2-AA//H2-AB1//H2-DMB1//CD74//UNC93B1
GO:0034121	regulation of toll-like receptor signaling pathway	Biological process	10	38	1654	23376	3.71921	0.000231206	0.00151745	3.636	TRIM30A//CACTIN//PIK3AP1//TLR2//IRF1//IRF7//LYN//F2RL1//LTF//RSAD2
GO:1902882	regulation of response to oxidative stress	Biological process	10	38	1654	23376	3.71921	0.000231206	0.00151745	3.636	SCLY//P4HB//UBQLN1//VNN1//BAG5//SIRT1//SFPQ//ATF4//HIF1A//NONO
GO:0071156	regulation of cell cycle arrest	Biological process	11	45	1654	23376	3.45474	0.000231675	0.00151863	3.63512	MDM2//SOX4//CDK9//CCND1//RASSF1//UHRF2//FAP//PRKACA//TGFB1//CRLF3//RGCC
GO:0006914	autophagy	Biological process	24	155	1654	23376	2.18834	0.000233804	0.00153067	3.63115	CTSD//RAB1//ATG4C//TRP53INP1//ATG2B//USP10//DRAM1//AKT1//HTR2B//DAP//SIRT2//SH3BP4//NBR1//WAC//SIRT1//CHMP4B//RAB33B//IRGM1//S100A8//S100A9//STK11//FNBP1L//TM9SF1//GOPC
GO:0031589	cell-substrate adhesion	Biological process	34	253	1654	23376	1.8993	0.000236597	0.00154607	3.62599	RASA1//CSF1//NINJ1//ITGB7//TNFRSF12A//LIMS1//BCL2L11//FGA//CTGF//FN1//GP5//ITGB1//ITGB2//VCAM1//VCL//ITGA11//RAC2//SPP1//RELL2//ANGPT2//LGALS1//PLG//TRPM7//RAB1//SRCIN1//THY1//MMP14//TACSTD2//CALR//SERPINE1//CORO1A//PRKX//RPL29//MYO1G
GO:0009118	regulation of nucleoside metabolic process	Biological process	48	400	1654	23376	1.69596	0.000236746	0.00154607	3.62572	MYC//TMED2//SH3BP4//AGFG1//ARFGAP3//ARAP1//ARFGAP2//TBC1D10A//TBC1D12//CHN1//CRK//HTR2B//RASA1//MAP2K1//RASAL3//ICAM1//THY1//RAP1GDS1//PLXNB1//SH3BGRL3//TNNI3//ADRB2//PFN1//PFN2//TPM1//DNAJB6//DNAJC10//DNAJB1//LLGL1//RAB3GAP1//DENND1C//RAB3GAP2//RCC1//CD40//VAV1//FARP1//ARHGAP15//RHOG//NDEL1//TNNC1//CYTH1//FNIP1//LAMTOR1//GIPC1//CYTH4//PLSCR1//FLCN//STAT3
GO:0045727	positive regulation of translation	Biological process	13	60	1654	23376	3.06215	0.000237918	0.00154794	3.62357	USP16//DDX3X//POLR2D//TNF//BCL3//CIRBP//EEF2//EIF4A3//RBM3//SOX4//PAIP1//ABCF1//MAPK3
GO:0050764	regulation of phagocytosis	Biological process	13	60	1654	23376	3.06215	0.000237918	0.00154794	3.62357	CNN2//SFTPD//TGFB1//CALR//FCER1G//FCGR1//FCGR3//MFGE8//PROS1//F2RL1//CCL2//FGR//HCK
GO:0097194	execution phase of apoptosis	Biological process	13	60	1654	23376	3.06215	0.000237918	0.00154794	3.62357	DNASE2A//CD24A//DRAM1//PLSCR1//GCG//FAP//SIRT2//BAX//RFFL//AKT1//CASP4//CASP7//CASP8
GO:0045860	positive regulation of protein kinase activity	Biological process	42	336	1654	23376	1.76663	0.000238296	0.00154848	3.62288	GADD45B//TNF//TRAF7//GADD45G//CD74//P2RX7//TGFB3//MAP2K1//SPAG9//ADAM17//PDGFC//TNFSF15//MAP2K4//IL23A//AKT1//RGCC//LMNB1//DLG1//STK11//STRADA//CD24A//HTR2B//PRKCD//TGFB1//CD40//IL1RN//PAK1//CCND1//ABI1//ERBB3//CCL5//SRCIN1//LTF//IQGAP1//RPTOR//SIRT1//PRKAG2//CSF1//GCG//NRG1//TAB2//CACUL1
GO:0048729	tissue morphogenesis	Biological process	62	555	1654	23376	1.57882	0.000243819	0.00158241	3.61293	CXCR4//COL4A1//FOXS1//STK4//DLG1//SMAD4//MYC//TIMELESS//BMPR2//PRKACA//ECSIT//TWSG1//POFUT2//SMAD1//CTNND1//CASP8//CITED2//NUP50//SOX4//STK3//ADM//LMO4//LRP6//PFN1//ROCK2//KDM6A//VASP//SHROOM3//TMED2//ARID1A//DLL1//HIF1A//VCL//LIN7C//HES1//TEAD1//YAP1//MED1//DLG5//FST//HBEGF//KLF4//MMP14//PAK1//ANKRD1//FKBP1A//TNNC1//TNNI3//TPM1//TRIM28//CSF1//PRKX//SOCS3//GRB2//TNF//PHB2//TGFB1//VDR//CCM2//TACST…
GO:0051495	positive regulation of cytoskeleton organization	Biological process	22	137	1654	23376	2.26953	0.000247166	0.00160215	3.60701	F2RL1//DLG1//EVL//GRB2//ICAM1//NCK1//PFN1//PFN2//VASP//CLIP1//TRIM27//ARPC4//ARF1//PLK4//CORO1A//CTGF//PAK1//TPM1//RGCC//SIRT2//HCK//WAS
GO:0033674	positive regulation of kinase activity	Biological process	44	358	1654	23376	1.73702	0.000250269	0.00162026	3.60159	GADD45B//TNF//TRAF7//GADD45G//CD74//P2RX7//TGFB3//MAP2K1//SPAG9//ADAM17//PDGFC//TNFSF15//MAP2K4//IL23A//AKT1//RGCC//LMNB1//DLG1//STK11//STRADA//CD24A//HTR2B//PRKCD//TGFB1//CD40//IL1RN//PAK1//FGR//LYN//CCND1//PRKAG2//CSF1//GCG//NRG1//IQGAP1//TAB2//CACUL1//ABI1//ERBB3//CCL5//SRCIN1//LTF//RPTOR//SIRT1
GO:0007507	heart development	Biological process	52	445	1654	23376	1.6515	0.00025722	0.00166321	3.58969	DLL1//HIF1A//LRP6//CITED2//TMED2//FKBP1A//HTR2B//KDM6A//PBRM1//COL4A3BP//HES1//TEAD1//YAP1//ATF2//NEDD4//STK3//STK4//NRG1//SOX4//SMAD4//ERBB3//ARID1A//GSK3A//MED1//LMO4//NPRL3//SLC22A5//FOXS1//CASP8//ITGB1//CXADR//SIK1//SOX6//ANKRD1//TNNC1//TNNI3//TPM1//LMNA//SMAD1//CCM2//RTN4//ADAMTS1//DUSP6//VCAM1//MAP2K4//PI16//ADM//ALPK3//CASP7//ID1//TAB2//BCOR
GO:0032388	positive regulation of intracellular transport	Biological process	26	175	1654	23376	2.09976	0.000258357	0.0016685	3.58778	TNFSF14//BAX//P2RX7//ASPH//MED1//TNFRSF1A//TGFB1//TNF//TLR2//HCLS1//FLNA//TRIM28//FCER1G//FGR//MDM2//PRKACA//WIPF1//CXCL10//XCL1//THY1//SMAD4//TGFB3//SORL1//MYO1C//C2CD5//RBM22
GO:0032637	interleukin-8 production	Biological process	12	53	1654	23376	3.19993	0.000265086	0.00170922	3.57661	ADAM17//CACTIN//SERPINE1//TLR2//BCL3//KLF4//TNF//RAB1//CRP//ANXA4//CD2//F2RL1
GO:1901701	cellular response to oxygen-containing compound	Biological process	75	705	1654	23376	1.50351	0.000265313	0.00170922	3.57624	AKT1//FOXS1//GRB2//SH2B2//GSK3A//APOA4//NQO1//COL4A1//TNF//PDGFC//NSMF//LAMTOR1//RRAGA//RPTOR//SH3BP4//LYN//MYD88//RIPK2//CCL5//TGFB1//MAPK3//LTF//TRIB1//CACTIN//LY86//PAK1//YWHAG//C2CD5//BTK//GCG//HIF1A//SOCS3//PRKCD//RELA//SIRT1//STAT3//BIRC5//UCP2//RHOB//LCN2//OSER1//VDR//MED1//ANKRD1//CD14//GBP2//IRF8//CXCL10//SERPINE1//CCL2//CDC73//CTR9//CMPK2//TNIP2//FCGR4//KLRK1//GBP10//TLR2//HSP90B1//RAP1…
GO:2000377	regulation of reactive oxygen species metabolic process	Biological process	16	85	1654	23376	2.66033	0.000272215	0.00175153	3.56509	NOXA1//TSPO//GRB2//BIRC3//TRIM30A//SIRT2//STAT3//CYBA//F2RL1//PRKCD//TGFB1//ARF4//IER3//TNF//PDK3//PRCP
GO:0008333	endosome to lysosome transport	Biological process	9	32	1654	23376	3.97491	0.000274386	0.00176333	3.56164	RHOB//HGS//MGRN1//MTM1//RAB7//SORT1//SCYL2//CHMP5//HOOK1
GO:0031669	cellular response to nutrient levels	Biological process	22	138	1654	23376	2.25309	0.000274739	0.00176344	3.56108	CTSD//RAB1//ATG4C//TRP53INP1//ATG2B//DSC2//FOXA3//FNIP1//FBXO22//GAS2L1//SIRT1//NBR1//WAC//CDKN2B//DAP//CHMP1A//SIRT2//VDR//MED1//CHMP4B//RAB33B//RPTOR
GO:0050878	regulation of body fluid levels	Biological process	37	286	1654	23376	1.8284	0.000278036	0.00178242	3.5559	ADRB2//F2RL1//CYBA//SERPING1//FGA//LYST//PLG//PROS1//SERPINA10//ENPP4//GP9//LNP//ANXA2//GUCA2B//CCND1//HIF1A//MED1//VDR//FCER1G//GP5//ENTPD2//EVL//PF4//FAM46A//SERPINE1//CLIC1//ACTB//ACTG1//GATA1//FLNA//VCL//SLC7A11//MYL12B//METAP1//LYN//PRKCD//UBASH3B
GO:0045639	positive regulation of myeloid cell differentiation	Biological process	15	77	1654	23376	2.75318	0.000283605	0.0018159	3.54729	CD101//HCLS1//ISG15//GATA1//HIF1A//ETS1//CASP8//CSF1//PF4//RCOR1//CCR1//CCL3//CCL5//TNF//IL23A
GO:0007041	lysosomal transport	Biological process	11	46	1654	23376	3.37963	0.00028521	0.00182173	3.54484	HGS//RAB7//SORL1//RHOB//MGRN1//MTM1//SORT1//SCYL2//CHMP5//HOOK1//AP1G1
GO:0061077	chaperone-mediated protein folding	Biological process	11	46	1654	23376	3.37963	0.00028521	0.00182173	3.54484	H2-DMB1//HSPA8//CD74//TOR1B//DNAJB1//CALR//FKBP1A//FKBP5//PEX19//DNAJB6//CHORDC1
GO:0072593	reactive oxygen species metabolic process	Biological process	23	148	1654	23376	2.19635	0.000295823	0.00188718	3.52897	CYBA//NCF2//NQO1//NOXA1//TSPO//GRB2//BIRC3//TRIM30A//SIRT2//STAT3//APOA4//F2RL1//PRKCD//TGFB1//NCF1//ARF4//IER3//TNF//PDK3//PRCP//CTGF//P2RX7//VAV1
GO:0009628	response to abiotic stimulus	Biological process	79	754	1654	23376	1.48078	0.000296177	0.00188718	3.52845	ADAM17//CD24A//HIF1A//SMAD4//CITED2//PAK1//SOX4//TGFB3//HSP90B1//ALKBH5//LIMD1//NOL3//INHBB//P2RX7//ATF2//GNAT1//CABP4//GNB1//APP//CTNS//MYC//CCL2//TRP53INP1//DNAJA3//ADRB2//RBM3//METRNL//PLAC8//CASP7//CDKN2D//CIRBP//PMAIP1//2810417H13RIK//BHLHE40//BAX//NEDD4L//STK11//USP28//TOPBP1//AEN//RELA//BCL3//YY1//LGMN//ANKRD1//AKT1//CNN2//POLR2D//BCAT1//USP47//N4BP1//TRIP10//NR2F6//SIK1//GYPA//HPN//GRM8//…
GO:1902110	positive regulation of mitochondrial membrane permeability involved in apoptotic process	Biological process	8	26	1654	23376	4.34862	0.00030433	0.00193443	3.51666	BAX//RHOT1//BLOC1S2//PMAIP1//IER3//GSK3A//ATF2//BCL2L11
GO:1902686	mitochondrial outer membrane permeabilization involved in programmed cell death	Biological process	8	26	1654	23376	4.34862	0.00030433	0.00193443	3.51666	BAX//RHOT1//BLOC1S2//PMAIP1//IER3//GSK3A//ATF2//BCL2L11
GO:0045787	positive regulation of cell cycle	Biological process	21	130	1654	23376	2.28302	0.000311394	0.00197694	3.50669	APP//CCND1//ADAM17//AKT1//RGCC//LMNB1//SH2B1//TNF//CUL3//BIRC5//MDM2//HES1//CTGF//MED1//BCL2L11//CALR//LRP6//CITED2//MYC//TCF3//RPS15A
GO:0035710	CD4-positive, alpha-beta T cell activation	Biological process	12	54	1654	23376	3.14067	0.000319128	0.00202358	3.49604	PTGER4//RSAD2//RELB//GADD45G//BCL3//BATF//JAK3//IRF1//RIPK2//IL23A//XCL1//4632428N05RIK
GO:0030101	natural killer cell activation	Biological process	15	78	1654	23376	2.71789	0.000328483	0.0020787	3.48349	TCF3//ELF4//GM13283//GM13272//GM13276//GM13277//GM13275//LYST//IL23A//IRF1//ZBTB1//PGLYRP1//AP1G1//ITGB2//KLRK1
GO:0042113	B cell activation	Biological process	31	227	1654	23376	1.93006	0.000328612	0.0020787	3.48332	BCL3//LGALS1//TCF3//FNIP1//CD24A//CMTM7//H2-AB1//BAX//ADAM17//JAK3//LYL1//ZBTB1//GM13283//GM13272//GM13276//GM13277//GM13275//LYN//TNFRSF21//CD74//CD40//IL7R//PRKCD//CD27//EXO1//BATF//TGFB1//TBX21//FAS//TNIP2//SKAP2
GO:0043280	positive regulation of cysteine-type endopeptidase activity involved in apoptotic process	Biological process	18	104	1654	23376	2.4461	0.000345786	0.0021847	3.46119	BAX//BCL2L11//CASP8//MYC//S100A8//S100A9//TNF//DAP//SENP1//TNFSF15//PMAIP1//DNAJA3//DDX3X//FAS//CTGF//TNFSF10//ARL6IP5//SIRT1
GO:0070665	positive regulation of leukocyte proliferation	Biological process	19	113	1654	23376	2.37635	0.000351439	0.00221774	3.45415	CD74//TCF3//CD40//IL23A//CSF1//RIPK2//CORO1A//HES1//IL6ST//JAK3//NCK1//CCL5//VCAM1//DHPS//DNAJA3//CD24A//MYD88//LYN//XCL1
GO:0060761	negative regulation of response to cytokine stimulus	Biological process	9	33	1654	23376	3.85446	0.000353776	0.00222981	3.45127	IL1RN//F2RL1//RFFL//DNAJA3//NLRC5//CACTIN//CCL5//IL6ST//KLF4
GO:1900027	regulation of ruffle assembly	Biological process	6	15	1654	23376	5.6532	0.000356439	0.00224121	3.44801	EVL//PFN2//TACSTD2//PFN1//ICAM1//RHOG
GO:1901623	regulation of lymphocyte chemotaxis	Biological process	6	15	1654	23376	5.6532	0.000356439	0.00224121	3.44801	ADAM10//ADAM17//XCL1//CCL5//TNFSF14//CCL4
GO:0002287	alpha-beta T cell activation involved in immune response	Biological process	10	40	1654	23376	3.53325	0.000364107	0.00228668	3.43877	PTGER4//RELB//GADD45G//BCL3//BATF//JAK3//IRF1//RIPK2//IL23A//H2-M3
GO:0006816	calcium ion transport	Biological process	40	322	1654	23376	1.75565	0.000375988	0.00235847	3.42483	SLC8B1//BHLHA15//VDAC1//BAX//P2RX7//ASPH//TMEM165//IBTK//FKBP1A//HTR2B//XCL1//TPCN2//CORO1A//CYBA//LYN//UBASH3B//TGFB1//CXCL10//THY1//ADRB2//CXCR4//VDR//ICAM1//PACSIN3//TSPO//CCR1//JAK3//CCL4//CCL5//CTGF//SLC25A25//PANX1//TRPM7//GCG//LGALS3//SERPINE1//TRIM27//SPINK3//PPP3CA//ATP2B1
GO:0031668	cellular response to extracellular stimulus	Biological process	24	160	1654	23376	2.11995	0.000379106	0.00237519	3.42124	CTSD//RAB1//ATG4C//TRP53INP1//ATG2B//DSC2//FOXA3//FNIP1//FBXO22//GAS2L1//SIRT1//NBR1//WAC//RPTOR//CDKN2B//DAP//CHMP1A//SIRT2//VDR//MED1//CHMP4B//RAB33B//LDHA//P2RX7
GO:1903052	positive regulation of proteolysis involved in cellular protein catabolic process	Biological process	12	55	1654	23376	3.08357	0.000382216	0.00239181	3.41769	ZFAND2A//AKT1//MDM2//PLK2//TRIB1//NUB1//DNAJB2//SIRT2//HSPBP1//FBXO22//XBP1//CTSC
GO:0043433	negative regulation of sequence-specific DNA binding transcription factor activity	Biological process	20	123	1654	23376	2.29805	0.000392136	0.00244676	3.40656	ANXA4//ITCH//KLF4//DAP//USP7//AIM2//NLRC5//UFL1//CACTIN//CYLD//DNAJA3//SIRT1//SIK1//FOXS1//HMOX1//ID1//XCL1//FLNA//BHLHE40//TRIB1
GO:0030193	regulation of blood coagulation	Biological process	14	71	1654	23376	2.78679	0.000392862	0.00244676	3.40576	FCER1G//GP5//SERPINE1//ENPP4//SERPING1//ANXA2//PLG//PROS1//LYN//ADRB2//PRKCD//UBASH3B//F2RL1//FAM46A
GO:1900046	regulation of hemostasis	Biological process	14	71	1654	23376	2.78679	0.000392862	0.00244676	3.40576	FCER1G//GP5//SERPING1//F2RL1//FAM46A//SERPINE1//ENPP4//ANXA2//PLG//PROS1//LYN//ADRB2//PRKCD//UBASH3B
GO:1901216	positive regulation of neuron death	Biological process	14	71	1654	23376	2.78679	0.000392862	0.00244676	3.40576	ATF4//BAX//BCL2L11//CASP7//NCF2//NQO1//CCL3//CDC34//TNF//TNFRSF1A//UBE2M//MAP2K4//PMAIP1//PICALM
GO:0009895	negative regulation of catabolic process	Biological process	19	114	1654	23376	2.3555	0.000394229	0.00245235	3.40425	AKT1//HTR2B//DAP//SIRT2//SENP1//WAC//GIPC1//BAG5//N4BP1//SMAD4//FLNA//RELA//NRG1//SNX12//IER3//STAT3//TNF//TOB1//PABPC1
GO:0032781	positive regulation of ATPase activity	Biological process	8	27	1654	23376	4.18756	0.000405819	0.00251848	3.39167	PLSCR1//ADRB2//PFN1//PFN2//TPM1//DNAJB6//DNAJC10//DNAJB1
GO:0044243	multicellular organismal catabolic process	Biological process	8	27	1654	23376	4.18756	0.000405819	0.00251848	3.39167	FAP//ITGB1//CTSB//CTSS//MMP14//MMP8//APOA4//P2RX7
GO:0007033	vacuole organization	Biological process	16	88	1654	23376	2.56964	0.000409808	0.00254023	3.38742	CTSD//RAB1//ATG4C//TRP53INP1//ATG2B//TPP1//LYST//LAMTOR1//CHMP5//HOOK1//ATP6V0C//TMEM165//MTM1//CHMP4B//RAB33B//MAN2A1
GO:0000165	MAPK cascade	Biological process	62	566	1654	23376	1.54814	0.0004111	0.00254523	3.38605	GADD45B//TNF//TRAF7//GADD45G//CD74//P2RX7//TGFB3//MAP2K1//SPAG9//SPRED1//DUSP5//DUSP6//MAPK3//MYD88//PTGER4//TRIB1//MAP2K4//NBR1//RIPK2//ARL6IP5//CD24A//HTR2B//PRKCD//TGFB1//CD40//LYN//SMPD1//GRB2//ID1//PSAP//ADRB2//ITGB1//LAMTOR1//IL1RN//PAK1//F2RL1//AKT1//HDAC3//ITCH//CDC42SE1//CTGF//LMNB1//CD27//STK3//MED1//KLF4//FLCN//SLC9A3R1//TNIP1//FFAR4//CCR1//FGA//GCG//ICAM1//RAP1B//SCIMP//GLIPR2//DOK1//…
GO:0034340	response to type I interferon	Biological process	7	21	1654	23376	4.711	0.000421171	0.00260144	3.37554	IFNAR2//NLRC5//CACTIN//IRF7//LSM14A//ISG15//TRIM56
GO:0046640	regulation of alpha-beta T cell proliferation	Biological process	7	21	1654	23376	4.711	0.000421171	0.00260144	3.37554	CD24A//RIPK2//ITCH//IL23A//XCL1//4632428N05RIK//IRF1
GO:0030042	actin filament depolymerization	Biological process	11	48	1654	23376	3.23881	0.000423884	0.00261512	3.37275	CAPZA2//CAPZB//EVL//TWF1//SH3BGRL3//F2RL1//AVIL//SPTBN1//TPM1//VILL//MICAL1
GO:0032984	macromolecular complex disassembly	Biological process	21	133	1654	23376	2.23153	0.000427407	0.00263375	3.36916	CAPZA2//CAPZB//EVL//TWF1//MICAL1//SMARCD1//ARID1A//GSPT1//SMN1//GAS2L1//SH3BGRL3//F2RL1//KIF5B//TNF//NRG1//AVIL//SPTBN1//TPM1//VILL//HSPA8//ASPH
GO:0034976	response to endoplasmic reticulum stress	Biological process	17	97	1654	23376	2.47692	0.000429383	0.00264282	3.36716	CCND1//XBP1//AMFR//ATF4//BAX//DNAJC10//GRINA//TXNDC5//BCL2L11//PDIA3//P4HB//SEL1L//OS9//UBQLN1//UFL1//COL4A3BP//TMX1
GO:0071222	cellular response to lipopolysaccharide	Biological process	25	171	1654	23376	2.06623	0.000430649	0.00264751	3.36588	LYN//MYD88//RIPK2//CCL5//TGFB1//TNF//MAPK3//LTF//TRIB1//CACTIN//LY86//ANKRD1//CD14//GBP2//IRF8//CXCL10//SERPINE1//CCL2//CDC73//CTR9//CMPK2//TNIP2//FCGR4//KLRK1//GBP10
GO:0043241	protein complex disassembly	Biological process	20	124	1654	23376	2.27952	0.000437004	0.00268029	3.35951	CAPZA2//CAPZB//EVL//TWF1//MICAL1//SMARCD1//ARID1A//GSPT1//SMN1//GAS2L1//SH3BGRL3//F2RL1//TNF//NRG1//AVIL//SPTBN1//TPM1//VILL//HSPA8//ASPH
GO:1902107	positive regulation of leukocyte differentiation	Biological process	20	124	1654	23376	2.27952	0.000437004	0.00268029	3.35951	CD101//HCLS1//IRF1//ZBTB1//IL7R//VNN1//IL23A//H2-AA//CD74//CD27//H2-M3//RIPK2//CASP8//CSF1//PF4//CCR1//CCL3//CCL5//TNF//NKAP
GO:0042088	T-helper 1 type immune response	Biological process	9	34	1654	23376	3.74109	0.000451187	0.00276082	3.34564	H2-AB1//RIPK2//IL23A//RELB//GADD45G//JAK3//IRF1//XCL1//BCL3
GO:0050710	negative regulation of cytokine secretion	Biological process	9	34	1654	23376	3.74109	0.000451187	0.00276082	3.34564	TNF//F2RL1//TRIM27//ANXA4//TNFRSF21//FFAR4//SRGN//PTGER4//RGCC
GO:0043484	regulation of RNA splicing	Biological process	14	72	1654	23376	2.74809	0.000456387	0.00278939	3.34067	RNPS1//RBFOX3//MBNL1//RBM5//RBFOX2//PTBP2//RBM22//SRSF1//U2AF2//HNRNPA2B1//EIF4A3//SNRNP70//SON//HNRNPF
GO:0030838	positive regulation of actin filament polymerization	Biological process	13	64	1654	23376	2.87077	0.000464386	0.00283497	3.33312	TRIM27//ARPC4//ARF1//EVL//CORO1A//WAS//DLG1//GRB2//ICAM1//NCK1//PFN1//PFN2//VASP
GO:0031331	positive regulation of cellular catabolic process	Biological process	23	153	1654	23376	2.12457	0.00048121	0.00293426	3.31767	TRP53INP1//SH3BP4//APOA4//WAC//SIRT1//ZFAND2A//AKT1//MDM2//PLK2//TRIB1//NUB1//DNAJB2//SIRT2//HSPBP1//FBXO22//RAB3GAP1//MYC//TNF//PACSIN3//PABPC1//TOB1//BAX//PRKCD
GO:0007346	regulation of mitotic cell cycle	Biological process	40	326	1654	23376	1.73411	0.00048275	0.00294024	3.31628	RGCC//MDM2//SOX4//RCC1//DBF4//CDKN2B//PLK2//KNTC1//TGFB1//TTK//ZW10//ZWILCH//ZFP207//IER3//CCNA2//APP//CCND1//USP47//BIRC5//UBE2C//BCAT1//ATF2//SH2B1//TNF//CUL3//BTG3//DLG1//HES1//DYNC1LI1//DDX3X//DDB1//TCF3//CDC73//ZFP655//HDAC3//SIK1//MYC//POLD1//CYLD//SIRT1
GO:0006812	cation transport	Biological process	91	909	1654	23376	1.41486	0.00049599	0.00301737	3.30453	FCGR3//ADRB2//SIK1//SCN1B//TGFB1//BTK//LYN//FCER1G//SLC9A3R1//ATF4//FXYD2//CPOX//KCNK2//KCNK7//ATP1A4//TMEM38B//SLC6A8//SLC8B1//SLC20A1//SLC22A5//SLC10A3//SLC38A10//SLC10A6//CORO1A//CCR1//P2RX7//PPP3CA//CCL5//VDR//TPCN2//PANX1//TRPM7//ATP2B1//SLC39A6//SLC39A7//SLC39A14//MMGT1//SLC30A5//CP//LTF//BHLHA15//VDAC1//BAX//ASPH//AKT1//CXCL1//AHCYL1//NEDD4L//NEDD4//ARG2//STEAP4//NIPA2//SLC25A29//SLC7A1//S…
GO:0003006	developmental process involved in reproduction	Biological process	64	593	1654	23376	1.52532	0.000497394	0.0030224	3.3033	BAX//ADAMTS1//SIRT1//BMPR1B//AGFG1//SEC23IP//TMF1//PHLDA2//PBRM1//HIF1A//CITED2//MED1//TMED2//AKT1//DAZAP1//CXCR4//TIAL1//PRM1//QK//STK11//FNDC3A//ACRBP//PANK2//HOOK1//GOPC//SERPINB6A//BCL2L11//GATA1//NUPR1//YBX3//FST//SERPINE1//TIPARP//DHCR24//CCND1//SEP15//CASP4//LRP6//CTSB//PRKACA//INHBB//DLG1//SLC22A5//TRIM28//VCAM1//ADM//SOCS3//GRB2//MAP2K1//ARID1A//STK3//STK4//PLG//PLK4//DNAJB6//HES1//PSAP/…
GO:0030010	establishment of cell polarity	Biological process	15	81	1654	23376	2.61722	0.00050152	0.00304395	3.29971	INSC//ZW10//NDC80//SPDL1//MAP4//SPAG5//CYTH1//RAP1B//4930506M07RIK//KRIT1//MARK2//LMNA//EXOC4//STK11//WEE1
GO:0022408	negative regulation of cell-cell adhesion	Biological process	11	49	1654	23376	3.17272	0.000512049	0.00310068	3.29069	MAP2K1//IL1RN//KLF4//CD24A//ADRB2//PRKCD//UBASH3B//EPCAM//RGCC//TGFB1//GTPBP4
GO:0050709	negative regulation of protein secretion	Biological process	11	49	1654	23376	3.17272	0.000512049	0.00310068	3.29069	TNF//FFAR4//SRGN//PTGER4//RGCC//F2RL1//TRIM27//ANXA4//TNFRSF21//SRCIN1//RSAD2
GO:0006874	cellular calcium ion homeostasis	Biological process	38	306	1654	23376	1.75508	0.000522564	0.0031607	3.28186	ADM//CD24A//CCR1//F2RL1//GNA15//GNB1//CXCL1//JAK3//LRP6//CCL3//CXCL2//BAX//P2RX7//ASPH//GRINA//RAP1GDS1//IBTK//FKBP1A//HTR2B//XCL1//TPCN2//CORO1A//CYBA//LYN//UBASH3B//TGFB1//CXCL10//THY1//IL6ST//APP//ITGB1//CCL2//CCL5//CD40//TNNI3//TMEM165//VDR//NUCB2
GO:0070997	neuron death	Biological process	36	285	1654	23376	1.78522	0.000525915	0.0031773	3.27908	BAX//G6PDX//NSMF//BIRC5//CORO1A//ERBB3//HIF1A//HMOX1//OXR1//LGMN//TGFB3//TOX3//SET//ATF4//BCL2L11//CASP7//NCF2//NQO1//CCL3//CDC34//TNF//TNFRSF1A//UBE2M//MAP2K4//PMAIP1//APP//FAS//TNFRSF21//CCL5//STAT3//CHMP4B//SIRT1//PICALM//NONO//CXCL2//BAG5
GO:0001914	regulation of T cell mediated cytotoxicity	Biological process	8	28	1654	23376	4.038	0.000533171	0.00321373	3.27313	IL7R//H2-D1//H2-M3//H2-Q7//XCL1//P2RX7//TAP2//IL23A
GO:0048147	negative regulation of fibroblast proliferation	Biological process	8	28	1654	23376	4.038	0.000533171	0.00321373	3.27313	BAX//LTA//MYC//CDC73//B4GALT7//MORC3//NUPR1//PMAIP1
GO:0061515	myeloid cell development	Biological process	12	57	1654	23376	2.97537	0.000540327	0.00325313	3.26734	ABI1//PIP4K2A//MED1//ANXA2//G6PDX//KLF2//MFSD7B//MAEA//GATA1//CITED2//SOX6//TYROBP
GO:0007034	vacuolar transport	Biological process	13	65	1654	23376	2.8266	0.000543406	0.00326791	3.26488	HGS//RAB7//SORL1//RHOB//MGRN1//MTM1//SORT1//SCYL2//CHMP5//HOOK1//AP1G1//CHMP1A//CHMP4B
GO:0009790	embryo development	Biological process	102	1044	1654	23376	1.38081	0.000547685	0.00328987	3.26147	SRSF1//ADAM10//AMD1//BCL2L11//DLL1//ELL//EPN1//GATA1//HES1//PRMT1//ITGB1//KLF2//SMAD4//MAN2A1//CITED2//MED1//SOX6//CCM2//FLCN//TGFB3//TRIM28//TPM1//KDM6A//MFSD7B//CUL3//TMED2//YBX3//COL4A3BP//MYO1E//LRP6//RNF2//DUSP5//BMPR2//PRKACA//ECSIT//TWSG1//POFUT2//SMAD1//CDC73//CTR9//ABI1//FOXS1//CNOT2//HBEGF//NDEL1//RBBP8//CASP8//NUP50//SOX4//STK3//STK4//ADM//LMO4//PFN1//ROCK2//VASP//SHROOM3//ARID1A//HIF1…
GO:0070507	regulation of microtubule cytoskeleton organization	Biological process	18	108	1654	23376	2.3555	0.000554233	0.0033254	3.25631	GAS2L1//CHORDC1//ROCK2//KIFC1//EML2//DST//SKA1//CAPZB//CLIP1//PLK2//CEP76//PLK4//DYNC1LI1//SIRT2//SPAG5//RNF4//SENP6//CYLD
GO:0007096	regulation of exit from mitosis	Biological process	5	11	1654	23376	6.4241	0.000567345	0.00339242	3.24615	RGCC//BIRC5//TGFB1//UBE2C//ZW10
GO:0010819	regulation of T cell chemotaxis	Biological process	5	11	1654	23376	6.4241	0.000567345	0.00339242	3.24615	ADAM10//ADAM17//XCL1//CCL5//TNFSF14
GO:0010820	positive regulation of T cell chemotaxis	Biological process	5	11	1654	23376	6.4241	0.000567345	0.00339242	3.24615	ADAM10//ADAM17//XCL1//CCL5//TNFSF14
GO:0033157	regulation of intracellular protein transport	Biological process	28	204	1654	23376	1.93983	0.000574117	0.00342901	3.241	TNFSF14//SIRT1//MED1//TNFRSF1A//TGFB1//GBP4//PKIG//TNF//TLR2//FBXW11//CYLD//HCLS1//FLNA//TRIM28//PKDCC//BARD1//SOX4//MDM2//PRKACA//WIPF1//SMAD4//TGFB3//FAM89B//SORL1//MYO1C//C2CD5//ASPH//RBM22
GO:0006811	ion transport	Biological process	123	1302	1654	23376	1.33515	0.000577427	0.00344486	3.2385	FCGR3//ADRB2//SIK1//SCN1B//TGFB1//TNF//BTK//LYN//FCER1G//SLC9A3R1//SLC7A1//SLC7A2//SLC1A5//SLC22A5//SLC7A11//ATF4//P2RX7//ATP13A1//TMCO3//MMGT1//ATP1A4//SLC41A2//PANX1//TRPM7//SLC30A5//FXYD2//CPOX//KCNK2//KCNK7//TMEM38B//SLC6A8//SLC8B1//SLC20A1//SLC10A3//SLC38A10//SLC10A6//CORO1A//CCR1//PPP3CA//CCL5//VDR//TPCN2//ATP2B1//IP6K2//VDAC1//CLIC1//TSPO//CLCA1//SLC39A6//SLC39A7//SLC39A14//CP//LTF//PRKCD/…
GO:1900408	negative regulation of cellular response to oxidative stress	Biological process	7	22	1654	23376	4.49687	0.000580203	0.00344964	3.23642	VNN1//BAG5//SIRT1//ATF4//HIF1A//NONO//SCLY
GO:1902883	negative regulation of response to oxidative stress	Biological process	7	22	1654	23376	4.49687	0.000580203	0.00344964	3.23642	SCLY//VNN1//BAG5//SIRT1//ATF4//HIF1A//NONO
GO:2000406	positive regulation of T cell migration	Biological process	7	22	1654	23376	4.49687	0.000580203	0.00344964	3.23642	ADAM10//ADAM17//XCL1//CCL5//TNFSF14//CXCL10//CCL20
GO:0002009	morphogenesis of an epithelium	Biological process	50	439	1654	23376	1.60968	0.000603282	0.0035828	3.21948	CXCR4//COL4A1//FOXS1//STK4//DLG1//SMAD4//MYC//TIMELESS//CTNND1//CASP8//CITED2//NUP50//SOX4//STK3//ADM//LMO4//LRP6//PFN1//PRKACA//ROCK2//KDM6A//VASP//SHROOM3//TMED2//ARID1A//DLL1//HIF1A//LIN7C//HES1//TEAD1//YAP1//DLG5//HBEGF//MMP14//PAK1//TRIM28//CSF1//PRKX//SOCS3//GRB2//TNF//PHB2//MED1//TGFB1//VDR//CCM2//TACSTD2//BAX//SPI1//VCL
GO:0031398	positive regulation of protein ubiquitination	Biological process	14	74	1654	23376	2.67381	0.000609962	0.00361837	3.2147	TRIB1//ARRDC4//UBE2N//CDC20//FBXO22//ADRB2//BIRC3//FKBP1A//RIPK2//RASSF1//DNAJB2//HSPBP1//DNAJA3//RNF111
GO:0048771	tissue remodeling	Biological process	22	146	1654	23376	2.12963	0.000611042	0.00361884	3.21393	ANGPT2//BAX//BMPR2//FOXS1//PBRM1//HIF1A//CD24A//ADRB2//TPP1//CTSS//RAB7//RAC2//NCDN//P2RX7//LRP6//SPP1//EFNA4//VDR//TMBIM1//MMP14//PLG//IL23A
GO:0000375	RNA splicing, via transesterification reactions	Biological process	19	118	1654	23376	2.27565	0.000613805	0.00361884	3.21197	LSM2//RBM5//HNRNPA1//MBNL1//SFPQ//HNRNPM//RNPS1//RBFOX3//RBFOX2//SRSF1//TRA2A//SNRNP70//YTHDC1//PTBP2//LUC7L//RBM22//U2AF2//HNRNPA2B1//EIF4A3
GO:0000377	RNA splicing, via transesterification reactions with bulged adenosine as nucleophile	Biological process	19	118	1654	23376	2.27565	0.000613805	0.00361884	3.21197	LSM2//RBM5//HNRNPA1//MBNL1//SFPQ//HNRNPM//RNPS1//RBFOX3//RBFOX2//SRSF1//TRA2A//SNRNP70//YTHDC1//PTBP2//LUC7L//RBM22//U2AF2//HNRNPA2B1//EIF4A3
GO:0000398	mRNA splicing, via spliceosome	Biological process	19	118	1654	23376	2.27565	0.000613805	0.00361884	3.21197	LSM2//RBM5//HNRNPA1//MBNL1//SFPQ//HNRNPM//RNPS1//RBFOX3//RBFOX2//SRSF1//YTHDC1//PTBP2//LUC7L//RBM22//U2AF2//HNRNPA2B1//EIF4A3//TRA2A//SNRNP70
GO:0043123	positive regulation of I-kappaB kinase/NF-kappaB signaling	Biological process	19	118	1654	23376	2.27565	0.000613805	0.00361884	3.21197	RHOC//CASP8//F2RL1//FKBP1A//HMOX1//LGALS1//LTF//MYD88//FLNA//RIPK2//RELA//SLC20A1//PLK2//TNF//TNIP2//UBD//SHISA5//TRIM8//UBE2N
GO:0044723	single-organism carbohydrate metabolic process	Biological process	60	552	1654	23376	1.5362	0.000614181	0.00361884	3.2117	PRKAG2//AKT1//IL6ST//GSK3A//GYG//PGM1//PGM2//POFUT2//G6PDX//MYC//PKM//TNF//PDK3//GALK2//MAN2A1//MAN2B2//PMM1//ISYNA1//GYK//ATF4//CRTC2//LDHA//PFKP//IDH1//RPE//GLYR1//HIF1A//PARP2//ARF4//TNKS2//TIPARP//STT3A//B3GNT2//POMGNT1//DDOST//B4GALT7//TMEM165//CCDC126//GANAB//EOGT//TRAK2//C1GALT1//NEU3//SIRT1//STK11//SMEK1//GALNT11//UBE2G2//MIOX//AKR1A1//B4GALNT1//GBGT1//COX11//GCG//SIK1//IER3//STAT3//PHLDA…
GO:0032677	regulation of interleukin-8 production	Biological process	11	50	1654	23376	3.10926	0.000615019	0.00361971	3.21111	ADAM17//CACTIN//SERPINE1//TLR2//BCL3//KLF4//TNF//CRP//ANXA4//CD2//F2RL1
GO:0061041	regulation of wound healing	Biological process	17	100	1654	23376	2.40261	0.000618057	0.00363351	3.20897	FCER1G//GP5//SERPING1//F2RL1//FAM46A//SERPINE1//ENPP4//ANXA2//PLG//PROS1//MYC//HBEGF//LYN//ADRB2//PRKCD//UBASH3B//TNFRSF12A
GO:0032946	positive regulation of mononuclear cell proliferation	Biological process	18	109	1654	23376	2.33389	0.000620737	0.00364268	3.20709	CD74//TCF3//CD40//IL23A//RIPK2//CORO1A//HES1//IL6ST//JAK3//NCK1//CCL5//VCAM1//DHPS//DNAJA3//CD24A//MYD88//XCL1//CSF1
GO:0042063	gliogenesis	Biological process	28	205	1654	23376	1.93036	0.000621006	0.00364268	3.2069	TSPO//FN1//CCL2//NRG1//VIM//SOX4//ERBB3//NAB2//RELA//SOX6//PHGDH//HES1//LRP6//SIRT2//AKT1//TLR2//CCL3//RTN4//NFIX//STAT3//EXOC4//IL6ST//GPR37L1//TNFRSF21//CXCR4//FOXD2//LTA//LYN
GO:0010631	epithelial cell migration	Biological process	25	176	1654	23376	2.00753	0.000665382	0.00389427	3.17693	ITGB1//BMPR2//ETS1//KRIT1//EVL//PFN2//TACSTD2//CAPN7//HIF1A//PFN1//GLIPR2//PRCP//SH3BGRL3//AKT1//TGFB1//ANGPT2//RGCC//FAP//ITGB2//PRKX//GIPC1//HBEGF//SERPINE1//KLF4//NANOS1
GO:0090132	epithelium migration	Biological process	25	176	1654	23376	2.00753	0.000665382	0.00389427	3.17693	ITGB1//BMPR2//ETS1//KRIT1//NANOS1//EVL//PFN2//TACSTD2//CAPN7//HIF1A//PFN1//GLIPR2//PRCP//SH3BGRL3//AKT1//TGFB1//ANGPT2//RGCC//FAP//ITGB2//PRKX//GIPC1//HBEGF//SERPINE1//KLF4
GO:0001890	placenta development	Biological process	22	147	1654	23376	2.11514	0.000671517	0.00392579	3.17294	HIF1A//CITED2//MED1//TMED2//AKT1//DAZAP1//CTSB//TRIM28//VCAM1//ADM//SOCS3//GRB2//MAP2K1//ARID1A//STK3//STK4//PLG//PLK4//DNAJB6//HES1//PHLDA2//PBRM1
GO:0032615	interleukin-12 production	Biological process	10	43	1654	23376	3.28675	0.000678111	0.00395552	3.1687	JAK3//TLR2//H2-M3//IRF8//CD40//IL23A//IRF1//RELA//G6PDX//PRKCD
GO:0046902	regulation of mitochondrial membrane permeability	Biological process	10	43	1654	23376	3.28675	0.000678111	0.00395552	3.1687	BAX//HEBP2//RHOT1//BLOC1S2//PMAIP1//IER3//GSK3A//ATF2//BCL2L11//STAT3
GO:0090316	positive regulation of intracellular protein transport	Biological process	19	119	1654	23376	2.25653	0.000682877	0.0039789	3.16566	TNFSF14//MED1//TNFRSF1A//TGFB1//TNF//TLR2//HCLS1//FLNA//TRIM28//MDM2//PRKACA//WIPF1//SMAD4//TGFB3//SORL1//MYO1C//C2CD5//ASPH//RBM22
GO:0001960	negative regulation of cytokine-mediated signaling pathway	Biological process	8	29	1654	23376	3.89876	0.000691002	0.00402177	3.16052	F2RL1//RFFL//DNAJA3//NLRC5//CACTIN//CCL5//IL6ST//IL1RN
GO:0050731	positive regulation of peptidyl-tyrosine phosphorylation	Biological process	21	138	1654	23376	2.15068	0.000705025	0.00409884	3.1518	ADAM17//IL23A//IL6ST//TNFRSF1A//CD40//ARL2BP//HES1//HCLS1//LYN//CCL5//ABI1//CD24A//ERBB3//SRCIN1//GATA1//ICAM1//CD74//ITGB1//RIPK2//STK11//EHD4
GO:0090068	positive regulation of cell cycle process	Biological process	24	167	1654	23376	2.03109	0.000713014	0.00414069	3.1469	MDM2//SOX4//DBF4//ROCK2//APP//CCND1//BIRC5//TGFB1//UBE2C//CUL3//GIPC1//SIRT2//SH2B1//TNF//RGCC//PLK4//CTGF//MED1//UHRF2//FAP//PRKACA//CRLF3//DYNC1LI1//DDX3X
GO:0033500	carbohydrate homeostasis	Biological process	25	177	1654	23376	1.99619	0.000723839	0.00419427	3.14036	FOXA3//SIRT1//GCG//HIF1A//AKT1//GYK//SLC8B1//BHLHA15//SLC16A1//SOX4//STAT3//STK11//XBP1//SH2B2//DHPS//ASPSCR1//PRCP//CRTC2//BIRC5//UCP2//ICAM1//PRKACA//PPP3CA//VCAM1//PDK3
GO:0042593	glucose homeostasis	Biological process	25	177	1654	23376	1.99619	0.000723839	0.00419427	3.14036	FOXA3//SIRT1//GCG//HIF1A//BIRC5//UCP2//ICAM1//PRKACA//PPP3CA//SOX4//VCAM1//PDK3//AKT1//GYK//SLC8B1//BHLHA15//SLC16A1//STAT3//STK11//XBP1//SH2B2//DHPS//ASPSCR1//PRCP//CRTC2
GO:0000280	nuclear division	Biological process	54	488	1654	23376	1.5639	0.00074241	0.00429713	3.12936	KIFC1//ZFP207//ZW10//SPAG5//NDC80//RGCC//PDS5A//RCC1//CDC20//FAM64A//BIRC5//CCNA2//CD2AP//HELLS//KIF11//KNTC1//TIMELESS//WEE1//RBBP8//SEPT7//DYNC1LI1//KLHL21//MAP2K1//CENPH//SIRT2//ANAPC11//SKA1//MIS18A//ZWILCH//UBE2C//ARL8A//APITD1//SPDL1//CENPN//USP16//CASC5//HAUS8//CSNK1A1//CHMP1A//CUL3//PINX1//NDEL1//MKI67//RAD51//EXO1//RBM7//KLHDC3//TOPBP1//TGFB1//CALR//SH2B1//TNF//NAA50//FLNA
GO:0000075	cell cycle checkpoint	Biological process	23	158	1654	23376	2.05734	0.000760932	0.00439948	3.11865	PEA15A//USP28//MDM2//SOX4//CDKN2B//PLK2//KNTC1//TGFB1//TTK//ZW10//ZWILCH//ZFP207//IER3//BCAT1//CCND1//MAPKAPK2//RBBP8//ATF2//BIRC5//SPDL1//WAC//CASC5//DYNC1LI1
GO:0001841	neural tube formation	Biological process	18	111	1654	23376	2.29184	0.000774538	0.00446829	3.11096	ADM//LMO4//LRP6//CITED2//PFN1//PRKACA//ROCK2//KDM6A//VASP//SHROOM3//TMED2//ARID1A//HIF1A//CASP8//NUP50//SOX4//STK3//STK4
GO:0048520	positive regulation of behavior	Biological process	18	111	1654	23376	2.29184	0.000774538	0.00446829	3.11096	F2RL1//CXCL10//XCL1//CCL2//CCL5//ADAM10//ADAM17//TNFSF14//BMPR2//FN1//TGFB1//CD74//SELL//IL23A//CCR1//SERPINE1//CCL4//CALR
GO:0002863	positive regulation of inflammatory response to antigenic stimulus	Biological process	6	17	1654	23376	4.98812	0.000779356	0.00447531	3.10826	FCER1G//FCGR1//FCGR3//LTA//TNF//CD24A
GO:0006595	polyamine metabolic process	Biological process	6	17	1654	23376	4.98812	0.000779356	0.00447531	3.10826	DHPS//AMD2//AMD1//SRM//SAT1//SMOX
GO:0050901	leukocyte tethering or rolling	Biological process	6	17	1654	23376	4.98812	0.000779356	0.00447531	3.10826	ITGB1//ITGB7//SELPLG//TNF//VCAM1//GOLPH3
GO:0001892	embryonic placenta development	Biological process	17	102	1654	23376	2.3555	0.000780022	0.00447531	3.10789	TRIM28//VCAM1//ADM//SOCS3//GRB2//STK3//STK4//PLG//PLK4//AKT1//DNAJB6//MAP2K1//HES1//HIF1A//CITED2//MED1//TMED2
GO:0051651	maintenance of location in cell	Biological process	17	102	1654	23376	2.3555	0.000780022	0.00447531	3.10789	KDELR3//OS9//GYPA//TNFSF14//ZFP207//NDC80//CASC5//SRGN//FGFR1OP//SORL1//GOLPH3//FLNA//ARL2BP//MORC3//POLR2M//SIRT2//SPAG5
GO:0043620	regulation of DNA-templated transcription in response to stress	Biological process	7	23	1654	23376	4.30135	0.000783451	0.00448517	3.10599	KLF2//ATF4//HIF1A//HMOX1//CITED2//SIRT2//BCLAF1
GO:0045843	negative regulation of striated muscle tissue development	Biological process	7	23	1654	23376	4.30135	0.000783451	0.00448517	3.10599	NRAS//TGFB1//YBX3//GSK3A//PI16//SIRT2//LUC7L
GO:0030198	extracellular matrix organization	Biological process	26	188	1654	23376	1.95457	0.000790252	0.00451917	3.10223	RGCC//ETS1//FAP//FLOT1//PLG//ANXA2//FOXS1//P4HA1//MYO1E//CTSS//HPN//FKBP1A//B4GALT7//CTGF//COL4A1//TGFB1//APLP2//APP//BCL3//FN1//LGALS3//NFKB2//TNF//DNAJB6//MPZL3//CRISPLD2
GO:0002698	negative regulation of immune effector process	Biological process	14	76	1654	23376	2.60345	0.000805252	0.00457998	3.09407	SERPING1//A2M//IL7R//XCL1//4632428N05RIK//JAK3//TGFB1//TGFB3//HMOX1//PGLYRP1//TAP2//IRF1//ITCH//LGALS3
GO:0002700	regulation of production of molecular mediator of immune response	Biological process	14	76	1654	23376	2.60345	0.000805252	0.00457998	3.09407	XCL1//4632428N05RIK//JAK3//TNF//F2RL1//TGFB1//TGFB3//HMOX1//FCER1G//CD40//TBX21//CD74//TLR2//RSAD2
GO:0006612	protein targeting to membrane	Biological process	14	76	1654	23376	2.60345	0.000805252	0.00457998	3.09407	SRP68//SEC61A1//CHMP4B//PEX19//BSG//ANXA2//SPTBN1//TMED2//MYL12A//MYO1C//C2CD5//NCF1//EXOC4//ATG4C
GO:0050818	regulation of coagulation	Biological process	14	76	1654	23376	2.60345	0.000805252	0.00457998	3.09407	PROS1//FCER1G//GP5//SERPING1//F2RL1//FAM46A//SERPINE1//ENPP4//ANXA2//PLG//LYN//ADRB2//PRKCD//UBASH3B
GO:0097202	activation of cysteine-type endopeptidase activity	Biological process	14	76	1654	23376	2.60345	0.000805252	0.00457998	3.09407	BAX//BCL2L11//CASP8//MYC//S100A8//S100A9//TNF//DAP//SENP1//TNFSF15//PMAIP1//DNAJA3//TBC1D10A//ASPH
GO:0010639	negative regulation of organelle organization	Biological process	30	229	1654	23376	1.85149	0.000815848	0.00463522	3.08839	BCOR//CAPZA2//CAPZB//EVL//TWF1//PFN1//TMSB4X//GAS2L1//ZFP207//FLCN//KIFC1//PFN2//PRKCD//EML2//CORO1A//H2AFY//TACSTD2//ARAP1//AVIL//SPTBN1//TPM1//VILL//MTF2//AKT1//LMNA//PRELID1//DYNC1LI1//IER3//H3F3A//CHMP4B
GO:0048598	embryonic morphogenesis	Biological process	61	570	1654	23376	1.51248	0.000821931	0.00464834	3.08516	LRP6//SMAD4//RNF2//DUSP5//BMPR2//PRKACA//ECSIT//TWSG1//POFUT2//SMAD1//CDC73//CTR9//CUL3//CASP8//CITED2//NUP50//SOX4//STK3//STK4//ADM//LMO4//PFN1//ROCK2//KDM6A//VASP//SHROOM3//TMED2//ARID1A//DLL1//HIF1A//HES1//TEAD1//YAP1//HIRA//TCF3//PBX2//LRIG1//IL1RN//KLF4//LNP//MED1//FN1//MYC//DUSP6//MFSD7B//IMPAD1//FOXS1//HIPK1//MMP14//EIF4A3//TGFB3//DLG1//TRIM28//VCAM1//SOCS3//GRB2//DNAJB6//HPN//BAX//BCL2L11…
GO:0030834	regulation of actin filament depolymerization	Biological process	10	44	1654	23376	3.21205	0.00082259	0.00464834	3.08482	CAPZA2//CAPZB//EVL//TWF1//F2RL1//AVIL//SPTBN1//TPM1//VILL//SH3BGRL3
GO:0032006	regulation of TOR signaling	Biological process	10	44	1654	23376	3.21205	0.00082259	0.00464834	3.08482	HIF1A//FNIP1//FLCN//GSK3A//SIRT1//SH3BP4//LAMTOR1//GOLPH3//RPTOR//SLC7A1
GO:0036473	cell death in response to oxidative stress	Biological process	10	44	1654	23376	3.21205	0.00082259	0.00464834	3.08482	ARL6IP5//P4HB//UBQLN1//VNN1//BAG5//SIRT1//SFPQ//ATF4//HIF1A//NONO
GO:0090559	regulation of membrane permeability	Biological process	10	44	1654	23376	3.21205	0.00082259	0.00464834	3.08482	BAX//HEBP2//STAT3//RHOT1//BLOC1S2//PMAIP1//IER3//GSK3A//ATF2//BCL2L11
GO:0030811	regulation of nucleotide catabolic process	Biological process	45	390	1654	23376	1.63073	0.00084199	0.00474774	3.07469	TMED2//SH3BP4//AGFG1//ARFGAP3//ARAP1//ARFGAP2//TBC1D10A//TBC1D12//CHN1//CRK//HTR2B//RASA1//MAP2K1//RASAL3//ICAM1//THY1//RAP1GDS1//PLXNB1//SH3BGRL3//TNNI3//ADRB2//PFN1//PFN2//TPM1//DNAJB6//DNAJC10//DNAJB1//LLGL1//RAB3GAP1//DENND1C//RAB3GAP2//RCC1//CD40//VAV1//FARP1//ARHGAP15//RHOG//NDEL1//TNNC1//CYTH1//FNIP1//LAMTOR1//GIPC1//CYTH4//PLSCR1
GO:0033121	regulation of purine nucleotide catabolic process	Biological process	45	390	1654	23376	1.63073	0.00084199	0.00474774	3.07469	TMED2//SH3BP4//AGFG1//ARFGAP3//ARAP1//ARFGAP2//TBC1D10A//TBC1D12//CHN1//CRK//HTR2B//RASA1//MAP2K1//RASAL3//ICAM1//THY1//RAP1GDS1//PLXNB1//SH3BGRL3//TNNI3//ADRB2//PFN1//PFN2//TPM1//DNAJB6//DNAJC10//DNAJB1//LLGL1//RAB3GAP1//DENND1C//RAB3GAP2//RCC1//CD40//VAV1//FARP1//ARHGAP15//RHOG//NDEL1//TNNC1//CYTH1//FNIP1//LAMTOR1//GIPC1//CYTH4//PLSCR1
GO:0043062	extracellular structure organization	Biological process	26	189	1654	23376	1.94422	0.00085596	0.00482132	3.06755	RGCC//ETS1//FAP//FLOT1//PLG//APLP2//APP//BCL3//FN1//LGALS3//NFKB2//TNF//DNAJB6//MPZL3//CRISPLD2//ANXA2//FOXS1//P4HA1//MYO1E//CTSS//HPN//FKBP1A//B4GALT7//CTGF//COL4A1//TGFB1
GO:0007005	mitochondrion organization	Biological process	35	282	1654	23376	1.7541	0.000857303	0.00482371	3.06687	MIEF1//DNM1L//BAX//CASP7//PMAIP1//PEO1//DNAJA3//TFAM//MYC//AKT1//CD24A//GOLPH3//FLCN//GIMAP3//HEBP2//TOMM22//STAT3//MTM1//BHLHA15//COL4A3BP//PANK2//BCL2L11//FAS//TNFSF10//LMNA//PRELID1//RHOT1//BLOC1S2//IER3//GSK3A//ATF2//CXADR//MAN2A1//P2RX7//SLC22A5
GO:0051701	interaction with host	Biological process	12	60	1654	23376	2.8266	0.000878106	0.00493546	3.05645	RRAGA//TGFB1//TAP2//MYC//TRIM56//TRIM59//TRIM8//TRIM30A//TLR2//SLC22A5//BCL2L11//TNIP1
GO:0002294	CD4-positive, alpha-beta T cell differentiation involved in immune response	Biological process	9	37	1654	23376	3.43776	0.000882771	0.00494578	3.05415	PTGER4//RELB//GADD45G//BCL3//BATF//JAK3//IRF1//RIPK2//IL23A
GO:0008631	intrinsic apoptotic signaling pathway in response to oxidative stress	Biological process	9	37	1654	23376	3.43776	0.000882771	0.00494578	3.05415	P4HB//UBQLN1//VNN1//BAG5//SIRT1//SFPQ//HIF1A//NONO//ARL6IP5
GO:0042093	T-helper cell differentiation	Biological process	9	37	1654	23376	3.43776	0.000882771	0.00494578	3.05415	RELB//GADD45G//BCL3//BATF//JAK3//IRF1//RIPK2//IL23A//PTGER4
GO:0071158	positive regulation of cell cycle arrest	Biological process	8	30	1654	23376	3.7688	0.000884385	0.00494954	3.05336	MDM2//SOX4//UHRF2//FAP//PRKACA//TGFB1//CRLF3//RGCC
GO:0042510	regulation of tyrosine phosphorylation of Stat1 protein	Biological process	5	12	1654	23376	5.88875	0.000916024	0.00512114	3.03809	IL6ST//TNFRSF1A//CD40//IRF1//IL23A
GO:0010821	regulation of mitochondrion organization	Biological process	14	77	1654	23376	2.56964	0.000921174	0.00513897	3.03566	FLCN//MIEF1//BAX//BCL2L11//FAS//TNFSF10//DNM1L//AKT1//LMNA//PRELID1//PMAIP1//IER3//GSK3A//GOLPH3
GO:0090100	positive regulation of transmembrane receptor protein serine/threonine kinase signaling pathway	Biological process	14	77	1654	23376	2.56964	0.000921174	0.00513897	3.03566	BMPR2//SMAD4//TGFB1//TGFB3//ADAM17//CDKN2B//CITED2//STK11//FLCN//GIPC1//RNF111//HES1//TWSG1//4632428N05RIK
GO:0001558	regulation of cell growth	Biological process	37	305	1654	23376	1.7145	0.000950004	0.00528895	3.02227	ADAM10//ADAM17//AKT1//CYBA//DDX3X//HBEGF//HPN//MMP14//USP47//FGFR1OP//BMPR2//CDKN2D//SMAD4//STK11//FLCN//TGFB1//ZMAT3//CRLF3//RRAD//DNAJB2//RTN4//CDKN2AIP//IP6K2//GAS2L1//SIRT1//SH3BP4//CDKL3//RNF6//FN1//TNFRSF12A//NDEL1//IST1//GSK3A//PI16//CTGF//WISP2//HRASLS
GO:0006140	regulation of nucleotide metabolic process	Biological process	56	516	1654	23376	1.53382	0.000950075	0.00528895	3.02224	MYC//ADRB2//TMED2//SH3BP4//GUCA2B//CXCL10//PF4//GRM8//ADM//GCG//GSK3A//PDZD3//AGFG1//ARFGAP3//ARAP1//ARFGAP2//TBC1D10A//TBC1D12//CHN1//CRK//HTR2B//RASA1//MAP2K1//RASAL3//ICAM1//THY1//RAP1GDS1//PLXNB1//SH3BGRL3//TNNI3//PFN1//PFN2//TPM1//DNAJB6//DNAJC10//DNAJB1//LLGL1//RAB3GAP1//DENND1C//RAB3GAP2//RCC1//CD40//VAV1//FARP1//ARHGAP15//RHOG//NDEL1//TNNC1//CYTH1//FNIP1//LAMTOR1//GIPC1//CYTH4//PLSCR1//FL…
GO:0051168	nuclear export	Biological process	16	95	1654	23376	2.3803	0.000979071	0.00543882	3.00919	ALKBH5//FYTTD1//RPSA//CALR//TGFB1//AHCYL1//STRADA//XPO6//PABPN1//ZC3H11A//POLR2D//BARD1//SOX4//MDM2//PRKACA//WIPF1
GO:0070646	protein modification by small protein removal	Biological process	16	95	1654	23376	2.3803	0.000979071	0.00543882	3.00919	COPS7A//USP16//USP10//USP4//USP28//USP7//CYLD//USP42//SENP6//SENP1//USPL1//USP47//USP25//OTUD1//ITCH//DNAJB2
GO:0070302	regulation of stress-activated protein kinase signaling cascade	Biological process	23	161	1654	23376	2.019	0.000989029	0.00548833	3.00479	MAP2K4//SPAG9//NBR1//MAP2K1//MAPK3//RIPK2//ARL6IP5//IL1RN//PAK1//TNF//F2RL1//AKT1//HDAC3//ITCH//CDC42SE1//CTGF//LMNB1//GADD45B//MYD88//CD27//GADD45G//STK3//LYN
GO:1901987	regulation of cell cycle phase transition	Biological process	27	201	1654	23376	1.89846	0.000992979	0.00550442	3.00306	MDM2//SOX4//DBF4//CDKN2B//PLK2//KNTC1//TGFB1//TTK//ZW10//ZWILCH//ZFP207//IER3//CCNA2//APP//CCND1//USP47//BCAT1//ATF2//CUL3//DYNC1LI1//DDX3X//DDB1//RGCC//H2AFY//TCF3//CDC73//ZFP655
GO:0090130	tissue migration	Biological process	25	181	1654	23376	1.95207	0.00100469	0.00556344	2.99797	ITGB1//BMPR2//ETS1//KRIT1//NANOS1//EVL//PFN2//TACSTD2//CAPN7//HIF1A//PFN1//GLIPR2//PRCP//SH3BGRL3//AKT1//TGFB1//ANGPT2//RGCC//FAP//ITGB2//PRKX//GIPC1//HBEGF//SERPINE1//KLF4
GO:0006979	response to oxidative stress	Biological process	34	274	1654	23376	1.75373	0.00101152	0.00559535	2.99503	UCP2//APOA4//ARL6IP5//NQO1//G6PDX//SIRT2//BTK//ATF4//HMOX1//LIG1//SIRT1//HIF1A//RHOB//LCN2//RELA//OSER1//OXR1//TRP53INP1//ADPRHL2//SCLY//P4HB//UBQLN1//VNN1//BAG5//SFPQ//NONO//APP//IDH1//MTF1//PRKCD//MAP2K1//RCAN1//TXNIP//SRXN1
GO:0046209	nitric oxide metabolic process	Biological process	12	61	1654	23376	2.78026	0.00102385	0.00565758	2.98977	SLC7A2//TSPO//DYNLL1//AKT1//H2-M3//ICAM1//ITGB2//KLF4//TNF//TLR2//KLRK1//POR
GO:0000070	mitotic sister chromatid segregation	Biological process	11	53	1654	23376	2.93327	0.00103223	0.00568367	2.98622	PDS5A//CHMP1A//CUL3//ZW10//SPDL1//PINX1//NAA50//KIFC1//ZFP207//SPAG5//NDC80
GO:0007260	tyrosine phosphorylation of STAT protein	Biological process	11	53	1654	23376	2.93327	0.00103223	0.00568367	2.98622	JAK3//IL23A//IL6ST//TNFRSF1A//CD40//IRF1//ARL2BP//HES1//HCLS1//LYN//CCL5
GO:0061097	regulation of protein tyrosine kinase activity	Biological process	11	53	1654	23376	2.93327	0.00103223	0.00568367	2.98622	ADAM17//APLP2//APP//ABI1//CD24A//ERBB3//CCL5//SRCIN1//IBTK//FGFR1OP//RAP2C
GO:0045786	negative regulation of cell cycle	Biological process	29	222	1654	23376	1.8462	0.0010329	0.00568367	2.98594	MDM2//SOX4//CALR//CDKN2B//CDKN2D//DST//IRF1//MYC//STK11//TGFB1//MAP2K1//RASSF1//TRP53INP1//GAS2L1//ZFP207//USP47//BTG3//DLG1//PRKACA//CDK9//CCND1//UHRF2//FAP//CRLF3//RGCC//DYNC1LI1//RHOB//ETS1//NUPR1
GO:0001916	positive regulation of T cell mediated cytotoxicity	Biological process	7	24	1654	23376	4.12213	0.00103904	0.00570073	2.98337	H2-D1//H2-M3//H2-Q7//XCL1//P2RX7//TAP2//IL23A
GO:0046605	regulation of centrosome cycle	Biological process	7	24	1654	23376	4.12213	0.00103904	0.00570073	2.98337	CHORDC1//ROCK2//KIFC1//PLK2//CEP76//PLK4//DYNC1LI1
GO:0048608	reproductive structure development	Biological process	45	394	1654	23376	1.61418	0.00103926	0.00570073	2.98327	BAX//ADAMTS1//SIRT1//BMPR1B//PHLDA2//PBRM1//HIF1A//CITED2//MED1//TMED2//AKT1//DAZAP1//SERPINB6A//BCL2L11//GATA1//TMF1//NUPR1//YBX3//FST//SERPINE1//TIPARP//DHCR24//CCND1//LRP6//CTSB//FNDC3A//TRIM28//VCAM1//ADM//SOCS3//GRB2//MAP2K1//ARID1A//STK3//STK4//PLG//PLK4//DNAJB6//HES1//PSAP//PLAUR//STK11//ICAM1//DLG1//SLC22A5
GO:0016569	covalent chromatin modification	Biological process	41	350	1654	23376	1.65558	0.00104388	0.00572005	2.98135	BCOR//HELLS//RNF20//CDC73//CTR9//WAC//RNF40//PRMT1//DOT1L//SUZ12//ATF2//TAF5//MED24//RING1//RNF2//HUWE1//UBE2N//HDAC3//MTA2//RBM14//SIRT2//SIRT1//USP16//CDK9//TGFB1//H2AFY//MAPK3//SETD7//FLCN//ARID5A//DDB1//DR1//TCF3//NAA50//CRTC2//KANSL2//GCG//MTF2//SFPQ//RCOR1//KDM6A
GO:0043408	regulation of MAPK cascade	Biological process	55	507	1654	23376	1.53317	0.00105966	0.00580046	2.97483	GADD45B//TNF//TRAF7//GADD45G//CD74//P2RX7//TGFB3//MAP2K1//SPAG9//SPRED1//DUSP5//DUSP6//MAP2K4//NBR1//MAPK3//RIPK2//ARL6IP5//TRIB1//CD24A//HTR2B//PRKCD//TGFB1//CD40//LYN//SMPD1//ADRB2//ITGB1//LAMTOR1//IL1RN//PAK1//F2RL1//AKT1//HDAC3//ITCH//CDC42SE1//CTGF//LMNB1//MYD88//CD27//STK3//KLF4//FLCN//SLC9A3R1//TNIP1//FFAR4//CCR1//FGA//GCG//ICAM1//RAP1B//SCIMP//GLIPR2//GRB2//ID1//PSAP
GO:0032653	regulation of interleukin-10 production	Biological process	9	38	1654	23376	3.34729	0.00108498	0.00592307	2.96458	DLL1//JAK3//IL23A//FCER1G//XCL1//TLR2//BCL3//TNFRSF21//CD274
GO:0042531	positive regulation of tyrosine phosphorylation of STAT protein	Biological process	9	38	1654	23376	3.34729	0.00108498	0.00592307	2.96458	IL6ST//TNFRSF1A//CD40//ARL2BP//HES1//IL23A//HCLS1//LYN//CCL5
GO:0006959	humoral immune response	Biological process	20	133	1654	23376	2.12526	0.00108544	0.00592307	2.96439	SERPING1//A2M//BCL3//H2-AB1//EXO1//LTA//TNF//C4B//CFB//RGCC//CRP//CAMP//LTF//SH2D1A//GM13283//GM13272//GM13276//GM13277//GM13275//TNFRSF21
GO:1903322	positive regulation of protein modification by small protein conjugation or removal	Biological process	15	87	1654	23376	2.43673	0.0010878	0.00592973	2.96345	ADRB2//BIRC3//FKBP1A//RIPK2//RASSF1//DNAJB2//HSPBP1//DNAJA3//RNF111//TRAF7//TRIB1//ARRDC4//UBE2N//CDC20//FBXO22
GO:0042107	cytokine metabolic process	Biological process	17	105	1654	23376	2.2882	0.00109027	0.00593705	2.96247	CEBPE//GADD45G//FCGR3//TLR2//BCL3//CD27//MYD88//TNF//IRF1//RELA//LAG3//IRF7//TBK1//KLF4//INHBB//CCL20//TNFSF15
GO:0006458	'de novo' protein folding	Biological process	6	18	1654	23376	4.711	0.00109945	0.00596844	2.95882	SEP15//H2-DMB1//HSPA8//CD74//TOR1B//DNAJB1
GO:0051084	'de novo' posttranslational protein folding	Biological process	6	18	1654	23376	4.711	0.00109945	0.00596844	2.95882	H2-DMB1//HSPA8//CD74//TOR1B//DNAJB1//SEP15
GO:0061082	myeloid leukocyte cytokine production	Biological process	6	18	1654	23376	4.711	0.00109945	0.00596844	2.95882	TGFB1//TGFB3//HMOX1//FCER1G//CD74//TLR2
GO:0070925	organelle assembly	Biological process	41	351	1654	23376	1.65086	0.00110315	0.00598233	2.95737	RPSA//ERAL1//CTSD//RAB1//ATG4C//TRP53INP1//ATG2B//AGFG1//SEC23IP//TMF1//CORO1A//P2RX7//FLNA//FNBP1L//CNOT2//LIMD1//LSM14A//CIRBP//DDX3X//PUM2//AK7//NIP7//EIF6//ACTG1//ITGB1//RCC1//KIFC1//HDAC3//TUBB5//TUBB1//HAUS8//CENPH//HCK//TNF//RNF4//SENP6//KIF11//RAB20//RAB7//CHMP4B//RAB33B
GO:0051851	modification by host of symbiont morphology or physiology	Biological process	8	31	1654	23376	3.64723	0.00111884	0.00605489	2.95123	CCL4//CCL5//TARDBP//HPN//CAMP//CTSG//NCF1//F2RL1
GO:1902108	regulation of mitochondrial membrane permeability involved in apoptotic process	Biological process	8	31	1654	23376	3.64723	0.00111884	0.00605489	2.95123	BAX//RHOT1//BLOC1S2//PMAIP1//IER3//GSK3A//ATF2//BCL2L11
GO:0010955	negative regulation of protein processing	Biological process	13	70	1654	23376	2.6247	0.00112984	0.00610181	2.94698	SERPING1//A2M//SERPINE1//SENP1//WAC//GIPC1//BAG5//N4BP1//AKT1//CSTB//SERPINB10//MDM2//SNX12
GO:1903318	negative regulation of protein maturation	Biological process	13	70	1654	23376	2.6247	0.00112984	0.00610181	2.94698	SERPING1//A2M//SERPINE1//MDM2//SNX12//SENP1//WAC//GIPC1//BAG5//N4BP1//AKT1//CSTB//SERPINB10
GO:0051047	positive regulation of secretion	Biological process	37	308	1654	23376	1.6978	0.00113603	0.00612896	2.94461	F2RL1//S100A8//S100A9//RGCC//P2RX7//INHBB//SOX4//RTN4//GCG//HIF1A//FCER1G//FGR//AP1G1//FGA//ANKRD1//TGFB1//TGFB3//GOLPH3L//ZFP384//GOLPH3//DNM1L//CD14//HTR2B//PTGER4//TNF//CLEC9A//TLR2//TNFSF15//PANX1//CLEC4E//CASP4//CCL3//AIM2//CYBA//CD2//TMF1//CD274
GO:0060284	regulation of cell development	Biological process	74	730	1654	23376	1.43266	0.0011437	0.00616401	2.94169	HIF1A//CD24A//TGFB1//POFUT2//SMAD4//TGFB3//GLIPR2//RGCC//HPN//AKT1//NDEL1//MOB2//ANKRD1//AVIL//MARK2//ITGB1//LYN//SCN1B//LGALS1//VIM//RTN4//RELA//CDKL3//RNF6//NEFM//DLL1//HES1//YWHAG//APP//CALR//IRX3//GPR37L1//MED1//TLX3//FOXA3//CCL5//TCF3//SPAG9//FN1//TNFRSF12A//IST1//IL6ST//TNFRSF21//CXCR4//TLR2//FBXO22//NEDD4//NSMF//BMPR2//MAN2A1//CHN1//THY1//STK11//PLXNB1//CDC20//PIAS2//BAX//VDR//TSPO//LTA//P…
GO:0006611	protein export from nucleus	Biological process	10	46	1654	23376	3.07239	0.00118759	0.00638088	2.92533	BARD1//SOX4//MDM2//PRKACA//WIPF1//CALR//TGFB1//AHCYL1//STRADA//XPO6
GO:0045576	mast cell activation	Biological process	10	46	1654	23376	3.07239	0.00118759	0.00638088	2.92533	BTK//LYN//PLSCR1//MILR1//LAT//HMOX1//FCER1G//FGR//CD48//FCGR3
GO:0051225	spindle assembly	Biological process	10	46	1654	23376	3.07239	0.00118759	0.00638088	2.92533	RNF4//SENP6//KIF11//FLNA//RCC1//KIFC1//HDAC3//TUBB5//TUBB1//HAUS8
GO:1901988	negative regulation of cell cycle phase transition	Biological process	20	134	1654	23376	2.1094	0.00119277	0.00640215	2.92344	MDM2//SOX4//CDKN2B//PLK2//KNTC1//TGFB1//TTK//ZW10//ZWILCH//ZFP207//IER3//USP47//BCAT1//CCND1//ATF2//DYNC1LI1//RGCC//H2AFY//CDC73//ZFP655
GO:0002831	regulation of response to biotic stimulus	Biological process	14	79	1654	23376	2.50458	0.00119545	0.00640344	2.92247	CCL5//MB21D1//AIM2//IL23A//XCL1//CD24A//LTF//TRIB1//CACTIN//LY86//ITCH//GBP4//F2RL1//SIRT2
GO:0032273	positive regulation of protein polymerization	Biological process	14	79	1654	23376	2.50458	0.00119545	0.00640344	2.92247	DLG1//EVL//GRB2//ICAM1//NCK1//PFN1//PFN2//VASP//CLIP1//TRIM27//ARPC4//ARF1//CORO1A//WAS
GO:0043624	cellular protein complex disassembly	Biological process	17	106	1654	23376	2.26661	0.00121459	0.00648637	2.91557	CAPZA2//CAPZB//EVL//TWF1//MICAL1//GSPT1//SMN1//GAS2L1//SH3BGRL3//F2RL1//AVIL//SPTBN1//TPM1//VILL//HSPA8//ASPH//NRG1
GO:0051494	negative regulation of cytoskeleton organization	Biological process	17	106	1654	23376	2.26661	0.00121459	0.00648637	2.91557	CAPZA2//CAPZB//EVL//TWF1//PFN1//TMSB4X//GAS2L1//PFN2//PRKCD//EML2//CORO1A//TACSTD2//ARAP1//AVIL//SPTBN1//TPM1//VILL
GO:1901800	positive regulation of proteasomal protein catabolic process	Biological process	11	54	1654	23376	2.87895	0.00121465	0.00648637	2.91555	ZFAND2A//AKT1//MDM2//PLK2//TRIB1//NUB1//DNAJB2//SIRT2//HSPBP1//FBXO22//XBP1
GO:0055074	calcium ion homeostasis	Biological process	38	320	1654	23376	1.6783	0.00121614	0.00648773	2.91502	CCR1//HTR2B//ITGB1//CCL2//CCL5//TGFB1//CD40//TNNI3//TMEM165//VDR//TPCN2//NUCB2//ADM//CD24A//F2RL1//GNA15//GNB1//CXCL1//JAK3//LRP6//CCL3//CXCL2//BAX//P2RX7//ASPH//GRINA//RAP1GDS1//IBTK//FKBP1A//XCL1//CORO1A//CYBA//LYN//UBASH3B//CXCL10//THY1//IL6ST//APP
GO:0033138	positive regulation of peptidyl-serine phosphorylation	Biological process	15	88	1654	23376	2.40904	0.00122711	0.00653959	2.91112	GM13283//GM13272//GM13276//GM13277//GM13275//AKT1//GCG//HCLS1//PAK1//PFN2//RIPK2//FNIP1//TGFB1//TNF//GSK3A
GO:0055076	transition metal ion homeostasis	Biological process	16	97	1654	23376	2.33122	0.00123145	0.00655605	2.90958	APLP2//APP//ARF1//CP//HIF1A//LTF//MYC//SLC39A6//MT2//SLC39A14//SLC30A5//STEAP4//HMOX1//LCN2//PICALM//STEAP1
GO:1900542	regulation of purine nucleotide metabolic process	Biological process	55	511	1654	23376	1.52117	0.00126785	0.00674302	2.89693	MYC//ADRB2//TMED2//SH3BP4//CXCL10//PF4//GRM8//ADM//GCG//GSK3A//PDZD3//AGFG1//ARFGAP3//ARAP1//ARFGAP2//TBC1D10A//TBC1D12//CHN1//CRK//HTR2B//RASA1//MAP2K1//RASAL3//ICAM1//THY1//RAP1GDS1//PLXNB1//SH3BGRL3//TNNI3//PFN1//PFN2//TPM1//DNAJB6//DNAJC10//DNAJB1//LLGL1//RAB3GAP1//DENND1C//RAB3GAP2//RCC1//CD40//VAV1//FARP1//ARHGAP15//RHOG//NDEL1//TNNC1//CYTH1//FNIP1//LAMTOR1//GIPC1//CYTH4//PLSCR1//FLCN//STAT3
GO:0048646	anatomical structure formation involved in morphogenesis	Biological process	93	962	1654	23376	1.36629	0.00131228	0.00697223	2.88197	ANGPT2//RHOB//ANXA2//CASP8//COL4A1//COL4A2//CTGF//FN1//HBEGF//HIF1A//HMOX1//MFGE8//MED1//PRKX//CCL2//THY1//TNFRSF12A//COL8A2//RTN4//NAA15//KRIT1//SIRT1//C1GALT1//CXCR4//FOXS1//STK4//AGFG1//SEC23IP//TMF1//DUSP5//BMPR2//PRKACA//ECSIT//TWSG1//POFUT2//SMAD1//CDC73//CTR9//ABI1//DLL1//LRP6//TMED2//CITED2//CNOT2//CUL3//NUP50//SOX4//STK3//ADM//LMO4//PFN1//ROCK2//KDM6A//VASP//SHROOM3//ARID1A//ITGB1//SMAD4…
GO:0002293	alpha-beta T cell differentiation involved in immune response	Biological process	9	39	1654	23376	3.26146	0.00132306	0.00701529	2.87842	PTGER4//RELB//GADD45G//BCL3//BATF//JAK3//IRF1//RIPK2//IL23A
GO:0048536	spleen development	Biological process	9	39	1654	23376	3.26146	0.00132306	0.00701529	2.87842	ADAM17//BCL3//BCL2L11//CDKN2B//FAS//CITED2//NFKB2//SAMD9L//MFSD7B
GO:0061458	reproductive system development	Biological process	45	399	1654	23376	1.59395	0.00134241	0.00711069	2.87212	BAX//ADAMTS1//SIRT1//BMPR1B//PHLDA2//PBRM1//HIF1A//CITED2//MED1//TMED2//AKT1//DAZAP1//SERPINB6A//BCL2L11//GATA1//TMF1//NUPR1//YBX3//FST//SERPINE1//TIPARP//DHCR24//CCND1//LRP6//CTSB//DLG1//SLC22A5//FNDC3A//TRIM28//VCAM1//ADM//SOCS3//GRB2//MAP2K1//ARID1A//STK3//STK4//PLG//PLK4//DNAJB6//HES1//PSAP//PLAUR//STK11//ICAM1
GO:0048635	negative regulation of muscle organ development	Biological process	7	25	1654	23376	3.95724	0.00135579	0.00715582	2.86781	SIRT2//LUC7L//NRAS//TGFB1//YBX3//GSK3A//PI16
GO:1902042	negative regulation of extrinsic apoptotic signaling pathway via death domain receptors	Biological process	7	25	1654	23376	3.95724	0.00135579	0.00715582	2.86781	FGA//HMOX1//ICAM1//PEA15A//SERPINE1//RFFL//TMBIM1
GO:2000404	regulation of T cell migration	Biological process	7	25	1654	23376	3.95724	0.00135579	0.00715582	2.86781	ADAM10//ADAM17//XCL1//CCL5//TNFSF14//CXCL10//CCL20
GO:0006576	cellular biogenic amine metabolic process	Biological process	14	80	1654	23376	2.47328	0.00135639	0.00715582	2.86762	HDC//DHPS//SAT1//AMD2//AMD1//SRM//SMOX//CHKA//CEPT1//SMPD1//SPTLC2//APOA4//PRKCD//FABP3
GO:0034504	protein localization to nucleus	Biological process	26	195	1654	23376	1.8844	0.00135896	0.00716221	2.86679	TNFSF14//SIRT1//MED1//TNFRSF1A//TGFB1//GBP4//PKIG//TNF//TLR2//FBXW11//CYLD//HCLS1//FLNA//TRIM28//ARL2BP//MORC3//SMAD4//TGFB3//FAM89B//LMNA//FLCN//CD2AP//CALR//HDGF//MDM2//DNAJB6
GO:0016570	histone modification	Biological process	40	344	1654	23376	1.64337	0.00137141	0.00722055	2.86283	BCOR//RNF20//CDC73//CTR9//WAC//RNF40//PRMT1//DOT1L//SUZ12//ATF2//TAF5//MED24//RING1//RNF2//HUWE1//UBE2N//HDAC3//MTA2//RBM14//SIRT2//SIRT1//USP16//CDK9//TGFB1//H2AFY//MAPK3//SETD7//FLCN//ARID5A//DDB1//DR1//TCF3//NAA50//CRTC2//KANSL2//GCG//MTF2//SFPQ//RCOR1//KDM6A
GO:0008637	apoptotic mitochondrial changes	Biological process	16	98	1654	23376	2.30743	0.00137693	0.00724237	2.86109	BAX//CASP7//PMAIP1//DNM1L//BCL2L11//FAS//TNFSF10//AKT1//LMNA//PRELID1//RHOT1//BLOC1S2//IER3//GSK3A//ATF2//CD24A
GO:0048821	erythrocyte development	Biological process	8	32	1654	23376	3.53325	0.00140032	0.00733077	2.85377	G6PDX//KLF2//MFSD7B//MAEA//MED1//GATA1//CITED2//SOX6
GO:0051693	actin filament capping	Biological process	8	32	1654	23376	3.53325	0.00140032	0.00733077	2.85377	CAPZA2//CAPZB//EVL//TWF1//AVIL//SPTBN1//TPM1//VILL
GO:2000401	regulation of lymphocyte migration	Biological process	8	32	1654	23376	3.53325	0.00140032	0.00733077	2.85377	ADAM10//ADAM17//XCL1//CCL5//TNFSF14//CXCL10//CCL20//CCL4
GO:0045837	negative regulation of membrane potential	Biological process	5	13	1654	23376	5.43577	0.00140213	0.00733077	2.85321	HEBP2//PMAIP1//ARL6IP5//PRELID1//IL1RN
GO:0090083	regulation of inclusion body assembly	Biological process	5	13	1654	23376	5.43577	0.00140213	0.00733077	2.85321	DNAJB6//DNAJB2//DNAJB1//CDC34//BAG5
GO:0090382	phagosome maturation	Biological process	5	13	1654	23376	5.43577	0.00140213	0.00733077	2.85321	CORO1A//P2RX7//RAB20//RAB7//SLAMF8
GO:2001244	positive regulation of intrinsic apoptotic signaling pathway	Biological process	10	47	1654	23376	3.00702	0.00141429	0.00738701	2.84946	SFPQ//PLSCR1//BAX//BCL2L11//S100A8//S100A9//FLCN//SLC9A3R1//BCLAF1//DNM1L
GO:0030308	negative regulation of cell growth	Biological process	21	146	1654	23376	2.03283	0.00147132	0.00767723	2.83229	CDKL3//RTN4//RNF6//GSK3A//PI16//BMPR2//CDKN2D//DDX3X//SMAD4//STK11//FLCN//TGFB1//ZMAT3//CRLF3//RRAD//DNAJB2//CDKN2AIP//IP6K2//GAS2L1//SIRT1//SH3BP4
GO:0006839	mitochondrial transport	Biological process	17	108	1654	23376	2.22464	0.0014995	0.00780859	2.82405	BAX//SLC8B1//BHLHA15//VDAC1//HEBP2//TOMM22//STAT3//RHOT1//BLOC1S2//PMAIP1//IER3//GSK3A//ATF2//BCL2L11//KIF5B//UCP2//MFSD7B
GO:0050671	positive regulation of lymphocyte proliferation	Biological process	17	108	1654	23376	2.22464	0.0014995	0.00780859	2.82405	CD74//TCF3//CD40//IL23A//RIPK2//CORO1A//HES1//IL6ST//JAK3//NCK1//CCL5//VCAM1//DHPS//DNAJA3//CD24A//XCL1//MYD88
GO:0051052	regulation of DNA metabolic process	Biological process	32	259	1654	23376	1.74616	0.00150139	0.00780859	2.82351	PCNA//ESCO1//CDK9//IER3//TGFB1//TGFB3//GTPBP4//PDS5A//RAD51//RAD51AP1//PPP4R2//PPP4C//SIRT1//GZMA//MYC//GSK3A//MIS18A//TRIM28//UBE2N//CALR//KCTD13//MAP2K4//PDGFC//CD40//TBX21//PFN1//FLCN//H3F3A//BAX//SH2B1//ANKRD1//BMPR2
GO:0002495	antigen processing and presentation of peptide antigen via MHC class II	Biological process	6	19	1654	23376	4.46306	0.00151139	0.00780859	2.82062	FCER1G//H2-AA//H2-AB1//H2-DMB1//CD74//UNC93B1
GO:0003085	negative regulation of systemic arterial blood pressure	Biological process	6	19	1654	23376	4.46306	0.00151139	0.00780859	2.82062	ADRB2//G6PDX//BMPR2//IER3//PRCP//NEDD4L
GO:0034508	centromere complex assembly	Biological process	6	19	1654	23376	4.46306	0.00151139	0.00780859	2.82062	HELLS//MIS18A//CENPH//RNF4//SENP6//CENPN
GO:0042119	neutrophil activation	Biological process	6	19	1654	23376	4.46306	0.00151139	0.00780859	2.82062	FCER1G//TYROBP//CXCR4//F2RL1//PRKCD//CCL5
GO:0043011	myeloid dendritic cell differentiation	Biological process	6	19	1654	23376	4.46306	0.00151139	0.00780859	2.82062	RELB//SPI1//TGFB1//UBD//BATF3//BATF
GO:0044003	modification by symbiont of host morphology or physiology	Biological process	6	19	1654	23376	4.46306	0.00151139	0.00780859	2.82062	RRAGA//TGFB1//MYC//TLR2//BCL2L11//TNIP1
GO:0070841	inclusion body assembly	Biological process	6	19	1654	23376	4.46306	0.00151139	0.00780859	2.82062	UBD//BAG5//DNAJB6//DNAJB2//DNAJB1//CDC34
GO:0002062	chondrocyte differentiation	Biological process	14	81	1654	23376	2.44274	0.00153501	0.00789952	2.81389	BMPR2//IMPAD1//MEX3C//CTGF//LNP//PKDCC//POR//RELA//SOX6//BMPR1B//MEF2D//CREB3L2//ARID5A//TGFB1
GO:0038034	signal transduction in absence of ligand	Biological process	14	81	1654	23376	2.44274	0.00153501	0.00789952	2.81389	BAX//BCL2A1B//BCL2A1C//BCL2A1D//BCL2L11//ERBB3//FAS//LCN2//GSK3A//GATA1//TNF//PF4//JAK3//PPP2R1A
GO:0051928	positive regulation of calcium ion transport	Biological process	14	81	1654	23376	2.44274	0.00153501	0.00789952	2.81389	BAX//P2RX7//ASPH//CXCL10//XCL1//THY1//GCG//LGALS3//SERPINE1//TSPO//CCR1//JAK3//CCL4//CCL5
GO:0097192	extrinsic apoptotic signaling pathway in absence of ligand	Biological process	14	81	1654	23376	2.44274	0.00153501	0.00789952	2.81389	GATA1//TNF//PF4//BAX//FAS//JAK3//PPP2R1A//BCL2A1B//BCL2A1C//BCL2A1D//BCL2L11//ERBB3//LCN2//GSK3A
GO:1901990	regulation of mitotic cell cycle phase transition	Biological process	26	197	1654	23376	1.86527	0.00157548	0.00809981	2.80259	MDM2//SOX4//DBF4//CDKN2B//PLK2//KNTC1//TGFB1//TTK//ZW10//ZWILCH//ZFP207//IER3//CCNA2//APP//CCND1//USP47//BCAT1//ATF2//CUL3//DYNC1LI1//DDX3X//RGCC//TCF3//CDC73//ZFP655//DDB1
GO:0032088	negative regulation of NF-kappaB transcription factor activity	Biological process	12	64	1654	23376	2.64994	0.00158625	0.00814722	2.79963	ANXA4//ITCH//KLF4//DAP//USP7//AIM2//NLRC5//UFL1//CACTIN//CYLD//DNAJA3//SIRT1
GO:0002292	T cell differentiation involved in immune response	Biological process	9	40	1654	23376	3.17993	0.00160146	0.0082173	2.79548	PTGER4//IL23A//RELB//GADD45G//BCL3//BATF//JAK3//IRF1//RIPK2
GO:0048193	Golgi vesicle transport	Biological process	21	147	1654	23376	2.019	0.00160462	0.00822546	2.79463	SORL1//RAB1//SEC22B//SEC23A//CREB3L2//CUL3//ZW10//SEC23B//USO1//STX16//LLGL1//EXOC4//SORT1//PKDCC//SPTBN1//BLZF1//GOLPH3//TMED9//RNF139//AP1G1//RAB33B
GO:0032436	positive regulation of proteasomal ubiquitin-dependent protein catabolic process	Biological process	10	48	1654	23376	2.94438	0.00167493	0.0085691	2.776	SIRT2//ZFAND2A//AKT1//MDM2//PLK2//TRIB1//NUB1//DNAJB2//HSPBP1//FBXO22
GO:0042509	regulation of tyrosine phosphorylation of STAT protein	Biological process	10	48	1654	23376	2.94438	0.00167493	0.0085691	2.776	IL23A//IL6ST//TNFRSF1A//CD40//IRF1//ARL2BP//HES1//HCLS1//LYN//CCL5
GO:0006887	exocytosis	Biological process	30	240	1654	23376	1.76663	0.00172795	0.0088146	2.76247	BTK//LYN//FCER1G//EXOC4//P2RX7//STX7//ARHGAP17//LAT//MILR1//HMOX1//FGR//F2RL1//AP1G1//FGA//RAP1B//SPINK3//PFN2//EXOC5//SCAMP1//CCR1//HCK//LLGL1//PAK1//CCL5//STX3//LIN7C//SLC17A9//MYO1G//SRCIN1//SYTL3
[truncated: 906 more rows]
