# Supplementary material for: Aberrant Expression Profiles of lncRNAs and Their Associated Nearby Coding Genes in the Hippocampus of the SAMP8 Mouse Model with AD
Source: Mol Ther Nucleic Acids. 2020 Feb 19;20:140–54. doi: 10.1016/j.omtn.2020.02.008 (PMC7066064; doi:10.1016/j.omtn.2020.02.008)
Supplement: Table S8. Upregulated Cellular Component (CC) Results (Mouse) [file mmc9.xls]

## Sheet: CC
#Column "GO.ID" stands for the ID of gene ontology term
#Column "Term" stands for the name of gene ontology term
#Column "Ontology" stands for the ontology of GOID belongs to
#Column "Count" stands for the number of DE genes associated with the listed GOID
#Column "Pop.Hits" stands for the number of background population genes associated with the listed GOID
#Column "List.Total" stands for the total number of DE genes
#Column "Pop.Total" stands for the total number of background population genes
#Column "Fold.Enrichment" stands for the Fold Enrichment value of the GOID, it equals (Count/Pop.Hits)/(List.Total/Pop.Total)
#Column "Pvalue" stands for the significance testing value of the GOID
#Column "FDR" stands for the false discovery rate of the GOID, using Benjamini & Hochberg (1995) method
#Column "Enrichment.Score" stands for the Enrichment Score value of the GOID, it equals (-log10(Pvalue))
#Column "GENES" stands for the DE genes associated with the GOID
GO.ID	Term	Ontology	Count	Pop.Hits	List.Total	Pop.Total	Fold.Enrichment	Pvalue	FDR	Enrichment.Score	GENES
GO:0005622	intracellular	Cellular component	1297	12199	1694	23260	1.45986	4.94206e-100	3.22223e-97	99.3061	POLD1//HDAC3//MTA2//TBP//KANSL2//LLGL1//LYZ2//ACBD3//MAN2A1//SRGN//RAB1//SEC22B//SEC23A//TAPBP//TNFRSF1A//CUL3//GLIPR2//COPG1//USO1//BLZF1//GOLPH3//TMED9//ARFIP1//EXOC4//RNF20//DCUN1D1//HSPA8//ITCH//NEDD4//RING1//RNF2//TRAF7//RNF40//UBE2N//PPP2R1A//MPHOSPH6//RPL18//DDX3X//RPSA//RPS15A//RPS20//CLP1//HIST1H4M//BIRC5//H3F3A//RAD51//TOP1//HIST1H3D//HIST1H3B//HIST1H3E//HIST1H3H//HIST1H3I//HIST2H3B//HI…
GO:0044424	intracellular part	Cellular component	1279	11984	1694	23260	1.46543	4.24946e-98	1.38532e-95	97.3717	RNF20//DCUN1D1//HSPA8//ITCH//NEDD4//RING1//RNF2//TRAF7//RNF40//UBE2N//PPP2R1A//MPHOSPH6//GNA15//GNAT1//GNB1//CCND1//CCNE1//PCNA//ZFAND2A//PSMB9//PSMB8//RAD23B//PSMD2//USP25//UBQLN1//DNAJB2//U2AF1//ACTB//EEF2//HNRNPC//HNRNPA1//HNRNPK//ILF3//RPSA//MRPL40//NUP50//PABPC1//RPL18//SNRNP70//SRP68//U2AF2//PABPC4//HNRNPUL1//LSM2//RRP9//IQGAP1//HNRNPA2B1//PABPN1//NOP58//HNRNPH2//SYNCRIP//YBX3//LSM14A//RPS2…
GO:0043227	membrane-bounded organelle	Cellular component	1172	10512	1694	23260	1.53087	3.79168e-95	8.24058e-93	94.4212	TRA2A//TRIP10//ME2//CDK9//GUSB//ADRB2//AP1G1//APP//ATP6V1B2//BARD1//BCL2L11//BTK//TSPO//CALR//CALU//CASP7//COL4A2//CTSB//CTSS//CYP21A1//DDOST//DGAT1//CTGF//FKBP1A//G6PDX//HGS//HMOX1//AGFG1//LIG1//MEF2D//P4HA1//P4HA2//PKP1//PLG//POR//PEX19//RAB20//RAB7//SORT1//SEC23IP//SQLE//SREBF2//SRPK1//TAP2//CD40//TMEM165//VBP1//VDR//PPHLN1//SAFB2//TAF5//SLC25A25//STX16//PICALM//SLC7A11//SLC9A3R1//SEC23B//HIP1…
GO:0043226	organelle	Cellular component	1232	11492	1694	23260	1.47201	2.30353e-91	3.75476e-89	90.6376	ARL2BP//PKM//PRKACA//FAM49B//SEPT7//STARD10//CLIC1//ANXA2//CD9//FGA//GNB1//IFNGR1//IL1RN//ITGB2//KIF5B//MFGE8//OGN//RIPK2//TAGLN2//TUBA1C//TUBB2A//VCL//MAN1B1//SLC9A3R1//VPS26A//SDCBP//PF4//TSPAN4//BASP1//HIF1A//ADAMTS1//AP1G1//APP//BTK//CORO1A//CXCR4//DAPK2//DLL1//DSC2//GBP2B//GBP2//HCK//AGFG1//IRGM1//ITCH//F11R//LRP6//SYT12//MYO1C//NBR1//NGP//RAB20//RAB7//SFTPD//SEC23IP//SREBF2//SCYL2//FNBP1L//…
GO:0044464	cell part	Cellular component	1424	15036	1694	23260	1.30039	7.12713e-76	9.29377e-74	75.1471	LY6C2//GM11127//TBC1D10A//SLC16A6//RAB15//MAL2//TRIP10//SLC39A6//FFAR4//LPXN//SLCO3A1//H2-Q6//LIMS1//ABI1//CLIC1//SPRED1//ADAM17//PLIN2//ADRB2//ADSS//ANGPT2//AKT1//STEAP4//ANXA4//APLP2//APP//ARF1//ARF4//RHOB//RHOC//ATF4//ATP6V1B2//SLC7A1//BMPR2//BSG//BTK//ANXA2//CAPNS1//CTNND1//CD14//CD24A//CD2AP//ENTPD2//CD48//CD5//CD53//CD68//CD9//CORO1A//CXCR4//CCR1//CRK//CSF1//CTSG//CXADR//CYBA//DLG1//DLL1//D…
GO:0005623	cell	Cellular component	1424	15072	1694	23260	1.29729	7.67237e-75	8.33731e-73	74.1151	LY6C2//GM11127//TBC1D10A//SLC16A6//RAB15//MAL2//TRIP10//SLC39A6//FFAR4//LPXN//SLCO3A1//H2-Q6//LIMS1//ABI1//CLIC1//SPRED1//ADAM17//PLIN2//ADRB2//ADSS//ANGPT2//AKT1//STEAP4//ANXA4//APLP2//APP//ARF1//ARF4//RHOB//RHOC//ATF4//ATP6V1B2//SLC7A1//BMPR2//BSG//BTK//ANXA2//CAPNS1//CTNND1//CD14//CD24A//CD2AP//ENTPD2//CD48//CD5//CD53//CD68//CD9//CORO1A//CXCR4//CCR1//CRK//CSF1//CTSG//CXADR//CYBA//DLG1//DLL1//D…
GO:0043229	intracellular organelle	Cellular component	1120	10455	1694	23260	1.47092	3.81063e-74	3.54933e-72	73.419	TRA2A//TRIP10//ME2//CDK9//GUSB//ADRB2//AP1G1//APP//ATP6V1B2//BARD1//BCL2L11//BTK//TSPO//CALR//CALU//CASP7//COL4A2//CTSB//CTSS//CYP21A1//DDOST//DGAT1//CTGF//FKBP1A//G6PDX//HGS//HMOX1//AGFG1//LIG1//MEF2D//P4HA1//P4HA2//PKP1//PLG//POR//PEX19//RAB20//RAB7//SORT1//SEC23IP//SQLE//SREBF2//SRPK1//TAP2//CD40//TMEM165//VBP1//VDR//PPHLN1//SAFB2//TAF5//SLC25A25//STX16//PICALM//SLC7A11//SLC9A3R1//SEC23B//HIP1…
GO:0043231	intracellular membrane-bounded organelle	Cellular component	1035	9359	1694	23260	1.51847	2.56453e-72	2.09009e-70	71.591	ADPRHL2//ME2//SLC25A45//ARL2BP//SLC35B3//FAM210A//GPT2//CIAPIN1//HIVEP1//ACOX1//CLIC1//AKT1//ARG2//ATF2//BAX//PHB2//BCAT1//BCL2L11//BSG//TSPO//CASP4//CASP8//TPP1//COX6A2//CPOX//CTSB//CTSD//CYBA//DDX3X//FGR//GLS//GSR//GYK//HCLS1//IDH1//ILF3//LDHA//LIG1//OXR1//SLC8B1//ACBD3//ACOT8//SMAD1//MTHFD2//MYC//MYO1C//MRPL40//P4HA1//PKM//PRKACA//PRKCD//POR//PPP3CA//PSAP//RAD51//COX7A2L//SLC16A1//SOX4//SPTLC2…
GO:0005737	cytoplasm	Cellular component	1008	9210	1694	23260	1.50279	3.57885e-66	2.59268e-64	65.4463	FABP3//NOL3//CALR//CALU//LLGL1//LYZ2//ACBD3//MAN2A1//SRGN//RAB1//SEC22B//SEC23A//TAPBP//TNFRSF1A//CUL3//GLIPR2//COPG1//USO1//BLZF1//GOLPH3//TMED9//ARFIP1//EXOC4//RPL18//DDX3X//RPSA//RPS15A//RPS20//TNKS2//NBR1//ATG2B//DPM2//CHMP4B//AMFR//BLOC1S2//TOP1//LIMD1//TRIM12C//LSM14A//POLR2D//DCP2//CAPZB//CXADR//ITGB1//NCF2//FNDC3A//ACRBP//CASC5//DYNC1LI1//DYNLL1//BSG//TNNC1//TNNI3//TRIP10//GUSB//AGA//ASAH…
GO:0005634	nucleus	Cellular component	718	5810	1694	23260	1.69685	6.84403e-60	4.46231e-58	59.1647	HNRNPC//TBP//TOPBP1//CCNA2//POLD1//HDAC3//MTA2//KANSL2//CLP1//HIST1H4M//BIRC5//H3F3A//RAD51//TOP1//HIST1H3D//HIST1H3B//HIST1H3E//HIST1H3H//HIST1H3I//HIST2H3B//HIST1H4C//HIST1H4D//HIST1H4F//HIST1H4J//HIST1H4K//HIST1H4N//HIST4H4//HIST1H4A//HIST1H4B//HIST1H3A//PINX1//HIST2H4//HIST1H3G//RCC1//CHMP1A//ZC3H11A//TCF3//ACTB//HIRA//HNRNPK//IRF1//KLF4//SMAD4//CITED2//SPI1//TIMELESS//H2AFY//PPP1R10//KLHDC3/…
GO:0043230	extracellular organelle	Cellular component	384	2549	1694	23260	2.06851	2.7768e-47	1.50873e-45	46.5565	HIST1H4M//TBC1D10A//QSOX1//TXNDC5//MAL2//TRIP10//RNH1//GALNT16//TRMT10A//GUSB//H2-Q6//SRSF1//ABI1//CLIC1//ACTB//ACTG1//ADAM10//ADSS//AGA//STEAP4//ANXA4//FABP4//APLP2//APOA4//APP//ARF1//ARF4//RHOB//RHOC//ARHGDIB//ASAH1//ATP6V1B2//ATP6V0C//BAX//PHB2//BSG//TSPO//SERPING1//C4B//ANXA2//CALR//CAPNS1//CAPN7//CAPZA2//CAPZB//CTNND1//CD14//CD2AP//ENTPD2//CD48//CD53//CD82//CD9//CORO1A//TPP1//CXCR4//CAMP//CN…
GO:0065010	extracellular membrane-bounded organelle	Cellular component	384	2549	1694	23260	2.06851	2.7768e-47	1.50873e-45	46.5565	HIST1H4M//TBC1D10A//QSOX1//TXNDC5//MAL2//TRIP10//RNH1//GALNT16//TRMT10A//GUSB//H2-Q6//SRSF1//ABI1//CLIC1//ACTB//ACTG1//ADAM10//ADSS//AGA//STEAP4//ANXA4//FABP4//APLP2//APOA4//APP//ARF1//ARF4//RHOB//RHOC//ARHGDIB//ASAH1//ATP6V1B2//ATP6V0C//BAX//PHB2//BSG//TSPO//SERPING1//C4B//ANXA2//CALR//CAPNS1//CAPN7//CAPZA2//CAPZB//CTNND1//CD14//CD2AP//ENTPD2//CD48//CD53//CD82//CD9//CORO1A//TPP1//CXCR4//CAMP//CN…
GO:0070062	extracellular vesicular exosome	Cellular component	382	2542	1694	23260	2.0634	9.67052e-47	4.85014e-45	46.0145	HIST1H4M//TBC1D10A//QSOX1//TXNDC5//MAL2//TRIP10//RNH1//GALNT16//TRMT10A//GUSB//H2-Q6//SRSF1//ABI1//CLIC1//ACTB//ACTG1//ADAM10//ADSS//AGA//STEAP4//ANXA4//FABP4//APLP2//APOA4//APP//ARF1//ARF4//RHOB//RHOC//ARHGDIB//ASAH1//ATP6V1B2//ATP6V0C//BAX//PHB2//BSG//TSPO//SERPING1//C4B//ANXA2//CALR//CAPNS1//CAPN7//CAPZA2//CAPZB//CTNND1//CD14//CD2AP//ENTPD2//CD48//CD53//CD82//CD9//CORO1A//TPP1//CXCR4//CAMP//CN…
GO:0031982	vesicle	Cellular component	458	3319	1694	23260	1.89476	1.28785e-46	5.9977e-45	45.8901	ADAMTS1//AP1G1//APP//BTK//CORO1A//CXCR4//DAPK2//DLL1//DSC2//GBP2B//GBP2//HCK//AGFG1//IRGM1//ITCH//F11R//LRP6//SYT12//MYO1C//NBR1//NGP//RAB20//RAB7//SFTPD//SEC23IP//SREBF2//SCYL2//FNBP1L//WIPF1//ARRDC1//TRAF7//PICALM//GBP9//TLR2//HIP1R//FNDC3A//ACRBP//COPG1//UNC93B1//CLIP1//FMNL1//TRP53INP1//GBP10//ARAP1//DENND1C//MYO1E//IST1//DNM1L//TM9SF1//CLTB//C2CD5//SNX7//SH3BP4//SPP1//YWHAG//CHIL3//DST//SORT…
GO:0031988	membrane-bounded vesicle	Cellular component	428	3076	1694	23260	1.91053	4.81505e-44	2.09294e-42	43.3174	ANXA4//GRB2//NCK1//WAS//FNDC3A//GIPC1//ASPSCR1//CHIL3//CXCR4//DST//AGFG1//SORT1//ANP32E//RFFL//HIST1H4M//TBC1D10A//QSOX1//TXNDC5//MAL2//TRIP10//RNH1//GALNT16//TRMT10A//GUSB//H2-Q6//SRSF1//ABI1//CLIC1//ACTB//ACTG1//ADAM10//ADSS//AGA//STEAP4//FABP4//APLP2//APOA4//APP//ARF1//ARF4//RHOB//RHOC//ARHGDIB//ASAH1//ATP6V1B2//ATP6V0C//BAX//PHB2//BSG//TSPO//SERPING1//C4B//ANXA2//CALR//CAPNS1//CAPN7//CAPZA2//…
GO:0044421	extracellular region part	Cellular component	452	3450	1694	23260	1.79894	7.90742e-40	3.22227e-38	39.102	FGA//FN1//ADAMTS1//ANXA2//COL4A1//COL4A2//CTGF//LGALS1//LGALS3//MMP8//OGN//SFTPD//TGFB1//COL8A2//HAPLN3//ITGB1//RPSA//RELL2//ENTPD2//DLG1//CMTM7//QSOX1//PRKAG2//NPY//CLIC1//ACTB//ACTG1//ADM//ANGPT2//APOA4//APP//BMPR2//SERPING1//C4B//CALR//CD14//CD9//CAMP//CP//CRP//CSF1//CSTB//CTSB//CTSC//CTSD//CTSG//CTSS//CXADR//DDB1//EEF1A1//ERBB3//FABP3//FAP//FAS//FSTL1//GCG//CXCL1//CFB//HDGF//HBEGF//HSPA8//ICA…
GO:0005576	extracellular region	Cellular component	482	4078	1694	23260	1.62292	4.51997e-31	1.73354e-29	30.3449	FGA//FN1//ADAMTS1//ANXA2//COL4A1//COL4A2//CTGF//LGALS1//LGALS3//MMP8//OGN//SFTPD//TGFB1//COL8A2//HAPLN3//ITGB1//RPSA//RELL2//ENTPD2//DLG1//CMTM7//QSOX1//PRKAG2//NPY//CLIC1//ACTB//ACTG1//ADM//ANGPT2//APOA4//APP//BMPR2//SERPING1//C4B//CALR//CD14//CD9//CAMP//CP//CRP//CSF1//CSTB//CTSB//CTSC//CTSD//CTSG//CTSS//CXADR//DDB1//EEF1A1//ERBB3//FABP3//FAP//FAS//FSTL1//GCG//CXCL1//CFB//HDGF//HBEGF//HSPA8//ICA…
GO:0044444	cytoplasmic part	Cellular component	655	6152	1694	23260	1.46191	2.31154e-30	8.37291e-29	29.6361	NBR1//ATG2B//DYNC1LI1//DYNLL1//TNNC1//TNNI3//ADPRHL2//ME2//SLC25A45//ARL2BP//SLC35B3//FAM210A//GPT2//CIAPIN1//HIVEP1//ACOX1//CLIC1//AKT1//ARG2//ATF2//BAX//PHB2//BCAT1//BCL2L11//BSG//TSPO//CASP4//CASP8//TPP1//COX6A2//CPOX//CTSB//CTSD//CYBA//DDX3X//FGR//GLS//GSR//GYK//HCLS1//IDH1//ILF3//LDHA//LIG1//OXR1//SLC8B1//ACBD3//ACOT8//SMAD1//MTHFD2//MYC//MYO1C//MRPL40//P4HA1//PKM//PRKACA//PRKCD//POR//PPP3CA…
GO:0044446	intracellular organelle part	Cellular component	533	4707	1694	23260	1.55482	5.11183e-30	1.75416e-28	29.2914	CLIC1//ALOX5AP//DST//KPNB1//LMNA//LMNB1//RAC2//RRM2//S100A6//TMPO//ABCF1//POLR2M//TOR1B//NSMF//SHISA5//RTN4//TNKS2//NDEL1//SIRT1//APP//SORL1//TUBB5//HRASLS//ARL2BP//CPOX//LYN//TXNIP//PRELID1//GOLPH3//RBM3//RPSA//RPS20//BIRC5//HELLS//MKI67//KNTC1//ZFP207//SEPT7//DYNC1LI1//CENPH//ZW10//ZFP330//PPP2R1A//SPAG5//SKA1//MIS18A//NDC80//ZWILCH//APITD1//SPDL1//CENPN//PINX1//CASC5//CSNK1A1//DYNLL1//PBRM1//F…
GO:0044428	nuclear part	Cellular component	270	1853	1694	23260	2.00071	6.83801e-30	2.22919e-28	29.1651	POLD1//CLP1//HIST1H4M//BIRC5//H3F3A//RAD51//TOP1//HIST1H3D//HIST1H3B//HIST1H3E//HIST1H3H//HIST1H3I//HIST2H3B//HIST1H4C//HIST1H4D//HIST1H4F//HIST1H4J//HIST1H4K//HIST1H4N//HIST4H4//HIST1H4A//HIST1H4B//HIST1H3A//PINX1//HIST2H4//HIST1H3G//ZC3H11A//CLIC1//ALOX5AP//DST//KPNB1//LMNA//LMNB1//RAC2//RRM2//S100A6//TMPO//ABCF1//POLR2M//TOR1B//NSMF//SHISA5//RTN4//TNKS2//NDEL1//SIRT1//EIF6//APP//SORL1//TUBB5//…
GO:0044422	organelle part	Cellular component	548	4895	1694	23260	1.53718	1.00139e-29	3.10907e-28	28.9994	GBP2B//GBP2//GBP9//MYO1C//MRPL40//ACBD3//MAN2A1//SRGN//RAB1//SEC22B//SEC23A//TAPBP//TNFRSF1A//CUL3//GLIPR2//COPG1//USO1//BLZF1//GOLPH3//TMED9//ARFIP1//BAX//DDOST//DST//FKBP5//HPN//HSP90B1//AMFR//RSAD2//JAGN1//LNP//TMX1//UBQLN4//CEPT1//RHOB//TMEM165//TPCN2//RFFL//TMBIM1//ANXA4//GRB2//NCK1//WAS//FNDC3A//GIPC1//ASPSCR1//RCC1//ALOX5AP//TSPO//KPNB1//LMNB1//NUP50//PAK1//TRIM27//TMPO//SENP1//NSMF//AEN//…
GO:0032991	macromolecular complex	Cellular component	489	4415	1694	23260	1.52081	8.00837e-25	2.37339e-23	24.0965	FAM111A//HDAC3//KLF4//MCM2//ORC2//MED1//TRIM28//TMPO//HIST1H3E//PPP1R10//SFPQ//PDS5A//ESCO1//SIRT1//U2AF1//ACTB//EEF2//HNRNPC//HNRNPA1//HNRNPK//HSPA8//ILF3//RPSA//MRPL40//NUP50//PABPC1//RPL18//SNRNP70//SRP68//U2AF2//PABPC4//HNRNPUL1//LSM2//RRP9//IQGAP1//HNRNPA2B1//PABPN1//NOP58//HNRNPH2//SYNCRIP//YBX3//LSM14A//RPS20//ILF2//PUF60//HNRNPM//CSNK1A1//HNRNPF//PDZD3//HIST1H4M//CDC20//LIMS1//AKAP2//BIRC…
GO:0043228	non-membrane-bounded organelle	Cellular component	382	3273	1694	23260	1.60256	8.52701e-23	2.3165e-21	22.0692	BIRC5//KNTC1//ZFP207//SEPT7//DYNC1LI1//CENPH//ZW10//SPAG5//DYNLL1//SKA1//PBRM1//NDC80//ZWILCH//APITD1//SPDL1//CENPN//PINX1//CASC5//NDEL1//CSNK1A1//LPXN//PTPN12//VCAM1//TPM4//TPM3//TNNC1//TNNI3//RPSA//MRPL40//RPL18//ABCF1//RPS20//LIG1//PRM1//RNF2//TMPO//TOP1//ZFR//BAHD1//H2AFJ//TOPBP1//H2AFY//ZFP330//HIST1H2AA//PPP2R1A//SUZ12//HIST1H1B//SIRT2//EID3//MIS18A//SETD7//SMCHD1//TNKS2//ESCO1//HIST1H1A//T…
GO:0043232	intracellular non-membrane-bounded organelle	Cellular component	382	3273	1694	23260	1.60256	8.52701e-23	2.3165e-21	22.0692	BIRC5//KNTC1//ZFP207//SEPT7//DYNC1LI1//CENPH//ZW10//SPAG5//DYNLL1//SKA1//PBRM1//NDC80//ZWILCH//APITD1//SPDL1//CENPN//PINX1//CASC5//NDEL1//CSNK1A1//LPXN//PTPN12//VCAM1//TPM4//TPM3//TNNC1//TNNI3//RPSA//MRPL40//RPL18//ABCF1//RPS20//LIG1//PRM1//RNF2//TMPO//TOP1//ZFR//BAHD1//H2AFJ//TOPBP1//H2AFY//ZFP330//HIST1H2AA//PPP2R1A//SUZ12//HIST1H1B//SIRT2//EID3//MIS18A//SETD7//SMCHD1//TNKS2//ESCO1//HIST1H1A//T…
GO:0012505	endomembrane system	Cellular component	353	2979	1694	23260	1.62705	4.80697e-22	1.25366e-20	21.3181	EOGT//ALG9//QSOX1//JKAMP//TXNDC5//KDELR3//SLC39A6//GUSB//SLC35B1//H2-Q6//AGA//ALOX5AP//ANP32A//AUP1//BAX//CALR//CALU//CASP4//CH25H//CHIL3//CTSC//CYP21A1//DDOST//DGAT1//DLG1//DPM2//DST//UBE2J2//GANAB//PDIA3//H2-D1//SLC39A7//H2-Q4//H2-Q7//HMOX1//IRGM1//IFI47//IFNGR1//CD74//STT3A//KCNK2//LRP6//SLC8B1//ATP13A1//MINPP1//NCK1//P4HA1//P4HA2//P4HB//PRKCD//PLD3//POR//RAB1//MCFD2//RTN3//SEC22B//SEC23A//SEL…
GO:0031981	nuclear lumen	Cellular component	198	1383	1694	23260	1.9658	6.66141e-21	1.67048e-19	20.1764	HIST1H4M//BIRC5//H3F3A//RAD51//TOP1//HIST1H3D//HIST1H3B//HIST1H3E//HIST1H3H//HIST1H3I//HIST2H3B//HIST1H4C//HIST1H4D//HIST1H4F//HIST1H4J//HIST1H4K//HIST1H4N//HIST4H4//HIST1H4A//HIST1H4B//HIST1H3A//PINX1//HIST2H4//HIST1H3G//SRSF1//PARP2//HNRNPA1//IFI204//LMNB1//MDM2//MYC//TRIM27//RNF4//SMN1//TCEA1//TRIM28//EIF3L//ABCF1//YTHDC1//USP28//MAPK3//ZBTB1//GNL3//MORC3//MUSTN1//AEN//SYMPK//FYTTD1//CD2BP2//C…
GO:0031974	membrane-enclosed lumen	Cellular component	226	1670	1694	23260	1.85818	1.12158e-20	2.70841e-19	19.9502	APP//SORL1//TUBB5//HRASLS//ARL2BP//CPOX//LYN//TXNIP//PRELID1//ERAL1//DNAJA3//TXNDC5//CALR//CALU//LYZ2//OS9//HSP90B1//TOR1B//DNAJC10//ERP29//TMEM43//SEP15//RAB33B//ACOT8//MRPL40//TFAM//VDAC1//PEO1//LRRC59//HIST1H4M//BIRC5//H3F3A//RAD51//TOP1//HIST1H3D//HIST1H3B//HIST1H3E//HIST1H3H//HIST1H3I//HIST2H3B//HIST1H4C//HIST1H4D//HIST1H4F//HIST1H4J//HIST1H4K//HIST1H4N//HIST4H4//HIST1H4A//HIST1H4B//HIST1H3A…
GO:0070013	intracellular organelle lumen	Cellular component	217	1612	1694	23260	1.84838	1.41121e-19	3.28609e-18	18.8504	ERAL1//DNAJA3//TXNDC5//CALR//CALU//LYZ2//OS9//HSP90B1//TOR1B//DNAJC10//ERP29//TMEM43//SEP15//RAB33B//ACOT8//MRPL40//TFAM//VDAC1//PEO1//LRRC59//HIST1H4M//BIRC5//H3F3A//RAD51//TOP1//HIST1H3D//HIST1H3B//HIST1H3E//HIST1H3H//HIST1H3I//HIST2H3B//HIST1H4C//HIST1H4D//HIST1H4F//HIST1H4J//HIST1H4K//HIST1H4N//HIST4H4//HIST1H4A//HIST1H4B//HIST1H3A//PINX1//HIST2H4//HIST1H3G//SRSF1//PARP2//HNRNPA1//IFI204//LMN…
GO:0043233	organelle lumen	Cellular component	217	1617	1694	23260	1.84266	2.04594e-19	4.59985e-18	18.6891	ERAL1//DNAJA3//TXNDC5//CALR//CALU//LYZ2//OS9//HSP90B1//TOR1B//DNAJC10//ERP29//TMEM43//SEP15//RAB33B//ACOT8//MRPL40//TFAM//VDAC1//PEO1//LRRC59//HIST1H4M//BIRC5//H3F3A//RAD51//TOP1//HIST1H3D//HIST1H3B//HIST1H3E//HIST1H3H//HIST1H3I//HIST2H3B//HIST1H4C//HIST1H4D//HIST1H4F//HIST1H4J//HIST1H4K//HIST1H4N//HIST4H4//HIST1H4A//HIST1H4B//HIST1H3A//PINX1//HIST2H4//HIST1H3G//SRSF1//PARP2//HNRNPA1//IFI204//LMN…
GO:0016020	membrane	Cellular component	831	9093	1694	23260	1.25485	3.61817e-18	7.86348e-17	17.4415	LY6C2//GM11127//TBC1D10A//SLC16A6//RAB15//MAL2//TRIP10//SLC39A6//FFAR4//LPXN//SLCO3A1//H2-Q6//LIMS1//ABI1//CLIC1//SPRED1//ADAM17//PLIN2//ADRB2//ADSS//ANGPT2//AKT1//STEAP4//ANXA4//APLP2//APP//ARF1//ARF4//RHOB//RHOC//ATF4//ATP6V1B2//SLC7A1//BMPR2//BSG//BTK//ANXA2//CAPNS1//CTNND1//CD14//CD24A//CD2AP//ENTPD2//CD48//CD5//CD53//CD68//CD9//CORO1A//CXCR4//CCR1//CRK//CSF1//CTSG//CXADR//CYBA//DLG1//DLL1//D…
GO:0043234	protein complex	Cellular component	403	3752	1694	23260	1.47482	1.53928e-17	3.23744e-16	16.8127	POLD1//EXOC4//MPHOSPH6//GNA15//GNAT1//GNB1//CCND1//CCNE1//PCNA//ZC3H11A//ZFAND2A//PSMB9//PSMB8//RAD23B//PSMD2//USP25//UBQLN1//DNAJB2//DPM2//BIRC5//KNTC1//ZFP207//SEPT7//DYNC1LI1//CENPH//ZW10//SPAG5//DYNLL1//SKA1//PBRM1//NDC80//ZWILCH//APITD1//SPDL1//CENPN//PINX1//CASC5//NDEL1//CSNK1A1//ORC2//BLOC1S2//HSPA8//CTSG//DST//EIF6//KRT2//LMNA//LMNB1//NEFM//VIM//LPXN//PTPN12//VCAM1//TPM4//TPM3//COL4A1//CO…
GO:0005694	chromosome	Cellular component	111	747	1694	23260	2.04032	3.7662e-13	7.67364e-12	12.4241	HIST1H4M//BIRC5//H3F3A//RAD51//TOP1//HIST1H3D//HIST1H3B//HIST1H3E//HIST1H3H//HIST1H3I//HIST2H3B//HIST1H4C//HIST1H4D//HIST1H4F//HIST1H4J//HIST1H4K//HIST1H4N//HIST4H4//HIST1H4A//HIST1H4B//HIST1H3A//PINX1//HIST2H4//HIST1H3G//MKI67//TOP3B//H2AFY//RCC1//CHMP1A//TOPBP1//SMCHD1//EID3//RING1//RNF2//SUZ12//HELLS//KNTC1//ZFP207//SEPT7//DYNC1LI1//CENPH//ZW10//ZFP330//PPP2R1A//SPAG5//SKA1//MIS18A//NDC80//ZWI…
GO:0005912	adherens junction	Cellular component	71	394	1694	23260	2.47433	9.62304e-13	1.90128e-11	12.0167	CTNND1//DLG1//DSC2//LYN//VCL//DLG5//LIN7C//LPXN//LIMS1//ACTB//ADAM10//ADAM17//ARF1//RHOB//ATP6V0C//BSG//CALR//CD9//CNN2//CTTN//DNM2//DST//EVL//FAP//FHL3//FLOT1//PDIA3//HCK//HMGA1//HNRNPK//HSPA8//ICAM1//ITGB1//LASP1//MMP14//P4HB//PABPC1//PAK1//PFN1//PLAUR//PRKAR2A//FLNA//TWF1//RAC2//RPL18//TES//THY1//HSP90B1//VASP//VIM//SENP1//YWHAG//STX16//CD97//MAP2K1//MAPK3//MPRIP//ZFP384//G3BP1//LIMD1//IQGAP1/…
GO:0005829	cytosol	Cellular component	169	1347	1694	23260	1.72272	1.21177e-12	2.32375e-11	11.9166	CASP8//RPL18//DDX3X//RPSA//RPS15A//RPS20//PFKP//DNAJA3//RPL29//BLOC1S2//UBQLN4//AMD2//FBXW11//EXOC5//UAP1//ANKRD1//IBTK//PGM3//ACTB//PLIN2//ADM//AKT1//ALOX5AP//AMD1//AP1G1//FABP4//BIRC5//ARF1//ARF4//RHOB//RHOC//ATP6V1B2//BAX//BCAT1//NGFRAP1//BCL2L11//BTK//CALR//CAPNS1//CASP7//CTNND1//CD24A//CCR1//DCK//F2RL1//FABP3//FGR//CTGF//FKBP1A//G6PDX//GNA15//GNB1//GSR//CXCL1//GYK//HDC//HGS//HIF1A//HMOX1//HN…
GO:0070161	anchoring junction	Cellular component	72	409	1694	23260	2.41716	2.14372e-12	3.99344e-11	11.6688	CXADR//ITGB1//VCL//SHROOM3//LIMD1//MYO1E//DSC2//PKP1//CTNND1//DLG1//LYN//DLG5//LPXN//LIMS1//ACTB//ADAM10//ADAM17//ARF1//RHOB//ATP6V0C//BSG//CALR//CD9//CNN2//CTTN//DNM2//DST//EVL//FAP//FHL3//FLOT1//PDIA3//HCK//HMGA1//HNRNPK//HSPA8//ICAM1//LASP1//MMP14//P4HB//PABPC1//PAK1//PFN1//PLAUR//PRKAR2A//FLNA//TWF1//RAC2//RPL18//TES//THY1//HSP90B1//VASP//VIM//SENP1//YWHAG//STX16//CD97//MAP2K1//MAPK3//MPRIP//…
GO:0005925	focal adhesion	Cellular component	62	336	1694	23260	2.53366	9.41641e-12	1.70542e-10	11.0261	LPXN//LIMS1//ACTB//ADAM10//ADAM17//ARF1//RHOB//ATP6V0C//BSG//CALR//CD9//CNN2//CTTN//DNM2//DST//EVL//FAP//FHL3//FLOT1//PDIA3//HCK//HMGA1//HNRNPK//HSPA8//ICAM1//ITGB1//LASP1//MMP14//P4HB//PABPC1//PAK1//PFN1//PLAUR//PRKAR2A//FLNA//TWF1//RAC2//RPL18//TES//THY1//HSP90B1//VASP//VCL//VIM//SENP1//YWHAG//STX16//CD97//MAP2K1//MAPK3//MPRIP//ZFP384//G3BP1//LIMD1//IQGAP1//ITGA11//RHOG//NCSTN//TSPAN4//RRAS2//P…
GO:0030055	cell-substrate junction	Cellular component	63	347	1694	23260	2.49291	1.3218e-11	2.32923e-10	10.8788	DST//ITGB1//ERBB2IP//LPXN//LIMS1//ACTB//ADAM10//ADAM17//ARF1//RHOB//ATP6V0C//BSG//CALR//CD9//CNN2//CTTN//DNM2//EVL//FAP//FHL3//FLOT1//PDIA3//HCK//HMGA1//HNRNPK//HSPA8//ICAM1//LASP1//MMP14//P4HB//PABPC1//PAK1//PFN1//PLAUR//PRKAR2A//FLNA//TWF1//RAC2//RPL18//TES//THY1//HSP90B1//VASP//VCL//VIM//SENP1//YWHAG//STX16//CD97//MAP2K1//MAPK3//MPRIP//ZFP384//G3BP1//LIMD1//IQGAP1//ITGA11//RHOG//NCSTN//TSPAN4/…
GO:0005924	cell-substrate adherens junction	Cellular component	62	342	1694	23260	2.48921	2.04934e-11	3.51623e-10	10.6884	LPXN//LIMS1//ACTB//ADAM10//ADAM17//ARF1//RHOB//ATP6V0C//BSG//CALR//CD9//CNN2//CTTN//DNM2//DST//EVL//FAP//FHL3//FLOT1//PDIA3//HCK//HMGA1//HNRNPK//HSPA8//ICAM1//ITGB1//LASP1//MMP14//P4HB//PABPC1//PAK1//PFN1//PLAUR//PRKAR2A//FLNA//TWF1//RAC2//RPL18//TES//THY1//HSP90B1//VASP//VCL//VIM//SENP1//YWHAG//STX16//CD97//MAP2K1//MAPK3//MPRIP//ZFP384//G3BP1//LIMD1//IQGAP1//ITGA11//RHOG//NCSTN//TSPAN4//RRAS2//P…
GO:0005783	endoplasmic reticulum	Cellular component	163	1346	1694	23260	1.6628	5.2947e-11	8.85166e-10	10.2762	APP//CALR//PDIA3//HSP90B1//JPH4//ERP29//NCF1//CCL2//SFTPD//SLC7A11//SEC61A1//SPPL3//CALU//LYZ2//FKBP1A//DPM2//AMFR//TXNDC5//OS9//TOR1B//DNAJC10//TMEM43//SEP15//BAX//DDOST//DST//FKBP5//HPN//RAB1//SEC22B//TAPBP//RSAD2//JAGN1//LNP//TMX1//UBQLN4//CEPT1//P4HA1//P4HA2//P4HB//SPTLC2//GANAB//TAP2//ASPH//ACER3//RTN4//RRBP1//EXTL2//SREBF2//NPLOC4//UBXN7//H2-Q6//H2-D1//H2-Q4//H2-Q7//SEC23IP//KPNB1//RAB18//R…
GO:0098552	side of membrane	Cellular component	61	342	1694	23260	2.44906	5.95464e-11	9.70606e-10	10.2251	CALR//CD2//CD24A//CD48//CD5//CD69//CD8A//CD9//CXCR4//CCR1//CTSB//FAS//FCER1G//FCGR1//FGA//GSR//GYPA//H2-AA//H2-AB1//H2-D1//H2-M3//ICAM1//CXCL10//CD74//IL6ST//IL7R//ITGB1//KLRC1//KLRC2//KLRD1//LAG3//LGALS3//LY6C1//MFGE8//CXCL9//P2RX7//PDCD1//SELL//RNPEP//THY1//TNF//TNFRSF18//CD40//CD27//VCAM1//TLR2//FCGR4//KLRK1//CD274//TMEM123//4632428N05RIK//DLG1//DST//G6PDX//ATP2B1//ASPSCR1//CHMP4B//PLG//RASA1/…
GO:0005730	nucleolus	Cellular component	79	505	1694	23260	2.14799	8.34863e-11	1.32764e-09	10.0784	TBP//TOP1//EIF3L//VDR//CDKN2AIP//POLR2H//NOL11//TRA2A//MOB2//CCDC86//CIAPIN1//SP110//FAM64A//PARP2//CSTB//CTSB//EEF1A1//HIF1A//HMOX1//IFI203//IFI204//OXR1//MDM2//MKI67//MYC//MYO10//NCF2//MRPL40//NPM3//RAD51//RPL18//SMN1//SPTBN1//SREBF2//URB1//PLK4//BHLHE40//TCEA1//ARID5A//KRI1//SRP68//HEATR1//PLSCR1//ZMAT3//RRP36//AI607873//IFI205//STX16//IKBKAP//SEPT7//PYHIN1//SPATA2//RCN2//H2AFY//GNL3//ZFP330//…
GO:0009986	cell surface	Cellular component	99	705	1694	23260	1.92816	1.90663e-10	2.95982e-09	9.71973	CALR//CD2//CD24A//CD48//CD5//CD69//CD8A//CD9//CXCR4//CCR1//CTSB//FAS//FCER1G//FCGR1//FGA//GSR//GYPA//H2-AA//H2-AB1//H2-D1//H2-M3//ICAM1//CXCL10//CD74//IL6ST//IL7R//ITGB1//KLRC1//KLRC2//KLRD1//LAG3//LGALS3//LY6C1//MFGE8//CXCL9//P2RX7//PDCD1//SELL//RNPEP//THY1//TNF//TNFRSF18//CD40//CD27//VCAM1//TLR2//FCGR4//KLRK1//CD274//TMEM123//4632428N05RIK//RHOB//RHOC//TPM3//PLG//SLC39A6//SLCO3A1//H2-Q6//ADAM10…
GO:0009897	external side of plasma membrane	Cellular component	52	281	1694	23260	2.54093	3.95923e-10	6.0033e-09	9.40239	PLG//CD24A//THY1//CALR//CD2//CD48//CD5//CD69//CD8A//CD9//CXCR4//CCR1//CTSB//FAS//FCER1G//FCGR1//FGA//GSR//GYPA//H2-AA//H2-AB1//H2-D1//H2-M3//ICAM1//CXCL10//CD74//IL6ST//IL7R//ITGB1//KLRC1//KLRC2//KLRD1//LAG3//LGALS3//LY6C1//MFGE8//CXCL9//P2RX7//PDCD1//SELL//RNPEP//TNF//TNFRSF18//CD40//CD27//VCAM1//TLR2//FCGR4//KLRK1//CD274//TMEM123//4632428N05RIK
GO:0000228	nuclear chromosome	Cellular component	63	377	1694	23260	2.29454	4.69315e-10	6.95439e-09	9.32854	RCC1//RAD51//CHMP1A//TOPBP1//H3F3A//H2AFY//SMCHD1//TCF3//ACTB//HIRA//HNRNPC//HNRNPK//IRF1//KLF4//SMAD4//CITED2//SPI1//TIMELESS//MTA2//PPP1R10//KLHDC3//SIRT1//ARID1A//NDC80//RING1//RNF2//SUZ12//PURB//MCM2//ORC2//TBP//TRIM28//NSMF//UHRF2//VDR//SIRT2//PHF12//YY1//TOP1//SLX1B//PCNA//POLD1//HIST1H4M//BIRC5//HIST1H3D//HIST1H3B//HIST1H3E//HIST1H3H//HIST1H3I//HIST2H3B//HIST1H4C//HIST1H4D//HIST1H4F//HIST1…
GO:0005681	spliceosomal complex	Cellular component	32	139	1694	23260	3.16105	4.11927e-09	5.96836e-08	8.38518	SF3B4//SRSF1//HNRNPC//HNRNPK//PABPC1//EIF4A3//LSM2//HNRNPA2B1//SYNCRIP//SNRNP40//RBM22//CACTIN//DDX23//HNRNPM//HNRNPF//PPP1R8//U2AF1//API5//HNRNPA1//HSPA8//LGALS3//SRSF2//SNRNP70//U2AF2//WAC//PTBP2//ISY1//PRPF38B//RBM28//SRRM2//SMNDC1//RBM5
GO:0005794	Golgi apparatus	Cellular component	136	1143	1694	23260	1.63376	7.18179e-09	1.01794e-07	8.14377	SCAMP1//ADAM10//AP1G1//FLNA//SORL1//GOLPH3//ARAP1//CLTB//LLGL1//LYZ2//ACBD3//MAN2A1//SRGN//RAB1//SEC22B//SEC23A//TAPBP//TNFRSF1A//CUL3//GLIPR2//COPG1//USO1//BLZF1//TMED9//ARFIP1//RAB33B//H2-Q6//H2-D1//H2-Q4//H2-Q7//NUCB2//TMED2//SORT1//SPG21//GOPC//QSOX1//B4GALNT1//ACER3//SPPL3//TMEM165//ZDHHC7//MGAT4B//PKDCC//TRIP10//SLC35B3//GALNT16//STEAP4//APP//ARF1//ARF4//ATP6V0C//CALR//CTSC//CYBA//DLG1//DNM…
GO:0005615	extracellular space	Cellular component	138	1165	1694	23260	1.62648	7.33958e-09	1.01817e-07	8.13433	FGA//FN1//IL23A//CLIC1//ACTB//ACTG1//APOA4//SERPING1//C4B//CP//DNPEP//CFB//HSPA8//PFN1//PLG//PROS1//SERPINA3M//TGFB1//A2M//SDCBP//LSR//SORL1//SAA1//SAA2//SAA3//CMTM7//QSOX1//PRKAG2//NPY//ADM//ANGPT2//APP//BMPR2//ANXA2//CALR//CD14//CD9//CAMP//CRP//CSF1//CSTB//CTSB//CTSC//CTSD//CTSG//CTSS//CXADR//DDB1//EEF1A1//ERBB3//FABP3//FAP//FAS//CTGF//FSTL1//GCG//CXCL1//HDGF//HBEGF//ICAM1//CXCL10//IFNAR2//IL1R…
GO:0044427	chromosomal part	Cellular component	85	628	1694	23260	1.85847	2.11139e-08	2.86797e-07	7.67543	BIRC5//HELLS//MKI67//KNTC1//ZFP207//SEPT7//DYNC1LI1//CENPH//ZW10//ZFP330//PPP2R1A//SPAG5//SKA1//MIS18A//NDC80//ZWILCH//APITD1//SPDL1//CENPN//PINX1//CASC5//NDEL1//CSNK1A1//DYNLL1//PBRM1//FAM111A//HDAC3//KLF4//MCM2//ORC2//MED1//TRIM28//TMPO//HIST1H3E//PPP1R10//SFPQ//PDS5A//ESCO1//SIRT1//PRM1//H2AFJ//H2AFY//HIST1H2AA//HIST1H1B//HIST1H1A//PCNA//EID3//FLNA//RNF20//RNF40//ATF2//RCC1//ACTB//HIRA//HNRNPC…
GO:0030054	cell junction	Cellular component	126	1071	1694	23260	1.61539	5.05577e-08	6.72727e-07	7.29621	ADAM17//AKT1//APP//CTNND1//CD2//CD2AP//CD53//CORO1A//CXCR4//CXADR//DLG1//GRB2//HPN//ITGB1//ITK//F11R//LAT//NCK1//P2RX7//PAK1//PRKCD//TWF1//STX3//RAP1B//VAV1//VCL//LIN7C//WAS//IQGAP1//MYO1E//SKAP1//KRIT1//DSC2//LYN//DLG5//PANX1//YBX3//PKP1//SIRT2//SHROOM3//FLCN//STARD10//DST//ERBB2IP//LIMD1//CCND1//UBN1//EPCAM//CYTH1//VASP//SYMPK//ARHGAP17//CAPZB//SCN1B//LPXN//LIMS1//ACTB//ADAM10//ARF1//RHOB//ATP6…
GO:0005856	cytoskeleton	Cellular component	195	1852	1694	23260	1.44574	6.57655e-08	8.57582e-07	7.182	SPRR1A//EFR3A//ACTG1//ADAM17//CORO1A//CRK//DST//FGR//INTS6//FLNA//TWF1//KNTC1//WIPF1//TNNC1//VCL//TAF5//SEPT7//MPRIP//LRIF1//SRCIN1//ERAL1//MAEA//PDLIM7//ARPC4//AKT1//AP1G1//F11R//LYST//MCM2//MAP4//PRC1//MAPK3//RASSF1//CLIP1//SKA1//HOOK1//ACTB//CAPZA2//CAPZB//SPTBN1//TPM4//NSMF//TPM3//USP10//VIM//SMNDC1//IP6K2//CTNS//LASP1//LLGL1//NDEL1//LPXN//PTPN12//VCAM1//MARK2//HCK//SH2B2//DNAJA3//MYO10//MYO1…
GO:0048471	perinuclear region of cytoplasm	Cellular component	68	482	1694	23260	1.93713	1.1382e-07	1.45511e-06	6.94378	ADAM10//CYBA//DST//SEC23IP//CDC20//LIMS1//CLIC1//ANXA4//AP1G1//APP//BTK//ANXA2//CALR//CD2AP//CSF1//CTSB//DLG1//DPM2//FAS//CTGF//HMOX1//INHBB//KIF5B//LMNA//LYN//PRKACA//PRKAR2A//FLNA//TWF1//RAD51//RASD1//S100A6//CCL2//SEC23A//SORL1//SORT1//SPP1//HSP90B1//VDR//VIM//TRAF7//PICALM//AMFR//DNAJB6//LNPEP//MAP2K1//SEC23B//UPF2//NANOS1//STX7//USO1//UBQLN1//SET//SIRT2//COL4A3BP//2810417H13RIK//ASPSCR1//GTP…
GO:0005768	endosome	Cellular component	80	603	1694	23260	1.82167	1.29346e-07	1.6218e-06	6.88825	RHOB//ANXA2//CORO1A//CXCR4//H2-AB1//HGS//LRP6//MGRN1//RAB1//SORL1//SORT1//SAMD9L//USP10//VCAM1//CHMP1A//MMGT1//MAP2K1//MAPK3//SNX12//WDFY1//NIPA2//IRGM1//CD74//MTM1//NBR1//LGMN//RAB7//CTNS//AP1G1//TNF//RAP2C//BLOC1S2//ATP11B//SFTPD//CLIP1//LLGL1//STX7//LAMTOR1//SCAMP1//EHD4//CHMP4B//TMEM165//TPCN2//RFFL//TMBIM1//ADRB2//STEAP4//APP//CD68//CYBA//FLOT1//GRB2//H2-DMB1//ITGB1//PDZD3//PTP4A3//TRIM27//E…
GO:0044430	cytoskeletal part	Cellular component	142	1295	1694	23260	1.50562	4.94001e-07	6.07714e-06	6.30627	KIF11//KNTC1//DYNC1LI1//ZW10//SPDL1//CTSG//DST//EIF6//KRT2//LMNA//LMNB1//NEFM//VIM//LPXN//PTPN12//VCAM1//TPM4//TPM3//CASP8//FLOT1//KIF5B//DLGAP5//CHMP1A//FGFR1OP//NDEL1//AKT1//MYC//PRC1//PARP4//SPAG5//MAEA//SIRT2//PINX1//TNNC1//TNNI2//TNNI3//TPM1//TRIP10//BIRC5//BCL2L11//DLG1//DNM2//KIF21A//MAP4//TUBA1C//TUBB2A//TUBB5//ZFP207//CAMSAP1//MAP2K1//SHROOM3//IQGAP1//TUBA8//TUBB1//RASSF1//CLIP1//DYNLL1/…
GO:0005654	nucleoplasm	Cellular component	81	639	1694	23260	1.74053	7.20772e-07	8.70265e-06	6.1422	HDAC3//MTA2//KANSL2//POLR2H//POLR2D//TBP//TAF5//ZZZ3//DR1//CSNK1A1//CLP1//CDK9//ELL//ELL2//IKBKAP//SMN1//USPL1//NOP58//PHF12//POLR2M//MED1//MED22//MED24//CDC73//CTR9//MDM2//PIAS2//MYC//RING1//RNF2//YTHDC1//ZBTB1//HIPK1//RAD51//RNF4//TOPBP1//MORC3//ELF4//RNF6//N4BP1//TRIM8//SIRT1//PPP1R8//U2AF1//SRSF1//IFI204//SRSF2//SON//U2AF2//ALKBH5//FYTTD1//CD2BP2//BASP1//INTS6//EPC2//KDM6A//AEBP2//MTF2//H2AFY…
GO:0016604	nuclear body	Cellular component	37	214	1694	23260	2.37402	7.48215e-07	8.86975e-06	6.12597	ELL//SMN1//USPL1//NOP58//CDK9//HIPK1//PIAS2//RAD51//RNF4//TOPBP1//MORC3//ELF4//RNF6//N4BP1//TRIM8//SIRT1//PPP1R8//U2AF1//SRSF1//IFI204//SRSF2//SON//U2AF2//ALKBH5//FYTTD1//CD2BP2//BASP1//CSNK1A1//NONO//SFPQ//HNRNPM//MDM2//MYC//RING1//RNF2//YTHDC1//ZBTB1
GO:0005911	cell-cell junction	Cellular component	53	366	1694	23260	1.98834	1.25283e-06	1.45865e-05	5.90211	CTNND1//DLG1//DSC2//LYN//VCL//DLG5//PANX1//YBX3//PKP1//SIRT2//SHROOM3//FLCN//STARD10//F11R//CAPZB//CXADR//DST//ITGB1//PAK1//SCN1B//CCND1//UBN1//EPCAM//CYTH1//VASP//LIN7C//SYMPK//ARHGAP17//PDZD3//ADAM17//AKT1//APP//CD2//CD2AP//CD53//CORO1A//CXCR4//GRB2//HPN//ITK//LAT//NCK1//P2RX7//PRKCD//TWF1//STX3//RAP1B//VAV1//WAS//IQGAP1//MYO1E//SKAP1//KRIT1
GO:0000323	lytic vacuole	Cellular component	56	397	1694	23260	1.93684	1.47216e-06	1.65491e-05	5.83205	TRIP10//GUSB//AGA//ASAH1//ATP6V0C//CD68//TPP1//CXCR4//CTSB//CTSC//CTSD//CTSS//DNASE2A//H2-AA//H2-DMB1//HCK//IRGM1//CD74//NAPSA//MAN2B2//NBR1//LGMN//PSAP//RAB7//SMPD1//SORT1//TMEM165//TPCN2//UNC93B1//SLC15A3//LAMTOR1//NAAA//MMD//RRAGA//ARL8A//TMBIM1//DRAM1//PRCP//TM9SF1//RPTOR//CTNS//BTK//LYN//SRGN//MILR1//GZMB//RNF19B//STX3//ATP6V1B2//ANXA2//CP//FLOT1//GNB1//LNPEP//STX7//NCSTN
GO:0005764	lysosome	Cellular component	56	397	1694	23260	1.93684	1.47216e-06	1.65491e-05	5.83205	ATP6V1B2//ATP6V0C//ANXA2//CP//FLOT1//GNB1//TMEM165//TPCN2//LNPEP//STX7//NCSTN//SLC15A3//RRAGA//ARL8A//TMBIM1//RPTOR//CTNS//BTK//LYN//SRGN//MILR1//GZMB//RNF19B//STX3//TRIP10//GUSB//AGA//ASAH1//CD68//TPP1//CXCR4//CTSB//CTSC//CTSD//CTSS//DNASE2A//H2-AA//H2-DMB1//HCK//IRGM1//CD74//NAPSA//MAN2B2//NBR1//LGMN//PSAP//RAB7//SMPD1//SORT1//UNC93B1//LAMTOR1//NAAA//MMD//DRAM1//PRCP//TM9SF1
GO:0030529	ribonucleoprotein complex	Cellular component	76	599	1694	23260	1.74214	1.52456e-06	1.68477e-05	5.81686	RPSA//MRPL40//RPL18//ABCF1//RPS20//PPP1R8//SF3B4//U2AF1//SRSF1//API5//HNRNPC//HNRNPA1//HNRNPK//HSPA8//LGALS3//PABPC1//SRSF2//SNRNP70//U2AF2//WAC//LSM2//HNRNPA2B1//PTBP2//SYNCRIP//ISY1//SNRNP40//RBM22//PRPF38B//RBM28//CACTIN//SRRM2//SMNDC1//HNRNPM//RBM5//HNRNPF//NOP58//CALR//EEF2//YBX3//CD2BP2//DDX23//LUC7L//RPL29//NUFIP2//EIF4A3//LIMD1//SND1//DCP2//ACTB//ROCK2//TUBB5//IQGAP1//RBM3//SRP68//DDX3X//…
GO:0031410	cytoplasmic vesicle	Cellular component	109	961	1694	23260	1.5574	2.37907e-06	2.58526e-05	5.62359	CHIL3//CXCR4//DST//AGFG1//SORT1//ANP32E//RFFL//GIPC1//ADAM10//TMEM168//ERP29//PLEKHF2//CRISPLD2//CTSG//FAS//GZMB//GZMC//HGS//LTF//LYZ2//STX3//RNPEP//TGFB1//TGFB3//TNF//SLC30A5//HILPDA//KIFC1//FFAR4//CD2AP//KIF5B//CCL2//SCAMP1//HSPA8//SYT12//PICALM//TMED2//SPG21//GOPC//APP//SEC23A//CALR//CAPZB//CXADR//ITGB1//NCF2//FNDC3A//ACRBP//CASC5//FGA//PF4//CAMP//SERPINE1//SRGN//SMPD1//NAPSA//RAB7//UNC93B1//D…
GO:0044459	plasma membrane part	Cellular component	184	1822	1694	23260	1.38665	2.55227e-06	2.728e-05	5.59307	GNA15//GNAT1//GNB1//SCN1B//CD53//CORO1A//DLG1//ICAM1//LAT//LGALS3//SCIMP//TNF//MYO1G//CD2//CD48//CP//THY1//CD160//H60C//NTNG1//SLC6A8//SLC39A6//SLCO3A1//ADAM17//ADRB2//STEAP4//BMPR2//BSG//CLCA1//EMB//F2RL1//FCER1G//GRM8//GYPA//HBEGF//HPN//HTR2B//IFNAR2//CD74//KCNK7//P2RX7//PLAUR//SLC16A1//SLC16A7//NRG1//SLC39A14//TAPBP//TNFRSF18//PLSCR1//PLXNB1//AMFR//VMN1R189//MILR1//SLC52A2//GPR132//MAEA//NCSTN…
GO:0005635	nuclear envelope	Cellular component	42	273	1694	23260	2.11243	3.32241e-06	3.49389e-05	5.47855	APP//SORL1//TUBB5//HRASLS//MYO1C//NUP50//NUPL1//RCC1//ALOX5AP//ANXA4//TSPO//HPN//KPNB1//LMNB1//PAK1//TRIM27//TMPO//SENP1//NSMF//AEN//GTPBP4//FAM76B//RNF6//PUM2//SMAD1//TMEM43//SIRT1//NUCB2//P2RX7//CLIC1//DST//LMNA//RAC2//RRM2//S100A6//ABCF1//POLR2M//TOR1B//SHISA5//RTN4//TNKS2//NDEL1
GO:0044432	endoplasmic reticulum part	Cellular component	54	395	1694	23260	1.87712	5.7827e-06	5.98464e-05	5.23787	DPM2//TXNDC5//CALR//CALU//LYZ2//OS9//HSP90B1//TOR1B//DNAJC10//ERP29//TMEM43//SEP15//BAX//DDOST//DST//FKBP5//HPN//RAB1//SEC22B//TAPBP//AMFR//RSAD2//JAGN1//LNP//TMX1//UBQLN4//CEPT1//P4HA1//P4HA2//P4HB//GANAB//TAP2//ASPH//ACER3//RTN4//RRBP1//EXTL2//SREBF2//NPLOC4//UBXN7//H2-Q6//H2-D1//H2-Q4//H2-Q7//SEC23IP//KPNB1//RAB18//RAB3GAP1//MMGT1//ADAM10//CYBA//FKBP1A//SPPL3//SPTLC2
GO:0000785	chromatin	Cellular component	51	369	1694	23260	1.89775	7.63942e-06	7.78266e-05	5.11694	PRM1//H2AFJ//H2AFY//HIST1H2AA//HIST1H1B//HIST1H1A//RCC1//ACTB//HIRA//HNRNPC//HNRNPK//IRF1//KLF4//SMAD4//CITED2//SPI1//TCF3//TIMELESS//MTA2//PPP1R10//KLHDC3//SIRT1//ARID1A//RNF2//VDR//ORC2//ELL//CTR9//TBP//TRIM28//NSMF//UHRF2//SIRT2//HELLS//HMGA1//RING1//SUZ12//H3F3A//YY1//RNF20//RNF40//PHF12//FAM111A//HDAC3//MCM2//MED1//TMPO//HIST1H3E//SFPQ//PDS5A//ESCO1
GO:0015629	actin cytoskeleton	Cellular component	50	367	1694	23260	1.87068	1.38816e-05	0.000139243	4.85756	LPXN//PTPN12//VCAM1//TPM4//TPM3//MAEA//CORO1A//MARK2//HCK//FLNA//WIPF1//VCL//SH2B2//DNAJA3//ARPC4//CAPZA2//CAPZB//MYO10//MYO1C//MYO1G//MYL12B//MYO1E//LASP1//LLGL1//MYL12A//ANXA2//CNN2//DST//FHL3//SEPT7//PDLIM7//GAS2L1//TNNC1//TNNI2//TNNI3//TPM1//ACTG1//CD2AP//SPTBN1//ADAM17//CRK//FGR//INTS6//TWF1//KNTC1//TAF5//MPRIP//LRIF1//SRCIN1//ERAL1
GO:0031252	cell leading edge	Cellular component	40	272	1694	23260	2.01924	1.68103e-05	0.000166065	4.77443	ATP6V1B2//ANXA2//CD2AP//CTTN//MTM1//MYO10//PAK1//S100A6//SH2B1//RASA1//SH2B2//TNFRSF12A//TRPM7//PDLIM7//MTMR14//ABI1//CAPZB//CTNND1//CORO1A//EVL//FAP//VASP//MYO1G//SRCIN1//SH3BGRL3//SCIMP//SPTBN1//SLC39A6//ADAM17//ARF4//FGR//ITGB1//TWF1//C2CD5//ATF4//ATP2B1//CXCR4//VIM//IQGAP1//NDEL1
GO:0000776	kinetochore	Cellular component	21	105	1694	23260	2.74616	1.91489e-05	0.000186344	4.71786	BIRC5//NDC80//ORC2//SKA1//SPDL1//KNTC1//ZFP207//SEPT7//DYNC1LI1//CENPH//ZW10//SPAG5//DYNLL1//PBRM1//ZWILCH//APITD1//CENPN//PINX1//CASC5//NDEL1//CSNK1A1
GO:0005773	vacuole	Cellular component	57	445	1694	23260	1.75878	2.28464e-05	0.000219056	4.64118	NBR1//TRP53INP1//TRIP10//GUSB//AGA//ASAH1//ATP6V0C//CD68//TPP1//CXCR4//CTSB//CTSC//CTSD//CTSS//DNASE2A//H2-AA//H2-DMB1//HCK//IRGM1//CD74//NAPSA//MAN2B2//LGMN//PSAP//RAB7//SMPD1//SORT1//TMEM165//TPCN2//UNC93B1//SLC15A3//LAMTOR1//NAAA//MMD//RRAGA//ARL8A//TMBIM1//DRAM1//PRCP//TM9SF1//RPTOR//CTNS//BTK//LYN//SRGN//MILR1//GZMB//RNF19B//STX3//ATP6V1B2//ANXA2//CP//FLOT1//GNB1//LNPEP//STX7//NCSTN
GO:0000775	chromosome, centromeric region	Cellular component	26	149	1694	23260	2.39598	2.67473e-05	0.000252742	4.57272	BIRC5//KNTC1//ZFP207//SEPT7//DYNC1LI1//CENPH//ZW10//SPAG5//DYNLL1//SKA1//PBRM1//NDC80//ZWILCH//APITD1//SPDL1//CENPN//PINX1//CASC5//NDEL1//CSNK1A1//HELLS//ORC2//MKI67//ZFP330//PPP2R1A//MIS18A
GO:0001726	ruffle	Cellular component	21	109	1694	23260	2.64539	3.45031e-05	0.000321372	4.46214	ADAM17//ARF4//FGR//ITGB1//TWF1//C2CD5//ATP6V1B2//ANXA2//CD2AP//CTTN//MTM1//MYO10//PAK1//S100A6//SH2B1//RASA1//SH2B2//TNFRSF12A//TRPM7//PDLIM7//MTMR14
GO:0015630	microtubule cytoskeleton	Cellular component	94	853	1694	23260	1.51313	3.62524e-05	0.00033291	4.44066	CASP8//FLOT1//KIF5B//DLGAP5//CHMP1A//FGFR1OP//NDEL1//AKT1//KIF11//MYC//PRC1//PARP4//SPAG5//MAEA//SIRT2//PINX1//TRIP10//BIRC5//BCL2L11//DLG1//DNM2//DST//KIF21A//MAP4//TUBA1C//TUBB2A//TUBB5//ZFP207//CAMSAP1//DYNC1LI1//MAP2K1//SHROOM3//IQGAP1//TUBA8//TUBB1//RASSF1//CLIP1//DYNLL1//SKA1//TUBB6//4930506M07RIK//EML2//WDR44//DNM1L//CYLD//HAUS8//HOOK1//GAS2L1//KRIT1//PEA15A//FBXW11//ARL2BP//CDC20//CCNE1//…
GO:0044451	nucleoplasm part	Cellular component	65	538	1694	23260	1.65893	4.01392e-05	0.000363483	4.39643	HDAC3//MTA2//KANSL2//POLR2H//POLR2D//TBP//TAF5//CLP1//CDK9//ELL//ELL2//IKBKAP//POLR2M//MED1//MED22//MED24//MDM2//PIAS2//MYC//RING1//RNF2//YTHDC1//ZBTB1//INTS6//KDM6A//APITD1//ZZZ3//DR1//CSNK1A1//CDC73//CTR9//SMN1//USPL1//NOP58//HIPK1//RAD51//RNF4//TOPBP1//MORC3//ELF4//RNF6//N4BP1//TRIM8//SIRT1//PPP1R8//U2AF1//SRSF1//IFI204//SRSF2//SON//U2AF2//ALKBH5//FYTTD1//CD2BP2//BASP1//NONO//SFPQ//HNRNPM//AEB…
GO:0032993	protein-DNA complex	Cellular component	37	255	1694	23260	1.99231	4.5915e-05	0.00041009	4.33805	BIRC5//HELLS//MKI67//KNTC1//ZFP207//SEPT7//DYNC1LI1//CENPH//ZW10//ZFP330//PPP2R1A//SPAG5//SKA1//MIS18A//NDC80//ZWILCH//APITD1//SPDL1//CENPN//PINX1//CASC5//NDEL1//CSNK1A1//PRM1//H2AFJ//H2AFY//HIST1H2AA//HIST1H1B//HIST1H1A//H3F3A//TCF3//DYNLL1//PBRM1//PURB//POLD1//ORC2//MED1
GO:0045121	membrane raft	Cellular component	38	265	1694	23260	1.96895	4.74022e-05	0.000417651	4.3242	ADRB2//BMPR2//CTSB//FLOT1//HCK//HMOX1//LRP6//VDR//MAPK3//LAMTOR1//MAL2//ADAM17//BIRC3//APP//BSG//BTK//ANXA2//CASP8//CD14//CD2//CD24A//CD48//CXADR//DLG1//ARID3A//FAS//FCER1G//ITGB1//ITGB2//LYN//MYO1C//NEDD4//THY1//TNF//TNFRSF1A//PLSCR1//SLC9A3R1//ATP2B1
GO:0005874	microtubule	Cellular component	46	346	1694	23260	1.82548	5.53156e-05	0.000480877	4.25715	BIRC5//HDAC3//KIF11//PARP4//SPAG5//SKA1//TUBA1C//SS18//CLIP1//CYLD//KLHL21//CUL3//KNTC1//ZW10//TRIP10//BCL2L11//DLG1//DNM2//DST//KIF21A//KIF5B//MAP4//TUBB2A//TUBB5//ZFP207//CAMSAP1//PRC1//DYNC1LI1//MAP2K1//SHROOM3//IQGAP1//TUBA8//TUBB1//RASSF1//DYNLL1//SIRT2//TUBB6//4930506M07RIK//EML2//WDR44//DNM1L//HAUS8//HOOK1//GAS2L1//KRIT1//NDEL1
GO:0042611	MHC protein complex	Cellular component	9	28	1694	23260	4.41348	0.000109288	0.000937577	3.96143	H2-Q6//H2-AA//H2-D1//H2-Q4//H2-Q7//H2-AB1//H2-DMB1//CD74//H2-M3
GO:0031225	anchored component of membrane	Cellular component	24	144	1694	23260	2.28847	0.000113499	0.000961052	3.94501	CD2//CD48//CP//THY1//CD160//H60C//NTNG1//CD24A//LY6C2//CD14//EFNA4//LY6C1//LY6D//LY6F//PLAUR//VCAM1//VNN1//CD52//MMP25//VNN3//LY6I//NRN1//CD177//BST2
GO:0072562	blood microparticle	Cellular component	19	104	1694	23260	2.50851	0.000167347	0.00139885	3.77638	CLIC1//ACTB//ACTG1//APOA4//SERPING1//C4B//CP//DNPEP//FGA//FN1//CFB//HSPA8//PFN1//PLG//PROS1//SERPINA3M//TGFB1//A2M//SDCBP
GO:0005938	cell cortex	Cellular component	28	186	1694	23260	2.067	0.000196767	0.00162395	3.70605	EXOC4//MAEA//SPTBN1//ACTB//CAPZA2//CAPZB//FLNA//TPM4//NSMF//TPM3//CORO1A//LASP1//LLGL1//SEPT7//SEPT3//ASPH//MARK2//ANXA2//CD2AP//CTTN//FGA//CTGF//ITCH//CYTIP//MAP2K1//CDC42SE1//GIPC1//C2CD5
GO:0010494	cytoplasmic stress granule	Cellular component	9	31	1694	23260	3.98637	0.000261369	0.00213015	3.58275	CIRBP//DDX3X//PABPC1//TIAL1//PABPC4//G3BP1//MBNL1//LSM14A//PUM2
GO:0005819	spindle	Cellular component	27	183	1694	23260	2.02586	0.000352441	0.00283693	3.45291	KIF11//KNTC1//DYNC1LI1//ZW10//SPDL1//BIRC5//HDAC3//PARP4//SPAG5//SKA1//APP//ARL8A//KIFC1//MAP4//DYNLL1//SIRT2//EML2//CTTN//KLHL21//CUL3//ROCK2//DLGAP5//AKT1//MYC//PRC1//MAEA//PINX1
GO:1990234	transferase complex	Cellular component	60	528	1694	23260	1.56032	0.000408741	0.00321742	3.38855	RNF20//DCUN1D1//HSPA8//ITCH//NEDD4//RING1//RNF2//TRAF7//RNF40//UBE2N//PFKP//MAT2A//CUL3//CACUL1//SPTLC2//DPM2//KDM6A//POLD1//CCND1//CCNE1//PCNA//PUF60//CDC20//ANAPC11//UBE2C//FBXW11//USP47//BARD1//KCTD13//KLHL21//DDB1//DCAF8//AMFR//POLR2H//POLR2D//IKBKAP//POLR2M//KANSL2//ZZZ3//DR1//NAA50//NAA15//TRPC4AP//AEBP2//MTF2//H2AFY//SUZ12//SIRT1//ACTB//PRKACA//PRKAR2A//CDK9//DNAJA3//PRKAG2//EPC2//TAF5//TB…
GO:1902494	catalytic complex	Cellular component	80	752	1694	23260	1.46072	0.00040958	0.00321742	3.38766	HDAC3//MTA2//RNF20//DCUN1D1//HSPA8//ITCH//NEDD4//RING1//RNF2//TRAF7//RNF40//UBE2N//DYNC1LI1//DYNLL1//CASP8//CUL3//CACUL1//YY1//CLP1//P4HA1//P4HA2//P4HB//CYBA//NCF1//NOXA1//PFKP//MAT2A//PHF12//CDC20//ANAPC11//UBE2C//FBXW11//USP47//BARD1//KCTD13//KLHL21//DDB1//DCAF8//AMFR//PPP2R1A//PPP3CA//PPP4R2//PPP4C//SMEK1//PPP1R10//SPTLC2//TRPC4AP//DPM2//KDM6A//AEBP2//MTF2//H2AFY//SUZ12//SIRT1//ACTB//POLD1//KA…
GO:0001725	stress fiber	Cellular component	13	62	1694	23260	2.87904	0.000442481	0.00343449	3.35411	ANXA2//CNN2//DST//FHL3//VCL//SEPT7//SH2B2//TPM4//TPM3//MYL12A//PDLIM7//MYL12B//GAS2L1
GO:0071013	catalytic step 2 spliceosome	Cellular component	14	70	1694	23260	2.74616	0.000451391	0.00346244	3.34545	SRSF1//HNRNPC//HNRNPK//PABPC1//EIF4A3//LSM2//HNRNPA2B1//SYNCRIP//SNRNP40//RBM22//CACTIN//DDX23//HNRNPM//HNRNPF
GO:0000790	nuclear chromatin	Cellular component	30	216	1694	23260	1.90706	0.000491242	0.0037243	3.3087	H3F3A//TCF3//TBP//TRIM28//NSMF//SIRT1//UHRF2//VDR//SIRT2//YY1//RING1//RNF2//SUZ12//PHF12//RCC1//ACTB//HIRA//HNRNPC//HNRNPK//IRF1//KLF4//SMAD4//CITED2//SPI1//TIMELESS//MTA2//H2AFY//PPP1R10//KLHDC3//ARID1A
GO:0016023	cytoplasmic membrane-bounded vesicle	Cellular component	74	690	1694	23260	1.47258	0.00052709	0.00395015	3.27811	ADAM10//TMEM168//ERP29//PLEKHF2//CRISPLD2//CTSG//FAS//GZMB//GZMC//HGS//LTF//LYZ2//STX3//RNPEP//TGFB1//TGFB3//TNF//SLC30A5//HILPDA//KIFC1//FFAR4//CD2AP//KIF5B//CCL2//GIPC1//SCAMP1//HSPA8//SYT12//PICALM//C2CD5//TMED2//SORT1//SPG21//GOPC//APP//SEC23A//CALR//CAPZB//CXADR//ITGB1//NCF2//FNDC3A//ACRBP//CASC5//FGA//PF4//CAMP//SERPINE1//SRGN//SMPD1//DNM2//MYO1E//CORO1A//RAB20//RAB7//FMNL1//AP1G1//HIP1R//R…
GO:0005788	endoplasmic reticulum lumen	Cellular component	11	48	1694	23260	3.14665	0.000541464	0.00401176	3.26643	LYZ2//TXNDC5//CALR//CALU//OS9//HSP90B1//TOR1B//DNAJC10//ERP29//TMEM43//SEP15
GO:0097458	neuron part	Cellular component	107	1075	1694	23260	1.3667	0.000578166	0.00423555	3.23795	GNAT1//GNB1//ABI1//AVIL//APP//ARF1//ATF4//CASP4//CASP8//CXADR//DLG1//FAS//GRM8//HSPA8//HTR2B//KIF5A//KIF5B//MYO10//NEFM//CTNND2//PFN1//PRKACA//EXOC4//STX3//RNPEP//FARP1//LIN7C//VIM//KLHL14//RNF40//SEPT3//NCDN//IQGAP1//SRCIN1//NSMF//TRPM7//TPM3//RTN4//CTNND1//CXCR4//CRP//PAK1//THY1//AMFR//4930506M07RIK//ADRB2//IL6ST//ATP2B1//MAP2K1//MAP2K4//PICALM//BMPR2//CCR1//CYBA//HDC//HPN//AGFG1//RPSA//LRP6//M…
GO:0031090	organelle membrane	Cellular component	144	1519	1694	23260	1.30167	0.000592279	0.00429074	3.22747	ACBD3//MAN2A1//SRGN//RAB1//SEC22B//SEC23A//TAPBP//TNFRSF1A//CUL3//GLIPR2//COPG1//USO1//BLZF1//GOLPH3//TMED9//ARFIP1//BAX//DDOST//DST//FKBP5//HPN//HSP90B1//AMFR//RSAD2//JAGN1//LNP//TMX1//UBQLN4//CEPT1//RHOB//TMEM165//TPCN2//RFFL//TMBIM1//ANXA4//GRB2//NCK1//WAS//FNDC3A//GIPC1//ASPSCR1//RCC1//ALOX5AP//TSPO//KPNB1//LMNB1//NUP50//PAK1//TRIM27//TMPO//SENP1//NSMF//AEN//GTPBP4//FAM76B//RNF6//PUM2//LYN//U…
GO:0032432	actin filament bundle	Cellular component	13	64	1694	23260	2.78907	0.000610661	0.00437529	3.2142	ANXA2//CNN2//DST//FHL3//VCL//SEPT7//SH2B2//TPM4//TPM3//MYL12A//PDLIM7//MYL12B//GAS2L1
GO:0031967	organelle envelope	Cellular component	82	788	1694	23260	1.42884	0.000683733	0.00481892	3.16511	CLIC1//ALOX5AP//DST//KPNB1//LMNA//LMNB1//RAC2//RRM2//S100A6//TMPO//ABCF1//POLR2M//TOR1B//NSMF//SHISA5//RTN4//TNKS2//NDEL1//SIRT1//APP//SORL1//TUBB5//HRASLS//MYO1C//NUP50//NUPL1//RCC1//ANXA4//TSPO//HPN//PAK1//TRIM27//SENP1//AEN//GTPBP4//FAM76B//RNF6//PUM2//BAX//ARL2BP//CPOX//LYN//TXNIP//PRELID1//UCP2//SMAD1//TMEM43//SLC25A45//PHB2//COX6A2//FGR//LGALS3//SLC8B1//COX7A2L//STAT3//SLC25A29//VDAC1//TOMM…
GO:0000151	ubiquitin ligase complex	Cellular component	24	162	1694	23260	2.03419	0.000687361	0.00481892	3.16282	CUL3//CACUL1//RNF20//RNF40//CDC20//ANAPC11//UBE2C//BARD1//RING1//RNF2//FBXW11//USP47//KCTD13//KLHL21//DDB1//DCAF8//AMFR//TRPC4AP//DCUN1D1//HSPA8//ITCH//NEDD4//TRAF7//UBE2N
GO:0005876	spindle microtubule	Cellular component	10	42	1694	23260	3.26924	0.000696213	0.00482905	3.15726	KLHL21//CUL3//KNTC1//ZW10//BIRC5//HDAC3//KIF11//PARP4//SPAG5//SKA1
GO:0031975	envelope	Cellular component	82	791	1694	23260	1.42342	0.000765484	0.00525364	3.11606	CLIC1//ALOX5AP//DST//KPNB1//LMNA//LMNB1//RAC2//RRM2//S100A6//TMPO//ABCF1//POLR2M//TOR1B//NSMF//SHISA5//RTN4//TNKS2//NDEL1//SIRT1//APP//SORL1//TUBB5//HRASLS//MYO1C//NUP50//NUPL1//RCC1//ANXA4//TSPO//HPN//PAK1//TRIM27//SENP1//AEN//GTPBP4//FAM76B//RNF6//PUM2//BAX//ARL2BP//CPOX//LYN//TXNIP//PRELID1//UCP2//SMAD1//TMEM43//NUCB2//ATF2//BCL2A1B//BCL2A1C//BCL2A1D//DDX3X//GYK//VDAC1//TOMM22//MIEF1//RSAD2//R…
GO:0031965	nuclear membrane	Cellular component	23	155	1694	23260	2.03748	0.00085946	0.00583402	3.06577	LMNB1//SMAD1//TMPO//TMEM43//SIRT1//NUCB2//P2RX7//RCC1//ALOX5AP//ANXA4//TSPO//HPN//KPNB1//NUP50//PAK1//TRIM27//SENP1//NSMF//AEN//GTPBP4//FAM76B//RNF6//PUM2
GO:0036464	cytoplasmic ribonucleoprotein granule	Cellular component	18	109	1694	23260	2.26747	0.000867945	0.00583402	3.06151	TOP1//LIMD1//TRIM12C//LSM14A//POLR2D//DCP2//CIRBP//DDX3X//PABPC1//TIAL1//PABPC4//G3BP1//MBNL1//PUM2//ACTB//ROCK2//TUBB5//IQGAP1
GO:0005884	actin filament	Cellular component	14	75	1694	23260	2.56309	0.000930854	0.00619303	3.03112	ACTG1//CD2AP//MYO1C//TPM1//TPM4//TPM3//CORO1A//MARK2//HCK//FLNA//WIPF1//VCL//SH2B2//DNAJA3
GO:0035770	ribonucleoprotein granule	Cellular component	18	110	1694	23260	2.24686	0.000968453	0.0063781	3.01392	ACTB//PABPC1//ROCK2//TUBB5//IQGAP1//TOP1//LIMD1//TRIM12C//LSM14A//POLR2D//DCP2//CIRBP//DDX3X//TIAL1//PABPC4//G3BP1//MBNL1//PUM2
GO:0044448	cell cortex part	Cellular component	17	102	1694	23260	2.28847	0.00107325	0.00699758	2.9693	EXOC4//MAEA//SPTBN1//ACTB//CAPZA2//CAPZB//FLNA//TPM4//NSMF//TPM3//SEPT7//SEPT3//ASPH//MARK2//CORO1A//LASP1//LLGL1
GO:0044454	nuclear chromosome part	Cellular component	39	321	1694	23260	1.66823	0.00117028	0.00752515	2.93171	H3F3A//TCF3//RCC1//ACTB//HIRA//HNRNPC//HNRNPK//IRF1//KLF4//SMAD4//CITED2//SPI1//TIMELESS//MTA2//H2AFY//PPP1R10//KLHDC3//SIRT1//ARID1A//RAD51//NDC80//PURB//MCM2//ORC2//YY1//TOP1//SLX1B//PCNA//POLD1//TBP//TRIM28//NSMF//UHRF2//VDR//SIRT2//PHF12//RING1//RNF2//SUZ12
GO:0098589	membrane region	Cellular component	91	908	1694	23260	1.37611	0.00117725	0.00752515	2.92913	NUCB2//BAX//DDOST//DST//FKBP5//HPN//RAB1//SEC22B//TAPBP//HSP90B1//AMFR//RSAD2//JAGN1//LNP//TMX1//UBQLN4//CEPT1//MAL2//ADAM17//BIRC3//APP//BSG//BTK//ANXA2//CASP8//CD14//CD2//CD24A//CD48//CXADR//DLG1//ARID3A//FAS//FCER1G//FLOT1//ITGB1//ITGB2//LYN//MYO1C//NEDD4//THY1//TNF//TNFRSF1A//PLSCR1//SLC9A3R1//LAMTOR1//ATP2B1//FKBP1A//ADRB2//BMPR2//CTSB//HCK//HMOX1//LRP6//VDR//MAPK3//SLCO3A1//TACSTD2//S100G//…
GO:0042995	cell projection	Cellular component	154	1671	1694	23260	1.26544	0.00128331	0.00812349	2.89167	ATP6V1B2//ANXA2//CD2AP//CTTN//MTM1//MYO10//PAK1//S100A6//SH2B1//RASA1//SH2B2//TNFRSF12A//TRPM7//PDLIM7//MTMR14//LYZ2//MYO1C//NEDD4//TGFB1//VCAM1//MYO1G//SLC9A3R1//STARD10//PDZD3//GIPC1//ARL2BP//PKM//PRKACA//FAM49B//SEPT7//ABI1//AVIL//APP//ARF1//ATF4//CASP4//CASP8//CXADR//DLG1//FAS//GRM8//HSPA8//HTR2B//KIF5A//KIF5B//NEFM//CTNND2//PFN1//EXOC4//STX3//RNPEP//FARP1//LIN7C//VIM//KLHL14//RNF40//SEPT3//N…
GO:0044297	cell body	Cellular component	58	534	1694	23260	1.49136	0.0014985	0.00939442	2.82434	BMPR2//CASP4//CCR1//CYBA//FAS//GNAT1//GRM8//HDC//HPN//AGFG1//HSPA8//IL6ST//KIF5A//RPSA//LRP6//MBP//MYO10//NCF1//NQO1//P2RX7//FLNA//RAB1//CCL2//EXOC4//SORL1//SORT1//TGFB1//TGFB3//KLHL14//DLGAP4//PICALM//SEZ6L2//AMFR//NCDN//POLR2M//PMM1//BEGAIN//RBFOX3//SRCIN1//TBX21//TRPM7//RTN4//RPTOR//PUM2//ADRB2//ATP2B1//NDEL1//TOP1//MAP2K1//MAP2K4//NSMF//SIRT2//CASP8//CXADR//GNB1//TUBB5//VIM//TLR2
GO:0042641	actomyosin	Cellular component	13	71	1694	23260	2.51409	0.00167994	0.0103664	2.77471	ANXA2//CNN2//DST//FHL3//VCL//SEPT7//SH2B2//TPM4//TPM3//MYL12A//PDLIM7//MYL12B//GAS2L1
GO:0005720	nuclear heterochromatin	Cellular component	8	32	1694	23260	3.4327	0.00168534	0.0103664	2.77331	RING1//RNF2//SUZ12//UHRF2//TRIM28//VDR//SIRT2//SIRT1
GO:0000792	heterochromatin	Cellular component	13	72	1694	23260	2.47917	0.00191595	0.0116747	2.71762	UHRF2//TRIM28//VDR//SIRT2//SIRT1//HELLS//RNF20//RNF40//HMGA1//RING1//RNF2//SUZ12//ORC2
GO:0043025	neuronal cell body	Cellular component	52	473	1694	23260	1.50952	0.00197625	0.0119307	2.70416	ADRB2//IL6ST//ATP2B1//NDEL1//CCL2//TOP1//MAP2K1//MAP2K4//RBFOX3//NSMF//SIRT2//BMPR2//CASP4//CCR1//CYBA//FAS//GNAT1//GRM8//HDC//HPN//AGFG1//HSPA8//KIF5A//RPSA//LRP6//MBP//MYO10//NCF1//NQO1//P2RX7//FLNA//RAB1//EXOC4//SORL1//SORT1//TGFB1//TGFB3//KLHL14//DLGAP4//PICALM//SEZ6L2//AMFR//NCDN//POLR2M//PMM1//BEGAIN//SRCIN1//TBX21//TRPM7//RTN4//RPTOR//PUM2
GO:0034399	nuclear periphery	Cellular component	15	90	1694	23260	2.28847	0.00205829	0.012312	2.68649	PCNA//ANP32A//PHB2//LMNA//LMNB1//PRKCD//VDR//CHMP1A//NONO//NSMF//MAEA//SFPQ//HNRNPM//EIF6//ATF4
GO:0005769	early endosome	Cellular component	22	156	1694	23260	1.9364	0.0021428	0.012701	2.66902	LLGL1//RHOB//ANXA2//CORO1A//CXCR4//H2-AB1//HGS//LRP6//MGRN1//RAB1//SORL1//SORT1//SAMD9L//USP10//VCAM1//CHMP1A//MMGT1//MAP2K1//MAPK3//SNX12//WDFY1//NIPA2
GO:0002102	podosome	Cellular component	5	14	1694	23260	4.90386	0.00233585	0.0135423	2.63155	LPXN//PTPN12//VCAM1//TPM4//TPM3
GO:0070971	endoplasmic reticulum exit site	Cellular component	5	14	1694	23260	4.90386	0.00233585	0.0135423	2.63155	H2-Q6//H2-D1//H2-Q4//H2-Q7//SEC23IP
GO:0031519	PcG protein complex	Cellular component	9	41	1694	23260	3.01408	0.00234706	0.0135423	2.62948	AEBP2//MTF2//H2AFY//SUZ12//SIRT1//RING1//RNF2//YY1//BCOR
GO:0019013	viral nucleocapsid	Cellular component	6	21	1694	23260	3.92309	0.00309442	0.017544	2.50942	U2AF1//HNRNPA1//HNRNPK//SNRNP70//U2AF2//HNRNPA2B1
GO:0019028	viral capsid	Cellular component	6	21	1694	23260	3.92309	0.00309442	0.017544	2.50942	U2AF1//HNRNPA1//HNRNPK//SNRNP70//U2AF2//HNRNPA2B1
GO:0016607	nuclear speck	Cellular component	14	85	1694	23260	2.26155	0.0031961	0.0179643	2.49538	PPP1R8//U2AF1//SRSF1//ELL//HIPK1//IFI204//SRSF2//SON//U2AF2//ALKBH5//FYTTD1//CD2BP2//BASP1//CSNK1A1
GO:0001772	immunological synapse	Cellular component	7	28	1694	23260	3.4327	0.00326043	0.0181692	2.48673	CD53//CORO1A//DLG1//ICAM1//LAT//LGALS3//SCIMP
GO:0035098	ESC/E(Z) complex	Cellular component	5	15	1694	23260	4.57694	0.00329534	0.018203	2.4821	AEBP2//MTF2//H2AFY//SUZ12//SIRT1
GO:0030135	coated vesicle	Cellular component	17	113	1694	23260	2.0657	0.00332232	0.018203	2.47856	TMED2//APP//SEC23A//SCAMP1//AP1G1//SORT1//PICALM//HIP1R//LYZ2//SPG21//GOPC//DNM2//MYO1E//USO1//SEC23B//CLTB//COPG1
GO:0016605	PML body	Cellular component	12	68	1694	23260	2.42308	0.00343104	0.018642	2.46457	CDK9//HIPK1//PIAS2//RAD51//RNF4//TOPBP1//MORC3//ELF4//RNF6//N4BP1//TRIM8//SIRT1
GO:0042613	MHC class II protein complex	Cellular component	4	10	1694	23260	5.49233	0.00412074	0.0222043	2.38502	H2-AA//H2-AB1//H2-DMB1//CD74
GO:0016363	nuclear matrix	Cellular component	12	70	1694	23260	2.35385	0.00438373	0.0231468	2.35816	ANP32A//PHB2//LMNA//LMNB1//PRKCD//VDR//CHMP1A//NONO//NSMF//MAEA//SFPQ//HNRNPM
GO:0005797	Golgi medial cisterna	Cellular component	5	16	1694	23260	4.29088	0.00450866	0.0231468	2.34595	H2-Q6//H2-D1//H2-Q4//H2-Q7//NUCB2
GO:0043245	extraorganismal space	Cellular component	5	16	1694	23260	4.29088	0.00450866	0.0231468	2.34595	TAP2//GBP2B//GBP2//GBP9//C4B
GO:0044215	other organism	Cellular component	5	16	1694	23260	4.29088	0.00450866	0.0231468	2.34595	TAP2//GBP2B//GBP2//GBP9//C4B
GO:0044216	other organism cell	Cellular component	5	16	1694	23260	4.29088	0.00450866	0.0231468	2.34595	TAP2//GBP2B//GBP2//GBP9//C4B
GO:0044217	other organism part	Cellular component	5	16	1694	23260	4.29088	0.00450866	0.0231468	2.34595	C4B//GBP2B//GBP2//GBP9//TAP2
GO:0046658	anchored component of plasma membrane	Cellular component	8	38	1694	23260	2.8907	0.00530915	0.0268806	2.27498	CD24A//THY1//CD2//CD48//CP//CD160//H60C//NTNG1
GO:0031985	Golgi cisterna	Cellular component	9	46	1694	23260	2.68646	0.00531839	0.0268806	2.27422	LLGL1//LYZ2//H2-Q6//H2-D1//H2-Q4//H2-Q7//NUCB2//SORL1//GOLPH3
GO:0072686	mitotic spindle	Cellular component	8	39	1694	23260	2.81658	0.00626137	0.0314032	2.20333	CTTN//KIFC1//KIF11//MAP4//SPAG5//DYNLL1//SIRT2//EML2
GO:0043005	neuron projection	Cellular component	86	905	1694	23260	1.30481	0.00670346	0.0333638	2.1737	ACTB//ADRB2//APP//CORO1A//IRX3//KIF5A//LLGL1//MYC//NEFM//PAK1//NRG1//TGFB1//TNFRSF1A//VIM//MAP2K1//MAP2K4//SRCIN1//RNF6//NDEL1//TNFRSF21//BMPR2//CYBA//GNB1//HDC//IFNGR1//IL6ST//NCF1//RBM3//CCL2//PLK2//SORT1//SREBF2//STX3//THY1//FARP1//ZDHHC5//DLGAP4//AMFR//NCDN//BEGAIN//NSMF//RPTOR//PUM2//CTNND1//CXCR4//CRP//CXADR//EXOC4//TPM3//4930506M07RIK//MOB2//FAS//FLNA//GIPC1//JPH4//ATP2B1//SPTBN1//ATF4//FK…
GO:0030133	transport vesicle	Cellular component	13	83	1694	23260	2.15061	0.00680834	0.0336291	2.16696	APP//SEC23A//LYZ2//SORT1//SPG21//GOPC//USO1//SEC23B//CLTB//TMEM168//ERP29//PLEKHF2//CRISPLD2
GO:0030863	cortical cytoskeleton	Cellular component	11	65	1694	23260	2.32368	0.0068894	0.0337736	2.16182	CORO1A//LASP1//LLGL1//SPTBN1//ACTB//CAPZA2//CAPZB//FLNA//TPM4//NSMF//TPM3
GO:0044431	Golgi apparatus part	Cellular component	40	367	1694	23260	1.49655	0.00703493	0.0342297	2.15274	ACBD3//MAN2A1//SRGN//RAB1//SEC22B//SEC23A//TAPBP//TNFRSF1A//CUL3//GLIPR2//COPG1//USO1//BLZF1//GOLPH3//TMED9//ARFIP1//LYZ2//RAB33B//ADAM10//SCAMP1//AP1G1//FLNA//SORL1//ARAP1//CLTB//QSOX1//B4GALNT1//ACER3//LLGL1//TMEM165//SPPL3//TMED2//SORT1//SPG21//GOPC//H2-Q6//H2-D1//H2-Q4//H2-Q7//NUCB2
GO:0031984	organelle subcompartment	Cellular component	9	48	1694	23260	2.57453	0.00710479	0.0343135	2.14845	SORL1//GOLPH3//LLGL1//LYZ2//H2-Q6//H2-D1//H2-Q4//H2-Q7//NUCB2
GO:0030175	filopodium	Cellular component	11	66	1694	23260	2.28847	0.00773673	0.0368761	2.11144	ABI1//CRP//CXADR//ITGB1//MTM1//MYO10//TWF1//VASP//VCAM1//MYO1G//SRCIN1
GO:0042612	MHC class I protein complex	Cellular component	5	18	1694	23260	3.81412	0.00782814	0.0368761	2.10634	H2-Q6//H2-AA//H2-D1//H2-Q4//H2-Q7
GO:0019012	virion	Cellular component	6	25	1694	23260	3.2954	0.00786162	0.0368761	2.10449	U2AF1//HNRNPA1//HNRNPK//SNRNP70//U2AF2//HNRNPA2B1
GO:0044423	virion part	Cellular component	6	25	1694	23260	3.2954	0.00786162	0.0368761	2.10449	U2AF1//HNRNPA1//HNRNPK//SNRNP70//U2AF2//HNRNPA2B1
GO:0030141	secretory granule	Cellular component	33	293	1694	23260	1.54647	0.00845339	0.0393687	2.07297	CALR//CAPZB//CXADR//ITGB1//NCF2//FNDC3A//ACRBP//CASC5//FGA//PF4//CAMP//LTF//STX3//SERPINE1//SRGN//SMPD1//NAPSA//RAB7//BSG//SCAMP1//TMED2//CTSG//FAS//GZMB//GZMC//HGS//LYZ2//RNPEP//TGFB1//TGFB3//TNF//SLC30A5//HILPDA
GO:0042629	mast cell granule	Cellular component	4	12	1694	23260	4.57694	0.00863484	0.0399285	2.06375	BTK//LYN//SRGN//MILR1
GO:0031941	filamentous actin	Cellular component	6	26	1694	23260	3.16865	0.00960244	0.0440901	2.01762	ACTG1//CD2AP//MYO1C//TPM1//TPM4//TPM3
GO:0098588	bounding membrane of organelle	Cellular component	94	1020	1694	23260	1.26539	0.0106671	0.048597	1.97195	ACBD3//MAN2A1//SRGN//RAB1//SEC22B//SEC23A//TAPBP//TNFRSF1A//CUL3//GLIPR2//COPG1//USO1//BLZF1//GOLPH3//TMED9//ARFIP1//NUCB2//ATF2//BAX//BCL2A1B//BCL2A1C//BCL2A1D//TSPO//DDX3X//GYK//VDAC1//TOMM22//MIEF1//RSAD2//RHOT1//DNM1L//GIMAP3//DDOST//DST//FKBP5//HPN//HSP90B1//AMFR//JAGN1//LNP//TMX1//UBQLN4//CEPT1//RHOB//TMEM165//TPCN2//RFFL//TMBIM1//SCAMP1//TRPM7//LLGL1//CD24A//CLTB//SPPL3//ATP6V1B2//ATP6V0C/…
GO:0036477	somatodendritic compartment	Cellular component	65	669	1694	23260	1.33409	0.0107331	0.048597	1.96928	ADRB2//BMPR2//CYBA//GNB1//HDC//IFNGR1//IL6ST//NCF1//PAK1//RBM3//CCL2//PLK2//SORT1//SREBF2//STX3//THY1//FARP1//ZDHHC5//DLGAP4//AMFR//MAP2K1//NCDN//BEGAIN//SRCIN1//NSMF//RPTOR//PUM2//CASP4//CCR1//FAS//GNAT1//GRM8//HPN//AGFG1//HSPA8//KIF5A//RPSA//LRP6//MBP//MYO10//NQO1//P2RX7//FLNA//RAB1//EXOC4//SORL1//TGFB1//TGFB3//KLHL14//PICALM//SEZ6L2//POLR2M//PMM1//RBFOX3//TBX21//TRPM7//RTN4//MAP2K4//CTNND1//GI…
GO:0000803	sex chromosome	Cellular component	6	27	1694	23260	3.05129	0.0116011	0.0518201	1.9355	RING1//RNF2//SUZ12//H3F3A//H2AFY//SMCHD1
GO:0005641	nuclear envelope lumen	Cellular component	4	13	1694	23260	4.22487	0.0117629	0.0518201	1.92949	APP//SORL1//TUBB5//HRASLS
GO:0005652	nuclear lamina	Cellular component	4	13	1694	23260	4.22487	0.0117629	0.0518201	1.92949	EIF6//LMNA//LMNB1//PCNA
GO:0097038	perinuclear endoplasmic reticulum	Cellular component	4	13	1694	23260	4.22487	0.0117629	0.0518201	1.92949	ADAM10//CYBA//DST//SEC23IP
GO:0031594	neuromuscular junction	Cellular component	9	52	1694	23260	2.37649	0.0120133	0.0525681	1.92034	APP//CXADR//DLG1//ITGB1//NEFM//P2RX7//PRKACA//NRG1//DNAJA3
GO:0000139	Golgi membrane	Cellular component	21	171	1694	23260	1.68624	0.0129375	0.0562348	1.88815	SPPL3//CLTB//COPG1//QSOX1//B4GALNT1//ACER3//ACBD3//MAN2A1//SRGN//RAB1//SEC22B//SEC23A//TAPBP//TNFRSF1A//CUL3//GLIPR2//USO1//BLZF1//GOLPH3//TMED9//ARFIP1
GO:0031227	intrinsic component of endoplasmic reticulum membrane	Cellular component	13	90	1694	23260	1.98334	0.013233	0.0571387	1.87834	DPM2//TAP2//AMFR//ASPH//ACER3//RTN4//RRBP1//SPPL3//SREBF2//CALR//TAPBP//MMGT1//EXTL2
GO:0098562	cytoplasmic side of membrane	Cellular component	10	62	1694	23260	2.21465	0.0135631	0.0581788	1.86764	CD2//DLG1//DST//G6PDX//ATP2B1//ASPSCR1//CHMP4B//RASA1//RASAL3//SPPL3
GO:0000791	euchromatin	Cellular component	6	28	1694	23260	2.94232	0.0138759	0.0591312	1.85774	TBP//TRIM28//NSMF//SIRT1//RNF2//VDR
GO:0030176	integral component of endoplasmic reticulum membrane	Cellular component	12	81	1694	23260	2.03419	0.0139905	0.0592327	1.85417	SREBF2//CALR//TAP2//TAPBP//SPPL3//MMGT1//DPM2//AMFR//ASPH//ACER3//RTN4//RRBP1
GO:0005793	endoplasmic reticulum-Golgi intermediate compartment	Cellular component	8	45	1694	23260	2.44103	0.0149133	0.0627323	1.82642	FN1//NUCB1//P4HB//SEC22B//NUCB2//TMED2//TMED9//IST1
GO:0009898	cytoplasmic side of plasma membrane	Cellular component	9	54	1694	23260	2.28847	0.0152518	0.0637448	1.81668	RASA1//RASAL3//CD2//DLG1//DST//G6PDX//ATP2B1//ASPSCR1//CHMP4B
GO:0018995	host	Cellular component	4	14	1694	23260	3.92309	0.0155337	0.0641009	1.80873	TAP2//GBP2B//GBP2//GBP9
GO:0043657	host cell	Cellular component	4	14	1694	23260	3.92309	0.0155337	0.0641009	1.80873	GBP2B//GBP2//GBP9//TAP2
GO:0030496	midbody	Cellular component	13	92	1694	23260	1.94022	0.015731	0.0645071	1.80324	IST1//ARL2BP//BIRC5//ANXA2//CTNND1//FLCN//HSP90B1//IQGAP1//ZFP330//SIRT2//ARL8A//CYLD//CHMP4B
GO:0005637	nuclear inner membrane	Cellular component	6	29	1694	23260	2.84086	0.0164439	0.067009	1.78399	P2RX7//TMEM43//LMNB1//SMAD1//TMPO//SIRT1
GO:0045178	basal part of cell	Cellular component	8	46	1694	23260	2.38797	0.0169333	0.0685748	1.77126	SLCO3A1//BMPR2//DLG1//MYO1C//TACSTD2//MARK2//FAP//PRCP
GO:0019897	extrinsic component of plasma membrane	Cellular component	14	103	1694	23260	1.86632	0.0171978	0.069216	1.76453	PLG//HCK//CYTH1//S100A6//FARP1//IQGAP1//CYLD//GNA15//GNAT1//GNB1//ANXA2//MFGE8//SYTL3//DNAJA3
GO:0030139	endocytic vesicle	Cellular component	14	104	1694	23260	1.84838	0.0185852	0.0743407	1.73083	DNM2//MYO1E//CORO1A//RAB20//RAB7//FMNL1//UNC93B1//PICALM//KIFC1//FFAR4//CD2AP//KIF5B//CCL2//GIPC1
GO:0044291	cell-cell contact zone	Cellular component	9	56	1694	23260	2.20674	0.0190899	0.0758942	1.7192	CAPZB//CXADR//DSC2//DST//ITGB1//PAK1//SCN1B//VCL//FLCN
GO:0005790	smooth endoplasmic reticulum	Cellular component	6	30	1694	23260	2.74616	0.0193215	0.076029	1.71396	APP//CALR//PDIA3//HSP90B1//JPH4//ERP29
GO:0042383	sarcolemma	Cellular component	16	125	1694	23260	1.75754	0.0194098	0.076029	1.71198	DLG1//PRKAR2A//SCN1B//TGFB3//VDR//ADRB2//BSG//ANXA2//CTSB//DST//FAS//FLOT1//ITGB1//SLC8B1//VCAM1//VCL
GO:0030136	clathrin-coated vesicle	Cellular component	11	75	1694	23260	2.01385	0.0194737	0.076029	1.71055	LYZ2//SORT1//SPG21//GOPC//DNM2//MYO1E//CLTB//PICALM//SCAMP1//AP1G1//HIP1R
GO:0005798	Golgi-associated vesicle	Cellular component	9	57	1694	23260	2.16802	0.0212511	0.0824747	1.67262	TMED2//LYZ2//SORT1//SPG21//GOPC//SPPL3//CLTB//COPG1//ADAM10
GO:0071944	cell periphery	Cellular component	405	5095	1694	23260	1.09146	0.0214233	0.0826508	1.66911	LY6C2//GM11127//TBC1D10A//SLC16A6//RAB15//MAL2//TRIP10//SLC39A6//FFAR4//LPXN//SLCO3A1//H2-Q6//LIMS1//ABI1//CLIC1//SPRED1//ADAM17//PLIN2//ADRB2//ADSS//ANGPT2//AKT1//STEAP4//ANXA4//APLP2//APP//ARF1//ARF4//RHOB//RHOC//ATF4//ATP6V1B2//SLC7A1//BMPR2//BSG//BTK//ANXA2//CAPNS1//CTNND1//CD14//CD24A//CD2AP//ENTPD2//CD48//CD5//CD53//CD68//CD9//CORO1A//CXCR4//CCR1//CRK//CSF1//CTSG//CXADR//CYBA//DLG1//DLL1//D…
GO:0030017	sarcomere	Cellular component	18	148	1694	23260	1.66996	0.0221617	0.0849966	1.6544	ANKRD1//MTM1//TNNC1//TNNI2//TNNI3//TPM1//SPTBN1//DST//CAPZB//FHL3//FKBP1A//PAK1//PPP3CA//VCL//DNAJB6//MYL12A//MYL12B//ARF1
GO:0005844	polysome	Cellular component	6	31	1694	23260	2.65758	0.0225237	0.0858798	1.64736	RPL29//ABCF1//NUFIP2//CALR//EEF2//YBX3
GO:0030140	trans-Golgi network transport vesicle	Cellular component	5	23	1694	23260	2.98496	0.0227157	0.0861084	1.64367	CLTB//LYZ2//SORT1//SPG21//GOPC
GO:0005905	coated pit	Cellular component	9	58	1694	23260	2.13064	0.0235826	0.0888778	1.62741	PICALM//CLTB//APP//EPN1//SORT1//HIP1R//CDHR5//DNM1L//SH3BP4
GO:0014704	intercalated disc	Cellular component	8	49	1694	23260	2.24177	0.0241644	0.0905471	1.61682	VCL//CAPZB//CXADR//DSC2//DST//ITGB1//PAK1//SCN1B
GO:0005795	Golgi stack	Cellular component	10	68	1694	23260	2.01924	0.0247919	0.0923674	1.60569	SORL1//GOLPH3//LLGL1//LYZ2//H2-Q6//H2-D1//H2-Q4//H2-Q7//NUCB2//USO1
GO:0044449	contractile fiber part	Cellular component	19	161	1694	23260	1.62041	0.0253871	0.0940475	1.59539	TNNC1//TNNI2//TNNI3//TPM1//ARF1//CAPZB//DST//FHL3//FKBP1A//PAK1//PPP3CA//VCL//DNAJB6//MYL12A//MYL12B//SPTBN1//ANKRD1//MTM1//ACTG1
GO:0030016	myofibril	Cellular component	20	172	1694	23260	1.59661	0.0256306	0.0944132	1.59124	ARF1//TNNI3//ACTG1//VCL//TNNC1//TNNI2//TPM1//ANKRD1//MTM1//SPTBN1//DST//CAPZB//FHL3//FKBP1A//PAK1//PPP3CA//DNAJB6//MYL12A//MYL12B//TWF1
GO:0005770	late endosome	Cellular component	17	140	1694	23260	1.66731	0.0260302	0.0953467	1.58452	H2-AB1//CD74//SFTPD//SORL1//ANXA2//STX7//LAMTOR1//RHOB//CXCR4//IRGM1//MTM1//NBR1//LGMN//RAB7//MAP2K1//MAPK3//CTNS
GO:0043209	myelin sheath	Cellular component	8	50	1694	23260	2.19693	0.0269925	0.097872	1.56876	DLG1//ITGB1//LLGL1//EXOC4//ANXA2//SIRT2//MBP//RTN4
GO:0000777	condensed chromosome kinetochore	Cellular component	5	24	1694	23260	2.86059	0.0270199	0.097872	1.56832	ORC2//SKA1//SPDL1//NDC80//BIRC5
GO:0008180	COP9 signalosome	Cellular component	6	33	1694	23260	2.49651	0.0299555	0.107906	1.52352	FLOT1//GRB2//LAT//COPS7A//DYNLL1//BASP1
GO:0044452	nucleolar part	Cellular component	7	42	1694	23260	2.28847	0.030623	0.108904	1.51395	TBP//TOP1//EIF3L//VDR//CDKN2AIP//POLR2H//NOL11
GO:0030430	host cell cytoplasm	Cellular component	3	10	1694	23260	4.11924	0.0314017	0.108904	1.50305	GBP2B//GBP2//GBP9
GO:0031588	AMP-activated protein kinase complex	Cellular component	3	10	1694	23260	4.11924	0.0314017	0.108904	1.50305	PRKAG2//PRKACA//PRKAR2A
GO:0031616	spindle pole centrosome	Cellular component	3	10	1694	23260	4.11924	0.0314017	0.108904	1.50305	KIFC1//ROCK2//DLGAP5
GO:0033646	host intracellular part	Cellular component	3	10	1694	23260	4.11924	0.0314017	0.108904	1.50305	GBP2B//GBP2//GBP9
GO:0033655	host cell cytoplasm part	Cellular component	3	10	1694	23260	4.11924	0.0314017	0.108904	1.50305	GBP2B//GBP2//GBP9
GO:0043656	intracellular region of host	Cellular component	3	10	1694	23260	4.11924	0.0314017	0.108904	1.50305	GBP2B//GBP2//GBP9
GO:0005667	transcription factor complex	Cellular component	32	314	1694	23260	1.39932	0.0342027	0.11799	1.46594	SOX4//TBP//TAF5//SMAD4//ANKRD1//ATF4//GATA1//HCLS1//HIF1A//FOXA3//KLF4//LMO2//LMO4//SMAD1//FOXD2//PBX2//PBX3//RBL1//RELA//SPI1//SOX6//TCF3//ARID5A//TEAD1//TFAM//YAP1//YY1//ETS1//MTA2//ECSIT//RBM14//NAA15
GO:0005865	striated muscle thin filament	Cellular component	4	18	1694	23260	3.05129	0.0376586	0.128552	1.42414	TNNC1//TNNI2//TNNI3//TPM1
GO:0030134	ER to Golgi transport vesicle	Cellular component	4	18	1694	23260	3.05129	0.0376586	0.128552	1.42414	USO1//SEC23A//SEC23B//APP
GO:0000152	nuclear ubiquitin ligase complex	Cellular component	6	35	1694	23260	2.35385	0.038832	0.129838	1.41081	CDC20//ANAPC11//UBE2C//BARD1//RING1//RNF2
GO:0008287	protein serine/threonine phosphatase complex	Cellular component	6	35	1694	23260	2.35385	0.038832	0.129838	1.41081	PPP2R1A//PPP3CA//PPP4R2//PPP4C//SMEK1//PPP1R10
GO:0034358	plasma lipoprotein particle	Cellular component	6	35	1694	23260	2.35385	0.038832	0.129838	1.41081	SORL1//LSR//APOA4//SAA1//SAA2//SAA3
GO:1903293	phosphatase complex	Cellular component	6	35	1694	23260	2.35385	0.038832	0.129838	1.41081	PPP2R1A//PPP3CA//PPP4R2//PPP4C//SMEK1//PPP1R10
GO:0005813	centrosome	Cellular component	38	389	1694	23260	1.34131	0.039877	0.132652	1.39928	TNKS2//BIRC5//PLK2//PLK4//CEP76//SIRT2//KIFC1//ROCK2//DLGAP5//FLOT1//FBXW11//ARL2BP//CDC20//CCNE1//SMAD4//MAPKAPK2//PCNA//PRKACA//PRKAR2A//ELL2//SLC16A1//DYNC1LI1//H2AFY//SLC9A3R1//ACTR1A//CLIP1//DYNLL1//RGCC//CKAP2L//IST1//BLOC1S2//CYLD//FGFR1OP//CEP112//HAUS8//NDEL1//CSNK1A1//UBQLN4
GO:0001891	phagocytic cup	Cellular component	3	11	1694	23260	3.74477	0.040888	0.133233	1.3884	CORO1A//TNF//MYO1G
GO:0033643	host cell part	Cellular component	3	11	1694	23260	3.74477	0.040888	0.133233	1.3884	GBP2B//GBP2//GBP9
GO:0035253	ciliary rootlet	Cellular component	3	11	1694	23260	3.74477	0.040888	0.133233	1.3884	APP//KIF5A//KIF5B
GO:0042581	specific granule	Cellular component	3	11	1694	23260	3.74477	0.040888	0.133233	1.3884	CAMP//LTF//STX3
GO:0019898	extrinsic component of membrane	Cellular component	19	170	1694	23260	1.53462	0.041166	0.133233	1.38546	ANXA2//MFGE8//PLG//SYTL3//DNAJA3//HCK//CYTH1//S100A6//FARP1//IQGAP1//CYLD//GNA15//GNAT1//GNB1//BCL2L11//NCF1//RPL29//ASPSCR1//ATG2B
GO:0031234	extrinsic component of cytoplasmic side of plasma membrane	Cellular component	9	64	1694	23260	1.9309	0.041482	0.133233	1.38214	GNA15//GNAT1//GNB1//HCK//CYTH1//S100A6//FARP1//IQGAP1//CYLD
GO:0031970	organelle envelope lumen	Cellular component	9	64	1694	23260	1.9309	0.041482	0.133233	1.38214	APP//SORL1//TUBB5//HRASLS//ARL2BP//CPOX//LYN//TXNIP//PRELID1
GO:0005886	plasma membrane	Cellular component	392	4994	1694	23260	1.07779	0.0446866	0.142822	1.34982	CALR//CD2//CD24A//CD48//CD5//CD69//CD8A//CD9//CXCR4//CCR1//CTSB//FAS//FCER1G//FCGR1//FGA//GSR//GYPA//H2-AA//H2-AB1//H2-D1//H2-M3//ICAM1//CXCL10//CD74//IL6ST//IL7R//ITGB1//KLRC1//KLRC2//KLRD1//LAG3//LGALS3//LY6C1//MFGE8//CXCL9//P2RX7//PDCD1//SELL//RNPEP//THY1//TNF//TNFRSF18//CD40//CD27//VCAM1//TLR2//FCGR4//KLRK1//CD274//TMEM123//4632428N05RIK//DLG1//DST//G6PDX//ATP2B1//ASPSCR1//CHMP4B//S100G//CXAD…
GO:0030658	transport vesicle membrane	Cellular component	4	19	1694	23260	2.8907	0.045035	0.142952	1.34645	USO1//SEC23A//SEC23B//CLTB
GO:0000502	proteasome complex	Cellular component	9	65	1694	23260	1.90119	0.0451659	0.142952	1.34519	PSMB9//PSMB8//PSMD2//UBQLN4//ZFAND2A//RAD23B//USP25//UBQLN1//DNAJB2
GO:0016328	lateral plasma membrane	Cellular component	7	46	1694	23260	2.08947	0.0473374	0.149101	1.3248	DLG1//MARK2//ERBB3//EPCAM//MYO1C//IQGAP1//TACSTD2
GO:0032994	protein-lipid complex	Cellular component	6	37	1694	23260	2.22662	0.0492211	0.153808	1.30785	SORL1//LSR//APOA4//SAA1//SAA2//SAA3
GO:0045177	apical part of cell	Cellular component	33	336	1694	23260	1.34856	0.049327	0.153808	1.30692	SLCO3A1//ADAM17//ADRB2//ANXA4//BIRC5//BMPR2//S100G//CD9//CTSB//CYBA//ERBB3//FAS//FN1//GNAT1//EPCAM//SLC22A5//STX3//THY1//CLDN25//SLC9A3R1//SHROOM3//AKR1A1//ATP2B1//SLC30A5//BST2//APP//FAP//PDZD3//LGMN//SPP1//VCAM1//INSC//MYL12B
GO:0005815	microtubule organizing center	Cellular component	42	444	1694	23260	1.29886	0.0495393	0.153808	1.30505	FBXW11//ARL2BP//CDC20//CCNE1//SMAD4//MAPKAPK2//PCNA//PRKACA//PRKAR2A//ELL2//ROCK2//SLC16A1//PLK2//PLK4//CEP76//DYNC1LI1//H2AFY//SLC9A3R1//ACTR1A//CLIP1//DYNLL1//SIRT2//RGCC//CKAP2L//IST1//BLOC1S2//CYLD//FGFR1OP//CEP112//HAUS8//NDEL1//CSNK1A1//UBQLN4//BIRC5//AKT1//KIFC1//DLGAP5//TNKS2//FLOT1//CASP8//KIF5B//CHMP1A
