# Supplementary material for: Aberrant Expression Profiles of lncRNAs and Their Associated Nearby Coding Genes in the Hippocampus of the SAMP8 Mouse Model with AD
Source: Mol Ther Nucleic Acids. 2020 Feb 19;20:140–54. doi: 10.1016/j.omtn.2020.02.008 (PMC7066064; doi:10.1016/j.omtn.2020.02.008)
Supplement: Table S9. Upregulated Molecular Function (MF) Results (Mouse) [file mmc10.xls]

## Sheet: MF
#Column "GO.ID" stands for the ID of gene ontology term
#Column "Term" stands for the name of gene ontology term
#Column "Ontology" stands for the ontology of GOID belongs to
#Column "Count" stands for the number of DE genes associated with the listed GOID
#Column "Pop.Hits" stands for the number of background population genes associated with the listed GOID
#Column "List.Total" stands for the total number of DE genes
#Column "Pop.Total" stands for the total number of background population genes
#Column "Fold.Enrichment" stands for the Fold Enrichment value of the GOID, it equals (Count/Pop.Hits)/(List.Total/Pop.Total)
#Column "Pvalue" stands for the significance testing value of the GOID
#Column "FDR" stands for the false discovery rate of the GOID, using Benjamini & Hochberg (1995) method
#Column "Enrichment.Score" stands for the Enrichment Score value of the GOID, it equals (-log10(Pvalue))
#Column "GENES" stands for the DE genes associated with the GOID
GO.ID	Term	Ontology	Count	Pop.Hits	List.Total	Pop.Total	Fold.Enrichment	Pvalue	FDR	Enrichment.Score	GENES
GO:0005488	binding	Molecular function	1239	11818	1632	22868	1.46905	1.12032e-96	1.55276e-93	95.9507	FARSA//ACBD3//SEC22B//STX7//DDX43//TRA2A//CSNK1G2//RAB15//PKDCC//SF3B4//CDK9//PRKAG2//U2AF1//SRSF1//ACTB//ACTG1//ADSS//AKT1//ARF1//ARF4//RHOB//RHOC//BMPR1B//BMPR2//BTK//ENTPD2//CHKA//CIRBP//DAPK2//DCK//DDX3X//DNM2//EEF1A1//EEF2//EIF4A1//MARK2//ERBB3//EWSR1//IGF2BP3//UBE2J2//FGR//GBP2B//GBP2//GNA15//GNAT1//GSPT1//GYK//HCK//HDGF//HELLS//HIPK1//HNRNPC//HNRNPA1//HSPA8//IRGM1//ITK//JAK3//KIF11//KIF21A…
GO:0005515	protein binding	Molecular function	870	7212	1632	22868	1.69033	6.39558e-80	4.43214e-77	79.1941	SEC22B//STX7//CDC73//WAC//ANKRD1//GATA1//HCLS1//KLF4//SMAD4//SPI1//XBP1//MTA2//ATF2//LMO2//CITED2//BHLHE40//STAT3//TBP//RBBP8//RPTOR//MAFK//HDGF//FAM89B//PHF12//CNOT2//NPY//GNA15//GNAT1//GNB1//HSPA8//SAA1//SAA2//CCL2//DNAJC14//FGR//GRB2//MAPK3//SERPING1//C4B//CRP//CSNK1G2//CALR//CD2//CD5//ITGB1//ITGB2//LGALS1//FLNA//OS9//TGFB1//RASA1//VIM//SDCBP//CSNK1A1//ADRB2//F2RL1//HTR2B//CTSS//CTGF//CSTB//FA…
GO:0097159	organic cyclic compound binding	Molecular function	587	5181	1632	22868	1.58757	5.43541e-37	2.35492e-34	36.2648	FARSA//DDX43//TRA2A//CSNK1G2//RAB15//PKDCC//SF3B4//CDK9//PRKAG2//U2AF1//SRSF1//ACTB//ACTG1//ADSS//AKT1//ARF1//ARF4//RHOB//RHOC//BMPR1B//BMPR2//BTK//ENTPD2//CHKA//CIRBP//DAPK2//DCK//DDX3X//DNM2//EEF1A1//EEF2//EIF4A1//MARK2//ERBB3//EWSR1//IGF2BP3//UBE2J2//FGR//GBP2B//GBP2//GNA15//GNAT1//GSPT1//GYK//HCK//HDGF//HELLS//HIPK1//HNRNPC//HNRNPA1//HSPA8//IRGM1//ITK//JAK3//KIF11//KIF21A//KIF5B//LIG1//ATP13A…
GO:1901363	heterocyclic compound binding	Molecular function	581	5113	1632	22868	1.59224	6.79631e-37	2.35492e-34	36.1677	FARSA//DDX43//TRA2A//CSNK1G2//RAB15//PKDCC//SF3B4//CDK9//PRKAG2//U2AF1//SRSF1//ACTB//ACTG1//ADSS//AKT1//ARF1//ARF4//RHOB//RHOC//BMPR1B//BMPR2//BTK//ENTPD2//CHKA//CIRBP//DAPK2//DCK//DDX3X//DNM2//EEF1A1//EEF2//EIF4A1//MARK2//ERBB3//EWSR1//IGF2BP3//UBE2J2//FGR//GBP2B//GBP2//GNA15//GNAT1//GSPT1//GYK//HCK//HDGF//HELLS//HIPK1//HNRNPC//HNRNPA1//HSPA8//IRGM1//ITK//JAK3//KIF11//KIF21A//KIF5B//LIG1//ATP13A…
GO:0044822	poly(A) RNA binding	Molecular function	196	1110	1632	22868	2.47424	1.61329e-33	4.47204e-31	32.7923	SRSF1//CALR//EEF1A1//HNRNPC//PABPC1//EIF4A3//PURB//QK//G3BP1//PTBP2//LUC7L//FYTTD1//RBM5//RBFOX2//CIRBP//IGF2BP3//RNPS1//TARDBP//YBX3//DDX3X//HIST1H4M//TRA2A//AI837181//SF3B4//CCDC86//TRMT10A//H2-Q6//API5//ARF1//ANXA2//CORO1A//CSTB//EEF2//EIF4A1//EIF4G2//MARK2//GANAB//GRB2//PDIA3//GSPT1//H2-D1//H2-Q4//H2-Q7//HDGF//HNRNPK//PRMT1//HSPA8//IFI203//IFI204//ILF3//KPNB1//RPSA//LGALS1//LGALS3//MATR3//MKI…
GO:0003723	RNA binding	Molecular function	234	1498	1632	22868	2.18883	1.35222e-31	3.12362e-29	30.869	FARSA//EIF4A1//ILF3//VIM//OAS1G//OASL2//OAS1H//OAS1A//MBNL1//LSM14A//ILF2//IFIH1//POLR2D//HNRNPF//SRSF1//CALR//EEF1A1//HNRNPC//PABPC1//EIF4A3//PURB//QK//G3BP1//PTBP2//LUC7L//FYTTD1//RBM5//RBFOX2//CIRBP//IGF2BP3//RNPS1//TARDBP//YBX3//EIF4G2//EIF6//EIF4G1//EIF3L//EIF4H//EIF4E3//EEF2//TCEAL5//HBS1L//GSPT1//DDX3X//PABPC4//PABPN1//SYNCRIP//SRP68//CDK9//RBM22//TIAL1//ERAL1//NOP58//DAZAP1//HIST1H4M//TRA…
GO:0003676	nucleic acid binding	Molecular function	401	3274	1632	22868	1.71622	2.38813e-30	4.72849e-28	29.6219	FARSA//H2AFY//YY1//NEIL3//PURB//IRF8//IRF1//IRF5//IRF7//GATA1//MAFK//SOX4//SFPQ//ATF2//ARID3A//LMO2//MEF2D//BHLHA15//NFIX//YBX3//AKNA//CEBPE//ACTB//AEBP2//ATF4//HNRNPC//HNRNPK//MTF1//MYC//MED1//RELA//SPI1//SREBF2//CREB3L2//TCF3//KDM6A//MTA2//BATF3//ELF4//H3F3A//SMAD1//YAP1//NLRC5//NR2F6//KLF4//SMAD4//RPTOR//CHD2//SIRT1//IFI203//IFI204//RELB//SAFB//AI607873//IFI205//PYHIN1//NONO//BC094916//LMO4//R…
GO:0019899	enzyme binding	Molecular function	203	1439	1632	22868	1.97671	9.76563e-22	1.6919e-19	21.0103	CDC73//WAC//CSTB//FAP//FAS//FLOT1//FN1//ITGB1//LCN2//MBP//SERPINE1//SELL//SERPINB6A//SERPINB9//OS9//TNF//TNFRSF1A//PEO1//A2M//PANX1//RFFL//AKT1//PEA15A//FLNA//YWHAG//PPP1R10//ADRB2//LMNB1//SPAG9//BIRC5//KPNB1//IPO7//TNPO1//XPO6//MAP2K1//SH3BP4//PFN1//ROCK2//VCL//IQGAP1//FMNL1//FMNL2//KCTD13//AP1G1//ANXA2//LLGL1//MICAL1//PRKACA//RAB3GAP1//WDR44//SYTL3//RAB3GAP2//VIM//KLRK1//UBQLN1//MOB1B//4930506M…
GO:0032403	protein complex binding	Molecular function	144	889	1632	22868	2.2697	5.72113e-21	8.81053e-19	20.2425	CDC73//WAC//GM13283//GM13272//GM13276//GM13277//GM13275//DOK1//ADAM17//CALR//CD9//CXADR//FAP//CTGF//FN1//ICAM1//ITGB1//LYN//MFGE8//MMP14//THY1//VCAM1//ERBB2IP//TSPAN4//AP1G1//CTSB//CTSS//GP5//SMAD4//PAK1//SRGN//RELL2//ITGA11//BIRC5//BCL2L11//DST//KIF11//KIF21A//KIF5A//KIF5B//MAP4//S100A8//S100A9//ZFP207//CAMSAP1//PRC1//SPAG5//CLIP1//SKA1//EML2//HOOK1//GAS2L1//KRIT1//NDEL1//MTM1//UBQLN1//FCER1G//L…
GO:0000166	nucleotide binding	Molecular function	264	2184	1632	22868	1.69379	1.3767e-18	1.73464e-16	17.8612	PFN1//PFN2//DDX43//CSNK1G2//PKDCC//CDK9//PRKAG2//ACTB//ACTG1//AKT1//ALPK3//ATP6V1B2//BMPR1B//BMPR2//BTK//ENTPD2//CHKA//DAPK2//DCK//DDX3X//EIF4A1//MARK2//ERBB3//UBE2J2//FGR//GYK//HCK//HELLS//HIPK1//HSPA8//ITK//JAK3//KIF11//KIF21A//KIF5B//LIG1//ATP13A1//LYN//MAPKAPK2//MCM2//MCM4//SIK1//MYO10//MYO1C//P2RX7//PAK1//PIP4K2A//PKM//PRKACA//PRKCD//PRKX//EIF4A3//NADK//TWF1//RIPK2//RAD51//ROCK2//SLC22A5//PL…
GO:1901265	nucleoside phosphate binding	Molecular function	264	2184	1632	22868	1.69379	1.3767e-18	1.73464e-16	17.8612	DDX43//TRA2A//CSNK1G2//RAB15//PKDCC//SF3B4//CDK9//PRKAG2//U2AF1//SRSF1//ACTB//ACTG1//ADSS//AKT1//ARF1//ARF4//RHOB//RHOC//BMPR1B//BMPR2//BTK//ENTPD2//CHKA//CIRBP//DAPK2//DCK//DDX3X//DNM2//EEF1A1//EEF2//EIF4A1//MARK2//ERBB3//EWSR1//IGF2BP3//UBE2J2//FGR//GBP2B//GBP2//GNA15//GNAT1//GSPT1//GYK//HCK//HDGF//HELLS//HIPK1//HNRNPC//HNRNPA1//HSPA8//IRGM1//ITK//JAK3//KIF11//KIF21A//KIF5B//LIG1//ATP13A1//LYN/…
GO:0036094	small molecule binding	Molecular function	281	2457	1632	22868	1.60254	1.60053e-16	1.84861e-14	15.7957	DDX43//TRA2A//CSNK1G2//RAB15//PKDCC//SF3B4//CDK9//PRKAG2//U2AF1//SRSF1//ACTB//ACTG1//ADSS//AKT1//ARF1//ARF4//RHOB//RHOC//BMPR1B//BMPR2//BTK//ENTPD2//CHKA//CIRBP//DAPK2//DCK//DDX3X//DNM2//EEF1A1//EEF2//EIF4A1//MARK2//ERBB3//EWSR1//IGF2BP3//UBE2J2//FGR//GBP2B//GBP2//GNA15//GNAT1//GSPT1//GYK//HCK//HDGF//HELLS//HIPK1//HNRNPC//HNRNPA1//HSPA8//IRGM1//ITK//JAK3//KIF11//KIF21A//KIF5B//LIG1//ATP13A1//LYN/…
GO:0097367	carbohydrate derivative binding	Molecular function	247	2100	1632	22868	1.64811	6.23486e-16	6.23339e-14	15.2052	CD14//P2RX7//SFTPD//MFGE8//CSNK1G2//CALR//CD2//CD5//ITGB1//ITGB2//LGALS1//FLNA//OS9//TGFB1//RASA1//VIM//SDCBP//CSNK1A1//VCL//DDX43//PKDCC//CDK9//PRKAG2//ACTB//ACTG1//AKT1//ALPK3//ATP6V1B2//BMPR1B//BMPR2//BTK//ENTPD2//CHKA//DAPK2//DCK//DDX3X//EIF4A1//MARK2//ERBB3//UBE2J2//FGR//GYK//HCK//HELLS//HIPK1//HSPA8//ITK//JAK3//KIF11//KIF21A//KIF5B//LIG1//ATP13A1//LYN//MAPKAPK2//MCM2//MCM4//SIK1//MYO10//MYO…
GO:0030234	enzyme regulator activity	Molecular function	120	779	1632	22868	2.1585	6.29635e-16	6.23339e-14	15.2009	PFN1//PFN2//DNAJB6//DNAJC10//DNAJB1//CALU//TXNIP//DYNLL1//ANXA2//NCK1//PKIG//TRIB1//CDKN2B//CDKN2D//PRKAG2//PRKAR2A//PPP1R8//PPP1R14B//PPP1R37//PPP1R10//CSTB//STFA1//STFA2//A2M//APP//SERPING1//ITIH3//SERPINE1//SERPINA3G//SERPINA3M//SERPINB6A//SERPINB9//SPINK3//SERPINA10//SERPINB10//SERPINA3B//BIRC5//CST7//CTLA2B//BIRC7//ARL2BP//KRIT1//DNAJA3//GOPC//SH3BP4//ARHGDIB//TBC1D10A//CHN1//ARHGAP5//NPRL3/…
GO:0043167	ion binding	Molecular function	526	5511	1632	22868	1.33741	6.48567e-15	5.99276e-13	14.188	ACBD3//CSNK1G2//PGM3//DCK//MARK2//IDH1//SIK1//MTHFD2//PKM//SRPK1//STK11//NUDT18//WEE1//MAP3K8//STK3//STK4//PGM1//PPA1//SIK3//PGM2//CSNK1A1//MFGE8//FFAR4//ACOX1//DGAT1//FABP3//CALR//CH25H//CYP21A1//LCN2//LTF//P4HA1//P4HA2//POR//MIOX//APOA4//CP//RNPEP//COX11//ANXA4//ANXA2//S100G//CALU//CAPNS1//CD69//CRP//DLL1//DSC2//DST//FSTL1//MMP14//MMP8//NUCB1//PROS1//MCFD2//S100A11//S100A6//S100A8//S100A9//TNNC…
GO:0043168	anion binding	Molecular function	276	2473	1632	22868	1.56384	7.03777e-15	6.09647e-13	14.1526	ACBD3//MFGE8//FFAR4//ACOX1//DGAT1//FABP3//DDX43//CSNK1G2//PKDCC//CDK9//PRKAG2//ACTB//ACTG1//AKT1//ALPK3//ATP6V1B2//BMPR1B//BMPR2//BTK//ENTPD2//CHKA//DAPK2//DCK//DDX3X//EIF4A1//MARK2//ERBB3//UBE2J2//FGR//GYK//HCK//HELLS//HIPK1//HSPA8//ITK//JAK3//KIF11//KIF21A//KIF5B//LIG1//ATP13A1//LYN//MAPKAPK2//MCM2//MCM4//SIK1//MYO10//MYO1C//P2RX7//PAK1//PIP4K2A//PKM//PRKACA//PRKCD//PRKX//EIF4A3//NADK//TWF1//RI…
GO:0042802	identical protein binding	Molecular function	152	1130	1632	22868	1.88483	1.32845e-14	1.08307e-12	13.8767	CEBPE//ADAM10//ADRB2//ALOX5AP//BIRC5//APOA4//BARD1//BAX//BCL2A1B//BCL2A1C//BCL2A1D//CD2//CD8A//CHKA//CORO1A//CPOX//CRP//CSF1//DCK//ARID3A//DST//FAP//FKBP1A//G6PDX//GSR//GYPA//GZMA//HES1//HMOX1//IDH1//INHBB//LCN2//LGALS1//XCL1//LRP6//SMAD4//MEF2D//BHLHA15//PEX11A//PRKAR2A//FLNA//RIPK2//S100A6//CCL5//SLC16A1//SRM//SLK//BHLHE40//TAP2//TCF3//TGFB1//TIMELESS//TNNC1//TPM1//GIMAP7//RNF40//CHMP1A//TOX3//…
GO:0003824	catalytic activity	Molecular function	506	5309	1632	22868	1.33551	3.95285e-14	3.04369e-12	13.4031	B4GALT7//B3GNT2//POMGNT1//RBBP8//TRMT10A//PRMT1//DHCR24//PCNA//NEIL3//IP6K2//KDM6A//ALKBH5//POLR2H//SULT1D1//CH25H//OAS1G//OASL2//OAS1A//PCYOX1L//EXTL2//MCM2//MCM4//PEO1//FKBP1A//FKBP5//QSOX1//TXNDC5//PDIA3//P4HB//TMX1//MYO10//MYO1C//DYNC1LI1//MYO1G//DYNLL1//MYO1E//KIFC1//KIF11//KIF21A//KIF5A//KIF5B//LYZ2//DGAT1//PAFAH2//PFKP//POLD1//POLD3//POLR2M//POLR2D//HMGA1//LIG1//TOP1//TOP3B//ABHD17B//DNM2/…
GO:0005102	receptor binding	Molecular function	168	1341	1632	22868	1.75545	2.80332e-13	2.04495e-11	12.5523	NPY//GNA15//GNAT1//GNB1//HSPA8//SAA1//SAA2//CCL2//DNAJC14//SH2B2//LRP6//SDCBP//GOPC//ADAM17//DLL1//GALNT11//TGFB1//TGFB3//MYD88//NGFRAP1//CASP8//TNFSF15//TMBIM1//CMTM7//CSF1//CXCL1//CXCL10//XCL1//LTA//CXCL9//CCL20//CCL3//CCL4//CCL5//CCL7//CCL8//CXCL2//SPP1//TNF//PGLYRP1//TNFSF10//TNFSF14//GM13283//GM13272//GM13276//GM13277//GM13275//PF4//CXCL14//NAMPT//IL23A//IL6ST//LYN//DNAJA3//IL1RN//ARF4//GRB2…
GO:0019900	kinase binding	Molecular function	82	523	1632	22868	2.19695	1.15991e-11	8.03815e-10	10.9356	AKT1//PEA15A//FLNA//YWHAG//LMNB1//SPAG9//PRKAG2//IBTK//ACTB//SPRED1//ADAM10//ATF2//CTNND1//CCNA2//CCND1//CCNE1//CD2//CD24A//CD8A//CDKN2B//CDKN2D//DLG1//DNM2//EEF1A1//EEF2//FGR//GRB2//HCLS1//HIF1A//IFNAR2//ITGB1//ITGB2//KIF11//LAT//LLGL1//SMAD1//SIK1//PAK1//PRKACA//PRKCD//RELA//STAT3//THY1//TNNI3//VDAC1//VIM//WAS//SAFB//TNIP2//PRC1//TPCN2//MAP2K1//H2AFY//LSM2//IQGAP1//SRCIN1//RGCC//RFFL//BAG5//CYL…
GO:0019901	protein kinase binding	Molecular function	76	471	1632	22868	2.261	1.61964e-11	1.06896e-09	10.7906	AKT1//PEA15A//FLNA//YWHAG//LMNB1//SPAG9//DLG1//TRIB1//TCF3//MAP2K1//MAP2K4//PRKAR2A//AKAP11//PJA2//GSK3A//NBR1//TNIP1//SIRT1//PRKAG2//IBTK//ACTB//SPRED1//ADAM10//ATF2//CTNND1//CCNA2//CCND1//CCNE1//CD2//CD24A//CD8A//CDKN2B//CDKN2D//DNM2//EEF1A1//EEF2//FGR//GRB2//HCLS1//HIF1A//IFNAR2//ITGB1//ITGB2//KIF11//LAT//LLGL1//SMAD1//SIK1//PAK1//PRKACA//PRKCD//RELA//STAT3//THY1//TNNI3//VDAC1//VIM//WAS//SAFB/…
GO:0008134	transcription factor binding	Molecular function	73	460	1632	22868	2.22368	8.97832e-11	5.65634e-09	10.0468	ANKRD1//GATA1//HCLS1//KLF4//SMAD4//SPI1//XBP1//MTA2//ATF2//LMO2//CITED2//BHLHE40//STAT3//TBP//RBBP8//RPTOR//MAFK//HDGF//FAM89B//PHF12//CNOT2//DR1//HNRNPF//ACTB//MEF2D//RELA//MED1//HMGA1//LRIF1//TCF3//SIRT1//VDR//MED24//GAS2L1//ANXA4//DNAJA3//H2-AB1//MYC//BCL3//CCND1//DDX3X//EPN1//HDAC3//HES1//HIF1A//FOXA3//IFI203//IFI204//LMO4//UBN1//FOXD2//NAB2//PBX2//PCNA//FLNA//PURB//RBL1//RNF4//DOT1L//TRIB1//…
GO:0005126	cytokine receptor binding	Molecular function	47	236	1632	22868	2.79058	1.09845e-10	6.61934e-09	9.95922	TGFB1//TGFB3//NGFRAP1//CASP8//TNFSF15//TMBIM1//IL6ST//LYN//GM13283//GM13272//GM13276//GM13277//GM13275//DNAJA3//SDCBP//ADAM17//IL1RN//MYD88//CSF1//FKBP1A//LTA//TNF//TNFSF10//TNFSF14//NUCB2//GRB2//ANGPT2//CD2AP//SPRED1//CXCL1//CXCL10//XCL1//CXCL9//CCL2//CCL20//CCL3//CCL4//CCL5//CCL7//CCL8//CXCL2//PF4//CXCL14//PPBP//STAT3//ITCH//IL23A
GO:0017076	purine nucleotide binding	Molecular function	198	1783	1632	22868	1.55604	1.35044e-10	7.79879e-09	9.86952	PFN1//PFN2//DDX43//CSNK1G2//PKDCC//CDK9//PRKAG2//ACTB//ACTG1//AKT1//ALPK3//ATP6V1B2//BMPR1B//BMPR2//BTK//ENTPD2//CHKA//DAPK2//DCK//DDX3X//EIF4A1//MARK2//ERBB3//UBE2J2//FGR//GYK//HCK//HELLS//HIPK1//HSPA8//ITK//JAK3//KIF11//KIF21A//KIF5B//LIG1//ATP13A1//LYN//MAPKAPK2//MCM2//MCM4//SIK1//MYO10//MYO1C//P2RX7//PAK1//PIP4K2A//PKM//PRKACA//PRKCD//PRKX//EIF4A3//NADK//TWF1//RIPK2//RAD51//ROCK2//SLC22A5//PL…
GO:0035639	purine ribonucleoside triphosphate binding	Molecular function	193	1728	1632	22868	1.56503	1.47329e-10	8.16791e-09	9.83171	DDX43//CSNK1G2//PKDCC//CDK9//PRKAG2//ACTB//ACTG1//AKT1//ALPK3//ATP6V1B2//BMPR1B//BMPR2//BTK//ENTPD2//CHKA//DAPK2//DCK//DDX3X//EIF4A1//MARK2//ERBB3//UBE2J2//FGR//GYK//HCK//HELLS//HIPK1//HSPA8//ITK//JAK3//KIF11//KIF21A//KIF5B//LIG1//ATP13A1//LYN//MAPKAPK2//MCM2//MCM4//SIK1//MYO10//MYO1C//P2RX7//PAK1//PIP4K2A//PKM//PRKACA//PRKCD//PRKX//EIF4A3//NADK//TWF1//RIPK2//RAD51//ROCK2//SLC22A5//PLK2//SEPHS2//…
GO:0032550	purine ribonucleoside binding	Molecular function	194	1742	1632	22868	1.56049	1.67616e-10	8.9352e-09	9.77569	DDX43//CSNK1G2//PKDCC//CDK9//PRKAG2//ACTB//ACTG1//AKT1//ALPK3//ATP6V1B2//BMPR1B//BMPR2//BTK//ENTPD2//CHKA//DAPK2//DCK//DDX3X//EIF4A1//MARK2//ERBB3//UBE2J2//FGR//GYK//HCK//HELLS//HIPK1//HSPA8//ITK//JAK3//KIF11//KIF21A//KIF5B//LIG1//ATP13A1//LYN//MAPKAPK2//MCM2//MCM4//SIK1//MYO10//MYO1C//P2RX7//PAK1//PIP4K2A//PKM//PRKACA//PRKCD//PRKX//EIF4A3//NADK//TWF1//RIPK2//RAD51//ROCK2//SLC22A5//PLK2//SEPHS2//…
GO:0001883	purine nucleoside binding	Molecular function	194	1745	1632	22868	1.55781	1.93782e-10	9.59223e-09	9.71269	DDX43//CSNK1G2//PKDCC//CDK9//PRKAG2//ACTB//ACTG1//AKT1//ALPK3//ATP6V1B2//BMPR1B//BMPR2//BTK//ENTPD2//CHKA//DAPK2//DCK//DDX3X//EIF4A1//MARK2//ERBB3//UBE2J2//FGR//GYK//HCK//HELLS//HIPK1//HSPA8//ITK//JAK3//KIF11//KIF21A//KIF5B//LIG1//ATP13A1//LYN//MAPKAPK2//MCM2//MCM4//SIK1//MYO10//MYO1C//P2RX7//PAK1//PIP4K2A//PKM//PRKACA//PRKCD//PRKX//EIF4A3//NADK//TWF1//RIPK2//RAD51//ROCK2//SLC22A5//PLK2//SEPHS2//…
GO:0032549	ribonucleoside binding	Molecular function	194	1745	1632	22868	1.55781	1.93782e-10	9.59223e-09	9.71269	DDX43//CSNK1G2//PKDCC//CDK9//PRKAG2//ACTB//ACTG1//AKT1//ALPK3//ATP6V1B2//BMPR1B//BMPR2//BTK//ENTPD2//CHKA//DAPK2//DCK//DDX3X//EIF4A1//MARK2//ERBB3//UBE2J2//FGR//GYK//HCK//HELLS//HIPK1//HSPA8//ITK//JAK3//KIF11//KIF21A//KIF5B//LIG1//ATP13A1//LYN//MAPKAPK2//MCM2//MCM4//SIK1//MYO10//MYO1C//P2RX7//PAK1//PIP4K2A//PKM//PRKACA//PRKCD//PRKX//EIF4A3//NADK//TWF1//RIPK2//RAD51//ROCK2//SLC22A5//PLK2//SEPHS2//…
GO:0016740	transferase activity	Molecular function	218	2022	1632	22868	1.51072	2.08693e-10	9.97407e-09	9.68049	B4GALT7//B3GNT2//POMGNT1//TRMT10A//PRMT1//IP6K2//POLR2H//SULT1D1//OAS1G//OASL2//OAS1A//EXTL2//DGAT1//PFKP//POLD1//POLD3//POLR2M//POLR2D//B4GALNT1//PARP11//PARP2//PARP4//TNKS2//PARP9//TIPARP//NADK//UAP1//AK7//GPT2//ATE1//BCAT1//CHKA//CMPK2//DCK//CEPT1//SAT1//ACNAT2//LPGAT1//ACNAT1//HRASLS//NAA50//ESCO1//SULT1E1//GALK2//ALDH18A1//GYK//ATF2//TAF5//MED24//PI4K2B//GMPPB//MAT2A//NAMPT//STT3A//DDOST//DP…
GO:0003677	DNA binding	Molecular function	206	1885	1632	22868	1.53131	2.22109e-10	1.02615e-08	9.65343	H2AFY//YY1//NEIL3//IRF8//IRF1//IRF5//IRF7//GATA1//MAFK//SOX4//SFPQ//ATF2//ARID3A//LMO2//MEF2D//BHLHA15//NFIX//YBX3//AKNA//CEBPE//ACTB//AEBP2//ATF4//HNRNPC//HNRNPK//MTF1//MYC//MED1//RELA//SPI1//SREBF2//CREB3L2//TCF3//KDM6A//MTA2//BATF3//ELF4//H3F3A//SMAD1//YAP1//NLRC5//NR2F6//KLF4//SMAD4//RPTOR//CHD2//SIRT1//IFI203//IFI204//RELB//SAFB//AI607873//IFI205//PYHIN1//NONO//BC094916//LMO4//DDB1//RAD23B//…
GO:0004842	ubiquitin-protein transferase activity	Molecular function	48	251	1632	22868	2.67963	2.99903e-10	1.34086e-08	9.52302	RFFL//FBXW11//UHRF2//RNF20//UBE3B//BIRC3//BARD1//ITCH//MGRN1//MDM2//NEDD4//TRIM27//RING1//RNF2//RNF4//NEURL3//CDC34//TRIM28//UBE2M//UBE2G2//TRAF7//PJA2//KCTD13//RNF40//AMFR//ARIH2//KLHL21//CUL3//TRIM12C//BIRC7//TRIM56//CNOT4//HUWE1//UBE2D3//ANAPC11//UBE2W//TRIM59//RNF115//RNF146//UBE2C//BCOR//RNF6//UBA7//RNF139//NEDD4L//TRIM8//UBE2N//RNF111
GO:0001882	nucleoside binding	Molecular function	194	1755	1632	22868	1.54893	3.1277e-10	1.35469e-08	9.50477	DDX43//CSNK1G2//PKDCC//CDK9//PRKAG2//ACTB//ACTG1//AKT1//ALPK3//ATP6V1B2//BMPR1B//BMPR2//BTK//ENTPD2//CHKA//DAPK2//DCK//DDX3X//EIF4A1//MARK2//ERBB3//UBE2J2//FGR//GYK//HCK//HELLS//HIPK1//HSPA8//ITK//JAK3//KIF11//KIF21A//KIF5B//LIG1//ATP13A1//LYN//MAPKAPK2//MCM2//MCM4//SIK1//MYO10//MYO1C//P2RX7//PAK1//PIP4K2A//PKM//PRKACA//PRKCD//PRKX//EIF4A3//NADK//TWF1//RIPK2//RAD51//ROCK2//SLC22A5//PLK2//SEPHS2//…
GO:0032555	purine ribonucleotide binding	Molecular function	195	1774	1632	22868	1.54024	4.47191e-10	1.8782e-08	9.34951	DDX43//CSNK1G2//PKDCC//CDK9//PRKAG2//ACTB//ACTG1//AKT1//ALPK3//ATP6V1B2//BMPR1B//BMPR2//BTK//ENTPD2//CHKA//DAPK2//DCK//DDX3X//EIF4A1//MARK2//ERBB3//UBE2J2//FGR//GYK//HCK//HELLS//HIPK1//HSPA8//ITK//JAK3//KIF11//KIF21A//KIF5B//LIG1//ATP13A1//LYN//MAPKAPK2//MCM2//MCM4//SIK1//MYO10//MYO1C//P2RX7//PAK1//PIP4K2A//PKM//PRKACA//PRKCD//PRKX//EIF4A3//NADK//TWF1//RIPK2//RAD51//ROCK2//SLC22A5//PLK2//SEPHS2//…
GO:0032553	ribonucleotide binding	Molecular function	196	1789	1632	22868	1.53516	5.27755e-10	2.15138e-08	9.27757	DDX43//CSNK1G2//PKDCC//CDK9//PRKAG2//ACTB//ACTG1//AKT1//ALPK3//ATP6V1B2//BMPR1B//BMPR2//BTK//ENTPD2//CHKA//DAPK2//DCK//DDX3X//EIF4A1//MARK2//ERBB3//UBE2J2//FGR//GYK//HCK//HELLS//HIPK1//HSPA8//ITK//JAK3//KIF11//KIF21A//KIF5B//LIG1//ATP13A1//LYN//MAPKAPK2//MCM2//MCM4//SIK1//MYO10//MYO1C//P2RX7//PAK1//PIP4K2A//PKM//PRKACA//PRKCD//PRKX//EIF4A3//NADK//TWF1//RIPK2//RAD51//ROCK2//SLC22A5//PLK2//SEPHS2//…
GO:0019904	protein domain specific binding	Molecular function	88	641	1632	22868	1.92368	2.25376e-09	8.92489e-08	8.64709	ADAM10//ADAM17//CD2AP//CYBA//EVL//GRB2//HCLS1//LYN//MICAL1//NCF1//PTPN12//QK//SH3BP1//PLSCR1//VASP//WAS//PICALM//NOXA1//ZFP384//SH3BGRL//ARHGAP17//TBC1D10A//ACOX1//CXADR//DLG1//EXOC4//SLC22A5//ARHGAP29//TCF3//LIN7C//SLC9A3R1//GIPC1//ATP2B1//RIPK2//STK11//CUL3//TRIM28//CASP8//ARHGAP5//CRK//CTR9//SKAP1//SIRT1//CITED2//MED1//SHISA5//U2AF1//SRSF1//SON//LUC7L//BAX//BCL2A1B//BCL2A1D//APP//DAP//GATA1//U…
GO:0005525	GTP binding	Molecular function	56	345	1632	22868	2.27445	6.09925e-09	2.34821e-07	8.21472	RAB15//ADSS//ARF1//ARF4//RHOB//RHOC//ARHGAP5//DNM2//EEF1A1//EEF2//GBP2B//GBP2//GNA15//GNAT1//GSPT1//IRGM1//NRAS//RAB1//RAB18//RAB20//RAB33B//RAB7//RAC2//RASD1//RIT1//MB21D1//RAP1B//TUBA1C//TUBB2A//TUBB5//RHOV//GIMAP7//SEPT7//SEPT3//GNL3//GMPPB//TUBA8//TUBB1//RHOG//ATL2//HBS1L//RRAD//ERAL1//RHOT1//RRAS2//RABL3//TUBB6//RRAGA//ARL8A//GTPBP4//NKIRAS2//RAP2C//DNM1L//RND3//GIMAP3//EHD4
GO:0019001	guanyl nucleotide binding	Molecular function	58	366	1632	22868	2.22052	8.09015e-09	3.03053e-07	8.09204	RAB15//ADSS//ARF1//ARF4//RHOB//RHOC//ARHGAP5//DNM2//EEF1A1//EEF2//GBP2B//GBP2//GNA15//GNAT1//GSPT1//IRGM1//NRAS//RAB1//RAB18//RAB20//RAB33B//RAB7//RAC2//RASD1//RIT1//MB21D1//RAP1B//TUBA1C//TUBB2A//TUBB5//RHOV//GIMAP7//SEPT7//SEPT3//GNL3//GMPPB//TUBA8//TUBB1//RHOG//ATL2//HBS1L//RRAD//ERAL1//RHOT1//RRAS2//RABL3//TUBB6//RRAGA//ARL8A//GTPBP4//NKIRAS2//RAP2C//DNM1L//RND3//GIMAP3//EHD4//MIEF1//SAMHD1
GO:0042379	chemokine receptor binding	Molecular function	17	48	1632	22868	4.96267	1.5005e-08	5.47288e-07	7.82376	CXCL1//CXCL10//XCL1//CXCL9//CCL2//CCL20//CCL3//CCL4//CCL5//CCL7//CCL8//CXCL2//PF4//CXCL14//PPBP//STAT3//ITCH
GO:0032561	guanyl ribonucleotide binding	Molecular function	57	365	1632	22868	2.18822	1.8521e-08	6.58207e-07	7.73234	RAB15//ADSS//ARF1//ARF4//RHOB//RHOC//ARHGAP5//DNM2//EEF1A1//EEF2//GBP2B//GBP2//GNA15//GNAT1//GSPT1//IRGM1//NRAS//RAB1//RAB18//RAB20//RAB33B//RAB7//RAC2//RASD1//RIT1//MB21D1//RAP1B//TUBA1C//TUBB2A//TUBB5//RHOV//GIMAP7//SEPT7//SEPT3//GNL3//GMPPB//TUBA8//TUBB1//RHOG//ATL2//HBS1L//RRAD//ERAL1//RHOT1//RRAS2//RABL3//TUBB6//RRAGA//ARL8A//GTPBP4//NKIRAS2//RAP2C//DNM1L//RND3//GIMAP3//EHD4//MIEF1
GO:0008009	chemokine activity	Molecular function	15	38	1632	22868	5.53115	1.91537e-08	6.63677e-07	7.71775	CXCL1//CXCL10//XCL1//CXCL9//CCL2//CCL20//CCL3//CCL4//CCL5//CCL7//CCL8//CXCL2//PF4//CXCL14//PPBP
GO:0019207	kinase regulator activity	Molecular function	31	143	1632	22868	3.03762	2.02029e-08	6.82957e-07	7.69459	NCK1//PKIG//TRIB1//CDKN2B//CDKN2D//PRKAG2//PRKAR2A//IKBKAP//NOL9//CCND1//CCNE1//CABLES2//MOB1B//LRP6//ALPK3//SPRED1//H2AFY//IBTK//FGFR1OP//STK11//RGCC//STRADA//ABI1//CD24A//ERBB3//CCL5//KLF4//LTF//MAP2K1//IQGAP1//AKAP11
GO:0000975	regulatory region DNA binding	Molecular function	75	541	1632	22868	1.94255	2.30048e-08	7.41505e-07	7.63818	GATA1//MAFK//SOX4//SFPQ//ATF2//ARID3A//LMO2//MEF2D//BHLHA15//NFIX//YBX3//AKNA//CEBPE//ACTB//AEBP2//ATF4//HNRNPC//HNRNPK//IRF1//MTF1//MYC//MED1//RELA//SPI1//SREBF2//CREB3L2//TCF3//KDM6A//MTA2//BATF3//ELF4//H3F3A//SMAD1//YAP1//NLRC5//IRF7//NR2F6//KLF4//SMAD4//RPTOR//CHD2//SIRT1//IFI203//IFI204//RELB//SAFB//AI607873//IFI205//PYHIN1//NONO//BC094916//LMO4//PURB//TOX3//RAI1//TIPARP//CDK9//FOXA3//SOX6//…
GO:0001067	regulatory region nucleic acid binding	Molecular function	75	541	1632	22868	1.94255	2.30048e-08	7.41505e-07	7.63818	IRF8//IRF1//IRF5//IRF7//GATA1//MAFK//SOX4//SFPQ//ATF2//ARID3A//LMO2//MEF2D//BHLHA15//NFIX//YBX3//AKNA//CEBPE//ACTB//AEBP2//ATF4//HNRNPC//HNRNPK//MTF1//MYC//MED1//RELA//SPI1//SREBF2//CREB3L2//TCF3//KDM6A//MTA2//BATF3//ELF4//H3F3A//SMAD1//YAP1//NLRC5//NR2F6//KLF4//SMAD4//RPTOR//CHD2//SIRT1//IFI203//IFI204//RELB//SAFB//AI607873//IFI205//PYHIN1//NONO//BC094916//LMO4//PURB//TOX3//RAI1//TIPARP//CDK9//F…
GO:0044212	transcription regulatory region DNA binding	Molecular function	73	534	1632	22868	1.91553	6.28988e-08	1.98131e-06	7.20136	GATA1//MAFK//SOX4//SFPQ//ATF2//ARID3A//LMO2//MEF2D//BHLHA15//NFIX//YBX3//AKNA//CEBPE//ACTB//AEBP2//ATF4//HNRNPC//HNRNPK//IRF1//MTF1//MYC//MED1//RELA//SPI1//SREBF2//CREB3L2//TCF3//KDM6A//MTA2//BATF3//ELF4//H3F3A//SMAD1//YAP1//NLRC5//IRF7//NR2F6//KLF4//SMAD4//RPTOR//CHD2//SIRT1//IFI203//IFI204//RELB//SAFB//AI607873//IFI205//PYHIN1//NONO//BC094916//LMO4//PURB//TOX3//RAI1//TIPARP//TFAM//VDR//BHLHE40/…
GO:0008047	enzyme activator activity	Molecular function	56	371	1632	22868	2.11506	8.10425e-08	2.49611e-06	7.09129	DNAJB6//DNAJC10//DNAJB1//TBC1D10A//CHN1//ARHGAP5//ARHGDIB//NPRL3//SH3BP1//TBC1D12//ARHGAP29//RASA1//DEPDC1B//FAM13B//RAB3GAP1//IQGAP1//RASAL3//ARFGAP3//GIPC1//ARAP1//ARHGAP17//ARHGAP15//ARFGAP2//RAB3GAP2//LLGL1//HTR2B//THY1//SH3BGRL3//AGFG1//CCL5//NOXA1//APP//FN1//MMP14//MMP25//ACRBP//CTSC//MOB1B//ALPK3//GUCA2B//PRKAG2//STK11//RGCC//STRADA//ABI1//CD24A//ERBB3//NOL9//LTF//MAP2K1//APOA4//PSME2//ALO…
GO:0019887	protein kinase regulator activity	Molecular function	27	121	1632	22868	3.1267	8.64486e-08	2.60473e-06	7.06324	NCK1//PKIG//TRIB1//CDKN2B//CDKN2D//PRKAG2//PRKAR2A//IKBKAP//NOL9//CCND1//CCNE1//CABLES2//ALPK3//SPRED1//H2AFY//IBTK//FGFR1OP//STK11//RGCC//STRADA//ABI1//CD24A//ERBB3//CCL5//LTF//MAP2K1//IQGAP1
GO:0003823	antigen binding	Molecular function	25	109	1632	22868	3.21382	1.46305e-07	3.83804e-06	6.83474	H2-DMB1//HSPA8//CD74//PKM//GM11127//H2-Q6//H2-AA//H2-AB1//H2-D1//H2-M3//H2-Q4//H2-Q7//H2-T22//TAP2//C920025E04RIK//GM8909//H60C//DHCR24//CD2//CD48//TGFB1//CD40//PPP2R1A//TSPAN4//HNRNPM
GO:0008766	UDP-N-acetylmuramoylalanyl-D-glutamyl-2,6-diaminopimelate-D-alanyl-D-alanine ligase activity	Molecular function	40	231	1632	22868	2.42636	1.52303e-07	3.83804e-06	6.81729	UHRF2//RNF20//UBE3B//BIRC3//BARD1//ITCH//MGRN1//MDM2//PIAS2//NEDD4//TRIM27//RING1//RNF2//RNF4//NEURL3//TRIM28//UBE2M//TRAF7//PJA2//RNF40//AMFR//ARIH2//MEX3C//BIRC7//TRIM56//CNOT4//HUWE1//RFFL//UFL1//RNF115//UBE2F//RNF146//TMEM129//RNF6//RNF19B//RNF139//NEDD4L//TRIM8//RNF111//TRIM33
GO:0018169	ribosomal S6-glutamic acid ligase activity	Molecular function	40	231	1632	22868	2.42636	1.52303e-07	3.83804e-06	6.81729	UHRF2//RNF20//UBE3B//BIRC3//BARD1//ITCH//MGRN1//MDM2//PIAS2//NEDD4//TRIM27//RING1//RNF2//RNF4//NEURL3//TRIM28//UBE2M//TRAF7//PJA2//RNF40//AMFR//ARIH2//MEX3C//BIRC7//TRIM56//CNOT4//HUWE1//RFFL//UFL1//RNF115//UBE2F//RNF146//TMEM129//RNF6//RNF19B//RNF139//NEDD4L//TRIM8//RNF111//TRIM33
GO:0043773	coenzyme F420-0 gamma-glutamyl ligase activity	Molecular function	40	231	1632	22868	2.42636	1.52303e-07	3.83804e-06	6.81729	UHRF2//RNF20//UBE3B//BIRC3//BARD1//ITCH//MGRN1//MDM2//PIAS2//NEDD4//TRIM27//RING1//RNF2//RNF4//NEURL3//TRIM28//UBE2M//TRAF7//PJA2//RNF40//AMFR//ARIH2//MEX3C//BIRC7//TRIM56//CNOT4//HUWE1//RFFL//UFL1//RNF115//UBE2F//RNF146//TMEM129//RNF6//RNF19B//RNF139//NEDD4L//TRIM8//RNF111//TRIM33
GO:0043774	coenzyme F420-2 alpha-glutamyl ligase activity	Molecular function	40	231	1632	22868	2.42636	1.52303e-07	3.83804e-06	6.81729	UHRF2//RNF20//UBE3B//BIRC3//BARD1//ITCH//MGRN1//MDM2//PIAS2//NEDD4//TRIM27//RING1//RNF2//RNF4//NEURL3//TRIM28//UBE2M//TRAF7//PJA2//RNF40//AMFR//ARIH2//MEX3C//BIRC7//TRIM56//CNOT4//HUWE1//RFFL//UFL1//RNF115//UBE2F//RNF146//TMEM129//RNF6//RNF19B//RNF139//NEDD4L//TRIM8//RNF111//TRIM33
GO:0070735	protein-glycine ligase activity	Molecular function	40	231	1632	22868	2.42636	1.52303e-07	3.83804e-06	6.81729	UHRF2//RNF20//UBE3B//BIRC3//BARD1//ITCH//MGRN1//MDM2//PIAS2//NEDD4//TRIM27//RING1//RNF2//RNF4//NEURL3//TRIM28//UBE2M//TRAF7//PJA2//RNF40//AMFR//ARIH2//MEX3C//BIRC7//TRIM56//CNOT4//HUWE1//RFFL//UFL1//RNF115//UBE2F//RNF146//TMEM129//RNF6//RNF19B//RNF139//NEDD4L//TRIM8//RNF111//TRIM33
GO:0070736	protein-glycine ligase activity, initiating	Molecular function	40	231	1632	22868	2.42636	1.52303e-07	3.83804e-06	6.81729	UHRF2//RNF20//UBE3B//BIRC3//BARD1//ITCH//MGRN1//MDM2//PIAS2//NEDD4//TRIM27//RING1//RNF2//RNF4//NEURL3//TRIM28//UBE2M//TRAF7//PJA2//RNF40//AMFR//ARIH2//MEX3C//BIRC7//TRIM56//CNOT4//HUWE1//RFFL//UFL1//RNF115//UBE2F//RNF146//TMEM129//RNF6//RNF19B//RNF139//NEDD4L//TRIM8//RNF111//TRIM33
GO:0070737	protein-glycine ligase activity, elongating	Molecular function	40	231	1632	22868	2.42636	1.52303e-07	3.83804e-06	6.81729	UHRF2//RNF20//UBE3B//BIRC3//BARD1//ITCH//MGRN1//MDM2//PIAS2//NEDD4//TRIM27//RING1//RNF2//RNF4//NEURL3//TRIM28//UBE2M//TRAF7//PJA2//RNF40//AMFR//ARIH2//MEX3C//BIRC7//TRIM56//CNOT4//HUWE1//RFFL//UFL1//RNF115//UBE2F//RNF146//TMEM129//RNF6//RNF19B//RNF139//NEDD4L//TRIM8//RNF111//TRIM33
GO:0070738	tubulin-glycine ligase activity	Molecular function	40	231	1632	22868	2.42636	1.52303e-07	3.83804e-06	6.81729	UHRF2//RNF20//UBE3B//BIRC3//BARD1//ITCH//MGRN1//MDM2//PIAS2//NEDD4//TRIM27//RING1//RNF2//RNF4//NEURL3//TRIM28//UBE2M//TRAF7//PJA2//RNF40//AMFR//ARIH2//MEX3C//BIRC7//TRIM56//CNOT4//HUWE1//RFFL//UFL1//RNF115//UBE2F//RNF146//TMEM129//RNF6//RNF19B//RNF139//NEDD4L//TRIM8//RNF111//TRIM33
GO:0070739	protein-glutamic acid ligase activity	Molecular function	40	232	1632	22868	2.41591	1.71563e-07	4.17169e-06	6.76558	UHRF2//RNF20//UBE3B//BIRC3//BARD1//ITCH//MGRN1//MDM2//PIAS2//NEDD4//TRIM27//RING1//RNF2//RNF4//NEURL3//TRIM28//UBE2M//TRAF7//PJA2//RNF40//AMFR//ARIH2//MEX3C//BIRC7//TRIM56//CNOT4//HUWE1//RFFL//UFL1//RNF115//UBE2F//RNF146//TMEM129//RNF6//RNF19B//RNF139//NEDD4L//TRIM8//RNF111//TRIM33
GO:0070740	tubulin-glutamic acid ligase activity	Molecular function	40	232	1632	22868	2.41591	1.71563e-07	4.17169e-06	6.76558	UHRF2//RNF20//UBE3B//BIRC3//BARD1//ITCH//MGRN1//MDM2//PIAS2//NEDD4//TRIM27//RING1//RNF2//RNF4//NEURL3//TRIM28//UBE2M//TRAF7//PJA2//RNF40//AMFR//ARIH2//MEX3C//BIRC7//TRIM56//CNOT4//HUWE1//RFFL//UFL1//RNF115//UBE2F//RNF146//TMEM129//RNF6//RNF19B//RNF139//NEDD4L//TRIM8//RNF111//TRIM33
GO:0004857	enzyme inhibitor activity	Molecular function	48	310	1632	22868	2.16964	3.12689e-07	7.4722e-06	6.50489	ANXA2//NCK1//PKIG//TRIB1//CDKN2B//CDKN2D//PRKAG2//PRKAR2A//PPP1R8//PPP1R14B//PPP1R37//PPP1R10//CSTB//STFA1//STFA2//A2M//APP//SERPING1//ITIH3//SERPINE1//SERPINA3G//SERPINA3M//SERPINB6A//SERPINB9//SPINK3//SERPINA10//SERPINB10//SERPINA3B//BIRC5//CST7//CTLA2B//BIRC7//RNH1//LRP6//ANP32E//PDZD3//SPRED1//H2AFY//IBTK//FGFR1OP//PI16//TNFAIP8//BCL2A1D//CD27//TNFSF14//CALU//TXNIP//DYNLL1
GO:0016772	transferase activity, transferring phosphorus-containing groups	Molecular function	107	920	1632	22868	1.62969	3.46285e-07	8.13477e-06	6.46057	IP6K2//POLR2H//OAS1G//OASL2//OAS1A//PFKP//POLD1//POLD3//POLR2M//POLR2D//NADK//UAP1//AK7//CHKA//CMPK2//DCK//CEPT1//GALK2//ALDH18A1//GYK//PI4K2B//GMPPB//PANK2//CSNK1G2//PKDCC//CDK9//AKT1//BMPR1B//BMPR2//BTK//CCND1//DAPK2//MARK2//ERBB3//FGR//HCK//HIPK1//ITK//JAK3//LYN//MAPKAPK2//SIK1//PAK1//PRKACA//PRKCD//PRKX//RIPK2//ROCK2//CCL5//PLK2//SRPK1//STK11//PLK4//SLK//CDKL3//SCYL2//TRIM28//TTK//WEE1//TLK1/…
GO:0008270	zinc ion binding	Molecular function	114	999	1632	22868	1.599	3.76404e-07	8.69494e-06	6.42435	ZFAND2A//ZDHHC7//LPXN//ZZZ3//UHRF2//RNF20//LIMS1//ADAM10//ADAM17//ADAMTS1//BIRC3//BIRC5//BARD1//DNPEP//NR2F6//EWSR1//FHL3//GATA1//AGFG1//LASP1//LMO2//LMO4//MAN2A1//MICAL1//MAN2B2//MATR3//MGRN1//MDM2//PIAS2//MMP14//MMP8//MT2//MTF2//NBR1//RAI1//TRIM27//RING1//RNF2//RNF4//TRIM30A//S100A6//S100A8//S100A9//SEC23A//TCEA1//NEURL3//SENP6//RNPEP//TRIM47//NPLOC4//TES//TRIM28//PGLYRP1//VDR//ZMAT3//TRAF7//PJ…
GO:0008289	lipid binding	Molecular function	70	541	1632	22868	1.81305	9.42836e-07	2.14225e-05	6.02556	CD14//P2RX7//SFTPD//MFGE8//CYP21A1//SULT1E1//PGRMC2//TSPO//S100G//VDR//FFAR4//ACOX1//DGAT1//FABP3//MYO1C//SPTBN1//PICALM//HIP1R//SYTL3//ANXA4//ANXA2//C2CD5//WDFY1//PFN1//PFN2//TWF1//PHLDA3//KRIT1//AKT1//BTK//IQGAP1//ARAP1//CRP//APOA4//THY1//VNN1//MTM1//NCF1//ZCCHC2//PHF12//SNX12//MYO1E//SNX20//SNX7//TLR2//LYN//ALOX5AP//S100A8//S100A9//STX3//SELL//GLTP//GOLPH3L//GOLPH3//COL4A3BP//TRIP10//FABP4//BA…
GO:0016881	acid-amino acid ligase activity	Molecular function	40	249	1632	22868	2.25096	1.14099e-06	2.55066e-05	5.94272	UHRF2//RNF20//UBE3B//BIRC3//BARD1//ITCH//MGRN1//MDM2//PIAS2//NEDD4//TRIM27//RING1//RNF2//RNF4//NEURL3//TRIM28//UBE2M//TRAF7//PJA2//RNF40//AMFR//ARIH2//MEX3C//BIRC7//TRIM56//CNOT4//HUWE1//RFFL//UFL1//RNF115//UBE2F//RNF146//TMEM129//RNF6//RNF19B//RNF139//NEDD4L//TRIM8//RNF111//TRIM33
GO:0016301	kinase activity	Molecular function	92	780	1632	22868	1.65273	1.27899e-06	2.81378e-05	5.89313	IP6K2//PFKP//NADK//AK7//CHKA//CMPK2//DCK//GALK2//ALDH18A1//GYK//PI4K2B//PANK2//CSNK1G2//PKDCC//CDK9//AKT1//BMPR1B//BMPR2//BTK//CCND1//DAPK2//MARK2//ERBB3//FGR//HCK//HIPK1//ITK//JAK3//LYN//MAPKAPK2//SIK1//PAK1//PRKACA//PRKCD//PRKX//RIPK2//ROCK2//CCL5//PLK2//SRPK1//STK11//PLK4//SLK//CDKL3//SCYL2//TRIM28//TTK//WEE1//TLK1//IKBKAP//PDK3//CDK17//PSKH1//GRK6//MAP2K1//MAP2K4//MAP3K8//MAPK3//MAP3K15//STK3…
GO:0003924	GTPase activity	Molecular function	31	174	1632	22868	2.49644	1.98073e-06	4.28953e-05	5.70317	DNM2//EEF1A1//EEF2//GBP2B//GBP2//GNA15//GNAT1//GNB1//GSPT1//IGTP//NRAS//RAB1//RAB33B//RAB7//RAC2//RAP1B//TUBA1C//TUBB2A//TUBB5//GIMAP7//GNL3//TUBA8//TUBB1//RHOG//ATL2//HBS1L//RHOT1//TUBB6//GTPBP4//DNM1L//EHD4
GO:0046983	protein dimerization activity	Molecular function	118	1084	1632	22868	1.52532	2.52467e-06	5.38336e-05	5.5978	CEBPE//ADAM10//ADRB2//ALOX5AP//BIRC5//APOA4//BARD1//BAX//BCL2A1B//BCL2A1C//BCL2A1D//CD2//CD8A//CHKA//CORO1A//CPOX//CRP//CSF1//DCK//ARID3A//DST//FAP//FKBP1A//G6PDX//GSR//GYPA//GZMA//HES1//HMOX1//IDH1//INHBB//LCN2//LGALS1//XCL1//LRP6//SMAD4//MEF2D//BHLHA15//PEX11A//PRKAR2A//FLNA//RIPK2//S100A6//CCL5//SLC16A1//SRM//SLK//BHLHE40//TAP2//TCF3//TGFB1//TIMELESS//TNNC1//TPM1//GIMAP7//RNF40//CHMP1A//TOX3//…
GO:0046914	transition metal ion binding	Molecular function	131	1236	1632	22868	1.48512	2.83152e-06	5.9462e-05	5.54798	CALR//CH25H//CYP21A1//LCN2//LTF//P4HA1//P4HA2//POR//MIOX//APOA4//CP//RNPEP//COX11//ZFAND2A//ZDHHC7//LPXN//ZZZ3//UHRF2//RNF20//LIMS1//ADAM10//ADAM17//ADAMTS1//BIRC3//BIRC5//BARD1//DNPEP//NR2F6//EWSR1//FHL3//GATA1//AGFG1//LASP1//LMO2//LMO4//MAN2A1//MICAL1//MAN2B2//MATR3//MGRN1//MDM2//PIAS2//MMP14//MMP8//MT2//MTF2//NBR1//RAI1//TRIM27//RING1//RNF2//RNF4//TRIM30A//S100A6//S100A8//S100A9//SEC23A//TCEA1…
GO:0008234	cysteine-type peptidase activity	Molecular function	30	173	1632	22868	2.42987	5.0794e-06	0.000105075	5.29419	CASP4//CASP7//CASP8//CTSB//CTSS//LGMN//USP10//ATG4C//USP7//USP16//CAPNS1//CAPN7//PEF1//USP4//USP28//USP25//TNIP1//OTUD1//CYLD//USP47//USP42//SENP6//SENP1//USP18//USPL1//CTLA2B//CTSC//CTSW//HMCES//DESI2
GO:0043566	structure-specific DNA binding	Molecular function	40	265	1632	22868	2.11506	5.54621e-06	0.000113045	5.256	YY1//NEIL3//FOXA3//IFI203//IFI204//KLF4//FOXD2//MYC//PURB//RAD51//RAD51AP1//AI607873//IFI205//TARDBP//PYHIN1//KLF6//AIM2//BC094916//LSM14A//APITD1//HNRNPK//MCM4//PEO1//YBX3//POLR2D//H2AFY//FOXS1//GATA1//HDAC3//MED1//TOP1//NKAP//RCC1//ACTB//H3F3A//HNRNPC//MTA2//PCNA//HNRNPA2B1//EXO1
GO:0042803	protein homodimerization activity	Molecular function	81	688	1632	22868	1.6497	5.88397e-06	0.000118191	5.23033	CEBPE//ADAM10//ADRB2//ALOX5AP//BIRC5//APOA4//BARD1//BAX//BCL2A1B//BCL2A1C//BCL2A1D//CD2//CD8A//CHKA//CORO1A//CPOX//CRP//CSF1//DCK//ARID3A//DST//FAP//FKBP1A//G6PDX//GSR//GYPA//GZMA//HES1//HMOX1//IDH1//INHBB//LCN2//LGALS1//XCL1//LRP6//SMAD4//MEF2D//BHLHA15//PEX11A//PRKAR2A//FLNA//RIPK2//S100A6//CCL5//SLC16A1//SRM//SLK//BHLHE40//TAP2//TCF3//TGFB1//TIMELESS//TNNC1//TPM1//GIMAP7//RNF40//CHMP1A//TOX3//…
GO:0031625	ubiquitin protein ligase binding	Molecular function	30	175	1632	22868	2.4021	6.44494e-06	0.000125813	5.19078	JKAMP//RNF20//ATP6V0C//CALR//CASP8//CXCR4//H2-AB1//HIF1A//HSPA8//LYN//MDM2//PIAS2//PRKACA//PRKAR2A//RELA//TRIB1//NPLOC4//TRIM28//CD40//UBXN7//RNF40//USP7//CUL3//TXNIP//BLZF1//UBE2W//RFFL//BAG5//DNM1L//CACUL1
GO:0044389	small conjugating protein ligase binding	Molecular function	30	175	1632	22868	2.4021	6.44494e-06	0.000125813	5.19078	JKAMP//RNF20//ATP6V0C//CALR//CASP8//CXCR4//H2-AB1//HIF1A//HSPA8//LYN//MDM2//PIAS2//PRKACA//PRKAR2A//RELA//TRIB1//NPLOC4//TRIM28//CD40//UBXN7//RNF40//USP7//CUL3//TXNIP//BLZF1//UBE2W//RFFL//BAG5//DNM1L//CACUL1
GO:0016787	hydrolase activity	Molecular function	219	2322	1632	22868	1.32157	7.56829e-06	0.000145689	5.121	RBBP8//PCNA//NEIL3//MCM2//MCM4//PEO1//MYO10//MYO1C//DYNC1LI1//MYO1G//DYNLL1//MYO1E//KIFC1//KIF11//KIF21A//KIF5A//KIF5B//LYZ2//PAFAH2//HMGA1//TOP1//ABHD17B//DNM2//EEF1A1//EEF2//GBP2B//GBP2//GNA15//GNAT1//GNB1//GSPT1//IGTP//NRAS//RAB1//RAB33B//RAB7//RAC2//RAP1B//TUBA1C//TUBB2A//TUBB5//GIMAP7//GNL3//TUBA8//TUBB1//RHOG//ATL2//HBS1L//RHOT1//TUBB6//GTPBP4//DNM1L//EHD4//AGA//ACOT9//MINPP1//DDX3X//EIF4A3…
GO:0008092	cytoskeletal protein binding	Molecular function	83	723	1632	22868	1.6086	1.17506e-05	0.000221156	4.92994	AVIL//CAPZA2//CAPZB//CORO1A//CXCR4//CNN2//DST//EVL//FHL3//HCLS1//ITGB1//LASP1//LSP1//MICAL1//MARCKSL1//MYO10//MYO1C//PFN1//PFN2//FLNA//TWF1//TMSB4X//SPTBN1//WIPF1//TNNI2//TNNI3//TPM1//VASP//VCL//VILL//WAS//MYO1G//MPRIP//SHROOM3//HIP1R//TPM4//PANX1//FMNL1//TRPM7//MAEA//TPM3//GIPC1//ARPC4//FMNL2//MYO1E//HOOK1//S100A6//BIRC5//BCL2L11//KIF11//KIF21A//KIF5A//KIF5B//MAP4//S100A8//S100A9//ZFP207//CAMSAP…
GO:0016879	ligase activity, forming carbon-nitrogen bonds	Molecular function	41	283	1632	22868	2.03004	1.18078e-05	0.000221156	4.92783	ADSS//UHRF2//RNF20//UBE3B//BIRC3//BARD1//ITCH//MGRN1//MDM2//PIAS2//NEDD4//TRIM27//RING1//RNF2//RNF4//NEURL3//TRIM28//UBE2M//TRAF7//PJA2//RNF40//AMFR//ARIH2//MEX3C//BIRC7//TRIM56//CNOT4//HUWE1//RFFL//UFL1//RNF115//UBE2F//RNF146//TMEM129//RNF6//RNF19B//RNF139//NEDD4L//TRIM8//RNF111//TRIM33
GO:0032182	small conjugating protein binding	Molecular function	18	84	1632	22868	3.00263	2.14058e-05	0.000395579	4.66947	RAD23B//TNIP2//DNAJB2//TNIP1//ZFAND6//UBQLN4//USPL1//USP25//RNF4//RNF111//CXCR4//NBR1//NPLOC4//UBXN7//SIRT2//USP16//UBE2N//TAB2
GO:0001664	G-protein coupled receptor binding	Molecular function	35	233	1632	22868	2.10485	2.31259e-05	0.000421743	4.6359	LRP6//SDCBP//GOPC//CXCL1//CXCL10//XCL1//CXCL9//CCL2//CCL20//CCL3//CCL4//CCL5//CCL7//CCL8//CXCL2//PF4//CXCL14//PPBP//USP4//SLC9A3R1//ADM//GNB1//ARAP1//ADRB2//STAT3//GCG//NPY//FLNA//ITCH//DNAJC14//GNA15//GNAT1//HSPA8//SAA1//SAA2
GO:0042605	peptide antigen binding	Molecular function	14	56	1632	22868	3.50306	2.82762e-05	0.000508972	4.54858	GM11127//H2-Q6//H2-AA//H2-AB1//H2-D1//H2-M3//H2-Q4//H2-Q7//H2-T22//TAP2//C920025E04RIK//GM8909//H60C//DHCR24
GO:0016817	hydrolase activity, acting on acid anhydrides	Molecular function	77	676	1632	22868	1.59607	3.15222e-05	0.000560125	4.50138	MCM2//MCM4//PEO1//MYO10//MYO1C//DYNC1LI1//MYO1G//DYNLL1//MYO1E//KIFC1//KIF11//KIF21A//KIF5A//KIF5B//TOP1//DNM2//EEF1A1//EEF2//GBP2B//GBP2//GNA15//GNAT1//GNB1//GSPT1//IGTP//NRAS//RAB1//RAB33B//RAB7//RAC2//RAP1B//TUBA1C//TUBB2A//TUBB5//GIMAP7//GNL3//TUBA8//TUBB1//RHOG//ATL2//HBS1L//RHOT1//TUBB6//GTPBP4//DNM1L//EHD4//DDX3X//EIF4A3//LONRF3//DDX43//EIF4A1//HELLS//CHD2//DDX3Y//G3BP1//DDX17//IFIH1//DDX2…
GO:0001047	core promoter binding	Molecular function	22	119	1632	22868	2.5905	3.23724e-05	0.000567951	4.48983	H3F3A//SMAD1//MTF1//SPI1//YAP1//NLRC5//IRF7//ATF4//SOX4//CHD2//SIRT1//IFI203//IFI204//MED1//RELB//SAFB//AI607873//IFI205//PYHIN1//NONO//BC094916//SFPQ
GO:0003779	actin binding	Molecular function	48	366	1632	22868	1.83767	3.28272e-05	0.000568731	4.48377	PFN2//TWF1//CAPZB//CORO1A//LASP1//MYO10//FLNA//TAGLN2//TNNC1//TPM1//VCL//SHROOM3//PANX1//FMNL1//ARPC4//MYO1E//AVIL//CAPZA2//CXCR4//CNN2//DST//EVL//FHL3//HCLS1//ITGB1//LSP1//MICAL1//MARCKSL1//MYO1C//PFN1//TMSB4X//SPTBN1//WIPF1//TNNI2//TNNI3//VASP//VILL//WAS//MYO1G//MPRIP//HIP1R//TPM4//TRPM7//MAEA//TPM3//GIPC1//FMNL2//HOOK1
GO:0005125	cytokine activity	Molecular function	31	200	1632	22868	2.1719	3.59204e-05	0.000614638	4.44466	CXCL1//CXCL10//XCL1//CXCL9//CCL2//CCL20//CCL3//CCL4//CCL5//CCL7//CCL8//CXCL2//PF4//CXCL14//PPBP//CMTM7//CSF1//LTA//SPP1//TNF//PGLYRP1//TNFSF10//TNFSF15//TNFSF14//GM13283//GM13272//GM13276//GM13277//GM13275//NAMPT//IL23A
GO:0017124	SH3 domain binding	Molecular function	21	112	1632	22868	2.6273	3.90331e-05	0.000654608	4.40857	ADAM10//ADAM17//CD2AP//CYBA//EVL//GRB2//HCLS1//LYN//MICAL1//NCF1//PTPN12//QK//SH3BP1//PLSCR1//VASP//WAS//PICALM//NOXA1//ZFP384//SH3BGRL//ARHGAP17
GO:0016874	ligase activity	Molecular function	52	410	1632	22868	1.77716	3.92009e-05	0.000654608	4.4067	LIG1//ADSS//FARSA//NARS//UBA7//UHRF2//RNF20//UBE3B//BIRC3//BARD1//ITCH//MGRN1//MDM2//PIAS2//NEDD4//TRIM27//RING1//RNF2//RNF4//NEURL3//TRIM28//UBE2M//TRAF7//PJA2//RNF40//AMFR//ARIH2//MEX3C//BIRC7//TRIM56//CNOT4//HUWE1//RFFL//UFL1//RNF115//UBE2F//RNF146//TMEM129//RNF6//RNF19B//RNF139//NEDD4L//TRIM8//RNF111//TRIM33//UBE2J2//CDC34//UBE2G2//UBE2D3//UBE2W//UBE2C//UBE2N
GO:0002020	protease binding	Molecular function	19	97	1632	22868	2.74467	4.81531e-05	0.000794526	4.31738	CSTB//FAP//FAS//FLOT1//FN1//ITGB1//LCN2//MBP//SERPINE1//SELL//SERPINB6A//SERPINB9//OS9//TNF//TNFRSF1A//PEO1//A2M//PANX1//RFFL
GO:0030554	adenyl nucleotide binding	Molecular function	143	1459	1632	22868	1.37337	5.64519e-05	0.000920498	4.24832	PFN1//PFN2//DDX43//CSNK1G2//PKDCC//CDK9//PRKAG2//ACTB//ACTG1//AKT1//ALPK3//ATP6V1B2//BMPR1B//BMPR2//BTK//ENTPD2//CHKA//DAPK2//DCK//DDX3X//EIF4A1//MARK2//ERBB3//UBE2J2//FGR//GYK//HCK//HELLS//HIPK1//HSPA8//ITK//JAK3//KIF11//KIF21A//KIF5B//LIG1//ATP13A1//LYN//MAPKAPK2//MCM2//MCM4//SIK1//MYO10//MYO1C//P2RX7//PAK1//PIP4K2A//PKM//PRKACA//PRKCD//PRKX//EIF4A3//NADK//TWF1//RIPK2//RAD51//ROCK2//SLC22A5//PL…
GO:0005524	ATP binding	Molecular function	139	1415	1632	22868	1.37647	6.47431e-05	0.00104342	4.18881	DDX43//CSNK1G2//PKDCC//CDK9//PRKAG2//ACTB//ACTG1//AKT1//ALPK3//ATP6V1B2//BMPR1B//BMPR2//BTK//ENTPD2//CHKA//DAPK2//DCK//DDX3X//EIF4A1//MARK2//ERBB3//UBE2J2//FGR//GYK//HCK//HELLS//HIPK1//HSPA8//ITK//JAK3//KIF11//KIF21A//KIF5B//LIG1//ATP13A1//LYN//MAPKAPK2//MCM2//MCM4//SIK1//MYO10//MYO1C//P2RX7//PAK1//PIP4K2A//PKM//PRKACA//PRKCD//PRKX//EIF4A3//NADK//TWF1//RIPK2//RAD51//ROCK2//SLC22A5//PLK2//SEPHS2//…
GO:0016773	phosphotransferase activity, alcohol group as acceptor	Molecular function	76	681	1632	22868	1.56378	6.96288e-05	0.00110926	4.15721	PFKP//NADK//CHKA//GALK2//GYK//PI4K2B//PANK2//CSNK1G2//PKDCC//CDK9//AKT1//BMPR1B//BMPR2//BTK//CCND1//DAPK2//MARK2//ERBB3//FGR//HCK//HIPK1//ITK//JAK3//LYN//MAPKAPK2//SIK1//PAK1//PRKACA//PRKCD//PRKX//RIPK2//ROCK2//CCL5//PLK2//SRPK1//STK11//PLK4//SLK//CDKL3//SCYL2//TRIM28//TTK//WEE1//TLK1//IKBKAP//PDK3//CDK17//PSKH1//GRK6//MAP2K1//MAP2K4//MAP3K8//MAPK3//MAP3K15//STK3//TBK1//STK4//TRPM7//NEK7//GSK3A//…
GO:0016462	pyrophosphatase activity	Molecular function	75	671	1632	22868	1.5662	7.37604e-05	0.00116173	4.13218	MCM2//MCM4//PEO1//MYO10//MYO1C//DYNC1LI1//MYO1G//DYNLL1//MYO1E//KIFC1//KIF11//KIF21A//KIF5A//KIF5B//TOP1//DNM2//EEF1A1//EEF2//GBP2B//GBP2//GNA15//GNAT1//GNB1//GSPT1//IGTP//NRAS//RAB1//RAB33B//RAB7//RAC2//RAP1B//TUBA1C//TUBB2A//TUBB5//GIMAP7//GNL3//TUBA8//TUBB1//RHOG//ATL2//HBS1L//RHOT1//TUBB6//GTPBP4//DNM1L//EHD4//DDX3X//EIF4A3//LONRF3//DDX43//EIF4A1//HELLS//CHD2//DDX3Y//G3BP1//DDX17//IFIH1//DDX2…
GO:0016818	hydrolase activity, acting on acid anhydrides, in phosphorus-containing anhydrides	Molecular function	75	673	1632	22868	1.56154	8.1162e-05	0.00126394	4.09065	MCM2//MCM4//PEO1//MYO10//MYO1C//DYNC1LI1//MYO1G//DYNLL1//MYO1E//KIFC1//KIF11//KIF21A//KIF5A//KIF5B//TOP1//DNM2//EEF1A1//EEF2//GBP2B//GBP2//GNA15//GNAT1//GNB1//GSPT1//IGTP//NRAS//RAB1//RAB33B//RAB7//RAC2//RAP1B//TUBA1C//TUBB2A//TUBB5//GIMAP7//GNL3//TUBA8//TUBB1//RHOG//ATL2//HBS1L//RHOT1//TUBB6//GTPBP4//DNM1L//EHD4//DDX3X//EIF4A3//LONRF3//DDX43//EIF4A1//HELLS//CHD2//DDX3Y//G3BP1//DDX17//IFIH1//DDX2…
GO:0046977	TAP binding	Molecular function	6	12	1632	22868	7.00613	8.30953e-05	0.00127967	4.08042	TAP2//TAPBP//H2-Q6//H2-D1//H2-Q4//H2-Q7
GO:0032559	adenyl ribonucleotide binding	Molecular function	141	1452	1632	22868	1.36069	9.79593e-05	0.001492	4.00895	DDX43//CSNK1G2//PKDCC//CDK9//PRKAG2//ACTB//ACTG1//AKT1//ALPK3//ATP6V1B2//BMPR1B//BMPR2//BTK//ENTPD2//CHKA//DAPK2//DCK//DDX3X//EIF4A1//MARK2//ERBB3//UBE2J2//FGR//GYK//HCK//HELLS//HIPK1//HSPA8//ITK//JAK3//KIF11//KIF21A//KIF5B//LIG1//ATP13A1//LYN//MAPKAPK2//MCM2//MCM4//SIK1//MYO10//MYO1C//P2RX7//PAK1//PIP4K2A//PKM//PRKACA//PRKCD//PRKX//EIF4A3//NADK//TWF1//RIPK2//RAD51//ROCK2//SLC22A5//PLK2//SEPHS2//…
GO:0017111	nucleoside-triphosphatase activity	Molecular function	71	633	1632	22868	1.57167	0.000102124	0.00153853	3.99087	MCM2//MCM4//PEO1//MYO10//MYO1C//DYNC1LI1//MYO1G//DYNLL1//MYO1E//KIFC1//KIF11//KIF21A//KIF5A//KIF5B//TOP1//DNM2//EEF1A1//EEF2//GBP2B//GBP2//GNA15//GNAT1//GNB1//GSPT1//IGTP//NRAS//RAB1//RAB33B//RAB7//RAC2//RAP1B//TUBA1C//TUBB2A//TUBB5//GIMAP7//GNL3//TUBA8//TUBB1//RHOG//ATL2//HBS1L//RHOT1//TUBB6//GTPBP4//DNM1L//EHD4//DDX3X//EIF4A3//LONRF3//DDX43//EIF4A1//HELLS//CHD2//DDX3Y//G3BP1//DDX17//IFIH1//DDX2…
GO:0061134	peptidase regulator activity	Molecular function	31	212	1632	22868	2.04896	0.000109997	0.00163931	3.95862	CSTB//STFA1//STFA2//A2M//APP//SERPING1//ITIH3//SERPINE1//SERPINA3G//SERPINA3M//SERPINB6A//SERPINB9//SPINK3//SERPINA10//SERPINB10//SERPINA3B//BIRC5//CST7//CTLA2B//BIRC7//FN1//MMP14//MMP25//ACRBP//CTSC//PI16//TNFAIP8//BCL2A1D//CD27//TNFSF14//PSME2
GO:0050839	cell adhesion molecule binding	Molecular function	24	147	1632	22868	2.28772	0.000115613	0.00170468	3.93699	ADAM17//CALR//CD9//CXADR//FAP//CTGF//FN1//ICAM1//ITGB1//LYN//MFGE8//MMP14//THY1//VCAM1//ERBB2IP//TSPAN4//CTNND1//CD2AP//ANP32A//FGA//ITGB2//ITGB7//SELL//SDCBP
GO:0051020	GTPase binding	Molecular function	31	213	1632	22868	2.03934	0.000120102	0.00175223	3.92045	BIRC5//KPNB1//IPO7//TNPO1//XPO6//MAP2K1//SH3BP4//PFN1//FLNA//ROCK2//VCL//IQGAP1//FMNL1//FMNL2//KCTD13//AP1G1//ANXA2//LLGL1//MICAL1//PRKACA//RAB3GAP1//WDR44//SYTL3//RAB3GAP2//SORL1//NCF2//RAB7//FARP1//NOXA1//GNB1//RASA1
GO:0035091	phosphatidylinositol binding	Molecular function	26	168	1632	22868	2.16856	0.000151579	0.00218843	3.81936	PICALM//WDFY1//ANXA2//PFN1//PFN2//TWF1//PHLDA3//KRIT1//AKT1//BTK//IQGAP1//ARAP1//THY1//VNN1//NCF1//GOLPH3L//GOLPH3//COL4A3BP//MTM1//ZCCHC2//PHF12//HIP1R//SNX12//MYO1E//SNX20//SNX7
GO:0001948	glycoprotein binding	Molecular function	18	97	1632	22868	2.60021	0.000155883	0.00222736	3.8072	VCL//CTSB//CTSS//FST//CSNK1G2//CALR//CD2//CD5//ITGB1//ITGB2//LGALS1//FLNA//OS9//TGFB1//RASA1//VIM//SDCBP//CSNK1A1
GO:0019210	kinase inhibitor activity	Molecular function	12	50	1632	22868	3.36294	0.000159276	0.00224808	3.79785	NCK1//PKIG//TRIB1//CDKN2B//CDKN2D//PRKAG2//PRKAR2A//SPRED1//H2AFY//IBTK//FGFR1OP//LRP6
GO:0043169	cation binding	Molecular function	318	3710	1632	22868	1.20105	0.000160753	0.00224808	3.79384	CSNK1G2//PGM3//DCK//MARK2//IDH1//SIK1//MTHFD2//PKM//SRPK1//STK11//NUDT18//WEE1//MAP3K8//STK3//STK4//PGM1//PPA1//SIK3//PGM2//CSNK1A1//CALR//CH25H//CYP21A1//LCN2//LTF//P4HA1//P4HA2//POR//MIOX//APOA4//CP//RNPEP//COX11//ANXA4//ANXA2//S100G//CALU//CAPNS1//CD69//CRP//DLL1//DSC2//DST//FSTL1//MMP14//MMP8//NUCB1//PROS1//MCFD2//S100A11//S100A6//S100A8//S100A9//TNNC1//PLSCR1//MAN1B1//SLC25A25//MMP25//CD97//…
GO:0019209	kinase activator activity	Molecular function	14	65	1632	22868	3.01802	0.000162199	0.00224808	3.78995	ALPK3//PRKAG2//STK11//RGCC//STRADA//ABI1//CD24A//ERBB3//CCL5//NOL9//LTF//MAP2K1//IQGAP1//MOB1B
GO:0017016	Ras GTPase binding	Molecular function	28	188	1632	22868	2.08693	0.00016876	0.00231586	3.77273	BIRC5//KPNB1//IPO7//TNPO1//XPO6//PFN1//FLNA//ROCK2//VCL//IQGAP1//FMNL1//FMNL2//KCTD13//AP1G1//ANXA2//LLGL1//MICAL1//PRKACA//RAB3GAP1//WDR44//SYTL3//RAB3GAP2//NCF2//RAB7//FARP1//NOXA1//MAP2K1//SH3BP4
GO:0008201	heparin binding	Molecular function	21	124	1632	22868	2.37304	0.000178586	0.00242666	3.74815	ADAMTS1//APLP2//APP//CTSG//CTGF//FN1//FSTL1//HDGF//HBEGF//CXCL10//LTF//RPL29//SAA1//CCL2//CCL5//CCL7//CCL8//SERPINA10//ZFP207//PF4//CRISPLD2
GO:0030295	protein kinase activator activity	Molecular function	13	58	1632	22868	3.14068	0.000180531	0.00242929	3.74345	ALPK3//ABI1//CD24A//ERBB3//CCL5//NOL9//LTF//MAP2K1//IQGAP1//PRKAG2//STK11//RGCC//STRADA
GO:0031267	small GTPase binding	Molecular function	29	199	1632	22868	2.04199	0.000191418	0.00254697	3.71802	BIRC5//KPNB1//IPO7//TNPO1//XPO6//MAP2K1//SH3BP4//PFN1//FLNA//ROCK2//VCL//IQGAP1//FMNL1//FMNL2//KCTD13//AP1G1//ANXA2//LLGL1//MICAL1//PRKACA//RAB3GAP1//WDR44//SYTL3//RAB3GAP2//SORL1//NCF2//RAB7//FARP1//NOXA1
GO:0004869	cysteine-type endopeptidase inhibitor activity	Molecular function	12	51	1632	22868	3.297	0.000194892	0.00254697	3.71021	TNFAIP8//BIRC5//BCL2A1D//SERPINB9//CD27//TNFSF14//CST7//CSTB//CTLA2B//SERPINA3G//STFA2//BIRC7
GO:0046872	metal ion binding	Molecular function	311	3629	1632	22868	1.20083	0.000195981	0.00254697	3.70779	CSNK1G2//PGM3//DCK//MARK2//IDH1//SIK1//MTHFD2//PKM//SRPK1//STK11//NUDT18//WEE1//MAP3K8//STK3//STK4//PGM1//PPA1//SIK3//PGM2//CSNK1A1//CALR//CH25H//CYP21A1//LCN2//LTF//P4HA1//P4HA2//POR//MIOX//APOA4//CP//RNPEP//COX11//ANXA4//ANXA2//S100G//CALU//CAPNS1//CD69//CRP//DLL1//DSC2//DST//FSTL1//MMP14//MMP8//NUCB1//PROS1//MCFD2//S100A11//S100A6//S100A8//S100A9//TNNC1//PLSCR1//MAN1B1//SLC25A25//MMP25//CD97//…
GO:0019783	small conjugating protein-specific protease activity	Molecular function	15	74	1632	22868	2.84032	0.000196627	0.00254697	3.70636	USP10//USP4//USP28//USP7//USP25//TNIP1//OTUD1//USP16//CYLD//USP47//USP42//SENP6//SENP1//USP18//USPL1
GO:0060589	nucleoside-triphosphatase regulator activity	Molecular function	36	269	1632	22868	1.87525	0.000202033	0.00259276	3.69458	PFN1//PFN2//DNAJB6//DNAJC10//DNAJB1//ARL2BP//KRIT1//DNAJA3//GOPC//SH3BP4//ARHGDIB//TBC1D10A//CHN1//ARHGAP5//NPRL3//SH3BP1//TBC1D12//ARHGAP29//RASA1//DEPDC1B//FAM13B//RAB3GAP1//IQGAP1//RASAL3//ARFGAP3//GIPC1//ARAP1//ARHGAP17//ARHGAP15//ARFGAP2//RAB3GAP2//LLGL1//HTR2B//THY1//SH3BGRL3//AGFG1
GO:0005178	integrin binding	Molecular function	16	83	1632	22868	2.70116	0.000225319	0.00286507	3.6472	ADAM17//CALR//CD9//CXADR//FAP//CTGF//FN1//ICAM1//ITGB1//LYN//MFGE8//MMP14//THY1//VCAM1//ERBB2IP//TSPAN4
GO:0003682	chromatin binding	Molecular function	50	419	1632	22868	1.67211	0.000247881	0.00311124	3.60576	FOXS1//GATA1//HDAC3//MED1//TOP1//H2AFY//NKAP//RNF4//ARID1A//RCC1//ACTB//H3F3A//HNRNPC//MTA2//CDK9//ZZZ3//RNF20//ATF2//ARID3A//HELLS//HIRA//LMO2//SMAD4//CITED2//PBX2//POLD1//RELA//RING1//RNF2//SREBF2//TCF3//ARID5A//CAMTA2//TFAM//RCOR1//SAFB//WAC//YAP1//BAHD1//PLAC8//TNRC18//TOX3//SUZ12//NUPR1//SIRT2//PBRM1//2810417H13RIK//APITD1//CIC//KLHDC3
GO:0003729	mRNA binding	Molecular function	20	118	1632	22868	2.37496	0.000249169	0.00311124	3.60351	CIRBP//IGF2BP3//HNRNPC//RNPS1//TARDBP//YBX3//DDX3X//SRSF1//CALR//EEF1A1//PABPC1//EIF4A3//PURB//QK//G3BP1//PTBP2//LUC7L//FYTTD1//RBM5//RBFOX2
GO:0004197	cysteine-type endopeptidase activity	Molecular function	13	60	1632	22868	3.03599	0.000258647	0.00317651	3.58729	CAPNS1//CAPN7//PEF1//CASP7//CASP8//CASP4//CTSB//CTSS//LGMN//USP10//ATG4C//USP7//USP16
GO:0004672	protein kinase activity	Molecular function	64	574	1632	22868	1.56234	0.000258979	0.00317651	3.58673	CSNK1G2//CDK9//AKT1//ALPK3//BMPR1B//BMPR2//DAPK2//MARK2//HIPK1//MAPKAPK2//SIK1//PAK1//PRKACA//PRKCD//PRKX//RIPK2//ROCK2//PLK2//SRPK1//STK11//PLK4//SLK//CDKL3//TTK//WEE1//TLK1//PDK3//CDK17//PSKH1//GRK6//MAP2K1//MAP2K4//MAP3K8//MAPK3//MAP3K15//DBF4//STK19//STK3//TBK1//STK4//TRPM7//NEK7//GSK3A//SIK3//CDKL1//RIOK1//STRADA//CSNK1A1//PRKAG2//PPP4C//BTK//FGR//HCK//ITK//JAK3//LYN//TWF1//ERBB3//PKDCC//CCN…
GO:0005539	glycosaminoglycan binding	Molecular function	25	165	1632	22868	2.12307	0.000281262	0.00341955	3.55089	HMMR//HAPLN3//ADAMTS1//APLP2//APP//CTSG//CTGF//FN1//FSTL1//HDGF//HBEGF//CXCL10//LTF//RPL29//SAA1//CCL2//CCL5//CCL7//CCL8//SERPINA10//ZFP207//PF4//CRISPLD2//PGLYRP1//TLR2
GO:0004860	protein kinase inhibitor activity	Molecular function	11	46	1632	22868	3.35076	0.000307046	0.00370057	3.5128	CDKN2B//CDKN2D//PRKAG2//PKIG//PRKAR2A//SPRED1//H2AFY//IBTK//FGFR1OP//NCK1//TRIB1
GO:0043021	ribonucleoprotein complex binding	Molecular function	14	70	1632	22868	2.80245	0.000367557	0.00439167	3.43468	SRP68//PRMT1//NOP58//EIF6//RPSA//ABCF1//SEC61A1//NAA15//RBM3//DDX3X//ERAL1//ITCH//CD2BP2//IFIH1
GO:0043130	ubiquitin binding	Molecular function	14	71	1632	22868	2.76298	0.000428188	0.00502036	3.36837	RAD23B//TNIP2//DNAJB2//TNIP1//ZFAND6//UBQLN4//TAB2//CXCR4//NBR1//NPLOC4//UBXN7//SIRT2//USP16//UBE2N
GO:0004674	protein serine/threonine kinase activity	Molecular function	50	429	1632	22868	1.63313	0.000431007	0.00502036	3.36552	ALPK3//BMPR1B//BMPR2//PRKAG2//DAPK2//PRKACA//PRKX//CDK9//CDKL3//CDK17//CDKL1//PRKCD//PAK1//SLK//MAP3K8//STK3//STK4//GRK6//PPP4C//MAPK3//MAP3K15//CSNK1G2//AKT1//MARK2//HIPK1//MAPKAPK2//SIK1//RIPK2//ROCK2//PLK2//SRPK1//STK11//PLK4//TTK//WEE1//TLK1//PDK3//PSKH1//MAP2K1//MAP2K4//DBF4//STK19//TBK1//TRPM7//NEK7//GSK3A//SIK3//RIOK1//STRADA//CSNK1A1
GO:0003690	double-stranded DNA binding	Molecular function	21	132	1632	22868	2.22922	0.000431041	0.00502036	3.36548	H2AFY//PCNA//FOXA3//IFI203//IFI204//KLF4//FOXD2//MYC//PURB//RAD51//RAD51AP1//AI607873//IFI205//TARDBP//NEIL3//PYHIN1//KLF6//AIM2//BC094916//LSM14A//APITD1
GO:0008143	poly(A) binding	Molecular function	6	16	1632	22868	5.2546	0.000561461	0.00648488	3.25068	DDX3X//PABPC1//EIF4A3//PABPC4//PABPN1//SYNCRIP
GO:0001221	transcription cofactor binding	Molecular function	6	17	1632	22868	4.9455	0.000815551	0.00928671	3.08855	HDGF//FAM89B//PHF12//CNOT2//KLF4//MAFK
GO:0061135	endopeptidase regulator activity	Molecular function	25	177	1632	22868	1.97913	0.000817445	0.00928671	3.08754	CSTB//STFA1//STFA2//A2M//APP//SERPING1//ITIH3//SERPINE1//SERPINA3G//SERPINA3M//SERPINB6A//SERPINB9//SPINK3//SERPINA10//SERPINB10//SERPINA3B//BIRC5//CST7//CTLA2B//BIRC7//TNFAIP8//BCL2A1D//CD27//TNFSF14//PSME2
GO:0000976	transcription regulatory region sequence-specific DNA binding	Molecular function	42	354	1632	22868	1.66247	0.000836601	0.00942707	3.07748	ATF2//ARID3A//GATA1//LMO2//MEF2D//BHLHA15//NFIX//YBX3//AKNA//CEBPE//ACTB//AEBP2//ATF4//HNRNPC//HNRNPK//IRF1//MTF1//MYC//MED1//RELA//SPI1//SREBF2//CREB3L2//TCF3//KDM6A//MTA2//BATF3//ELF4//H3F3A//SMAD1//YAP1//NLRC5//IRF7//NR2F6//KLF4//SMAD4//SOX4//CHD2//SIRT1//LMO4//MAFK//SFPQ
GO:0042277	peptide binding	Molecular function	30	228	1632	22868	1.84372	0.000869534	0.00971915	3.06071	CD74//SORL1//SRP68//PEX19//TLR2//GM11127//H2-Q6//H2-AA//H2-AB1//H2-D1//H2-M3//H2-Q4//H2-Q7//H2-T22//TAP2//C920025E04RIK//GM8909//H60C//DHCR24//GSR//KDELR3//CSNK1G2//CALR//TPP1//CTSB//CTSD//ITGB1//RNPEP//CLTB//CSNK1A1
GO:0003727	single-stranded RNA binding	Molecular function	11	52	1632	22868	2.96413	0.000936685	0.0103035	3.02841	DDX3X//PABPC1//EIF4A3//PABPC4//PABPN1//SYNCRIP//HNRNPC//LSM14A//POLR2D//IFIH1//HNRNPF
GO:0005200	structural constituent of cytoskeleton	Molecular function	11	52	1632	22868	2.96413	0.000936685	0.0103035	3.02841	ACTG1//SPTBN1//TPM1//TUBA1C//TUBB2A//TUBB5//VIM//TUBA8//TUBB1//TUBB6//ARPC4
GO:0005083	small GTPase regulator activity	Molecular function	21	141	1632	22868	2.08693	0.00104372	0.0113143	2.98142	SH3BP4//ARHGDIB//TBC1D10A//LLGL1//TBC1D12//RAB3GAP1//HTR2B//RASA1//IQGAP1//RASAL3//THY1//ARAP1//SH3BGRL3//AGFG1//ARFGAP3//ARFGAP2//ARHGAP15//ARL2BP//KRIT1//DNAJA3//GOPC
GO:0030414	peptidase inhibitor activity	Molecular function	25	180	1632	22868	1.94615	0.00104489	0.0113143	2.98093	CSTB//STFA1//STFA2//A2M//APP//SERPING1//ITIH3//SERPINE1//SERPINA3G//SERPINA3M//SERPINB6A//SERPINB9//SPINK3//SERPINA10//SERPINB10//SERPINA3B//BIRC5//CST7//CTLA2B//BIRC7//TNFAIP8//BCL2A1D//CD27//TNFSF14//PI16
GO:0016811	hydrolase activity, acting on carbon-nitrogen (but not peptide) bonds, in linear amides	Molecular function	12	61	1632	22868	2.75651	0.00110266	0.0118471	2.95756	AGA//GLS//HDAC3//MTA2//SIRT2//ACER3//NAAA//SIRT1//PGLYRP1//ASAH1//VNN1//VNN3
GO:0004866	endopeptidase inhibitor activity	Molecular function	24	171	1632	22868	1.96663	0.00112429	0.0119867	2.94912	APP//SERPING1//ITIH3//SERPINE1//SERPINA3G//SERPINA3M//SERPINB6A//SERPINB9//SPINK3//SERPINA10//A2M//SERPINB10//SERPINA3B//BIRC5//CST7//CSTB//CTLA2B//STFA2//BIRC7//TNFAIP8//BCL2A1D//CD27//TNFSF14//STFA1
GO:0033218	amide binding	Molecular function	30	235	1632	22868	1.7888	0.00141424	0.0149629	2.84948	CD74//SORL1//SRP68//PEX19//CSNK1G2//H2-Q6//CALR//TPP1//CTSB//CTSD//H2-D1//H2-Q4//H2-Q7//ITGB1//RNPEP//CLTB//CSNK1A1//TLR2//GM11127//H2-AA//H2-AB1//H2-M3//H2-T22//TAP2//C920025E04RIK//GM8909//H60C//DHCR24//GSR//KDELR3
GO:0030291	protein serine/threonine kinase inhibitor activity	Molecular function	7	25	1632	22868	3.92343	0.00142527	0.0149653	2.8461	CDKN2B//CDKN2D//PRKAG2//PKIG//PRKAR2A//SPRED1//H2AFY
GO:0003950	NAD+ ADP-ribosyltransferase activity	Molecular function	6	19	1632	22868	4.42492	0.0015799	0.0163413	2.80137	PARP11//PARP2//PARP4//TNKS2//PARP9//TIPARP
GO:0070064	proline-rich region binding	Molecular function	6	19	1632	22868	4.42492	0.0015799	0.0163413	2.80137	CCND1//CTTN//NEDD4//PFN1//YAP1//CYLD
GO:0046332	SMAD binding	Molecular function	13	72	1632	22868	2.52999	0.00159785	0.0164046	2.79646	SMAD1//TRIM33//SMAD4//ANKRD1//RGCC//RANBP3//BMPR1B//FKBP1A//CITED2//FLNA//PURB//TOB1//RNF111
GO:0017048	Rho GTPase binding	Molecular function	12	64	1632	22868	2.6273	0.00170549	0.0173809	2.76815	KCTD13//NCF2//FLNA//RAB7//FARP1//NOXA1//IQGAP1//FMNL1//PFN1//ROCK2//VCL//FMNL2
GO:0005543	phospholipid binding	Molecular function	33	270	1632	22868	1.71261	0.00175926	0.017798	2.75467	MFGE8//ANXA4//ANXA2//C2CD5//SYTL3//PICALM//WDFY1//PFN1//PFN2//TWF1//PHLDA3//KRIT1//AKT1//BTK//IQGAP1//ARAP1//APOA4//THY1//VNN1//MTM1//NCF1//ZCCHC2//PHF12//HIP1R//SNX12//MYO1E//SNX20//SNX7//GOLPH3L//GOLPH3//COL4A3BP//MYO1C//SPTBN1
GO:0030695	GTPase regulator activity	Molecular function	31	249	1632	22868	1.7445	0.00178141	0.0178916	2.74924	ARL2BP//KRIT1//DNAJA3//GOPC//SH3BP4//ARHGDIB//TBC1D10A//CHN1//ARHGAP5//NPRL3//SH3BP1//TBC1D12//ARHGAP29//RASA1//DEPDC1B//FAM13B//RAB3GAP1//IQGAP1//RASAL3//ARFGAP3//GIPC1//ARAP1//ARHGAP17//ARHGAP15//ARFGAP2//RAB3GAP2//LLGL1//HTR2B//THY1//SH3BGRL3//AGFG1
GO:0008200	ion channel inhibitor activity	Molecular function	7	26	1632	22868	3.77253	0.00183152	0.0182625	2.73719	FKBP1A//TNNI3//PACSIN3//KCNK2//NEDD4L//NEDD4//SCN1B
GO:0070717	poly-purine tract binding	Molecular function	6	20	1632	22868	4.20368	0.00212194	0.0209814	2.67327	DDX3X//PABPC1//EIF4A3//PABPC4//PABPN1//SYNCRIP
GO:0036041	long-chain fatty acid binding	Molecular function	5	14	1632	22868	5.00438	0.00213448	0.0209814	2.67071	FABP3//ALOX5AP//S100A8//S100A9//STX3
GO:0046982	protein heterodimerization activity	Molecular function	49	451	1632	22868	1.5224	0.00221275	0.0215977	2.65507	H2-Q6//CEBPE//ALOX5AP//BIRC5//ATF2//BARD1//BAX//BCL2A1B//BCL2A1C//BCL2A1D//CAPNS1//CASP8//CD3D//CYBA//DR1//ERBB3//H2-AA//H2-AB1//H2-D1//H2-Q4//H2-Q7//HIF1A//IL6ST//ITGB1//ITGB2//MEF2D//MYC//P4HB//PPP3CA//SOX4//SOX6//BHLHE40//TAP2//TCF3//TGFB1//TGFB3//TIMELESS//H2AFJ//TLR2//CUL3//ZBTB1//H2AFY//PPP2R1A//SDCBP//PANX1//PEF1//RRAGA//APITD1//RAB3GAP2
GO:0008022	protein C-terminus binding	Molecular function	24	180	1632	22868	1.8683	0.00227384	0.0219794	2.64324	CDC20//ANP32A//AP1G1//ATF4//CD2AP//CORO1A//DLG1//PDZD3//MKI67//MYO1C//NCF2//NEDD4//PABPC1//RAD51//SREBF2//VIM//USP7//SDCBP//DYNLL1//ARL6IP5//EML2//BLOC1S2//SIRT1//GOPC
GO:0008233	peptidase activity	Molecular function	64	625	1632	22868	1.43485	0.00228357	0.0219794	2.64139	ADAM10//CAPN7//CASP8//TPP1//CTSB//CTSD//FAP//NAPSA//PSMB9//PSMB8//PLG//NCSTN//LONRF3//DNPEP//RNPEP//LNPEP//METAP1//CNDP2//PRCP//CASP7//ASPRV1//SPPL3//CASP4//CTSS//LGMN//USP10//ATG4C//USP7//USP16//CAPNS1//PEF1//ADAM17//ADAMTS1//MMP14//MMP8//MMP25//CTSC//CTSG//GZMA//GZMB//GZMC//CFB//HPN//PRSS55//USP4//USP28//USP25//TNIP1//OTUD1//CYLD//USP47//USP42//CTLA2B//CTSW//SENP6//SENP1//USPL1//HMCES//USP18//D…
GO:0003725	double-stranded RNA binding	Molecular function	11	58	1632	22868	2.6575	0.00238293	0.0227776	2.62289	EIF4A1//ILF3//VIM//OAS1G//OASL2//OAS1H//OAS1A//MBNL1//LSM14A//ILF2//IFIH1
GO:0070011	peptidase activity, acting on L-amino acid peptides	Molecular function	62	606	1632	22868	1.4336	0.00270181	0.0256487	2.56835	ADAM10//CAPN7//CASP8//TPP1//CTSB//CTSD//FAP//NAPSA//PSMB9//PSMB8//PLG//NCSTN//LONRF3//DNPEP//RNPEP//LNPEP//METAP1//CNDP2//PRCP//CASP7//ASPRV1//SPPL3//CASP4//CTSS//LGMN//USP10//ATG4C//USP7//USP16//CAPNS1//PEF1//ADAM17//ADAMTS1//MMP14//MMP8//MMP25//CTSC//CTSG//GZMA//GZMB//GZMC//CFB//HPN//PRSS55//USP4//USP28//USP25//TNIP1//OTUD1//CYLD//USP47//USP42//CTLA2B//CTSW//SENP6//SENP1//USPL1//HMCES//USP18//D…
GO:0005504	fatty acid binding	Molecular function	8	35	1632	22868	3.2028	0.00273492	0.0256943	2.56305	FABP3//ALOX5AP//S100A8//S100A9//STX3//FFAR4//ACOX1//DGAT1
GO:0002039	p53 binding	Molecular function	11	59	1632	22868	2.61245	0.00274369	0.0256943	2.56166	ANKRD1//RNF20//GATA1//MDM2//STK11//USP10//USP7//RFFL//CDKN2AIP//SETD7//SIRT1
GO:0043027	cysteine-type endopeptidase inhibitor activity involved in apoptotic process	Molecular function	6	21	1632	22868	4.0035	0.00279322	0.0259826	2.55389	TNFAIP8//BIRC5//BCL2A1D//SERPINB9//CD27//TNFSF14
GO:0032813	tumor necrosis factor receptor superfamily binding	Molecular function	9	43	1632	22868	2.9328	0.00288975	0.0266911	2.53914	NGFRAP1//CASP8//TNFSF15//TMBIM1//LTA//TNF//TNFSF10//TNFSF14//NUCB2
GO:0016248	channel inhibitor activity	Molecular function	7	28	1632	22868	3.50306	0.0029079	0.0266911	2.53642	FKBP1A//TNNI3//PACSIN3//KCNK2//NEDD4L//NEDD4//SCN1B
GO:0001085	RNA polymerase II transcription factor binding	Molecular function	15	96	1632	22868	2.18941	0.00322873	0.0294409	2.49097	ATF2//LMO2//CITED2//BHLHE40//STAT3//TBP//RBBP8//MTA2//ANKRD1//GATA1//HCLS1//KLF4//SMAD4//SPI1//XBP1
GO:0031490	chromatin DNA binding	Molecular function	12	69	1632	22868	2.43691	0.00329426	0.0298421	2.48224	RCC1//ACTB//H3F3A//HNRNPC//MTA2//FOXS1//GATA1//HDAC3//MED1//TOP1//H2AFY//NKAP
GO:0004715	non-membrane spanning protein tyrosine kinase activity	Molecular function	9	44	1632	22868	2.86614	0.00340686	0.030464	2.46765	BTK//FGR//HCK//ITK//JAK3//LYN//PRKCD//RIPK2//WEE1
GO:0016667	oxidoreductase activity, acting on a sulfur group of donors	Molecular function	9	44	1632	22868	2.86614	0.00340686	0.030464	2.46765	PCYOX1L//GSR//DNAJC10//SH3BGRL3//GLRX//TMX1//QSOX1//QSOX2//SRXN1
GO:0048365	Rac GTPase binding	Molecular function	7	29	1632	22868	3.38227	0.00360046	0.0318832	2.44364	NCF2//FLNA//RAB7//FARP1//NOXA1//IQGAP1//FMNL1
GO:0035035	histone acetyltransferase binding	Molecular function	6	22	1632	22868	3.82152	0.00361159	0.0318832	2.4423	HIF1A//ZBTB7A//CITED2//MTF1//ETS1//SIRT2
GO:0048020	CCR chemokine receptor binding	Molecular function	5	16	1632	22868	4.37883	0.00413027	0.0362314	2.38402	CCL4//CCL5//CCL2//CCL7//STAT3
GO:0000989	transcription factor binding transcription factor activity	Molecular function	43	399	1632	22868	1.51009	0.00458424	0.0398065	2.33873	KLF4//HIF1A//SMAD4//YAP1//MED1//MED22//MED24//ANKRD1//CITED2//SOX4//HDGF//RBBP8//PHF12//LMO2//BHLHE40//LPXN//IFI204//NRG1//ARL2BP//RNF20//CBFB//TCF3//TRIM28//DDX17//RAP2C//USP16//AEBP2//CCND1//HDAC3//HIPK1//TOB1//LIMD1//BASP1//BCOR//RBFOX2//SIRT1//ATF2//SIK1//CRTC2//HMGA1//SS18//RBM14//MTA2
GO:0042287	MHC protein binding	Molecular function	6	23	1632	22868	3.65537	0.00459527	0.0398065	2.33769	TAP2//TUBB5//KLRK1//C920025E04RIK//CD74//LAG3
GO:0035326	enhancer binding	Molecular function	13	82	1632	22868	2.22146	0.00519138	0.044691	2.28472	ACTB//ATF2//NR2F6//H3F3A//HNRNPC//RELA//SPI1//TCF3//MTA2//GATA1//LMO4//RAI1//TIPARP
GO:0000988	protein binding transcription factor activity	Molecular function	43	402	1632	22868	1.49882	0.0052315	0.0447584	2.28137	HIF1A//MTA2//KLF4//SMAD4//YAP1//MED1//MED22//MED24//ANKRD1//CITED2//SOX4//HDGF//RBBP8//PHF12//LMO2//BHLHE40//LPXN//IFI204//NRG1//ARL2BP//RNF20//CBFB//TCF3//TRIM28//DDX17//RAP2C//USP16//AEBP2//CCND1//HDAC3//HIPK1//TOB1//LIMD1//BASP1//BCOR//RBFOX2//SIRT1//ATF2//SIK1//CRTC2//HMGA1//SS18//RBM14
GO:0000981	sequence-specific DNA binding RNA polymerase II transcription factor activity	Molecular function	43	403	1632	22868	1.4951	0.00546381	0.0464591	2.2625	IRF7//AKNA//CEBPE//ATF2//ATF4//GATA1//HIF1A//HMGA1//HNRNPK//KLF4//MEF2D//MTF1//MYC//RELA//SPI1//SOX4//CREB3L2//TCF3//PLSCR1//ELF4//AEBP2//HES1//BHLHE40//RCOR1//YY1//BATF3//TARDBP//FUBP1//NR2F6//YBX3//ARID3A//LMO2//BHLHA15//NFIX//FOXA3//FOXD2//STAT3//VDR//MED1//XBP1//ETS1//ELF2//ZFP131
GO:1901981	phosphatidylinositol phosphate binding	Molecular function	14	92	1632	22868	2.1323	0.00553887	0.0465854	2.25658	ANXA2//PFN1//PFN2//TWF1//PHLDA3//KRIT1//AKT1//BTK//IQGAP1//ARAP1//NCF1//GOLPH3L//GOLPH3//COL4A3BP
GO:0043565	sequence-specific DNA binding	Molecular function	71	734	1632	22868	1.35541	0.00554588	0.0465854	2.25603	H2AFY//GATA1//MAFK//SOX4//SFPQ//ATF2//ARID3A//LMO2//MEF2D//BHLHA15//NFIX//YBX3//AKNA//CEBPE//ACTB//AEBP2//ATF4//HNRNPC//HNRNPK//IRF1//MTF1//MYC//MED1//RELA//SPI1//SREBF2//CREB3L2//TCF3//KDM6A//MTA2//BATF3//ELF4//H3F3A//SMAD1//YAP1//NLRC5//IRF7//NR2F6//KLF4//SMAD4//RPTOR//CHD2//SIRT1//LMO4//MCM2//ORC2//PURB//HNRNPA2B1//DR1//FOXS1//HES1//HIF1A//FOXA3//IRX3//KLF2//FOXD2//PBX2//PBX3//SOX6//STAT3//TRI…
GO:0030296	protein tyrosine kinase activator activity	Molecular function	4	11	1632	22868	5.09537	0.00567669	0.0471132	2.2459	CCL5//ABI1//CD24A//ERBB3
GO:0042288	MHC class I protein binding	Molecular function	4	11	1632	22868	5.09537	0.00567669	0.0471132	2.2459	TAP2//TUBB5//KLRK1//C920025E04RIK
GO:0008017	microtubule binding	Molecular function	21	162	1632	22868	1.8164	0.00572842	0.0472595	2.24196	CLIP1//BIRC5//BCL2L11//DST//KIF11//KIF21A//KIF5A//KIF5B//MAP4//S100A8//S100A9//ZFP207//CAMSAP1//PRC1//SPAG5//SKA1//EML2//HOOK1//GAS2L1//KRIT1//NDEL1
GO:0005518	collagen binding	Molecular function	10	56	1632	22868	2.50219	0.00578856	0.047473	2.23743	ITGB1//ITGA11//AP1G1//CTSB//CTSS//GP5//SMAD4//PAK1//SRGN//RELL2
GO:0000977	RNA polymerase II regulatory region sequence-specific DNA binding	Molecular function	34	303	1632	22868	1.57233	0.00596104	0.0483389	2.22468	AKNA//CEBPE//ACTB//AEBP2//ATF4//GATA1//HNRNPC//HNRNPK//IRF1//MEF2D//MTF1//MYC//MED1//RELA//SPI1//SREBF2//CREB3L2//TCF3//KDM6A//MTA2//BATF3//ELF4//H3F3A//SMAD1//YAP1//NLRC5//IRF7//ATF2//NR2F6//ARID3A//LMO2//BHLHA15//NFIX//YBX3
GO:0000987	core promoter proximal region sequence-specific DNA binding	Molecular function	24	194	1632	22868	1.73347	0.00596388	0.0483389	2.22447	AKNA//CEBPE//ACTB//AEBP2//ATF4//GATA1//HNRNPC//HNRNPK//IRF1//MEF2D//MTF1//MYC//MED1//RELA//SPI1//SREBF2//CREB3L2//TCF3//KDM6A//MTA2//BATF3//ELF4//KLF4//SMAD4
GO:0005164	tumor necrosis factor receptor binding	Molecular function	7	32	1632	22868	3.06518	0.00643794	0.0518778	2.19125	CASP8//LTA//TNF//TNFSF10//TNFSF15//TNFSF14//NUCB2
GO:0031072	heat shock protein binding	Molecular function	12	75	1632	22868	2.24196	0.00658814	0.0524824	2.18124	FKBP1A//DNAJB2//DNAJC10//DNAJB1//DNAJA3//HIF1A//CHORDC1//BAX//HSPA8//TFAM//DNAJB6//BCOR
GO:0005096	GTPase activator activity	Molecular function	26	217	1632	22868	1.67889	0.0065887	0.0524824	2.1812	TBC1D10A//LLGL1//TBC1D12//RAB3GAP1//HTR2B//RASA1//IQGAP1//RASAL3//THY1//ARAP1//SH3BGRL3//AGFG1//ARFGAP3//ARFGAP2//ARHGAP15//CHN1//ARHGAP5//ARHGDIB//NPRL3//SH3BP1//ARHGAP29//DEPDC1B//FAM13B//GIPC1//ARHGAP17//RAB3GAP2
GO:0004843	ubiquitin-specific protease activity	Molecular function	11	66	1632	22868	2.33538	0.00667303	0.0528504	2.17568	CYLD//USP10//USP4//USP28//USP7//USP25//TNIP1//OTUD1//USP16//USP47//USP42
GO:0003756	protein disulfide isomerase activity	Molecular function	5	18	1632	22868	3.89229	0.00718891	0.055724	2.14334	QSOX1//TXNDC5//PDIA3//P4HB//TMX1
GO:0016864	intramolecular oxidoreductase activity, transposing S-S bonds	Molecular function	5	18	1632	22868	3.89229	0.00718891	0.055724	2.14334	QSOX1//TXNDC5//PDIA3//P4HB//TMX1
GO:0051861	glycolipid binding	Molecular function	5	18	1632	22868	3.89229	0.00718891	0.055724	2.14334	THY1//VNN1//LYN//SELL//GLTP
GO:0001159	core promoter proximal region DNA binding	Molecular function	24	197	1632	22868	1.70708	0.00719668	0.055724	2.14287	AKNA//CEBPE//ACTB//AEBP2//ATF4//GATA1//HNRNPC//HNRNPK//IRF1//MEF2D//MTF1//MYC//MED1//RELA//SPI1//SREBF2//CREB3L2//TCF3//KDM6A//MTA2//BATF3//ELF4//KLF4//SMAD4
GO:0016504	peptidase activator activity	Molecular function	7	33	1632	22868	2.9723	0.00767791	0.0591199	2.11476	CTSC//PSME2//APP//FN1//MMP14//MMP25//ACRBP
GO:0030881	beta-2-microglobulin binding	Molecular function	4	12	1632	22868	4.67075	0.00803876	0.0615564	2.09481	H2-Q6//H2-D1//H2-Q4//H2-Q7
GO:0001012	RNA polymerase II regulatory region DNA binding	Molecular function	34	310	1632	22868	1.53683	0.00837283	0.063756	2.07713	ATF2//ARID3A//GATA1//LMO2//MEF2D//BHLHA15//NFIX//YBX3//AKNA//CEBPE//ACTB//AEBP2//ATF4//HNRNPC//HNRNPK//IRF1//MTF1//MYC//MED1//RELA//SPI1//SREBF2//CREB3L2//TCF3//KDM6A//MTA2//BATF3//ELF4//H3F3A//SMAD1//YAP1//NLRC5//IRF7//NR2F6
GO:0051087	chaperone binding	Molecular function	10	59	1632	22868	2.37496	0.008418	0.063756	2.07479	BIRC5//BAX//CP//CTSC//DNAJB6//DNAJB2//DNAJC10//DNAJB4//BAG5//DNAJB1
GO:0030971	receptor tyrosine kinase binding	Molecular function	8	42	1632	22868	2.669	0.0088055	0.0663284	2.05525	SH2B2//ANGPT2//CD2//NCK1//PCNA//TOB1//YWHAG//DNAJA3
GO:0004896	cytokine receptor activity	Molecular function	12	78	1632	22868	2.15573	0.0090033	0.0674518	2.0456	IL6ST//IFNAR2//IL1R2//CXCR4//CCR1//CXCR6//IL13RA1//IL17RC//CSF2RA//CSF2RB//CD74//IL7R
GO:0000982	RNA polymerase II core promoter proximal region sequence-specific DNA binding transcription factor activity	Molecular function	26	223	1632	22868	1.63372	0.00929321	0.0691249	2.03183	AKNA//CEBPE//ATF2//ATF4//GATA1//HIF1A//HMGA1//HNRNPK//KLF4//MEF2D//MTF1//MYC//RELA//SPI1//SOX4//CREB3L2//TCF3//PLSCR1//ELF4//AEBP2//HES1//BHLHE40//RCOR1//YY1//BATF3//IRF7
GO:0051219	phosphoprotein binding	Molecular function	11	69	1632	22868	2.23384	0.00932637	0.0691249	2.03029	FGR//GRB2//MAPK3//CRK//NEDD4//CSNK1G2//LYN//TOX3//TBK1//RRAGA//CSNK1A1
GO:0001076	RNA polymerase II transcription factor binding transcription factor activity	Molecular function	15	108	1632	22868	1.94615	0.00973872	0.0717972	2.0115	MED1//MED22//MED24//ANKRD1//CITED2//SOX4//HDGF//RBBP8//PHF12//KLF4//LMO2//BHLHE40//HIF1A//SMAD4//YAP1
GO:1901681	sulfur compound binding	Molecular function	24	203	1632	22868	1.65662	0.0102912	0.0754686	1.98754	ACBD3//ADAMTS1//APLP2//APP//CTSG//CTGF//FN1//FSTL1//HDGF//HBEGF//CXCL10//LTF//RPL29//SAA1//CCL2//CCL5//CCL7//CCL8//SERPINA10//ZFP207//PF4//CRISPLD2//GSR//FST
GO:0031593	polyubiquitin binding	Molecular function	7	35	1632	22868	2.80245	0.0106732	0.0778584	1.9717	TAB2//RAD23B//TNIP2//DNAJB2//TNIP1//ZFAND6//UBQLN4
GO:0003714	transcription corepressor activity	Molecular function	18	140	1632	22868	1.80158	0.0108619	0.0787352	1.9641	HDGF//CITED2//RBBP8//PHF12//ANKRD1//AEBP2//CCND1//HDAC3//HIPK1//BHLHE40//TRIM28//TOB1//YAP1//LIMD1//BASP1//BCOR//RBFOX2//SIRT1
GO:0032183	SUMO binding	Molecular function	4	13	1632	22868	4.31146	0.0109638	0.0787352	1.96004	RNF4//RNF111//USPL1//USP25
GO:0034236	protein kinase A catalytic subunit binding	Molecular function	4	13	1632	22868	4.31146	0.0109638	0.0787352	1.96004	PRKAR2A//AKAP11//PJA2//GSK3A
GO:0003712	transcription cofactor activity	Molecular function	38	362	1632	22868	1.4709	0.011054	0.0789736	1.95648	MED1//MED22//MED24//ANKRD1//CITED2//SOX4//HDGF//RBBP8//PHF12//ARL2BP//RNF20//CBFB//TCF3//TRIM28//YAP1//DDX17//RAP2C//USP16//AEBP2//CCND1//HDAC3//HIPK1//BHLHE40//TOB1//LIMD1//BASP1//BCOR//RBFOX2//SIRT1//ATF2//SIK1//CRTC2//HMGA1//SS18//RBM14//LPXN//IFI204//NRG1
GO:0051015	actin filament binding	Molecular function	14	100	1632	22868	1.96172	0.0114562	0.0812523	1.94096	CAPZB//CORO1A//LASP1//MYO10//FLNA//TAGLN2//TNNC1//TPM1//VCL//SHROOM3//PANX1//FMNL1//ARPC4//MYO1E
GO:0005070	SH3/SH2 adaptor activity	Molecular function	5	20	1632	22868	3.50306	0.0115489	0.0812523	1.93746	CRK//GRB2//LAT//SH2D1A//SH2B2
GO:0060590	ATPase regulator activity	Molecular function	5	20	1632	22868	3.50306	0.0115489	0.0812523	1.93746	PFN1//PFN2//DNAJB6//DNAJC10//DNAJB1
GO:0031491	nucleosome binding	Molecular function	7	36	1632	22868	2.72461	0.012453	0.0871711	1.90473	RCC1//ACTB//H3F3A//HNRNPC//MTA2//RNF4//ARID1A
GO:0000978	RNA polymerase II core promoter proximal region sequence-specific DNA binding	Molecular function	22	185	1632	22868	1.66632	0.0127592	0.0888658	1.89418	AKNA//CEBPE//ACTB//AEBP2//ATF4//GATA1//HNRNPC//HNRNPK//IRF1//MEF2D//MTF1//MYC//MED1//RELA//SPI1//SREBF2//CREB3L2//TCF3//KDM6A//MTA2//BATF3//ELF4
GO:0036459	ubiquitinyl hydrolase activity	Molecular function	12	82	1632	22868	2.05057	0.0132341	0.0900937	1.87831	USP10//USP4//USP28//USP7//USP16//USP25//TNIP1//OTUD1//CYLD//USP47//USP42//USP18
GO:0001071	nucleic acid binding transcription factor activity	Molecular function	79	864	1632	22868	1.28121	0.0137845	0.0900937	1.86061	GATA1//HES1//LMO2//MEF2D//MED1//SOX4//STAT3//BHLHE40//XBP1//ETS1//ELF4//ELF2//ZFP131//IRF7//KLF4//AKNA//CEBPE//ATF2//ATF4//HIF1A//HMGA1//HNRNPK//MTF1//MYC//RELA//SPI1//CREB3L2//TCF3//PLSCR1//AEBP2//RCOR1//YY1//BATF3//TARDBP//FUBP1//NR2F6//YBX3//ARID3A//BHLHA15//NFIX//BCL3//FOXS1//FOXA3//IRF8//ID1//IRF1//KLF2//ZBTB7A//SMAD1//SMAD4//MAFK//FOXD2//MMP14//CITED2//NFKB2//PBX2//PBX3//PURB//RELB//SOX6//S…
GO:0003700	sequence-specific DNA binding transcription factor activity	Molecular function	79	864	1632	22868	1.28121	0.0137845	0.0900937	1.86061	GATA1//HES1//LMO2//MEF2D//MED1//SOX4//STAT3//BHLHE40//XBP1//ETS1//ELF4//ELF2//ZFP131//IRF7//KLF4//AKNA//CEBPE//ATF2//ATF4//HIF1A//HMGA1//HNRNPK//MTF1//MYC//RELA//SPI1//CREB3L2//TCF3//PLSCR1//AEBP2//RCOR1//YY1//BATF3//TARDBP//FUBP1//NR2F6//YBX3//ARID3A//BHLHA15//NFIX//FOXA3//FOXD2//VDR//BCL3//FOXS1//IRF8//ID1//IRF1//KLF2//ZBTB7A//SMAD1//SMAD4//MAFK//MMP14//CITED2//NFKB2//PBX2//PBX3//PURB//RELB//SO…
GO:0001046	core promoter sequence-specific DNA binding	Molecular function	11	73	1632	22868	2.11144	0.0140475	0.0900937	1.8524	H3F3A//SMAD1//MTF1//SPI1//YAP1//NLRC5//IRF7//ATF4//SOX4//CHD2//SIRT1
GO:0001158	enhancer sequence-specific DNA binding	Molecular function	11	73	1632	22868	2.11144	0.0140475	0.0900937	1.8524	ACTB//ATF2//NR2F6//H3F3A//HNRNPC//RELA//SPI1//TCF3//MTA2//GATA1//LMO4
GO:0008418	protein-N-terminal asparagine amidohydrolase activity	Molecular function	4	14	1632	22868	4.0035	0.0144956	0.0900937	1.83876	SIRT2//ACER3//NAAA//SIRT1
GO:0008759	UDP-3-O-[3-hydroxymyristoyl] N-acetylglucosamine deacetylase activity	Molecular function	4	14	1632	22868	4.0035	0.0144956	0.0900937	1.83876	SIRT2//ACER3//NAAA//SIRT1
GO:0018748	iprodione amidohydrolase activity	Molecular function	4	14	1632	22868	4.0035	0.0144956	0.0900937	1.83876	SIRT2//ACER3//NAAA//SIRT1
GO:0018749	(3,5-dichlorophenylurea)acetate amidohydrolase activity	Molecular function	4	14	1632	22868	4.0035	0.0144956	0.0900937	1.83876	SIRT2//ACER3//NAAA//SIRT1
GO:0034571	4'-(2-hydroxyisopropyl)phenylurea amidohydrolase activity	Molecular function	4	14	1632	22868	4.0035	0.0144956	0.0900937	1.83876	SIRT2//ACER3//NAAA//SIRT1
GO:0034573	didemethylisoproturon amidohydrolase activity	Molecular function	4	14	1632	22868	4.0035	0.0144956	0.0900937	1.83876	SIRT2//ACER3//NAAA//SIRT1
GO:0034576	N-isopropylacetanilide amidohydrolase activity	Molecular function	4	14	1632	22868	4.0035	0.0144956	0.0900937	1.83876	SIRT2//ACER3//NAAA//SIRT1
GO:0034781	N-cyclohexylformamide amidohydrolase activity	Molecular function	4	14	1632	22868	4.0035	0.0144956	0.0900937	1.83876	SIRT2//ACER3//NAAA//SIRT1
GO:0034876	isonicotinic acid hydrazide hydrolase activity	Molecular function	4	14	1632	22868	4.0035	0.0144956	0.0900937	1.83876	SIRT2//ACER3//NAAA//SIRT1
GO:0034882	cis-aconitamide amidase activity	Molecular function	4	14	1632	22868	4.0035	0.0144956	0.0900937	1.83876	SIRT2//ACER3//NAAA//SIRT1
GO:0034885	gamma-N-formylaminovinylacetate hydrolase activity	Molecular function	4	14	1632	22868	4.0035	0.0144956	0.0900937	1.83876	SIRT2//ACER3//NAAA//SIRT1
GO:0042608	T cell receptor binding	Molecular function	4	14	1632	22868	4.0035	0.0144956	0.0900937	1.83876	H2-Q6//H2-D1//H2-Q4//H2-Q7
GO:0043747	N2-acetyl-L-lysine deacetylase activity	Molecular function	4	14	1632	22868	4.0035	0.0144956	0.0900937	1.83876	SIRT2//ACER3//NAAA//SIRT1
GO:0043748	O-succinylbenzoate synthase activity	Molecular function	4	14	1632	22868	4.0035	0.0144956	0.0900937	1.83876	SIRT2//ACER3//NAAA//SIRT1
GO:0043864	indoleacetamide hydrolase activity	Molecular function	4	14	1632	22868	4.0035	0.0144956	0.0900937	1.83876	SIRT2//ACER3//NAAA//SIRT1
GO:0043909	N-acetylcitrulline deacetylase activity	Molecular function	4	14	1632	22868	4.0035	0.0144956	0.0900937	1.83876	SIRT2//ACER3//NAAA//SIRT1
GO:0047419	N-acetylgalactosamine-6-phosphate deacetylase activity	Molecular function	4	14	1632	22868	4.0035	0.0144956	0.0900937	1.83876	SIRT2//ACER3//NAAA//SIRT1
GO:0052773	diacetylchitobiose deacetylase activity	Molecular function	4	14	1632	22868	4.0035	0.0144956	0.0900937	1.83876	SIRT2//ACER3//NAAA//SIRT1
GO:0052790	chitooligosaccharide deacetylase activity	Molecular function	4	14	1632	22868	4.0035	0.0144956	0.0900937	1.83876	SIRT2//ACER3//NAAA//SIRT1
GO:0016538	cyclin-dependent protein serine/threonine kinase regulator activity	Molecular function	6	29	1632	22868	2.89909	0.0149932	0.0927707	1.8241	CDKN2B//CDKN2D//CCND1//CCNE1//CABLES2//NOL9
GO:0001228	RNA polymerase II transcription regulatory region sequence-specific DNA binding transcription factor activity involved in positive regulation of transcription	Molecular function	25	221	1632	22868	1.5851	0.0151025	0.0930314	1.82095	AKNA//CEBPE//ATF2//ATF4//GATA1//HIF1A//HMGA1//HNRNPK//KLF4//MEF2D//MTF1//MYC//RELA//SPI1//SOX4//CREB3L2//TCF3//PLSCR1//ELF4//TARDBP//FUBP1//ARID3A//LMO2//BHLHA15//NFIX
GO:0033293	monocarboxylic acid binding	Molecular function	9	56	1632	22868	2.25197	0.0169343	0.103854	1.77123	FFAR4//ACOX1//DGAT1//FABP3//ALOX5AP//S100A8//S100A9//STX3//VDR
GO:0008135	translation factor activity, nucleic acid binding	Molecular function	12	85	1632	22868	1.9782	0.0172941	0.105593	1.7621	EIF4A1//EIF4G2//EIF6//EIF4G1//EIF3L//EIF4H//EIF4E3//EEF1A1//EEF2//TCEAL5//HBS1L//GSPT1
GO:0005057	receptor signaling protein activity	Molecular function	16	126	1632	22868	1.77933	0.0175163	0.106481	1.75656	ALPK3//BMPR1B//BMPR2//PAK1//SLK//MAP3K8//STK3//STK4//PPP4C//MAPK3//MAP3K15//ERBB3//MAP2K1//SMAD4//DOK1//LAT
GO:0004407	histone deacetylase activity	Molecular function	6	30	1632	22868	2.80245	0.0176387	0.106756	1.75353	SIRT1//HDAC3//SIRT2//MTA2//ACER3//NAAA
GO:0001078	RNA polymerase II core promoter proximal region sequence-specific DNA binding transcription factor activity involved in negative regulation of transcription	Molecular function	10	66	1632	22868	2.12307	0.0180417	0.108293	1.74372	AEBP2//GATA1//HES1//RELA//SPI1//BHLHE40//TCF3//RCOR1//YY1//BATF3
GO:0016810	hydrolase activity, acting on carbon-nitrogen (but not peptide) bonds	Molecular function	15	116	1632	22868	1.81193	0.0180488	0.108293	1.74355	AGA//ARG2//GLS//HDAC3//MTA2//SIRT2//ACER3//NAAA//SIRT1//MTHFD2//PGLYRP1//VNN1//VNN3//ASAH1//OPLAH
GO:0005123	death receptor binding	Molecular function	4	15	1632	22868	3.7366	0.0186703	0.110586	1.72885	NGFRAP1//CASP8//TNFSF15//TMBIM1
GO:0023023	MHC protein complex binding	Molecular function	4	15	1632	22868	3.7366	0.0186703	0.110586	1.72885	H2-DMB1//HSPA8//CD74//PKM
GO:0023026	MHC class II protein complex binding	Molecular function	4	15	1632	22868	3.7366	0.0186703	0.110586	1.72885	CD74//H2-DMB1//HSPA8//PKM
GO:0000980	RNA polymerase II distal enhancer sequence-specific DNA binding	Molecular function	9	57	1632	22868	2.21246	0.0188754	0.111325	1.7241	ACTB//ATF2//NR2F6//H3F3A//HNRNPC//RELA//SPI1//TCF3//MTA2
GO:0008028	monocarboxylic acid transmembrane transporter activity	Molecular function	7	39	1632	22868	2.51502	0.0190615	0.111946	1.71984	SLC10A3//SLC10A6//SLC16A1//SLC16A7//SLC22A5//ABCC3//SLC16A6
GO:0043621	protein self-association	Molecular function	8	48	1632	22868	2.33538	0.0193138	0.112949	1.71413	AGA//CD2//CTSB//CTSC//CCL5//SLC9A3R1//RSAD2//TMEM43
GO:0015631	tubulin binding	Molecular function	25	226	1632	22868	1.55003	0.0194519	0.113279	1.71104	BIRC5//BCL2L11//DST//KIF11//KIF21A//KIF5A//KIF5B//MAP4//S100A8//S100A9//ZFP207//CAMSAP1//PRC1//SPAG5//CLIP1//SKA1//EML2//HOOK1//GAS2L1//KRIT1//NDEL1//LYN//BLOC1S2//CAPZB//SIRT2
GO:0003697	single-stranded DNA binding	Molecular function	10	67	1632	22868	2.09138	0.0198944	0.115371	1.70127	HNRNPA2B1//HNRNPK//MCM4//PURB//RAD51//RAD51AP1//PEO1//NEIL3//YBX3//POLR2D
GO:0042826	histone deacetylase binding	Molecular function	11	77	1632	22868	2.00175	0.0203808	0.117423	1.69078	ANKRD1//CCND1//HDAC3//HES1//HIF1A//MEF2D//SIK1//CAMTA2//SIRT2//BCOR//SFPQ
GO:0001227	RNA polymerase II transcription regulatory region sequence-specific DNA binding transcription factor activity involved in negative regulation of transcription	Molecular function	12	87	1632	22868	1.93272	0.0204786	0.117423	1.6887	AEBP2//GATA1//HES1//RELA//SPI1//BHLHE40//TCF3//RCOR1//YY1//BATF3//NR2F6//YBX3
GO:0033558	protein deacetylase activity	Molecular function	6	31	1632	22868	2.71205	0.0205871	0.117423	1.6864	HDAC3//MTA2//SIRT2//ACER3//NAAA//SIRT1
GO:0046875	ephrin receptor binding	Molecular function	6	31	1632	22868	2.71205	0.0205871	0.117423	1.6864	CHN1//CRK//EFNA4//EFNB3//GRB2//SDCBP
GO:0048306	calcium-dependent protein binding	Molecular function	9	58	1632	22868	2.17432	0.0209728	0.118248	1.67834	ANXA4//ANXA2//S100A11//S100A6//TNNC1//TNNI3//A2M//NSMF//RBM22
GO:0008536	Ran GTPase binding	Molecular function	5	23	1632	22868	3.04614	0.0209878	0.118248	1.67803	BIRC5//KPNB1//IPO7//TNPO1//XPO6
GO:0070412	R-SMAD binding	Molecular function	5	23	1632	22868	3.04614	0.0209878	0.118248	1.67803	ANKRD1//SMAD4//RGCC//RANBP3//TRIM33
GO:0000287	magnesium ion binding	Molecular function	20	173	1632	22868	1.61991	0.0223951	0.125666	1.64985	CSNK1G2//PGM3//DCK//MARK2//IDH1//SIK1//MTHFD2//PKM//SRPK1//STK11//NUDT18//WEE1//MAP3K8//STK3//STK4//PGM1//PPA1//SIK3//PGM2//CSNK1A1
GO:0019865	immunoglobulin binding	Molecular function	4	16	1632	22868	3.50306	0.023517	0.130902	1.62862	FCER1G//LGALS3//FCGR1//FCGR3
GO:0090079	translation regulator activity, nucleic acid binding	Molecular function	4	16	1632	22868	3.50306	0.023517	0.130902	1.62862	PURB//EEF2//PAIP1//ABCF1
GO:0016454	C-palmitoyltransferase activity	Molecular function	7	41	1632	22868	2.39234	0.0246335	0.136568	1.60847	SPTLC2//ACNAT2//LPGAT1//ACNAT1//HRASLS//NAA50//ESCO1
GO:0001205	RNA polymerase II distal enhancer sequence-specific DNA binding transcription factor activity involved in positive regulation of transcription	Molecular function	5	24	1632	22868	2.91922	0.0249944	0.136926	1.60216	RELA//SPI1//TCF3//TARDBP//FUBP1
GO:0019787	small conjugating protein ligase activity	Molecular function	5	24	1632	22868	2.91922	0.0249944	0.136926	1.60216	UBE2M//UBE2F//PIAS2//UFL1//RNF139
GO:0030544	Hsp70 protein binding	Molecular function	5	24	1632	22868	2.91922	0.0249944	0.136926	1.60216	FKBP1A//DNAJB2//DNAJC10//DNAJB1//DNAJA3
GO:0005099	Ras GTPase activator activity	Molecular function	12	91	1632	22868	1.84777	0.0281236	0.153462	1.55093	TBC1D10A//LLGL1//TBC1D12//RAB3GAP1//THY1//ARAP1//SH3BGRL3//ARHGAP15//HTR2B//RASA1//IQGAP1//RASAL3
GO:0035257	nuclear hormone receptor binding	Molecular function	14	112	1632	22868	1.75153	0.0283598	0.154144	1.5473	PIAS2//PCNA//MED1//RNF4//DDX17//STAT3//HMGA1//LRIF1//VDR//MED24//GAS2L1//CALR//RNF6//HIF1A
GO:0030246	carbohydrate binding	Molecular function	29	281	1632	22868	1.4461	0.0292393	0.158261	1.53403	LGALS1//G6PDX//GYG//BSG//P4HA1//P4HA2//SFTPD//RPE//UAP1//GALNT16//GUSB//C4B//CALR//CD24A//CD69//CHIL3//GANAB//KLRD1//LGALS3//MAN2A1//MAN2B2//SELL//SELPLG//OS9//GALNT11//CLEC9A//KLRK1//CLEC4E//KLRA18
GO:0031492	nucleosomal DNA binding	Molecular function	5	25	1632	22868	2.80245	0.0294599	0.158261	1.53077	RCC1//ACTB//H3F3A//HNRNPC//MTA2
GO:0045309	protein phosphorylated amino acid binding	Molecular function	5	25	1632	22868	2.80245	0.0294599	0.158261	1.53077	FGR//GRB2//MAPK3//NEDD4//CRK
GO:0019215	intermediate filament binding	Molecular function	3	10	1632	22868	4.20368	0.0297806	0.159366	1.52607	SIRT1//MTM1//UBQLN1
GO:0001077	RNA polymerase II core promoter proximal region sequence-specific DNA binding transcription factor activity involved in positive regulation of transcription	Molecular function	19	168	1632	22868	1.58472	0.0311621	0.166118	1.50637	AKNA//CEBPE//ATF2//ATF4//GATA1//HIF1A//HMGA1//HNRNPK//KLF4//MEF2D//MTF1//MYC//RELA//SPI1//SOX4//CREB3L2//TCF3//PLSCR1//ELF4
GO:0003730	mRNA 3'-UTR binding	Molecular function	6	34	1632	22868	2.47275	0.0313812	0.166645	1.50333	CIRBP//IGF2BP3//HNRNPC//RNPS1//TARDBP//YBX3
GO:0070851	growth factor receptor binding	Molecular function	15	125	1632	22868	1.68147	0.0329056	0.174073	1.48273	SDCBP//ADAM17//IL6ST//IL1RN//MYD88//ARF4//GRB2//HBEGF//PLSCR1//LYN//PDGFC//ANGPT2//CD2AP//APP//SLC9A3R1
GO:0019902	phosphatase binding	Molecular function	18	158	1632	22868	1.59633	0.0331028	0.174384	1.48014	PPP1R10//CTNND1//GRB2//JAK3//STAT3//HSP90B1//IQGAP1//SKAP1//AKT1//VIM//SPRED1//CTSC//DLG1//ELL//PPP1R37//MAPK3//SLC9A3R1//TRPC4AP
GO:0070491	repressing transcription factor binding	Molecular function	8	53	1632	22868	2.11506	0.0332161	0.174384	1.47865	STAT3//TBP//RBBP8//MTA2//H2-AB1//MYC//RELA//TCF3
GO:0005319	lipid transporter activity	Molecular function	10	73	1632	22868	1.91949	0.0340198	0.17793	1.46827	FABP3//SLC10A3//SLC10A6//PITPNC1//ABCC3//GLTP//APOA4//PLSCR1//COL4A3BP//PRELID1
GO:0015036	disulfide oxidoreductase activity	Molecular function	5	26	1632	22868	2.69466	0.0343973	0.179228	1.46348	GSR//DNAJC10//SH3BGRL3//GLRX//TMX1
GO:0016763	transferase activity, transferring pentosyl groups	Molecular function	7	44	1632	22868	2.22922	0.0349322	0.181333	1.45677	PARP11//PARP2//PARP4//TNKS2//PARP9//TIPARP//NAMPT
GO:0016790	thiolester hydrolase activity	Molecular function	10	74	1632	22868	1.89355	0.0369185	0.190929	1.43276	ACOT9//USP10//USP4//USP28//USP7//USP16//ACOT10//ACOT8//ACNAT2//ACNAT1
GO:0046943	carboxylic acid transmembrane transporter activity	Molecular function	13	106	1632	22868	1.71848	0.0386206	0.198538	1.41318	SLC7A2//SLC6A8//SLC16A6//SLC10A3//SLC10A6//SLC16A1//SLC16A7//SLC7A1//SLC1A5//SLC7A11//CTNS//SLC22A5//ABCC3
GO:0008607	phosphorylase kinase regulator activity	Molecular function	3	11	1632	22868	3.82152	0.0388195	0.198538	1.41095	PRKAG2//IKBKAP//NOL9
GO:0042301	phosphate ion binding	Molecular function	3	11	1632	22868	3.82152	0.0388195	0.198538	1.41095	MTHFD2//RELA//NCEH1
GO:0016410	N-acyltransferase activity	Molecular function	14	117	1632	22868	1.67668	0.0391848	0.19967	1.40688	SAT1//ATF2//TAF5//MED24//NAA50//ACNAT2//LPGAT1//ACNAT1//HRASLS//NAA15//ESCO1//KANSL2//CERS6//CERS5
GO:0004190	aspartic-type endopeptidase activity	Molecular function	5	27	1632	22868	2.59486	0.0398168	0.19995	1.39993	NAPSA//ASPRV1//SPPL3//CASP7//CTSD
GO:0005132	type I interferon receptor binding	Molecular function	5	27	1632	22868	2.59486	0.0398168	0.19995	1.39993	GM13283//GM13272//GM13276//GM13277//GM13275
GO:0043236	laminin binding	Molecular function	5	27	1632	22868	2.59486	0.0398168	0.19995	1.39993	CTSS//ITGB1//RPSA//LGALS1//LGALS3
GO:0070001	aspartic-type peptidase activity	Molecular function	5	27	1632	22868	2.59486	0.0398168	0.19995	1.39993	CASP7//CTSD//NAPSA//ASPRV1//SPPL3
GO:0004175	endopeptidase activity	Molecular function	37	385	1632	22868	1.34663	0.0401485	0.200887	1.39633	CASP7//CTSD//NAPSA//ASPRV1//SPPL3//CASP4//CASP8//CTSB//CTSS//LGMN//USP10//ATG4C//USP7//USP16//CAPNS1//CAPN7//PEF1//ADAM10//ADAM17//ADAMTS1//MMP14//MMP8//MMP25//TPP1//CTSC//CTSG//FAP//GZMA//GZMB//GZMC//CFB//HPN//PLG//PRSS55//PSMB9//PSMB8//NCSTN
GO:0030674	protein binding, bridging	Molecular function	10	76	1632	22868	1.84372	0.0432189	0.204584	1.36433	SH2B2//CRK//GRB2//LAT//SH2D1A//GAS2L1//PICALM//SPRR1A//PPP4R2//ARPC4
GO:0005342	organic acid transmembrane transporter activity	Molecular function	13	108	1632	22868	1.68666	0.0439154	0.204584	1.35738	SLC7A2//SLC6A8//SLC16A6//SLC10A3//SLC10A6//SLC16A1//SLC16A7//SLC7A1//SLC1A5//SLC7A11//CTNS//SLC22A5//ABCC3
GO:0004147	dihydrolipoamide branched chain acyltransferase activity	Molecular function	6	37	1632	22868	2.27226	0.0453155	0.204584	1.34375	ACNAT2//LPGAT1//ACNAT1//HRASLS//NAA50//ESCO1
GO:0008951	palmitoleoyl [acyl-carrier-protein]-dependent acyltransferase activity	Molecular function	6	37	1632	22868	2.27226	0.0453155	0.204584	1.34375	ACNAT2//LPGAT1//ACNAT1//HRASLS//NAA50//ESCO1
GO:0016412	serine O-acyltransferase activity	Molecular function	6	37	1632	22868	2.27226	0.0453155	0.204584	1.34375	ACNAT2//LPGAT1//ACNAT1//HRASLS//NAA50//ESCO1
GO:0016750	O-succinyltransferase activity	Molecular function	6	37	1632	22868	2.27226	0.0453155	0.204584	1.34375	ACNAT2//LPGAT1//ACNAT1//HRASLS//NAA50//ESCO1
GO:0016752	sinapoyltransferase activity	Molecular function	6	37	1632	22868	2.27226	0.0453155	0.204584	1.34375	ACNAT2//LPGAT1//ACNAT1//HRASLS//NAA50//ESCO1
GO:0016753	O-sinapoyltransferase activity	Molecular function	6	37	1632	22868	2.27226	0.0453155	0.204584	1.34375	ACNAT2//LPGAT1//ACNAT1//HRASLS//NAA50//ESCO1
GO:0018030	peptidyl-lysine N6-myristoyltransferase activity	Molecular function	6	37	1632	22868	2.27226	0.0453155	0.204584	1.34375	ACNAT2//LPGAT1//ACNAT1//HRASLS//NAA50//ESCO1
GO:0018031	peptidyl-lysine N6-palmitoyltransferase activity	Molecular function	6	37	1632	22868	2.27226	0.0453155	0.204584	1.34375	ACNAT2//LPGAT1//ACNAT1//HRASLS//NAA50//ESCO1
GO:0018711	benzoyl acetate-CoA thiolase activity	Molecular function	6	37	1632	22868	2.27226	0.0453155	0.204584	1.34375	ACNAT2//LPGAT1//ACNAT1//HRASLS//NAA50//ESCO1
GO:0018712	3-hydroxybutyryl-CoA thiolase activity	Molecular function	6	37	1632	22868	2.27226	0.0453155	0.204584	1.34375	ACNAT2//LPGAT1//ACNAT1//HRASLS//NAA50//ESCO1
GO:0018713	3-ketopimelyl-CoA thiolase activity	Molecular function	6	37	1632	22868	2.27226	0.0453155	0.204584	1.34375	ACNAT2//LPGAT1//ACNAT1//HRASLS//NAA50//ESCO1
GO:0019105	N-palmitoyltransferase activity	Molecular function	6	37	1632	22868	2.27226	0.0453155	0.204584	1.34375	ACNAT2//LPGAT1//ACNAT1//HRASLS//NAA50//ESCO1
GO:0019186	acyl-CoA N-acyltransferase activity	Molecular function	6	37	1632	22868	2.27226	0.0453155	0.204584	1.34375	ACNAT2//LPGAT1//ACNAT1//HRASLS//NAA50//ESCO1
GO:0019705	protein-cysteine S-myristoyltransferase activity	Molecular function	6	37	1632	22868	2.27226	0.0453155	0.204584	1.34375	ACNAT2//LPGAT1//ACNAT1//HRASLS//NAA50//ESCO1
GO:0032216	glucosaminyl-phosphotidylinositol O-acyltransferase activity	Molecular function	6	37	1632	22868	2.27226	0.0453155	0.204584	1.34375	ACNAT2//LPGAT1//ACNAT1//HRASLS//NAA50//ESCO1
GO:0034737	ergosterol O-acyltransferase activity	Molecular function	6	37	1632	22868	2.27226	0.0453155	0.204584	1.34375	ACNAT2//LPGAT1//ACNAT1//HRASLS//NAA50//ESCO1
GO:0034738	lanosterol O-acyltransferase activity	Molecular function	6	37	1632	22868	2.27226	0.0453155	0.204584	1.34375	ACNAT2//LPGAT1//ACNAT1//HRASLS//NAA50//ESCO1
GO:0034848	naphthyl-2-oxomethyl-succinyl-CoA succinyl transferase activity	Molecular function	6	37	1632	22868	2.27226	0.0453155	0.204584	1.34375	ACNAT2//LPGAT1//ACNAT1//HRASLS//NAA50//ESCO1
GO:0034851	2,4,4-trimethyl-3-oxopentanoyl-CoA 2-C-propanoyl transferase activity	Molecular function	6	37	1632	22868	2.27226	0.0453155	0.204584	1.34375	ACNAT2//LPGAT1//ACNAT1//HRASLS//NAA50//ESCO1
GO:0034915	2-methylhexanoyl-CoA C-acetyltransferase activity	Molecular function	6	37	1632	22868	2.27226	0.0453155	0.204584	1.34375	ACNAT2//LPGAT1//ACNAT1//HRASLS//NAA50//ESCO1
GO:0034919	butyryl-CoA 2-C-propionyltransferase activity	Molecular function	6	37	1632	22868	2.27226	0.0453155	0.204584	1.34375	ACNAT2//LPGAT1//ACNAT1//HRASLS//NAA50//ESCO1
GO:0034945	2,6-dimethyl-5-methylene-3-oxo-heptanoyl-CoA C-acetyltransferase activity	Molecular function	6	37	1632	22868	2.27226	0.0453155	0.204584	1.34375	ACNAT2//LPGAT1//ACNAT1//HRASLS//NAA50//ESCO1
GO:0043028	cysteine-type endopeptidase regulator activity involved in apoptotic process	Molecular function	6	37	1632	22868	2.27226	0.0453155	0.204584	1.34375	TNFAIP8//BIRC5//BCL2A1D//SERPINB9//CD27//TNFSF14
GO:0043741	L-2-aminoadipate N-acetyltransferase activity	Molecular function	6	37	1632	22868	2.27226	0.0453155	0.204584	1.34375	ACNAT2//LPGAT1//ACNAT1//HRASLS//NAA50//ESCO1
GO:0043764	UDP-3-O-[3-hydroxymyristoyl] glucosamine N-acyltransferase activity	Molecular function	6	37	1632	22868	2.27226	0.0453155	0.204584	1.34375	ACNAT2//LPGAT1//ACNAT1//HRASLS//NAA50//ESCO1
GO:0043806	keto acid formate lyase activity	Molecular function	6	37	1632	22868	2.27226	0.0453155	0.204584	1.34375	ACNAT2//LPGAT1//ACNAT1//HRASLS//NAA50//ESCO1
GO:0046941	azetidine-2-carboxylic acid acetyltransferase activity	Molecular function	6	37	1632	22868	2.27226	0.0453155	0.204584	1.34375	ACNAT2//LPGAT1//ACNAT1//HRASLS//NAA50//ESCO1
GO:0052858	peptidyl-lysine N-acetyltransferase activity, acting on acetyl phosphate as donor	Molecular function	6	37	1632	22868	2.27226	0.0453155	0.204584	1.34375	ACNAT2//LPGAT1//ACNAT1//HRASLS//NAA50//ESCO1
GO:0000979	RNA polymerase II core promoter sequence-specific DNA binding	Molecular function	7	47	1632	22868	2.08693	0.0477402	0.214831	1.32112	H3F3A//SMAD1//MTF1//SPI1//YAP1//NLRC5//IRF7
GO:1902936	phosphatidylinositol bisphosphate binding	Molecular function	8	57	1632	22868	1.96663	0.048336	0.216639	1.31573	ANXA2//PFN1//PFN2//TWF1//PHLDA3//KRIT1//AKT1//NCF1
GO:0005487	nucleocytoplasmic transporter activity	Molecular function	3	12	1632	22868	3.50306	0.0490798	0.216639	1.3091	NUP50//RBM22//NUPL1
GO:0043539	protein serine/threonine kinase activator activity	Molecular function	3	12	1632	22868	3.50306	0.0490798	0.216639	1.3091	LTF//MAP2K1//IQGAP1
GO:0050664	oxidoreductase activity, acting on NAD(P)H, oxygen as acceptor	Molecular function	3	12	1632	22868	3.50306	0.0490798	0.216639	1.3091	CYBA//NCF1//NCF2
GO:0051400	BH domain binding	Molecular function	3	12	1632	22868	3.50306	0.0490798	0.216639	1.3091	BAX//BCL2A1B//BCL2A1D
GO:0072349	modified amino acid transmembrane transporter activity	Molecular function	3	12	1632	22868	3.50306	0.0490798	0.216639	1.3091	SLC6A8//CTNS//SLC22A5
