# Supplementary material for: Aberrant Expression Profiles of lncRNAs and Their Associated Nearby Coding Genes in the Hippocampus of the SAMP8 Mouse Model with AD
Source: Mol Ther Nucleic Acids. 2020 Feb 19;20:140–54. doi: 10.1016/j.omtn.2020.02.008 (PMC7066064; doi:10.1016/j.omtn.2020.02.008)
Supplement: Table S10. Downregulated BP Results (Mouse) [file mmc11.xls]

## Sheet: BP
#Column "GO.ID" stands for the ID of gene ontology term
#Column "Term" stands for the name of gene ontology term
#Column "Ontology" stands for the ontology of GOID belongs to
#Column "Count" stands for the number of DE genes associated with the listed GOID
#Column "Pop.Hits" stands for the number of background population genes associated with the listed GOID
#Column "List.Total" stands for the total number of DE genes
#Column "Pop.Total" stands for the total number of background population genes
#Column "Fold.Enrichment" stands for the Fold Enrichment value of the GOID, it equals (Count/Pop.Hits)/(List.Total/Pop.Total)
#Column "Pvalue" stands for the significance testing value of the GOID
#Column "FDR" stands for the false discovery rate of the GOID, using Benjamini & Hochberg (1995) method
#Column "Enrichment.Score" stands for the Enrichment Score value of the GOID, it equals (-log10(Pvalue))
#Column "GENES" stands for the DE genes associated with the GOID
GO.ID	Term	Ontology	Count	Pop.Hits	List.Total	Pop.Total	Fold.Enrichment	Pvalue	FDR	Enrichment.Score	GENES
GO:0055114	oxidation-reduction process	Biological process	116	939	1232	23376	2.34397	6.39261e-18	3.35228e-14	17.1943	HACL1//PPP1R3E//TCF7L2//GYS2//PPP1R2//AGL//NR1D1//ADH4//OGDH//DLAT//SUCLG1//SDHB//PDHB//MRAP2//ALDOB//ALDH5A1//NDUFB8//UQCRC1//NDUFB3//ETFDH//ABCD3//DECR1//BDH2//EHHADH//CYP4V3//ADIPOR2//MICAL2//CISD1//IGF1//PPP1R3G//FDX1//CYP2C69//CYP27A1//CYP4F15//CYP2C50//HAAO//HSD17B11//ALDH3A2//AKR1C20//AOX1//BCKDHA//CCS//COX7A1//CRYM//CYP2A12//CYP2C29//CYP2C38//CYP2D10//CYP2E1//CYP2J5//CYP2J6//CYP46A1//CYP7…
GO:0044710	single-organism metabolic process	Biological process	353	4565	1232	23376	1.46721	1.46786e-15	3.84872e-12	14.8333	RB1CC1//ATG16L1//ASL//OTC//BRAF//FGF8//PAK3//GHR//THBS1//GHRL//AVPI1//SPRED3//DUSP9//TPR//SYCP1//TEX12//FBXO4//NBN//ZSWIM7//PNPLA8//CYP2J6//ADH4//HACL1//ACSL1//MASP2//C6//GRK4//GTF2H2//VEGFA//MAGI2//BAAT//PPP1R3E//TCF7L2//GYS2//PPP1R2//AGL//NR1D1//DCXR//ALDOB//GDF2//ONECUT1//FABP5//PCK1//ALDH5A1//PDK1//DLAT//PDHB//GALT//GDPD3//ALDH3A2//CAR5A//G6PC2//OGDH//SUCLG1//SDHB//STAT5A//AADAT//NIT2//MRAP2/…
GO:0043436	oxoacid metabolic process	Biological process	97	841	1232	23376	2.18844	2.75157e-13	3.75253e-10	12.5604	ASL//PNPLA8//HACL1//ACSL1//BAAT//ALDH5A1//DLAT//PDHB//OGDH//ALDOB//GHR//STAT5A//AADAT//SUCLG1//SDHB//PCK1//NIT2//GCLM//GSTM5//ETHE1//GSTK1//DARS2//NARS2//HGD//OTC//SRR//GLUL//LGSN//SHMT2//AMDHD1//PAH//HPD//PRODH2//TDO2//KYNU//GAMT//ELOVL3//CPT1B//FABP2//SCD2//ACSM5//FADS2//DECR1//ADIPOR2//CRYL1//EHHADH//SC5D//ABCD3//BDH2//CYP7B1//AMACR//PNKD//HAGHL//GBA2//BCKDHA//LIAS//AGXT//CYP4V3//PDK1//TCF7L2/…
GO:0006082	organic acid metabolic process	Biological process	98	855	1232	23376	2.1748	3.01094e-13	3.75253e-10	12.5213	ASL//PNPLA8//HACL1//ACSL1//BAAT//ALDH5A1//DLAT//PDHB//OGDH//ALDOB//GHR//STAT5A//AADAT//SUCLG1//SDHB//PCK1//NIT2//GCLM//GSTM5//ETHE1//GSTK1//DARS2//NARS2//HGD//OTC//SRR//GLUL//LGSN//SHMT2//AMDHD1//PAH//HPD//PRODH2//TDO2//KYNU//GAMT//ELOVL3//CPT1B//FABP2//SCD2//ACSM5//FADS2//DECR1//ADIPOR2//CRYL1//EHHADH//SC5D//ABCD3//BDH2//CYP7B1//AMACR//PNKD//HAGHL//GBA2//BCKDHA//LIAS//AGXT//CYP4V3//PDK1//TCF7L2/…
GO:0019752	carboxylic acid metabolic process	Biological process	93	794	1232	23376	2.2224	3.57793e-13	3.75253e-10	12.4464	ASL//PNPLA8//HACL1//ACSL1//BAAT//ALDH5A1//DLAT//PDHB//OGDH//ALDOB//GHR//STAT5A//AADAT//SUCLG1//SDHB//PCK1//NIT2//GCLM//GSTM5//ETHE1//GSTK1//DARS2//NARS2//HGD//OTC//SRR//GLUL//LGSN//SHMT2//AMDHD1//PAH//HPD//PRODH2//TDO2//KYNU//GAMT//ELOVL3//CPT1B//FABP2//SCD2//ACSM5//FADS2//DECR1//ADIPOR2//CRYL1//EHHADH//SC5D//ABCD3//BDH2//CYP7B1//AMACR//PNKD//HAGHL//GBA2//BCKDHA//LIAS//AGXT//CYP4V3//PDK1//CYP2C50…
GO:0008152	metabolic process	Biological process	638	9914	1232	23376	1.22104	6.44958e-12	5.63693e-09	11.1905	RB1CC1//ATG16L1//ASL//OTC//STRA8//RECQL4//CCNK//FOXP1//TPR//CELA1//ARX//CIITA//CDKN1C//CRYM//CUX2//ELK4//FGFR1//FZD8//GATA6//GLI2//FOXD1//AJUBA//RIPPLY3//MDFI//MSX2//MYB//PAX4//POU1F1//PSEN2//SHH//PDE2A//YEATS2//MKX//TCF7L2//NR1D1//TLE4//NR2C1//VEGFA//ZFP90//ZFPM1//NR0B2//ETV3//ZFP354B//INSM1//SMARCC2//ASXL2//TFCP2L1//BRAF//FGF8//PAK3//BAZ2A//UBTF//GHR//THBS1//GHRL//AVPI1//SPRED3//DUSP9//FBXO4//S…
GO:0044281	small molecule metabolic process	Biological process	189	2255	1232	23376	1.59028	5.27188e-11	3.65421e-08	10.278	ASL//OTC//PNPLA8//HACL1//ACSL1//BAAT//ADH4//GDPD3//ALDH5A1//DLAT//PDHB//OGDH//ALDOB//GHR//STAT5A//AADAT//SUCLG1//SDHB//PCK1//NIT2//NDUFB8//UQCRC1//GCLM//GSTM5//ETHE1//GSTK1//MACROD1//NME5//AK2//GNG4//ERAS//RASL10A//PDE2A//IDE//KIF21B//MYO1B//ABCB4//ABCD3//PMS1//GTF2H2//ABCC6//ERCC6//MSH4//ABCB10//OLA1//ABCG8//ATP6V1C2//ABCB6//RECQL4//TYMP//UPP1//DPYSL3//DPYS//UPRT//GALT//DARS2//NARS2//HGD//SRR//G…
GO:0044699	single-organism process	Biological process	793	12977	1232	23376	1.15947	5.57469e-11	3.65421e-08	10.2538	RB1CC1//ATG16L1//ASL//OTC//ARNTL//SEC61B//CIT//TIPRL//NBN//INTS7//CCNK//ACVR1//MYB//PHF8//BRAF//FGF8//PAK3//BAZ2A//UBTF//GHR//THBS1//GHRL//AVPI1//SPRED3//DUSP9//TPR//BBS4//MAP1A//MAP7//ULK4//CDC42BPA//ATXN7//RANBP10//PARD3//STAMBP//NCOA1//SYCP1//TEX12//FBXO4//ZSWIM7//STRADB//NOX4//TFCP2L1//EPB4.1L5//RAB11FIP4//ACVR2B//RUNX1//CDKN1C//GLI2//HOXA10//IHH//PTHLH//CLEC3B//SH3PXD2B//RECQL4//MYF5//BMP7//…
GO:0006629	lipid metabolic process	Biological process	98	1024	1232	23376	1.81587	7.08125e-09	4.12601e-06	8.14989	PNPLA8//CYP2J6//ADH4//HACL1//ACSL1//BAAT//DPM1//PYURF//ELOVL3//CPT1B//FABP2//GHR//SCD2//STAT5A//ACSM5//FADS2//DECR1//ADIPOR2//CRYL1//EHHADH//SC5D//ABCD3//BDH2//ABCA17//CYP2E1//GATA6//PLA2G12A//ALDH5A1//PPAP2A//FABP5//SPNS2//GBA2//SGMS2//SGPP1//SMPD4//MAP7//HSD17B11//AKR1C20//FDX1//HMGCS2//HSD17B2//HSD3B2//HSD3B3//HSD3B5//PBX1//CYB5R1//TM7SF2//SRD5A1//AKR1C6//CYP7B1//AMACR//CYP46A1//ALDH3A2//NPC1/…
GO:0006790	sulfur compound metabolic process	Biological process	35	227	1232	23376	2.92551	1.11743e-08	5.8598e-06	7.95178	ACSS2//DLAT//PDHB//OGDH//SUCLG1//GCLM//GSTM5//ALDH5A1//ETHE1//GSTK1//CES1D//BAAT//EHHADH//PNKD//HAGHL//LIAS//PDK1//TCF7L2//HS6ST2//MICAL2//TDO2//KYNU//AGXT//AHCY//GHR//STAT5A//NUDT7//GAMT//OCLN//IGF1//CYTL1//NOX4//SULT1B1//SULT1C2//ARSG
GO:0006520	cellular amino acid metabolic process	Biological process	42	325	1232	23376	2.45203	7.76853e-08	3.70347e-05	7.10966	ASL//GCLM//GSTM5//ALDH5A1//ETHE1//GSTK1//DARS2//NARS2//OTC//NIT2//GLUL//AADAT//LGSN//SHMT2//BAAT//AMDHD1//GHR//STAT5A//PAH//HGD//HPD//PRODH2//SRR//TDO2//KYNU//GAMT//PNKD//HAGHL//BCKDHA//AGXT//AASS//UPB1//DPYS//AHCY//GGACT//CRYM//KCNJ6//SULT1B1//OCLN//NOX4//GATC//PROSC
GO:0044238	primary metabolic process	Biological process	549	8758	1232	23376	1.1894	9.63794e-08	4.21178e-05	7.01602	ASL//STRA8//RECQL4//CCNK//FOXP1//TPR//CELA1//ARX//CIITA//CDKN1C//CRYM//CUX2//ELK4//FGFR1//FZD8//GATA6//GLI2//FOXD1//AJUBA//RIPPLY3//MDFI//MSX2//MYB//PAX4//POU1F1//PSEN2//SHH//PDE2A//YEATS2//MKX//TCF7L2//NR1D1//TLE4//NR2C1//VEGFA//ZFP90//ZFPM1//NR0B2//ETV3//ZFP354B//INSM1//SMARCC2//ASXL2//TFCP2L1//BAZ2A//UBTF//BRAF//GHR//PAK3//THBS1//GHRL//AVPI1//SPRED3//DUSP9//FBXO4//SHPRH//WWP1//CHIA1//RBFOX3//W…
GO:0032787	monocarboxylic acid metabolic process	Biological process	53	464	1232	23376	2.16729	1.06365e-07	4.29062e-05	6.9732	PNPLA8//HACL1//ACSL1//BAAT//ALDH5A1//DLAT//PDHB//OGDH//ALDOB//ELOVL3//CPT1B//FABP2//GHR//SCD2//STAT5A//ACSM5//FADS2//DECR1//ADIPOR2//CRYL1//EHHADH//SC5D//ABCD3//BDH2//CYP7B1//AMACR//GBA2//LIAS//AGXT//CYP4V3//PDK1//CYP2C50//CYP2J6//CYP2C54//ACSS2//CES1D//CES1F//ETFDH//LCN5//SRR//RDH16//KYNU//BBOX1//IGF1//PCK1//UGT2B1//UGT2A3//UGT2B38//UGT2B34//UGT2B37//UGT2B5//UGT2B35//NR1D1
GO:0044282	small molecule catabolic process	Biological process	30	209	1232	23376	2.72354	5.97107e-07	0.000223659	6.22395	HACL1//HGD//HPD//PAH//PRODH2//TDO2//KYNU//OTC//ABCD3//DECR1//BDH2//EHHADH//SMPD4//CYP46A1//BCKDHA//AGXT//ALDH5A1//AADAT//AASS//AHCY//AMDHD1//CES1D//CES1F//ETFDH//PNPLA8//GGACT//CYP4F40//ADH4//PON1//MTMR7
GO:1901605	alpha-amino acid metabolic process	Biological process	27	180	1232	23376	2.8461	8.9939e-07	0.000314427	6.04605	ASL//OTC//NIT2//GCLM//GLUL//ALDH5A1//AADAT//LGSN//SHMT2//BAAT//AMDHD1//GHR//STAT5A//PAH//HGD//HPD//PRODH2//SRR//TDO2//KYNU//GAMT//AGXT//AASS//AHCY//OCLN//NOX4//PROSC
GO:0071704	organic substance metabolic process	Biological process	561	9178	1232	23376	1.15978	2.43547e-06	0.000759463	5.61342	ASL//OTC//STRA8//RECQL4//CCNK//FOXP1//TPR//CELA1//ARX//CIITA//CDKN1C//CRYM//CUX2//ELK4//FGFR1//FZD8//GATA6//GLI2//FOXD1//AJUBA//RIPPLY3//MDFI//MSX2//MYB//PAX4//POU1F1//PSEN2//SHH//PDE2A//YEATS2//MKX//TCF7L2//NR1D1//TLE4//NR2C1//VEGFA//ZFP90//ZFPM1//NR0B2//ETV3//ZFP354B//INSM1//SMARCC2//ASXL2//TFCP2L1//BAZ2A//UBTF//BRAF//GHR//PAK3//THBS1//GHRL//AVPI1//SPRED3//DUSP9//FBXO4//SHPRH//WWP1//STAT5A//CHI…
GO:0005996	monosaccharide metabolic process	Biological process	31	235	1232	23376	2.50296	2.46203e-06	0.000759463	5.60871	PPP1R3E//DCXR//ALDOB//GDF2//ONECUT1//FABP5//PCK1//TCF7L2//ALDH5A1//PDK1//DLAT//PDHB//GALT//CAR5A//G6PC2//PTPN2//PMM2//GSTO1//MIDN//NR1D1//DHDH//SERPINA12//IGF1//PPP1R3G//UGT2B1//UGT2A3//UGT2B38//UGT2B34//UGT2B37//UGT2B5//UGT2B35
GO:0008202	steroid metabolic process	Biological process	32	249	1232	23376	2.43843	3.00605e-06	0.000875763	5.522	BAAT//HSD17B11//AKR1C20//FDX1//HMGCS2//HSD17B2//HSD3B2//HSD3B3//HSD3B5//PBX1//SC5D//CYB5R1//TM7SF2//SRD5A1//AKR1C6//CYP7B1//AMACR//CYP46A1//CYP27A1//NPC1//PCTP//PON1//GBA2//SHH//AGTR1A//STAT5A//CYP2R1//NR1D1//IGF1//SERPINA12//CYP2E1//SULT1B1
GO:0044255	cellular lipid metabolic process	Biological process	67	714	1232	23376	1.78048	3.54094e-06	0.000977299	5.45088	PNPLA8//CYP2J6//ADH4//HACL1//ACSL1//DPM1//PYURF//BAAT//ELOVL3//CPT1B//FABP2//GHR//SCD2//STAT5A//ACSM5//FADS2//DECR1//ADIPOR2//CRYL1//EHHADH//SC5D//ABCD3//BDH2//ABCA17//CYP2E1//GATA6//PLA2G12A//ALDH5A1//PPAP2A//FABP5//SPNS2//GBA2//SGMS2//SGPP1//SMPD4//MAP7//ALDH3A2//HMGCS2//AMACR//LPCAT3//LCLAT1//PCYT2//LIAS//CYP4V3//PDK1//ZP3//THRSP//TCF7L2//AGTR1A//AADAC//CYP2C50//CYP2C54//ACSS2//CES1D//CES1F//E…
GO:0016054	organic acid catabolic process	Biological process	24	162	1232	23376	2.81097	4.45419e-06	0.00111228	5.35123	HACL1//HGD//HPD//PAH//PRODH2//TDO2//KYNU//OTC//ABCD3//DECR1//BDH2//EHHADH//BCKDHA//AGXT//ALDH5A1//AADAT//AASS//AHCY//AMDHD1//CES1D//CES1F//ETFDH//GGACT//PON1
GO:0046395	carboxylic acid catabolic process	Biological process	24	162	1232	23376	2.81097	4.45419e-06	0.00111228	5.35123	HACL1//HGD//HPD//PAH//PRODH2//TDO2//KYNU//OTC//ABCD3//DECR1//BDH2//EHHADH//BCKDHA//AGXT//ALDH5A1//AADAT//AASS//AHCY//AMDHD1//CES1D//CES1F//ETFDH//GGACT//PON1
GO:0043648	dicarboxylic acid metabolic process	Biological process	15	75	1232	23376	3.79481	7.12641e-06	0.00169868	5.14713	GHR//OGDH//STAT5A//AADAT//ALDH5A1//SUCLG1//SDHB//PCK1//NIT2//GCLM//GLUL//AMDHD1//ASL//KYNU//HAAO
GO:0044711	single-organism biosynthetic process	Biological process	94	1130	1232	23376	1.57837	7.50098e-06	0.00171022	5.12488	ASL//OTC//SYCP1//TEX12//PNPLA8//NR1D1//GYS2//PPP1R3E//DLAT//PDHB//CAR5A//G6PC2//PCK1//NME5//AK2//UPRT//DPM1//PYURF//GLUL//LGSN//SHMT2//PAH//GAMT//ELOVL3//SCD2//SC5D//FADS2//PPAP2A//FABP5//SGMS2//HSD17B11//AKR1C20//FDX1//HMGCS2//HSD17B2//HSD3B2//HSD3B3//HSD3B5//PBX1//CYB5R1//TM7SF2//SRD5A1//AKR1C6//BAAT//CYP7B1//AMACR//GCLM//PNKD//HAGHL//ACSL1//ACSS2//LPCAT3//LCLAT1//PCYT2//LIAS//KYNU//NMNAT3//PDK…
GO:0044763	single-organism cellular process	Biological process	680	11502	1232	23376	1.12175	8.76984e-06	0.00189019	5.05701	RB1CC1//ATG16L1//ASL//OTC//CIT//TIPRL//NBN//INTS7//CCNK//ACVR1//MYB//PHF8//BRAF//FGF8//PAK3//BAZ2A//UBTF//GHR//THBS1//GHRL//AVPI1//SPRED3//DUSP9//TPR//BBS4//MAP1A//MAP7//ULK4//CDC42BPA//ATXN7//RANBP10//PARD3//STAMBP//NCOA1//SYCP1//TEX12//FBXO4//ZSWIM7//STRADB//NOX4//TFCP2L1//EPB4.1L5//RAB11FIP4//PNPLA8//CYP2J6//ADH4//CD44//FAM107A//WISP3//HTRA4//WFDC1//HACL1//GDF2//SHH//TMEM100//GLI2//IHH//MSX2//…
GO:0006694	steroid biosynthetic process	Biological process	21	136	1232	23376	2.92981	9.01118e-06	0.00189019	5.04522	HMGCS2//TM7SF2//BAAT//CYP7B1//AMACR//HSD17B2//SRD5A1//SC5D//CYB5R1//CYP27A1//CYP2R1//NR1D1//IGF1//HSD17B11//AKR1C20//FDX1//HSD3B2//HSD3B3//HSD3B5//PBX1//AKR1C6
GO:0048732	gland development	Biological process	40	364	1232	23376	2.08506	9.65978e-06	0.0019483	5.01503	UPB1//ASL//RUNX1//RB1CC1//GATA6//ONECUT1//VWF//MKL2//TFCP2L1//BMP7//FGFR1//PRLR//STAT5A//VEGFA//GLI2//POU1F1//TCF7L2//GDF7//PLAG1//CDKN1C//PBX1//SHH//FGF8//IGF1//FADD//MYB//PSEN2//BCL11B//CD44//MSX2//PTHLH//EDAR//CLCN2//CYP7B1//EAF2//SERPINF1//INSM1//MESP1//CCDC39//NPHP3
GO:0009063	cellular amino acid catabolic process	Biological process	15	78	1232	23376	3.64885	1.17702e-05	0.00228604	4.92922	HGD//HPD//PAH//PRODH2//TDO2//KYNU//OTC//BCKDHA//ALDH5A1//AADAT//AGXT//AASS//AHCY//AMDHD1//GGACT
GO:0009812	flavonoid metabolic process	Biological process	8	23	1232	23376	6.59966	1.40138e-05	0.00262458	4.85345	UGT2B38//UGT2B34//UGT2B37//UGT2B5//UGT2B35//UGT2B1//UGT2A3//SULT1B1
GO:0043603	cellular amide metabolic process	Biological process	20	131	1232	23376	2.8968	1.73424e-05	0.00313598	4.76089	ASL//OTC//GHR//STAT5A//GCLM//GSTM5//ALDH5A1//ETHE1//GSTK1//NIT2//SMPD4//SGMS2//PNKD//HAGHL//IDE//BDH2//AMDHD1//PSEN2//C330021F23RIK//CML1
GO:0009074	aromatic amino acid family catabolic process	Biological process	6	13	1232	23376	8.75724	2.63686e-05	0.00460923	4.57891	HGD//HPD//PAH//TDO2//KYNU//AADAT
GO:0008610	lipid biosynthetic process	Biological process	46	467	1232	23376	1.86896	3.64472e-05	0.00616545	4.43834	PNPLA8//DPM1//PYURF//ELOVL3//SCD2//SC5D//FADS2//PPAP2A//FABP5//SGMS2//HSD17B11//AKR1C20//FDX1//HMGCS2//HSD17B2//HSD3B2//HSD3B3//HSD3B5//PBX1//CYB5R1//TM7SF2//SRD5A1//AKR1C6//BAAT//CYP7B1//AMACR//LPCAT3//LCLAT1//PCYT2//LIAS//ZP3//THRSP//TCF7L2//ACSS2//PIK3CD//CYP27A1//CYP2R1//RDH16//DOLK//PCK1//AJUBA//SMPD4//SERPINA12//NR1D1//IGF1//ACSL1
GO:0006575	cellular modified amino acid metabolic process	Biological process	22	162	1232	23376	2.57672	4.36759e-05	0.00715739	4.35976	ASL//GCLM//GSTM5//ALDH5A1//ETHE1//GSTK1//GHR//STAT5A//GAMT//PNKD//HAGHL//OTC//AADAT//TDO2//KYNU//AHCY//GGACT//CRYM//KCNJ6//SULT1B1//OCLN//NOX4
GO:0030850	prostate gland development	Biological process	11	50	1232	23376	4.17429	4.65902e-05	0.00740361	4.33171	CD44//SHH//GLI2//IGF1//BMP7//PRLR//PLAG1//CYP7B1//STAT5A//EAF2//SERPINF1
GO:0044237	cellular metabolic process	Biological process	510	8460	1232	23376	1.14382	6.0376e-05	0.00931211	4.21914	RB1CC1//ATG16L1//ASL//OTC//STRA8//RECQL4//CCNK//FOXP1//TPR//CELA1//ARX//CIITA//CDKN1C//CRYM//CUX2//ELK4//FGFR1//FZD8//GATA6//GLI2//FOXD1//AJUBA//RIPPLY3//MDFI//MSX2//MYB//PAX4//POU1F1//PSEN2//SHH//PDE2A//YEATS2//MKX//TCF7L2//NR1D1//TLE4//NR2C1//VEGFA//ZFP90//ZFPM1//NR0B2//ETV3//ZFP354B//INSM1//SMARCC2//ASXL2//TFCP2L1//BRAF//FGF8//PAK3//BAZ2A//UBTF//GHR//THBS1//GHRL//AVPI1//SPRED3//DUSP9//FBXO4//S…
GO:0009813	flavonoid biosynthetic process	Biological process	7	21	1232	23376	6.32468	6.71913e-05	0.00978753	4.17269	UGT2B38//UGT2B34//UGT2B37//UGT2B5//UGT2B35//UGT2B1//UGT2A3
GO:0052696	flavonoid glucuronidation	Biological process	7	21	1232	23376	6.32468	6.71913e-05	0.00978753	4.17269	UGT2B38//UGT2B34//UGT2B37//UGT2B5//UGT2B35//UGT2B1//UGT2A3
GO:1901606	alpha-amino acid catabolic process	Biological process	12	62	1232	23376	3.67239	8.12267e-05	0.0112266	4.0903	HGD//HPD//PAH//PRODH2//TDO2//KYNU//OTC//AADAT//AGXT//AASS//AHCY//AMDHD1
GO:0006105	succinate metabolic process	Biological process	5	10	1232	23376	9.48701	8.13523e-05	0.0112266	4.08963	GHR//STAT5A//ALDH5A1//SUCLG1//SDHB
GO:0051186	cofactor metabolic process	Biological process	28	245	1232	23376	2.16846	0.00010216	0.0137366	3.99072	ACSS2//DLAT//PDHB//OGDH//SUCLG1//ALDOB//CES1D//BAAT//EHHADH//PCBD2//DCXR//MOCS2//ABCB6//LIAS//KYNU//NMNAT3//PDK1//NUDT7//BDH2//HAAO//TDO2//CYP4F40//AKR1C6//PAH//GAMT//OCLN//FDX1//ADH4
GO:0006732	coenzyme metabolic process	Biological process	24	196	1232	23376	2.32335	0.000107778	0.0141297	3.96747	ACSS2//DLAT//PDHB//OGDH//SUCLG1//ALDOB//CES1D//BAAT//EHHADH//PCBD2//DCXR//MOCS2//LIAS//KYNU//NMNAT3//PDK1//NUDT7//HAAO//TDO2//CYP4F40//PAH//GAMT//OCLN//FDX1
GO:0051289	protein homotetramerization	Biological process	12	64	1232	23376	3.55763	0.000112057	0.0143323	3.95056	SHMT2//IDE//KCNJ12//ALDH5A1//APOA1BP//SRR//DPYS//DCTPP1//DECR1//DCXR//CDA//PCBD2
GO:0045494	photoreceptor cell maintenance	Biological process	8	30	1232	23376	5.05974	0.000120269	0.0146066	3.91985	BBS4//PCDH15//MAK//TULP1//CLRN1//ERCC6//BBS10//NPHP3
GO:0048608	reproductive structure development	Biological process	39	394	1232	23376	1.87814	0.000125112	0.0146066	3.9027	STRA8//VEGFA//ZFX//MSH4//IMMP2L//STAT5A//CDKN1C//HSD17B2//VWF//DNMT3L//FOXD1//FGF8//FZD8//HOXA10//LHX9//PATZ1//TCF7L2//SHH//WNT9B//MAP7//EPOR//GHRL//DNAJC19//AXL//CD44//GLI2//IGF1//BMP7//MDFI//NCOA1//PRLR//PLAG1//CYP7B1//EAF2//SERPINF1//ARID4B//ZP3//RUNX1//GDF7
GO:0003006	developmental process involved in reproduction	Biological process	53	593	1232	23376	1.69582	0.000128924	0.0146066	3.88967	STRA8//VEGFA//ZFX//MSH4//IMMP2L//STAT5A//SMAD9//CDKN1C//HSD17B2//VWF//DNMT3L//FOXD1//ACVR1//MAP7//TDRD6//BBS4//TSSK1//PDILT//NME5//PBX1//SRD5A1//FGF8//FZD8//HOXA10//LHX9//PATZ1//TMEM184A//TCF7L2//SHH//WNT9B//IHH//SYCP1//ZP3//EPOR//GHRL//ROPN1L//CABYR//GDF7//DNAJC19//AXL//CD44//GLI2//IGF1//BMP7//MDFI//NCOA1//PRLR//PLAG1//CYP7B1//EAF2//SERPINF1//ARID4B//RUNX1
GO:0052695	cellular glucuronidation	Biological process	7	23	1232	23376	5.7747	0.000129103	0.0146066	3.88906	UGT2B38//UGT2B34//UGT2B37//UGT2B5//UGT2B35//UGT2B1//UGT2A3
GO:0006637	acyl-CoA metabolic process	Biological process	12	65	1232	23376	3.5029	0.000130914	0.0146066	3.88301	ACSS2//DLAT//PDHB//OGDH//SUCLG1//PDK1//TDO2//KYNU//NUDT7//CES1D//BAAT//EHHADH
GO:0035383	thioester metabolic process	Biological process	12	65	1232	23376	3.5029	0.000130914	0.0146066	3.88301	ACSS2//DLAT//PDHB//OGDH//SUCLG1//CES1D//BAAT//EHHADH//PDK1//TDO2//KYNU//NUDT7
GO:1901564	organonitrogen compound metabolic process	Biological process	130	1802	1232	23376	1.36883	0.000141942	0.0155071	3.84789	ASL//OTC//GHR//STAT5A//CHIA1//ALDOB//NDUFB8//UQCRC1//GCLM//GSTM5//ALDH5A1//ETHE1//GSTK1//MACROD1//AK2//NME5//GNG4//ERAS//RASL10A//PDE2A//IDE//KIF21B//MYO1B//ABCB4//ABCD3//PMS1//GTF2H2//ABCC6//ERCC6//MSH4//ABCB10//OLA1//ABCG8//ATP6V1C2//ABCB6//RECQL4//TYMP//UPP1//DPYSL3//DPYS//UPRT//DARS2//NARS2//HGD//SRR//NIT2//GLUL//AADAT//LGSN//SHMT2//BAAT//AMDHD1//PAH//HPD//PRODH2//TDO2//KYNU//GAMT//FABP5//SPN…
GO:0061458	reproductive system development	Biological process	39	399	1232	23376	1.8546	0.000162745	0.0174171	3.78849	STRA8//VEGFA//ZFX//MSH4//IMMP2L//STAT5A//CDKN1C//HSD17B2//VWF//DNMT3L//FOXD1//FGF8//FZD8//HOXA10//LHX9//PATZ1//TCF7L2//SHH//WNT9B//MAP7//EPOR//GHRL//GDF7//DNAJC19//AXL//CD44//GLI2//IGF1//BMP7//MDFI//NCOA1//PRLR//PLAG1//CYP7B1//EAF2//SERPINF1//ARID4B//ZP3//RUNX1
GO:0006063	uronic acid metabolic process	Biological process	7	24	1232	23376	5.53409	0.000174007	0.017892	3.75943	UGT2B1//UGT2A3//UGT2B38//UGT2B34//UGT2B37//UGT2B5//UGT2B35
GO:0019585	glucuronate metabolic process	Biological process	7	24	1232	23376	5.53409	0.000174007	0.017892	3.75943	UGT2B1//UGT2A3//UGT2B38//UGT2B34//UGT2B37//UGT2B5//UGT2B35
GO:0016053	organic acid biosynthetic process	Biological process	28	257	1232	23376	2.06721	0.000230052	0.0227621	3.63817	PNPLA8//ASL//OTC//GLUL//LGSN//SHMT2//PAH//GAMT//ELOVL3//SCD2//SC5D//FADS2//BAAT//CYP7B1//AMACR//GCLM//PNKD//HAGHL//LIAS//AGXT//ACSS2//KYNU//GSTO1//SRR//RDH16//BBOX1//NR1D1//AHCY
GO:0046394	carboxylic acid biosynthetic process	Biological process	28	257	1232	23376	2.06721	0.000230052	0.0227621	3.63817	PNPLA8//ASL//OTC//GLUL//LGSN//SHMT2//PAH//GAMT//ELOVL3//SCD2//SC5D//FADS2//BAAT//CYP7B1//AMACR//GCLM//PNKD//HAGHL//LIAS//AGXT//ACSS2//KYNU//GSTO1//SRR//RDH16//BBOX1//NR1D1//AHCY
GO:0042475	odontogenesis of dentin-containing tooth	Biological process	12	70	1232	23376	3.25269	0.000271322	0.0263484	3.56651	FGF8//MSX2//FAM20A//ITGA6//MMP20//ACVR2B//BMP7//EDAR//GLI2//SHH//TCF7L2//BCL11B
GO:0044272	sulfur compound biosynthetic process	Biological process	13	81	1232	23376	3.04521	0.000301136	0.0282303	3.52124	ACSS2//DLAT//PDHB//GCLM//PNKD//HAGHL//LIAS//PDK1//TCF7L2//HS6ST2//IGF1//CYTL1//AHCY
GO:0006084	acetyl-CoA metabolic process	Biological process	7	26	1232	23376	5.10839	0.000301467	0.0282303	3.52076	ACSS2//DLAT//PDHB//PDK1//TDO2//KYNU//NUDT7
GO:0030855	epithelial cell differentiation	Biological process	45	498	1232	23376	1.71452	0.000318181	0.0292727	3.49733	ONECUT1//TFCP2L1//GATA6//INSM1//BCL11B//WNT9B//IHH//EPB4.1L5//DACT2//PARD3//GLI2//MADCAM1//INTU//SOX10//MREG//PRLR//STAT5A//DMBT1//DLG5//PCDH15//MESP1//GDF2//TMEM100//MSX2//REG3A//MAP7//STRC//CLRN1//FGFR1//FGF8//IGF1//ACVR2B//PDE2A//WNT11//FOXP1//ACVR1//ARX//ARID4B//ARNTL//CES1D//BMP7//PTHLH//VEGFA//GDF7//BDH2
GO:0044283	small molecule biosynthetic process	Biological process	37	385	1232	23376	1.82348	0.000329155	0.0297602	3.4826	PNPLA8//ASL//OTC//GLUL//LGSN//SHMT2//PAH//GAMT//ELOVL3//SCD2//SC5D//FADS2//FABP5//SGMS2//HMGCS2//TM7SF2//BAAT//CYP7B1//AMACR//GCLM//PNKD//HAGHL//LIAS//CYB5R1//AGXT//ACSS2//KYNU//GSTO1//POU1F1//CYP27A1//CYP2R1//SRR//RDH16//BBOX1//PCK1//NR1D1//AHCY
GO:0008652	cellular amino acid biosynthetic process	Biological process	13	84	1232	23376	2.93646	0.000433841	0.0385603	3.36267	ASL//OTC//GLUL//LGSN//SHMT2//PAH//GAMT//GCLM//PNKD//HAGHL//AGXT//SRR//AHCY
GO:0031016	pancreas development	Biological process	12	75	1232	23376	3.03584	0.000523021	0.0457121	3.28148	GATA6//INSM1//CELA1//IGF1//ONECUT1//CCDC39//NPHP3//ARNTL//ACVR2B//BGLAP2//IHH//SHH
GO:0032870	cellular response to hormone stimulus	Biological process	34	355	1232	23376	1.81723	0.000598087	0.0509478	3.22324	PTPN2//GRB14//GHR//ADIPOR2//BGLAP2//SLC9A1//STAT1//BBS4//ACSL1//PRLR//STAT5A//BMP7//NR1I3//NR1D1//NR2C1//NR0B2//NR1D2//GPR21//SERPINA12//MBD5//GATA6//NPC1//TRIM24//MSX2//AKR1C6//AGTR1A//UGT2B38//UGT2B34//UGT2B37//NCOA1//UGT2B5//UGT2B35//UGT2B1//UGT2A3
GO:0009987	cellular process	Biological process	791	13977	1232	23376	1.0738	0.000610409	0.0509478	3.21438	MRPL39//MRPL15//RB1CC1//ATG16L1//ASL//OTC//STRA8//RECQL4//CIT//TIPRL//NBN//INTS7//CCNK//ACVR1//MYB//PHF8//FOXP1//TPR//CELA1//ARX//CIITA//CDKN1C//CRYM//CUX2//ELK4//FGFR1//FZD8//GATA6//GLI2//FOXD1//AJUBA//RIPPLY3//MDFI//MSX2//PAX4//POU1F1//PSEN2//SHH//PDE2A//YEATS2//MKX//TCF7L2//NR1D1//TLE4//NR2C1//VEGFA//ZFP90//ZFPM1//NR0B2//ETV3//ZFP354B//INSM1//SMARCC2//ASXL2//TFCP2L1//BRAF//FGF8//PAK3//BAZ2A//U…
GO:0001655	urogenital system development	Biological process	28	273	1232	23376	1.94605	0.000612074	0.0509478	3.2132	SHH//BMP7//FGFR1//CD44//FGF8//FOXD1//PBX1//WNT9B//ACVR2B//AGTR1A//CDKN1C//GLI2//VEGFA//WNT11//BAG6//NPHP3//IGF1//PRLR//PLAG1//CYP7B1//STAT5A//EAF2//SERPINF1//STAT1//ITGA6//DACT2//DLG5//ACVR1
GO:0001895	retina homeostasis	Biological process	8	38	1232	23376	3.99453	0.000690591	0.0565853	3.16078	BBS4//PCDH15//MAK//TULP1//CLRN1//ERCC6//BBS10//NPHP3
GO:0006631	fatty acid metabolic process	Biological process	30	303	1232	23376	1.87862	0.000715203	0.0573245	3.14557	PNPLA8//HACL1//ACSL1//ELOVL3//SCD2//SC5D//FADS2//ABCD3//DECR1//BDH2//EHHADH//LIAS//CYP4V3//PDK1//CYP2C50//CYP2J6//CYP2C54//ADIPOR2//ACSS2//CES1D//CES1F//ETFDH//ALDH5A1//BAAT//CPT1B//FABP2//GHR//STAT5A//ACSM5//CRYL1
GO:0060429	epithelium development	Biological process	74	962	1232	23376	1.45954	0.000721475	0.0573245	3.14178	ACVR1//GDF2//FGF8//IHH//SHH//VEGFA//BMP7//FGFR1//CD44//FOXD1//PBX1//WNT9B//CELSR1//GRHL3//MYF5//PSEN2//EPB4.1L5//BBS4//DLC1//LIAS//EDAR//TNFRSF19//MESP1//CCDC39//NPHP3//PCDH15//GLI2//ONECUT1//TFCP2L1//GATA6//INSM1//BCL11B//DACT2//PARD3//TBC1D32//ALDH3A2//PTCH2//CST6//GDF7//TCF7L2//MADCAM1//INTU//SOX10//MREG//CES1D//PTHLH//BDH2//PRLR//STAT5A//DMBT1//DLG5//RUNX1//KRT27//AJUBA//MSX2//TMEM100//REG3A/…
GO:0006536	glutamate metabolic process	Biological process	6	22	1232	23376	5.17473	0.000761305	0.0595863	3.11844	AMDHD1//ASL//GLUL//GCLM//ALDH5A1//AADAT
GO:0007584	response to nutrient	Biological process	9	48	1232	23376	3.55763	0.00079424	0.0612499	3.10005	NCOA1//KYNU//TRIM24//HLCS//STAT1//SUOX//LCT//AHCY//AGL
GO:0032924	activin receptor signaling pathway	Biological process	8	39	1232	23376	3.89211	0.000829144	0.0630149	3.08137	ACVR1//MAGI2//ACVR2B//ACVR1C//DACT2//GDF2//GDF7//GDF6
GO:0019318	hexose metabolic process	Biological process	22	199	1232	23376	2.09763	0.00084698	0.0634509	3.07213	PPP1R3E//ALDOB//GDF2//ONECUT1//FABP5//PCK1//TCF7L2//ALDH5A1//PDK1//DLAT//DCXR//PDHB//GALT//CAR5A//G6PC2//PTPN2//PMM2//MIDN//NR1D1//SERPINA12//IGF1//PPP1R3G
GO:0035272	exocrine system development	Biological process	9	49	1232	23376	3.48503	0.000928078	0.0685471	3.03242	TFCP2L1//BMP7//FGFR1//CELA1//IGF1//FGF8//SHH//EDAR//CLCN2
GO:0009064	glutamine family amino acid metabolic process	Biological process	10	59	1232	23376	3.21594	0.000945807	0.0688863	3.0242	ASL//OTC//GCLM//GLUL//ALDH5A1//AADAT//NIT2//LGSN//PRODH2//AMDHD1
GO:0009072	aromatic amino acid family metabolic process	Biological process	6	23	1232	23376	4.94975	0.000984435	0.0707175	3.00681	PAH//HGD//HPD//TDO2//KYNU//AADAT
GO:0060740	prostate gland epithelium morphogenesis	Biological process	7	32	1232	23376	4.15057	0.00116959	0.0828831	2.93197	CD44//SHH//GLI2//IGF1//BMP7//CYP7B1//STAT5A
GO:1901607	alpha-amino acid biosynthetic process	Biological process	10	61	1232	23376	3.1105	0.00123429	0.0863016	2.90858	ASL//OTC//GLUL//LGSN//SHMT2//PAH//GAMT//AGXT//SRR//AHCY
GO:0060512	prostate gland morphogenesis	Biological process	7	33	1232	23376	4.02479	0.00141777	0.097826	2.84839	CD44//SHH//GLI2//IGF1//BMP7//CYP7B1//STAT5A
GO:0055123	digestive system development	Biological process	15	120	1232	23376	2.37175	0.00161888	0.107646	2.79078	GLI2//SHH//CELA1//IGF1//SOX10//IHH//TCF7L2//ITGA6//MYB//ACVR2B//EPB4.1L5//GATA6//CCDC39//NPHP3//CDKN1C
GO:0006805	xenobiotic metabolic process	Biological process	8	43	1232	23376	3.53005	0.00162167	0.107646	2.79004	ACSL1//GSTM5//GSTO1//UGT2B1//CYP2E1//CYP46A1//SULT1B1//AKR1C12
GO:0071466	cellular response to xenobiotic stimulus	Biological process	8	43	1232	23376	3.53005	0.00162167	0.107646	2.79004	CYP2E1//CYP46A1//SULT1B1//AKR1C12//ACSL1//GSTM5//GSTO1//UGT2B1
GO:0006006	glucose metabolic process	Biological process	19	172	1232	23376	2.09597	0.00186742	0.120199	2.72876	PPP1R3E//CAR5A//G6PC2//PCK1//PDK1//PTPN2//TCF7L2//MIDN//NR1D1//SERPINA12//IGF1//PPP1R3G//GDF2//ONECUT1//FABP5//ALDH5A1//DLAT//DCXR//PDHB
GO:0042178	xenobiotic catabolic process	Biological process	4	11	1232	23376	6.89965	0.00187954	0.120199	2.72595	UGT2B1//ACSL1//GSTM5//GSTO1
GO:0046459	short-chain fatty acid metabolic process	Biological process	4	11	1232	23376	6.89965	0.00187954	0.120199	2.72595	ACSS2//CES1D//CES1F//ALDH5A1
GO:0043588	skin development	Biological process	28	295	1232	23376	1.80092	0.00198433	0.125371	2.70239	CELSR1//EDAR//PSEN2//SHH//TNFRSF19//BCL11B//ALDH3A2//PTCH2//GRHL3//CST6//GLI2//MADCAM1//INTU//RUNX1//KRT27//PCDH15//MSX2//MREG//REG3A//STRC//CLRN1//FGFR1//CLDN1//ARRDC3//ITGA6//TCF7L2//DACT2//ABCB6
GO:0035264	multicellular organism growth	Biological process	20	188	1232	23376	2.01851	0.00225867	0.140553	2.64615	MBD5//GAMT//GHR//STAT5A//BBS4//POU1F1//GPR21//CELA1//PCDH15//CDKN1C//IGF1//IHH//SLC1A2//TCF7L2//XPA//ZFX//ERCC6//PLAG1
GO:0048754	branching morphogenesis of an epithelial tube	Biological process	19	175	1232	23376	2.06004	0.00227822	0.140553	2.6424	ACVR1//GDF2//FGF8//IHH//SHH//VEGFA//CD44//FOXD1//PBX1//WNT9B//HHIP//DLG5//MSX2//CELSR1//AGTR1A//BMP7//GLI2//IGF1//GDF7
GO:0006518	peptide metabolic process	Biological process	12	89	1232	23376	2.5583	0.00242025	0.147579	2.61614	GCLM//GSTM5//ALDH5A1//ETHE1//GSTK1//PNKD//HAGHL//IDE//BDH2//PSEN2//C330021F23RIK//CML1
GO:0009725	response to hormone	Biological process	43	521	1232	23376	1.56599	0.00253579	0.152847	2.59589	PTPN2//GRB14//GHR//ADIPOR2//PRDM2//NCOA1//PCK1//ACVR1C//BGLAP2//SLC9A1//STAT1//UGT2B38//UGT2B34//UGT2B37//UGT2B5//UGT2B35//UGT2B1//UGT2A3//BBS4//ACSL1//PRLR//STAT5A//BMP7//NR1I3//NR1D1//NR2C1//NR0B2//NR1D2//BRAF//SERPINA1A//ALDOB//AGTR1A//GATA6//GHRL//AKR1C6//GPR21//SERPINA12//AGXT//AGL//MBD5//NPC1//TRIM24//MSX2
GO:0044723	single-organism carbohydrate metabolic process	Biological process	45	552	1232	23376	1.5468	0.00258581	0.154091	2.5874	PPP1R3E//TCF7L2//GYS2//PPP1R2//AGL//NR1D1//DCXR//ALDOB//GDF2//ONECUT1//FABP5//PCK1//ALDH5A1//PDK1//DLAT//PDHB//GALT//GDPD3//CAR5A//G6PC2//OGDH//NPC1//B3GNT8//COG7//SLC4A10//SERPINA1A//A4GNT//PTPN2//PMM2//GSTO1//POU1F1//MIDN//DPM1//DHDH//SERPINA12//IGF1//PPP1R3G//MTMR7//UGT2B1//UGT2A3//UGT2B38//UGT2B34//UGT2B37//UGT2B5//UGT2B35
GO:0007548	sex differentiation	Biological process	23	231	1232	23376	1.88919	0.0026327	0.155123	2.5796	STRA8//VEGFA//ZFX//MSH4//IMMP2L//STAT5A//SMAD9//FGF8//FZD8//HOXA10//LHX9//PATZ1//TCF7L2//SHH//WNT9B//MAP7//DNAJC19//AXL//ARID4B//ZP3//RUNX1//PBX1//SRD5A1
GO:0006107	oxaloacetate metabolic process	Biological process	4	12	1232	23376	6.32468	0.00270234	0.157456	2.56826	GHR//PCK1//STAT5A//NIT2
GO:0005975	carbohydrate metabolic process	Biological process	50	631	1232	23376	1.50349	0.00276612	0.159402	2.55813	CHIA1//PPP1R3E//TCF7L2//GYS2//PPP1R2//AGL//NR1D1//DCXR//ALDOB//GDF2//ONECUT1//FABP5//PCK1//ALDH5A1//PDK1//DLAT//PDHB//GALT//GDPD3//CAR5A//G6PC2//OGDH//NPC1//B3GNT8//COG7//SLC4A10//SERPINA1A//A4GNT//PTPN2//PMM2//GSTO1//POU1F1//MIDN//DPM1//DHDH//SERPINA12//IGF1//PPP1R3G//MTMR7//UGT2B1//UGT2A3//UGT2B38//UGT2B34//UGT2B37//UGT2B5//UGT2B35//HHIP//MGAT4C//GLT6D1//KLB
GO:0007431	salivary gland development	Biological process	7	37	1232	23376	3.58968	0.00284397	0.162106	2.54608	BMP7//FGFR1//FGF8//SHH//EDAR//CLCN2//TFCP2L1
GO:0022612	gland morphogenesis	Biological process	14	115	1232	23376	2.30988	0.00292148	0.164734	2.5344	BMP7//FGFR1//STAT5A//CD44//SHH//MSX2//FGF8//GLI2//IGF1//PTHLH//EDAR//CYP7B1//GDF7//PLAG1
GO:0042476	odontogenesis	Biological process	12	92	1232	23376	2.47487	0.00320311	0.177652	2.49443	ACVR2B//BMP7//EDAR//GLI2//ITGA6//SHH//TCF7L2//BCL11B//FGF8//FAM20A//MSX2//MMP20
GO:0042537	benzene-containing compound metabolic process	Biological process	5	20	1232	23376	4.74351	0.00321833	0.177652	2.49237	GSTM5//AADAT//TDO2//KYNU//UGT2B1
GO:0009636	response to toxic substance	Biological process	12	93	1232	23376	2.44826	0.00350543	0.191484	2.45526	CIITA//ZC3H8//DUSP18//GSTM5//CES1D//EPHX1//PON1//INMT//XPA//SLC6A1//ERCC6//SLC6A14
GO:0009887	organ morphogenesis	Biological process	64	862	1232	23376	1.40874	0.00366678	0.194274	2.43572	MYF5//FGF8//FGFR1//IHH//MESP1//SHH//CCDC39//NPHP3//PTHLH//BCAR3//EPOR//VEGFA//MKL2//DLC1//ACVR1//GATA6//MSX2//THBS1//WNT11//ZFPM1//CCM2L//WNT9B//TCF7L2//RUNX1//KRT27//INTU//LHX9//TULP1//CELSR1//ACVR2B//BMP7//EDAR//GLI2//ITGA6//BCL11B//PSEN2//FAM20A//BBS4//SPEF2//MDFI//ASXL2//HHIP//RECQL4//GDF7//TNNI1//PCDH15//STRC//CLRN1//DLG5//CD44//IGF1//CYP7B1//STAT5A//CELA1//GRHL3//AGTR1A//MMP20//GAMT//PAX4//…
GO:0006085	acetyl-CoA biosynthetic process	Biological process	4	13	1232	23376	5.83816	0.00374174	0.194274	2.42693	DLAT//PDHB//PDK1//ACSS2
GO:0019184	nonribosomal peptide biosynthetic process	Biological process	4	13	1232	23376	5.83816	0.00374174	0.194274	2.42693	GCLM//PNKD//HAGHL//BDH2
GO:0060601	lateral sprouting from an epithelium	Biological process	4	13	1232	23376	5.83816	0.00374174	0.194274	2.42693	CELSR1//GLI2//SHH//BMP7
GO:0060736	prostate gland growth	Biological process	4	13	1232	23376	5.83816	0.00374174	0.194274	2.42693	SHH//IGF1//PRLR//PLAG1
GO:0009410	response to xenobiotic stimulus	Biological process	8	49	1232	23376	3.0978	0.00381664	0.19622	2.41832	CYP2E1//CYP46A1//SULT1B1//AKR1C12//ACSL1//GSTM5//GSTO1//UGT2B1
GO:0006066	alcohol metabolic process	Biological process	26	281	1232	23376	1.7556	0.00395867	0.201546	2.40245	ADH4//GDPD3//FABP5//PPAP2A//SGPP1//SMPD4//SGMS2//HMGCS2//TM7SF2//CYP46A1//CYP27A1//CYP7B1//FDX1//NPC1//PCTP//PON1//SC5D//CYB5R1//DPM1//POU1F1//ALDH3A2//PNPLA8//CYP2R1//PCK1//MTMR7//SERPINA12
GO:0009755	hormone-mediated signaling pathway	Biological process	12	95	1232	23376	2.39672	0.00417902	0.210719	2.37893	ACSL1//ADIPOR2//PRLR//STAT5A//BMP7//NR1I3//NR1D1//NR2C1//NR0B2//NR1D2//PTPN2//GHR
GO:0006730	one-carbon metabolic process	Biological process	6	30	1232	23376	3.79481	0.00422472	0.210994	2.3742	SHMT2//CAR8//CAR1//CAR3//CAR5A//CAR5B
GO:0043604	amide biosynthetic process	Biological process	7	40	1232	23376	3.32045	0.00448997	0.222024	2.34776	ASL//OTC//SGMS2//GCLM//PNKD//HAGHL//BDH2
GO:0001889	liver development	Biological process	11	84	1232	23376	2.48469	0.00453024	0.222024	2.34388	MESP1//CCDC39//NPHP3//UPB1//ASL//RUNX1//RB1CC1//GATA6//ONECUT1//VWF//MKL2
GO:0040007	growth	Biological process	65	887	1232	23376	1.39043	0.00460298	0.2235	2.33696	CD44//FAM107A//WISP3//HTRA4//WFDC1//NBN//DMBT1//ACVR1C//MESP1//MSX2//THBS1//MUSK//EPB4.1L5//IGF1//SLC9A1//EAF2//GDF2//GNG4//WNT11//ADIPOR2//CDA//CELA1//PCDH15//CDKN1C//IHH//SLC1A2//TCF7L2//XPA//ZFX//ERCC6//PLAG1//ACVR2B//MAP7//ENOX2//MBD5//GAMT//GHR//STAT5A//BBS4//POU1F1//GPR21//LIMK1//TFCP2L1//STRA8//ARX//FGF8//GLI2//SHH//SOX10//VEGFA//PLXNA3//FOXD1//NRP2//CCM2L//FOXP1//FGFR1//GATA6//PTHLH//PRLR…
GO:0009084	glutamine family amino acid biosynthetic process	Biological process	4	14	1232	23376	5.42115	0.00502194	0.237253	2.29913	ASL//OTC//GLUL//LGSN
GO:0043090	amino acid import	Biological process	4	14	1232	23376	5.42115	0.00502194	0.237253	2.29913	SLC6A5//SLC1A1//SLC1A2//SLC6A1
GO:0097186	amelogenesis	Biological process	4	14	1232	23376	5.42115	0.00502194	0.237253	2.29913	MSX2//FAM20A//ITGA6//MMP20
GO:0006836	neurotransmitter transport	Biological process	15	135	1232	23376	2.10823	0.00507164	0.237462	2.29485	STX1A//HTR6//CELSR1//SNCG//RIMS2//GPM6B//SLC22A3//BRAF//SLC6A5//SLC18A3//SLC6A18//SLC6A17//SLC6A1//SLC6A14//SLC6A19
GO:0015980	energy derivation by oxidation of organic compounds	Biological process	18	175	1232	23376	1.95161	0.00519809	0.241228	2.28416	PPP1R3E//TCF7L2//GYS2//PPP1R2//AGL//NR1D1//OGDH//DLAT//SUCLG1//SDHB//PDHB//MRAP2//ALDH5A1//NDUFB8//UQCRC1//CISD1//IGF1//PPP1R3G
GO:0061008	hepaticobiliary system development	Biological process	11	86	1232	23376	2.42691	0.00542559	0.249577	2.26555	UPB1//ASL//RUNX1//RB1CC1//GATA6//ONECUT1//VWF//MKL2//MESP1//CCDC39//NPHP3
GO:0010817	regulation of hormone levels	Biological process	34	407	1232	23376	1.58505	0.00562417	0.256462	2.24994	HSD17B2//SRD5A1//HSD17B11//ARNTL//G6PC2//SHH//SLC16A2//PCSK6//CORIN//ACVR2B//RIMS2//BGLAP2//GLUL//TCF7L2//NR0B2//GHRL//PHPT1//CRYM//KCNJ6//SULT1B1//FDX1//IDE//ADH4//LCN5//RDH16//STXBP5L//ACVR1C//MIDN//LTBP4//NR1D1//IGF1//FFAR2//CYP2J5//RUNX1
GO:0009855	determination of bilateral symmetry	Biological process	12	99	1232	23376	2.29988	0.0058363	0.263841	2.23386	FGF8//IHH//MESP1//SHH//CCDC39//NPHP3//ACVR1//ACVR2B//PCSK6//RTTN//GREM2//MAPK8
GO:0006749	glutathione metabolic process	Biological process	7	42	1232	23376	3.16234	0.00593089	0.265825	2.22688	GCLM//PNKD//HAGHL//GSTM5//ALDH5A1//ETHE1//GSTK1
GO:0009799	specification of symmetry	Biological process	12	100	1232	23376	2.27688	0.00632267	0.280984	2.1991	FGF8//IHH//MESP1//SHH//CCDC39//NPHP3//ACVR1//ACVR2B//PCSK6//RTTN//GREM2//MAPK8
GO:0060442	branching involved in prostate gland morphogenesis	Biological process	4	15	1232	23376	5.05974	0.00656565	0.286919	2.18272	SHH//IGF1//BMP7//CD44
GO:1902043	positive regulation of extrinsic apoptotic signaling pathway via death domain receptors	Biological process	4	15	1232	23376	5.05974	0.00656565	0.286919	2.18272	FADD//MAL//PSEN2//THBS1
GO:0061138	morphogenesis of a branching epithelium	Biological process	20	207	1232	23376	1.83324	0.00670175	0.290446	2.17381	ACVR1//GDF2//FGF8//IHH//SHH//VEGFA//CD44//FOXD1//PBX1//WNT9B//BMP7//GLI2//IGF1//GDF7//HHIP//DLG5//MSX2//FGFR1//CELSR1//AGTR1A
GO:1901615	organic hydroxy compound metabolic process	Biological process	33	397	1232	23376	1.57719	0.00677827	0.291355	2.16888	ADH4//GDPD3//FABP5//PPAP2A//SGPP1//SMPD4//SGMS2//HMGCS2//TM7SF2//CYP46A1//CYP27A1//CYP7B1//FDX1//NPC1//PCTP//PON1//SC5D//CYB5R1//SULT1B1//DPM1//POU1F1//ALDH3A2//PNPLA8//CYP2R1//PNKD//CRYM//KCNJ6//AGTR1A//INSM1//BBOX1//PCK1//MTMR7//SERPINA12
GO:0042445	hormone metabolic process	Biological process	16	153	1232	23376	1.98421	0.00695533	0.296535	2.15768	HSD17B2//SRD5A1//HSD17B11//SHH//PCSK6//CORIN//TCF7L2//CRYM//KCNJ6//SULT1B1//FDX1//IDE//ADH4//LCN5//RDH16//IGF1
GO:0090100	positive regulation of transmembrane receptor protein serine/threonine kinase signaling pathway	Biological process	10	77	1232	23376	2.46416	0.00704245	0.297828	2.15228	ACVR1//BMP7//GDF2//GDF7//GDF6//THBS1//GATA6//FOXD1//MSX2//ACVR2B
GO:0006541	glutamine metabolic process	Biological process	5	24	1232	23376	3.95292	0.0074079	0.310776	2.13031	GLUL//LGSN//ASL//ALDH5A1//NIT2
GO:0048729	tissue morphogenesis	Biological process	43	555	1232	23376	1.47006	0.00769559	0.318222	2.11376	ACVR1//GDF2//FGF8//IHH//SHH//VEGFA//CD44//FOXD1//PBX1//WNT9B//BMP7//CELSR1//GRHL3//EPB4.1L5//BBS4//DLC1//LIAS//MESP1//CCDC39//NPHP3//PCDH15//GLI2//MSX2//CCM2L//GDF7//DLG5//RUNX1//KRT27//INTU//AJUBA//PARD3//FGFR1//IGF1//EPOR//ZFPM1//TNNI1//MYF5//HHIP//PTHLH//CYP7B1//STAT5A//AGTR1A//NKD1
GO:0072329	monocarboxylic acid catabolic process	Biological process	10	78	1232	23376	2.43257	0.00770676	0.318222	2.11313	HACL1//ABCD3//DECR1//BDH2//EHHADH//AGXT//ALDH5A1//CES1D//CES1F//ETFDH
GO:0051262	protein tetramerization	Biological process	12	103	1232	23376	2.21057	0.00797607	0.32268	2.09821	SHMT2//IDE//KCNJ12//ALDH5A1//APOA1BP//SRR//DPYS//DCTPP1//DECR1//DCXR//CDA//PCBD2
GO:0022414	reproductive process	Biological process	72	1025	1232	23376	1.33281	0.00797669	0.32268	2.09818	STRA8//VEGFA//ZFX//MSH4//IMMP2L//STAT5A//SMAD9//CDKN1C//HSD17B2//VWF//DNMT3L//FOXD1//ACVR1//MAP7//TDRD6//KRT9//M1AP//ARNTL//CIT//ADAM18//GAMT//HOXA10//SLC9C1//SYCP1//TSSK1//BAG6//GGN//AXL//SPEF2//PATZ1//SPATA24//PDILT//NME5//SPATA9//SPATA31//NKD1//ARID4B//BBS4//ZP3//PBX1//SRD5A1//PSG19//CORIN//PSG21//PRLR//FGF8//FZD8//LHX9//TMEM184A//TCF7L2//SHH//WNT9B//IHH//NCOA1//ESP1//EPOR//GHRL//ROPN1L//CABYR…
GO:0044712	single-organism catabolic process	Biological process	94	1393	1232	23376	1.28037	0.00799932	0.32268	2.09695	RB1CC1//ATG16L1//HACL1//AGL//PPP1R3E//OGDH//ALDOB//GNG4//ERAS//RASL10A//PDE2A//IDE//KIF21B//MYO1B//ABCB4//ABCD3//PMS1//GTF2H2//ABCC6//ERCC6//MSH4//ABCB10//OLA1//ABCG8//ATP6V1C2//ABCB6//RECQL4//DPYSL3//DPYS//GALT//HGD//HPD//PAH//PRODH2//TDO2//KYNU//OTC//DECR1//BDH2//EHHADH//GBA2//SMPD4//CYP46A1//HSD17B11//AMACR//BCKDHA//DCTPP1//UPP1//AGXT//ALDH5A1//CDA//AADAC//NUDT7//CES1D//PLA2G12A//PNPLA8//LIPM/…
GO:0046364	monosaccharide biosynthetic process	Biological process	9	67	1232	23376	2.54875	0.00830371	0.327834	2.08073	CAR5A//G6PC2//PCK1//PTPN2//TCF7L2//PMM2//GSTO1//NR1D1//SERPINA12
GO:0006103	2-oxoglutarate metabolic process	Biological process	4	16	1232	23376	4.74351	0.00839384	0.327834	2.07604	GHR//OGDH//STAT5A//AADAT
GO:0035384	thioester biosynthetic process	Biological process	4	16	1232	23376	4.74351	0.00839384	0.327834	2.07604	ACSS2//DLAT//PDHB//PDK1
GO:0071616	acyl-CoA biosynthetic process	Biological process	4	16	1232	23376	4.74351	0.00839384	0.327834	2.07604	ACSS2//DLAT//PDHB//PDK1
GO:0051179	localization	Biological process	280	4676	1232	23376	1.13617	0.00843966	0.327834	2.07367	ARNTL//SEC61B//TPR//GHRL//ACVR1//NRP2//SHH//SOX10//ARX//CELSR1//DCDC2A//SEMA6A//AXL//STX1A//AGTR1A//GRK4//GTF2H2//VEGFA//MAGI2//ORAI3//NFASC//FFAR2//MADCAM1//ZP3//CORIN//AVPR2//MESP1//SLC16A2//SLC6A18//SLC6A1//SLC6A19//COPA//MAPK8IP1//STXBP5L//ARFGAP1//SEC31B//VPS39//SFT2D3//SPIRE1//BBS4//GGN//IMMP2L//DYSF//NUP133//STRADB//DUSP18//PARD3//PDE2A//G630090E17RIK//SLC44A1//SEC14L4//SLC6A5//CHRNA5//RIM…
GO:0031214	biomineral tissue development	Biological process	13	117	1232	23376	2.10823	0.00871785	0.33615	2.05959	TCF7L2//CLEC3B//WNT11//BGLAP2//ACVR1//ACVR2B//BMP7//GPM6B//IGF1//MSX2//FAM20A//ASXL2//ODAM
GO:0006720	isoprenoid metabolic process	Biological process	9	68	1232	23376	2.51127	0.00913489	0.349659	2.0393	CYP2J6//ADH4//ALDH3A2//HMGCS2//AMACR//CYP2E1//DPM1//LCN5//RDH16
GO:0010876	lipid localization	Biological process	24	272	1232	23376	1.67418	0.00966324	0.366133	2.01488	PCTP//SLC10A1//SPNS2//TMEM30B//SLCO1B2//OSBPL3//THBS1//PON1//PTPN2//FITM1//ABCG8//ACSL1//CPT1B//FABP2//ANO9//STAT5A//FFAR2//ACVR1C//NPC1//PNPLA8//GHRL//SHH//CYP2J5//RUNX1
GO:0009719	response to endogenous stimulus	Biological process	72	1035	1232	23376	1.31993	0.00988263	0.366133	2.00513	LTBP4//ACVR1//SMAD9//ACVR1C//PTPN2//GRB14//FGF8//FGFR1//KLB//GHRL//AGL//GHR//ADIPOR2//SLC6A1//THBS1//ONECUT1//PRDM2//NCOA1//PCK1//BGLAP2//SLC9A1//STAT1//UGT2B38//UGT2B34//UGT2B37//UGT2B5//UGT2B35//UGT2B1//UGT2A3//DNTT//P2RX2//BBS4//ACSL1//KYNU//CHRNA5//PRLR//STAT5A//MAGI2//HHIP//TCF7L2//SLC1A2//BMP7//NR1I3//NR1D1//NR2C1//NR0B2//NR1D2//BRAF//SERPINA1A//ALDOB//AGTR1A//GATA6//AKR1C6//CD44//GPR21//SE…
GO:0051260	protein homooligomerization	Biological process	23	258	1232	23376	1.69148	0.0099174	0.366133	2.0036	SHMT2//IDE//KCNJ12//ALDH5A1//APOA1BP//SRR//DPYS//DCTPP1//DECR1//DCXR//CDA//PCBD2//OTC//GLUL//KCNC1//KCNS1//SLC1A1//DPYSL3//VWF//P2RX2//SLC6A1//KCNV1//NACC2
GO:0035239	tube morphogenesis	Biological process	29	347	1232	23376	1.58573	0.00992903	0.366133	2.00309	ACVR1//GDF2//FGF8//IHH//SHH//VEGFA//CD44//FOXD1//PBX1//WNT9B//BBS4//CELSR1//DLC1//LIAS//MESP1//CCDC39//NPHP3//GDF7//BMP7//GLI2//IGF1//HHIP//DLG5//MSX2//PTHLH//EDAR//GRHL3//AGTR1A//GATA6
GO:0002009	morphogenesis of an epithelium	Biological process	35	439	1232	23376	1.51274	0.0100688	0.366133	1.99702	ACVR1//GDF2//FGF8//IHH//SHH//VEGFA//CD44//FOXD1//PBX1//WNT9B//CELSR1//GRHL3//EPB4.1L5//BBS4//DLC1//LIAS//MESP1//CCDC39//NPHP3//GDF7//DLG5//AJUBA//MSX2//PARD3//BMP7//GLI2//IGF1//HHIP//FGFR1//PTHLH//CYP7B1//STAT5A//AGTR1A//NKD1//PCDH15
GO:0007283	spermatogenesis	Biological process	31	378	1232	23376	1.55607	0.0101889	0.366133	1.99187	BBS4//TSSK1//PDILT//NME5//SYCP1//ROPN1L//CABYR//KRT9//M1AP//ARNTL//CIT//ADAM18//GAMT//HOXA10//MAP7//SLC9C1//STRA8//TDRD6//BAG6//ZFX//GGN//AXL//SPEF2//MSH4//PATZ1//SPATA24//SPATA9//SPATA31//IMMP2L//NKD1//ARID4B
GO:0006793	phosphorus metabolic process	Biological process	192	3115	1232	23376	1.16951	0.0103265	0.366133	1.98605	CCNK//BRAF//FGF8//PAK3//GHR//THBS1//GHRL//AVPI1//SPRED3//DUSP9//TPR//IGF1//WNT9B//ROPN1L//PSEN2//CTDSP2//INSM1//C330021F23RIK//RB1CC1//FZD8//MUSK//VEGFA//CLIP3//ACSS2//DLAT//PDHB//OGDH//SUCLG1//ALDOB//NDUFB8//UQCRC1//NME5//AK2//GNG4//ERAS//RASL10A//PDE2A//IDE//KIF21B//MYO1B//ABCB4//ABCD3//PMS1//GTF2H2//ABCC6//ERCC6//MSH4//ABCB10//OLA1//ABCG8//ATP6V1C2//ABCB6//RECQL4//UPP1//UPRT//GALT//ACVR1//ACVR…
GO:0009991	response to extracellular stimulus	Biological process	21	230	1232	23376	1.73241	0.0103472	0.366133	1.98518	RB1CC1//ATG16L1//NCOA1//STAT1//SUOX//LCT//AHCY//AGL//GLUL//TCF7L2//WNT9B//NPC1//ITGA6//SLC1A2//AXL//GHRL//SLC22A3//KYNU//BBS4//TRIM24//HLCS
GO:0008206	bile acid metabolic process	Biological process	5	26	1232	23376	3.64885	0.0105093	0.366133	1.97842	BAAT//CYP7B1//AMACR//NR1D1//GBA2
GO:0010862	positive regulation of pathway-restricted SMAD protein phosphorylation	Biological process	5	26	1232	23376	3.64885	0.0105093	0.366133	1.97842	ACVR1//BMP7//GDF2//GDF7//GDF6
GO:0002076	osteoblast development	Biological process	4	17	1232	23376	4.46448	0.0105256	0.366133	1.97775	GLI2//MSX2//PTHLH//SHH
GO:0031639	plasminogen activation	Biological process	4	17	1232	23376	4.46448	0.0105256	0.366133	1.97775	CLEC3B//THBS1//F11//KLKB1
GO:0030509	BMP signaling pathway	Biological process	14	133	1232	23376	1.99727	0.0105298	0.366133	1.97758	GDF2//GATA6//FOXD1//MSX2//TCF7L2//GREM2//ACVR1//ACVR2B//BMP7//FGF8//GDF7//GDF6//SMAD9//TMEM100
GO:0048232	male gamete generation	Biological process	31	379	1232	23376	1.55197	0.0105556	0.366133	1.97652	KRT9//M1AP//ARNTL//CIT//ADAM18//GAMT//HOXA10//MAP7//SLC9C1//STRA8//SYCP1//TDRD6//TSSK1//BAG6//ZFX//GGN//AXL//SPEF2//MSH4//PATZ1//SPATA24//PDILT//NME5//SPATA9//SPATA31//IMMP2L//NKD1//ARID4B//BBS4//ROPN1L//CABYR
GO:0006091	generation of precursor metabolites and energy	Biological process	22	245	1232	23376	1.70379	0.0106126	0.366133	1.97418	PPP1R3E//TCF7L2//GYS2//PPP1R2//AGL//NR1D1//OGDH//ALDOB//DLAT//SUCLG1//SDHB//PDHB//MRAP2//ALDH5A1//NDUFB8//UQCRC1//NDUFB3//ETFDH//CISD1//IGF1//PPP1R3G//AASS
GO:1901576	organic substance biosynthetic process	Biological process	279	4686	1232	23376	1.1297	0.0113331	0.386189	1.94565	ASL//OTC//STRA8//RECQL4//FOXP1//TPR//CELA1//ARX//CIITA//CDKN1C//CRYM//CUX2//ELK4//FGFR1//FZD8//GATA6//GLI2//FOXD1//AJUBA//RIPPLY3//MDFI//MSX2//MYB//PAX4//POU1F1//PSEN2//SHH//PDE2A//YEATS2//MKX//TCF7L2//NR1D1//TLE4//NR2C1//VEGFA//ZFP90//ZFPM1//NR0B2//ETV3//ZFP354B//INSM1//SMARCC2//ASXL2//TFCP2L1//BAZ2A//UBTF//NCOA1//SYCP1//TEX12//PSTK//PNPLA8//EAF2//ARNTL//NEUROD6//NR1I3//ONECUT1//HOXA10//MESP1//M…
GO:0051253	negative regulation of RNA metabolic process	Biological process	66	942	1232	23376	1.32939	0.0113457	0.386189	1.94517	FOXP1//TPR//CELA1//ARX//CIITA//CDKN1C//CRYM//CUX2//ELK4//FGFR1//FZD8//GATA6//GLI2//FOXD1//AJUBA//RIPPLY3//MDFI//MSX2//MYB//PAX4//POU1F1//PSEN2//SHH//PDE2A//YEATS2//MKX//TCF7L2//NR1D1//TLE4//NR2C1//VEGFA//ZFP90//ZFPM1//NR0B2//ETV3//ZFP354B//INSM1//SMARCC2//ASXL2//TFCP2L1//BAZ2A//UBTF//WWP1//ARNTL//BMP7//NR1I3//LOXL3//MESP1//SOX10//TRIM24//TLE2//WNT11//ZP3//NR1D2//DNMT3L//PATZ1//PFDN5//ZC3H8//KAT8/…
GO:0001657	ureteric bud development	Biological process	10	83	1232	23376	2.28603	0.0117794	0.386189	1.92888	CD44//FGF8//FOXD1//PBX1//SHH//WNT9B//AGTR1A//VEGFA//BMP7//FGFR1
GO:0072163	mesonephric epithelium development	Biological process	10	83	1232	23376	2.28603	0.0117794	0.386189	1.92888	BMP7//FGFR1//CD44//FGF8//FOXD1//PBX1//SHH//WNT9B//AGTR1A//VEGFA
GO:0072164	mesonephric tubule development	Biological process	10	83	1232	23376	2.28603	0.0117794	0.386189	1.92888	BMP7//FGFR1//CD44//FGF8//FOXD1//PBX1//SHH//WNT9B//AGTR1A//VEGFA
GO:0001763	morphogenesis of a branching structure	Biological process	20	219	1232	23376	1.73279	0.0121041	0.386189	1.91707	ACVR1//GDF2//FGF8//IHH//SHH//VEGFA//CD44//FOXD1//PBX1//WNT9B//BMP7//GLI2//IGF1//GDF7//HHIP//DLG5//MSX2//FGFR1//CELSR1//AGTR1A
GO:0071495	cellular response to endogenous stimulus	Biological process	56	781	1232	23376	1.36049	0.0122649	0.386189	1.91134	LTBP4//ACVR1//SMAD9//ACVR1C//PTPN2//GRB14//FGF8//FGFR1//KLB//GHR//ADIPOR2//THBS1//ONECUT1//BGLAP2//SLC9A1//STAT1//UGT2B38//UGT2B34//UGT2B37//NCOA1//UGT2B5//UGT2B35//UGT2B1//UGT2A3//BBS4//ACSL1//PRLR//STAT5A//MAGI2//HHIP//TCF7L2//BMP7//NR1I3//NR1D1//NR2C1//NR0B2//NR1D2//CD44//GPR21//SERPINA12//MBD5//ITPR2//PDE2A//BAG4//GATA6//NPC1//TRIM24//MSX2//AKR1C6//AGTR1A//RUNX1//EPB4.1L5//GDF2//TMEM100//ALPI…
GO:0045892	negative regulation of transcription, DNA-templated	Biological process	63	896	1232	23376	1.33411	0.0122684	0.386189	1.91121	FOXP1//TPR//CELA1//ARX//CIITA//CDKN1C//CRYM//CUX2//ELK4//FGFR1//FZD8//GATA6//GLI2//FOXD1//AJUBA//RIPPLY3//MDFI//MSX2//MYB//PAX4//POU1F1//PSEN2//SHH//PDE2A//YEATS2//MKX//TCF7L2//NR1D1//TLE4//NR2C1//VEGFA//ZFP90//ZFPM1//NR0B2//ETV3//ZFP354B//INSM1//SMARCC2//ASXL2//TFCP2L1//BAZ2A//UBTF//PHF8//NACC2//WWP1//ARNTL//BMP7//NR1I3//LOXL3//MESP1//SOX10//TRIM24//TLE2//WNT11//ZP3//NR1D2//DNMT3L//PATZ1//PFDN5/…
GO:0048565	digestive tract development	Biological process	12	109	1232	23376	2.08888	0.0122828	0.386189	1.9107	GLI2//SHH//SOX10//IHH//TCF7L2//MYB//ACVR2B//EPB4.1L5//GATA6//CCDC39//NPHP3//ITGA6
GO:0006099	tricarboxylic acid cycle	Biological process	5	27	1232	23376	3.51371	0.0123501	0.386189	1.90833	OGDH//DLAT//SUCLG1//SDHB//PDHB
GO:0006213	pyrimidine nucleoside metabolic process	Biological process	5	27	1232	23376	3.51371	0.0123501	0.386189	1.90833	UPRT//NME5//CDA//UPP1//TYMP
GO:0001823	mesonephros development	Biological process	10	84	1232	23376	2.25881	0.0127591	0.386189	1.89418	BMP7//FGFR1//CD44//FGF8//FOXD1//PBX1//SHH//WNT9B//AGTR1A//VEGFA
GO:0009108	coenzyme biosynthetic process	Biological process	10	84	1232	23376	2.25881	0.0127591	0.386189	1.89418	ACSS2//DLAT//PDHB//PCBD2//MOCS2//LIAS//KYNU//NMNAT3//PDK1//HAAO
GO:1902679	negative regulation of RNA biosynthetic process	Biological process	64	915	1232	23376	1.32714	0.0129465	0.386189	1.88785	FOXP1//TPR//CELA1//ARX//CIITA//CDKN1C//CRYM//CUX2//ELK4//FGFR1//FZD8//GATA6//GLI2//FOXD1//AJUBA//RIPPLY3//MDFI//MSX2//MYB//PAX4//POU1F1//PSEN2//SHH//PDE2A//YEATS2//MKX//TCF7L2//NR1D1//TLE4//NR2C1//VEGFA//ZFP90//ZFPM1//NR0B2//ETV3//ZFP354B//INSM1//SMARCC2//ASXL2//TFCP2L1//BAZ2A//UBTF//WWP1//ARNTL//BMP7//NR1I3//LOXL3//MESP1//SOX10//TRIM24//TLE2//WNT11//ZP3//NR1D2//DNMT3L//PATZ1//PFDN5//ZC3H8//KAT8/…
GO:0006699	bile acid biosynthetic process	Biological process	4	18	1232	23376	4.21645	0.0129782	0.386189	1.88679	NR1D1//BAAT//CYP7B1//AMACR
GO:0060572	morphogenesis of an epithelial bud	Biological process	4	18	1232	23376	4.21645	0.0129782	0.386189	1.88679	GLI2//PTHLH//SHH//BMP7
GO:0016125	sterol metabolic process	Biological process	12	110	1232	23376	2.06989	0.0131469	0.386189	1.88118	HMGCS2//TM7SF2//CYP46A1//CYP27A1//CYP7B1//FDX1//NPC1//PCTP//PON1//SC5D//CYB5R1//SERPINA12
GO:0051188	cofactor biosynthetic process	Biological process	12	110	1232	23376	2.06989	0.0131469	0.386189	1.88118	ACSS2//DLAT//PDHB//PCBD2//MOCS2//ABCB6//LIAS//KYNU//NMNAT3//PDK1//BDH2//HAAO
GO:0006570	tyrosine metabolic process	Biological process	3	10	1232	23376	5.69221	0.0132559	0.386189	1.87759	PAH//HGD//HPD
GO:0006957	complement activation, alternative pathway	Biological process	3	10	1232	23376	5.69221	0.0132559	0.386189	1.87759	C8B//HC//C8G
GO:0021800	cerebral cortex tangential migration	Biological process	3	10	1232	23376	5.69221	0.0132559	0.386189	1.87759	NRP2//FGFR1//ARX
GO:0021940	positive regulation of cerebellar granule cell precursor proliferation	Biological process	3	10	1232	23376	5.69221	0.0132559	0.386189	1.87759	GLI2//SHH//IGF1
GO:0045161	neuronal ion channel clustering	Biological process	3	10	1232	23376	5.69221	0.0132559	0.386189	1.87759	NFASC//CNTNAP2//DLG2
GO:0048262	determination of dorsal/ventral asymmetry	Biological process	3	10	1232	23376	5.69221	0.0132559	0.386189	1.87759	GREM2//MAPK8//ACVR1
GO:0048263	determination of dorsal identity	Biological process	3	10	1232	23376	5.69221	0.0132559	0.386189	1.87759	ACVR1//MAPK8//GREM2
GO:0051917	regulation of fibrinolysis	Biological process	3	10	1232	23376	5.69221	0.0132559	0.386189	1.87759	THBS1//F11//KLKB1
GO:0060513	prostatic bud formation	Biological process	3	10	1232	23376	5.69221	0.0132559	0.386189	1.87759	SHH//BMP7//GLI2
GO:0060768	regulation of epithelial cell proliferation involved in prostate gland development	Biological process	3	10	1232	23376	5.69221	0.0132559	0.386189	1.87759	SHH//EAF2//SERPINF1
GO:0072527	pyrimidine-containing compound metabolic process	Biological process	7	49	1232	23376	2.71058	0.0137441	0.398199	1.86188	TYMP//UPP1//DPYSL3//DPYS//UPRT//NME5//CDA
GO:0042303	molting cycle	Biological process	12	111	1232	23376	2.05125	0.0140567	0.402805	1.85212	CELSR1//EDAR//PSEN2//SHH//TNFRSF19//RUNX1//KRT27//INTU//PTCH2//ARNTL//MSX2//MREG
GO:0042633	hair cycle	Biological process	12	111	1232	23376	2.05125	0.0140567	0.402805	1.85212	CELSR1//EDAR//PSEN2//SHH//TNFRSF19//RUNX1//KRT27//INTU//ARNTL//MSX2//MREG//PTCH2
GO:0019319	hexose biosynthetic process	Biological process	8	61	1232	23376	2.4884	0.0143339	0.403744	1.84364	CAR5A//G6PC2//PCK1//PTPN2//TCF7L2//PMM2//NR1D1//SERPINA12
GO:0009069	serine family amino acid metabolic process	Biological process	5	28	1232	23376	3.38822	0.0143974	0.403744	1.84172	GCLM//SHMT2//BAAT//SRR//AGXT
GO:0010259	multicellular organismal aging	Biological process	5	28	1232	23376	3.38822	0.0143974	0.403744	1.84172	IDE//POU1F1//TFCP2L1//SLC1A2//SPEF2
GO:0060571	morphogenesis of an epithelial fold	Biological process	5	28	1232	23376	3.38822	0.0143974	0.403744	1.84172	GLI2//PTHLH//SHH//BMP7//GDF7
GO:0008544	epidermis development	Biological process	22	253	1232	23376	1.64992	0.0149784	0.417802	1.82453	CELSR1//EDAR//PSEN2//SHH//TNFRSF19//BCL11B//GLI2//MADCAM1//INTU//RUNX1//KRT27//PCDH15//MSX2//MREG//REG3A//STRC//CLRN1//FGFR1//ALDH3A2//PTCH2//GRHL3//CST6
GO:0060541	respiratory system development	Biological process	20	224	1232	23376	1.69411	0.0151896	0.421452	1.81845	WWP1//FOXP1//ACVR2B//FGF8//FGFR1//GLI2//IGF1//SHH//VEGFA//BAG6//CCDC39//NPHP3//PSEN2//PTHLH//GATA6//HHIP//DLG5//CELSR1//SPEG//SPEF2
GO:0060976	coronary vasculature development	Biological process	6	39	1232	23376	2.91908	0.015539	0.428877	1.80858	VEGFA//GATA6//MESP1//EPOR//FGFR1//SHH
GO:0001658	branching involved in ureteric bud morphogenesis	Biological process	8	62	1232	23376	2.44826	0.0157204	0.43161	1.80354	FOXD1//AGTR1A//VEGFA//CD44//FGF8//PBX1//SHH//WNT9B
GO:0044242	cellular lipid catabolic process	Biological process	14	140	1232	23376	1.8974	0.0160031	0.436538	1.7958	HACL1//ABCD3//DECR1//BDH2//EHHADH//GBA2//SMPD4//AMACR//AADAC//CES1D//CES1F//ETFDH//PNPLA8//BGLAP2
GO:0006638	neutral lipid metabolic process	Biological process	10	87	1232	23376	2.18092	0.0160663	0.436538	1.79408	CYP2E1//ACSL1//PPAP2A//THRSP//TCF7L2//AADAC//PCK1//CES1D//SERPINA12//ABCA17
GO:0043009	chordate embryonic development	Biological process	48	663	1232	23376	1.37369	0.0165204	0.445976	1.78198	FOXP1//ACVR1//SPEG//C6//RUNX1//CCNK//FGFR1//GATA6//GLI2//HC//HSD17B2//IHH//MYB//SOX10//VEGFA//WNT9B//EPB4.1L5//MKL2//NBN//DNMT3L//TMEM100//MYF5//PSEN2//DMBT1//ZP3//FOXD1//CNOT3//ACVR1C//FGF8//SHH//BBS4//CELSR1//DLC1//LIAS//GDF7//TCF7L2//TBC1D32//SPEF2//MDFI//ASXL2//DLK1//PBX1//ETL4//RIPPLY3//BMP7//CDKN1C//NCOA1//GRHL3
GO:0030324	lung development	Biological process	18	197	1232	23376	1.73367	0.0166014	0.445976	1.77985	IGF1//PSEN2//PTHLH//VEGFA//FGF8//SHH//GATA6//HHIP//DLG5//FGFR1//CELSR1//FOXP1//WWP1//ACVR2B//GLI2//BAG6//CCDC39//NPHP3
GO:0060562	epithelial tube morphogenesis	Biological process	27	331	1232	23376	1.54773	0.0167103	0.445976	1.77702	ACVR1//GDF2//FGF8//IHH//SHH//VEGFA//CD44//FOXD1//PBX1//WNT9B//BBS4//CELSR1//DLC1//LIAS//MESP1//CCDC39//NPHP3//GDF7//BMP7//GLI2//IGF1//HHIP//DLG5//MSX2//PTHLH//GRHL3//AGTR1A
GO:0009058	biosynthetic process	Biological process	281	4762	1232	23376	1.11963	0.0168314	0.445976	1.77388	ASL//OTC//STRA8//RECQL4//FOXP1//TPR//CELA1//ARX//CIITA//CDKN1C//CRYM//CUX2//ELK4//FGFR1//FZD8//GATA6//GLI2//FOXD1//AJUBA//RIPPLY3//MDFI//MSX2//MYB//PAX4//POU1F1//PSEN2//SHH//PDE2A//YEATS2//MKX//TCF7L2//NR1D1//TLE4//NR2C1//VEGFA//ZFP90//ZFPM1//NR0B2//ETV3//ZFP354B//INSM1//SMARCC2//ASXL2//TFCP2L1//BAZ2A//UBTF//NCOA1//SYCP1//TEX12//PSTK//PNPLA8//EAF2//ARNTL//NEUROD6//NR1I3//ONECUT1//HOXA10//MESP1//M…
GO:0035295	tube development	Biological process	43	583	1232	23376	1.39946	0.0168915	0.445976	1.77233	ACVR1//GDF2//FGF8//IHH//SHH//VEGFA//BMP7//FGFR1//CD44//FOXD1//PBX1//WNT9B//BBS4//CELSR1//DLC1//LIAS//MESP1//CCDC39//NPHP3//GLI2//GDF7//PSEN2//TCF7L2//TBC1D32//WWP1//FOXP1//ACVR2B//IGF1//BAG6//GATA6//PTHLH//SOX10//ITGA6//MYB//EPB4.1L5//HHIP//DLG5//MSX2//EDAR//STAT1//DACT2//GRHL3//AGTR1A
GO:0010463	mesenchymal cell proliferation	Biological process	7	51	1232	23376	2.60428	0.016924	0.445976	1.7715	FOXP1//FGFR1//IHH//SHH//VEGFA//BMP7//WNT11
GO:0032926	negative regulation of activin receptor signaling pathway	Biological process	3	11	1232	23376	5.17473	0.0175221	0.45042	1.75641	DACT2//ACVR1//MAGI2
GO:0042402	cellular biogenic amine catabolic process	Biological process	3	11	1232	23376	5.17473	0.0175221	0.45042	1.75641	TDO2//KYNU//AADAT
GO:0048617	embryonic foregut morphogenesis	Biological process	3	11	1232	23376	5.17473	0.0175221	0.45042	1.75641	ACVR2B//SHH//EPB4.1L5
GO:0060088	auditory receptor cell stereocilium organization	Biological process	3	11	1232	23376	5.17473	0.0175221	0.45042	1.75641	PCDH15//STRC//CLRN1
GO:0060767	epithelial cell proliferation involved in prostate gland development	Biological process	3	11	1232	23376	5.17473	0.0175221	0.45042	1.75641	SHH//EAF2//SERPINF1
GO:0048738	cardiac muscle tissue development	Biological process	17	184	1232	23376	1.75304	0.0176985	0.452737	1.75206	CCM2L//VEGFA//FOXP1//GATA6//MESP1//SLC9A1//NOX4//EPOR//ZFPM1//TNNI1//SPEG//FGF8//FGFR1//ACVR1//POPDC2//FADD//MKL2
GO:0015849	organic acid transport	Biological process	21	243	1232	23376	1.63973	0.0182614	0.464869	1.73847	SLC16A2//SLC6A18//SLC6A1//SLC6A19//SLC1A1//SLC1A2//XK//SLC6A14//THBS1//HTR6//SLC10A1//SLCO1B2//SLC6A17//SLC6A5//ACSL1//CPT1B//FABP2//AGXT//PNPLA8//CRYM//SLC22A12
GO:0048546	digestive tract morphogenesis	Biological process	7	52	1232	23376	2.5542	0.0186943	0.471043	1.72829	GLI2//SHH//IHH//TCF7L2//ACVR2B//EPB4.1L5//SOX10
GO:0044702	single organism reproductive process	Biological process	64	933	1232	23376	1.30154	0.01886	0.471043	1.72446	STRA8//VEGFA//ZFX//MSH4//IMMP2L//STAT5A//SMAD9//CDKN1C//HSD17B2//VWF//DNMT3L//FOXD1//ACVR1//MAP7//TDRD6//KRT9//M1AP//ARNTL//CIT//ADAM18//GAMT//HOXA10//SLC9C1//SYCP1//TSSK1//BAG6//GGN//AXL//SPEF2//PATZ1//SPATA24//PDILT//NME5//SPATA9//SPATA31//NKD1//ARID4B//BBS4//ZP3//PRLR//FGF8//FZD8//LHX9//TCF7L2//SHH//WNT9B//IHH//EPOR//GHRL//ROPN1L//CABYR//DNAJC19//CD44//GLI2//IGF1//BMP7//MDFI//NCOA1//PLAG1//CYP…
GO:0050435	beta-amyloid metabolic process	Biological process	4	20	1232	23376	3.79481	0.0189035	0.471043	1.72346	C330021F23RIK//IDE//PSEN2//CML1
GO:0060117	auditory receptor cell development	Biological process	4	20	1232	23376	3.79481	0.0189035	0.471043	1.72346	PCDH15//STRC//CLRN1//FGFR1
GO:0030323	respiratory tube development	Biological process	18	200	1232	23376	1.70766	0.0190681	0.471043	1.71969	WWP1//FOXP1//ACVR2B//FGF8//FGFR1//GLI2//IGF1//SHH//VEGFA//BAG6//CCDC39//NPHP3//PSEN2//PTHLH//GATA6//HHIP//DLG5//CELSR1
GO:0003230	cardiac atrium development	Biological process	5	30	1232	23376	3.16234	0.0191476	0.471043	1.71789	CCM2L//MESP1//NPHP3//ACVR1//ZFPM1
GO:0030501	positive regulation of bone mineralization	Biological process	5	30	1232	23376	3.16234	0.0191476	0.471043	1.71789	ASXL2//ACVR1//ACVR2B//BMP7//GPM6B
GO:0071705	nitrogen compound transport	Biological process	43	588	1232	23376	1.38756	0.0192226	0.471043	1.71619	SLC16A2//SLC6A18//SLC6A1//SLC6A19//TPR//NUP133//SLC1A1//SLC1A2//SLCO1B2//XK//SLC6A14//ARNTL//G6PC2//HTR6//SNCG//SLC22A3//SLC22A12//SLC35A5//SLC6A17//SLC6A5//SLC15A5//SLC18A3//SLC29A4//SLC29A1//SLC44A1//MFSD7C//ABCB6//SLC19A2//ACVR2B//RIMS2//BGLAP2//GLUL//TCF7L2//NR0B2//GHRL//PHPT1//STXBP5L//ACVR1C//MIDN//GPM6B//NR1D1//CRYM//FFAR2
GO:0009792	embryo development ending in birth or egg hatching	Biological process	48	670	1232	23376	1.35933	0.0195677	0.477271	1.70846	FOXP1//ACVR1//SPEG//C6//RUNX1//CCNK//FGFR1//GATA6//GLI2//HC//HSD17B2//IHH//MYB//SOX10//VEGFA//WNT9B//EPB4.1L5//MKL2//NBN//DNMT3L//TMEM100//MYF5//PSEN2//DMBT1//ZP3//FOXD1//CNOT3//ACVR1C//FGF8//SHH//BBS4//CELSR1//DLC1//LIAS//GDF7//TCF7L2//TBC1D32//SPEF2//MDFI//ASXL2//DLK1//PBX1//ETL4//RIPPLY3//BMP7//CDKN1C//NCOA1//GRHL3
GO:0009953	dorsal/ventral pattern formation	Biological process	11	103	1232	23376	2.02635	0.019803	0.480381	1.70327	MDFI//GLI2//SHH//INTU//FGF8//PSEN2//GREM2//MAPK8//TBC1D32//ACVR1//HHIP
GO:0007368	determination of left/right symmetry	Biological process	10	90	1232	23376	2.10823	0.0199701	0.480381	1.69962	FGF8//IHH//MESP1//SHH//CCDC39//NPHP3//ACVR1//ACVR2B//PCSK6//RTTN
GO:0030282	bone mineralization	Biological process	10	90	1232	23376	2.10823	0.0199701	0.480381	1.69962	BGLAP2//ACVR1//ACVR2B//BMP7//GPM6B//IGF1//ASXL2//TCF7L2//CLEC3B//WNT11
GO:0002260	lymphocyte homeostasis	Biological process	8	65	1232	23376	2.33526	0.020459	0.486738	1.68912	PIK3CD//SPNS2//TNFRSF13B//CD44//IL2RA//FADD//STAT5A//ZC3H8
GO:0072001	renal system development	Biological process	20	231	1232	23376	1.64277	0.0205112	0.486738	1.68801	SHH//BMP7//FGFR1//CD44//FGF8//FOXD1//PBX1//WNT9B//ACVR2B//AGTR1A//CDKN1C//GLI2//VEGFA//WNT11//BAG6//NPHP3//STAT1//DACT2//DLG5//ITGA6
GO:0009888	tissue development	Biological process	105	1638	1232	23376	1.21628	0.0207136	0.486738	1.68374	MYF5//ACVR1//GDF2//FGF8//IHH//SHH//VEGFA//BMP7//FGFR1//CD44//FOXD1//PBX1//WNT9B//CELSR1//GRHL3//NRP2//SOX10//PSEN2//EPB4.1L5//LOXL3//BBS4//DLC1//LIAS//EDAR//TNFRSF19//MESP1//CCDC39//NPHP3//PCDH15//GLI2//CYTL1//MSX2//ONECUT1//TFCP2L1//MKX//THBS1//CCM2L//GATA6//INSM1//BCL11B//DACT2//PARD3//TBC1D32//PTHLH//ACVR2B//FOXP1//ALDH3A2//PTCH2//CST6//IGF1//GDF7//TCF7L2//MADCAM1//INTU//CLEC3B//WNT11//MREG//B…
GO:0016051	carbohydrate biosynthetic process	Biological process	15	159	1232	23376	1.79	0.0210049	0.486738	1.67768	NR1D1//GYS2//PPP1R3E//CAR5A//G6PC2//PCK1//PTPN2//TCF7L2//PMM2//GSTO1//B3GNT8//POU1F1//SERPINA12//IGF1//PPP1R3G
GO:0008203	cholesterol metabolic process	Biological process	11	104	1232	23376	2.00687	0.0211284	0.486738	1.67513	HMGCS2//TM7SF2//CYP46A1//SC5D//SERPINA12//CYP27A1//CYP7B1//FDX1//NPC1//PCTP//PON1
GO:0006090	pyruvate metabolic process	Biological process	9	78	1232	23376	2.18931	0.021262	0.486738	1.6724	DLAT//PDHB//OGDH//ALDOB//PDK1//AGXT//SRR//IGF1//PCK1
GO:0001580	detection of chemical stimulus involved in sensory perception of bitter taste	Biological process	5	31	1232	23376	3.06033	0.0218665	0.486738	1.66022	PIP//TAS2R102//TAS2R118//TAS2R143//TAS2R144
GO:0021884	forebrain neuron development	Biological process	5	31	1232	23376	3.06033	0.0218665	0.486738	1.66022	NRP2//ARX//FGFR1//PLXNA3//FGF8
GO:0070169	positive regulation of biomineral tissue development	Biological process	5	31	1232	23376	3.06033	0.0218665	0.486738	1.66022	ACVR1//ACVR2B//BMP7//GPM6B//ASXL2
GO:0009062	fatty acid catabolic process	Biological process	8	66	1232	23376	2.29988	0.0222421	0.486738	1.65282	HACL1//ABCD3//DECR1//BDH2//EHHADH//CES1D//CES1F//ETFDH
GO:0060675	ureteric bud morphogenesis	Biological process	8	66	1232	23376	2.29988	0.0222421	0.486738	1.65282	CD44//FGF8//FOXD1//PBX1//SHH//WNT9B//AGTR1A//VEGFA
GO:0042104	positive regulation of activated T cell proliferation	Biological process	4	21	1232	23376	3.6141	0.0224001	0.486738	1.64975	FADD//IGF1//IL2RA//STAT5A
GO:0043043	peptide biosynthetic process	Biological process	4	21	1232	23376	3.6141	0.0224001	0.486738	1.64975	GCLM//PNKD//HAGHL//BDH2
GO:0071772	response to BMP	Biological process	4	21	1232	23376	3.6141	0.0224001	0.486738	1.64975	GDF2//GATA6//TMEM100//ALPI
GO:0071773	cellular response to BMP stimulus	Biological process	4	21	1232	23376	3.6141	0.0224001	0.486738	1.64975	GDF2//GATA6//TMEM100//ALPI
GO:0006544	glycine metabolic process	Biological process	3	12	1232	23376	4.74351	0.022462	0.486738	1.64855	SHMT2//AGXT//BAAT
GO:0006750	glutathione biosynthetic process	Biological process	3	12	1232	23376	4.74351	0.022462	0.486738	1.64855	GCLM//PNKD//HAGHL
GO:0007440	foregut morphogenesis	Biological process	3	12	1232	23376	4.74351	0.022462	0.486738	1.64855	ACVR2B//SHH//EPB4.1L5
GO:0009310	amine catabolic process	Biological process	3	12	1232	23376	4.74351	0.022462	0.486738	1.64855	TDO2//KYNU//AADAT
GO:0016556	mRNA modification	Biological process	3	12	1232	23376	4.74351	0.022462	0.486738	1.64855	WTAP//BAG4//DNAJB11
GO:0043092	L-amino acid import	Biological process	3	12	1232	23376	4.74351	0.022462	0.486738	1.64855	SLC6A5//SLC1A1//SLC1A2
GO:0060333	interferon-gamma-mediated signaling pathway	Biological process	3	12	1232	23376	4.74351	0.022462	0.486738	1.64855	TXK//PTPN2//STAT1
GO:0060396	growth hormone receptor signaling pathway	Biological process	3	12	1232	23376	4.74351	0.022462	0.486738	1.64855	STAT5A//MBD5//GHR
GO:0071378	cellular response to growth hormone stimulus	Biological process	3	12	1232	23376	4.74351	0.022462	0.486738	1.64855	GHR//STAT5A//MBD5
GO:0006810	transport	Biological process	220	3687	1232	23376	1.13216	0.022824	0.492548	1.64161	ARNTL//SEC61B//TPR//GHRL//STX1A//AGTR1A//GRK4//GTF2H2//VEGFA//MAGI2//ORAI3//CORIN//AVPR2//SLC16A2//SLC6A18//SLC6A1//SLC6A19//COPA//MAPK8IP1//STXBP5L//ARFGAP1//SEC31B//VPS39//SFT2D3//SPIRE1//DYSF//NUP133//STRADB//DUSP18//PARD3//PDE2A//IMMP2L//G630090E17RIK//CHRNA5//CLCN2//KCNN2//ITPR2//KCNC1//KCNJ12//KCNJ15//KCNJ6//KCNK5//KCNS1//SLC10A1//SLC13A2//SLC22A3//SLC22A12//SLC9A1//KCTD12B//SLC9C1//TMC7//A…
GO:0035265	organ growth	Biological process	12	119	1232	23376	1.91335	0.023152	0.497578	1.63541	MESP1//STRA8//TCF7L2//ARX//FGF8//CCM2L//FOXP1//FGFR1//GATA6//ACVR2B//MAP7//PLAG1
GO:0030856	regulation of epithelial cell differentiation	Biological process	11	106	1232	23376	1.969	0.0239732	0.513125	1.62027	WNT9B//DMBT1//GDF2//TMEM100//MSX2//REG3A//MESP1//FOXP1//ARNTL//PRLR//STAT5A
GO:0010464	regulation of mesenchymal cell proliferation	Biological process	6	43	1232	23376	2.64754	0.0243286	0.514432	1.61388	FOXP1//FGFR1//IHH//SHH//VEGFA//WNT11
GO:0022900	electron transport chain	Biological process	6	43	1232	23376	2.64754	0.0243286	0.514432	1.61388	ALDH5A1//SDHB//NDUFB8//UQCRC1//NDUFB3//ETFDH
GO:0048538	thymus development	Biological process	6	43	1232	23376	2.64754	0.0243286	0.514432	1.61388	FADD//MYB//PBX1//PSEN2//SHH//BCL11B
GO:0006112	energy reserve metabolic process	Biological process	9	80	1232	23376	2.13458	0.0246542	0.518944	1.60811	PPP1R3E//TCF7L2//GYS2//PPP1R2//AGL//NR1D1//IGF1//PPP1R3G//MRAP2
GO:0030901	midbrain development	Biological process	5	32	1232	23376	2.96469	0.0248242	0.518944	1.60512	FGFR1//SHH//GDF7//SMAD9//DLG5
GO:0031667	response to nutrient levels	Biological process	18	206	1232	23376	1.65792	0.0248388	0.518944	1.60487	RB1CC1//ATG16L1//NCOA1//STAT1//SUOX//LCT//AHCY//AGL//GLUL//TCF7L2//WNT9B//NPC1//GHRL//SLC22A3//KYNU//BBS4//TRIM24//HLCS
GO:0045934	negative regulation of nucleobase-containing compound metabolic process	Biological process	69	1033	1232	23376	1.26738	0.0255556	0.5318	1.59251	FOXP1//TPR//CELA1//ARX//CIITA//CDKN1C//CRYM//CUX2//ELK4//FGFR1//FZD8//GATA6//GLI2//FOXD1//AJUBA//RIPPLY3//MDFI//MSX2//MYB//PAX4//POU1F1//PSEN2//SHH//PDE2A//YEATS2//MKX//TCF7L2//NR1D1//TLE4//NR2C1//VEGFA//ZFP90//ZFPM1//NR0B2//ETV3//ZFP354B//INSM1//SMARCC2//ASXL2//TFCP2L1//BAZ2A//UBTF//WWP1//ARNTL//BMP7//NR1I3//LOXL3//MESP1//SOX10//TRIM24//TLE2//WNT11//ZP3//NR1D2//DNMT3L//PATZ1//PFDN5//ZC3H8//KAT8/…
GO:1902106	negative regulation of leukocyte differentiation	Biological process	8	68	1232	23376	2.23224	0.0261317	0.541638	1.58283	RUNX1//ZBTB46//IHH//ZC3H8//DTX1//PTPN2//SHH//ZFPM1
GO:0008209	androgen metabolic process	Biological process	4	22	1232	23376	3.44982	0.026265	0.542258	1.58062	HSD17B2//SRD5A1//HSD17B11//SHH
GO:0002064	epithelial cell development	Biological process	17	193	1232	23376	1.67129	0.026746	0.543258	1.57274	TFCP2L1//INSM1//BCL11B//WNT9B//IHH//EPB4.1L5//DACT2//PARD3//MAP7//PCDH15//STRC//CLRN1//FGFR1//PDE2A//ARID4B//ARNTL//ONECUT1
GO:0042398	cellular modified amino acid biosynthetic process	Biological process	6	44	1232	23376	2.58737	0.0269555	0.543258	1.56935	GAMT//GCLM//PNKD//HAGHL//OTC//AHCY
GO:0006094	gluconeogenesis	Biological process	7	56	1232	23376	2.37175	0.0270723	0.543258	1.56747	PTPN2//TCF7L2//NR1D1//SERPINA12//CAR5A//G6PC2//PCK1
GO:0019362	pyridine nucleotide metabolic process	Biological process	7	56	1232	23376	2.37175	0.0270723	0.543258	1.56747	ALDOB//OGDH//DCXR//KYNU//NMNAT3//HAAO//FDX1
GO:0032642	regulation of chemokine production	Biological process	7	56	1232	23376	2.37175	0.0270723	0.543258	1.56747	FFAR2//SIGIRR//MEFV//HC//CHIA1//MPL//ZFPM1
GO:0051145	smooth muscle cell differentiation	Biological process	7	56	1232	23376	2.37175	0.0270723	0.543258	1.56747	GATA6//MESP1//VEGFA//SHH//ACVR1//MKL2//TMEM204
GO:0051172	negative regulation of nitrogen compound metabolic process	Biological process	70	1054	1232	23376	1.26013	0.0274823	0.543258	1.56095	FOXP1//TPR//CELA1//ARX//CIITA//CDKN1C//CRYM//CUX2//ELK4//FGFR1//FZD8//GATA6//GLI2//FOXD1//AJUBA//RIPPLY3//MDFI//MSX2//MYB//PAX4//POU1F1//PSEN2//SHH//PDE2A//YEATS2//MKX//TCF7L2//NR1D1//TLE4//NR2C1//VEGFA//ZFP90//ZFPM1//NR0B2//ETV3//ZFP354B//INSM1//SMARCC2//ASXL2//TFCP2L1//BAZ2A//UBTF//WWP1//ARNTL//BMP7//NR1I3//LOXL3//MESP1//SOX10//TRIM24//TLE2//WNT11//ZP3//NR1D2//DNMT3L//PATZ1//PFDN5//ZC3H8//KAT8/…
GO:0001702	gastrulation with mouth forming second	Biological process	5	33	1232	23376	2.87485	0.0280268	0.543258	1.55243	ACVR1//ACVR2B//CELSR1//CML1//CML5
GO:0007435	salivary gland morphogenesis	Biological process	5	33	1232	23376	2.87485	0.0280268	0.543258	1.55243	BMP7//FGF8//FGFR1//SHH//EDAR
GO:0048854	brain morphogenesis	Biological process	5	33	1232	23376	2.87485	0.0280268	0.543258	1.55243	FGF8//GDF7//BBS4//PSEN2//SPEF2
GO:0009070	serine family amino acid biosynthetic process	Biological process	3	13	1232	23376	4.37862	0.0280781	0.543258	1.55163	SHMT2//AGXT//SRR
GO:0010758	regulation of macrophage chemotaxis	Biological process	3	13	1232	23376	4.37862	0.0280781	0.543258	1.55163	THBS1//MMP28//HC
GO:0021936	regulation of cerebellar granule cell precursor proliferation	Biological process	3	13	1232	23376	4.37862	0.0280781	0.543258	1.55163	GLI2//SHH//IGF1
GO:0035058	nonmotile primary cilium assembly	Biological process	3	13	1232	23376	4.37862	0.0280781	0.543258	1.55163	BBS4//PCDH15//BBS10
GO:0042640	anagen	Biological process	3	13	1232	23376	4.37862	0.0280781	0.543258	1.55163	MSX2//PSEN2//MREG
GO:0061140	lung secretory cell differentiation	Biological process	3	13	1232	23376	4.37862	0.0280781	0.543258	1.55163	GATA6//IGF1//FOXP1
GO:2000833	positive regulation of steroid hormone secretion	Biological process	3	13	1232	23376	4.37862	0.0280781	0.543258	1.55163	GHRL//CYP2J5//RUNX1
GO:0040013	negative regulation of locomotion	Biological process	18	209	1232	23376	1.63413	0.0281781	0.543258	1.55009	GDF2//SERPINF1//THBS1//MMP28//HC//BRAF//SHH//DPYSL3//WNT11//DLC1//MAGI2//PRL7D1//NBN//PLXNA3//PTPN2//ARRDC3//ACVR1C//GHRL
GO:0046486	glycerolipid metabolic process	Biological process	20	240	1232	23376	1.58117	0.0293428	0.563639	1.5325	DPM1//PYURF//CYP2E1//ACSL1//ALDH5A1//PPAP2A//FABP5//ZP3//THRSP//TCF7L2//AADAC//PNPLA8//PIK3CD//PCK1//CES1D//PON1//AJUBA//SMPD4//MTMR7//SERPINA12
GO:0051588	regulation of neurotransmitter transport	Biological process	7	57	1232	23376	2.33014	0.0295093	0.564769	1.53004	STX1A//HTR6//CELSR1//SNCG//GPM6B//RIMS2//BRAF
GO:0048806	genitalia development	Biological process	6	45	1232	23376	2.52987	0.0297635	0.565884	1.52632	TCF7L2//FGF8//SHH//WNT9B//AXL//DNAJC19
GO:0001942	hair follicle development	Biological process	10	96	1232	23376	1.97646	0.0297834	0.565884	1.52603	RUNX1//KRT27//SHH//INTU//MSX2//PSEN2//MREG//CELSR1//EDAR//TNFRSF19
GO:2001236	regulation of extrinsic apoptotic signaling pathway	Biological process	14	152	1232	23376	1.74761	0.030121	0.567259	1.52113	PSEN2//FADD//MAL//THBS1//ACVR1//RB1CC1//GCLM//IGF1//ITGA6//TCF7L2//VEGFA//FGFR1//STRADB//DEPTOR
GO:0051234	establishment of localization	Biological process	224	3788	1232	23376	1.12201	0.0303447	0.567259	1.51792	ARNTL//SEC61B//TPR//GHRL//STX1A//AGTR1A//GRK4//GTF2H2//VEGFA//MAGI2//ORAI3//CORIN//AVPR2//SLC16A2//SLC6A18//SLC6A1//SLC6A19//COPA//MAPK8IP1//STXBP5L//ARFGAP1//SEC31B//VPS39//SFT2D3//SPIRE1//DYSF//NUP133//STRADB//DUSP18//PARD3//PDE2A//IMMP2L//G630090E17RIK//SLC44A1//BBS4//SEC14L4//SLC6A5//CHRNA5//RIMS2//CLCN2//CPT1B//DMBT1//DBIL5//DYNC1I1//LCN5//KCNN2//FABP2//FDX1//GPM6B//ITPR2//KCNC1//KCNJ12//KCN…
GO:0046942	carboxylic acid transport	Biological process	20	241	1232	23376	1.57461	0.0304774	0.567259	1.51602	SLC16A2//SLC6A18//SLC6A1//SLC6A19//SLC1A1//SLC1A2//XK//SLC6A14//THBS1//HTR6//SLC10A1//SLCO1B2//SLC6A17//SLC6A5//ACSL1//CPT1B//FABP2//AGXT//PNPLA8//CRYM
GO:0043368	positive T cell selection	Biological process	4	23	1232	23376	3.29983	0.0305048	0.567259	1.51563	SHH//PTPN2//BRAF//BCL11B
GO:0043567	regulation of insulin-like growth factor receptor signaling pathway	Biological process	4	23	1232	23376	3.29983	0.0305048	0.567259	1.51563	IGF1//CILP//ATXN7//POU1F1
GO:0046131	pyrimidine ribonucleoside metabolic process	Biological process	4	23	1232	23376	3.29983	0.0305048	0.567259	1.51563	UPRT//NME5//CDA//UPP1
GO:0007507	heart development	Biological process	33	445	1232	23376	1.40706	0.03095	0.573505	1.50934	FGF8//IHH//MESP1//SHH//CCDC39//NPHP3//EPOR//VEGFA//MKL2//DLC1//ACVR1//GATA6//MSX2//THBS1//WNT11//ZFPM1//CCM2L//ASXL2//FADD//FOXP1//SLC9A1//NOX4//TNNI1//SPEG//FGFR1//POPDC2//ACVR2B//AGTR1A//RB1CC1//GLI2//RIPPLY3//NRP2//SH3PXD2B
GO:0048009	insulin-like growth factor receptor signaling pathway	Biological process	5	34	1232	23376	2.7903	0.0314795	0.577108	1.50197	POU1F1//IGF1//CILP//ATXN7//GHR
GO:0048566	embryonic digestive tract development	Biological process	5	34	1232	23376	2.7903	0.0314795	0.577108	1.50197	IHH//SHH//TCF7L2//GLI2//MYB
GO:0005976	polysaccharide metabolic process	Biological process	10	97	1232	23376	1.95609	0.0317008	0.577108	1.49893	CHIA1//PPP1R3E//TCF7L2//GYS2//PPP1R2//AGL//NR1D1//B3GNT8//IGF1//PPP1R3G
GO:0022404	molting cycle process	Biological process	10	97	1232	23376	1.95609	0.0317008	0.577108	1.49893	CELSR1//EDAR//PSEN2//SHH//TNFRSF19//RUNX1//KRT27//INTU//MSX2//MREG
GO:0022405	hair cycle process	Biological process	10	97	1232	23376	1.95609	0.0317008	0.577108	1.49893	CELSR1//EDAR//PSEN2//SHH//TNFRSF19//RUNX1//KRT27//INTU//MSX2//MREG
GO:0001822	kidney development	Biological process	18	212	1232	23376	1.611	0.031843	0.577108	1.49699	SHH//BMP7//FGFR1//CD44//FGF8//FOXD1//PBX1//WNT9B//NPHP3//DACT2//DLG5//AGTR1A//VEGFA//ACVR2B//CDKN1C//GLI2//WNT11//BAG6
GO:0006796	phosphate-containing compound metabolic process	Biological process	184	3071	1232	23376	1.13684	0.0319148	0.577108	1.49601	CCNK//BRAF//FGF8//PAK3//GHR//THBS1//GHRL//AVPI1//SPRED3//DUSP9//TPR//IGF1//WNT9B//ROPN1L//PSEN2//CTDSP2//INSM1//C330021F23RIK//RB1CC1//FZD8//MUSK//VEGFA//CLIP3//ALDOB//NDUFB8//UQCRC1//NME5//AK2//GNG4//ERAS//RASL10A//PDE2A//IDE//KIF21B//MYO1B//ABCB4//ABCD3//PMS1//GTF2H2//ABCC6//ERCC6//MSH4//ABCB10//OLA1//ABCG8//ATP6V1C2//ABCB6//RECQL4//UPP1//UPRT//GALT//ACVR1//ACVR2B//SPEG//CDC7//CIT//FGFR1//GRK4/…
GO:0001569	patterning of blood vessels	Biological process	6	46	1232	23376	2.47487	0.0327565	0.583333	1.4847	ACVR1//GDF2//FGF8//IHH//SHH//VEGFA
GO:2000179	positive regulation of neural precursor cell proliferation	Biological process	6	46	1232	23376	2.47487	0.0327565	0.583333	1.4847	SHH//SOX10//VEGFA//GLI2//IGF1//INSM1
GO:0005977	glycogen metabolic process	Biological process	8	71	1232	23376	2.13792	0.0328153	0.583333	1.48392	NR1D1//GYS2//PPP1R3E//AGL//IGF1//PPP1R3G//TCF7L2//PPP1R2
GO:0006073	cellular glucan metabolic process	Biological process	8	71	1232	23376	2.13792	0.0328153	0.583333	1.48392	PPP1R3E//TCF7L2//GYS2//PPP1R2//AGL//NR1D1//IGF1//PPP1R3G
GO:0044042	glucan metabolic process	Biological process	8	71	1232	23376	2.13792	0.0328153	0.583333	1.48392	PPP1R3E//TCF7L2//GYS2//PPP1R2//AGL//NR1D1//IGF1//PPP1R3G
GO:0030217	T cell differentiation	Biological process	17	198	1232	23376	1.62908	0.0330753	0.585464	1.4805	TXK//FADD//FZD8//SHH//STAT5A//BCL11B//IHH//ZC3H8//BRAF//CD4//DTX1//IL2RA//MYB//PTPN2//WWP1//PATZ1//NHEJ1
GO:0006807	nitrogen compound metabolic process	Biological process	321	5571	1232	23376	1.09328	0.0332486	0.585464	1.47823	ASL//OTC//STRA8//RECQL4//FOXP1//TPR//CELA1//ARX//CIITA//CDKN1C//CRYM//CUX2//ELK4//FGFR1//FZD8//GATA6//GLI2//FOXD1//AJUBA//RIPPLY3//MDFI//MSX2//MYB//PAX4//POU1F1//PSEN2//SHH//PDE2A//YEATS2//MKX//TCF7L2//NR1D1//TLE4//NR2C1//VEGFA//ZFP90//ZFPM1//NR0B2//ETV3//ZFP354B//INSM1//SMARCC2//ASXL2//TFCP2L1//BAZ2A//UBTF//GHR//STAT5A//RBFOX3//WTAP//RBFOX2//USP49//TXNL4B//NCOA1//RPS8//SYCP1//TEX12//FBXO4//NBN//…
GO:0003351	epithelial cilium movement	Biological process	3	14	1232	23376	4.06586	0.0343661	0.585464	1.46387	CCDC39//ULK4//NME5
GO:0008340	determination of adult lifespan	Biological process	3	14	1232	23376	4.06586	0.0343661	0.585464	1.46387	IDE//POU1F1//TFCP2L1
GO:0010257	NADH dehydrogenase complex assembly	Biological process	3	14	1232	23376	4.06586	0.0343661	0.585464	1.46387	NDUFAF3//NDUFS7//NDUFAF6
GO:0032981	mitochondrial respiratory chain complex I assembly	Biological process	3	14	1232	23376	4.06586	0.0343661	0.585464	1.46387	NDUFAF3//NDUFS7//NDUFAF6
GO:0044273	sulfur compound catabolic process	Biological process	3	14	1232	23376	4.06586	0.0343661	0.585464	1.46387	AGXT//AHCY//NUDT7
GO:0060037	pharyngeal system development	Biological process	3	14	1232	23376	4.06586	0.0343661	0.585464	1.46387	ACVR1//FGF8//RIPPLY3
GO:0097031	mitochondrial respiratory chain complex I biogenesis	Biological process	3	14	1232	23376	4.06586	0.0343661	0.585464	1.46387	NDUFAF3//NDUFS7//NDUFAF6
GO:0097152	mesenchymal cell apoptotic process	Biological process	3	14	1232	23376	4.06586	0.0343661	0.585464	1.46387	BMP7//SHH//MSX2
GO:2001053	regulation of mesenchymal cell apoptotic process	Biological process	3	14	1232	23376	4.06586	0.0343661	0.585464	1.46387	BMP7//SHH//MSX2
GO:0006639	acylglycerol metabolic process	Biological process	9	85	1232	23376	2.00901	0.03478	0.585464	1.45867	CYP2E1//ACSL1//PPAP2A//THRSP//TCF7L2//AADAC//PCK1//CES1D//SERPINA12
GO:0032925	regulation of activin receptor signaling pathway	Biological process	4	24	1232	23376	3.16234	0.0351241	0.585464	1.45439	ACVR1//MAGI2//ACVR2B//DACT2
GO:0033081	regulation of T cell differentiation in thymus	Biological process	4	24	1232	23376	3.16234	0.0351241	0.585464	1.45439	IHH//ZC3H8//SHH//PTPN2
GO:0045581	negative regulation of T cell differentiation	Biological process	4	24	1232	23376	3.16234	0.0351241	0.585464	1.45439	IHH//ZC3H8//SHH//DTX1
GO:0003341	cilium movement	Biological process	5	35	1232	23376	2.71058	0.0351869	0.585464	1.45362	ULK4//NME5//CCDC39//BBS4//ROPN1L
GO:0040018	positive regulation of multicellular organism growth	Biological process	5	35	1232	23376	2.71058	0.0351869	0.585464	1.45362	BBS4//GHR//POU1F1//STAT5A//GPR21
GO:0043616	keratinocyte proliferation	Biological process	5	35	1232	23376	2.71058	0.0351869	0.585464	1.45362	BCL11B//REG3A//INTU//FERMT1//KLK8
GO:0050913	sensory perception of bitter taste	Biological process	5	35	1232	23376	2.71058	0.0351869	0.585464	1.45362	PIP//TAS2R102//TAS2R118//TAS2R143//TAS2R144
GO:2000242	negative regulation of reproductive process	Biological process	5	35	1232	23376	2.71058	0.0351869	0.585464	1.45362	BMP7//EAF2//SERPINF1//ACVR1C//ZP3
GO:0048731	system development	Biological process	218	3695	1232	23376	1.11944	0.0352797	0.585464	1.45248	ACVR2B//RUNX1//CDKN1C//GLI2//HOXA10//IHH//PTHLH//CLEC3B//SH3PXD2B//RECQL4//MYF5//GDF2//FGFR1//FZD8//NRP2//SHH//VEGFA//TMEM100//ANGPTL6//STRA8//ZFX//MSH4//IMMP2L//STAT5A//AGTR1A//TCF7L2//ACVR1//FGF8//BMP7//CRYGF//PBX1//CD44//FOXD1//WNT9B//SOX10//ARX//CELSR1//DCDC2A//SEMA6A//AXL//WNT11//BAG6//NPHP3//LOXL3//EPB4.1L5//BBS4//DLC1//LIAS//TXK//UPB1//ASL//RB1CC1//GATA6//ONECUT1//VWF//MKL2//HSD17B2//DNMT3…
GO:0090092	regulation of transmembrane receptor protein serine/threonine kinase signaling pathway	Biological process	15	170	1232	23376	1.67418	0.0353923	0.58548	1.45109	ACVR1//BMP7//GDF2//GDF7//GDF6//THBS1//ONECUT1//GATA6//FOXD1//MSX2//TCF7L2//GREM2//MAGI2//ACVR2B//DACT2
GO:1901360	organic cyclic compound metabolic process	Biological process	308	5340	1232	23376	1.09438	0.0355487	0.586219	1.44918	STRA8//RECQL4//FOXP1//TPR//CELA1//ARX//CIITA//CDKN1C//CRYM//CUX2//ELK4//FGFR1//FZD8//GATA6//GLI2//FOXD1//AJUBA//RIPPLY3//MDFI//MSX2//MYB//PAX4//POU1F1//PSEN2//SHH//PDE2A//YEATS2//MKX//TCF7L2//NR1D1//TLE4//NR2C1//VEGFA//ZFP90//ZFPM1//NR0B2//ETV3//ZFP354B//INSM1//SMARCC2//ASXL2//TFCP2L1//BAZ2A//UBTF//GHR//STAT5A//RBFOX3//WTAP//RBFOX2//USP49//TXNL4B//NCOA1//RPS8//SYCP1//TEX12//FBXO4//NBN//ZSWIM7//DN…
GO:0015711	organic anion transport	Biological process	25	323	1232	23376	1.46858	0.0359106	0.588934	1.44478	SLC16A2//SLC6A18//SLC6A1//SLC6A19//SLC1A1//SLC1A2//XK//SLC6A14//THBS1//HTR6//SLC10A1//SLCO1B2//SLC22A12//SLC6A17//SLC6A5//ACSL1//CPT1B//FABP2//PCTP//ABCG8//ANO9//AGXT//PNPLA8//CRYM//SLCO1A1
GO:0046928	regulation of neurotransmitter secretion	Biological process	6	47	1232	23376	2.42222	0.035938	0.588934	1.44445	STX1A//HTR6//RIMS2//BRAF//CELSR1//SNCG
GO:1901566	organonitrogen compound biosynthetic process	Biological process	37	516	1232	23376	1.36054	0.0363223	0.593378	1.43983	ASL//OTC//AK2//NME5//UPRT//GLUL//LGSN//SHMT2//PAH//GAMT//FABP5//SGMS2//PCBD2//GCLM//PNKD//HAGHL//MOCS2//ABCB6//KYNU//NMNAT3//AGXT//BDH2//HAAO//B3GNT8//GALR3//PDE2A//MC2R//PTHLH//MRAP2//MTNR1A//AGTR1A//INSM1//SMPD4//IGF1//CYTL1//SRR//AHCY
GO:0032602	chemokine production	Biological process	7	60	1232	23376	2.21364	0.0376935	0.611965	1.42373	MPL//ZFPM1//FFAR2//SIGIRR//MEFV//HC//CHIA1
GO:0048645	organ formation	Biological process	7	60	1232	23376	2.21364	0.0376935	0.611965	1.42373	FGF8//FGFR1//MESP1//GLI2//SHH//BMP7//GATA6
GO:1901565	organonitrogen compound catabolic process	Biological process	64	971	1232	23376	1.25061	0.0385562	0.62404	1.41391	CHIA1//GNG4//ERAS//RASL10A//PDE2A//IDE//KIF21B//MYO1B//ABCB4//ABCD3//PMS1//GTF2H2//ABCC6//ERCC6//MSH4//ABCB10//OLA1//ABCG8//ATP6V1C2//ABCB6//RECQL4//DPYSL3//DPYS//HGD//HPD//PAH//PRODH2//TDO2//KYNU//OTC//GBA2//SMPD4//BCKDHA//ALDH5A1//CDA//NUDT7//AADAT//AGXT//AASS//AHCY//AMDHD1//CD44//ARAP2//ARFGAP1//RABGAP1L//SGSM1//TBC1D32//TBC1D13//WNT11//MCF2L//GRHL3//DLC1//EPS8L2//ALDOB//TOR1AIP2//DENND6A//RIN…
GO:0051496	positive regulation of stress fiber assembly	Biological process	5	36	1232	23376	2.63528	0.0391526	0.631742	1.40724	BRAF//LIMK1//WNT11//NOX4//BAG4
GO:0003382	epithelial cell morphogenesis	Biological process	6	48	1232	23376	2.37175	0.0393111	0.632354	1.40548	WNT9B//EPB4.1L5//PARD3//IHH//DACT2//BCL11B
GO:0044264	cellular polysaccharide metabolic process	Biological process	9	87	1232	23376	1.96283	0.039531	0.633515	1.40306	PPP1R3E//TCF7L2//GYS2//PPP1R2//AGL//NR1D1//B3GNT8//IGF1//PPP1R3G
GO:0006360	transcription from RNA polymerase I promoter	Biological process	4	25	1232	23376	3.03584	0.0401258	0.633515	1.39658	UBTF//ERCC6//TCOF1//PHF8
GO:0019369	arachidonic acid metabolic process	Biological process	4	25	1232	23376	3.03584	0.0401258	0.633515	1.39658	CYP2J6//CYP2C50//CYP2C54//PNPLA8
GO:0050922	negative regulation of chemotaxis	Biological process	4	25	1232	23376	3.03584	0.0401258	0.633515	1.39658	MMP28//HC//PLXNA3//PTPN2
GO:0035270	endocrine system development	Biological process	11	115	1232	23376	1.81491	0.0402765	0.633515	1.39495	GATA6//INSM1//GLI2//POU1F1//TCF7L2//CDKN1C//PBX1//FGF8//SHH//ONECUT1//ARNTL
GO:0072330	monocarboxylic acid biosynthetic process	Biological process	15	173	1232	23376	1.64515	0.0403258	0.633515	1.39442	PNPLA8//ELOVL3//SCD2//SC5D//FADS2//BAAT//CYP7B1//AMACR//LIAS//ACSS2//AGXT//SRR//RDH16//BBOX1//NR1D1
GO:0003143	embryonic heart tube morphogenesis	Biological process	7	61	1232	23376	2.17735	0.0407216	0.633515	1.39018	FGF8//IHH//MESP1//SHH//CCDC39//NPHP3//ACVR1
GO:0034637	cellular carbohydrate biosynthetic process	Biological process	7	61	1232	23376	2.17735	0.0407216	0.633515	1.39018	NR1D1//GYS2//PPP1R3E//B3GNT8//IGF1//PPP1R3G//PCK1
GO:0072524	pyridine-containing compound metabolic process	Biological process	7	61	1232	23376	2.17735	0.0407216	0.633515	1.39018	ALDOB//OGDH//DCXR//KYNU//NMNAT3//HAAO//FDX1
GO:0002093	auditory receptor cell morphogenesis	Biological process	3	15	1232	23376	3.79481	0.0413162	0.633515	1.38388	PCDH15//STRC//CLRN1
GO:0003148	outflow tract septum morphogenesis	Biological process	3	15	1232	23376	3.79481	0.0413162	0.633515	1.38388	FGF8//GATA6//MSX2
GO:0006206	pyrimidine nucleobase metabolic process	Biological process	3	15	1232	23376	3.79481	0.0413162	0.633515	1.38388	DPYSL3//DPYS//TYMP
GO:0009081	branched-chain amino acid metabolic process	Biological process	3	15	1232	23376	3.79481	0.0413162	0.633515	1.38388	GHR//STAT5A//BCKDHA
GO:0060416	response to growth hormone	Biological process	3	15	1232	23376	3.79481	0.0413162	0.633515	1.38388	GHR//STAT5A//MBD5
GO:0060979	vasculogenesis involved in coronary vascular morphogenesis	Biological process	3	15	1232	23376	3.79481	0.0413162	0.633515	1.38388	EPOR//FGFR1//SHH
GO:0072074	kidney mesenchyme development	Biological process	3	15	1232	23376	3.79481	0.0413162	0.633515	1.38388	FOXD1//BMP7//SHH
GO:0001501	skeletal system development	Biological process	30	408	1232	23376	1.39515	0.0419445	0.641228	1.37732	MYF5//PTHLH//FGFR1//GLI2//CYTL1//MSX2//THBS1//IHH//IGF1//WNT9B//SPEF2//MDFI//ASXL2//ACVR2B//HHIP//RECQL4//DLK1//PBX1//SHH//ETL4//BMP7//SMAD9//FGF8//SPNS2//TRIM45//SH3PXD2B//RUNX1//CDKN1C//HOXA10//CLEC3B
GO:0042698	ovulation cycle	Biological process	9	88	1232	23376	1.94053	0.0420638	0.641228	1.37609	STRA8//VEGFA//ZFX//MSH4//IMMP2L//STAT5A//ZP3//RUNX1//AXL
GO:0002053	positive regulation of mesenchymal cell proliferation	Biological process	5	37	1232	23376	2.56406	0.0433795	0.654186	1.36272	SHH//FOXP1//FGFR1//IHH//VEGFA
GO:0007129	synapsis	Biological process	5	37	1232	23376	2.56406	0.0433795	0.654186	1.36272	SYCP1//BAG6//TEX12//MSH4//STRA8
GO:0045058	T cell selection	Biological process	5	37	1232	23376	2.56406	0.0433795	0.654186	1.36272	BRAF//BCL11B//SHH//PTPN2//CD4
GO:0051897	positive regulation of protein kinase B signaling	Biological process	8	75	1232	23376	2.0239	0.0434128	0.654186	1.36238	IGF1//TCF7L2//THBS1//VEGFA//ZP3//AXL//NOX4//BAG4
GO:0006820	anion transport	Biological process	32	442	1232	23376	1.37369	0.0437556	0.655927	1.35897	SLC16A2//SLC6A18//SLC6A1//SLC6A19//CLCN2//SLC26A4//TTYH1//CLIC3//ANO9//SLC1A1//SLC1A2//XK//SLC6A14//SLC26A11//THBS1//HTR6//SLC10A1//SLCO1A1//SLCO1B2//SLC22A12//SLC6A17//SLC6A5//ACSL1//CPT1B//FABP2//PCTP//ABCG8//AGXT//PNPLA8//CRYM//SLC4A9//SLC4A10
GO:0007275	multicellular organismal development	Biological process	247	4247	1232	23376	1.1035	0.0438663	0.655927	1.35787	ACVR2B//RUNX1//CDKN1C//GLI2//HOXA10//IHH//PTHLH//CLEC3B//SH3PXD2B//RECQL4//MYF5//GDF2//FGFR1//FZD8//NRP2//SHH//VEGFA//TMEM100//ANGPTL6//STRA8//ZFX//MSH4//IMMP2L//STAT5A//AGTR1A//TCF7L2//ACVR1//FGF8//BMP7//CRYGF//PBX1//CD44//FOXD1//WNT9B//FOXP1//SPEG//C6//CCNK//GATA6//HC//HSD17B2//MYB//SOX10//EPB4.1L5//MKL2//NBN//DNMT3L//CELSR1//CML1//CML5//PSEN2//ARX//DCDC2A//SEMA6A//AXL//WNT11//BAG6//NPHP3//DMBT…
GO:0021879	forebrain neuron differentiation	Biological process	7	62	1232	23376	2.14223	0.0439036	0.655927	1.3575	BCL11B//NRP2//ARX//FGFR1//PLXNA3//SMARCC2//FGF8
GO:0060445	branching involved in salivary gland morphogenesis	Biological process	4	26	1232	23376	2.91908	0.0455106	0.678005	1.34189	FGFR1//BMP7//FGF8//SHH
GO:0019395	fatty acid oxidation	Biological process	8	76	1232	23376	1.99727	0.0463768	0.680254	1.3337	HACL1//ABCD3//DECR1//BDH2//EHHADH//CYP4V3//ETFDH//ADIPOR2
GO:0003007	heart morphogenesis	Biological process	18	222	1232	23376	1.53843	0.0466177	0.680254	1.33145	FGF8//IHH//MESP1//SHH//CCDC39//NPHP3//ACVR1//GATA6//MSX2//THBS1//VEGFA//WNT11//ZFPM1//CCM2L//EPOR//TNNI1//MKL2//DLC1
GO:0006721	terpenoid metabolic process	Biological process	6	50	1232	23376	2.27688	0.0466427	0.680254	1.33122	CYP2J6//ADH4//ALDH3A2//CYP2E1//LCN5//RDH16
GO:0010628	positive regulation of gene expression	Biological process	82	1294	1232	23376	1.20237	0.0471072	0.680254	1.32691	NCOA1//MICAL2//EAF2//FOXP1//ACVR1//AIRE//ARNTL//BMP7//GDF2//CIITA//RUNX1//EBF3//GATA6//GLI2//IGF1//MESP1//PIAS2//MYB//POU1F1//SHH//SOX10//STAT1//TCF7L2//NR1D1//TRIM24//WNT11//ZFP90//ZP3//GRHL3//GDF7//MKL2//GDF6//PHF8//NR1D2//SMAD9//PATZ1//KAT8//SMARCC2//CAND1//PCBD2//UBTF//CELA1//NEUROD6//NR1I3//FADD//FGFR1//FZD8//GALR3//FOXD1//ONECUT1//HOXA10//IHH//ITGA6//MCF2L//MYF5//PBX1//STAT5A//MKX//VEGFA//Z…
GO:0003151	outflow tract morphogenesis	Biological process	7	63	1232	23376	2.10823	0.0472414	0.680254	1.32568	FGF8//GATA6//MSX2//THBS1//VEGFA//WNT11//ZFPM1
GO:0060271	cilium morphogenesis	Biological process	14	162	1232	23376	1.63973	0.0475243	0.680254	1.32308	TTLL3//BBS4//ONECUT1//TTC26//INTU//CCDC28B//NME5//PCDH15//BBS10//SPEF2//TBC1D32//ZMYND10//ULK4//NPHP3
GO:0006869	lipid transport	Biological process	19	238	1232	23376	1.51473	0.0475986	0.680254	1.32241	THBS1//PON1//ABCG8//ACSL1//CPT1B//FABP2//PCTP//ANO9//NPC1//PNPLA8//GHRL//SHH//CYP2J5//RUNX1//SLC10A1//SPNS2//TMEM30B//SLCO1B2//OSBPL3
GO:0035567	non-canonical Wnt signaling pathway	Biological process	5	38	1232	23376	2.49658	0.0478696	0.680254	1.31994	WNT9B//CELSR1//GRHL3//NKD1//WNT11
GO:0043029	T cell homeostasis	Biological process	5	38	1232	23376	2.49658	0.0478696	0.680254	1.31994	IL2RA//FADD//STAT5A//SPNS2//ZC3H8
GO:0050912	detection of chemical stimulus involved in sensory perception of taste	Biological process	5	38	1232	23376	2.49658	0.0478696	0.680254	1.31994	PIP//TAS2R102//TAS2R118//TAS2R143//TAS2R144
GO:0060393	regulation of pathway-restricted SMAD protein phosphorylation	Biological process	5	38	1232	23376	2.49658	0.0478696	0.680254	1.31994	ACVR1//BMP7//GDF2//GDF7//GDF6
GO:0007130	synaptonemal complex assembly	Biological process	3	16	1232	23376	3.55763	0.0489137	0.680254	1.31057	SYCP1//BAG6//TEX12
GO:0019363	pyridine nucleotide biosynthetic process	Biological process	3	16	1232	23376	3.55763	0.0489137	0.680254	1.31057	KYNU//NMNAT3//HAAO
GO:0021924	cell proliferation in external granule layer	Biological process	3	16	1232	23376	3.55763	0.0489137	0.680254	1.31057	SHH//IGF1
GO:0021930	cerebellar granule cell precursor proliferation	Biological process	3	16	1232	23376	3.55763	0.0489137	0.680254	1.31057	IGF1//SHH
GO:0034390	smooth muscle cell apoptotic process	Biological process	3	16	1232	23376	3.55763	0.0489137	0.680254	1.31057	AGTR1A//IGF1//APOPT1
GO:0034391	regulation of smooth muscle cell apoptotic process	Biological process	3	16	1232	23376	3.55763	0.0489137	0.680254	1.31057	AGTR1A//IGF1//APOPT1
GO:0044091	membrane biogenesis	Biological process	3	16	1232	23376	3.55763	0.0489137	0.680254	1.31057	PEX3//PTPRD//CLIP3
GO:0044319	wound healing, spreading of cells	Biological process	3	16	1232	23376	3.55763	0.0489137	0.680254	1.31057	AJUBA//MSX2//PARD3
GO:0045649	regulation of macrophage differentiation	Biological process	3	16	1232	23376	3.55763	0.0489137	0.680254	1.31057	PTPN2//ZBTB46//FADD
GO:0060026	convergent extension	Biological process	3	16	1232	23376	3.55763	0.0489137	0.680254	1.31057	NPHP3//MESP1//NKD1
GO:0060947	cardiac vascular smooth muscle cell differentiation	Biological process	3	16	1232	23376	3.55763	0.0489137	0.680254	1.31057	VEGFA//GATA6//MESP1
GO:0072350	tricarboxylic acid metabolic process	Biological process	3	16	1232	23376	3.55763	0.0489137	0.680254	1.31057	ASL//GHR//STAT5A
GO:0090162	establishment of epithelial cell polarity	Biological process	3	16	1232	23376	3.55763	0.0489137	0.680254	1.31057	CYTH1//FERMT1//PARD3
GO:0090505	epiboly involved in wound healing	Biological process	3	16	1232	23376	3.55763	0.0489137	0.680254	1.31057	AJUBA//MSX2//PARD3
GO:0048513	organ development	Biological process	166	2789	1232	23376	1.12933	0.0490343	0.680254	1.3095	MYF5//STRA8//VEGFA//ZFX//MSH4//IMMP2L//STAT5A//BMP7//CRYGF//SH3PXD2B//SHH//FGFR1//CD44//FGF8//FOXD1//PBX1//WNT9B//ACVR1//NRP2//SOX10//AXL//ACVR2B//AGTR1A//CDKN1C//GLI2//WNT11//BAG6//NPHP3//LOXL3//EPB4.1L5//TXK//UPB1//ASL//RUNX1//RB1CC1//GATA6//ONECUT1//VWF//MKL2//HSD17B2//DNMT3L//CELSR1//EDAR//PSEN2//TNFRSF19//IHH//MESP1//CCDC39//PTHLH//CYTL1//MSX2//CRYBA2//TBC1D32//BCAR3//DACT2//ABCA15//SRSF4//T…
GO:0048589	developmental growth	Biological process	25	334	1232	23376	1.42021	0.0499287	0.690637	1.30165	NBN//DMBT1//ACVR1C//MESP1//MSX2//THBS1//MUSK//EPB4.1L5//IGF1//LIMK1//VEGFA//PLXNA3//FOXD1//NRP2//FOXP1//FGFR1//GATA6//SHH//PTHLH//PRLR//PLAG1//NKD1//ZP3//GLI2//SOX10
