# Supplementary material for: Aberrant Expression Profiles of lncRNAs and Their Associated Nearby Coding Genes in the Hippocampus of the SAMP8 Mouse Model with AD
Source: Mol Ther Nucleic Acids. 2020 Feb 19;20:140–54. doi: 10.1016/j.omtn.2020.02.008 (PMC7066064; doi:10.1016/j.omtn.2020.02.008)
Supplement: Table S11. Downregulated CC Results (Mouse) [file mmc12.xls]

## Sheet: CC
#Column "GO.ID" stands for the ID of gene ontology term
#Column "Term" stands for the name of gene ontology term
#Column "Ontology" stands for the ontology of GOID belongs to
#Column "Count" stands for the number of DE genes associated with the listed GOID
#Column "Pop.Hits" stands for the number of background population genes associated with the listed GOID
#Column "List.Total" stands for the total number of DE genes
#Column "Pop.Total" stands for the total number of background population genes
#Column "Fold.Enrichment" stands for the Fold Enrichment value of the GOID, it equals (Count/Pop.Hits)/(List.Total/Pop.Total)
#Column "Pvalue" stands for the significance testing value of the GOID
#Column "FDR" stands for the false discovery rate of the GOID, using Benjamini & Hochberg (1995) method
#Column "Enrichment.Score" stands for the Enrichment Score value of the GOID, it equals (-log10(Pvalue))
#Column "GENES" stands for the DE genes associated with the GOID
GO.ID	Term	Ontology	Count	Pop.Hits	List.Total	Pop.Total	Fold.Enrichment	Pvalue	FDR	Enrichment.Score	GENES
GO:0005783	endoplasmic reticulum	Cellular component	122	1346	1243	23260	1.69611	5.62027e-09	3.66442e-06	8.25024	KCNN2//BGLAP2//GLUL//H13//HGFAC//ITPR2//THBS1//AGL//ALDOB//TTYH1//PYURF//DERL1//CES1D//CD4//RDH16//FOXRED2//TXNDC16//DPM1//G6PC2//HPD//CML1//AADAC//FITM1//DOLK//ANKLE2//CYP2E1//UBXN1//ALDH3A2//EMC9//OSBPL3//UGT2B38//CYP4V3//CYP2C50//ASL//UGT2B37//CES1G//ELOVL3//CNIH2//CYP2A12//CYP2C29//CYP2C38//CYP2D10//CYP2J5//CYP2J6//CYP46A1//CYP7B1//CYP8B1//DPP4//EPHX1//CES1E//CES3B//ACSL1//LPCAT3//HSD3B2//HSD…
GO:0005623	cell	Cellular component	891	15072	1243	23260	1.10623	6.67678e-08	2.17663e-05	7.17543	G630090E17RIK//SLC44A1//SPRED3//BBS4//SLC6A5//ARRDC3//WWP1//ADTRP//BRAF//CHRNA5//VMN1R43//VMN1R53//VMN1R41//ACVR2B//AGTR1A//SLC19A2//OLFR73//ANXA8//PCDH15//AVPR2//CD4//CD44//CELSR1//INADL//CIT//CLDN1//CNIH2//DPP4//EDAR//EPOR//KCNN2//ERI3//FABP2//ACSL1//FGFR1//FZD8//GHR//GNG4//GPR3//GPM6B//GPR27//H13//HHIP//HTR6//IDE//IHH//IL10RA//IL1RAP//ITGA6//ITPR2//AJUBA//KCNJ12//KCNJ15//KCNJ6//KCNS1//TIMD2//I…
GO:0044464	cell part	Cellular component	887	15036	1243	23260	1.1039	1.39761e-07	3.03748e-05	6.85461	G630090E17RIK//SLC44A1//SPRED3//BBS4//SLC6A5//ARRDC3//WWP1//ADTRP//BRAF//CHRNA5//VMN1R43//VMN1R53//VMN1R41//ACVR2B//AGTR1A//SLC19A2//OLFR73//ANXA8//PCDH15//AVPR2//CD4//CD44//CELSR1//INADL//CIT//CLDN1//CNIH2//DPP4//EDAR//EPOR//KCNN2//ERI3//FABP2//ACSL1//FGFR1//FZD8//GHR//GNG4//GPR3//GPM6B//GPR27//H13//HHIP//HTR6//IDE//IHH//IL10RA//IL1RAP//ITGA6//ITPR2//AJUBA//KCNJ12//KCNJ15//KCNJ6//KCNS1//TIMD2//I…
GO:0005739	mitochondrion	Cellular component	136	1660	1243	23260	1.5331	3.20703e-07	5.22746e-05	6.4939	CYP27A1//ABCB6//SLC44A1//ASL//CPT1B//ACSL1//CISD1//MARC2//SHMT2//UGT2B37//AK2//ALDH3A2//COX7A1//HMGCS2//HSD3B2//HSD3B3//HSD3B5//GRPEL2//OTC//SLC25A3//PSEN2//ABCD3//UGT2B5//UQCRC1//TUFM//GCAT//OCIAD2//DHRS1//PRODH2//ABCB10//SUCLG1//CML1//NDUFB3//NDUFAF3//ETFDH//NDUFB8//SDHB//MTFP1//NDUFB2//FAHD1//AIFM3//DUSP18//NDUFS7//GSTK1//NDUFAF6//NDUFV3//IMMP2L//SUOX//AGXT//PDE2A//MRPL39//MRPL15//MRPL1//BCKDH…
GO:0019866	organelle inner membrane	Cellular component	45	391	1243	23260	2.15365	1.13182e-06	0.00014759	5.94622	PSEN2//UNC50//ATP1B4//CYP27A1//SHMT2//UGT2B37//AK2//ALDH3A2//COX7A1//HMGCS2//HSD3B2//HSD3B3//HSD3B5//GRPEL2//OTC//SLC25A3//ABCD3//UGT2B5//UQCRC1//TUFM//GCAT//OCIAD2//DHRS1//PRODH2//ABCB10//SUCLG1//CML1//NDUFB3//NDUFAF3//ETFDH//MARC2//NDUFB8//SDHB//MTFP1//NDUFB2//FAHD1//AIFM3//DUSP18//NDUFS7//GSTK1//NDUFAF6//NDUFV3//IMMP2L//FDX1//P2RX2
GO:0005743	mitochondrial inner membrane	Cellular component	42	362	1243	23260	2.1711	2.0736e-06	0.000225331	5.68328	COX7A1//FDX1//DUSP18//IMMP2L//NDUFB3//NDUFB8//NDUFB2//NDUFS7//NDUFV3//SDHB//UQCRC1//ETFDH//CYP27A1//SHMT2//UGT2B37//AK2//ALDH3A2//HMGCS2//HSD3B2//HSD3B3//HSD3B5//GRPEL2//OTC//SLC25A3//PSEN2//ABCD3//UGT2B5//TUFM//GCAT//OCIAD2//DHRS1//PRODH2//ABCB10//SUCLG1//CML1//NDUFAF3//MARC2//MTFP1//FAHD1//AIFM3//GSTK1//NDUFAF6
GO:0043226	organelle	Cellular component	690	11492	1243	23260	1.12355	5.4592e-06	0.000475702	5.26287	TTLL3//BBS4//STRC//GLI2//HTR6//MAK//SLC9C1//RTTN//APOA1BP//TTC26//CCDC39//TBC1D32//CABYR//NPHP3//TTLL9//C8B//DYNC1I1//NPC1//MAPK8//SERPINB3D//SLC6A14//EPS8L2//STX1A//TSGA10//TSSK1//ROPN1L//AGTR1A//COPA//DMBT1//FGFR1//OCLN//SLC18A3//SYT3//RIN3//MARCH2//SLC6A17//CAMKV//TMEM74//SEC31B//GGN//RAB11FIP4//DYSF//FAM3C//RABEP1//SYT10//SH3KBP1//VMA21//SPIRE1//SPATA31//BGLAP2//BMP7//VEGFA//SLC47A1//UGT2B38/…
GO:0043227	membrane-bounded organelle	Cellular component	637	10512	1243	23260	1.13395	6.26796e-06	0.000475702	5.20287	UGT2B38//UGT2B34//CYP2C50//ALDH3A2//CPT1B//CYP2A12//CYP2C29//CYP2C38//CYP2D10//CYP2E1//CYP2J5//CYP2J6//CYP46A1//CYP7B1//CYP8B1//DPM1//EPHX1//ACSL1//GLUL//HSD17B2//HSD3B5//PON1//ABCD3//UGT2B5//CYP2C44//TIPRL//ALDOB//SC5D//UGT2B35//CYP2R1//YIPF3//AASS//CYP2C54//GRB14//CISD1//RABEP1//CYP2D11//PEX3//ACSS2//AADAC//CYP2C66//UGT2B1//CAND1//UGT2A3//TM7SF2//EHHADH//ACBD5//SRD5A1//SLC44A1//CYP27A1//MACROD1…
GO:0005737	cytoplasm	Cellular component	566	9210	1243	23260	1.14999	7.03524e-06	0.000475702	5.15272	ITPR2//THBS1//AGL//TDRD6//CYP2E1//HPD//ABCB4//ARFGAP1//PLEKHB1//UNC50//SLC35A5//RPL37A//RPL6//RPS8//ATP6V0A2//BBS4//UVRAG//RB1CC1//ATG16L1//PYURF//DERL1//AJUBA//CNOT3//TSSK1//SPATA31//TPR//DYNC1I1//DYNLT3//ZP3//TTLL3//CCDC39//NPC1//TMEM55B//MARCH2//ALDOB//TMEM150C//TMEM74//SLC26A11//VPS39//DNASE2B//CTSM//SULT1C2//PLEKHF1//ARSG//ATP13A2//SLC44A1//CYP27A1//MACROD1//SHMT2//BRAF//HLCS//PROSC//AGXT//A…
GO:0044444	cytoplasmic part	Cellular component	396	6152	1243	23260	1.20453	7.29604e-06	0.000475702	5.13691	RB1CC1//TPR//DYNC1I1//DYNLT3//TTLL3//CCDC39//ATG16L1//SLC44A1//CYP27A1//MACROD1//SHMT2//BRAF//HLCS//PROSC//AGXT//AK2//ALDH3A2//BCKDHA//CAR5A//COX7A1//CPT1B//CRYM//CYCS//CYP2E1//ACSL1//FDX1//MRPS33//GHR//GLUL//GSTA4//HMGCS2//HSD3B2//HSD3B3//HSD3B5//IDE//BBOX1//AMACR//GRPEL2//OAT//OGDH//OTC//SLC25A3//MAPK8IP1//ABCD3//CLPB//SLC9A1//MTRF1//SUOX//LACTB2//ALDH5A1//PSTK//L2HGDH//UQCRC1//DARS2//PDK1//MRP…
GO:0005622	intracellular	Cellular component	725	12199	1243	23260	1.11212	1.07177e-05	0.000635269	4.9699	HDAC11//KAT8//GTF3C4//CYP2E1//HPD//ABCB4//ARFGAP1//PLEKHB1//UNC50//SLC35A5//FBXO4//CAND1//NKD1//POP4//RPL37A//RPL6//RPS8//ATP6V0A2//DNMT3L//MSH4//AURKC//BBS4//GNG4//RGS9//UVRAG//RB1CC1//ATG16L1//GTF2H2//PSMB1//UBXN1//PSMB11//PYURF//TPR//DYNC1I1//NUP133//DYNLT3//PSEN2//NBN//HLCS//MBD4//ATP1B4//SHPRH//HIST2H2BE//NCOA1//STAT1//TCF7L2//DNTT//NR1D1//EME1//NACC2//SMARCC2//ASXL2//SYCP1//TEX12//DERL1//AJ…
GO:0031966	mitochondrial membrane	Cellular component	50	495	1243	23260	1.89018	1.24691e-05	0.000677489	4.90416	SLC44A1//ASL//CPT1B//ACSL1//CISD1//MARC2//ABCB6//CYP27A1//SHMT2//UGT2B37//AK2//ALDH3A2//COX7A1//HMGCS2//HSD3B2//HSD3B3//HSD3B5//GRPEL2//OTC//SLC25A3//PSEN2//ABCD3//UGT2B5//UQCRC1//TUFM//GCAT//OCIAD2//DHRS1//PRODH2//ABCB10//SUCLG1//CML1//NDUFB3//NDUFAF3//ETFDH//NDUFB8//SDHB//MTFP1//NDUFB2//FAHD1//AIFM3//DUSP18//NDUFS7//GSTK1//NDUFAF6//NDUFV3//IMMP2L//SOX10//FDX1//HAAO
GO:0005740	mitochondrial envelope	Cellular component	51	525	1243	23260	1.81781	2.93415e-05	0.00147159	4.53252	SHMT2//AK2//HSD3B2//HSD3B3//SUOX//DUSP18//HAAO//ETFDH//SLC44A1//ASL//CPT1B//ACSL1//CISD1//MARC2//ABCB6//CYP27A1//UGT2B37//ALDH3A2//COX7A1//HMGCS2//HSD3B5//GRPEL2//OTC//SLC25A3//PSEN2//ABCD3//UGT2B5//UQCRC1//TUFM//GCAT//OCIAD2//DHRS1//PRODH2//ABCB10//SUCLG1//CML1//NDUFB3//NDUFAF3//NDUFB8//SDHB//MTFP1//NDUFB2//FAHD1//AIFM3//NDUFS7//GSTK1//NDUFAF6//NDUFV3//IMMP2L//SOX10//FDX1
GO:0044429	mitochondrial part	Cellular component	59	644	1243	23260	1.71437	4.01145e-05	0.00186819	4.3967	CYP27A1//ABCB6//SHMT2//AK2//HSD3B2//HSD3B3//SUOX//DUSP18//AGXT//HMGCS2//PDE2A//GSTK1//MRPL39//MRPL15//MRPL1//PDK1//DLAT//ETFDH//HAAO//TUFM//BCKDHA//SUCLG1//SLC44A1//ASL//CPT1B//ACSL1//CISD1//MARC2//UGT2B37//ALDH3A2//COX7A1//HSD3B5//GRPEL2//OTC//SLC25A3//PSEN2//ABCD3//UGT2B5//UQCRC1//GCAT//OCIAD2//DHRS1//PRODH2//ABCB10//CML1//NDUFB3//NDUFAF3//NDUFB8//SDHB//MTFP1//NDUFB2//FAHD1//AIFM3//NDUFS7//NDUF…
GO:0016021	integral component of membrane	Cellular component	372	5885	1243	23260	1.18286	8.42773e-05	0.00366325	4.07429	ACVR1//OLFR73//CELSR1//CLDN1//GHR//HHIP//VMN1R235//VMN1R89//VMN1R82//VMN1R216//MTNR1A//NPC1//MUSK//PCDH10//PPAP2A//PSEN2//SEMA6A//SLC1A2//SLC22A3//SLC6A18//SLC6A17//P2RX2//SLC6A1//SLCO1A1//SLCO1B2//CORIN//PEX3//SLC6A14//TNFRSF13B//SLC29A1//SLC6A19//SGMS2//SLC4A10//RDH16//DOLK//DERL1//FITM1//ANKLE2//ABCB10//H13//ETFDH//ABCB6//C8B//HC//C8G//ITGA6//ATP1B4//CHRNA5//KCNC1//KCNS1//KCNE3//CNTNAP2//KCNV1…
GO:0044424	intracellular part	Cellular component	704	11984	1243	23260	1.09928	0.000113914	0.004642	3.94342	FBXO4//CAND1//NKD1//GNG4//RGS9//PSMB1//UBXN1//PSMB11//MRPS33//RPL37A//RPL6//RPS8//TDRD6//MRPS35//MRPL39//MRPL15//NSA2//MRPL55//LARP6//MRPL14//MRPL1//TTLL3//BBS4//UPB1//BC030307//CES1D//ARRDC3//WWP1//RNH1//HAAO//FOXP1//TPR//BRAF//ASL//HLCS//M1AP//ZMYND10//HSD17B11//ACVR2B//AGTR1A//AIRE//AOX1//MMP28//ARNTL//PCDH15//BAAT//BGLAP2//CAR8//CAR1//CAR3//NR1I3//CASP14//RB1CC1//CCS//CD44//CDC7//INADL//CIT//…
GO:0031975	envelope	Cellular component	67	791	1243	23260	1.58503	0.000135224	0.00518623	3.86895	TPR//NPC1//SYNE3//GGN//CYHR1//ATP1B4//CYP27A1//ABCB6//NUP133//RB1CC1//GSTO1//WTAP//KAT8//OSBPL3//SHMT2//AK2//HSD3B2//HSD3B3//SUOX//DUSP18//HAAO//ETFDH//AGTR1A//PSEN2//UNC50//SLC44A1//ASL//CPT1B//ACSL1//CISD1//MARC2//UGT2B37//ALDH3A2//COX7A1//HMGCS2//HSD3B5//GRPEL2//OTC//SLC25A3//ABCD3//UGT2B5//UQCRC1//TUFM//GCAT//OCIAD2//DHRS1//PRODH2//ABCB10//SUCLG1//CML1//NDUFB3//NDUFAF3//NDUFB8//SDHB//MTFP1//N…
GO:1990204	oxidoreductase complex	Cellular component	13	75	1243	23260	3.24355	0.000156076	0.00565341	3.80666	PDK1//DLAT//PDHB//NOX4//BCKDHA//OGDH//UQCRC1//NDUFB3//NDUFB8//NDUFB2//NDUFS7//NDUFV3//SDHB
GO:0043231	intracellular membrane-bounded organelle	Cellular component	561	9359	1243	23260	1.12169	0.000177928	0.00610574	3.74976	SLC44A1//CYP27A1//MACROD1//SHMT2//BRAF//HLCS//PROSC//AGXT//AK2//ALDH3A2//BCKDHA//CAR5A//COX7A1//CPT1B//CRYM//CYCS//CYP2E1//ACSL1//FDX1//MRPS33//GHR//GLUL//GSTA4//HMGCS2//HSD3B2//HSD3B3//HSD3B5//IDE//BBOX1//AMACR//GRPEL2//OAT//OGDH//OTC//SLC25A3//MAPK8IP1//ABCD3//CLPB//SLC9A1//MTRF1//SUOX//LACTB2//ALDH5A1//PSTK//L2HGDH//UQCRC1//DARS2//PDK1//MRPS35//TUFM//DLAT//AADAT//DACT2//PPM1K//NARS2//APOA1BP//…
GO:0031967	organelle envelope	Cellular component	66	788	1243	23260	1.56732	0.000207893	0.0067773	3.68216	TPR//NPC1//SYNE3//GGN//CYHR1//ATP1B4//CYP27A1//ABCB6//AGTR1A//NUP133//RB1CC1//GSTO1//WTAP//KAT8//OSBPL3//SHMT2//AK2//HSD3B2//HSD3B3//SUOX//DUSP18//HAAO//ETFDH//PSEN2//UNC50//UGT2B37//ALDH3A2//COX7A1//HMGCS2//HSD3B5//GRPEL2//OTC//SLC25A3//ABCD3//UGT2B5//UQCRC1//TUFM//GCAT//OCIAD2//DHRS1//PRODH2//ABCB10//SUCLG1//CML1//NDUFB3//NDUFAF3//MARC2//NDUFB8//SDHB//MTFP1//NDUFB2//FAHD1//AIFM3//NDUFS7//GSTK1/…
GO:0031224	intrinsic component of membrane	Cellular component	376	6024	1243	23260	1.168	0.000220208	0.00683692	3.65717	G630090E17RIK//SLC44A1//CYP4V3//SEC14L4//SLC6A5//PCNXL3//FAM19A5//SMIM13//ADTRP//CHRNA5//M1AP//VMN1R43//VMN1R53//VMN1R41//ACVR1//ACVR2B//ADAM22//AGTR1A//ALDH3A2//OLFR73//PCDH15//AVPR2//CD4//CD44//CELSR1//ELOVL3//CLCN2//CLDN1//CNIH2//COX7A1//CPT1B//DMBT1//CYP46A1//CYP8B1//DLK1//DPP4//ADAM18//EDAR//EPHX1//EPOR//KCNN2//ACSL1//FGFR1//FZD8//G6PC2//GHR//GPR3//GPM6B//GPR27//LPCAT3//H13//HSD17B2//HSD3B2/…
GO:0012505	endomembrane system	Cellular component	201	2979	1243	23260	1.2626	0.000232765	0.0068983	3.63308	UGT2B38//CYP4V3//CES1D//CYP2C50//ASL//UGT2B37//ALDH3A2//CES1G//ELOVL3//CNIH2//CYP2A12//CYP2C29//CYP2C38//CYP2D10//CYP2E1//CYP2J5//CYP2J6//CYP46A1//CYP7B1//CYP8B1//DPM1//DPP4//EPHX1//CES1E//CES3B//ACSL1//G6PC2//LPCAT3//H13//HPD//HSD3B2//HSD3B3//HSD3B5//IFI47//ITPR2//MAL//NPC1//MAPK8IP1//PSEN2//PTPN2//SCD2//SHH//SLC9A1//SERPINA1A//PDE2A//TDRD6//SYNE3//OFCC1//THBS1//UGT2B5//VWF//NRROS//MARCH2//LCLAT…
GO:0044425	membrane part	Cellular component	419	6838	1243	23260	1.14663	0.000391306	0.0110927	3.40748	G630090E17RIK//SLC44A1//CYP4V3//SEC14L4//SLC6A5//PCNXL3//FAM19A5//SMIM13//ADTRP//CHRNA5//M1AP//VMN1R43//VMN1R53//VMN1R41//ACVR1//ACVR2B//ADAM22//AGTR1A//ALDH3A2//OLFR73//PCDH15//AVPR2//CD4//CD44//CELSR1//ELOVL3//CLCN2//CLDN1//CNIH2//COX7A1//CPT1B//DMBT1//CYP46A1//CYP8B1//DLK1//DPP4//ADAM18//EDAR//EPHX1//EPOR//KCNN2//ACSL1//FGFR1//FZD8//G6PC2//GHR//GPR3//GPM6B//GPR27//LPCAT3//H13//HSD17B2//HSD3B2/…
GO:0031090	organelle membrane	Cellular component	110	1519	1243	23260	1.35511	0.000668999	0.0181745	3.17457	CYP2E1//HPD//ABCB4//ARFGAP1//PLEKHB1//UNC50//SLC35A5//CD4//DPM1//G6PC2//H13//ITPR2//CML1//PYURF//AADAC//FITM1//MYO1B//AGTR1A//TPR//RB1CC1//GSTO1//WTAP//KAT8//OSBPL3//HAAO//ETFDH//CLIP3//BBS4//CEACAM1//GOLT1A//B4GALNT3//ATG16L1//DPP4//NPC1//PSEN2//ATP6V0A2//SLC26A11//VPS39//ATP6V1C2//ATP13A2//ALDOB//TTYH1//TMEM184A//ANXA8//RAB11FIP4//SPIRE1//ATP1B4//CYP27A1//SHMT2//UGT2B37//AK2//ALDH3A2//COX7A1//H…
GO:0043229	intracellular organelle	Cellular component	610	10455	1243	23260	1.0918	0.00148309	0.0386789	2.82883	UGT2B38//UGT2B34//CYP2C50//ALDH3A2//CPT1B//CYP2A12//CYP2C29//CYP2C38//CYP2D10//CYP2E1//CYP2J5//CYP2J6//CYP46A1//CYP7B1//CYP8B1//DPM1//EPHX1//ACSL1//GLUL//HSD17B2//HSD3B5//PON1//ABCD3//UGT2B5//CYP2C44//TIPRL//ALDOB//SC5D//UGT2B35//CYP2R1//YIPF3//AASS//CYP2C54//GRB14//CISD1//RABEP1//CYP2D11//PEX3//ACSS2//AADAC//CYP2C66//UGT2B1//CAND1//UGT2A3//TM7SF2//EHHADH//ACBD5//SRD5A1//AGTR1A//COPA//DMBT1//FGFR…
GO:0005777	peroxisome	Cellular component	16	134	1243	23260	2.23436	0.00214799	0.0518699	2.66797	ACSL1//ABCD3//PEX3//PNPLA8//AGXT//IDE//ALDH3A2//BAAT//AMACR//HACL1//MARC2//NUDT7//TMEM135//EHHADH//ACBD5//GSTK1
GO:0042579	microbody	Cellular component	16	134	1243	23260	2.23436	0.00214799	0.0518699	2.66797	AGXT//ALDH3A2//BAAT//ACSL1//IDE//AMACR//ABCD3//PEX3//HACL1//MARC2//PNPLA8//NUDT7//TMEM135//EHHADH//ACBD5//GSTK1
GO:0005576	extracellular region	Cellular component	255	4078	1243	23260	1.17012	0.0029151	0.0678802	2.53535	THBS1//LTBP4//DMBT1//CILP//CLEC3B//VWF//WNT11//WNT9B//WNT8B//ZP3//MMP20//EGFL6//PXDN//RUNX1//GSTO1//ITGA6//SERPINF1//VEGFA//IGF1//ESP16//ESP4//TRY5//F11//C8B//PCDH15//BGLAP2//BMP7//GDF2//C6//COPA//LCN5//F8//FGF8//GHR//HC//IDE//KLKB1//MTMR4//MCF2L//MUP3//MUP4//PCSK6//PIP//PRL7D1//PON1//PTHLH//CCL1//SHH//SERPINA1A//TFF2//TLE2//TRY4//DPYSL3//GDF7//GDF15//GREM2//GDF6//CTF2//APOA1BP//KLK8//AXL//RAB11F…
GO:0016020	membrane	Cellular component	530	9093	1243	23260	1.0907	0.00475307	0.106862	2.32303	G630090E17RIK//SLC44A1//SPRED3//BBS4//SLC6A5//ARRDC3//WWP1//ADTRP//BRAF//CHRNA5//VMN1R43//VMN1R53//VMN1R41//ACVR2B//AGTR1A//SLC19A2//OLFR73//ANXA8//PCDH15//AVPR2//CD4//CD44//CELSR1//INADL//CIT//CLDN1//CNIH2//DPP4//EDAR//EPOR//KCNN2//ERI3//FABP2//ACSL1//FGFR1//FZD8//GHR//GNG4//GPR3//GPM6B//GPR27//H13//HHIP//HTR6//IDE//IHH//IL10RA//IL1RAP//ITGA6//ITPR2//AJUBA//KCNJ12//KCNJ15//KCNJ6//KCNS1//TIMD2//I…
GO:0005746	mitochondrial respiratory chain	Cellular component	8	52	1243	23260	2.87889	0.00601652	0.130759	2.22065	NDUFB3//NDUFB8//NDUFB2//NDUFS7//NDUFV3//SDHB//UQCRC1//COX7A1
GO:0042995	cell projection	Cellular component	112	1671	1243	23260	1.25424	0.00737319	0.155075	2.13234	CIT//EPS8L2//FABP2//CLRN1//DCXR//MYO1B//LCT//TTLL3//BBS4//STRC//GLI2//HTR6//MAK//SLC9C1//RTTN//APOA1BP//TTC26//CCDC39//TBC1D32//CABYR//NPHP3//TTLL9//BRAF//RIMS2//FADD//GLUL//LIMK1//NCOA1//MAPK8IP1//SLC18A3//SLC1A2//STX1A//TSGA10//SLC6A1//FAM107A//AHCY//MAGI2//SH3KBP1//NDUFS7//DPP4//AJUBA//MCF2L//DPYSL3//DYSF//ITGA6//KLHL41//PCDH15//NFASC//TSSK1//ROPN1L//GSTO1//ITPR2//KCNJ6//NRP2//OMP//PSEN2//SERP…
GO:0044455	mitochondrial membrane part	Cellular component	15	141	1243	23260	1.99072	0.00851275	0.173447	2.06993	COX7A1//NDUFB3//NDUFB8//NDUFB2//NDUFS7//NDUFV3//SDHB//UQCRC1//FDX1//DUSP18//SOX10//ABCB10//IMMP2L//ETFDH//ABCB6
GO:0005929	cilium	Cellular component	31	400	1243	23260	1.45024	0.0249312	0.483375	1.60326	BBS4//SLC9C1//TSGA10//TSSK1//ROPN1L//CABYR//GLI2//TTC26//NPHP3//AK2//NME5//GALR3//QRFPR//PCDH15//MAK//TULP1//PLEKHB1//STRC//KNCN//SPEF2//TTLL3//CCDC39//ATG16L1//PSEN2//GSTM5//RTTN//CEACAM1//HTR6//APOA1BP//TBC1D32//TTLL9
GO:0044421	extracellular region part	Cellular component	209	3450	1243	23260	1.13362	0.0252241	0.483375	1.59818	THBS1//LTBP4//DMBT1//CILP//CLEC3B//VWF//WNT11//WNT9B//WNT8B//ZP3//MMP20//EGFL6//PXDN//RUNX1//GSTO1//ITGA6//SERPINF1//VEGFA//ESP16//ESP4//TRY5//F11//C8B//PCDH15//BGLAP2//BMP7//GDF2//C6//COPA//LCN5//F8//FGF8//GHR//HC//IDE//IGF1//KLKB1//MTMR4//MCF2L//MUP3//MUP4//PCSK6//PIP//PRL7D1//PON1//PTHLH//CCL1//SHH//SERPINA1A//TFF2//TLE2//TRY4//DPYSL3//GDF7//GDF15//GREM2//GDF6//CTF2//APOA1BP//KLK8//AXL//RAB11F…
GO:0070469	respiratory chain	Cellular component	8	67	1243	23260	2.23436	0.025948	0.483375	1.5859	COX7A1//SDHB//NDUFB3//NDUFB8//NDUFB2//NDUFS7//NDUFV3//UQCRC1
GO:0097458	neuron part	Cellular component	72	1075	1243	23260	1.25332	0.0284279	0.51486	1.54626	PCDH15//MAK//TULP1//PLEKHB1//BRAF//RIMS2//FADD//GLUL//LIMK1//NCOA1//MAPK8IP1//SLC18A3//SLC1A2//STX1A//TSGA10//SLC6A1//FAM107A//AHCY//MAGI2//SH3KBP1//NDUFS7//PSEN2//DPYSL3//KCNC1//KCNJ6//MAPK8//PDE2A//P2RX2//ASL//CHRNA5//CIT//KCNN2//GHR//GRK4//IGF1//KCNJ12//OMP//S100A5//SERPINF1//SHH//SNCG//UBXN1//IGSF9B//DLG2//SRR//RBFOX3//PMM2//KNCN//SRD5A1//PARD3//CNIH2//BGLAP2//CLCN2//PDE9A//TMEM100//SMARCC2//…
GO:0044297	cell body	Cellular component	39	534	1243	23260	1.36666	0.0304299	0.536225	1.5167	ASL//CHRNA5//CIT//KCNN2//GHR//GRK4//IGF1//KCNJ12//OMP//PSEN2//S100A5//SERPINF1//SHH//SNCG//UBXN1//P2RX2//IGSF9B//DLG2//SRR//RBFOX3//PMM2//KNCN//NDUFS7//SRD5A1//PARD3//KCNC1//KCNJ6//BGLAP2//CLCN2//GLUL//PDE9A//MAPK8//TMEM100//BRAF//FADD//GSTO1//MAPK8IP1//DPYSL3//APOA1BP
GO:0070062	extracellular vesicular exosome	Cellular component	156	2542	1243	23260	1.14839	0.0349304	0.599332	1.4568	SLC44A1//UPB1//TRY5//WWP1//RNH1//HAAO//SHMT2//LTBP4//MBD5//F11//ASL//C8B//PROSC//AK2//ALDH3A2//AOX1//PCDH15//GDF2//C6//CAR1//CASP14//CD44//INADL//COPA//DMBT1//CRYM//CUX2//DPP4//CES3B//GAMT//GLUL//GNG4//GSTM5//GSTO1//HC//HGD//HIST2H2AA1//HPD//FABP5//KLKB1//KRT27//BBOX1//MASP2//MOCS2//MYO1B//NQO2//NPC1//PAH//PCK1//ABCB4//SLC25A3//PIP//PON1//PPP3CC//PSMB1//PSME2//RPL37A//RPS8//SERPINF1//SLC13A2//SLC…
GO:0043230	extracellular organelle	Cellular component	156	2549	1243	23260	1.14523	0.0377778	0.615778	1.42276	SLC44A1//UPB1//TRY5//WWP1//RNH1//HAAO//SHMT2//LTBP4//MBD5//F11//ASL//C8B//PROSC//AK2//ALDH3A2//AOX1//PCDH15//GDF2//C6//CAR1//CASP14//CD44//INADL//COPA//DMBT1//CRYM//CUX2//DPP4//CES3B//GAMT//GLUL//GNG4//GSTM5//GSTO1//HC//HGD//HIST2H2AA1//HPD//FABP5//KLKB1//KRT27//BBOX1//MASP2//MOCS2//MYO1B//NQO2//NPC1//PAH//PCK1//ABCB4//SLC25A3//PIP//PON1//PPP3CC//PSMB1//PSME2//RPL37A//RPS8//SERPINF1//SLC13A2//SLC…
GO:0065010	extracellular membrane-bounded organelle	Cellular component	156	2549	1243	23260	1.14523	0.0377778	0.615778	1.42276	SLC44A1//UPB1//TRY5//WWP1//RNH1//HAAO//SHMT2//LTBP4//MBD5//F11//ASL//C8B//PROSC//AK2//ALDH3A2//AOX1//PCDH15//GDF2//C6//CAR1//CASP14//CD44//INADL//COPA//DMBT1//CRYM//CUX2//DPP4//CES3B//GAMT//GLUL//GNG4//GSTM5//GSTO1//HC//HGD//HIST2H2AA1//HPD//FABP5//KLKB1//KRT27//BBOX1//MASP2//MOCS2//MYO1B//NQO2//NPC1//PAH//PCK1//ABCB4//SLC25A3//PIP//PON1//PPP3CC//PSMB1//PSME2//RPL37A//RPS8//SERPINF1//SLC13A2//SLC…
GO:0005747	mitochondrial respiratory chain complex I	Cellular component	5	36	1243	23260	2.599	0.0411787	0.619916	1.38533	NDUFB3//NDUFB8//NDUFB2//NDUFS7//NDUFV3
GO:0030964	NADH dehydrogenase complex	Cellular component	5	36	1243	23260	2.599	0.0411787	0.619916	1.38533	NDUFB3//NDUFB8//NDUFB2//NDUFS7//NDUFV3
GO:0045271	respiratory chain complex I	Cellular component	5	36	1243	23260	2.599	0.0411787	0.619916	1.38533	NDUFB3//NDUFB8//NDUFB2//NDUFS7//NDUFV3
GO:0030673	axolemma	Cellular component	3	15	1243	23260	3.74256	0.0427856	0.619916	1.3687	KCNC1//SLC1A2//CNTNAP2
GO:0034451	centriolar satellite	Cellular component	3	15	1243	23260	3.74256	0.0427856	0.619916	1.3687	BBS4//ZMYND10//ALDOB
