# Supplementary material for: Aberrant Expression Profiles of lncRNAs and Their Associated Nearby Coding Genes in the Hippocampus of the SAMP8 Mouse Model with AD
Source: Mol Ther Nucleic Acids. 2020 Feb 19;20:140–54. doi: 10.1016/j.omtn.2020.02.008 (PMC7066064; doi:10.1016/j.omtn.2020.02.008)
Supplement: Table S12. Downregulated MF Results (Mouse) [file mmc13.xls]

## Sheet: MF
#Column "GO.ID" stands for the ID of gene ontology term
#Column "Term" stands for the name of gene ontology term
#Column "Ontology" stands for the ontology of GOID belongs to
#Column "Count" stands for the number of DE genes associated with the listed GOID
#Column "Pop.Hits" stands for the number of background population genes associated with the listed GOID
#Column "List.Total" stands for the total number of DE genes
#Column "Pop.Total" stands for the total number of background population genes
#Column "Fold.Enrichment" stands for the Fold Enrichment value of the GOID, it equals (Count/Pop.Hits)/(List.Total/Pop.Total)
#Column "Pvalue" stands for the significance testing value of the GOID
#Column "FDR" stands for the false discovery rate of the GOID, using Benjamini & Hochberg (1995) method
#Column "Enrichment.Score" stands for the Enrichment Score value of the GOID, it equals (-log10(Pvalue))
#Column "GENES" stands for the DE genes associated with the GOID
GO.ID	Term	Ontology	Count	Pop.Hits	List.Total	Pop.Total	Fold.Enrichment	Pvalue	FDR	Enrichment.Score	GENES
GO:0016491	oxidoreductase activity	Molecular function	98	754	1219	22868	2.43826	2.02661e-16	2.80888e-13	15.6932	SC5D//HSD3B5//BDH2//AKR1C6//HAAO//OGFOD3//NQO2//BCKDHA//HSD3B2//HSD3B3//CRYL1//EHHADH//SRD5A1//HPD//NDUFB8//NDUFS7//CYP2J6//ADH4//ALDH3A2//AOX1//AOX3//AKR1C20//AKR1C12//CYB5R1//COX7A1//ETFDH//HSD17B11//HSD17B2//HGD//CYP2C69//CYP4V3//CYP27A1//CYP4F15//CYP2C50//CYP2A12//CYP2C29//CYP2C38//CYP2D10//CYP2E1//CYP2J5//CYP46A1//CYP7B1//CYP8B1//PAH//CYP2C44//CYP2J13//CYP2R1//MICAL2//CYP2T4//CYP2C54//CYP2D1…
GO:0003824	catalytic activity	Molecular function	403	5309	1219	22868	1.42402	5.32045e-16	3.68707e-13	15.2741	B3GNT8//GLT6D1//LCT//MYO1B//POP4//PRDM12//NSUN7//METTL7B//METTL5//SC5D//HSD3B5//BDH2//AKR1C6//NMNAT3//HAAO//MACROD1//MBD4//OGFOD3//NQO2//HS6ST2//SULT1B1//NDST4//SULT1C2//PDILT//DYNC1I1//MYH7B//DYNLT3//BBS4//KIF21B//BCKDHA//UPB1//GGACT//LCLAT1//HSD3B2//HSD3B3//CRYL1//EHHADH//SRD5A1//HPD//SUCLG1//PAPD5//DNTT//LACTB2//RBBP9//PNKD//GNG4//TUFM//SRR//NDUFB8//NDUFS7//CYP2J6//ADH4//NUDT7//ACSS3//ACSS2//A…
GO:0004497	monooxygenase activity	Molecular function	33	150	1219	22868	4.12712	2.49147e-12	1.15106e-09	11.6035	PAH//PCBD2//FDX1//CYP2C66//CYP2C50//CYP2J6//CYP2C44//CYP2C54//CYP2A12//CYP7B1//CYP8B1//CYP4V3//CYP2E1//MICAL2//CYP4F40//CYP2C29//CYP2D10//CYP2J5//CYP2D11//MOXD1//CYP27A1//CYP46A1//CYP2R1//CYP2C38//CYP2C69//CYP4F15//CYP2J13//CYP2T4//CYP2C67//CYP2J8//CYP4F16//CYP2D40//CYP2J9
GO:0046872	metal ion binding	Molecular function	283	3629	1219	22868	1.46293	4.18881e-12	1.18055e-09	11.3779	GLUL//PCK1//TSSK1//CDC42BPA//TREX2//SRR//PDP1//HACL1//DCTPP1//NUDT7//ALPI//CYP4V3//CYP27A1//CYP2C50//HAAO//AOX1//CYP2A12//CYP2C29//CYP2C38//CYP2D10//CYP2E1//CYP2J5//CYP2J6//CYP46A1//CYP7B1//CYP8B1//FDX1//BBOX1//PAH//SCD2//SC5D//FBXL5//CYP2R1//PHF8//CYP2C54//CISD1//CYP2D11//FADS2//ETHE1//OGFOD3//AOX3//CCS//F8//LOXL3//S100A5//P2RX2//AHCY//MOXD1//TRY5//LTBP4//BRAF//ANXA8//PCDH15//BGLAP2//RUNX1//CELS…
GO:0043169	cation binding	Molecular function	288	3710	1219	22868	1.45627	4.25882e-12	1.18055e-09	11.3707	GLUL//PCK1//TSSK1//CDC42BPA//TREX2//SRR//PDP1//HACL1//DCTPP1//NUDT7//ALPI//CYP4V3//CYP27A1//CYP2C50//HAAO//AOX1//CYP2A12//CYP2C29//CYP2C38//CYP2D10//CYP2E1//CYP2J5//CYP2J6//CYP46A1//CYP7B1//CYP8B1//FDX1//BBOX1//PAH//SCD2//SC5D//FBXL5//CYP2R1//PHF8//CYP2C54//CISD1//CYP2D11//FADS2//ETHE1//OGFOD3//AOX3//CCS//F8//LOXL3//S100A5//P2RX2//AHCY//MOXD1//TRY5//LTBP4//BRAF//ANXA8//PCDH15//BGLAP2//RUNX1//CELS…
GO:0005506	iron ion binding	Molecular function	30	163	1219	22868	3.45269	2.39703e-09	5.53714e-07	8.62033	HAAO//CYP4V3//CYP27A1//CYP2C50//AOX1//CYP2A12//CYP2C29//CYP2C38//CYP2D10//CYP2E1//CYP2J5//CYP2J6//CYP46A1//CYP7B1//CYP8B1//FDX1//BBOX1//PAH//SCD2//SC5D//FBXL5//CYP2R1//PHF8//CYP2C54//CISD1//CYP2D11//FADS2//ETHE1//OGFOD3//AOX3
GO:0046906	tetrapyrrole binding	Molecular function	26	128	1219	22868	3.81055	3.179e-09	6.29442e-07	8.49771	CYP4V3//CYP27A1//CYP4F15//CYP2C50//CYCS//CYP2A12//CYP2C29//CYP2C38//CYP2D10//CYP2E1//CYP2J5//CYP2J6//CYP46A1//CYP7B1//CYP8B1//SUOX//NR1D1//MFSD7C//CYP2R1//CYP2C54//CYP2D11//FADS2//TDO2//PXDN//ABCB6//MMACHC
GO:0020037	heme binding	Molecular function	25	120	1219	22868	3.90826	3.67634e-09	6.36925e-07	8.43458	CYP4V3//CYP27A1//CYP4F15//CYP2C50//CYCS//CYP2A12//CYP2C29//CYP2C38//CYP2D10//CYP2E1//CYP2J5//CYP2J6//CYP46A1//CYP7B1//CYP8B1//SUOX//NR1D1//MFSD7C//CYP2R1//CYP2C54//CYP2D11//FADS2//TDO2//PXDN//ABCB6
GO:0043167	ion binding	Molecular function	377	5511	1219	22868	1.28332	1.43595e-08	2.21136e-06	7.84286	DBIL5//ACBD5//GLUL//PCK1//TSSK1//CDC42BPA//TREX2//SRR//PDP1//HACL1//DCTPP1//NUDT7//ALPI//SYT3//THBS1//AXL//FABP2//FABP5//CYP4V3//CYP27A1//CYP2C50//HAAO//AOX1//CYP2A12//CYP2C29//CYP2C38//CYP2D10//CYP2E1//CYP2J5//CYP2J6//CYP46A1//CYP7B1//CYP8B1//FDX1//BBOX1//PAH//SCD2//SC5D//FBXL5//CYP2R1//PHF8//CYP2C54//CISD1//CYP2D11//FADS2//ETHE1//OGFOD3//AOX3//CCS//F8//LOXL3//S100A5//P2RX2//AHCY//MOXD1//TRY5//L…
GO:0046914	transition metal ion binding	Molecular function	112	1236	1219	22868	1.6999	2.16959e-08	3.00705e-06	7.66362	CYP4V3//CYP27A1//CYP2C50//HAAO//AOX1//CYP2A12//CYP2C29//CYP2C38//CYP2D10//CYP2E1//CYP2J5//CYP2J6//CYP46A1//CYP7B1//CYP8B1//FDX1//BBOX1//PAH//SCD2//SC5D//FBXL5//CYP2R1//PHF8//CYP2C54//CISD1//CYP2D11//FADS2//ETHE1//OGFOD3//AOX3//CCS//F8//LOXL3//S100A5//P2RX2//AHCY//MOXD1//UPB1//ADAM22//AIRE//BAZ2A//CAR8//CAR1//CAR3//CAR5A//NR1I3//CD4//ADAM18//DTX1//GALT//GATA6//GLI2//HHIP//IDE//AJUBA//LHX9//LIMK1//…
GO:0016705	oxidoreductase activity, acting on paired donors, with incorporation or reduction of molecular oxygen	Molecular function	30	191	1219	22868	2.94654	1.02542e-07	1.29203e-05	6.9891	SC5D//OGFOD3//PAH//PCBD2//SCD2//FADS2//BBOX1//FDX1//CYP2C66//CYP2C50//CYP2J6//CYP2C44//CYP2C54//CYP7B1//CYP8B1//CYP4V3//CYP2E1//MICAL2//PHF8//CYP4F40//CYP2A12//CYP2C29//CYP2D10//CYP2J5//CYP2D11//MOXD1//CYP46A1//CYP27A1//CYP2R1//CYP2C38
GO:0022804	active transmembrane transporter activity	Molecular function	35	287	1219	22868	2.28776	4.51184e-06	0.000521118	5.34565	SLC6A14//SLC1A2//SLC6A5//SLC6A18//SLC6A17//SLC6A1//SLC6A19//SLC22A3//SLC35A5//ATP2C2//SLC47A1//SLC4A10//SLC26A4//SLC26A11//SLC18A3//SLC29A4//SLC10A1//ATP6V1C2//ABCB4//G630090E17RIK//SLC25A3//SLC13A2//SLC16A2//SLC1A1//AI317395//SLC15A5//SLC9A1//SLC9C1//SLC9B1//SLC4A9//ABCB6//ATP13A2//ABCD3//ABCC6//ABCB10
GO:0016712	oxidoreductase activity, acting on paired donors, with incorporation or reduction of molecular oxygen, reduced flavin or flavoprotein as one donor, and incorporation of one atom of oxygen	Molecular function	10	34	1219	22868	5.51754	7.22856e-06	0.000770676	5.14095	CYP2C50//CYP2A12//CYP2C29//CYP2C38//CYP2D10//CYP2J5//CYP2J6//CYP2C54//CYP2D11//CYP2E1
GO:0048037	cofactor binding	Molecular function	32	262	1219	22868	2.29125	1.10475e-05	0.0010937	4.95674	DBIL5//ACBD5//SHMT2//PROSC//AGXT//OAT//AADAT//SRR//MARC2//KYNU//OGDH//HACL1//AOX1//SUOX//HHIP//ETFDH//NDUFS7//FOXRED2//AOX3//AIFM3//CRYM//CRYL1//EHHADH//HSD3B5//ALDH5A1//ADH4//AHCY//BDH2//DECR1//SRD5A1//PAH//SUCLG1
GO:0016614	oxidoreductase activity, acting on CH-OH group of donors	Molecular function	22	155	1219	22868	2.66266	2.59508e-05	0.00239785	4.58585	HSD3B5//BDH2//AKR1C6//HSD3B2//HSD3B3//CRYL1//EHHADH//ADH4//AKR1C20//AKR1C12//HSD17B11//HSD17B2//RDH16//AOX1//AOX3//HHIP//DHRS1//ALDH3A2//L2HGDH//DHDH//DCXR//AKR1E1
GO:0070330	aromatase activity	Molecular function	9	32	1219	22868	5.27615	3.10358e-05	0.00264885	4.50814	CYP2C50//CYP2A12//CYP2C29//CYP2C38//CYP2D10//CYP2J5//CYP2J6//CYP2C54//CYP2D11
GO:0046983	protein dimerization activity	Molecular function	89	1084	1219	22868	1.54023	3.24895e-05	0.00264885	4.48826	FBXO4//FOXP1//TPR//HLCS//ACVR1//AGXT//RUNX1//RUNX1T1//CD4//CRYBA2//CRYM//DPP4//FGFR1//GAMT//GHR//GSTM5//H13//IDE//CD209D//GRPEL2//PAH//PON1//ABCD3//RDH16//S100A5//PDE2A//STAT1//SYT3//THRSP//NR2C1//VEGFA//VWF//XPA//DARS2//PDK1//LRRC41//GDF7//GREM2//AADAT//NR0B2//TREX2//GDF6//APOA1BP//CEACAM1//RAB11FIP4//PLEKHB1//SRR//RABEP1//SYT10//ABCB10//STK25//NACC2//CRYL1//KYNU//SPATA24//CDA//LHPP//ALPI//BRAF/…
GO:0015291	secondary active transmembrane transporter activity	Molecular function	24	183	1219	22868	2.46028	4.27414e-05	0.00329109	4.36915	SLC1A2//SLC6A5//SLC6A18//SLC6A17//SLC6A1//SLC6A14//SLC6A19//SLC35A5//SLC47A1//SLC4A10//SLC26A4//SLC26A11//SLC10A1//G630090E17RIK//SLC25A3//SLC13A2//SLC16A2//SLC1A1//AI317395//SLC15A5//SLC9A1//SLC9C1//SLC9B1//SLC4A9
GO:0004089	carbonate dehydratase activity	Molecular function	6	14	1219	22868	8.03985	4.69886e-05	0.0034277	4.32801	CAR8//CAR1//CAR3//CAR5A//CAR14//CAR5B
GO:0005326	neurotransmitter transporter activity	Molecular function	7	23	1219	22868	5.70946	0.000138566	0.0096026	3.85834	SLC18A3//SLC6A5//SLC6A18//SLC6A17//SLC6A1//SLC6A14//SLC6A19
GO:0016709	oxidoreductase activity, acting on paired donors, with incorporation or reduction of molecular oxygen, NAD(P)H as one donor, and incorporation of one atom of oxygen	Molecular function	9	42	1219	22868	4.01992	0.000305002	0.0201301	3.5157	CYP4V3//CYP2E1//MICAL2//CYP8B1//CYP46A1//CYP7B1//CYP27A1//CYP2R1//CYP4F40
GO:0005328	neurotransmitter:sodium symporter activity	Molecular function	6	19	1219	22868	5.9241	0.000337194	0.0209488	3.47212	SLC6A5//SLC6A18//SLC6A17//SLC6A1//SLC6A14//SLC6A19
GO:0015293	symporter activity	Molecular function	17	125	1219	22868	2.55131	0.000347635	0.0209488	3.45888	SLC1A2//SLC6A5//SLC6A18//SLC6A17//SLC6A1//SLC6A14//SLC6A19//SLC35A5//SLC10A1//SLC1A1//G630090E17RIK//SLC25A3//SLC13A2//SLC16A2//AI317395//SLC15A5//SLC4A10
GO:0016616	oxidoreductase activity, acting on the CH-OH group of donors, NAD or NADP as acceptor	Molecular function	18	137	1219	22868	2.46477	0.000363112	0.0209697	3.43996	HSD3B5//BDH2//AKR1C6//HSD3B2//HSD3B3//CRYL1//EHHADH//ADH4//AKR1C20//AKR1C12//HSD17B11//HSD17B2//RDH16//AOX1//AOX3//DHDH//DCXR//AKR1E1
GO:0042803	protein homodimerization activity	Molecular function	58	688	1219	22868	1.58148	0.000392877	0.0217811	3.40574	FBXO4//FOXP1//TPR//HLCS//ACVR1//AGXT//RUNX1//RUNX1T1//CD4//CRYBA2//CRYM//DPP4//FGFR1//GAMT//GHR//GSTM5//H13//IDE//CD209D//GRPEL2//PAH//PON1//ABCD3//RDH16//S100A5//PDE2A//STAT1//SYT3//THRSP//NR2C1//VEGFA//VWF//XPA//DARS2//PDK1//LRRC41//GDF7//GREM2//AADAT//NR0B2//TREX2//GDF6//APOA1BP//CEACAM1//RAB11FIP4//PLEKHB1//SRR//RABEP1//SYT10//ABCB10//STK25//NACC2//CRYL1//KYNU//SPATA24//CDA//LHPP//ALPI
GO:0016903	oxidoreductase activity, acting on the aldehyde or oxo group of donors	Molecular function	9	45	1219	22868	3.75193	0.000525019	0.0279876	3.27982	AKR1C6//BCKDHA//ALDH3A2//AOX1//AOX3//OGDH//PDHB//ALDH5A1//ADH4
GO:0016597	amino acid binding	Molecular function	16	119	1219	22868	2.5223	0.000583105	0.0299327	3.23425	SYT3//THBS1//AXL//CEP104//SRR//GLUL//SLC1A1//GSTA4//GSTM5//NOX4//SHMT2//AGXT//OTC//PAH//TDO2//DPYS
GO:0015370	solute:sodium symporter activity	Molecular function	9	46	1219	22868	3.67036	0.000622235	0.0308006	3.20605	SLC1A2//SLC6A5//SLC6A18//SLC6A17//SLC6A1//SLC6A14//SLC6A19//SLC10A1//SLC1A1
GO:0030523	dihydrolipoamide S-acyltransferase activity	Molecular function	8	38	1219	22868	3.9494	0.000743898	0.0355532	3.12849	CIITA//LPCAT3//LCLAT1//CML1//OSGEP//DGAT2L6//CML5//DLAT
GO:0051537	2 iron, 2 sulfur cluster binding	Molecular function	6	22	1219	22868	5.11627	0.000808076	0.0373331	3.09255	AOX1//FDX1//CISD1//SDHB//AOX3//AIFM3
GO:0016418	S-acetyltransferase activity	Molecular function	8	39	1219	22868	3.84813	0.000892671	0.039911	3.04931	DLAT//CIITA//LPCAT3//LCLAT1//CML1//OSGEP//DGAT2L6//CML5
GO:0016416	O-palmitoyltransferase activity	Molecular function	8	41	1219	22868	3.66042	0.00126145	0.0546365	2.89913	CPT1B//CIITA//LPCAT3//LCLAT1//CML1//OSGEP//DGAT2L6//CML5
GO:0008392	arachidonic acid epoxygenase activity	Molecular function	4	10	1219	22868	7.50386	0.00130205	0.0546859	2.88537	CYP2J6//CYP2C50//CYP2C44//CYP2C54
GO:0031406	carboxylic acid binding	Molecular function	22	207	1219	22868	1.99378	0.00163687	0.0586314	2.78599	SYT3//THBS1//AXL//FABP2//FABP5//HLCS//CEP104//SRR//GLUL//SLC1A1//SHMT2//AGXT//OTC//PAH//TDO2//DPYS//OGFOD3//GSTA4//GSTM5//NOX4//PCK1//ALDH5A1
GO:0043177	organic acid binding	Molecular function	22	208	1219	22868	1.98419	0.00174071	0.0586314	2.75927	SYT3//THBS1//AXL//FABP2//FABP5//HLCS//CEP104//SRR//GLUL//SLC1A1//SHMT2//AGXT//OTC//PAH//TDO2//DPYS//PCK1//ALDH5A1//OGFOD3//GSTA4//GSTM5//NOX4
GO:0016406	carnitine O-acyltransferase activity	Molecular function	8	43	1219	22868	3.49017	0.00174222	0.0586314	2.7589	CPT1B//CIITA//LPCAT3//LCLAT1//CML1//OSGEP//DGAT2L6//CML5
GO:0016787	hydrolase activity	Molecular function	154	2322	1219	22868	1.24418	0.00240222	0.0586314	2.61939	LCT//MYO1B//POP4//MACROD1//MBD4//DYNC1I1//MYH7B//DYNLT3//BBS4//KIF21B//UPB1//LACTB2//RBBP9//PNKD//NDST4//GNG4//TUFM//NUDT7//ACYP1//NBN//AHCY//ALPI//PON1//PDE2A//PDE9A//CDA//AGL//DPYS//PCSK6//PSEN2//PSMB1//HTRA4//PSMB11//DPP4//LAP3//H13//PIP//CYM//DDI2//NRIP3//CASP14//USP49//CAPN15//CAPNS2//USP32//ADAM22//MMP28//ADAM18//IDE//ADAM29//MMP20//TRY5//F11//CELA1//F8//KLKB1//MASP2//TRY4//KLK8//TPSG1//COR…
GO:0004190	aspartic-type endopeptidase activity	Molecular function	6	27	1219	22868	4.16881	0.00255152	0.0586314	2.5932	H13//PSEN2//PIP//CYM//DDI2//NRIP3
GO:0016702	oxidoreductase activity, acting on single donors with incorporation of molecular oxygen, incorporation of two atoms of oxygen	Molecular function	6	27	1219	22868	4.16881	0.00255152	0.0586314	2.5932	HAAO//HPD//HGD//TDO2//PIR//ETHE1
GO:0070001	aspartic-type peptidase activity	Molecular function	6	27	1219	22868	4.16881	0.00255152	0.0586314	2.5932	H13//PIP//PSEN2//CYM//DDI2//NRIP3
GO:0008270	zinc ion binding	Molecular function	74	999	1219	22868	1.3896	0.0026324	0.0586314	2.57965	UPB1//ADAM22//AIRE//BAZ2A//CAR8//CAR1//CAR3//CAR5A//NR1I3//CCS//CD4//ADAM18//DTX1//GALT//GATA6//GLI2//HHIP//IDE//AJUBA//LHX9//LIMK1//BBOX1//PIAS2//MYT1//RFPL4//S100A5//SHH//ARAP2//ZBBX//TCEA3//PHF1//NR1D1//TRIM24//NR2C1//MARCH2//USP49//ARFGAP1//TRIM45//ABLIM2//P2RX2//GTF2H2//LDB3//PRICKLE2//ADAM29//SHPRH//ADH4//PHF21B//MMP20//MSRB3//PHF8//MICAL2//NR1D2//CAPN15//CYHR1//MEFV//CAR5B//TRIP4//PNKD//ZF…
GO:0050662	coenzyme binding	Molecular function	20	189	1219	22868	1.98515	0.00273497	0.0586314	2.56305	DBIL5//ACBD5//OGDH//HACL1//AOX1//SUOX//MARC2//FOXRED2//AOX3//AIFM3//CRYM//HSD3B5//ALDH5A1//ADH4//AHCY//BDH2//DECR1//SRD5A1//CRYL1//EHHADH
GO:0005416	cation:amino acid symporter activity	Molecular function	4	12	1219	22868	6.25321	0.00281673	0.0586314	2.55025	SLC6A1//SLC6A5//SLC1A1//SLC1A2
GO:0004147	dihydrolipoamide branched chain acyltransferase activity	Molecular function	7	37	1219	22868	3.54912	0.00303005	0.0586314	2.51855	CIITA//LPCAT3//LCLAT1//CML1//OSGEP//DGAT2L6//CML5
GO:0008951	palmitoleoyl [acyl-carrier-protein]-dependent acyltransferase activity	Molecular function	7	37	1219	22868	3.54912	0.00303005	0.0586314	2.51855	CIITA//LPCAT3//LCLAT1//CML1//OSGEP//DGAT2L6//CML5
GO:0016412	serine O-acyltransferase activity	Molecular function	7	37	1219	22868	3.54912	0.00303005	0.0586314	2.51855	CIITA//LPCAT3//LCLAT1//CML1//OSGEP//DGAT2L6//CML5
GO:0016750	O-succinyltransferase activity	Molecular function	7	37	1219	22868	3.54912	0.00303005	0.0586314	2.51855	CIITA//LPCAT3//LCLAT1//CML1//OSGEP//DGAT2L6//CML5
GO:0016752	sinapoyltransferase activity	Molecular function	7	37	1219	22868	3.54912	0.00303005	0.0586314	2.51855	CIITA//LPCAT3//LCLAT1//CML1//OSGEP//DGAT2L6//CML5
GO:0016753	O-sinapoyltransferase activity	Molecular function	7	37	1219	22868	3.54912	0.00303005	0.0586314	2.51855	CIITA//LPCAT3//LCLAT1//CML1//OSGEP//DGAT2L6//CML5
GO:0018030	peptidyl-lysine N6-myristoyltransferase activity	Molecular function	7	37	1219	22868	3.54912	0.00303005	0.0586314	2.51855	CIITA//LPCAT3//LCLAT1//CML1//OSGEP//DGAT2L6//CML5
GO:0018031	peptidyl-lysine N6-palmitoyltransferase activity	Molecular function	7	37	1219	22868	3.54912	0.00303005	0.0586314	2.51855	CIITA//LPCAT3//LCLAT1//CML1//OSGEP//DGAT2L6//CML5
GO:0018711	benzoyl acetate-CoA thiolase activity	Molecular function	7	37	1219	22868	3.54912	0.00303005	0.0586314	2.51855	CIITA//LPCAT3//LCLAT1//CML1//OSGEP//DGAT2L6//CML5
GO:0018712	3-hydroxybutyryl-CoA thiolase activity	Molecular function	7	37	1219	22868	3.54912	0.00303005	0.0586314	2.51855	CIITA//LPCAT3//LCLAT1//CML1//OSGEP//DGAT2L6//CML5
GO:0018713	3-ketopimelyl-CoA thiolase activity	Molecular function	7	37	1219	22868	3.54912	0.00303005	0.0586314	2.51855	CIITA//LPCAT3//LCLAT1//CML1//OSGEP//DGAT2L6//CML5
GO:0019105	N-palmitoyltransferase activity	Molecular function	7	37	1219	22868	3.54912	0.00303005	0.0586314	2.51855	CIITA//LPCAT3//LCLAT1//CML1//OSGEP//DGAT2L6//CML5
GO:0019186	acyl-CoA N-acyltransferase activity	Molecular function	7	37	1219	22868	3.54912	0.00303005	0.0586314	2.51855	CIITA//LPCAT3//LCLAT1//CML1//OSGEP//DGAT2L6//CML5
GO:0019705	protein-cysteine S-myristoyltransferase activity	Molecular function	7	37	1219	22868	3.54912	0.00303005	0.0586314	2.51855	CIITA//LPCAT3//LCLAT1//CML1//OSGEP//DGAT2L6//CML5
GO:0032216	glucosaminyl-phosphotidylinositol O-acyltransferase activity	Molecular function	7	37	1219	22868	3.54912	0.00303005	0.0586314	2.51855	CIITA//LPCAT3//LCLAT1//CML1//OSGEP//DGAT2L6//CML5
GO:0034737	ergosterol O-acyltransferase activity	Molecular function	7	37	1219	22868	3.54912	0.00303005	0.0586314	2.51855	CIITA//LPCAT3//LCLAT1//CML1//OSGEP//DGAT2L6//CML5
GO:0034738	lanosterol O-acyltransferase activity	Molecular function	7	37	1219	22868	3.54912	0.00303005	0.0586314	2.51855	CIITA//LPCAT3//LCLAT1//CML1//OSGEP//DGAT2L6//CML5
GO:0034848	naphthyl-2-oxomethyl-succinyl-CoA succinyl transferase activity	Molecular function	7	37	1219	22868	3.54912	0.00303005	0.0586314	2.51855	CIITA//LPCAT3//LCLAT1//CML1//OSGEP//DGAT2L6//CML5
GO:0034851	2,4,4-trimethyl-3-oxopentanoyl-CoA 2-C-propanoyl transferase activity	Molecular function	7	37	1219	22868	3.54912	0.00303005	0.0586314	2.51855	CIITA//LPCAT3//LCLAT1//CML1//OSGEP//DGAT2L6//CML5
GO:0034915	2-methylhexanoyl-CoA C-acetyltransferase activity	Molecular function	7	37	1219	22868	3.54912	0.00303005	0.0586314	2.51855	CIITA//LPCAT3//LCLAT1//CML1//OSGEP//DGAT2L6//CML5
GO:0034919	butyryl-CoA 2-C-propionyltransferase activity	Molecular function	7	37	1219	22868	3.54912	0.00303005	0.0586314	2.51855	CIITA//LPCAT3//LCLAT1//CML1//OSGEP//DGAT2L6//CML5
GO:0034945	2,6-dimethyl-5-methylene-3-oxo-heptanoyl-CoA C-acetyltransferase activity	Molecular function	7	37	1219	22868	3.54912	0.00303005	0.0586314	2.51855	CIITA//LPCAT3//LCLAT1//CML1//OSGEP//DGAT2L6//CML5
GO:0043741	L-2-aminoadipate N-acetyltransferase activity	Molecular function	7	37	1219	22868	3.54912	0.00303005	0.0586314	2.51855	CIITA//LPCAT3//LCLAT1//CML1//OSGEP//DGAT2L6//CML5
GO:0043764	UDP-3-O-[3-hydroxymyristoyl] glucosamine N-acyltransferase activity	Molecular function	7	37	1219	22868	3.54912	0.00303005	0.0586314	2.51855	CIITA//LPCAT3//LCLAT1//CML1//OSGEP//DGAT2L6//CML5
GO:0043806	keto acid formate lyase activity	Molecular function	7	37	1219	22868	3.54912	0.00303005	0.0586314	2.51855	CIITA//LPCAT3//LCLAT1//CML1//OSGEP//DGAT2L6//CML5
GO:0046941	azetidine-2-carboxylic acid acetyltransferase activity	Molecular function	7	37	1219	22868	3.54912	0.00303005	0.0586314	2.51855	CIITA//LPCAT3//LCLAT1//CML1//OSGEP//DGAT2L6//CML5
GO:0052858	peptidyl-lysine N-acetyltransferase activity, acting on acetyl phosphate as donor	Molecular function	7	37	1219	22868	3.54912	0.00303005	0.0586314	2.51855	CIITA//LPCAT3//LCLAT1//CML1//OSGEP//DGAT2L6//CML5
GO:0005488	binding	Molecular function	677	11818	1219	22868	1.07466	0.0030347	0.0586314	2.51788	PSTK//DBIL5//ACBD5//STX1A//SYT3//UVRAG//BRAF//HLCS//ACVR1//ACVR2B//AK2//SPEG//CIITA//CDC7//CIT//ACSL1//FGFR1//GLUL//GRK4//ELAVL4//IDE//KIF21B//LIMK1//RBM39//MAK//MOCS2//MYO1B//MUSK//PAK3//PCK1//ABCB4//PIK3CD//ABCD3//CLPB//PDE2A//SRMS//AURKC//ULK4//ENOX2//PLK5//TSSK1//TXK//DARS2//CDC42BPA//STRADB//PDK1//FICD//TUFM//NEK4//NARS2//APOA1BP//AXL//MAPK8//SHPRH//ACVR1C//ACSM5//SRR//MRPL39//ABCC6//ABCA15/…
GO:0015294	solute:cation symporter activity	Molecular function	10	68	1219	22868	2.75877	0.00309675	0.0586314	2.50909	SLC1A2//SLC6A5//SLC6A18//SLC6A17//SLC6A1//SLC6A14//SLC6A19//SLC35A5//SLC10A1//SLC1A1
GO:0016701	oxidoreductase activity, acting on single donors with incorporation of molecular oxygen	Molecular function	6	28	1219	22868	4.01992	0.00310295	0.0586314	2.50822	HAAO//HPD//HGD//TDO2//PIR//ETHE1
GO:0016229	steroid dehydrogenase activity	Molecular function	8	47	1219	22868	3.19313	0.00313039	0.0586314	2.5044	HSD3B2//HSD3B3//HSD3B5//SRD5A1//HSD17B11//HSD17B2//AKR1C6//BDH2
GO:0019838	growth factor binding	Molecular function	14	115	1219	22868	2.28378	0.00323352	0.0597555	2.49032	WISP3//HTRA4//FGFR1//THBS1//KLB//IL10RA//IL2RA//PCSK6//SEC61B//LTBP4//ACVR1//ACVR2B//GHR//ACVR1C
GO:0016414	O-octanoyltransferase activity	Molecular function	7	38	1219	22868	3.45572	0.00354628	0.0622169	2.45023	CIITA//LPCAT3//LCLAT1//CML1//OSGEP//DGAT2L6//CML5
GO:0016751	S-succinyltransferase activity	Molecular function	7	38	1219	22868	3.45572	0.00354628	0.0622169	2.45023	CIITA//LPCAT3//LCLAT1//CML1//OSGEP//DGAT2L6//CML5
GO:0017017	MAP kinase tyrosine/serine/threonine phosphatase activity	Molecular function	7	38	1219	22868	3.45572	0.00354628	0.0622169	2.45023	MTMR7//PPAPDC2//DUSP18//PHPT1//DUSP9//LHPP//SGPP1
GO:0043849	Ras palmitoyltransferase activity	Molecular function	7	38	1219	22868	3.45572	0.00354628	0.0622169	2.45023	CIITA//LPCAT3//LCLAT1//CML1//OSGEP//DGAT2L6//CML5
GO:0008395	steroid hydroxylase activity	Molecular function	6	29	1219	22868	3.8813	0.00373861	0.063552	2.42729	FDX1//CYP2C66//CYP7B1//CYP8B1//CYP27A1//CYP2A12
GO:0016410	N-acyltransferase activity	Molecular function	14	117	1219	22868	2.24474	0.00378723	0.063552	2.42168	NAT1//NCOA1//GTF3C4//KAT8//ELP4//CML1//CIITA//LPCAT3//LCLAT1//OSGEP//DGAT2L6//CML5//KEG1//BAAT
GO:0016836	hydro-lyase activity	Molecular function	9	59	1219	22868	2.86164	0.00382164	0.063552	2.41775	CAR8//CAR1//CAR3//CAR5A//CAR14//CAR5B//EHHADH//PCBD2//MACROD1
GO:0008391	arachidonic acid monooxygenase activity	Molecular function	4	13	1219	22868	5.7722	0.00389825	0.063552	2.40913	CYP2C50//CYP2J6//CYP2C44//CYP2C54
GO:0004772	sterol O-acyltransferase activity	Molecular function	7	39	1219	22868	3.36711	0.00412675	0.063552	2.38439	CIITA//LPCAT3//LCLAT1//CML1//OSGEP//DGAT2L6//CML5
GO:0016415	octanoyltransferase activity	Molecular function	7	39	1219	22868	3.36711	0.00412675	0.063552	2.38439	CIITA//LPCAT3//LCLAT1//CML1//OSGEP//DGAT2L6//CML5
GO:0016419	S-malonyltransferase activity	Molecular function	7	39	1219	22868	3.36711	0.00412675	0.063552	2.38439	CIITA//LPCAT3//LCLAT1//CML1//OSGEP//DGAT2L6//CML5
GO:0016420	malonyltransferase activity	Molecular function	7	39	1219	22868	3.36711	0.00412675	0.063552	2.38439	CIITA//LPCAT3//LCLAT1//CML1//OSGEP//DGAT2L6//CML5
GO:0016749	N-succinyltransferase activity	Molecular function	7	39	1219	22868	3.36711	0.00412675	0.063552	2.38439	CIITA//LPCAT3//LCLAT1//CML1//OSGEP//DGAT2L6//CML5
GO:0019107	myristoyltransferase activity	Molecular function	7	39	1219	22868	3.36711	0.00412675	0.063552	2.38439	CIITA//LPCAT3//LCLAT1//CML1//OSGEP//DGAT2L6//CML5
GO:0033549	MAP kinase phosphatase activity	Molecular function	7	39	1219	22868	3.36711	0.00412675	0.063552	2.38439	MTMR7//PPAPDC2//DUSP18//PHPT1//DUSP9//LHPP//SGPP1
GO:0001012	RNA polymerase II regulatory region DNA binding	Molecular function	28	310	1219	22868	1.69442	0.00467133	0.0711479	2.33056	EAF2//NR1I3//CUX2//MSX2//EBF4//FOXP1//NEUROD6//FOXD1//HOXA10//MESP1//MYB//PBX1//POU1F1//SOX10//STAT1//MKX//TCF7L2//NR1D1//PLAG1//BCL11B//NACC2//SMARCC2//GATA6//STAT5A//ARX//PAX4//NCOA1//TXK
GO:0016748	succinyltransferase activity	Molecular function	7	40	1219	22868	3.28294	0.00477635	0.0719567	2.3209	CIITA//LPCAT3//LCLAT1//CML1//OSGEP//DGAT2L6//CML5
GO:0015299	solute:proton antiporter activity	Molecular function	4	14	1219	22868	5.3599	0.00522947	0.0779359	2.28154	SLC47A1//SLC9A1//SLC9C1//SLC9B1
GO:0016454	C-palmitoyltransferase activity	Molecular function	7	41	1219	22868	3.20287	0.0055	0.0810958	2.25964	CIITA//LPCAT3//LCLAT1//CML1//OSGEP//DGAT2L6//CML5
GO:0090595	acetyl-CoA:L-lysine N6-acetyltransferase	Molecular function	11	86	1219	22868	2.39949	0.00589576	0.0842451	2.22946	NCOA1//GTF3C4//KAT8//ELP4//CIITA//LPCAT3//LCLAT1//CML1//OSGEP//DGAT2L6//CML5
GO:0030170	pyridoxal phosphate binding	Molecular function	8	52	1219	22868	2.8861	0.00592735	0.0842451	2.22714	SHMT2//PROSC//AGXT//OAT//AADAT//SRR//MARC2//KYNU
GO:0051536	iron-sulfur cluster binding	Molecular function	9	63	1219	22868	2.67995	0.00595672	0.0842451	2.22499	AOX1//FDX1//CISD1//SDHB//AOX3//AIFM3//ETFDH//NDUFS7//LIAS
GO:0051540	metal cluster binding	Molecular function	9	63	1219	22868	2.67995	0.00595672	0.0842451	2.22499	AOX1//FDX1//CISD1//ETFDH//SDHB//AOX3//AIFM3//NDUFS7//LIAS
GO:1901681	sulfur compound binding	Molecular function	20	203	1219	22868	1.84824	0.00611667	0.0849007	2.21349	DBIL5//ACBD5//F11//BMP7//FGFR1//NRP2//PCSK6//THBS1//CLEC3B//VEGFA//GREM2//COLQ//HLCS//CEP104//OGDH//HACL1//DPYSL3//GSTA4//GSTM5//SULT2A3
GO:0005215	transporter activity	Molecular function	76	1067	1219	22868	1.33621	0.00612559	0.0849007	2.21285	COX7A1//CHRNA5//P2RX2//CLCN2//KCNN2//ITPR2//KCNC1//KCNS1//TRPV6//KCNV1//KCNJ12//KCNJ15//KCNJ6//KCNE3//CLIC3//TTYH1//SLC6A14//SLC18A3//SLC1A1//SLC1A2//FABP2//SLC6A5//SLC6A18//SLC6A17//SLC6A1//SLC6A19//SLC22A3//SLC29A4//SLC29A1//SLC35A5//ZP3//ATP2C2//SLC47A1//SLC4A10//TPR//NUP133//SLC26A4//SLC26A11//SLC10A1//SLCO1A1//SLCO1B2//PCTP//ATP6V1C2//ABCB4//ATP6V0A2//SLC22A12//SLC44A1//MFSD7C//SLC19A2//ABCG…
GO:0033764	steroid dehydrogenase activity, acting on the CH-OH group of donors, NAD or NADP as acceptor	Molecular function	7	42	1219	22868	3.12661	0.00630271	0.0864906	2.20047	HSD3B2//HSD3B3//HSD3B5//HSD17B11//HSD17B2//AKR1C6//BDH2
GO:0016878	acid-thiol ligase activity	Molecular function	5	23	1219	22868	4.07818	0.0064245	0.0872977	2.19216	ACSS3//ACSS2//SUCLG1//ACSL1//ACSM5
GO:0016413	O-acetyltransferase activity	Molecular function	7	43	1219	22868	3.05389	0.00718947	0.0967437	2.1433	CIITA//LPCAT3//LCLAT1//CML1//OSGEP//DGAT2L6//CML5
GO:0016417	S-acyltransferase activity	Molecular function	9	65	1219	22868	2.59749	0.00732044	0.0975589	2.13546	CIITA//LPCAT3//LCLAT1//CML1//OSGEP//DGAT2L6//CML5//DLAT//ZDHHC16
GO:0016788	hydrolase activity, acting on ester bonds	Molecular function	55	739	1219	22868	1.39618	0.00798294	0.105375	2.09784	POP4//NUDT7//ALPI//PON1//PDE2A//PDE9A//USP49//USP32//PNKD//HAGHL//SEC16A//ERI3//ENDOU//EME2//TREX2//EME1//DNASE2B//BPHL//GDPD3//CMBL//4931406C07RIK//CES4A//ABHD1//LIPM//PNPLA8//PLA2G12A//PPP1R3E//MTMR4//PPP3CC//PTPN2//PTPRD//PPM1K//PDP1//PDP2//CTDSP2//DUSP18//PHPT1//DUSP9//MTMR7//SMPD4//CES1D//AADAC//PPAPDC2//LHPP//SGPP1//PPAP2A//ARSG//BAAT//CES1E//GOLT1A//CES1G//CES3B//CES1F//CES3A//MACROD1
GO:0042802	identical protein binding	Molecular function	79	1130	1219	22868	1.31151	0.00823544	0.107682	2.08431	FBXO4//FOXP1//TPR//HLCS//ACVR1//AGXT//RUNX1//RUNX1T1//CD4//CRYBA2//CRYM//DPP4//FGFR1//GAMT//GHR//GSTM5//H13//IDE//CD209D//GRPEL2//PAH//PON1//ABCD3//RDH16//S100A5//PDE2A//STAT1//SYT3//THRSP//NR2C1//VEGFA//VWF//XPA//DARS2//PDK1//LRRC41//GDF7//GREM2//AADAT//NR0B2//TREX2//GDF6//APOA1BP//CEACAM1//RAB11FIP4//PLEKHB1//SRR//RABEP1//SYT10//ABCB10//STK25//NACC2//CRYL1//KYNU//SPATA24//CDA//LHPP//ALPI//SHMT2…
GO:0008080	N-acetyltransferase activity	Molecular function	12	103	1219	22868	2.18559	0.00868688	0.112524	2.06114	NAT1//NCOA1//GTF3C4//KAT8//ELP4//CML1//CIITA//LPCAT3//LCLAT1//OSGEP//DGAT2L6//CML5
GO:0004175	endopeptidase activity	Molecular function	32	385	1219	22868	1.55924	0.00887326	0.113874	2.05192	H13//PIP//PSEN2//CYM//DDI2//NRIP3//CASP14//USP49//CAPN15//CAPNS2//ADAM22//MMP28//ADAM18//IDE//ADAM29//MMP20//TRY5//F11//CELA1//DPP4//F8//KLKB1//MASP2//PCSK6//TRY4//KLK8//TPSG1//HTRA4//CORIN//HGFAC//PSMB1//PSMB11
GO:0016758	transferase activity, transferring hexosyl groups	Molecular function	18	183	1219	22868	1.84521	0.00913297	0.116131	2.03939	B3GNT8//GLT6D1//AGL//DPM1//GYS2//TYMP//GALNT5//GALNT14//A4GNT//B4GALNT3//MGAT4C//UGT2B38//UGT2B34//UGT2B37//UGT2B5//UGT2B35//UGT2B1//UGT2A3
GO:0046030	inositol trisphosphate phosphatase activity	Molecular function	6	35	1219	22868	3.21594	0.00973789	0.119167	2.01153	SEC16A//MTMR7//PPAPDC2//PHPT1//LHPP//SGPP1
GO:0000978	RNA polymerase II core promoter proximal region sequence-specific DNA binding	Molecular function	18	185	1219	22868	1.82526	0.0101591	0.119167	1.99314	FOXP1//NEUROD6//FOXD1//HOXA10//MESP1//MSX2//MYB//PBX1//POU1F1//SOX10//STAT1//MKX//TCF7L2//NR1D1//PLAG1//BCL11B//NACC2//SMARCC2
GO:0016407	acetyltransferase activity	Molecular function	13	118	1219	22868	2.06674	0.0102043	0.119167	1.99122	NAT1//NCOA1//GTF3C4//KAT8//ELP4//CML1//DLAT//CIITA//LPCAT3//LCLAT1//OSGEP//DGAT2L6//CML5
GO:0016409	palmitoyltransferase activity	Molecular function	9	69	1219	22868	2.44691	0.0107491	0.119167	1.96863	CPT1B//CIITA//LPCAT3//LCLAT1//CML1//OSGEP//DGAT2L6//CML5//ZDHHC16
GO:0004364	glutathione transferase activity	Molecular function	5	26	1219	22868	3.60762	0.0110053	0.119167	1.9584	GSTA4//GSTM5//GSTM6//GSTO1//GSTK1
GO:0005343	organic acid:sodium symporter activity	Molecular function	5	26	1219	22868	3.60762	0.0110053	0.119167	1.9584	SLC6A1//SLC10A1//SLC6A5//SLC1A1//SLC1A2
GO:0008969	phosphohistidine phosphatase activity	Molecular function	5	26	1219	22868	3.60762	0.0110053	0.119167	1.9584	MTMR7//PPAPDC2//PHPT1//LHPP//SGPP1
GO:0017161	inositol-1,3,4-trisphosphate 4-phosphatase activity	Molecular function	5	26	1219	22868	3.60762	0.0110053	0.119167	1.9584	MTMR7//PPAPDC2//PHPT1//LHPP//SGPP1
GO:0019178	NADP phosphatase activity	Molecular function	5	26	1219	22868	3.60762	0.0110053	0.119167	1.9584	MTMR7//PPAPDC2//PHPT1//LHPP//SGPP1
GO:0043726	5-amino-6-(5-phosphoribitylamino)uracil phosphatase activity	Molecular function	5	26	1219	22868	3.60762	0.0110053	0.119167	1.9584	MTMR7//PPAPDC2//PHPT1//LHPP//SGPP1
GO:0043812	phosphatidylinositol-4-phosphate phosphatase activity	Molecular function	5	26	1219	22868	3.60762	0.0110053	0.119167	1.9584	MTMR7//PPAPDC2//PHPT1//LHPP//SGPP1
GO:0043813	phosphatidylinositol-3,5-bisphosphate 5-phosphatase activity	Molecular function	5	26	1219	22868	3.60762	0.0110053	0.119167	1.9584	MTMR7//PPAPDC2//PHPT1//LHPP//SGPP1
GO:0052825	inositol-1,3,4,5,6-pentakisphosphate 1-phosphatase activity	Molecular function	5	26	1219	22868	3.60762	0.0110053	0.119167	1.9584	MTMR7//PPAPDC2//PHPT1//LHPP//SGPP1
GO:0052828	inositol-3,4-bisphosphate 4-phosphatase activity	Molecular function	5	26	1219	22868	3.60762	0.0110053	0.119167	1.9584	MTMR7//PPAPDC2//PHPT1//LHPP//SGPP1
GO:0052829	inositol-1,3,4-trisphosphate 1-phosphatase activity	Molecular function	5	26	1219	22868	3.60762	0.0110053	0.119167	1.9584	MTMR7//PPAPDC2//PHPT1//LHPP//SGPP1
GO:0052830	inositol-1,3,4,6-tetrakisphosphate 6-phosphatase activity	Molecular function	5	26	1219	22868	3.60762	0.0110053	0.119167	1.9584	MTMR7//PPAPDC2//PHPT1//LHPP//SGPP1
GO:0052831	inositol-1,3,4,6-tetrakisphosphate 1-phosphatase activity	Molecular function	5	26	1219	22868	3.60762	0.0110053	0.119167	1.9584	MTMR7//PPAPDC2//PHPT1//LHPP//SGPP1
GO:0052867	phosphatidylinositol-1,4,5-trisphosphate 5-phosphatase activity	Molecular function	5	26	1219	22868	3.60762	0.0110053	0.119167	1.9584	MTMR7//PPAPDC2//PHPT1//LHPP//SGPP1
GO:1990003	IDP phosphatase activity	Molecular function	5	26	1219	22868	3.60762	0.0110053	0.119167	1.9584	MTMR7//PPAPDC2//PHPT1//LHPP//SGPP1
GO:0009055	electron carrier activity	Molecular function	8	58	1219	22868	2.58754	0.0114144	0.121695	1.94255	COX7A1//CYCS//AOX1//FDX1//SUOX//ETFDH//SDHB//AOX3
GO:0051287	NAD binding	Molecular function	8	58	1219	22868	2.58754	0.0114144	0.121695	1.94255	CRYL1//AOX1//HSD3B5//ALDH5A1//ADH4//AHCY//BDH2//AOX3
GO:0000977	RNA polymerase II regulatory region sequence-specific DNA binding	Molecular function	26	303	1219	22868	1.60974	0.0117508	0.124325	1.92993	FOXP1//NEUROD6//FOXD1//HOXA10//MESP1//MSX2//MYB//PBX1//POU1F1//SOX10//STAT1//MKX//TCF7L2//NR1D1//PLAG1//BCL11B//NACC2//SMARCC2//GATA6//STAT5A//ARX//PAX4//EAF2//NR1I3//CUX2//EBF4
GO:0008579	JUN kinase phosphatase activity	Molecular function	5	27	1219	22868	3.47401	0.0129266	0.131737	1.88852	MTMR7//PPAPDC2//PHPT1//LHPP//SGPP1
GO:0030351	inositol-1,3,4,5,6-pentakisphosphate 3-phosphatase activity	Molecular function	5	27	1219	22868	3.47401	0.0129266	0.131737	1.88852	MTMR7//PPAPDC2//PHPT1//LHPP//SGPP1
GO:0030352	inositol-1,4,5,6-tetrakisphosphate 6-phosphatase activity	Molecular function	5	27	1219	22868	3.47401	0.0129266	0.131737	1.88852	MTMR7//PPAPDC2//PHPT1//LHPP//SGPP1
GO:0030487	inositol-4,5-bisphosphate 5-phosphatase activity	Molecular function	5	27	1219	22868	3.47401	0.0129266	0.131737	1.88852	MTMR7//PPAPDC2//PHPT1//LHPP//SGPP1
GO:0052827	inositol pentakisphosphate phosphatase activity	Molecular function	5	27	1219	22868	3.47401	0.0129266	0.131737	1.88852	MTMR7//PPAPDC2//PHPT1//LHPP//SGPP1
GO:0008194	UDP-glycosyltransferase activity	Molecular function	15	149	1219	22868	1.88855	0.0134518	0.134385	1.87122	B3GNT8//GLT6D1//GYS2//GALNT5//GALNT14//A4GNT//B4GALNT3//MGAT4C//UGT2B38//UGT2B34//UGT2B37//UGT2B5//UGT2B35//UGT2B1//UGT2A3
GO:0008158	hedgehog receptor activity	Molecular function	3	10	1219	22868	5.62789	0.0136712	0.134385	1.86419	NPC1//PTCH2//PTCHD1
GO:0016717	oxidoreductase activity, acting on paired donors, with oxidation of a pair of donors resulting in the reduction of molecular oxygen to two molecules of water	Molecular function	3	10	1219	22868	5.62789	0.0136712	0.134385	1.86419	SC5D//SCD2//FADS2
GO:0016801	hydrolase activity, acting on ether bonds	Molecular function	3	10	1219	22868	5.62789	0.0136712	0.134385	1.86419	AHCY//EPHX1//TMEM86B
GO:0016812	hydrolase activity, acting on carbon-nitrogen (but not peptide) bonds, in cyclic amides	Molecular function	3	10	1219	22868	5.62789	0.0136712	0.134385	1.86419	DPYS//AMDHD1//DPYSL3
GO:0016411	acylglycerol O-acyltransferase activity	Molecular function	7	49	1219	22868	2.67995	0.014554	0.141954	1.83702	LCLAT1//CIITA//LPCAT3//CML1//OSGEP//DGAT2L6//CML5
GO:0000976	transcription regulatory region sequence-specific DNA binding	Molecular function	29	354	1219	22868	1.53681	0.0147264	0.141954	1.8319	EAF2//NR1I3//CUX2//MSX2//EBF4//FOXP1//NEUROD6//FOXD1//HOXA10//MESP1//MYB//PBX1//POU1F1//SOX10//STAT1//MKX//TCF7L2//NR1D1//PLAG1//BCL11B//NACC2//SMARCC2//GATA6//STAT5A//ARX//PAX4//ARNTL//NR1D2//MYT1
GO:0004027	alcohol sulfotransferase activity	Molecular function	5	28	1219	22868	3.34994	0.0150622	0.141954	1.82211	HS6ST2//SULT1B1//NDST4//SULT1C2//SULT2A3
GO:0016628	oxidoreductase activity, acting on the CH-CH group of donors, NAD or NADP as acceptor	Molecular function	5	28	1219	22868	3.34994	0.0150622	0.141954	1.82211	DECR1//DHDH//SRD5A1//TM7SF2//BDH2
GO:0034596	phosphatidylinositol phosphate 4-phosphatase activity	Molecular function	5	28	1219	22868	3.34994	0.0150622	0.141954	1.82211	MTMR7//PPAPDC2//PHPT1//LHPP//SGPP1
GO:0052629	phosphatidylinositol-3,5-bisphosphate 3-phosphatase activity	Molecular function	5	28	1219	22868	3.34994	0.0150622	0.141954	1.82211	MTMR7//PPAPDC2//PHPT1//LHPP//SGPP1
GO:0019707	protein-cysteine S-acyltransferase activity	Molecular function	8	61	1219	22868	2.46028	0.0152568	0.141954	1.81654	CIITA//LPCAT3//LCLAT1//CML1//OSGEP//DGAT2L6//CML5//ZDHHC16
GO:0042562	hormone binding	Molecular function	9	73	1219	22868	2.31283	0.0152606	0.141954	1.81643	AGTR1A//GALR3//GHR//IDE//PRLR//SEC61B//ADIPOR2//CRYM//MTNR1A
GO:0000987	core promoter proximal region sequence-specific DNA binding	Molecular function	18	194	1219	22868	1.74059	0.0159654	0.14752	1.79682	FOXP1//NEUROD6//FOXD1//HOXA10//MESP1//MSX2//MYB//PBX1//POU1F1//SOX10//STAT1//MKX//TCF7L2//NR1D1//PLAG1//BCL11B//NACC2//SMARCC2
GO:0005507	copper ion binding	Molecular function	7	50	1219	22868	2.62635	0.0161674	0.148397	1.79136	CCS//F8//LOXL3//S100A5//P2RX2//AHCY//MOXD1
GO:0000981	sequence-specific DNA binding RNA polymerase II transcription factor activity	Molecular function	32	403	1219	22868	1.4896	0.0163737	0.149302	1.78585	ARNTL//MSX2//STAT1//NEUROD6//FOXD1//ONECUT1//HOXA10//MESP1//MYB//PBX1//POU1F1//MKX//PLAG1//BCL11B//NR1D1//ZFP90//ZFPM1//NACC2//ARX//PAX4//EAF2//NR1I3//MYF5//EBF4//FOXP1//GATA6//SOX10//TLE4//NR1D2//ELK4//GRHL3//ETV3
GO:0008233	peptidase activity	Molecular function	46	625	1219	22868	1.38071	0.017146	0.154781	1.76584	PCSK6//PSEN2//PSMB1//HTRA4//PSMB11//DPP4//LAP3//H13//PIP//CYM//DDI2//NRIP3//CASP14//USP49//CAPN15//CAPNS2//ADAM22//MMP28//ADAM18//IDE//ADAM29//MMP20//TRY5//F11//CELA1//F8//KLKB1//MASP2//TRY4//KLK8//TPSG1//CORIN//HGFAC//USP35//STAMBP//BC051665//USP32//OTUD5//CTSM//GM2663//GM10334//IMMP2L//SCRN3//IHH//SHH//GM5415
GO:0008330	protein tyrosine/threonine phosphatase activity	Molecular function	5	29	1219	22868	3.23442	0.0174212	0.154781	1.75892	MTMR7//PPAPDC2//PHPT1//LHPP//SGPP1
GO:0019198	transmembrane receptor protein phosphatase activity	Molecular function	5	29	1219	22868	3.23442	0.0174212	0.154781	1.75892	MTMR7//PPAPDC2//PHPT1//LHPP//SGPP1
GO:0098519	nucleotide phosphatase activity, acting on free nucleotides	Molecular function	5	29	1219	22868	3.23442	0.0174212	0.154781	1.75892	MTMR7//PPAPDC2//PHPT1//LHPP//SGPP1
GO:0004303	estradiol 17-beta-dehydrogenase activity	Molecular function	3	11	1219	22868	5.11627	0.0180629	0.157454	1.74321	HSD17B11//HSD17B2//AKR1C6
GO:0016725	oxidoreductase activity, acting on CH or CH2 groups	Molecular function	3	11	1219	22868	5.11627	0.0180629	0.157454	1.74321	CYP2C29//CYP2C38//CYP2C66
GO:0048185	activin binding	Molecular function	3	11	1219	22868	5.11627	0.0180629	0.157454	1.74321	ACVR1//ACVR2B//ACVR1C
GO:0001159	core promoter proximal region DNA binding	Molecular function	18	197	1219	22868	1.71408	0.0183894	0.159298	1.73543	FOXP1//NEUROD6//FOXD1//HOXA10//MESP1//MSX2//MYB//PBX1//POU1F1//SOX10//STAT1//MKX//TCF7L2//NR1D1//PLAG1//BCL11B//NACC2//SMARCC2
GO:0015020	glucuronosyltransferase activity	Molecular function	9	76	1219	22868	2.22154	0.01946	0.167526	1.71086	B3GNT8//GLT6D1//UGT2B38//UGT2B34//UGT2B37//UGT2B5//UGT2B35//UGT2B1//UGT2A3
GO:0016408	C-acyltransferase activity	Molecular function	7	52	1219	22868	2.52534	0.0197663	0.168103	1.70408	CIITA//LPCAT3//LCLAT1//CML1//OSGEP//DGAT2L6//CML5
GO:0016312	inositol bisphosphate phosphatase activity	Molecular function	5	30	1219	22868	3.12661	0.0200123	0.168103	1.6987	MTMR7//PPAPDC2//PHPT1//LHPP//SGPP1
GO:0052743	inositol tetrakisphosphate phosphatase activity	Molecular function	5	30	1219	22868	3.12661	0.0200123	0.168103	1.6987	MTMR7//PPAPDC2//PHPT1//LHPP//SGPP1
GO:0052744	phosphatidylinositol monophosphate phosphatase activity	Molecular function	5	30	1219	22868	3.12661	0.0200123	0.168103	1.6987	MTMR7//PPAPDC2//PHPT1//LHPP//SGPP1
GO:0005044	scavenger receptor activity	Molecular function	6	41	1219	22868	2.74531	0.0206058	0.172046	1.68601	DMBT1//LOXL3//ENDOU//CORIN//SUSD2//CD163
GO:0016835	carbon-oxygen lyase activity	Molecular function	9	77	1219	22868	2.19269	0.0210294	0.174531	1.67717	CAR8//CAR1//CAR3//CAR5A//CAR14//CAR5B//EHHADH//PCBD2//MACROD1
GO:0034594	phosphatidylinositol trisphosphate phosphatase activity	Molecular function	5	31	1219	22868	3.02575	0.0228431	0.185187	1.64125	MTMR7//PPAPDC2//PHPT1//LHPP//SGPP1
GO:0052689	carboxylic ester hydrolase activity	Molecular function	15	159	1219	22868	1.76978	0.0229661	0.185187	1.63891	PON1//PNPLA8//PLA2G12A//CES1D//AADAC//CES4A//ABHD1//LIPM//MACROD1//BAAT//CES1G//CES1E//CES3B//CES1F//CES3A
GO:0004033	aldo-keto reductase (NADP) activity	Molecular function	6	42	1219	22868	2.67995	0.0229896	0.185187	1.63847	ADH4//HSD3B5//BDH2//AKR1C6//AKR1C20//AKR1C12
GO:0052745	inositol phosphate phosphatase activity	Molecular function	6	42	1219	22868	2.67995	0.0229896	0.185187	1.63847	SEC16A//MTMR7//PPAPDC2//PHPT1//LHPP//SGPP1
GO:0001871	pattern binding	Molecular function	4	21	1219	22868	3.57326	0.0232485	0.185187	1.6336	ENDOU//SUSD2//AGL//PPP1R3G
GO:0015238	drug transmembrane transporter activity	Molecular function	4	21	1219	22868	3.57326	0.0232485	0.185187	1.6336	ABCB4//SLC19A2//SLCO1B2//SLC47A1
GO:0030247	polysaccharide binding	Molecular function	4	21	1219	22868	3.57326	0.0232485	0.185187	1.6336	PPP1R3G//ENDOU//SUSD2//AGL
GO:0016746	transferase activity, transferring acyl groups	Molecular function	20	232	1219	22868	1.61721	0.0237606	0.188184	1.62414	GGACT//LCLAT1//SUCLG1//NAT1//CPT1B//CIITA//LPCAT3//CML1//OSGEP//DGAT2L6//CML5//NCOA1//GTF3C4//KAT8//ELP4//HMGCS2//DLAT//ZDHHC16//BAAT//KEG1
GO:0004721	phosphoprotein phosphatase activity	Molecular function	16	174	1219	22868	1.72502	0.0239001	0.188214	1.6216	PPM1K//PDP1//PDP2//MTMR4//PTPN2//PTPRD//MTMR7//DUSP18//DUSP9//PPAPDC2//PHPT1//LHPP//SGPP1//CTDSP2//PPP1R3E//PPP3CC
GO:0022857	transmembrane transporter activity	Molecular function	59	853	1219	22868	1.29756	0.0246468	0.192997	1.60824	COX7A1//CHRNA5//P2RX2//CLCN2//KCNN2//ITPR2//KCNC1//KCNS1//TRPV6//KCNV1//KCNJ12//KCNJ15//KCNJ6//KCNE3//CLIC3//TTYH1//SLC6A14//SLC18A3//SLC1A1//SLC1A2//SLC6A5//SLC6A18//SLC6A17//SLC6A1//SLC6A19//SLC22A3//SLC29A4//SLC29A1//SLC35A5//ZP3//ATP2C2//SLC47A1//SLC4A10//SLC26A4//SLC26A11//SLC10A1//SLCO1A1//SLCO1B2//ATP6V1C2//ABCB4//ATP6V0A2//SLC22A12//SLC44A1//SLC19A2//G630090E17RIK//SLC25A3//SLC13A2//SLC16…
GO:0015297	antiporter activity	Molecular function	7	55	1219	22868	2.38759	0.0261575	0.195671	1.5824	SLC47A1//SLC4A10//SLC9A1//SLC9C1//SLC9B1//SLC4A9//SLC26A11
GO:0001517	N-acetylglucosamine 6-O-sulfotransferase activity	Molecular function	4	22	1219	22868	3.41084	0.0272471	0.195671	1.56468	HS6ST2//SULT1B1//NDST4//SULT1C2
GO:0004394	heparan sulfate 2-O-sulfotransferase activity	Molecular function	4	22	1219	22868	3.41084	0.0272471	0.195671	1.56468	HS6ST2//SULT1B1//NDST4//SULT1C2
GO:0016232	HNK-1 sulfotransferase activity	Molecular function	4	22	1219	22868	3.41084	0.0272471	0.195671	1.56468	HS6ST2//SULT1B1//NDST4//SULT1C2
GO:0017095	heparan sulfate 6-O-sulfotransferase activity	Molecular function	4	22	1219	22868	3.41084	0.0272471	0.195671	1.56468	HS6ST2//SULT1B1//NDST4//SULT1C2
GO:0018721	trans-9R,10R-dihydrodiolphenanthrene sulfotransferase activity	Molecular function	4	22	1219	22868	3.41084	0.0272471	0.195671	1.56468	HS6ST2//SULT1B1//NDST4//SULT1C2
GO:0018722	1-phenanthrol sulfotransferase activity	Molecular function	4	22	1219	22868	3.41084	0.0272471	0.195671	1.56468	HS6ST2//SULT1B1//NDST4//SULT1C2
GO:0018723	3-phenanthrol sulfotransferase activity	Molecular function	4	22	1219	22868	3.41084	0.0272471	0.195671	1.56468	HS6ST2//SULT1B1//NDST4//SULT1C2
GO:0018724	4-phenanthrol sulfotransferase activity	Molecular function	4	22	1219	22868	3.41084	0.0272471	0.195671	1.56468	HS6ST2//SULT1B1//NDST4//SULT1C2
GO:0018725	trans-3,4-dihydrodiolphenanthrene sulfotransferase activity	Molecular function	4	22	1219	22868	3.41084	0.0272471	0.195671	1.56468	HS6ST2//SULT1B1//NDST4//SULT1C2
GO:0018726	9-phenanthrol sulfotransferase activity	Molecular function	4	22	1219	22868	3.41084	0.0272471	0.195671	1.56468	HS6ST2//SULT1B1//NDST4//SULT1C2
GO:0018727	2-phenanthrol sulfotransferase activity	Molecular function	4	22	1219	22868	3.41084	0.0272471	0.195671	1.56468	HS6ST2//SULT1B1//NDST4//SULT1C2
GO:0019111	phenanthrol sulfotransferase activity	Molecular function	4	22	1219	22868	3.41084	0.0272471	0.195671	1.56468	HS6ST2//SULT1B1//NDST4//SULT1C2
GO:0034930	1-hydroxypyrene sulfotransferase activity	Molecular function	4	22	1219	22868	3.41084	0.0272471	0.195671	1.56468	HS6ST2//SULT1B1//NDST4//SULT1C2
GO:0051922	cholesterol sulfotransferase activity	Molecular function	4	22	1219	22868	3.41084	0.0272471	0.195671	1.56468	HS6ST2//SULT1B1//NDST4//SULT1C2
GO:0080131	hydroxyjasmonate sulfotransferase activity	Molecular function	4	22	1219	22868	3.41084	0.0272471	0.195671	1.56468	HS6ST2//SULT1B1//NDST4//SULT1C2
GO:0016595	glutamate binding	Molecular function	3	13	1219	22868	4.32915	0.0289189	0.204498	1.53882	GLUL//SLC1A1//CEP104
GO:0048038	quinone binding	Molecular function	3	13	1219	22868	4.32915	0.0289189	0.204498	1.53882	ETFDH//HHIP//NDUFS7
GO:0070696	transmembrane receptor protein serine/threonine kinase binding	Molecular function	3	13	1219	22868	4.32915	0.0289189	0.204498	1.53882	MAGI2//BMP7//ACVR1C
GO:0016620	oxidoreductase activity, acting on the aldehyde or oxo group of donors, NAD or NADP as acceptor	Molecular function	5	33	1219	22868	2.84237	0.0292504	0.204753	1.53387	AKR1C6//ALDH3A2//ALDH5A1//ADH4//OGDH
GO:0016877	ligase activity, forming carbon-sulfur bonds	Molecular function	5	33	1219	22868	2.84237	0.0292504	0.204753	1.53387	ACSS3//ACSS2//ACSL1//SUCLG1//ACSM5
GO:0008374	O-acyltransferase activity	Molecular function	8	69	1219	22868	2.17503	0.0299416	0.208538	1.52372	LCLAT1//CPT1B//CIITA//LPCAT3//CML1//OSGEP//DGAT2L6//CML5
GO:0017171	serine hydrolase activity	Molecular function	18	209	1219	22868	1.61566	0.0310171	0.214189	1.5084	TRY5//F11//CELA1//DPP4//F8//KLKB1//MASP2//PCSK6//TRY4//KLK8//TPSG1//HTRA4//CORIN//HGFAC//GM2663//GM10334//IMMP2L//AADAC
GO:0060589	nucleoside-triphosphatase regulator activity	Molecular function	22	269	1219	22868	1.53425	0.0310621	0.214189	1.50777	GRPEL2//TOR1AIP2//CIT//ARHGDIG//RHPN1//CDC42BPA//VPS39//RGS9//ARAP2//PLEKHG6//RIN3//ARFGAP1//RABGAP1L//DLC1//RABEP1//TBC1D13//RABEP2//HMHA1//ARHGAP42//SGSM1//TBC1D32//WNT11
GO:0016829	lyase activity	Molecular function	16	180	1219	22868	1.66752	0.0314586	0.214904	1.50226	SRR//ASL//CAR8//CAR1//CAR3//CAR5A//CAR14//CAR5B//EHHADH//ALDOB//GLUL//PCK1//PCBD2//SHMT2//HACL1//MACROD1
GO:0015077	monovalent inorganic cation transmembrane transporter activity	Molecular function	24	300	1219	22868	1.50077	0.0315641	0.214904	1.50081	COX7A1//KCNJ12//KCNJ15//KCNJ6//KCNC1//KCNS1//KCNE3//KCNV1//SLC1A2//SLC6A5//SLC6A18//SLC6A17//SLC6A1//SLC6A14//SLC6A19//SLC47A1//SLC10A1//ATP6V1C2//ATP6V0A2//KCNN2//SLC9A1//SLC9C1//SLC9B1//SLC1A1
GO:0050698	proteoglycan sulfotransferase activity	Molecular function	4	23	1219	22868	3.26255	0.0316308	0.214904	1.49989	HS6ST2//SULT1B1//NDST4//SULT1C2
GO:0034595	phosphatidylinositol phosphate 5-phosphatase activity	Molecular function	5	34	1219	22868	2.75877	0.0328383	0.222019	1.48362	MTMR7//PPAPDC2//PHPT1//LHPP//SGPP1
GO:0001948	glycoprotein binding	Molecular function	10	97	1219	22868	1.93398	0.0338743	0.227912	1.47013	CD4//FGFR1//IDE//PIP//SHH//SERPINA1A//STX1A//VWF//FBXO27//FOXRED2
GO:0070011	peptidase activity, acting on L-amino acid peptides	Molecular function	43	606	1219	22868	1.33113	0.0348867	0.233506	1.45734	PCSK6//PSEN2//PSMB1//HTRA4//PSMB11//DPP4//LAP3//H13//PIP//CYM//DDI2//NRIP3//CASP14//USP49//CAPN15//CAPNS2//ADAM22//MMP28//ADAM18//IDE//ADAM29//MMP20//TRY5//F11//CELA1//F8//KLKB1//MASP2//TRY4//KLK8//TPSG1//CORIN//HGFAC//USP35//STAMBP//BC051665//USP32//OTUD5//CTSM//GM2663//GM10334//IMMP2L//SCRN3
GO:0005024	transforming growth factor beta-activated receptor activity	Molecular function	3	14	1219	22868	4.01992	0.0353796	0.233506	1.45125	ACVR1//ACVR2B//ACVR1C
GO:0016863	intramolecular oxidoreductase activity, transposing C=C bonds	Molecular function	3	14	1219	22868	4.01992	0.0353796	0.233506	1.45125	EHHADH//HSD3B2//HSD3B3
GO:0033612	receptor serine/threonine kinase binding	Molecular function	3	14	1219	22868	4.01992	0.0353796	0.233506	1.45125	MAGI2//BMP7//ACVR1C
GO:0015298	solute:cation antiporter activity	Molecular function	4	24	1219	22868	3.12661	0.036404	0.239128	1.43885	SLC47A1//SLC9A1//SLC9C1//SLC9B1
GO:0042578	phosphoric ester hydrolase activity	Molecular function	29	383	1219	22868	1.42044	0.0369254	0.241409	1.43267	ALPI//PON1//PDE2A//PDE9A//SEC16A//PPP1R3E//MTMR4//PPP3CC//PTPN2//PTPRD//PPM1K//PDP1//PDP2//CTDSP2//DUSP18//PHPT1//DUSP9//MTMR7//SMPD4//GDPD3//PPAPDC2//LHPP//SGPP1//PPAP2A//ERI3//ENDOU//BPHL//CMBL//4931406C07RIK
GO:0005083	small GTPase regulator activity	Molecular function	13	141	1219	22868	1.72961	0.0383196	0.249347	1.41658	ARHGDIG//RABGAP1L//SGSM1//TBC1D32//TBC1D13//WNT11//DLC1//ARAP2//ARFGAP1//CIT//RHPN1//CDC42BPA//VPS39
GO:0008138	protein tyrosine/serine/threonine phosphatase activity	Molecular function	7	60	1219	22868	2.18862	0.0396984	0.257112	1.40123	MTMR7//PPAPDC2//PHPT1//LHPP//SGPP1//DUSP18//DUSP9
GO:0019955	cytokine binding	Molecular function	8	73	1219	22868	2.05585	0.0400632	0.258268	1.39725	IL10RA//IL2RA//GREM2//LTBP4//ACVR1//THBS1//CD44//CRLF1
GO:0016655	oxidoreductase activity, acting on NAD(P)H, quinone or similar compound as acceptor	Molecular function	5	36	1219	22868	2.60551	0.0408041	0.261826	1.3893	ADH4//NDUFB8//NDUFS7//DCXR//AKR1C6
GO:0001537	N-acetylgalactosamine 4-O-sulfotransferase activity	Molecular function	4	25	1219	22868	3.00154	0.0415689	0.26308	1.38123	HS6ST2//SULT1B1//NDST4//SULT1C2
GO:0050694	galactose 3-O-sulfotransferase activity	Molecular function	4	25	1219	22868	3.00154	0.0415689	0.26308	1.38123	HS6ST2//SULT1B1//NDST4//SULT1C2
GO:0090484	drug transporter activity	Molecular function	4	25	1219	22868	3.00154	0.0415689	0.26308	1.38123	ABCB4//SLC19A2//SLCO1B2//SLC47A1
GO:0016405	CoA-ligase activity	Molecular function	3	15	1219	22868	3.75193	0.0425161	0.267852	1.37145	ACSS3//ACSS2//SUCLG1
GO:0016651	oxidoreductase activity, acting on NAD(P)H	Molecular function	8	74	1219	22868	2.02807	0.0429099	0.269109	1.36744	NDUFB8//NDUFS7//CYP2J6//ADH4//CYB5R1//NOX4//DCXR//AKR1C6
GO:0016740	transferase activity	Molecular function	125	2022	1219	22868	1.15972	0.043664	0.272605	1.35988	B3GNT8//GLT6D1//PRDM12//NSUN7//METTL7B//METTL5//NMNAT3//HS6ST2//SULT1B1//NDST4//SULT1C2//GGACT//LCLAT1//SUCLG1//PAPD5//DNTT//AK2//SULT2A3//NAT1//CPT1B//AGL//CIITA//LPCAT3//CML1//OSGEP//DGAT2L6//CML5//DOLK//DPM1//PCYT2//GSTA4//GSTM5//GSTM6//GSTO1//GSTK1//SHMT2//GYS2//NCOA1//GTF3C4//KAT8//ELP4//HMGCS2//NME5//OTC//OAT//TYMP//GALNT5//GALNT14//BRAF//ACVR1//ACVR2B//SPEG//CDC7//CIT//FGFR1//GRK4//LIMK1//…
GO:0016747	transferase activity, transferring acyl groups other than amino-acyl groups	Molecular function	17	203	1219	22868	1.571	0.0441759	0.274564	1.35481	LCLAT1//NAT1//CPT1B//CIITA//LPCAT3//CML1//OSGEP//DGAT2L6//CML5//NCOA1//GTF3C4//KAT8//ELP4//DLAT//ZDHHC16//BAAT//KEG1
GO:0051213	dioxygenase activity	Molecular function	9	88	1219	22868	1.9186	0.0446607	0.276338	1.35007	HAAO//OGFOD3//HPD//HGD//TDO2//PIR//BBOX1//PHF8//ETHE1
GO:0030695	GTPase regulator activity	Molecular function	20	249	1219	22868	1.5068	0.0449167	0.276687	1.34759	CIT//ARHGDIG//RHPN1//CDC42BPA//VPS39//RGS9//ARAP2//PLEKHG6//RIN3//ARFGAP1//RABGAP1L//DLC1//RABEP1//TBC1D13//RABEP2//HMHA1//ARHGAP42//SGSM1//TBC1D32//WNT11
GO:0034593	phosphatidylinositol bisphosphate phosphatase activity	Molecular function	5	37	1219	22868	2.53509	0.0451881	0.277127	1.34498	MTMR7//PPAPDC2//PHPT1//LHPP//SGPP1
GO:0019842	vitamin binding	Molecular function	8	75	1219	22868	2.00103	0.0458869	0.280173	1.33831	ADH4//AFM//HLCS//C8G//OGDH//HACL1//OGFOD3//MMACHC
GO:0016627	oxidoreductase activity, acting on the CH-CH group of donors	Molecular function	8	76	1219	22868	1.9747	0.048996	0.297844	1.30984	SRD5A1//SDHB//DECR1//BDH2//TM7SF2//HSD3B5//AKR1C6//DHDH
GO:0008236	serine-type peptidase activity	Molecular function	17	206	1219	22868	1.54813	0.0495093	0.299053	1.30531	TRY5//F11//CELA1//DPP4//F8//KLKB1//MASP2//PCSK6//TRY4//KLK8//TPSG1//HTRA4//CORIN//HGFAC//GM2663//GM10334//IMMP2L
GO:0015296	anion:cation symporter activity	Molecular function	5	38	1219	22868	2.46837	0.0498422	0.299053	1.3024	SLC6A1//SLC10A1//SLC6A5//SLC1A1//SLC1A2
GO:0019213	deacetylase activity	Molecular function	5	38	1219	22868	2.46837	0.0498422	0.299053	1.3024	MACROD1//HDAC11//NACC2//NDST4//AADAC
