# Supplementary material for: Aberrant Expression Profiles of lncRNAs and Their Associated Nearby Coding Genes in the Hippocampus of the SAMP8 Mouse Model with AD
Source: Mol Ther Nucleic Acids. 2020 Feb 19;20:140–54. doi: 10.1016/j.omtn.2020.02.008 (PMC7066064; doi:10.1016/j.omtn.2020.02.008)
Supplement: Table S13. Upregulated Pathway Results [file mmc14.xls]

## Sheet: Upregulated_Pathway
#Column "PathwayID" stands for Pathway identifiers used in KEGG
#Column "Definition" stands for the definition of the PathwayID
#Column "OriginalWebSite"stands for The map's website,the nodes with red frame and red symbol are associated with the DE genes, green nodes have no significance
#Column "p-value"
"Fisher-Pvalue" stands for the enrichment p-value of the PathwayID used Fisher's exact test
#Column "SelectionCounts" stands for the Count of the DE genes' entities directly associated with the listed PathwayID
#Column "SelectionSize" stands for the total number of the DE genes' entities
#Column "Count" stands for the count of the chosen background population genes' entities associated with the listed PathwayID
#Column "Size" stands for the total number of chosen background population genes' entities
#Column "FDR" stands for the false discovery rate of the PathwayID
#Column "Enrichment_Score" stands for the Enrichment Score value of the PathwayID, it equals "-log10(Pvalue)"
#Column "GENES" stands for the DE genes associated with the PathwayID
PathwayID	Definition	OriginalWebSite	Fisher-Pvalue	SelectionCounts	SelectionSize	Count	Size	FDR	Enrichment_Score	Genes
mmu05203	Viral carcinogenesis - Mus musculus (mouse)	http://www.genome.jp/kegg-bin/show_pathway?mmu05203+11909+11911+12028+12370+12428+12443+12447+107995+12579+208647+13194+13205+13383+83945+14784+14964+14991+110557+15018+15039+15051+15183+665596+326619+326620+319155+319156+319157+319159+319160+100041230+319161+97122+320332+15387+15451+16195+54123+16453+17096+26417+17164+17246+18034+18176+18746+58801+18747+19108+19650+19697+56463+20848+21374+252870…	2.19857e-11	56	726	229	7546	6.09003e-09	10.6579	ATF2//ATF4//BAX//CASP8//CCNA2//CCND1//CCNE1//CDC20//CDKN2B//CREB3L2//DDB1//DDX3X//DLG1//DNAJA3//GRB2//H2-D1//H2-M3//H2-Q6//H2-Q7//H2-T22//H2-T9//HDAC3//HIST1H2BQ//HIST1H4A//HIST1H4B//HIST1H4C//HIST1H4D//HIST1H4F//HIST1H4J//HIST1H4K//HIST1H4M//HIST1H4N//HIST2H4//HIST4H4//HNRNPK//HPN//IL6ST//IRF7//JAK3//LYN//MAPK3//MAPKAPK2//MDM2//NFKB2//NRAS//PKM//PMAIP1//PRKACA//PRKX//RBL1//RELA//SND1//STAT3//TBP…
mmu04668	TNF signaling pathway - Mus musculus (mouse)	http://www.genome.jp/kegg-bin/show_pathway?mmu04668+11651+11909+11911+12051+11796+12369+12370+20296+20297+20304+208647+12977+14825+15945+20310+74006+14102+15894+15953+16396+16992+26395+26398+26410+26417+74568+17387+19697+12702+68652+21926+21937+22329	1.00486e-09	33	726	109	7546	1.39173e-07	8.9979	AKT1//ATF2//ATF4//BCL3//BIRC3//CASP7//CASP8//CCL2//CCL20//CCL5//CREB3L2//CSF1//CXCL1//CXCL10//CXCL2//DNM1L//FAS//ICAM1//IFI47//ITCH//LTA//MAP2K1//MAP2K4//MAP3K8//MAPK3//MLKL//MMP14//RELA//SOCS3//TAB2//TNF//TNFRSF1A//VCAM1
mmu05202	Transcriptional misregulation in cancer - Mus musculus (mouse)	http://www.genome.jp/kegg-bin/show_pathway?mmu05202+68938+12045+12046+12047+11796+12475+21939+107951+110794+208266+67603+14030+14129+233908+66629+229593+14939+15078+360198+319150+319148+319149+319151+97908+319152+319153+319154+16178+16421+22289+16909+17095+17246+17869+80859+56312+18516+19697+17125+20375+268996+21423+27140	7.50057e-09	43	726	178	7546	6.92553e-07	8.12491	ASPSCR1//BCL2A1B//BCL2A1C//BCL2A1D//BIRC3//CD14//CD40//CDK9//CEBPE//DOT1L//DUSP6//EWSR1//FCGR1//FUS//GOLPH3//GOLPH3L//GZMB//H3F3A//HIST1H3A//HIST1H3B//HIST1H3C//HIST1H3D//HIST1H3E//HIST1H3G//HIST1H3H//HIST1H3I//HIST2H3B//IL1R2//ITGB7//KDM6A//LMO2//LYL1//MDM2//MYC//NFKBIZ//NUPR1//PBX3//RELA//SMAD1//SPI1//SS18//TCF3//TLX3
mmu04062	Chemokine signaling pathway - Mus musculus (mouse)	http://www.genome.jp/kegg-bin/show_pathway?mmu04062+11651+20296+20297+20302+20303+20304+20306+20307+12768+12928+14825+15945+57266+20310+17329+12767+80901+14191+14688+14784+26385+606496+15162+16428+16453+17096+26395+26417+17969+18176+18479+56744+57349+18747+18753+19108+19354+215449+19697+19878+20847+20848+22324+22376+16963	1.80197e-08	45	726	196	7546	1.24786e-06	7.74425	AKT1//CCL2//CCL20//CCL3//CCL4//CCL5//CCL7//CCL8//CCR1//CRK//CXCL1//CXCL10//CXCL14//CXCL2//CXCL9//CXCR4//CXCR6//FGR//GNB1//GRB2//GRK6//GSK3A//HCK//ITK//JAK3//LYN//MAP2K1//MAPK3//NCF1//NRAS//PAK1//PF4//PPBP//PRKACA//PRKCD//PRKX//RAC2//RAP1B//RELA//ROCK2//STAT2//STAT3//VAV1//WAS//XCL1
mmu05322	Systemic lupus erythematosus - Mus musculus (mouse)	http://www.genome.jp/kegg-bin/show_pathway?mmu05322+12268+21939+13035+14129+246256+14960+14961+14999+232440+26914+15078+319163+319172+319167+665596+360198+319150+319148+319149+319151+97908+319152+319153+326619+326620+319155+319156+319157+319159+319160+100041230+319161+319154+97122+320332+21926	6.04629e-08	36	726	145	7546	3.34965e-06	7.21851	C4B//CD40//CTSG//FCGR1//FCGR4//H2-AA//H2-AB1//H2-DMB1//H2AFJ//H2AFY//H3F3A//HIST1H2AA//HIST1H2AB//HIST1H2AG//HIST1H2BQ//HIST1H3A//HIST1H3B//HIST1H3C//HIST1H3D//HIST1H3E//HIST1H3G//HIST1H3H//HIST1H3I//HIST1H4A//HIST1H4B//HIST1H4C//HIST1H4D//HIST1H4F//HIST1H4J//HIST1H4K//HIST1H4M//HIST1H4N//HIST2H3B//HIST2H4//HIST4H4//TNF
mmu05166	HTLV-I infection - Mus musculus (mouse)	http://www.genome.jp/kegg-bin/show_pathway?mmu05166+11651+66156+11909+11911+12028+12317+12443+12500+21939+107995+12579+74343+13383+23871+14960+14961+14964+14999+14991+110557+15018+15039+15051+15894+16178+16414+16453+16992+26398+17869+18034+18176+18538+18971+67967+19055+18747+19108+71810+19697+19698+66922+17128+20375+21374+21423+21803+21809+21926+21937+60599+12257+22329+22333+22433	1.03559e-07	55	726	277	7546	4.32965e-06	6.98481	AKT1//ANAPC11//ATF2//ATF4//BAX//CALR//CCND1//CD3D//CD40//CDC20//CDKN2B//CRTC2//DLG1//ETS1//H2-AA//H2-AB1//H2-D1//H2-DMB1//H2-M3//H2-Q6//H2-Q7//H2-T22//H2-T9//ICAM1//IL1R2//ITGB2//JAK3//LTA//MAP2K4//MYC//NFKB2//NRAS//PCNA//POLD1//POLD3//PPP3CA//PRKACA//PRKX//RANBP3//RELA//RELB//RRAS2//SMAD4//SPI1//TBP//TCF3//TGFB1//TGFB3//TNF//TNFRSF1A//TRP53INP1//TSPO//VCAM1//VDAC1//XBP1
mmu04145	Phagosome - Mus musculus (mouse)	http://www.genome.jp/kegg-bin/show_pathway?mmu04145+11461+11465+11984+11966+12317+12475+12721+13040+13057+235661+14129+14131+246256+14960+14961+14964+14999+14991+110557+15018+15039+15051+15239+16412+16414+17969+17970+19349+20333+53421+20390+53331+21355+24088+22146+53857+545486+22151+22154+67951	1.09413e-07	40	726	174	7546	4.32965e-06	6.96093	ACTB//ACTG1//ATP6V0C//ATP6V1B2//CALR//CD14//CORO1A//CTSS//CYBA//DYNC1LI1//FCGR1//FCGR3//FCGR4//H2-AA//H2-AB1//H2-D1//H2-DMB1//H2-M3//H2-Q6//H2-Q7//H2-T22//H2-T9//HGS//ITGB1//ITGB2//NCF1//NCF2//RAB7//SEC22B//SEC61A1//SFTPD//STX7//TAP2//TLR2//TUBA1C//TUBA8//TUBB1//TUBB2A//TUBB5//TUBB6
mmu04612	Antigen processing and presentation - Mus musculus (mouse)	http://www.genome.jp/kegg-bin/show_pathway?mmu04612+12317+16149+12525+13030+13040+14960+14961+14964+14999+14991+110557+15018+15039+15051+15481+16641+16642+16643+19141+14827+19188+21355+21356+21926	3.08491e-07	24	726	81	7546	1.04353e-05	6.51076	CALR//CD74//CD8A//CTSB//CTSS//H2-AA//H2-AB1//H2-D1//H2-DMB1//H2-M3//H2-Q6//H2-Q7//H2-T22//H2-T9//HSPA8//KLRC1//KLRC2//KLRD1//LGMN//PDIA3//PSME2//TAP2//TAPBP//TNF
mmu05140	Leishmaniasis - Mus musculus (mouse)	http://www.genome.jp/kegg-bin/show_pathway?mmu05140+13057+14129+14131+246256+14960+14961+14999+15979+16412+16414+26417+17357+17874+17969+17970+19697+68652+21803+21809+24088+21926	3.39051e-07	21	726	65	7546	1.04353e-05	6.46973	CYBA//FCGR1//FCGR3//FCGR4//H2-AA//H2-AB1//H2-DMB1//IFNGR1//ITGB1//ITGB2//MAPK3//MARCKSL1//MYD88//NCF1//NCF2//RELA//TAB2//TGFB1//TGFB3//TLR2//TNF
mmu05164	Influenza A - Mus musculus (mouse)	http://www.genome.jp/kegg-bin/show_pathway?mmu05164+11461+11465+15463+11651+11909+20296+20304+15945+81489+14102+14960+14961+14999+232989+15481+15894+71586+15976+15979+54123+26395+26398+26417+17874+246730+23960+54196+18815+19697+58185+12702+20847+56480+21926+21937+22035+22333	1.38269e-06	37	726	170	7546	3.72499e-05	5.85928	ACTB//ACTG1//AGFG1//AKT1//ATF2//CCL2//CCL5//CXCL10//DNAJB1//FAS//H2-AA//H2-AB1//H2-DMB1//HNRNPUL1//HSPA8//ICAM1//IFIH1//IFNAR2//IFNGR1//IRF7//MAP2K1//MAP2K4//MAPK3//MYD88//OAS1A//OAS1G//PABPN1//PLG//RELA//RSAD2//SOCS3//STAT2//TBK1//TNF//TNFRSF1A//TNFSF10//VDAC1
mmu05168	Herpes simplex infection - Mus musculus (mouse)	http://www.genome.jp/kegg-bin/show_pathway?mmu05168+12370+20296+20304+16149+216150+14102+667373+14960+14961+14964+14999+14991+110557+15018+15039+15051+15387+71586+15957+15976+15979+54123+16992+17874+246730+23960+19697+12702+20815+110809+20382+20847+68652+226182+21355+56480+21374+24088+21926+21937+50930+252870	1.47924e-06	42	726	205	7546	3.72499e-05	5.82996	CASP8//CCL2//CCL5//CD74//CDC34//FAS//GM14446//H2-AA//H2-AB1//H2-D1//H2-DMB1//H2-M3//H2-Q6//H2-Q7//H2-T22//H2-T9//HNRNPK//IFIH1//IFIT1//IFNAR2//IFNGR1//IRF7//LTA//MYD88//OAS1A//OAS1G//RELA//SOCS3//SRPK1//SRSF1//SRSF2//STAT2//TAB2//TAF5//TAP2//TBK1//TBP//TLR2//TNF//TNFRSF1A//TNFSF14//USP7
mmu04380	Osteoclast differentiation - Mus musculus (mouse)	http://www.genome.jp/kegg-bin/show_pathway?mmu04380+11651+12229+12977+13057+74256+14129+14131+246256+751864+14784+15976+15979+26395+26417+17969+17970+18034+18729+19055+19697+19698+668101+12702+20375+20847+68652+21803+21926+21937+22177	1.98792e-06	30	726	126	7546	4.56005e-05	5.7016	AKT1//BTK//CSF1//CYBA//CYLD//FCGR1//FCGR3//FCGR4//GM9733//GRB2//IFNAR2//IFNGR1//MAP2K1//MAPK3//NCF1//NCF2//NFKB2//PIRA6//PPP3CA//RELA//RELB//SIRPB1B//SOCS3//SPI1//STAT2//TAB2//TGFB1//TNF//TNFRSF1A//TYROBP
mmu04650	Natural killer cell mediated cytotoxicity - Mus musculus (mouse)	http://www.genome.jp/kegg-bin/show_pathway?mmu04650+12506+14102+14127+246256+14784+14939+14964+14991+110557+15018+15039+15051+23900+15894+15976+15979+16414+16641+16642+16643+27007+16797+26395+26417+18176+18479+19055+19354+20400+21926+22035+22177+22324	2.1401e-06	33	726	146	7546	4.56005e-05	5.66957	CD48//FAS//FCER1G//FCGR4//GRB2//GZMB//H2-D1//H2-M3//H2-Q6//H2-Q7//H2-T22//H2-T9//HCST//ICAM1//IFNAR2//IFNGR1//ITGB2//KLRC1//KLRC2//KLRD1//KLRK1//LAT//MAP2K1//MAPK3//NRAS//PAK1//PPP3CA//RAC2//SH2D1A//TNF//TNFSF10//TYROBP//VAV1
mmu05161	Hepatitis B - Mus musculus (mouse)	http://www.genome.jp/kegg-bin/show_pathway?mmu05161+11651+11909+11911+12028+11799+12370+12428+12443+12447+208647+13194+13205+14102+14784+71586+54123+26395+26398+26417+17869+17874+18176+18538+19697+17128+20847+20848+56480+21803+21809+24088+21926	5.23976e-06	32	726	145	7546	0.000103673	5.28069	AKT1//ATF2//ATF4//BAX//BIRC5//CASP8//CCNA2//CCND1//CCNE1//CREB3L2//DDB1//DDX3X//FAS//GRB2//IFIH1//IRF7//MAP2K1//MAP2K4//MAPK3//MYC//MYD88//NRAS//PCNA//RELA//SMAD4//STAT2//STAT3//TBK1//TGFB1//TGFB3//TLR2//TNF
mmu05134	Legionellosis - Mus musculus (mouse)	http://www.genome.jp/kegg-bin/show_pathway?mmu05134+11840+12369+12370+12475+14825+20310+13627+56422+15481+16414+17874+18034+19324+19697+20333+24088+21926	1.92934e-05	17	726	58	7546	0.000356285	4.71459	ARF1//CASP7//CASP8//CD14//CXCL1//CXCL2//EEF1A1//HBS1L//HSPA8//ITGB2//MYD88//NFKB2//RAB1//RELA//SEC22B//TLR2//TNF
mmu05034	Alcoholism - Mus musculus (mouse)	http://www.genome.jp/kegg-bin/show_pathway?mmu05034+11909+11911+208647+14688+14784+232440+26914+15078+15183+319163+319172+319167+665596+360198+319150+319148+319149+319151+97908+319152+319153+326619+326620+319155+319156+319157+319159+319160+100041230+319161+319154+97122+320332+26395+26417+109648+18176+18747	2.57025e-05	38	726	199	7546	0.000444974	4.59002	ATF2//ATF4//CREB3L2//GNB1//GRB2//H2AFJ//H2AFY//H3F3A//HDAC3//HIST1H2AA//HIST1H2AB//HIST1H2AG//HIST1H2BQ//HIST1H3A//HIST1H3B//HIST1H3C//HIST1H3D//HIST1H3E//HIST1H3G//HIST1H3H//HIST1H3I//HIST1H4A//HIST1H4B//HIST1H4C//HIST1H4D//HIST1H4F//HIST1H4J//HIST1H4K//HIST1H4M//HIST1H4N//HIST2H3B//HIST2H4//HIST4H4//MAP2K1//MAPK3//NPY//NRAS//PRKACA
mmu05416	Viral myocarditis - Mus musculus (mouse)	http://www.genome.jp/kegg-bin/show_pathway?mmu05416+11461+11465+12370+12443+21939+13052+208643+13690+14960+14961+14964+14999+14991+110557+15018+15039+15051+15894+16414+19354	3.23464e-05	20	726	78	7546	0.000527056	4.49017	ACTB//ACTG1//CASP8//CCND1//CD40//CXADR//EIF4G1//EIF4G2//H2-AA//H2-AB1//H2-D1//H2-DMB1//H2-M3//H2-Q6//H2-Q7//H2-T22//H2-T9//ICAM1//ITGB2//RAC2
mmu05132	Salmonella infection - Mus musculus (mouse)	http://www.genome.jp/kegg-bin/show_pathway?mmu05132+11461+11465+68089+20302+20303+12475+14825+20310+235661+192176+15979+26417+17874+18643+18645+19349+19697+56212+19878+22376	3.94791e-05	20	726	79	7546	0.000607539	4.40363	ACTB//ACTG1//ARPC4//CCL3//CCL4//CD14//CXCL1//CXCL2//DYNC1LI1//FLNA//IFNGR1//MAPK3//MYD88//PFN1//PFN2//RAB7//RELA//RHOG//ROCK2//WAS
mmu04141	Protein processing in endoplasmic reticulum - Mus musculus (mouse)	http://www.genome.jp/kegg-bin/show_pathway?mmu04141+23802+11911+12028+12317+13200+81489+56812+66861+67397+14376+22027+15481+66245+227619+217365+216440+18453+14827+19359+81910+20334+27054+53421+20338+66256+16430+105245+66105+22213+140499+56085+94232+22433	4.84691e-05	33	726	168	7546	0.000706628	4.31454	AMFR//ATF4//BAX//CALR//DDOST//DNAJB1//DNAJB2//DNAJC10//ERP29//GANAB//HSP90B1//HSPA8//HSPBP1//MAN1B1//NPLOC4//OS9//P4HB//PDIA3//RAD23B//RRBP1//SEC23A//SEC23B//SEC61A1//SEL1L//SSR2//STT3A//TXNDC5//UBE2D3//UBE2G2//UBE2J2//UBQLN1//UBQLN4//XBP1
mmu05152	Tuberculosis - Mus musculus (mouse)	http://www.genome.jp/kegg-bin/show_pathway?mmu05152+11651+11984+12028+12796+12370+12475+16149+56619+12721+13033+13040+14127+14129+14131+246256+14960+14961+14999+15979+83430+16414+16985+26417+17874+19055+19349+19697+192656+21803+21809+24088+21926+21937+22337	5.32947e-05	34	726	176	7546	0.000732499	4.27332	AKT1//ATP6V0C//BAX//CAMP//CASP8//CD14//CD74//CLEC4E//CORO1A//CTSD//CTSS//FCER1G//FCGR1//FCGR3//FCGR4//H2-AA//H2-AB1//H2-DMB1//IFNGR1//IL23A//ITGB2//LSP1//MAPK3//MYD88//PPP3CA//RAB7//RELA//RIPK2//TGFB1//TGFB3//TLR2//TNF//TNFRSF1A//VDR
mmu04064	NF-kappa B signaling pathway - Mus musculus (mouse)	http://www.genome.jp/kegg-bin/show_pathway?mmu04064+12045+12046+12047+11796+12229+20303+12475+21939+20310+17873+15894+16797+16992+17096+17874+18034+19697+19698+68652+21926+21937+50930+22329	5.55325e-05	23	726	100	7546	0.000732499	4.25545	BCL2A1B//BCL2A1C//BCL2A1D//BIRC3//BTK//CCL4//CD14//CD40//CXCL2//GADD45B//ICAM1//LAT//LTA//LYN//MYD88//NFKB2//RELA//RELB//TAB2//TNF//TNFRSF1A//TNFSF14//VCAM1
mmu04620	Toll-like receptor signaling pathway - Mus musculus (mouse)	http://www.genome.jp/kegg-bin/show_pathway?mmu04620+11651+12370+20302+20303+20304+12475+21939+15945+17329+15976+27056+54123+26395+26398+26410+26417+17874+19697+20750+68652+56480+24088+21926	6.55233e-05	23	726	101	7546	0.000798633	4.1836	AKT1//CASP8//CCL3//CCL4//CCL5//CD14//CD40//CXCL10//CXCL9//IFNAR2//IRF5//IRF7//MAP2K1//MAP2K4//MAP3K8//MAPK3//MYD88//RELA//SPP1//TAB2//TBK1//TLR2//TNF
mmu04068	FoxO signaling pathway - Mus musculus (mouse)	http://www.genome.jp/kegg-bin/show_pathway?mmu04068+11651+12125+12443+12579+12581+17873+23882+14784+16197+16598+26395+26417+17246+18176+20620+20873+108099+15469+73251+93759+17128+20848+20869+58231+21803+21809+22035+252870	6.63125e-05	28	726	135	7546	0.000798633	4.1784	AKT1//BCL2L11//CCND1//CDKN2B//CDKN2D//GADD45B//GADD45G//GRB2//IL7R//KLF2//MAP2K1//MAPK3//MDM2//NRAS//PLK2//PLK4//PRKAG2//PRMT1//SETD7//SIRT1//SMAD4//STAT3//STK11//STK4//TGFB1//TGFB3//TNFSF10//USP7
mmu04060	Cytokine-cytokine receptor interaction - Mus musculus (mouse)	http://www.genome.jp/kegg-bin/show_pathway?mmu04060+12167+12168+20296+20297+20302+20303+20304+20306+20307+12768+21940+21939+12977+12982+12983+14825+15945+57266+20310+17329+12767+80901+14102+15976+15979+16164+16178+83430+16195+16197+16324+16992+54635+56744+57349+21803+21809+21926+27279+21936+21937+94185+22035+50930+326623+16963	9.13374e-05	46	726	272	7546	0.00105419	4.03935	BMPR1B//BMPR2//CCL2//CCL20//CCL3//CCL4//CCL5//CCL7//CCL8//CCR1//CD27//CD40//CSF1//CSF2RA//CSF2RB//CXCL1//CXCL10//CXCL14//CXCL2//CXCL9//CXCR4//CXCR6//FAS//IFNAR2//IFNGR1//IL13RA1//IL1R2//IL23A//IL6ST//IL7R//INHBB//LTA//PDGFC//PF4//PPBP//TGFB1//TGFB3//TNF//TNFRSF12A//TNFRSF18//TNFRSF1A//TNFRSF21//TNFSF10//TNFSF14//TNFSF15//XCL1
mmu05145	Toxoplasmosis - Mus musculus (mouse)	http://www.genome.jp/kegg-bin/show_pathway?mmu05145+11651+11796+329581+12370+21939+14960+14961+14999+15481+15979+16145+15944+16412+26417+17874+19697+20848+68652+21803+21809+24088+21926+21937	0.000388034	23	726	113	7546	0.00429942	3.41113	AKT1//BIRC3//BIRC7//CASP8//CD40//H2-AA//H2-AB1//H2-DMB1//HSPA8//IFNGR1//IGTP//IRGM1//ITGB1//MAPK3//MYD88//RELA//STAT3//TAB2//TGFB1//TGFB3//TLR2//TNF//TNFRSF1A
mmu05169	Epstein-Barr virus infection - Mus musculus (mouse)	http://www.genome.jp/kegg-bin/show_pathway?mmu05169+11651+11909+12428+21939+14191+14964+14991+110557+15018+15039+15051+15481+15894+16453+17096+26398+17246+17869+17999+18034+69241+245841+18747+19108+21762+19697+19698+56463+20375+20848+68652+56480+21374+252870+22352+22628	0.000528238	36	726	213	7546	0.00560465	3.27717	AKT1//ATF2//CCNA2//CD40//FGR//H2-D1//H2-M3//H2-Q6//H2-Q7//H2-T22//H2-T9//HSPA8//ICAM1//JAK3//LYN//MAP2K4//MDM2//MYC//NEDD4//NFKB2//POLR2D//POLR2H//PRKACA//PRKX//PSMD2//RELA//RELB//SND1//SPI1//STAT3//TAB2//TBK1//TBP//USP7//VIM//YWHAG
mmu04010	MAPK signaling pathway - Mus musculus (mouse)	http://www.genome.jp/kegg-bin/show_pathway?mmu04010+11651+11909+11911+12475+12928+240672+67603+18218+26940+14102+192176+17873+23882+14784+15481+16178+26395+26398+26410+26417+17164+17869+18034+18176+18479+19055+18747+19108+19354+215449+218397+19697+19698+66922+56274+58231+68652+21803+21809+21926+21937	0.000546302	41	726	253	7546	0.00560465	3.26257	AKT1//ATF2//ATF4//CD14//CRK//DUSP5//DUSP6//DUSP8//ECSIT//FAS//FLNA//GADD45B//GADD45G//GRB2//HSPA8//IL1R2//MAP2K1//MAP2K4//MAP3K8//MAPK3//MAPKAPK2//MYC//NFKB2//NRAS//PAK1//PPP3CA//PRKACA//PRKX//RAC2//RAP1B//RASA1//RELA//RELB//RRAS2//STK3//STK4//TAB2//TGFB1//TGFB3//TNF//TNFRSF1A
mmu04666	Fc gamma R-mediated phagocytosis - Mus musculus (mouse)	http://www.genome.jp/kegg-bin/show_pathway?mmu04666+11651+68089+12928+13430+14129+15162+16797+17096+26395+26417+17357+17909+17969+18479+18753+19354+22323+22324+22376	0.000568767	19	726	88	7546	0.00562672	3.24507	AKT1//ARPC4//CRK//DNM2//FCGR1//HCK//LAT//LYN//MAP2K1//MAPK3//MARCKSL1//MYO10//NCF1//PAK1//PRKCD//RAC2//VASP//VAV1//WAS
mmu05332	Graft-versus-host disease - Mus musculus (mouse)	http://www.genome.jp/kegg-bin/show_pathway?mmu05332+14102+14939+14960+14961+14964+14999+14991+110557+15018+15039+15051+16641+16643+21926	0.000643246	14	726	56	7546	0.0059868	3.19162	FAS//GZMB//H2-AA//H2-AB1//H2-D1//H2-DMB1//H2-M3//H2-Q6//H2-Q7//H2-T22//H2-T9//KLRC1//KLRD1//TNF
mmu04120	Ubiquitin mediated proteolysis - Mus musculus (mouse)	http://www.genome.jp/kegg-bin/show_pathway?mmu04120+66156+11796+329581+107995+216150+26554+13194+103583+59026+16396+17246+17237+17999+83814+17344+12702+74153+68612+66105+67921+22213+140499+22192+93765+66799+117146	0.000661795	26	726	139	7546	0.0059868	3.17928	ANAPC11//BIRC3//BIRC7//CDC20//CDC34//CUL3//DDB1//FBXW11//HUWE1//ITCH//MDM2//MGRN1//NEDD4//NEDD4L//PIAS2//SOCS3//UBA7//UBE2C//UBE2D3//UBE2F//UBE2G2//UBE2J2//UBE2M//UBE2N//UBE2W//UBE3B
mmu05142	Chagas disease (American trypanosomiasis) - Mus musculus (mouse)	http://www.genome.jp/kegg-bin/show_pathway?mmu05142+11651+12317+12370+20296+20302+20304+12500+14102+14676+15979+26398+26417+17874+51792+19697+18787+21803+21809+24088+21926+21937	0.000670003	21	726	103	7546	0.0059868	3.17392	AKT1//CALR//CASP8//CCL2//CCL3//CCL5//CD3D//FAS//GNA15//IFNGR1//MAP2K4//MAPK3//MYD88//PPP2R1A//RELA//SERPINE1//TGFB1//TGFB3//TLR2//TNF//TNFRSF1A
mmu05150	Staphylococcus aureus infection - Mus musculus (mouse)	http://www.genome.jp/kegg-bin/show_pathway?mmu05150+12268+14962+14129+14131+246256+14294+14960+14961+14999+15894+16414+18815+20345	0.000817157	13	726	51	7546	0.00707352	3.08769	C4B//CFB//FCGR1//FCGR3//FCGR4//FPR3//H2-AA//H2-AB1//H2-DMB1//ICAM1//ITGB2//PLG//SELPLG
mmu04670	Leukocyte transendothelial migration - Mus musculus (mouse)	http://www.genome.jp/kegg-bin/show_pathway?mmu04670+11461+11465+11855+12388+12767+13057+16456+15894+16412+16414+16428+67268+67938+17969+17970+19354+215449+19878+21838+22323+22324+22329+22330	0.00105769	23	726	121	7546	0.00887818	2.97564	ACTB//ACTG1//ARHGAP5//CTNND1//CXCR4//CYBA//F11R//ICAM1//ITGB1//ITGB2//ITK//MYL12A//MYL12B//NCF1//NCF2//RAC2//RAP1B//ROCK2//THY1//VASP//VAV1//VCAM1//VCL
mmu05330	Allograft rejection - Mus musculus (mouse)	http://www.genome.jp/kegg-bin/show_pathway?mmu05330+21939+14102+14939+14960+14961+14964+14999+14991+110557+15018+15039+15051+21926	0.00145103	13	726	54	7546	0.0115676	2.83832	CD40//FAS//GZMB//H2-AA//H2-AB1//H2-D1//H2-DMB1//H2-M3//H2-Q6//H2-Q7//H2-T22//H2-T9//TNF
mmu04390	Hippo signaling pathway - Mus musculus (mouse)	http://www.genome.jp/kegg-bin/show_pathway?mmu04390+11461+11465+11799+12167+12168+12443+14219+13383+103583+15901+16414+29806+16897+232157+68473+17869+51792+56289+18787+17125+17128+56274+21676+21803+21809+22601+22628	0.00146161	27	726	154	7546	0.0115676	2.83517	ACTB//ACTG1//BIRC5//BMPR1B//BMPR2//CCND1//CTGF//DLG1//FBXW11//ID1//ITGB2//LIMD1//LLGL1//MOB1A//MOB1B//MYC//PPP2R1A//RASSF1//SERPINE1//SMAD1//SMAD4//STK3//TEAD1//TGFB1//TGFB3//YAP1//YWHAG
mmu04210	Apoptosis - Mus musculus (mouse)	http://www.genome.jp/kegg-bin/show_pathway?mmu04210+11651+12028+11796+329581+12369+12370+12983+14102+17874+19055+18747+19087+19108+19697+21926+21937+22035	0.00175071	17	726	82	7546	0.0131067	2.75678	AKT1//BAX//BIRC3//BIRC7//CASP7//CASP8//CSF2RB//FAS//MYD88//PPP3CA//PRKACA//PRKAR2A//PRKX//RELA//TNF//TNFRSF1A//TNFSF10
mmu05323	Rheumatoid arthritis - Mus musculus (mouse)	http://www.genome.jp/kegg-bin/show_pathway?mmu05323+11984+11966+20296+20297+20302+20304+12977+14960+14961+14999+15894+83430+16414+21803+21809+24088+21926	0.00175071	17	726	82	7546	0.0131067	2.75678	ATP6V0C//ATP6V1B2//CCL2//CCL20//CCL3//CCL5//CSF1//H2-AA//H2-AB1//H2-DMB1//ICAM1//IL23A//ITGB2//TGFB1//TGFB3//TLR2//TNF
mmu04110	Cell cycle - Mus musculus (mouse)	http://www.genome.jp/kegg-bin/show_pathway?mmu04110+66156+12428+12443+12447+107995+12579+12581+27214+17873+23882+17216+17217+17246+17869+18393+18538+19650+17128+21803+21809+22137+22390+22628	0.00185879	23	726	126	7546	0.0135496	2.73077	ANAPC11//CCNA2//CCND1//CCNE1//CDC20//CDKN2B//CDKN2D//DBF4//GADD45B//GADD45G//MCM2//MCM4//MDM2//MYC//ORC2//PCNA//RBL1//SMAD4//TGFB1//TGFB3//TTK//WEE1//YWHAG
mmu04621	NOD-like receptor signaling pathway - Mus musculus (mouse)	http://www.genome.jp/kegg-bin/show_pathway?mmu04621+11796+12370+20296+20304+14825+20310+59079+22027+26417+19697+192656+68652+21926	0.00288417	13	726	58	7546	0.020485	2.53998	BIRC3//CASP8//CCL2//CCL5//CXCL1//CXCL2//ERBB2IP//HSP90B1//MAPK3//RELA//RIPK2//TAB2//TNF
mmu03040	Spliceosome - Mus musculus (mouse)	http://www.genome.jp/kegg-bin/show_pathway?mmu03040+74351+192170+545091+15382+15381+15387+76936+15481+57905+27756+66441+66921+67959+66810+107701+76479+66585+20637+110809+20382+101214+108121+22185	0.00345493	23	726	132	7546	0.0239254	2.46156	DDX23//EIF4A3//GM5803//HNRNPA1//HNRNPC//HNRNPK//HNRNPM//HSPA8//ISY1//LSM2//MAGOHB//PRPF38B//PUF60//RBM22//SF3B4//SMNDC1//SNRNP40//SNRNP70//SRSF1//SRSF2//TRA2A//U2AF1//U2AF2
mmu05146	Amoebiasis - Mus musculus (mouse)	http://www.genome.jp/kegg-bin/show_pathway?mmu05146+11847+12475+12826+12827+13035+14268+14676+16178+16414+18747+19108+19349+19697+241197+20719+20723+21803+21809+24088+21926+22330	0.00436075	21	726	119	7546	0.0290905	2.36044	ARG2//CD14//COL4A1//COL4A2//CTSG//FN1//GNA15//IL1R2//ITGB2//PRKACA//PRKX//RAB7//RELA//SERPINB10//SERPINB6A//SERPINB9//TGFB1//TGFB3//TLR2//TNF//VCL
mmu05144	Malaria - Mus musculus (mouse)	http://www.genome.jp/kegg-bin/show_pathway?mmu05144+20296+21939+14934+15894+16414+27007+17874+21803+21809+24088+21926+22329	0.00444813	12	726	54	7546	0.0290905	2.35182	CCL2//CD40//GYPA//ICAM1//ITGB2//KLRK1//MYD88//TGFB1//TGFB3//TLR2//TNF//VCAM1
mmu04940	Type I diabetes mellitus - Mus musculus (mouse)	http://www.genome.jp/kegg-bin/show_pathway?mmu04940+14102+14939+14960+14961+14964+14999+14991+110557+15018+15039+15051+16992+21926	0.00458646	13	726	61	7546	0.0290905	2.33852	FAS//GZMB//H2-AA//H2-AB1//H2-D1//H2-DMB1//H2-M3//H2-Q6//H2-Q7//H2-T22//H2-T9//LTA//TNF
mmu04115	p53 signaling pathway - Mus musculus (mouse)	http://www.genome.jp/kegg-bin/show_pathway?mmu04115+12028+12370+12443+12447+12521+14102+17873+23882+17246+58801+20135+18787+66940+22401	0.00462087	14	726	68	7546	0.0290905	2.33528	BAX//CASP8//CCND1//CCNE1//CD82//FAS//GADD45B//GADD45G//MDM2//PMAIP1//RRM2//SERPINE1//SHISA5//ZMAT3
mmu05162	Measles - Mus musculus (mouse)	http://www.genome.jp/kegg-bin/show_pathway?mmu05162+11651+12443+12447+12500+13448+14102+15481+71586+15976+15979+54123+16453+17874+246730+23960+19697+20400+20847+20848+68652+56480+24088+22035	0.00554747	23	726	137	7546	0.0341478	2.2559	AKT1//CCND1//CCNE1//CD3D//DOK1//FAS//HSPA8//IFIH1//IFNAR2//IFNGR1//IRF7//JAK3//MYD88//OAS1A//OAS1G//RELA//SH2D1A//STAT2//STAT3//TAB2//TBK1//TLR2//TNFSF10
mmu05100	Bacterial invasion of epithelial cells - Mus musculus (mouse)	http://www.genome.jp/kegg-bin/show_pathway?mmu05100+11461+11465+68089+12488+74325+12928+13043+13430+14268+15163+16412+56212+24050+22330+22376	0.00591199	15	726	77	7546	0.0356005	2.22827	ACTB//ACTG1//ARPC4//CD2AP//CLTB//CRK//CTTN//DNM2//FN1//HCLS1//ITGB1//RHOG//SEPT3//VCL//WAS
mmu04664	Fc epsilon RI signaling pathway - Mus musculus (mouse)	http://www.genome.jp/kegg-bin/show_pathway?mmu04664+11651+12229+14127+14784+16797+17096+26395+26398+26417+18176+18753+19354+21926+22324	0.00605437	14	726	70	7546	0.0356822	2.21793	AKT1//BTK//FCER1G//GRB2//LAT//LYN//MAP2K1//MAP2K4//MAPK3//NRAS//PRKCD//RAC2//TNF//VAV1
mmu04142	Lysosome - Mus musculus (mouse)	http://www.genome.jp/kegg-bin/show_pathway?mmu04142+11593+11765+11886+11984+12514+74325+83429+13030+13032+13033+13035+13040+13041+13423+110006+19141+16541+19156+20597+20661+12751	0.00645573	21	726	123	7546	0.0372549	2.19006	AGA//AP1G1//ASAH1//ATP6V0C//CD68//CLTB//CTNS//CTSB//CTSC//CTSD//CTSG//CTSS//CTSW//DNASE2A//GUSB//LGMN//NAPSA//PSAP//SMPD1//SORT1//TPP1
mmu05321	Inflammatory bowel disease (IBD) - Mus musculus (mouse)	http://www.genome.jp/kegg-bin/show_pathway?mmu05321+14960+14961+14999+15979+83430+19697+20848+57765+21803+21809+24088+21926	0.00930943	12	726	59	7546	0.0526268	2.03108	H2-AA//H2-AB1//H2-DMB1//IFNGR1//IL23A//RELA//STAT3//TBX21//TGFB1//TGFB3//TLR2//TNF
mmu05414	Dilated cardiomyopathy - Mus musculus (mouse)	http://www.genome.jp/kegg-bin/show_pathway?mmu05414+11461+11465+319480+16412+16421+16905+18747+19108+21803+21809+21926+21924+21954+22003+59069+326618	0.0100462	16	726	89	7546	0.0556558	1.998	ACTB//ACTG1//ITGA11//ITGB1//ITGB7//LMNA//PRKACA//PRKX//TGFB1//TGFB3//TNF//TNNC1//TNNI3//TPM1//TPM3//TPM4
mmu05211	Renal cell carcinoma - Mus musculus (mouse)	http://www.genome.jp/kegg-bin/show_pathway?mmu05211+11651+12928+23871+216805+14784+15251+26395+26417+18176+18479+215449+21803+21809	0.010371	13	726	67	7546	0.0561044	1.98418	AKT1//CRK//ETS1//FLCN//GRB2//HIF1A//MAP2K1//MAPK3//NRAS//PAK1//RAP1B//TGFB1//TGFB3
mmu04350	TGF-beta signaling pathway - Mus musculus (mouse)	http://www.genome.jp/kegg-bin/show_pathway?mmu04350+12167+12168+12579+14313+15901+16324+26417+17869+51792+19650+17125+17128+21803+21809+21926	0.0106499	15	726	82	7546	0.0561044	1.97266	BMPR1B//BMPR2//CDKN2B//FST//ID1//INHBB//MAPK3//MYC//PPP2R1A//RBL1//SMAD1//SMAD4//TGFB1//TGFB3//TNF
mmu04660	T cell receptor signaling pathway - Mus musculus (mouse)	http://www.genome.jp/kegg-bin/show_pathway?mmu04660+11651+12500+12525+13383+14784+16428+16797+26395+26410+26417+17973+18176+18479+18566+19055+19697+21926+22324	0.0107348	18	726	105	7546	0.0561044	1.96921	AKT1//CD3D//CD8A//DLG1//GRB2//ITK//LAT//MAP2K1//MAP3K8//MAPK3//NCK1//NRAS//PAK1//PDCD1//PPP3CA//RELA//TNF//VAV1
mmu04640	Hematopoietic cell lineage - Mus musculus (mouse)	http://www.genome.jp/kegg-bin/show_pathway?mmu04640+12475+12481+12484+12500+12507+12525+12527+12977+12982+14129+14729+54368+16178+16197+21926	0.0162579	15	726	86	7546	0.0818809	1.78893	CD14//CD2//CD24A//CD3D//CD5//CD8A//CD9//CSF1//CSF2RA//FCGR1//GP5//GP9//IL1R2//IL7R//TNF
mmu05410	Hypertrophic cardiomyopathy (HCM) - Mus musculus (mouse)	http://www.genome.jp/kegg-bin/show_pathway?mmu05410+11461+11465+319480+16412+16421+16905+108099+21803+21809+21926+21924+21954+22003+59069+326618	0.0162579	15	726	86	7546	0.0818809	1.78893	ACTB//ACTG1//ITGA11//ITGB1//ITGB7//LMNA//PRKAG2//TGFB1//TGFB3//TNF//TNNC1//TNNI3//TPM1//TPM3//TPM4
mmu04919	Thyroid hormone signaling pathway - Mus musculus (mouse)	http://www.genome.jp/kegg-bin/show_pathway?mmu04919+11461+11465+11651+27222+12443+11936+15183+15251+26395+26417+17246+19014+23989+17869+18176+56421+18747+19108+54720	0.0169754	19	726	118	7546	0.0839675	1.77018	ACTB//ACTG1//AKT1//ATP1A4//CCND1//FXYD2//HDAC3//HIF1A//MAP2K1//MAPK3//MDM2//MED1//MED24//MYC//NRAS//PFKP//PRKACA//PRKX//RCAN1
mmu00330	Arginine and proline metabolism - Mus musculus (mouse)	http://www.genome.jp/kegg-bin/show_pathway?mmu00330+56454+72535+11702+11847+66054+14660+18451+18452+20229+228608+20810	0.0183352	11	726	57	7546	0.0891027	1.73671	ALDH18A1//ALDH1B1//AMD1//ARG2//CNDP2//GLS//P4HA1//P4HA2//SAT1//SMOX//SRM
mmu04144	Endocytosis - Mus musculus (mouse)	http://www.genome.jp/kegg-bin/show_pathway?mmu04144+11555+69710+77038+66251+234852+75608+76959+74325+12767+13430+98878+13854+13867+26385+14964+14991+110557+15018+15039+15051+15239+15481+16396+17246+17999+83814+19349+20404+20844+21803+21809	0.0200737	31	726	221	7546	0.0958693	1.69737	ADRB2//ARAP1//ARFGAP2//ARFGAP3//CHMP1A//CHMP4B//CHMP5//CLTB//CXCR4//DNM2//EHD4//EPN1//ERBB3//GRK6//H2-D1//H2-M3//H2-Q6//H2-Q7//H2-T22//H2-T9//HGS//HSPA8//ITCH//MDM2//NEDD4//NEDD4L//RAB7//SH3GL2//STAM//TGFB1//TGFB3
mmu05220	Chronic myeloid leukemia - Mus musculus (mouse)	http://www.genome.jp/kegg-bin/show_pathway?mmu05220+11651+12443+12928+14784+26395+26417+17246+17869+18176+19697+17128+21803+21809	0.0206957	13	726	73	7546	0.0971648	1.68412	AKT1//CCND1//CRK//GRB2//MAP2K1//MAPK3//MDM2//MYC//NRAS//RELA//SMAD4//TGFB1//TGFB3
mmu05133	Pertussis - Mus musculus (mouse)	http://www.genome.jp/kegg-bin/show_pathway?mmu05133+12268+12369+12475+83430+16362+15900+16412+16414+26417+17874+19697+12258+21926	0.0229793	13	726	74	7546	0.104997	1.63866	C4B//CASP7//CD14//IL23A//IRF1//IRF8//ITGB1//ITGB2//MAPK3//MYD88//RELA//SERPING1//TNF
mmu05310	Asthma - Mus musculus (mouse)	http://www.genome.jp/kegg-bin/show_pathway?mmu05310+21939+14127+14960+14961+14999+21926	0.0231221	6	726	24	7546	0.104997	1.63597	CD40//FCER1G//H2-AA//H2-AB1//H2-DMB1//TNF
mmu05219	Bladder cancer - Mus musculus (mouse)	http://www.genome.jp/kegg-bin/show_pathway?mmu05219+12443+13143+26395+26417+17246+17869+18176+56289	0.0256202	8	726	38	7546	0.114464	1.59142	CCND1//DAPK2//MAP2K1//MAPK3//MDM2//MYC//NRAS//RASSF1
mmu05320	Autoimmune thyroid disease - Mus musculus (mouse)	http://www.genome.jp/kegg-bin/show_pathway?mmu05320+21939+14102+14939+14960+14961+14964+14999+14991+110557+15018+15039+15051	0.0303445	12	726	69	7546	0.13342	1.51792	CD40//FAS//GZMB//H2-AA//H2-AB1//H2-D1//H2-DMB1//H2-M3//H2-Q6//H2-Q7//H2-T22//H2-T9
mmu04514	Cell adhesion molecules (CAMs) - Mus musculus (mouse)	http://www.genome.jp/kegg-bin/show_pathway?mmu04514+12481+60533+21939+12525+16456+14960+14961+14964+14999+14991+110557+15018+15039+15051+15894+16412+16414+16421+80883+18566+20343+20345+22329	0.0322163	23	726	160	7546	0.139436	1.49192	CD2//CD274//CD40//CD8A//F11R//H2-AA//H2-AB1//H2-D1//H2-DMB1//H2-M3//H2-Q6//H2-Q7//H2-T22//H2-T9//ICAM1//ITGB1//ITGB2//ITGB7//NTNG1//PDCD1//SELL//SELPLG//VCAM1
mmu04978	Mineral absorption - Mus musculus (mouse)	http://www.genome.jp/kegg-bin/show_pathway?mmu04978+27222+67972+11936+15368+17750+12309+70358+58800+22337	0.0327824	9	726	47	7546	0.139703	1.48436	ATP1A4//ATP2B1//FXYD2//HMOX1//MT2//S100G//STEAP1//TRPM7//VDR
mmu00520	Amino sugar and nucleotide sugar metabolism - Mus musculus (mouse)	http://www.genome.jp/kegg-bin/show_pathway?mmu00520+69976+69080+331026+66681+72157+109785+29858+107652+67883	0.0370417	9	726	48	7546	0.15082	1.43131	GALK2//GMPPA//GMPPB//PGM1//PGM2//PGM3//PMM1//UAP1//UXS1
mmu04012	ErbB signaling pathway - Mus musculus (mouse)	http://www.genome.jp/kegg-bin/show_pathway?mmu04012+11651+12928+13867+14784+15200+26395+26398+26417+17869+17973+18176+211323+83961+18479	0.0372162	14	726	87	7546	0.15082	1.42927	AKT1//CRK//ERBB3//GRB2//HBEGF//MAP2K1//MAP2K4//MAPK3//MYC//NCK1//NRAS//NRG1//NRG4//PAK1
mmu04540	Gap junction - Mus musculus (mouse)	http://www.genome.jp/kegg-bin/show_pathway?mmu04540+14784+15559+26395+26417+18176+54635+18747+19108+22146+53857+545486+22151+22154+67951	0.0372162	14	726	87	7546	0.15082	1.42927	GRB2//HTR2B//MAP2K1//MAPK3//NRAS//PDGFC//PRKACA//PRKX//TUBA1C//TUBA8//TUBB1//TUBB2A//TUBB5//TUBB6
mmu04510	Focal adhesion - Mus musculus (mouse)	http://www.genome.jp/kegg-bin/show_pathway?mmu04510+11461+11465+11651+11855+11796+12443+12826+12827+12928+192176+14268+14784+319480+16412+16421+26395+26417+67268+67938+18479+54635+19354+215449+19878+20750+22323+22324+22330	0.0375688	28	726	206	7546	0.15082	1.42517	ACTB//ACTG1//AKT1//ARHGAP5//BIRC3//CCND1//COL4A1//COL4A2//CRK//FLNA//FN1//GRB2//ITGA11//ITGB1//ITGB7//MAP2K1//MAPK3//MYL12A//MYL12B//PAK1//PDGFC//RAC2//RAP1B//ROCK2//SPP1//VASP//VAV1//VCL
mmu05210	Colorectal cancer - Mus musculus (mouse)	http://www.genome.jp/kegg-bin/show_pathway?mmu05210+11651+12028+11799+12443+26395+26417+17869+19354+17128+21803+21809	0.0401274	11	726	64	7546	0.15879	1.39656	AKT1//BAX//BIRC5//CCND1//MAP2K1//MAPK3//MYC//RAC2//SMAD4//TGFB1//TGFB3
mmu05205	Proteoglycans in cancer - Mus musculus (mouse)	http://www.genome.jp/kegg-bin/show_pathway?mmu05205+11461+11465+11651+12443+13043+13867+14102+192176+14268+14784+15200+15163+15251+29875+16412+26395+26417+17246+17869+18176+18479+18793+18747+19108+19878+66922+20848+21803+24088+21926	0.0423466	30	726	226	7546	0.165212	1.37318	ACTB//ACTG1//AKT1//CCND1//CTTN//ERBB3//FAS//FLNA//FN1//GRB2//HBEGF//HCLS1//HIF1A//IQGAP1//ITGB1//MAP2K1//MAPK3//MDM2//MYC//NRAS//PAK1//PLAUR//PRKACA//PRKX//ROCK2//RRAS2//STAT3//TGFB1//TLR2//TNF
mmu05221	Acute myeloid leukemia - Mus musculus (mouse)	http://www.genome.jp/kegg-bin/show_pathway?mmu05221+11651+12443+14784+26395+26417+17869+18176+19697+20375+20848	0.0433813	10	726	57	7546	0.166898	1.3627	AKT1//CCND1//GRB2//MAP2K1//MAPK3//MYC//NRAS//RELA//SPI1//STAT3
mmu04662	B cell receptor signaling pathway - Mus musculus (mouse)	http://www.genome.jp/kegg-bin/show_pathway?mmu04662+11651+12229+14784+17096+26395+26417+18176+83490+19055+19354+19697+22324	0.044596	12	726	73	7546	0.16922	1.35071	AKT1//BTK//GRB2//LYN//MAP2K1//MAPK3//NRAS//PIK3AP1//PPP3CA//RAC2//RELA//VAV1
mmu05340	Primary immunodeficiency - Mus musculus (mouse)	http://www.genome.jp/kegg-bin/show_pathway?mmu05340+12229+12500+21939+12525+16197+16453+21355	0.0459544	7	726	35	7546	0.170565	1.33767	BTK//CD3D//CD40//CD8A//IL7R//JAK3//TAP2
mmu04722	Neurotrophin signaling pathway - Mus musculus (mouse)	http://www.genome.jp/kegg-bin/show_pathway?mmu04722+11651+11857+11911+12028+12928+14784+26395+26417+17164+12070+18176+18753+215449+19697+192656+20399+23921+20661	0.0463289	18	726	123	7546	0.170565	1.33415	AKT1//ARHGDIB//ATF4//BAX//CRK//GRB2//MAP2K1//MAPK3//MAPKAPK2//NGFRAP1//NRAS//PRKCD//RAP1B//RELA//RIPK2//SH2B1//SH2B2//SORT1
mmu04915	Estrogen signaling pathway - Mus musculus (mouse)	http://www.genome.jp/kegg-bin/show_pathway?mmu04915+11651+11909+11911+208647+14229+14784+15200+22027+15481+26395+26417+18176+18747+18753+19108	0.0467976	15	726	98	7546	0.170565	1.32978	AKT1//ATF2//ATF4//CREB3L2//FKBP5//GRB2//HBEGF//HSP90B1//HSPA8//MAP2K1//MAPK3//NRAS//PRKACA//PRKCD//PRKX
mmu05212	Pancreatic cancer - Mus musculus (mouse)	http://www.genome.jp/kegg-bin/show_pathway?mmu05212+11651+12443+26395+26417+19354+19361+19697+17128+20848+21803+21809	0.0487326	11	726	66	7546	0.175311	1.31218	AKT1//CCND1//MAP2K1//MAPK3//RAC2//RAD51//RELA//SMAD4//STAT3//TGFB1//TGFB3
