# Supplementary material for: Aberrant Expression Profiles of lncRNAs and Their Associated Nearby Coding Genes in the Hippocampus of the SAMP8 Mouse Model with AD
Source: Mol Ther Nucleic Acids. 2020 Feb 19;20:140–54. doi: 10.1016/j.omtn.2020.02.008 (PMC7066064; doi:10.1016/j.omtn.2020.02.008)
Supplement: Table S14. Downregulated Pathway Results [file mmc15.xls]

## Sheet: Downregulated_Pathway
#Column "PathwayID" stands for Pathway identifiers used in KEGG
#Column "Definition" stands for the definition of the PathwayID
#Column "OriginalWebSite"stands for The map's website,the nodes with red frame and red symbol are associated with the DE genes, green nodes have no significance
#Column "p-value"
"Fisher-Pvalue" stands for the enrichment p-value of the PathwayID used Fisher's exact test
#Column "SelectionCounts" stands for the Count of the DE genes' entities directly associated with the listed PathwayID
#Column "SelectionSize" stands for the total number of the DE genes' entities
#Column "Count" stands for the count of the chosen background population genes' entities associated with the listed PathwayID
#Column "Size" stands for the total number of chosen background population genes' entities
#Column "FDR" stands for the false discovery rate of the PathwayID
#Column "Enrichment_Score" stands for the Enrichment Score value of the PathwayID, it equals "-log10(Pvalue)"
#Column "GENES" stands for the DE genes associated with the PathwayID
PathwayID	Definition	OriginalWebSite	Fisher-Pvalue	SelectionCounts	SelectionSize	Count	Size	FDR	Enrichment_Score	Genes
mmu05204	Chemical carcinogenesis - Mus musculus (mouse)	http://www.genome.jp/kegg-bin/show_pathway?mmu05204+26876+13095+13097+226143+107141+404195+69888+13106+13849+14860+76263+14866+14867+14873+17960+629203+72094+71773+100727+243085+112417+100559+22238	2.58255e-09	23	452	92	7546	5.00953e-07	8.58795	ADH4//CYP2C29//CYP2C38//CYP2C44//CYP2C50//CYP2C54//CYP2C66//CYP2E1//EPHX1//GSTA4//GSTK1//GSTM5//GSTM6//GSTO1//NAT1//SULT2A3//UGT2A3//UGT2B1//UGT2B34//UGT2B35//UGT2B37//UGT2B38//UGT2B5
mmu00140	Steroid hormone biosynthesis - Mus musculus (mouse)	http://www.genome.jp/kegg-bin/show_pathway?mmu00140+13095+13097+226143+107141+404195+69888+13101+545123+71754+13106+13123+15486+15493+15496+78925+72094+71773+100727+243085+112417+100559+22238	3.61699e-09	22	452	86	7546	5.00953e-07	8.44165	CYP2C29//CYP2C38//CYP2C44//CYP2C50//CYP2C54//CYP2C66//CYP2D10//CYP2D11//CYP2D40//CYP2E1//CYP7B1//HSD17B2//HSD3B2//HSD3B5//SRD5A1//UGT2A3//UGT2B1//UGT2B34//UGT2B35//UGT2B37//UGT2B38//UGT2B5
mmu00980	Metabolism of xenobiotics by cytochrome P450 - Mus musculus (mouse)	http://www.genome.jp/kegg-bin/show_pathway?mmu00980+26876+13106+71755+13849+14860+76263+14866+14867+14873+629203+72094+71773+100727+243085+112417+100559+22238	1.2245e-07	17	452	64	7546	1.13062e-05	6.91204	ADH4//CYP2E1//DHDH//EPHX1//GSTA4//GSTK1//GSTM5//GSTM6//GSTO1//SULT2A3//UGT2A3//UGT2B1//UGT2B34//UGT2B35//UGT2B37//UGT2B38//UGT2B5
mmu00983	Drug metabolism - other enzymes - Mus musculus (mouse)	http://www.genome.jp/kegg-bin/show_pathway?mmu00983+72269+104158+13897+64705+17960+72962+72094+71773+100727+243085+112417+100559+22238+103149+22271	2.08912e-07	15	452	52	7546	1.44672e-05	6.68004	CDA//CES1D//CES1E//DPYS//NAT1//TYMP//UGT2A3//UGT2B1//UGT2B34//UGT2B35//UGT2B37//UGT2B38//UGT2B5//UPB1//UPP1
mmu00982	Drug metabolism - cytochrome P450 - Mus musculus (mouse)	http://www.genome.jp/kegg-bin/show_pathway?mmu00982+26876+11761+71724+13106+14860+76263+14866+14867+14873+72094+71773+100727+243085+112417+100559+22238	1.1152e-06	16	452	66	7546	6.17819e-05	5.95265	ADH4//AOX1//AOX3//CYP2E1//GSTA4//GSTK1//GSTM5//GSTM6//GSTO1//UGT2A3//UGT2B1//UGT2B34//UGT2B35//UGT2B37//UGT2B38//UGT2B5
mmu00040	Pentose and glucuronate interconversions - Mus musculus (mouse)	http://www.genome.jp/kegg-bin/show_pathway?mmu00040+11671+68631+67880+71755+72094+71773+100727+243085+112417+100559+22238	2.56513e-06	11	452	34	7546	0.000118423	5.59089	ALDH3A2//CRYL1//DCXR//DHDH//UGT2A3//UGT2B1//UGT2B34//UGT2B35//UGT2B37//UGT2B38//UGT2B5
mmu00830	Retinol metabolism - Mus musculus (mouse)	http://www.genome.jp/kegg-bin/show_pathway?mmu00830+26876+11761+71724+13085+13095+13097+226143+107141+404195+69888+19683+72094+71773+100727+243085+112417+100559+22238	3.41273e-06	18	452	88	7546	0.000135047	5.4669	ADH4//AOX1//AOX3//CYP2A12//CYP2C29//CYP2C38//CYP2C44//CYP2C50//CYP2C54//CYP2C66//RDH16//UGT2A3//UGT2B1//UGT2B34//UGT2B35//UGT2B37//UGT2B38//UGT2B5
mmu00591	Linoleic acid metabolism - Mus musculus (mouse)	http://www.genome.jp/kegg-bin/show_pathway?mmu00591+13095+13097+226143+107141+404195+69888+13106+230459+13109+13110+665095+74519+66350	4.95072e-06	13	452	50	7546	0.000171419	5.30533	CYP2C29//CYP2C38//CYP2C44//CYP2C50//CYP2C54//CYP2C66//CYP2E1//CYP2J13//CYP2J5//CYP2J6//CYP2J8//CYP2J9//PLA2G12A
mmu00910	Nitrogen metabolism - Mus musculus (mouse)	http://www.genome.jp/kegg-bin/show_pathway?mmu00910+12346+23831+12350+12352+56078+12319+14645	3.03582e-05	7	452	17	7546	0.000934357	4.51772	CAR1//CAR14//CAR3//CAR5A//CAR5B//CAR8//GLUL
mmu04726	Serotonergic synapse - Mus musculus (mouse)	http://www.genome.jp/kegg-bin/show_pathway?mmu04726+109880+13095+13097+226143+107141+404195+69888+13101+545123+71754+230459+13109+13110+665095+74519+14706+15565+16439+16522+140492	0.000114486	20	452	133	7546	0.0031633	3.94125	BRAF//CYP2C29//CYP2C38//CYP2C44//CYP2C50//CYP2C54//CYP2C66//CYP2D10//CYP2D11//CYP2D40//CYP2J13//CYP2J5//CYP2J6//CYP2J8//CYP2J9//GNG4//HTR6//ITPR2//KCNJ6//KCNN2
mmu00053	Ascorbate and aldarate metabolism - Mus musculus (mouse)	http://www.genome.jp/kegg-bin/show_pathway?mmu00053+11671+72094+71773+100727+243085+112417+100559+22238	0.000125618	8	452	27	7546	0.0031633	3.90095	ALDH3A2//UGT2A3//UGT2B1//UGT2B34//UGT2B35//UGT2B37//UGT2B38//UGT2B5
mmu00120	Primary bile acid biosynthesis - Mus musculus (mouse)	http://www.genome.jp/kegg-bin/show_pathway?mmu00120+17117+12012+104086+13116+13123+13124	0.000213575	6	452	16	7546	0.00493002	3.67045	AMACR//BAAT//CYP27A1//CYP46A1//CYP7B1//CYP8B1
mmu00380	Tryptophan metabolism - Mus musculus (mouse)	http://www.genome.jp/kegg-bin/show_pathway?mmu00380+23923+11671+11761+71724+74147+107766+21743+70789+18293+56720	0.000311148	10	452	46	7546	0.00662984	3.50703	AADAT//ALDH3A2//AOX1//AOX3//EHHADH//HAAO//INMT//KYNU//OGDH//TDO2
mmu04976	Bile secretion - Mus musculus (mouse)	http://www.genome.jp/kegg-bin/show_pathway?mmu04976+18670+67470+67821+12012+13849+140492+23957+20493+20544+28248+28253+629203	0.00105514	12	452	72	7546	0.0208767	2.97669	ABCB4//ABCG8//ATP1B4//BAAT//EPHX1//KCNN2//NR0B2//SLC10A1//SLC9A1//SLCO1A1//SLCO1B2//SULT2A3
mmu00500	Starch and sucrose metabolism - Mus musculus (mouse)	http://www.genome.jp/kegg-bin/show_pathway?mmu00500+77559+14378+232493+72094+71773+100727+243085+112417+100559+22238	0.0011875	10	452	54	7546	0.0219292	2.92537	AGL//G6PC2//GYS2//UGT2A3//UGT2B1//UGT2B34//UGT2B35//UGT2B37//UGT2B38//UGT2B5
mmu00590	Arachidonic acid metabolism - Mus musculus (mouse)	http://www.genome.jp/kegg-bin/show_pathway?mmu00590+13095+13097+226143+107141+404195+69888+13106+230459+13109+13110+665095+74519+66350	0.00311451	13	452	92	7546	0.0539199	2.50661	CYP2C29//CYP2C38//CYP2C44//CYP2C50//CYP2C54//CYP2C66//CYP2E1//CYP2J13//CYP2J5//CYP2J6//CYP2J8//CYP2J9//PLA2G12A
mmu00860	Porphyrin and chlorophyll metabolism - Mus musculus (mouse)	http://www.genome.jp/kegg-bin/show_pathway?mmu00860+77697+72094+71773+100727+243085+112417+100559+22238	0.00352497	8	452	43	7546	0.0566324	2.45284	MMAB//UGT2A3//UGT2B1//UGT2B34//UGT2B35//UGT2B37//UGT2B38//UGT2B5
mmu00650	Butanoate metabolism - Mus musculus (mouse)	http://www.genome.jp/kegg-bin/show_pathway?mmu00650+272428+214579+69772+74147+15360+217666	0.00368008	6	452	26	7546	0.0566324	2.43414	ACSM5//ALDH5A1//BDH2//EHHADH//HMGCS2//L2HGDH
mmu05217	Basal cell carcinoma - Mus musculus (mouse)	http://www.genome.jp/kegg-bin/show_pathway?mmu05217+14370+14633+15245+19207+20423+21416+22411+22423+22412	0.00495261	9	452	55	7546	0.0722038	2.30517	FZD8//GLI2//HHIP//PTCH2//SHH//TCF7L2//WNT11//WNT8B//WNT9B
mmu02010	ABC transporters - Mus musculus (mouse)	http://www.genome.jp/kegg-bin/show_pathway?mmu02010+381072+76184+56199+18670+74104+27421+19299+67470	0.00542045	8	452	46	7546	0.0750732	2.26597	ABCA17//ABCA6//ABCB10//ABCB4//ABCB6//ABCC6//ABCD3//ABCG8
mmu04913	Ovarian steroidogenesis - Mus musculus (mouse)	http://www.genome.jp/kegg-bin/show_pathway?mmu04913+230459+13109+13110+665095+74519+15486+15493+15496+16000	0.00707871	9	452	58	7546	0.0933715	2.15005	CYP2J13//CYP2J5//CYP2J6//CYP2J8//CYP2J9//HSD17B2//HSD3B2//HSD3B5//IGF1
mmu04340	Hedgehog signaling pathway - Mus musculus (mouse)	http://www.genome.jp/kegg-bin/show_pathway?mmu04340+14633+15245+16147+19207+20423+22411+22423+22412	0.00800923	8	452	49	7546	0.100844	2.09641	GLI2//HHIP//IHH//PTCH2//SHH//WNT11//WNT8B//WNT9B
mmu03320	PPAR signaling pathway - Mus musculus (mouse)	http://www.genome.jp/kegg-bin/show_pathway?mmu03320+14081+12895+104086+13124+74147+14079+16592+56473+15360+18534+20250	0.0085145	11	452	81	7546	0.102544	2.06984	ACSL1//CPT1B//CYP27A1//CYP8B1//EHHADH//FABP2//FABP5//FADS2//HMGCS2//PCK1//SCD2
mmu00020	Citrate cycle (TCA cycle) - Mus musculus (mouse)	http://www.genome.jp/kegg-bin/show_pathway?mmu00020+235339+18293+18534+68263+67680+56451	0.01242	6	452	33	7546	0.143348	1.90588	DLAT//OGDH//PCK1//PDHB//SDHB//SUCLG1
mmu00620	Pyruvate metabolism - Mus musculus (mouse)	http://www.genome.jp/kegg-bin/show_pathway?mmu00620+60525+66204+11671+235339+68977+18534+68263	0.0130216	7	452	43	7546	0.14428	1.88533	ACSS2//ACYP1//ALDH3A2//DLAT//HAGHL//PCK1//PDHB
mmu04610	Complement and coagulation cascades - Mus musculus (mouse)	http://www.genome.jp/kegg-bin/show_pathway?mmu04610+12274+110382+69379+109821+14069+15139+16621+17175+20700+22371	0.015971	10	452	77	7546	0.170152	1.79667	C6//C8B//C8G//F11//F8//HC//KLKB1//MASP2//SERPINA1A//VWF
mmu00330	Arginine and proline metabolism - Mus musculus (mouse)	http://www.genome.jp/kegg-bin/show_pathway?mmu00330+11671+109900+14431+14645+66988+18242+18416+56189	0.0193634	8	452	57	7546	0.198654	1.71302	ALDH3A2//ASL//GAMT//GLUL//LAP3//OAT//OTC//PRODH2
mmu04146	Peroxisome - Mus musculus (mouse)	http://www.genome.jp/kegg-bin/show_pathway?mmu04146+19299+14081+11611+17117+12012+74147+76263+56794+67528+56535	0.0221396	10	452	81	7546	0.219024	1.65483	ABCD3//ACSL1//AGXT//AMACR//BAAT//EHHADH//GSTK1//HACL1//NUDT7//PEX3
mmu00920	Sulfur metabolism - Mus musculus (mouse)	http://www.genome.jp/kegg-bin/show_pathway?mmu00920+13063+66071+211389	0.0245529	3	452	11	7546	0.234523	1.6099	CYCS//ETHE1//SUOX
mmu01200	Carbon metabolism - Mus musculus (mouse)	http://www.genome.jp/kegg-bin/show_pathway?mmu01200+60525+11611+230163+235339+74147+18293+68263+75456+67680+108037+56451+83553	0.0293153	12	452	109	7546	0.270678	1.5329	ACSS2//AGXT//ALDOB//DLAT//EHHADH//OGDH//PDHB//PRPS1L1//SDHB//SHMT2//SUCLG1//TKTL1
mmu00640	Propanoate metabolism - Mus musculus (mouse)	http://www.genome.jp/kegg-bin/show_pathway?mmu00640+60525+380660+11671+74147+56451	0.035261	5	452	31	7546	0.309686	1.4527	ACSS2//ACSS3//ALDH3A2//EHHADH//SUCLG1
mmu04974	Protein digestion and absorption - Mus musculus (mouse)	http://www.genome.jp/kegg-bin/show_pathway?mmu04974+67821+13482+100040233+57442+16529+72472+20510+74338+22074+103964	0.0368182	10	452	88	7546	0.309686	1.43394	ATP1B4//DPP4//GM10334//KCNE3//KCNK5//SLC16A10//SLC1A1//SLC6A19//TRY4//TRY5
mmu01230	Biosynthesis of amino acids - Mus musculus (mouse)	http://www.genome.jp/kegg-bin/show_pathway?mmu01230+23923+230163+109900+14645+18416+18478+75456+108037+83553	0.036894	9	452	76	7546	0.309686	1.43304	AADAT//ALDOB//ASL//GLUL//OTC//PAH//PRPS1L1//SHMT2//TKTL1
mmu00350	Tyrosine metabolism - Mus musculus (mouse)	http://www.genome.jp/kegg-bin/show_pathway?mmu00350+26876+11761+71724+68636+15233+15445	0.041454	6	452	43	7546	0.335032	1.38243	ADH4//AOX1//AOX3//FAHD1//HGD//HPD
mmu00010	Glycolysis / Gluconeogenesis - Mus musculus (mouse)	http://www.genome.jp/kegg-bin/show_pathway?mmu00010+60525+26876+11671+230163+235339+14378+18534+68263	0.0423326	8	452	66	7546	0.335032	1.37332	ACSS2//ADH4//ALDH3A2//ALDOB//DLAT//G6PC2//PCK1//PDHB
mmu00480	Glutathione metabolism - Mus musculus (mouse)	http://www.genome.jp/kegg-bin/show_pathway?mmu00480+14630+14860+76263+14866+14867+14873+66988	0.0445237	7	452	55	7546	0.342585	1.35141	GCLM//GSTA4//GSTK1//GSTM5//GSTM6//GSTO1//LAP3
mmu00250	Alanine, aspartate and glutamate metabolism - Mus musculus (mouse)	http://www.genome.jp/kegg-bin/show_pathway?mmu00250+11611+214579+109900+14645+52633	0.049938	5	452	34	7546	0.37386	1.30157	AGXT//ALDH5A1//ASL//GLUL//NIT2
