# Supplementary material for: Aberrant Expression Profiles of lncRNAs and Their Associated Nearby Coding Genes in the Hippocampus of the SAMP8 Mouse Model with AD
Source: Mol Ther Nucleic Acids. 2020 Feb 19;20:140–54. doi: 10.1016/j.omtn.2020.02.008 (PMC7066064; doi:10.1016/j.omtn.2020.02.008)
Supplement: Table S15. lincRNAs and Their Nearby Coding Gene Data [file mmc16.xls]

## Sheet: SAMP8_vs_SAMR1
# Condition pairs: SAMP8 vs SAMR1 # Fold Change cut-off: 2.0 # P-value cut-off: 0.05 This table contains the differentially expressed lincRNA and associated coding gene pairs. # Column A: seqname, the sequence identifier. # Column B: GeneSymbol, the symbol of the LncRNA. # Column C: P-value - LncRNAs, it is calculated by t-test. # Column D: FDR-LncRNAs, FDR is calculated from Benjamini Hochberg F…
seqname	GeneSymbol	P-value - LncRNAs	FDR - LncRNAs	Fold change - LncRNAs	Regulation - LncRNAs	source	RNAlength	Chrom	Strand	txStart	txEnd	GenomeRelationship	NearbyGene	NearbyGeneSymbol	NearbyProteinName	P-value - mRNAs	FDR - mRNAs	Fold change - mRNAs	Regulation - mRNAs	NearbyGeneChrom	NearbyGeneStrand	NearbyGenetxStart	NearbyGenetxEnd
2_00006852	XLOC_003996	0.00188128	0.0304693	2.77231	down	Lei Sun et al 2012	301	chr12	-	4739915	4745678	downstream	NM_010881	Ncoa1	nuclear receptor coactivator 1	0.00604211	0.0483855	2.36303	down	chr12	-	4247361	4477182
2_00006852	XLOC_003996	0.00188128	0.0304693	2.77231	down	Lei Sun et al 2012	301	chr12	-	4739915	4745678	upstream	NM_001033488	Mfsd2b	major facilitator superfamily domain containing 2B	0.00225467	0.0317924	4.42096	down	chr12	-	4862437	4874359
2_00006852	XLOC_003996	0.00188128	0.0304693	2.77231	down	Lei Sun et al 2012	301	chr12	-	4739915	4745678	upstream	NM_175431	Fam228b	family with sequence similarity 228, member B	0.0106764	0.0632745	7.90235	down	chr12	-	4746215	4769267
2_00014852	XLOC_008670	0.00015715	0.0136422	6.63893	up	Lei Sun et al 2012	916	chr19	+	11386415	11393301	downstream	NM_001164202	Gm8369	predicted gene 8369	0.000464343	0.0177272	2.82287	up	chr19	+	11492037	11512577
2_00014852	XLOC_008670	0.00015715	0.0136422	6.63893	up	Lei Sun et al 2012	916	chr19	+	11386415	11393301	downstream	NM_001166376	Ms4a6c	membrane-spanning 4-domains, subfamily A, member 6C	0.0498985	0.146124	4.41495	up	chr19	+	11469367	11472736
2_00014852	XLOC_008670	0.00015715	0.0136422	6.63893	up	Lei Sun et al 2012	916	chr19	+	11386415	11393301	downstream	NM_021718	Ms4a4b	membrane-spanning 4-domains, subfamily A, member 4B	9.58197e-05	0.0100426	8.44052	up	chr19	+	11443557	11463548
2_00014852	XLOC_008670	0.00015715	0.0136422	6.63893	up	Lei Sun et al 2012	916	chr19	+	11386415	11393301	downstream	NM_025658	Ms4a4d	membrane-spanning 4-domains, subfamily A, member 4D	0.00144023	0.0268508	2.41907	up	chr19	+	11536848	11558466
2_00014852	XLOC_008670	0.00015715	0.0136422	6.63893	up	Lei Sun et al 2012	916	chr19	+	11386415	11393301	downstream	NM_027209	Ms4a6b	membrane-spanning 4-domains, subfamily A, member 6B	0.000867093	0.0219803	8.71314	up	chr19	+	11518558	11530403
2_00014852	XLOC_008670	0.00015715	0.0136422	6.63893	up	Lei Sun et al 2012	916	chr19	+	11386415	11393301	downstream	NM_028595	Ms4a6c	membrane-spanning 4-domains, subfamily A, member 6C	0.00403457	0.0401041	4.19061	up	chr19	+	11469367	11482196
2_00014852	XLOC_008670	0.00015715	0.0136422	6.63893	up	Lei Sun et al 2012	916	chr19	+	11386415	11393301	downstream	NM_029499	Ms4a4c	membrane-spanning 4-domains, subfamily A, member 4C	0.000527164	0.0184889	2.9526	up	chr19	+	11407660	11427246
2_00020254	XLOC_011769	0.0169213	0.0860767	3.95119	up	Lei Sun et al 2012	718	chr3	-	158007084	158008051	upstream	NM_001093753	Srsf11	serine/arginine-rich splicing factor 11	0.0360465	0.121984	2.36788	up	chr3	-	158010492	158031754
AA414516	mouselincRNA1237	0.0251782	0.105913	2.07124	up	lincRNA	618	chr5	-	135896015	135901796	downstream	NM_008898	Por	P450 (cytochrome) oxidoreductase	0.0485605	0.143685	2.01948	up	chr5	+	135689213	135735325
AA414516	mouselincRNA1237	0.0251782	0.105913	2.07124	up	lincRNA	618	chr5	-	135896015	135901796	downstream	NM_172541	Tmem120a	transmembrane protein 120A	0.00989597	0.0608421	2.39159	up	chr5	-	135735489	135744172
AA414516	mouselincRNA1237	0.0251782	0.105913	2.07124	up	lincRNA	618	chr5	-	135896015	135901796	upstream	NM_011776	Zp3	zona pellucida glycoprotein 3	0.000880242	0.0220496	5.18101	down	chr5	+	135980104	135988624
AA414516	mouselincRNA1237	0.0251782	0.105913	2.07124	up	lincRNA	618	chr5	-	135896015	135901796	upstream	NM_018871	Ywhag	tyrosine 3-monooxygenase/tryptophan 5-monooxygenase activation protein, gamma polypeptide	9.99731e-05	0.0101802	13.807	up	chr5	-	135908378	135934641
AI450148	humanlincRNA1141	0.000294224	0.015318	7.61246	down	lincRNA	404	chr2	-	43693037	43693441	downstream	NM_027552	Kynu	kynureninase (L-kynurenine hydrolase)	0.0157461	0.0781179	2.83696	down	chr2	+	43555328	43682715
AI450148	humanlincRNA1141	0.000294224	0.015318	7.61246	down	lincRNA	404	chr2	-	43693037	43693441	upstream	NM_153820	Arhgap15	Rho GTPase activating protein 15	0.000768115	0.0212441	2.1096	up	chr2	+	43748823	44387623
AI507368	humanlincRNA2050	0.0189197	0.0916486	5.32488	down	lincRNA	458	chr11	+	6730202	6730660	upstream	NM_011221	Purb	purine rich element binding protein B	0.00125766	0.0253257	2.61397	up	chr11	-	6467598	6476076
AI507368	humanlincRNA2050	0.0189197	0.0916486	5.32488	down	lincRNA	458	chr11	+	6730202	6730660	upstream	NM_146014	Ccm2	cerebral cavernous malformation 2	0.00606935	0.0484955	6.81612	up	chr11	+	6546886	6596761
AI507368	humanlincRNA2050	0.0189197	0.0916486	5.32488	down	lincRNA	458	chr11	+	6730202	6730660	upstream	NM_178440	Myo1g	myosin IG	0.0046561	0.0427248	4.58681	up	chr11	-	6506547	6520958
AI588052	humanlincRNA1085	0.00254658	0.0349278	2.21686	down	lincRNA	428	chr6	+	72252030	72252445	downstream	NM_145569	Mat2a	methionine adenosyltransferase II, alpha	0.0259477	0.101337	2.6308	up	chr6	-	72432798	72439558
AK004187	AK004187	0.0365361	0.130901	3.81786	down	Genbank	1111	chr16	+	20128105	20129216	downstream	NM_001145930	Yeats2	YEATS domain containing 2	0.000150054	0.012233	3.09361	down	chr16	+	20141062	20232573
AK004445	AK004445	0.0105306	0.0681799	2.55482	down	Genbank	901	chr6	+	54892594	54893495	downstream	NM_009349	Inmt	indolethylamine N-methyltransferase	0.00343491	0.0379297	30.9108	down	chr6	-	55170626	55174990
AK005119	AK005119	0.0373701	0.132707	2.54274	down	Genbank	754	chr8	+	85701073	85701826	upstream	NM_173866	Gpt2	glutamic pyruvate transaminase (alanine aminotransferase) 2	0.019217	0.0862628	4.52745	up	chr8	+	85492616	85527558
AK005737	AK005737	0.000936732	0.0229225	3.36156	down	Genbank	683	chr16	+	30510688	30511370	upstream	NM_008148	Gp5	glycoprotein 5 (platelet)	0.000202914	0.0132476	2.81613	up	chr16	-	30307684	30310781
AK005737	AK005737	0.000936732	0.0229225	3.36156	down	Genbank	683	chr16	+	30510688	30511370	upstream	NM_027904	Cpn2	carboxypeptidase N, polypeptide 2	0.043274	0.135024	2.16678	down	chr16	-	30256378	30267532
AK009289	AK009289	0.0315377	0.120551	7.69311	down	Genbank	318	chr10	+	95680808	95681124	upstream	NM_080560	Ube2n	ubiquitin-conjugating enzyme E2N	0.0102217	0.0618531	3.20072	up	chr10	+	95515161	95545658
AK009294	AK009294	0.00048485	0.0188066	6.86065	down	Genbank	216	chr7	+	24354888	24355104	downstream	NM_011113	Plaur	plasminogen activator, urokinase receptor	0.000155072	0.0122974	6.9163	up	chr7	+	24462499	24475873
AK009294	AK009294	0.00048485	0.0188066	6.86065	down	Genbank	216	chr7	+	24354888	24355104	downstream	NM_023154	Ethe1	ethylmalonic encephalopathy 1	0.0142891	0.0740058	3.47408	down	chr7	+	24587542	24608926
AK012965	AK012965	0.0152446	0.0820307	2.16388	down	Genbank	790	chr14	+	20641062	20641850	downstream	NM_001168273	Sec24c	Sec24 related gene family, member C (S. cerevisiae)	0.000856326	0.0218723	3.20276	down	chr14	+	20674320	20694850
AK012965	AK012965	0.0152446	0.0820307	2.16388	down	Genbank	790	chr14	+	20641062	20641850	downstream	NM_009502	Vcl	vinculin	0.0022145	0.0315589	6.4258	up	chr14	+	20929432	21033673
AK012965	AK012965	0.0152446	0.0820307	2.16388	down	Genbank	790	chr14	+	20641062	20641850	upstream	NM_029104	Mss51	MSS51 mitochondrial translational activator	0.0127473	0.0698439	2.59072	up	chr14	-	20482863	20496901
AK013439	AK013439	0.0456889	0.148519	3.73774	up	Genbank	865	chr2	+	174458491	174459356	upstream	ENSMUST00000016399	Tubb1	tubulin, beta 1 class VI	0.00962929	0.0602528	2.63066	up	chr2	+	174450694	174457882
AK013567	AK013567	0.0050537	0.0475955	2.10314	down	Genbank	1255	chr2	-	132951302	132952552	downstream	NM_198029	Fermt1	fermitin family homolog 1 (Drosophila)	0.00396066	0.0397946	2.40023	down	chr2	-	132904178	132946036
AK014567	AK014567	0.000835667	0.0220985	2.65785	down	Genbank	2710	chr11	-	113776377	113779103	downstream	NM_026682	Cpsf4l	cleavage and polyadenylation specific factor 4-like	0.00276298	0.0347252	2.79276	down	chr11	-	113698170	113709526
AK014567	AK014567	0.000835667	0.0220985	2.65785	down	Genbank	2710	chr11	-	113776377	113779103	downstream	NM_029794	Cpsf4l	cleavage and polyadenylation specific factor 4-like	0.0106036	0.0629683	2.70313	down	chr11	-	113698170	113710017
AK014567	AK014567	0.000835667	0.0220985	2.65785	down	Genbank	2710	chr11	-	113776377	113779103	downstream	NM_138598	Fam104a	family with sequence similarity 104, member A	0.00120597	0.0250459	2.36303	up	chr11	-	113661318	113684151
AK014567	AK014567	0.000835667	0.0220985	2.65785	down	Genbank	2710	chr11	-	113776377	113779103	downstream	NM_177777	D11Wsu47e	DNA segment, Chr 11, Wayne State University 47, expressed	0.0203689	0.0887125	2.70272	down	chr11	+	113684411	113694647
AK014567	AK014567	0.000835667	0.0220985	2.65785	down	Genbank	2710	chr11	-	113776377	113779103	upstream	NM_172800	Sdk2	sidekick homolog 2 (chicken)	0.00525428	0.0451858	2.07135	down	chr11	-	113780789	114065951
AK014604	AK014604	0.000812548	0.0218394	2.85446	down	Genbank	2440	chr3	-	10220994	10223433	downstream	NM_001272098	Fabp5	fatty acid binding protein 5, epidermal	0.0407673	0.130704	6.00996	down	chr3	+	10012584	10016610
AK014604	AK014604	0.000812548	0.0218394	2.85446	down	Genbank	2440	chr3	-	10220994	10223433	downstream	NM_010634	Fabp5	fatty acid binding protein 5, epidermal	0.0307018	0.111724	13.0789	down	chr3	+	10012584	10016610
AK014604	AK014604	0.000812548	0.0218394	2.85446	down	Genbank	2440	chr3	-	10220994	10223433	downstream	NM_024406	Fabp4	fatty acid binding protein 4, adipocyte	0.012913	0.0703529	2.05668	up	chr3	-	10204342	10208576
AK014604	AK014604	0.000812548	0.0218394	2.85446	down	Genbank	2440	chr3	-	10220994	10223433	upstream	NM_025512	Zfand1	zinc finger, AN1-type domain 1	0.0334928	0.117559	2.58493	down	chr3	-	10339955	10351301
AK015234	AK015234	0.011001	0.070072	2.32486	down	Genbank	653	chr4	+	133910791	133911441	downstream	NM_013706	Cd52	CD52 antigen	0.00154934	0.0276412	8.07856	up	chr4	-	134093537	134095073
AK015234	AK015234	0.011001	0.070072	2.32486	down	Genbank	653	chr4	+	133910791	133911441	downstream	NM_026144	Dhdds	dehydrodolichyl diphosphate synthase	0.00604615	0.0483962	2.40987	up	chr4	-	133969056	134000864
AK015234	AK015234	0.011001	0.070072	2.32486	down	Genbank	653	chr4	+	133910791	133911441	downstream	NM_080559	Sh3bgrl3	SH3 domain binding glutamic acid-rich protein-like 3	0.0220487	0.0925644	3.15767	up	chr4	-	134127405	134128753
AK015234	AK015234	0.011001	0.070072	2.32486	down	Genbank	653	chr4	+	133910791	133911441	upstream	NM_001080819	Arid1a	AT rich interactive domain 1A (SWI-like)	0.0497876	0.145871	3.05753	up	chr4	-	133679007	133753611
AK016039	AK016039	2.15698e-05	0.00825712	2.60638	down	Genbank	887	chr7	+	29552155	29553028	upstream	NM_001081028	Sipa1l3	signal-induced proliferation-associated 1 like 3	0.00988387	0.0608421	2.72464	down	chr7	-	29320377	29505460
AK016932	AK016932	0.000627395	0.0201919	3.44717	down	Genbank	1185	chr10	-	82315374	82316559	downstream	NM_001105557	Zfp938	zinc finger protein 938	0.0248449	0.0989797	2.36493	down	chr10	-	82224855	82241275
AK019910	AK019910	0.0405359	0.138461	2.57252	down	Genbank	2068	chr14	-	54349465	54351527	upstream	NM_008608	Mmp14	matrix metallopeptidase 14 (membrane-inserted)	0.000102417	0.0102342	15.0008	up	chr14	+	54431603	54441258
AK019910	AK019910	0.0405359	0.138461	2.57252	down	Genbank	2068	chr14	-	54349465	54351527	upstream	NM_010590	Ajuba	ajuba LIM protein	0.00706852	0.0518265	3.71069	down	chr14	-	54567468	54577661
AK019910	AK019910	0.0405359	0.138461	2.57252	down	Genbank	2068	chr14	-	54349465	54351527	upstream	NM_145462	Haus4	HAUS augmin-like complex, subunit 4	0.0384814	0.126374	2.57051	down	chr14	-	54541784	54554361
AK019910	AK019910	0.0405359	0.138461	2.57252	down	Genbank	2068	chr14	-	54349465	54351527	upstream	NM_175204	Psmb11	proteasome (prosome, macropain) subunit, beta type, 11	0.000372129	0.016757	2.91924	down	chr14	+	54625309	54629556
AK020060	AK020060	0.0263183	0.108392	4.27829	down	Genbank	858	chr19	-	4929720	4930579	downstream	NM_016892	Ccs	copper chaperone for superoxide dismutase	0.0469165	0.140914	2.16485	down	chr19	-	4825365	4839322
AK020060	AK020060	0.0263183	0.108392	4.27829	down	Genbank	858	chr19	-	4929720	4930579	downstream	NM_019869	Rbm14	RNA binding motif protein 14	0.00199829	0.0303202	7.31783	up	chr19	-	4800924	4811634
AK020060	AK020060	0.0263183	0.108392	4.27829	down	Genbank	858	chr19	-	4929720	4930579	upstream	NM_009920	Cnih2	cornichon homolog 2 (Drosophila)	0.004208	0.0407918	3.5178	down	chr19	-	5092870	5098418
AK020274	AK020274	0.00316144	0.0383874	4.84039	up	Genbank	544	chr7	-	105823263	105823806	downstream	NM_009906	Tpp1	tripeptidyl peptidase I	0.0187928	0.085116	2.19963	up	chr7	-	105744846	105752207
AK020274	AK020274	0.00316144	0.0383874	4.84039	up	Genbank	544	chr7	-	105823263	105823806	downstream	NM_011421	Smpd1	sphingomyelin phosphodiesterase 1, acid lysosomal	0.0378677	0.125307	2.03079	up	chr7	+	105554359	105558389
AK020387	AK020387	0.0100626	0.0664779	3.28277	down	Genbank	1130	chr7	+	49861253	49866365	downstream	NM_148931	Slc6a5	solute carrier family 6 (neurotransmitter transporter, glycine), member 5	0.000217143	0.0136071	3.41309	down	chr7	+	49911699	49959493
AK020554	AK020554	0.0347422	0.127189	3.40717	down	Genbank	819	chr10	+	121350827	121351644	downstream	NM_019786	Tbk1	TANK-binding kinase 1	0.0105417	0.0627461	2.75942	up	chr10	-	121546455	121586794
AK020570	AK020570	0.0366925	0.131197	2.09741	down	Genbank	1205	chr18	-	11007430	11008635	upstream	NM_010258	Gata6	GATA binding protein 6	0.00781972	0.0545311	3.21872	down	chr18	+	11052509	11085635
AK021261	AK021261	0.0132572	0.0767419	2.34837	up	Genbank	1048	chr3	-	27415105	27416152	downstream	NM_009425	Tnfsf10	tumor necrosis factor (ligand) superfamily, member 10	0.00975	0.0605473	4.09637	up	chr3	+	27317076	27339665
AK021261	AK021261	0.0132572	0.0767419	2.34837	up	Genbank	1048	chr3	-	27415105	27416152	downstream	NM_178772	Nceh1	neutral cholesterol ester hydrolase 1	0.0349403	0.119985	3.36242	up	chr3	+	27183003	27244911
AK028508	AK028508	0.018106	0.0898746	2.39758	up	Genbank	2706	chr5	-	35551259	35553964	upstream	NM_001177696	Ablim2	actin-binding LIM protein 2	0.000641407	0.0195004	2.2222	down	chr5	+	35757879	35884979
AK028540	AK028540	0.00267956	0.0357617	6.05495	up	Genbank	2615	chr13	-	114833081	114835695	downstream	NM_013826	Mocs2	molybdenum cofactor synthesis 2	0.0206339	0.0893669	3.42294	down	chr13	+	114818236	114829420
AK028540	AK028540	0.00267956	0.0357617	6.05495	up	Genbank	2615	chr13	-	114833081	114835695	upstream	NM_134058	Pelo	pelota homolog (Drosophila)	0.0230003	0.0946694	2.15506	up	chr13	-	115088354	115090158
AK028633	AK028633	0.00615933	0.0520539	2.35628	down	Genbank	4458	chr7	+	112939534	112943993	downstream	NM_007489	Arntl	aryl hydrocarbon receptor nuclear translocator-like	0.000940359	0.0224722	2.80042	down	chr7	+	113207464	113314126
AK028633	AK028633	0.00615933	0.0520539	2.35628	down	Genbank	4458	chr7	+	112939534	112943993	downstream	NM_175279	Rassf10	Ras association (RalGDS/AF-6) domain family (N-terminal) member 10	0.00115664	0.0246192	4.05911	down	chr7	+	112953961	112957458
AK028633	AK028633	0.00615933	0.0520539	2.35628	down	Genbank	4458	chr7	+	112939534	112943993	upstream	NM_001166584	Tead1	TEA domain family member 1	0.00143601	0.0268508	4.10272	up	chr7	+	112679319	112906805
AK028633	AK028633	0.00615933	0.0520539	2.35628	down	Genbank	4458	chr7	+	112939534	112943993	upstream	NM_001166585	Tead1	TEA domain family member 1	0.00173757	0.0288607	5.01152	up	chr7	+	112759383	112906805
AK029213	AK029213	0.0295072	0.115821	2.23026	down	Genbank	1259	chr19	+	12597051	12598309	downstream	NM_029550	Keg1	kidney expressed gene 1	0.0153471	0.0767654	9.04209	down	chr19	+	12695789	12719896
AK029213	AK029213	0.0295072	0.115821	2.23026	down	Genbank	1259	chr19	+	12597051	12598309	downstream	NM_134152	Lpxn	leupaxin	0.000177532	0.0126762	2.12226	up	chr19	+	12798608	12833808
AK029213	AK029213	0.0295072	0.115821	2.23026	down	Genbank	1259	chr19	+	12597051	12598309	upstream	NM_010821	Mpeg1	macrophage expressed gene 1	0.000956633	0.0224874	3.88839	up	chr19	+	12460778	12465285
AK029213	AK029213	0.0295072	0.115821	2.23026	down	Genbank	1259	chr19	+	12597051	12598309	upstream	NM_026640	Fam111a	family with sequence similarity 111, member A	0.00367407	0.0387106	4.79095	up	chr19	+	12573524	12589696
AK029265	AK029265	0.0161171	0.0842088	2.07821	down	Genbank	3027	chr10	+	29206263	29209289	downstream	NM_001110197	Rnf146	ring finger protein 146	0.00450663	0.0421985	3.74247	up	chr10	-	29344175	29362442
AK029265	AK029265	0.0161171	0.0842088	2.07821	down	Genbank	3027	chr10	+	29206263	29209289	downstream	NM_001162537	9330159F19Rik	RIKEN cDNA 9330159F19 gene	0.000673657	0.0198282	4.54077	down	chr10	+	29211642	29230779
AK029265	AK029265	0.0161171	0.0842088	2.07821	down	Genbank	3027	chr10	+	29206263	29209289	upstream	NM_026138	Soga3	SOGA family member 3	0.0220079	0.0924795	2.45498	down	chr10	+	29143995	29199628
AK030200	AK030200	0.0189824	0.0917857	2.72827	down	Genbank	2800	chr16	-	78477741	78480539	downstream	NM_001025192	Cxadr	coxsackie virus and adenovirus receptor	0.036316	0.122548	2.25175	up	chr16	+	78301670	78340759
AK030200	AK030200	0.0189824	0.0917857	2.72827	down	Genbank	2800	chr16	-	78477741	78480539	downstream	NM_009770	Btg3	B cell translocation gene 3	0.00388661	0.0395159	5.26855	up	chr16	-	78359859	78376785
AK030200	AK030200	0.0189824	0.0917857	2.72827	down	Genbank	2800	chr16	-	78477741	78480539	downstream	NM_009988	Cxadr	coxsackie virus and adenovirus receptor	0.0201425	0.0881762	3.17331	up	chr16	+	78301670	78359785
AK030200	AK030200	0.0189824	0.0917857	2.72827	down	Genbank	2800	chr16	-	78477741	78480539	upstream	NM_001252438	D16Ertd472e	DNA segment, Chr 16, ERATO Doi 472, expressed	0.00163699	0.028237	3.32464	up	chr16	-	78540335	78576688
AK030266	AK030266	0.00406382	0.0429507	3.7783	down	Genbank	2257	chr10	+	82083412	82085668	downstream	NM_001105557	Zfp938	zinc finger protein 938	0.0248449	0.0989797	2.36493	down	chr10	-	82224855	82241275
AK031225	AK031225	0.00623193	0.0523974	4.94646	down	Genbank	1708	chr1	-	13623329	13625037	upstream	NM_145381	Lactb2	lactamase, beta 2	0.00200385	0.0303323	4.0802	down	chr1	-	13625899	13660509
AK031236	AK031236	0.0408102	0.139061	2.15282	down	Genbank	1841	chr15	+	5227038	5228878	downstream	NM_001136079	Ptger4	prostaglandin E receptor 4 (subtype EP4)	0.0166026	0.0802891	4.01076	up	chr15	-	5233403	5243682
AK031236	AK031236	0.0408102	0.139061	2.15282	down	Genbank	1841	chr15	+	5227038	5228878	upstream	NM_001163138	Card6	caspase recruitment domain family, member 6	0.00819918	0.0556191	2.38194	down	chr15	-	5097438	5108533
AK031236	AK031236	0.0408102	0.139061	2.15282	down	Genbank	1841	chr15	+	5227038	5228878	upstream	NM_001166066	Mroh2b	maestro heat-like repeat family member 2B	0.000457574	0.0176738	8.21863	down	chr15	+	4898736	4962201
AK032727	AK032727	0.000207354	0.014361	2.55951	up	Genbank	1420	chr9	+	27095942	27097357	downstream	NM_001033323	Igsf9b	immunoglobulin superfamily, member 9B	0.000917301	0.0223065	2.19667	down	chr9	+	27299227	27330135
AK033046	AK033046	0.0335287	0.124782	2.2465	down	Genbank	3768	chr13	-	58000228	58003996	upstream	NM_026842	Ubqln1	ubiquilin 1	0.00581009	0.0474174	4.39369	up	chr13	-	58176155	58215653
AK033046	AK033046	0.0335287	0.124782	2.2465	down	Genbank	3768	chr13	-	58000228	58003996	upstream	NM_152234	Ubqln1	ubiquilin 1	0.00749392	0.0532896	4.39866	up	chr13	-	58176155	58215653
AK033552	AK033552	0.0262171	0.108272	2.425	down	Genbank	3734	chr2	+	112468422	112472155	downstream	NM_028844	Aven	apoptosis, caspase activation inhibitor	0.0240264	0.0970918	2.94118	up	chr2	+	112492963	112631253
AK033552	AK033552	0.0262171	0.108272	2.425	down	Genbank	3734	chr2	+	112468422	112472155	upstream	NM_024254	Katnbl1	katanin p80 subunit B like 1	0.000106938	0.0103748	4.41697	up	chr2	+	112379210	112414237
AK033576	AK033576	6.1809e-05	0.010522	9.83478	up	Genbank	3428	chr7	-	105852517	105855944	downstream	NM_009906	Tpp1	tripeptidyl peptidase I	0.0187928	0.085116	2.19963	up	chr7	-	105744846	105752207
AK033576	AK033576	6.1809e-05	0.010522	9.83478	up	Genbank	3428	chr7	-	105852517	105855944	downstream	NM_011421	Smpd1	sphingomyelin phosphodiesterase 1, acid lysosomal	0.0378677	0.125307	2.03079	up	chr7	+	105554359	105558389
AK033721	AK033721	0.0460975	0.149116	2.29006	down	Genbank	2909	chr6	+	50203198	50206103	downstream	NM_001163645	Osbpl3	oxysterol binding protein-like 3	0.00102158	0.0231464	2.05852	down	chr6	-	50293326	50456170
AK034388	AK034388	0.000511602	0.0190263	18.0528	up	Genbank	2304	chr5	-	92441318	92443621	downstream	NM_008599	Cxcl9	chemokine (C-X-C motif) ligand 9	0.0266113	0.102742	5.58808	up	chr5	-	92321330	92328079
AK034388	AK034388	0.000511602	0.0190263	18.0528	up	Genbank	2304	chr5	-	92441318	92443621	downstream	NM_019490	Uso1	USO1 vesicle docking factor	0.0416136	0.13214	2.05922	up	chr5	+	92137937	92202795
AK034388	AK034388	0.000511602	0.0190263	18.0528	up	Genbank	2304	chr5	-	92441318	92443621	downstream	NM_021274	Cxcl10	chemokine (C-X-C motif) ligand 10	0.000573986	0.0191421	16.0287	up	chr5	-	92346638	92348889
AK034388	AK034388	0.000511602	0.0190263	18.0528	up	Genbank	2304	chr5	-	92441318	92443621	downstream	NM_025972	Naaa	N-acylethanolamine acid amidase	0.0014222	0.0268508	5.01223	up	chr5	-	92257659	92278181
AK034388	AK034388	0.000511602	0.0190263	18.0528	up	Genbank	2304	chr5	-	92441318	92443621	upstream	NM_015756	Shroom3	shroom family member 3	0.0037927	0.0392383	2.03412	up	chr5	+	92683434	92965759
AK034452	AK034452	0.0135742	0.0775869	3.47047	up	Genbank	3510	chr6	-	35497320	35500830	downstream	NM_172892	Slc13a4	solute carrier family 13 (sodium/sulfate symporters), member 4	0.0161258	0.0788969	2.44159	down	chr6	-	35267952	35308126
AK036620	AK036620	0.0460279	0.149004	2.45649	down	Genbank	3219	chr17	+	74501083	74503653	upstream	NM_026417	Yipf4	Yip1 domain family, member 4	0.0018718	0.029617	4.20258	up	chr17	+	74489492	74500277
AK036962	AK036962	0.00757989	0.0575655	2.57072	down	Genbank	3131	chr15	+	77740760	77743890	downstream	NM_001168260	Foxred2	FAD-dependent oxidoreductase domain containing 2	0.0246807	0.09865	2.40939	down	chr15	-	77940521	77956722
AK036962	AK036962	0.00757989	0.0575655	2.57072	down	Genbank	3131	chr15	+	77740760	77743890	upstream	NM_177820	Apol10b	apolipoprotein L 10B	0.00557174	0.04631	9.7066	up	chr15	-	77584157	77596125
AK037391	AK037391	0.00046191	0.0184366	3.03256	up	Genbank	3093	chr2	+	152727707	152730799	downstream	NM_001083618	Ttll9	tubulin tyrosine ligase-like family, member 9	0.0161542	0.0789669	3.34572	down	chr2	+	152962484	153008482
AK037391	AK037391	0.00046191	0.0184366	3.03256	up	Genbank	3093	chr2	+	152727707	152730799	downstream	NM_010226	Foxs1	forkhead box S1	0.000167737	0.0125571	3.58407	up	chr2	-	152931897	152933208
AK037391	AK037391	0.00046191	0.0184366	3.03256	up	Genbank	3093	chr2	+	152727707	152730799	downstream	NM_010495	Id1	inhibitor of DNA binding 1	0.000546989	0.0186726	3.40756	up	chr2	+	152736273	152737410
AK037391	AK037391	0.00046191	0.0184366	3.03256	up	Genbank	3093	chr2	+	152727707	152730799	upstream	NM_001001444	Defb29	defensin beta 29	4.4404e-05	0.00886255	21.1503	down	chr2	-	152538713	152540041
AK037391	AK037391	0.00046191	0.0184366	3.03256	up	Genbank	3093	chr2	+	152727707	152730799	upstream	NM_001159553	H13	histocompatibility 13	3.35287e-05	0.00884164	10.9155	down	chr2	+	152669460	152685146
AK037391	AK037391	0.00046191	0.0184366	3.03256	up	Genbank	3093	chr2	+	152727707	152730799	upstream	NM_025543	Mcts2	malignant T cell amplified sequence 2	0.0478745	0.142597	2.29875	down	chr2	+	152687147	152687942
AK037657	AK037657	0.0442005	0.145857	5.06006	down	Genbank	2627	chr4	-	49478385	49481012	downstream	NM_001164565	Acnat1	acyl-coenzyme A amino acid N-acyltransferase 1	0.00738955	0.0529531	4.18899	up	chr4	-	49443531	49451109
AK037657	AK037657	0.0442005	0.145857	5.06006	down	Genbank	2627	chr4	-	49478385	49481012	downstream	NM_145368	Acnat2	acyl-coenzyme A amino acid N-acyltransferase 2	0.00102541	0.0231745	5.3422	up	chr4	-	49379844	49408151
AK037657	AK037657	0.0442005	0.145857	5.06006	down	Genbank	2627	chr4	-	49478385	49481012	upstream	NM_001163263	Rnf20	ring finger protein 20	0.0016993	0.0285755	6.38509	up	chr4	+	49632059	49656886
AK037657	AK037657	0.0442005	0.145857	5.06006	down	Genbank	2627	chr4	-	49478385	49481012	upstream	NM_007519	Baat	bile acid-Coenzyme A: amino acid N-acyltransferase	0.00742867	0.0530607	2.6838	down	chr4	-	49489417	49506558
AK037657	AK037657	0.0442005	0.145857	5.06006	down	Genbank	2627	chr4	-	49478385	49481012	upstream	NM_144903	Aldob	aldolase B, fructose-bisphosphate	0.0259148	0.101319	2.1642	down	chr4	-	49535994	49549483
AK037904	AK037904	0.000343943	0.0162644	2.67571	up	Genbank	2416	chr5	-	65609468	65611884	downstream	NM_024471	Lias	lipoic acid synthetase	0.0180387	0.0833008	2.15387	down	chr5	+	65391496	65409207
AK037904	AK037904	0.000343943	0.0162644	2.67571	up	Genbank	2416	chr5	-	65609468	65611884	downstream	NM_031180	Klb	klotho beta	0.0180331	0.0832979	2.21664	down	chr5	+	65348410	65384003
AK037904	AK037904	0.000343943	0.0162644	2.67571	up	Genbank	2416	chr5	-	65609468	65611884	downstream	NM_133697	Smim14	small integral membrane protein 14	0.0438461	0.135765	3.15017	up	chr5	-	65448754	65492835
AK037904	AK037904	0.000343943	0.0162644	2.67571	up	Genbank	2416	chr5	-	65609468	65611884	upstream	NM_001081321	Pds5a	PDS5, regulator of cohesion maintenance, homolog A (S. cerevisiae)	0.0196732	0.087273	2.35485	up	chr5	-	65615259	65697856
AK038261	AK038261	0.0232195	0.101539	2.17107	down	Genbank	1971	chr3	-	135403922	135405893	downstream	NM_027208	Bdh2	3-hydroxybutyrate dehydrogenase, type 2	0.0240676	0.0971705	4.45435	down	chr3	+	135281220	135304425
AK038261	AK038261	0.0232195	0.101539	2.17107	down	Genbank	1971	chr3	-	135403922	135405893	downstream	NM_028946	Slc9b1	solute carrier family 9, subfamily B (NHA1, cation proton antiporter 1), member 1	0.00135625	0.0263345	2.28354	down	chr3	+	135348036	135397827
AK038261	AK038261	0.0232195	0.101539	2.17107	down	Genbank	1971	chr3	-	135403922	135405893	upstream	NM_025356	Ube2d3	ubiquitin-conjugating enzyme E2D 3	0.0379558	0.125483	2.53388	up	chr3	+	135438758	135467178
AK038388	AK038388	0.0204165	0.0951788	2.7139	up	Genbank	1560	chr1	+	172513248	172514807	downstream	NM_007768	Crp	C-reactive protein, pentraxin-related	0.0154083	0.0769644	2.60355	up	chr1	+	172698055	172699966
AK038388	AK038388	0.0204165	0.0951788	2.7139	up	Genbank	1560	chr1	+	172513248	172514807	downstream	NM_029084	Slamf8	SLAM family member 8	0.0207796	0.0896731	2.84116	up	chr1	-	172581376	172590568
AK038388	AK038388	0.0204165	0.0951788	2.7139	up	Genbank	1560	chr1	+	172513248	172514807	upstream	NM_013734	Atp1a4	ATPase, Na+/K+ transporting, alpha 4 polypeptide	0.0237174	0.096299	3.69732	up	chr1	-	172223507	172258424
AK038388	AK038388	0.0204165	0.0951788	2.7139	up	Genbank	1560	chr1	+	172513248	172514807	upstream	NM_178598	Tagln2	transgelin 2	9.75627e-05	0.0100723	3.40844	up	chr1	+	172500245	172507375
AK039849	AK039849	0.00193206	0.0309159	7.9393	down	Genbank	1493	chr16	+	10895098	10896590	upstream	NM_013637	Prm1	protamine 1	0.0145132	0.0745924	5.83305	up	chr16	-	10796331	10796823
AK040294	AK040294	0.00606949	0.0517668	2.14159	down	Genbank	2124	chr9	-	43996470	43998593	upstream	NM_009382	Thy1	thymus cell antigen 1, theta	0.000478834	0.0179645	10.8603	up	chr9	+	44043383	44048579
AK040294	AK040294	0.00606949	0.0517668	2.14159	down	Genbank	2124	chr9	-	43996470	43998593	upstream	NM_133226	Pdzd3	PDZ domain containing 3	0.000970302	0.0226429	3.91947	up	chr9	-	44247311	44251464
AK040669	AK040669	0.0235835	0.102374	2.15475	down	Genbank	937	chr14	-	34230622	34231559	downstream	NM_013473	Anxa8	annexin A8	0.0393584	0.128067	3.59276	down	chr14	+	34085989	34100568
AK040669	AK040669	0.0235835	0.102374	2.15475	down	Genbank	937	chr14	-	34230622	34231559	downstream	NM_019506	Gdf2	growth differentiation factor 2	0.00340148	0.0378172	2.38858	down	chr14	+	33941038	33947198
AK040669	AK040669	0.0235835	0.102374	2.15475	down	Genbank	937	chr14	-	34230622	34231559	upstream	NM_001039071	Ldb3	LIM domain binding 3	0.00546941	0.0459554	3.07173	down	chr14	-	34526698	34588681
AK040669	AK040669	0.0235835	0.102374	2.15475	down	Genbank	937	chr14	-	34230622	34231559	upstream	NM_011430	Sncg	synuclein, gamma	0.000284543	0.0153141	3.01526	down	chr14	-	34370273	34374669
AK040669	AK040669	0.0235835	0.102374	2.15475	down	Genbank	937	chr14	-	34230622	34231559	upstream	NM_029389	Fam35a	family with sequence similarity 35, member A	0.0197335	0.0873686	2.60043	down	chr14	-	34237034	34310503
AK040776	AK040776	0.0147777	0.080824	3.78925	up	Genbank	2342	chr10	+	7825166	7827506	downstream	NM_138667	Tab2	TGF-beta activated kinase 1/MAP3K7 binding protein 2	0.0290307	0.107787	3.84125	up	chr10	-	7905647	7956123
AK041220	AK041220	0.0151596	0.0817861	2.17917	down	Genbank	1335	chr5	+	148965939	148967272	downstream	NM_001013378	Uspl1	ubiquitin specific peptidase like 1	0.0224605	0.0935583	2.94945	up	chr5	+	149184559	149215434
AK041220	AK041220	0.0151596	0.0817861	2.17917	down	Genbank	1335	chr5	+	148965939	148967272	downstream	NM_009663	Alox5ap	arachidonate 5-lipoxygenase activating protein	0.0018256	0.0294488	5.90723	up	chr5	+	149265057	149288047
AK042593	AK042593	0.0107387	0.069062	2.2356	up	Genbank	1654	chr7	+	73422249	73423902	downstream	NM_001081345	Chd2	chromodomain helicase DNA binding protein 2	0.00449121	0.0421257	3.75463	up	chr7	-	73426651	73541746
AK043058	AK043058	0.00289878	0.036711	2.51577	down	Genbank	811	chr8	+	46313800	46314607	downstream	NM_007981	Acsl1	acyl-CoA synthetase long-chain family member 1	0.0141756	0.0736607	2.97876	down	chr8	+	46471041	46536050
AK043317	AK043317	0.00180911	0.029755	2.21352	down	Genbank	1114	chr7	-	109796789	109797903	downstream	NM_020610	Nrip3	nuclear receptor interacting protein 3	0.0285456	0.106849	3.13357	down	chr7	-	109758055	109781545
AK043317	AK043317	0.00180911	0.029755	2.21352	down	Genbank	1114	chr7	-	109796789	109797903	upstream	NM_020052	Scube2	signal peptide, CUB domain, EGF-like 2	0.0423842	0.133546	2.00607	down	chr7	-	109798690	109865679
AK043317	AK043317	0.00180911	0.029755	2.21352	down	Genbank	1114	chr7	-	109796789	109797903	upstream	NM_181517	Ipo7	importin 7	0.000849174	0.0218662	3.95846	up	chr7	+	110018424	110055114
AK044182	AK044182	0.018589	0.0907895	3.89786	down	Genbank	1668	chrX	-	48170210	48171878	upstream	NM_019680	Elf4	E74-like factor 4 (ets domain transcription factor)	3.61202e-05	0.00884164	4.01951	up	chrX	-	48411048	48463132
AK044312	AK044312	0.0125445	0.0745101	2.83358	up	Genbank	3974	chr16	+	13754565	13758537	upstream	NM_001177552	Bfar	bifunctional apoptosis regulator	0.0178993	0.082938	2.22694	up	chr16	+	13671857	13703612
AK044476	AK044476	0.00466397	0.0456838	2.34592	down	Genbank	1433	chr14	-	48727413	48740809	upstream	NM_207214	Exoc5	exocyst complex component 5	0.00268584	0.0344811	3.26688	up	chr14	-	49012143	49066667
AK044822	AK044822	0.00374852	0.0413326	2.30556	up	Genbank	224	chr12	-	76344524	76344748	upstream	NM_178744	Zbtb1	zinc finger and BTB domain containing 1	0.0224469	0.0935583	4.29649	up	chr12	+	76370265	76388747
AK045009	AK045009	0.00507755	0.0477383	2.18072	up	Genbank	4472	chr14	-	49004089	49008563	upstream	NM_207214	Exoc5	exocyst complex component 5	0.00268584	0.0344811	3.26688	up	chr14	-	49012143	49066667
AK045415	AK045415	0.0348496	0.127364	5.45889	down	Genbank	2436	chr10	-	106933516	106935952	upstream	NM_198636	Acss3	acyl-CoA synthetase short-chain family member 3	0.0112985	0.06511	2.33234	down	chr10	-	106965081	107123664
AK045684	AK045684	0.000428912	0.0178935	5.77122	down	Genbank	3647	chr5	-	146188619	146194809	downstream	NM_001008547	1700001J03Rik	RIKEN cDNA 1700001J03 gene	0.00914657	0.0588388	4.33395	up	chr5	-	146182449	146185304
AK045684	AK045684	0.000428912	0.0178935	5.77122	down	Genbank	3647	chr5	-	146188619	146194809	upstream	NM_001256086	Rnf6	ring finger protein (C3H2C3 type) 6	0.00643949	0.049347	3.78925	up	chr5	-	146209193	146220971
AK046186	AK046186	0.00038282	0.0170508	2.76295	down	Genbank	1540	chr7	-	123475387	123476927	downstream	NM_001122640	Arhgap17	Rho GTPase activating protein 17	0.000138022	0.0118301	2.17022	up	chr7	-	123279148	123369915
AK046186	AK046186	0.00038282	0.0170508	2.76295	down	Genbank	1540	chr7	-	123475387	123476927	downstream	NM_144529	Arhgap17	Rho GTPase activating protein 17	0.000426114	0.0174413	2.15251	up	chr7	-	123279148	123369915
AK046569	AK046569	4.4837e-05	0.00985211	3.71323	up	Genbank	4874	chr8	+	107014838	107019713	downstream	NM_025391	Nip7	nuclear import 7 homolog (S. cerevisiae)	0.0187887	0.085116	2.06065	up	chr8	+	107056876	107060928
AK046569	AK046569	4.4837e-05	0.00985211	3.71323	up	Genbank	4874	chr8	+	107014838	107019713	downstream	NM_025458	Tmed6	transmembrane emp24 protein transport domain containing 6	0.00507184	0.0444636	3.92826	down	chr8	-	107061483	107065644
AK046587	AK046587	0.000374051	0.0169268	9.5844	up	Genbank	1571	chr7	-	105885295	105886866	downstream	NM_009906	Tpp1	tripeptidyl peptidase I	0.0187928	0.085116	2.19963	up	chr7	-	105744846	105752207
AK046587	AK046587	0.000374051	0.0169268	9.5844	up	Genbank	1571	chr7	-	105885295	105886866	upstream	NM_029000	Gvin1	GTPase, very large interferon inducible 1	0.00124281	0.0253197	12.2119	up	chr7	-	106156535	106215340
AK046787	AK046787	0.00407586	0.0429507	4.51126	down	Genbank	2556	chr7	-	45470986	45473541	downstream	NM_007527	Bax	BCL2-associated X protein	0.00402661	0.0400694	2.24898	up	chr7	-	45461694	45466898
AK046787	AK046787	0.00407586	0.0429507	4.51126	down	Genbank	2556	chr7	-	45470986	45473541	downstream	NM_009224	Snrnp70	small nuclear ribonucleoprotein 70 (U1)	0.017333	0.0818301	6.53094	up	chr7	-	45376453	45395647
AK046787	AK046787	0.00407586	0.0429507	4.51126	down	Genbank	2556	chr7	-	45470986	45473541	upstream	NM_008749	Nucb1	nucleobindin 1	0.0233265	0.095437	2.05956	up	chr7	-	45492673	45510408
AK046787	AK046787	0.00407586	0.0429507	4.51126	down	Genbank	2556	chr7	-	45470986	45473541	upstream	NM_009077	Rpl18	ribosomal protein L18	0.0189045	0.0854064	2.6071	up	chr7	+	45718070	45720835
AK046787	AK046787	0.00407586	0.0429507	4.51126	down	Genbank	2556	chr7	-	45470986	45473541	upstream	NM_027903	Dhdh	dihydrodiol dehydrogenase (dimeric)	0.0104233	0.0624354	4.49336	down	chr7	-	45473562	45488796
AK046787	AK046787	0.00407586	0.0429507	4.51126	down	Genbank	2556	chr7	-	45470986	45473541	upstream	NM_148927	Plekha4	pleckstrin homology domain containing, family A (phosphoinositide binding specific) member 4	0.0138029	0.0727559	4.63449	up	chr7	+	45526329	45554229
AK047119	AK047119	0.00739055	0.0569907	2.14132	down	Genbank	1855	chr9	+	72624692	72626547	downstream	NM_010890	Nedd4	neural precursor cell expressed, developmentally down-regulated 4	0.0453629	0.138665	2.57194	up	chr9	+	72662346	72749848
AK047894	AK047894	0.0282684	0.113169	3.45676	up	Genbank	1237	chr5	-	116006832	116008069	downstream	NM_007708	Cit	citron	0.00163412	0.0282146	2.00967	down	chr5	+	115845655	116006341
AK048271	AK048271	0.0181831	0.0900244	2.1632	down	Genbank	1286	chr10	+	39595931	39597217	downstream	NM_134000	Traf3ip2	TRAF3 interacting protein 2	0.00534376	0.0454753	2.75318	down	chr10	+	39612933	39655307
AK048677	AK048677	0.00283013	0.0365557	3.25725	up	Genbank	3266	chr11	-	120587137	120590399	downstream	NM_001159328	Hgs	HGF-regulated tyrosine kinase substrate	0.00358629	0.0383951	5.31132	up	chr11	+	120467634	120483984
AK048677	AK048677	0.00283013	0.0365557	3.25725	up	Genbank	3266	chr11	-	120587137	120590399	downstream	NM_001195023	Nploc4	nuclear protein localization 4 homolog (S. cerevisiae)	0.00915471	0.0588535	4.31538	up	chr11	-	120379797	120437700
AK048677	AK048677	0.00283013	0.0365557	3.25725	up	Genbank	3266	chr11	-	120587137	120590399	downstream	NM_009609	Actg1	actin, gamma, cytoplasmic 1	1.6634e-05	0.00771659	2.38556	up	chr11	-	120345689	120348484
AK048677	AK048677	0.00283013	0.0365557	3.25725	up	Genbank	3266	chr11	-	120587137	120590399	downstream	NM_011032	P4hb	prolyl 4-hydroxylase, beta polypeptide	0.0499522	0.146258	2.47794	up	chr11	-	120560303	120572936
AK048677	AK048677	0.00283013	0.0365557	3.25725	up	Genbank	3266	chr11	-	120587137	120590399	downstream	NM_025560	Oxld1	oxidoreductase like domain containing 1	0.00574617	0.0470887	3.3345	down	chr11	-	120456603	120458063
AK048677	AK048677	0.00283013	0.0365557	3.25725	up	Genbank	3266	chr11	-	120587137	120590399	upstream	NM_001038230	Anapc11	anaphase promoting complex subunit 11	0.000809158	0.021574	4.079	up	chr11	+	120598531	120608198
AK048677	AK048677	0.00283013	0.0365557	3.25725	up	Genbank	3266	chr11	-	120587137	120590399	upstream	NM_024229	Pcyt2	phosphate cytidylyltransferase 2, ethanolamine	0.0115312	0.0659417	2.35807	down	chr11	-	120610086	120617890
AK048677	AK048677	0.00283013	0.0365557	3.25725	up	Genbank	3266	chr11	-	120587137	120590399	upstream	NM_026428	Dcxr	dicarbonyl L-xylulose reductase	0.0225638	0.0937385	4.46841	down	chr11	-	120725372	120727281
AK048677	AK048677	0.00283013	0.0365557	3.25725	up	Genbank	3266	chr11	-	120587137	120590399	upstream	NM_198223	Aspscr1	alveolar soft part sarcoma chromosome region, candidate 1 (human)	0.0124686	0.0689062	2.50013	up	chr11	+	120676660	120709446
AK050061	AK050061	0.00393124	0.0421601	12.7829	down	Genbank	1397	chr1	+	58200811	58202206	downstream	NM_001271526	Orc2	origin recognition complex, subunit 2	0.00654602	0.0497531	2.31901	up	chr1	-	58462770	58505109
AK050061	AK050061	0.00393124	0.0421601	12.7829	down	Genbank	1397	chr1	+	58200811	58202206	downstream	NM_008765	Orc2	origin recognition complex, subunit 2	0.0351926	0.120505	2.90316	up	chr1	-	58462770	58505109
AK050061	AK050061	0.00393124	0.0421601	12.7829	down	Genbank	1397	chr1	+	58200811	58202206	downstream	NM_025824	Bzw1	basic leucine zipper and W2 domains 1	0.0110483	0.0643574	3.87858	up	chr1	+	58393135	58406548
AK050061	AK050061	0.00393124	0.0421601	12.7829	down	Genbank	1397	chr1	+	58200811	58202206	upstream	NM_001159864	Kctd18	potassium channel tetramerisation domain containing 18	0.0100363	0.0612219	2.04186	up	chr1	-	57955100	57970084
AK050061	AK050061	0.00393124	0.0421601	12.7829	down	Genbank	1397	chr1	+	58200811	58202206	upstream	NM_009676	Aox1	aldehyde oxidase 1	0.00254283	0.033582	5.48587	down	chr1	+	58029968	58106410
AK050061	AK050061	0.00393124	0.0421601	12.7829	down	Genbank	1397	chr1	+	58200811	58202206	upstream	NM_023617	Aox3	aldehyde oxidase 3	0.00124586	0.0253197	12.9647	down	chr1	+	58113135	58200452
AK050061	AK050061	0.00393124	0.0421601	12.7829	down	Genbank	1397	chr1	+	58200811	58202206	upstream	NM_144882	Spats2l	spermatogenesis associated, serine-rich 2-like	0.0064035	0.0492293	3.43177	up	chr1	+	57774860	57948397
AK050111	AK050111	0.0275573	0.111413	6.43696	down	Genbank	2516	chr8	-	45266689	45269203	downstream	NM_008639	Mtnr1a	melatonin receptor 1A	0.00102884	0.0232227	4.23263	down	chr8	+	45069209	45088506
AK050111	AK050111	0.0275573	0.111413	6.43696	down	Genbank	2516	chr8	-	45266689	45269203	downstream	NM_028066	F11	coagulation factor XI	0.00991149	0.0608425	2.04913	down	chr8	-	45241169	45262031
AK050111	AK050111	0.0275573	0.111413	6.43696	down	Genbank	2516	chr8	-	45266689	45269203	upstream	NM_008455	Klkb1	kallikrein B, plasma 1	0.0209498	0.0900823	4.64669	down	chr8	-	45269450	45294835
AK050111	AK050111	0.0275573	0.111413	6.43696	down	Genbank	2516	chr8	-	45266689	45269203	upstream	NM_133969	Cyp4v3	cytochrome P450, family 4, subfamily v, polypeptide 3	0.0138917	0.0728724	2.16544	down	chr8	-	45305801	45333196
AK050620	AK050620	0.0449806	0.147201	2.63328	down	Genbank	961	chr11	-	52335195	52336153	upstream	NM_011694	Vdac1	voltage-dependent anion channel 1	0.000517518	0.0183776	4.45321	up	chr11	+	52361114	52389396
AK050715	AK050715	0.000718224	0.0212149	4.84375	down	Genbank	2089	chr7	+	113729653	113752166	downstream	NM_025846	Rras2	related RAS viral (r-ras) oncogene homolog 2	0.00313939	0.0364823	2.92091	up	chr7	-	114046781	114117781
AK050843	AK050843	0.0481274	0.152774	2.13726	down	Genbank	2679	chr9	+	52088857	52091533	upstream	NM_007996	Fdx1	ferredoxin 1	0.0332408	0.117111	2.63736	down	chr9	-	51943306	51963533
AK051397	AK051397	0.0241015	0.103527	7.67298	down	Genbank	2721	chr3	-	32580334	32583051	downstream	NM_009517	Zmat3	zinc finger matrin type 3	0.00292723	0.0353994	3.67891	up	chr3	-	32334793	32365665
AK052563	AK052563	0.0070921	0.0556671	2.04117	down	Genbank	1572	chr4	+	107052560	107054132	downstream	NM_001081272	Ldlrad1	low density lipoprotein receptor class A domain containing 1	0.00990536	0.0608421	2.57026	down	chr4	+	107209179	107217914
AK052563	AK052563	0.0070921	0.0556671	2.04117	down	Genbank	1572	chr4	+	107052560	107054132	downstream	NM_029985	Lrrc42	leucine rich repeat containing 42	0.00693576	0.0515025	2.40655	down	chr4	-	107233513	107253533
AK053585	AK053585	0.00321011	0.0386585	3.52141	down	Genbank	1309	chr14	+	48814420	48815729	downstream	NM_207214	Exoc5	exocyst complex component 5	0.00268584	0.0344811	3.26688	up	chr14	-	49012143	49066667
AK053990	AK053990	0.000292738	0.015318	11.7679	down	Genbank	897	chr3	-	87249308	87250205	upstream	NM_001083318	Etv3	ets variant gene 3	0.0217616	0.0918126	2.25492	down	chr3	+	87525577	87540156
AK053990	AK053990	0.000292738	0.015318	11.7679	down	Genbank	897	chr3	-	87249308	87250205	upstream	NM_183222	Fcrl5	Fc receptor-like 5	0.000821783	0.0216233	4.12592	down	chr3	+	87435781	87467524
AK076745	AK076745	0.0122387	0.0735009	7.1612	down	Genbank	2071	chr9	+	71168775	71208122	downstream	NM_178602	Polr2m	polymerase (RNA) II (DNA directed) polypeptide M	0.0318248	0.114233	3.87619	up	chr9	-	71478436	71485983
AK077774	AK077774	0.0120058	0.0728414	2.36343	up	Genbank	343	chr9	-	44142976	44143319	downstream	NM_009382	Thy1	thymus cell antigen 1, theta	0.000478834	0.0179645	10.8603	up	chr9	+	44043383	44048579
AK077774	AK077774	0.0120058	0.0728414	2.36343	up	Genbank	343	chr9	-	44142976	44143319	upstream	NM_133226	Pdzd3	PDZ domain containing 3	0.000970302	0.0226429	3.91947	up	chr9	-	44247311	44251464
AK078752	AK078752	0.00722312	0.056249	3.24176	up	Genbank	3040	chr3	+	95716137	95719176	downstream	NM_001253758	Anp32e	acidic (leucine-rich) nuclear phosphoprotein 32 family, member E	0.0111727	0.0647356	2.26403	up	chr3	+	95929256	95947387
AK078752	AK078752	0.00722312	0.056249	3.24176	up	Genbank	3040	chr3	+	95716137	95719176	downstream	NM_011797	Car14	carbonic anhydrase 14	0.0371315	0.124074	3.17297	down	chr3	-	95897799	95904639
AK078752	AK078752	0.00722312	0.056249	3.24176	up	Genbank	3040	chr3	+	95716137	95719176	upstream	ENSMUST00000116304	Ctss	cathepsin S	0.0296165	0.108946	2.75836	up	chr3	+	95526785	95556403
AK078752	AK078752	0.00722312	0.056249	3.24176	up	Genbank	3040	chr3	+	95716137	95719176	upstream	NM_001177669	Golph3l	golgi phosphoprotein 3-like	0.00523059	0.0450668	2.32485	up	chr3	+	95588933	95619247
AK078752	AK078752	0.00722312	0.056249	3.24176	up	Genbank	3040	chr3	+	95716137	95719176	upstream	NM_001267695	Ctss	cathepsin S	0.0156755	0.0778866	4.63592	up	chr3	+	95526785	95556403
AK078757	AK078757	0.0137071	0.0779698	2.38645	up	Genbank	2665	chr7	+	110058171	110060814	downstream	NM_009516	Wee1	WEE 1 homolog 1 (S. pombe)	0.0397897	0.12893	2.82186	up	chr7	+	110122058	110143299
AK078757	AK078757	0.0137071	0.0779698	2.38645	up	Genbank	2665	chr7	+	110058171	110060814	upstream	NM_020052	Scube2	signal peptide, CUB domain, EGF-like 2	0.0423842	0.133546	2.00607	down	chr7	-	109798690	109865679
AK078757	AK078757	0.0137071	0.0779698	2.38645	up	Genbank	2665	chr7	+	110058171	110060814	upstream	NM_020610	Nrip3	nuclear receptor interacting protein 3	0.0285456	0.106849	3.13357	down	chr7	-	109758055	109781545
AK078757	AK078757	0.0137071	0.0779698	2.38645	up	Genbank	2665	chr7	+	110058171	110060814	upstream	NM_181517	Ipo7	importin 7	0.000849174	0.0218662	3.95846	up	chr7	+	110018424	110055114
AK078917	AK078917	0.0244304	0.104099	3.71598	down	Genbank	900	chr7	+	120184097	120185003	downstream	NM_016669	Crym	crystallin, mu	0.0471383	0.14132	4.18687	down	chr7	-	120186383	120201988
AK078917	AK078917	0.0244304	0.104099	3.71598	down	Genbank	900	chr7	+	120184097	120185003	downstream	NM_177213	Abca15	ATP-binding cassette, sub-family A (ABC1), member 15	3.41117e-05	0.00884164	13.3815	down	chr7	+	120328683	120407687
AK078917	AK078917	0.0244304	0.104099	3.71598	down	Genbank	900	chr7	+	120184097	120185003	upstream	NM_029610	Lyrm1	LYR motif containing 1	9.1536e-05	0.0100102	10.0965	down	chr7	+	119896291	119916750
AK078975	AK078975	0.0101215	0.0666447	3.97345	down	Genbank	1240	chr13	-	37657768	37667734	downstream	NM_010745	Ly86	lymphocyte antigen 86	0.0166895	0.080384	2.42016	up	chr13	+	37345344	37419036
AK078975	AK078975	0.0101215	0.0666447	3.97345	down	Genbank	1240	chr13	-	37657768	37667734	upstream	NM_001039188	Rreb1	ras responsive element binding protein 1	0.00152051	0.0274426	5.14962	down	chr13	+	37827392	37935534
AK079271	AK079271	0.00393873	0.042186	2.45774	down	Genbank	2310	chr7	+	80404268	80406575	upstream	NM_145150	Prc1	protein regulator of cytokinesis 1	0.0172218	0.0816099	4.665	up	chr7	+	80294464	80316259
AK079793	AK079793	0.000185137	0.0138226	6.40837	up	Genbank	591	chr11	-	83023751	83024342	downstream	NM_001164571	Rffl	ring finger and FYVE like domain containing protein	0.014853	0.0753264	2.17543	up	chr11	-	82803818	82871210
AK079793	AK079793	0.000185137	0.0138226	6.40837	up	Genbank	591	chr11	-	83023751	83024342	upstream	NM_011408	Slfn2	schlafen 2	0.000172245	0.0125765	22.038	up	chr11	+	83065111	83070678
AK079925	AK079925	0.000250602	0.0148784	3.38623	down	Genbank	884	chr1	-	31019187	31096454	upstream	NM_153601	Lgsn	lengsin, lens protein with glutamine synthetase domain	0.00304279	0.036032	7.5649	down	chr1	+	31176434	31204725
AK079937	AK079937	0.000811503	0.0218394	12.6063	down	Genbank	752	chr3	-	131288446	131289178	upstream	NM_028943	Sgms2	sphingomyelin synthase 2	0.0185664	0.0844125	2.16813	down	chr3	-	131318985	131344923
AK080027	AK080027	0.0281269	0.112793	3.00163	up	Genbank	510	chr7	+	73608953	73609460	upstream	NM_001081345	Chd2	chromodomain helicase DNA binding protein 2	0.00449121	0.0421257	3.75463	up	chr7	-	73426651	73541746
AK080134	AK080134	0.00654973	0.0533813	2.01717	up	Genbank	959	chr19	+	11486108	11487065	downstream	NM_001025307	Stx3	syntaxin 3	8.33783e-05	0.00996204	5.65358	up	chr19	-	11775117	11819403
AK080134	AK080134	0.00654973	0.0533813	2.01717	up	Genbank	959	chr19	+	11486108	11487065	downstream	NM_001164202	Gm8369	predicted gene 8369	0.000464343	0.0177272	2.82287	up	chr19	+	11492037	11512577
AK080134	AK080134	0.00654973	0.0533813	2.01717	up	Genbank	959	chr19	+	11486108	11487065	downstream	NM_025658	Ms4a4d	membrane-spanning 4-domains, subfamily A, member 4D	0.00144023	0.0268508	2.41907	up	chr19	+	11536848	11558466
AK080134	AK080134	0.00654973	0.0533813	2.01717	up	Genbank	959	chr19	+	11486108	11487065	downstream	NM_027209	Ms4a6b	membrane-spanning 4-domains, subfamily A, member 6B	0.000867093	0.0219803	8.71314	up	chr19	+	11518558	11530403
AK080134	AK080134	0.00654973	0.0533813	2.01717	up	Genbank	959	chr19	+	11486108	11487065	downstream	NM_152220	Stx3	syntaxin 3	0.000202419	0.0132476	6.64164	up	chr19	-	11777488	11819403
AK080134	AK080134	0.00654973	0.0533813	2.01717	up	Genbank	959	chr19	+	11486108	11487065	upstream	NM_001166376	Ms4a6c	membrane-spanning 4-domains, subfamily A, member 6C	0.0498985	0.146124	4.41495	up	chr19	+	11469367	11472736
AK080134	AK080134	0.00654973	0.0533813	2.01717	up	Genbank	959	chr19	+	11486108	11487065	upstream	NM_021718	Ms4a4b	membrane-spanning 4-domains, subfamily A, member 4B	9.58197e-05	0.0100426	8.44052	up	chr19	+	11443557	11463548
AK080134	AK080134	0.00654973	0.0533813	2.01717	up	Genbank	959	chr19	+	11486108	11487065	upstream	NM_028595	Ms4a6c	membrane-spanning 4-domains, subfamily A, member 6C	0.00403457	0.0401041	4.19061	up	chr19	+	11469367	11482196
AK080134	AK080134	0.00654973	0.0533813	2.01717	up	Genbank	959	chr19	+	11486108	11487065	upstream	NM_029499	Ms4a4c	membrane-spanning 4-domains, subfamily A, member 4C	0.000527164	0.0184889	2.9526	up	chr19	+	11407660	11427246
AK080501	AK080501	0.00538505	0.0490479	5.55349	up	Genbank	1194	chr7	-	25087351	25088542	upstream	NM_001031667	Gsk3a	glycogen synthase kinase 3 alpha	0.0176531	0.0825284	3.311	up	chr7	-	25228258	25237851
AK080501	AK080501	0.00538505	0.0490479	5.55349	up	Genbank	1194	chr7	-	25087351	25088542	upstream	NM_001081294	Prr19	proline rich 19	0.0106514	0.0631471	2.46124	down	chr7	+	25301358	25304133
AK080501	AK080501	0.00538505	0.0490479	5.55349	up	Genbank	1194	chr7	-	25087351	25088542	upstream	NM_027882	Cic	capicua homolog (Drosophila)	9.50065e-05	0.0100159	11.0047	up	chr7	+	25282178	25294148
AK080510	AK080510	0.0423118	0.141954	2.08084	down	Genbank	684	chr11	+	98278793	98279476	upstream	NM_134027	Med1	mediator complex subunit 1	0.000780408	0.0212938	4.95347	up	chr11	-	98152154	98193293
AK080796	AK080796	0.0258715	0.107466	3.2787	up	Genbank	1112	chrX	+	42403769	42405885	downstream	NM_011364	Sh2d1a	SH2 domain protein 1A	0.000610113	0.0193061	11.2988	up	chrX	+	42502607	42522075
AK081035	AK081035	0.0065635	0.0534356	2.47332	down	Genbank	2927	chr11	-	32133275	32136195	upstream	NM_177364	Sh3pxd2b	SH3 and PX domains 2B	0.000749621	0.0209859	2.18324	down	chr11	+	32347810	32428183
AK081035	AK081035	0.0065635	0.0534356	2.47332	down	Genbank	2927	chr11	-	32133275	32136195	upstream	NM_181569	Nprl3	nitrogen permease regulator-like 3	0.0216609	0.0916445	2.32766	up	chr11	-	32232418	32267614
AK081105	AK081105	0.0440564	0.145561	2.10951	down	Genbank	2214	chr3	-	108967858	108970070	downstream	NM_025845	Prpf38b	PRP38 pre-mRNA processing factor 38 (yeast) domain containing B	0.0116204	0.0661567	3.7347	up	chr3	-	108902806	108911704
AK081329	AK081329	0.000168903	0.0136422	4.80209	up	Genbank	2031	chrX	+	159365811	159367839	downstream	NM_001135727	Sh3kbp1	SH3-domain kinase binding protein 1	0.00521582	0.0450235	2.43881	down	chrX	+	159627407	159975917
AK081439	AK081439	0.011288	0.0708664	3.24326	down	Genbank	2952	chr1	-	52570013	52580292	upstream	NM_133829	Mfsd6	major facilitator superfamily domain containing 6	0.0491796	0.144752	2.11314	down	chr1	-	52656304	52727318
AK081498	AK081498	0.000156652	0.0136422	12.7829	down	Genbank	1046	chr8	-	91670851	91671897	upstream	NM_001253822	Irx3	Iroquois related homeobox 3	0.0161342	0.0788969	2.00767	up	chr8	-	91798510	91801654
AK081498	AK081498	0.000156652	0.0136422	12.7829	down	Genbank	1046	chr8	-	91670851	91671897	upstream	NM_008393	Irx3	Iroquois related homeobox 3	0.0129427	0.0704189	2.9181	up	chr8	-	91798510	91801654
AK082538	AK082538	0.00224505	0.0332299	2.16992	up	Genbank	1758	chr11	-	100459568	100461326	downstream	NM_201255	Krt9	keratin 9	0.00162121	0.02821	3.09724	down	chr11	-	100186780	100193246
AK082538	AK082538	0.00224505	0.0332299	2.16992	up	Genbank	1758	chr11	-	100459568	100461326	upstream	NM_028024	Nkiras2	NFKB inhibitor interacting Ras-like protein 2	0.00374287	0.039068	2.71286	up	chr11	+	100622954	100627602
AK082538	AK082538	0.00224505	0.0332299	2.16992	up	Genbank	1758	chr11	-	100459568	100461326	upstream	NM_029307	Hspb9	heat shock protein, alpha-crystallin-related, B9	0.00142557	0.0268508	2.94652	down	chr11	+	100713849	100714575
AK082735	AK082735	0.000747926	0.0215963	5.43682	down	Genbank	2038	chr8	-	69132673	69134711	downstream	NM_007509	Atp6v1b2	ATPase, H+ transporting, lysosomal V1 subunit B2	0.0119048	0.0669671	2.93591	up	chr8	+	69088735	69113717
AK083664	AK083664	0.0226926	0.100263	3.28447	up	Genbank	1871	chr1	+	178339600	178341470	upstream	NM_024282	Desi2	desumoylating isopeptidase 2	0.00464701	0.0427248	3.29302	up	chr1	+	178187416	178252597
AK083897	AK083897	0.00645566	0.0530439	2.81024	up	Genbank	4849	chr14	-	78564355	78569193	downstream	NM_001164503	Akap11	A kinase (PRKA) anchor protein 11	0.0151682	0.0762642	3.37	up	chr14	-	78492245	78536860
AK084067	AK084067	0.0307584	0.118917	2.14119	down	Genbank	1796	chr13	-	67612760	67614556	downstream	NM_001001186	Zfp456	zinc finger protein 456	0.00134569	0.026196	4.15217	down	chr13	-	67363583	67375763
AK084067	AK084067	0.0307584	0.118917	2.14119	down	Genbank	1796	chr13	-	67612760	67614556	downstream	NM_001076791	Zfp874b	zinc finger protein 874b	0.0261785	0.10177	2.05534	down	chr13	-	67471512	67484253
AK084067	AK084067	0.0307584	0.118917	2.14119	down	Genbank	1796	chr13	-	67612760	67614556	downstream	NM_001163246	AA987161	expressed sequence AA987161	0.0456242	0.139108	2.0634	down	chr13	-	67589438	67609707
AK084067	AK084067	0.0307584	0.118917	2.14119	down	Genbank	1796	chr13	-	67612760	67614556	upstream	NM_001001185	BC048507	cDNA sequence BC048507	0.000575694	0.0191421	2.46106	up	chr13	+	67863325	67863923
AK084067	AK084067	0.0307584	0.118917	2.14119	down	Genbank	1796	chr13	-	67612760	67614556	upstream	NM_183146	A530054K11Rik	RIKEN cDNA A530054K11 gene	0.0179535	0.0830785	2.44436	down	chr13	-	67617000	67637753
AK084353	AK084353	0.00469554	0.0458457	2.80858	down	Genbank	1106	chr3	-	40863947	40865053	downstream	NM_011495	Plk4	polo-like kinase 4	0.0111555	0.0647226	5.24859	up	chr3	+	40799950	40816883
AK084353	AK084353	0.00469554	0.0458457	2.80858	down	Genbank	1106	chr3	-	40863947	40865053	downstream	NM_175515	Intu	inturned planar cell polarity effector homolog (Drosophila)	0.00350117	0.0379903	3.28367	down	chr3	+	40653701	40704740
AK084353	AK084353	0.00469554	0.0458457	2.80858	down	Genbank	1106	chr3	-	40863947	40865053	upstream	NM_026622	3110057O12Rik	RIKEN cDNA 3110057O12 gene	0.00284911	0.0350218	3.73449	down	chr3	+	40894276	40936307
AK084353	AK084353	0.00469554	0.0458457	2.80858	down	Genbank	1106	chr3	-	40863947	40865053	upstream	NM_027558	Pgrmc2	progesterone receptor membrane component 2	0.0401813	0.129683	2.62929	up	chr3	-	41066325	41083046
AK085126	AK085126	0.00127035	0.0254169	2.05931	up	Genbank	2589	chr5	+	92127296	92129884	downstream	NM_008599	Cxcl9	chemokine (C-X-C motif) ligand 9	0.0266113	0.102742	5.58808	up	chr5	-	92321330	92328079
AK085126	AK085126	0.00127035	0.0254169	2.05931	up	Genbank	2589	chr5	+	92127296	92129884	downstream	NM_019490	Uso1	USO1 vesicle docking factor	0.0416136	0.13214	2.05922	up	chr5	+	92137937	92202795
AK085126	AK085126	0.00127035	0.0254169	2.05931	up	Genbank	2589	chr5	+	92127296	92129884	downstream	NM_021274	Cxcl10	chemokine (C-X-C motif) ligand 10	0.000573986	0.0191421	16.0287	up	chr5	-	92346638	92348889
AK085126	AK085126	0.00127035	0.0254169	2.05931	up	Genbank	2589	chr5	+	92127296	92129884	downstream	NM_025972	Naaa	N-acylethanolamine acid amidase	0.0014222	0.0268508	5.01223	up	chr5	-	92257659	92278181
AK085126	AK085126	0.00127035	0.0254169	2.05931	up	Genbank	2589	chr5	+	92127296	92129884	upstream	NM_001080794	G3bp2	GTPase activating protein (SH3 domain) binding protein 2	0.0170552	0.0811853	3.03339	up	chr5	-	92052145	92083557
AK085126	AK085126	0.00127035	0.0254169	2.05931	up	Genbank	2589	chr5	+	92127296	92129884	upstream	NM_001080796	G3bp2	GTPase activating protein (SH3 domain) binding protein 2	0.0121477	0.0679074	2.41507	up	chr5	-	92052145	92083557
AK085401	AK085401	0.00624318	0.0524093	3.25012	down	Genbank	928	chr11	+	116098940	116099868	downstream	ENSMUST00000066587	Acox1	acyl-Coenzyme A oxidase 1, palmitoyl	0.00887528	0.057841	3.97177	up	chr11	-	116171887	116199045
AK085401	AK085401	0.00624318	0.0524093	3.25012	down	Genbank	928	chr11	+	116098940	116099868	downstream	NM_001205081	Trim47	tripartite motif-containing 47	0.000312686	0.0158304	6.061	up	chr11	-	116105749	116110235
AK085401	AK085401	0.00624318	0.0524093	3.25012	down	Genbank	928	chr11	+	116098940	116099868	downstream	NM_001271898	Acox1	acyl-Coenzyme A oxidase 1, palmitoyl	0.0171518	0.0814939	3.47852	up	chr11	-	116171882	116199045
AK085401	AK085401	0.00624318	0.0524093	3.25012	down	Genbank	928	chr11	+	116098940	116099868	downstream	NM_146032	Srp68	signal recognition particle 68	0.0182815	0.0838384	2.07866	up	chr11	-	116245165	116274217
AK085401	AK085401	0.00624318	0.0524093	3.25012	down	Genbank	928	chr11	+	116098940	116099868	upstream	NM_001162998	Smim6	small integral membrane protein 6	0.0483178	0.143266	3.14584	down	chr11	+	115912016	115913917
AK085401	AK085401	0.00624318	0.0524093	3.25012	down	Genbank	928	chr11	+	116098940	116099868	upstream	NM_029557	Tsen54	tRNA splicing endonuclease 54 homolog (S. cerevisiae)	0.00529079	0.0452706	2.02335	up	chr11	+	115814738	115823102
AK085592	AK085592	0.00334535	0.0393287	4.22214	up	Genbank	1499	chr16	-	94495425	94496924	downstream	NM_133229	Ripply3	ripply3 homolog (zebrafish)	0.0101212	0.0615515	2.67686	down	chr16	+	94328421	94336935
AK085592	AK085592	0.00334535	0.0393287	4.22214	up	Genbank	1499	chr16	-	94495425	94496924	downstream	NM_139145	Hlcs	holocarboxylase synthetase (biotin- [propriony-Coenzyme A-carboxylase (ATP-hydrolysing)] ligase)	0.0260294	0.101523	2.1608	down	chr16	-	94129305	94287856
AK085798	AK085798	0.0284239	0.113528	3.77759	down	Genbank	577	chr1	+	178483938	178484512	upstream	NM_024282	Desi2	desumoylating isopeptidase 2	0.00464701	0.0427248	3.29302	up	chr1	+	178187416	178252597
AK085976	AK085976	6.2288e-05	0.010522	8.53145	down	Genbank	1553	chr8	+	45920871	45922424	downstream	NM_001039562	Ankrd37	ankyrin repeat domain 37	0.00136668	0.0264224	6.02771	up	chr8	-	45996907	45999850
AK086365	AK086365	0.0172903	0.0872993	2.66464	down	Genbank	2424	chr13	+	98356882	98359305	upstream	NM_008242	Foxd1	forkhead box D1	0.00213246	0.031184	4.71176	down	chr13	+	98354244	98356705
AK086728	AK086728	0.00102696	0.0234605	2.93757	down	Genbank	1644	chr1	+	72556548	72558191	downstream	NM_009084	Rpl37a	ribosomal protein L37a	0.00501928	0.0442042	2.17345	down	chr1	+	72711259	72713813
AK086915	AK086915	0.000213899	0.0144934	8.39169	down	Genbank	1625	chrX	+	137083932	137085557	upstream	NM_001114179	Slc25a53	solute carrier family 25, member 53	0.00157535	0.0278712	4.12291	down	chrX	-	136981115	136993032
AK086931	AK086931	0.00589566	0.051248	2.05997	up	Genbank	1840	chr14	-	41167835	41169742	upstream	NM_009160	Sftpd	surfactant associated protein D	0.00236998	0.0324627	2.79688	up	chr14	-	41172211	41185198
AK086964	AK086964	0.0121774	0.0733395	2.80033	up	Genbank	1209	chr1	-	86521159	86522365	downstream	NM_027456	Armc9	armadillo repeat containing 9	0.00687825	0.0512992	2.5539	down	chr1	+	86154814	86252491
AK087229	AK087229	0.00907374	0.0631313	2.82562	up	Genbank	2151	chr14	+	67476872	67502079	downstream	NM_134073	Kctd9	potassium channel tetramerisation domain containing 9	0.0101884	0.0618133	2.3256	up	chr14	+	67716097	67742310
AK087397	AK087397	0.016451	0.0850854	9.14905	down	Genbank	1324	chr11	-	69596826	69598151	downstream	NM_007911	Efnb3	ephrin B3	0.00119803	0.0249954	3.25081	up	chr11	-	69554091	69560237
AK087397	AK087397	0.016451	0.0850854	9.14905	down	Genbank	1324	chr11	-	69596826	69598151	upstream	NM_001034097	Tnfsf12Tnfsf13	Tnfsf12-Tnfsf13 readthrough transcript	0.0198261	0.0876071	2.14955	up	chr11	-	69682576	69696098
AK087397	AK087397	0.016451	0.0850854	9.14905	down	Genbank	1324	chr11	-	69596826	69598151	upstream	NM_001159375	Eif4a1	eukaryotic translation initiation factor 4A1	0.000443043	0.0174413	6.18636	up	chr11	-	69666935	69672423
AK087397	AK087397	0.016451	0.0850854	9.14905	down	Genbank	1324	chr11	-	69596826	69598151	upstream	NM_001159505	Tnfsf13	tumor necrosis factor (ligand) superfamily, member 13	0.0149959	0.0758131	3.24682	down	chr11	-	69682576	69685554
AK087397	AK087397	0.016451	0.0850854	9.14905	down	Genbank	1324	chr11	-	69596826	69598151	upstream	NM_009853	Cd68	CD68 antigen	0.00960246	0.0601732	4.47317	up	chr11	-	69664370	69666062
AK087397	AK087397	0.016451	0.0850854	9.14905	down	Genbank	1324	chr11	-	69596826	69598151	upstream	NM_011814	Fxr2	fragile X mental retardation, autosomal homolog 2	0.0291575	0.107998	2.87453	up	chr11	+	69632970	69653297
AK087580	AK087580	0.0498381	0.156007	2.60781	down	Genbank	3275	chr7	-	101285354	101288622	upstream	NM_001040111	Arap1	ArfGAP with RhoGAP domain, ankyrin repeat and PH domain 1	0.0131145	0.0709522	9.50028	up	chr7	+	101348068	101412586
AK087580	AK087580	0.0498381	0.156007	2.60781	down	Genbank	3275	chr7	-	101285354	101288622	upstream	NM_001143849	Pde2a	phosphodiesterase 2A, cGMP-stimulated	0.00479077	0.043095	3.01367	down	chr7	+	101451251	101512829
AK087580	AK087580	0.0498381	0.156007	2.60781	down	Genbank	3275	chr7	-	101285354	101288622	upstream	NM_019990	Stard10	START domain containing 10	0.0204097	0.0887823	2.88541	up	chr7	+	101321318	101346312
AK089269	AK089269	1.80342e-05	0.0079717	5.38225	up	Genbank	1611	chr11	-	70388224	70389833	upstream	NM_001190376	Camta2	calmodulin binding transcription activator 2	0.0486949	0.143926	2.18727	up	chr11	-	70669462	70688105
AK089269	AK089269	1.80342e-05	0.0079717	5.38225	up	Genbank	1611	chr11	-	70388224	70389833	upstream	NM_011072	Pfn1	profilin 1	4.17855e-05	0.00886255	2.17499	up	chr11	-	70651846	70654650
AK089834	AK089834	0.0231647	0.101362	2.00161	up	Genbank	1839	chr15	+	80048255	80050094	downstream	NM_009716	Atf4	activating transcription factor 4	0.0129994	0.0705984	3.09435	up	chr15	+	80255183	80257541
AK089834	AK089834	0.0231647	0.101362	2.00161	up	Genbank	1839	chr15	+	80048255	80050094	downstream	NM_178719	Mief1	mitochondrial elongation factor 1	0.0112907	0.0650858	2.57222	up	chr15	+	80234079	80253371
AK132396	AK132396	0.00650613	0.0531809	2.58302	up	Genbank	3202	chr1	-	171322979	171326177	downstream	NM_001243063	Nr1i3	nuclear receptor subfamily 1, group I, member 3	0.0010576	0.0235166	3.10008	down	chr1	+	171213969	171218845
AK132396	AK132396	0.00650613	0.0531809	2.58302	up	Genbank	3202	chr1	-	171322979	171326177	downstream	NM_010185	Fcer1g	Fc receptor, IgE, high affinity I, gamma polypeptide	0.0496645	0.145677	2.46662	up	chr1	-	171229571	171234349
AK132396	AK132396	0.00650613	0.0531809	2.58302	up	Genbank	3202	chr1	-	171322979	171326177	downstream	NM_010188	Fcgr3	Fc receptor, IgG, low affinity III	0.032745	0.116272	2.04283	up	chr1	-	171051168	171059403
AK132396	AK132396	0.00650613	0.0531809	2.58302	up	Genbank	3202	chr1	-	171322979	171326177	downstream	NM_144559	Fcgr4	Fc receptor, IgG, low affinity IV	0.00137743	0.026573	3.79329	up	chr1	+	171018925	171029761
AK132396	AK132396	0.00650613	0.0531809	2.58302	up	Genbank	3202	chr1	-	171322979	171326177	upstream	NM_008534	Ly9	lymphocyte antigen 9	0.00542667	0.0458378	3.4727	down	chr1	-	171588612	171607360
AK132396	AK132396	0.00650613	0.0531809	2.58302	up	Genbank	3202	chr1	-	171322979	171326177	upstream	NM_172647	F11r	F11 receptor	0.0079536	0.0548248	3.91981	up	chr1	+	171437560	171464593
AK132568	AK132568	0.0154106	0.0824381	18.7038	up	Genbank	2761	chr12	+	80899853	80902612	downstream	NM_001177561	Slc10a1	solute carrier family 10 (sodium/bile acid cotransporter family), member 1	0.0238445	0.0966616	3.51547	down	chr12	-	80953184	80968079
AK132568	AK132568	0.0154106	0.0824381	18.7038	up	Genbank	2761	chr12	+	80899853	80902612	upstream	NM_001081421	Galnt16	UDP-N-acetyl-alpha-D-galactosamine:polypeptide N-acetylgalactosaminyltransferase 16	0.000961171	0.0225473	2.01713	up	chr12	+	80518989	80603896
AK132568	AK132568	0.0154106	0.0824381	18.7038	up	Genbank	2761	chr12	+	80899853	80902612	upstream	NM_001242419	4933426M11Rik	RIKEN cDNA 4933426M11 gene	0.00279893	0.0349251	2.7482	up	chr12	+	80790531	80880833
AK132726	AK132726	0.0204278	0.0951898	3.75992	up	Genbank	1236	chr3	-	97922474	97923709	downstream	NM_011342	Sec22b	SEC22 vesicle trafficking protein homolog B (S. cerevisiae)	0.0179125	0.0829745	2.62059	up	chr3	+	97901226	97922318
AK132891	AK132891	0.00629332	0.0525611	2.69521	up	Genbank	2057	chr11	+	80413748	80415798	upstream	NM_001130169	Zfp207	zinc finger protein 207	0.0407862	0.130722	2.11955	up	chr11	+	80383278	80396248
AK132891	AK132891	0.00629332	0.0525611	2.69521	up	Genbank	2057	chr11	+	80413748	80415798	upstream	NM_021536	Rhot1	ras homolog gene family, member T1	0.0407661	0.130704	2.03943	up	chr11	+	80209054	80267907
AK133313	AK133313	0.00972663	0.0652458	3.91875	down	Genbank	4087	chr13	+	38861729	38908237	downstream	NM_001170431	Slc35b3	solute carrier family 35, member B3	0.00920341	0.0589716	2.14068	up	chr13	-	38932139	38960875
AK133425	AK133425	0.0048887	0.0470399	4.0972	down	Genbank	1501	chr11	+	61202594	61204095	downstream	NM_007437	Aldh3a2	aldehyde dehydrogenase family 3, subfamily A2	0.00218714	0.0314773	3.56901	down	chr11	-	61244754	61267127
AK133425	AK133425	0.0048887	0.0470399	4.0972	down	Genbank	1501	chr11	+	61202594	61204095	downstream	NM_026183	Slc47a1	solute carrier family 47, member 1	0.0237362	0.0963317	2.98061	down	chr11	-	61343399	61378075
AK133425	AK133425	0.0048887	0.0470399	4.0972	down	Genbank	1501	chr11	+	61202594	61204095	upstream	ENSMUST00000108717	Kcnj12	potassium inwardly-rectifying channel, subfamily J, member 12	0.000680666	0.0198538	7.20942	down	chr11	+	61065803	61071131
AK133425	AK133425	0.0048887	0.0470399	4.0972	down	Genbank	1501	chr11	+	61202594	61204095	upstream	NM_021349	Tnfrsf13b	tumor necrosis factor receptor superfamily, member 13b	0.00346726	0.0379297	3.45634	down	chr11	+	61140834	61147642
AK134061	AK134061	0.000455524	0.0183154	8.45984	down	Genbank	2097	chr16	+	48632157	48634254	downstream	NM_023881	Retnlb	resistin like beta	0.0330219	0.116683	2.44106	up	chr16	+	48816855	48818892
AK134210	AK134210	0.0156538	0.0831887	2.14602	down	Genbank	2070	chr2	+	164926460	164928528	downstream	NM_011611	Cd40	CD40 antigen	1.75554e-06	0.00387396	9.56186	up	chr2	+	165055635	165071654
AK134210	AK134210	0.0156538	0.0831887	2.14602	down	Genbank	2070	chr2	+	164926460	164928528	downstream	NM_170704	Cd40	CD40 antigen	6.86448e-05	0.0093201	6.90557	up	chr2	+	165055635	165071654
AK134210	AK134210	0.0156538	0.0831887	2.14602	down	Genbank	2070	chr2	+	164926460	164928528	upstream	NM_026785	Ube2c	ubiquitin-conjugating enzyme E2C	0.000733019	0.0206373	12.1512	up	chr2	+	164769928	164772902
AK134210	AK134210	0.0156538	0.0831887	2.14602	down	Genbank	2070	chr2	+	164926460	164928528	upstream	NM_133240	Acot8	acyl-CoA thioesterase 8	0.00387584	0.0395159	2.83981	up	chr2	-	164792767	164804881
AK134210	AK134210	0.0156538	0.0831887	2.14602	down	Genbank	2070	chr2	+	164926460	164928528	upstream	NM_133763	Dnttip1	deoxynucleotidyltransferase, terminal, interacting protein 1	0.0383626	0.126344	2.13103	up	chr2	+	164746014	164768219
AK134233	AK134233	0.0479756	0.152611	2.66054	down	Genbank	2190	chr8	-	119559719	119561906	upstream	NM_023395	Wfdc1	WAP four-disulfide core domain 1	0.0208664	0.0898743	6.01414	down	chr8	+	119666364	119688020
AK134233	AK134233	0.0479756	0.152611	2.66054	down	Genbank	2190	chr8	-	119559719	119561906	upstream	NM_026922	Atp2c2	ATPase, Ca++ transporting, type 2C, member 2	0.0308307	0.112011	2.53116	down	chr8	+	119700008	119757718
AK134360	AK134360	0.0262805	0.108344	5.50941	up	Genbank	2348	chr10	-	22056283	22058630	upstream	NM_009018	Raet1c	retinoic acid early transcript gamma	0.0176309	0.08248	3.56418	down	chr10	+	22173901	22374139
AK135079	AK135079	0.0010055	0.0232947	4.53197	down	Genbank	1354	chr7	+	128474217	128475570	downstream	NM_001029982	Sec23ip	Sec23 interacting protein	0.0377298	0.125186	3.97773	up	chr7	+	128744869	128784835
AK135079	AK135079	0.0010055	0.0232947	4.53197	down	Genbank	1354	chr7	+	128474217	128475570	upstream	NM_009383	Tial1	Tia1 cytotoxic granule-associated RNA binding protein-like 1	0.0206108	0.0892983	2.65219	up	chr7	-	128439776	128461513
AK135079	AK135079	0.0010055	0.0232947	4.53197	down	Genbank	1354	chr7	+	128474217	128475570	upstream	NM_009943	Cox6a2	cytochrome c oxidase subunit VIa polypeptide 2	0.0185094	0.0843655	2.52741	up	chr7	-	128205434	128206366
AK135079	AK135079	0.0010055	0.0232947	4.53197	down	Genbank	1354	chr7	+	128474217	128475570	upstream	NM_145590	BC017158	cDNA sequence BC017158	0.0457137	0.139197	2.10086	down	chr7	-	128271378	128298131
AK135082	AK135082	6.84905e-05	0.0108466	2.19025	down	Genbank	1331	chr13	+	24904044	24905365	downstream	NM_172532	Aldh5a1	aldhehyde dehydrogenase family 5, subfamily A1	0.00968401	0.0603886	4.00169	down	chr13	-	24907578	24937661
AK135082	AK135082	6.84905e-05	0.0108466	2.19025	down	Genbank	1331	chr13	+	24904044	24905365	downstream	NM_177577	Dcdc2a	doublecortin domain containing 2a	0.0346705	0.119598	2.66127	down	chr13	+	25056003	25210706
AK135082	AK135082	6.84905e-05	0.0108466	2.19025	down	Genbank	1331	chr13	+	24904044	24905365	upstream	NM_024473	BC005537	cDNA sequence BC005537	0.0160404	0.0787176	4.11823	up	chr13	+	24801656	24812899
AK135315	AK135315	0.0131482	0.0764432	3.12146	down	Genbank	2933	chr16	-	4871550	4874483	downstream	NM_001135112	Dnaja3	DnaJ (Hsp40) homolog, subfamily A, member 3	0.00181619	0.0293833	2.84908	up	chr16	+	4684069	4707693
AK135315	AK135315	0.0131482	0.0764432	3.12146	down	Genbank	2933	chr16	-	4871550	4874483	downstream	NM_030192	4930562C15Rik	RIKEN cDNA 4930562C15 gene	0.0015448	0.0276075	4.20874	down	chr16	+	4835415	4867691
AK135315	AK135315	0.0131482	0.0764432	3.12146	down	Genbank	2933	chr16	-	4871550	4874483	upstream	NM_001079814	Glyr1	glyoxylate reductase 1 homolog (Arabidopsis)	0.00755452	0.0534936	4.1967	up	chr16	-	5013901	5049910
AK135315	AK135315	0.0131482	0.0764432	3.12146	down	Genbank	2933	chr16	-	4871550	4874483	upstream	NM_026666	Ubn1	ubinuclein 1	0.00716609	0.0521017	2.16711	up	chr16	+	5050067	5086285
AK135315	AK135315	0.0131482	0.0764432	3.12146	down	Genbank	2933	chr16	-	4871550	4874483	upstream	NM_029657	Mgrn1	mahogunin, ring finger 1	0.00594178	0.0480197	4.90878	up	chr16	+	4886099	4938296
AK135440	AK135440	0.00423078	0.0437482	3.89423	down	Genbank	2407	chr5	+	34487313	34489722	downstream	NM_019497	Grk4	G protein-coupled receptor kinase 4	0.00304011	0.036032	2.53271	down	chr5	+	34660378	34755303
AK135440	AK135440	0.00423078	0.0437482	3.89423	down	Genbank	2407	chr5	+	34487313	34489722	downstream	NM_139064	Tnip2	TNFAIP3 interacting protein 2	0.0113923	0.0654188	2.53403	up	chr5	-	34496095	34513979
AK135440	AK135440	0.00423078	0.0437482	3.89423	down	Genbank	2407	chr5	+	34487313	34489722	upstream	NM_011278	Rnf4	ring finger protein 4	0.0112695	0.0650572	3.18975	up	chr5	+	34336389	34353430
AK136314	AK136314	0.00643492	0.0529757	3.07699	down	Genbank	4289	chr5	+	104603942	104608229	upstream	NM_001166581	BC005561	cDNA sequence BC005561	0.037644	0.124983	2.10721	up	chr5	+	104508351	104522383
AK136314	AK136314	0.00643492	0.0529757	3.07699	down	Genbank	4289	chr5	+	104603942	104608229	upstream	NM_001204201	Spp1	secreted phosphoprotein 1	0.00605306	0.0484298	3.43399	up	chr5	+	104435110	104441053
AK136314	AK136314	0.00643492	0.0529757	3.07699	down	Genbank	4289	chr5	+	104603942	104608229	upstream	NM_001204203	Spp1	secreted phosphoprotein 1	0.00539353	0.0456603	3.78279	up	chr5	+	104435110	104441053
AK136356	AK136356	0.00740754	0.0570251	2.28331	down	Genbank	1260	chr10	-	121113523	121115245	downstream	NM_177092	Msrb3	methionine sulfoxide reductase B3	0.00112951	0.0241853	2.68917	down	chr10	-	120781100	120898971
AK136463	AK136463	0.00115875	0.0245747	3.65276	up	Genbank	1545	chr2	+	69112736	69114280	downstream	NM_021331	G6pc2	glucose-6-phosphatase, catalytic, 2	0.000239719	0.0144596	15.3363	down	chr2	+	69219997	69227988
AK136463	AK136463	0.00115875	0.0245747	3.65276	up	Genbank	1545	chr2	+	69112736	69114280	upstream	NM_172856	Cers6	ceramide synthase 6	0.00124733	0.0253197	7.874	up	chr2	+	68861556	69111290
AK136611	AK136611	0.0116314	0.0719234	2.3957	down	Genbank	1395	chr6	+	58693468	58694861	downstream	NM_153574	Fam13a	family with sequence similarity 13, member A	0.00855618	0.056846	2.4333	down	chr6	-	58933535	59024502
AK136785	AK136785	0.0243625	0.103956	2.29362	down	Genbank	2964	chr13	-	8966330	8969290	upstream	NM_027000	Gtpbp4	GTP binding protein 4	0.0421138	0.13293	2.76004	up	chr13	-	8972477	8996012
AK136850	AK136850	0.0484427	0.153419	2.69925	down	Genbank	3508	chr1	+	155687824	155691330	downstream	NM_001024945	Qsox1	quiescin Q6 sulfhydryl oxidase 1	0.0168068	0.0805272	3.29954	up	chr1	-	155778154	155812899
AK136850	AK136850	0.0484427	0.153419	2.69925	down	Genbank	3508	chr1	+	155687824	155691330	downstream	NM_023268	Qsox1	quiescin Q6 sulfhydryl oxidase 1	0.000906644	0.0222283	3.7384	up	chr1	-	155778154	155812899
AK137019	AK137019	0.00263564	0.0355068	3.37062	down	Genbank	1304	chr19	+	29144275	29145580	downstream	NM_021893	Cd274	CD274 antigen	4.24367e-05	0.00886255	7.04323	up	chr19	+	29367437	29388094
AK137019	AK137019	0.00263564	0.0355068	3.37062	down	Genbank	1304	chr19	+	29144275	29145580	downstream	NM_026362	Plgrkt	plasminogen receptor, C-terminal lysine transmembrane protein	0.00889177	0.0578944	2.04658	up	chr19	-	29348676	29361871
AK137019	AK137019	0.00263564	0.0355068	3.37062	down	Genbank	1304	chr19	+	29144275	29145580	upstream	NM_009199	Slc1a1	solute carrier family 1 (neuronal/epithelial high affinity glutamate transporter, system Xag), member 1	0.00575456	0.0471105	2.07758	down	chr19	+	28835165	28913960
AK137019	AK137019	0.00263564	0.0355068	3.37062	down	Genbank	1304	chr19	+	29144275	29145580	upstream	NM_028922	Ppapdc2	phosphatidic acid phosphatase type 2 domain containing 2	0.0366245	0.12293	2.08642	down	chr19	+	28963919	28966801
AK137601	AK137601	0.0369115	0.131705	3.35648	down	Genbank	4340	chr1	+	36132041	36138746	downstream	NM_001172205	Arid5a	AT rich interactive domain 5A (MRF1-like)	0.00432237	0.0414476	2.35384	up	chr1	+	36307732	36324029
AK137601	AK137601	0.0369115	0.131705	3.35648	down	Genbank	4340	chr1	+	36132041	36138746	downstream	NM_153408	Neurl3	neuralized homolog 3 homolog (Drosophila)	0.000999851	0.023003	3.15067	up	chr1	-	36264601	36273425
AK137857	AK137857	0.0491953	0.154836	2.01527	up	Genbank	373	chr11	+	75710772	75711145	downstream	NM_198637	1700016K19Rik	RIKEN cDNA 1700016K19 gene	0.000629106	0.0193726	7.09834	down	chr11	+	75999911	76003569
AK137857	AK137857	0.0491953	0.154836	2.01527	up	Genbank	373	chr11	+	75710772	75711145	upstream	NM_001080774	Myo1c	myosin IC	0.0457997	0.139264	2.21794	up	chr11	+	75652149	75674634
AK137857	AK137857	0.0491953	0.154836	2.01527	up	Genbank	373	chr11	+	75710772	75711145	upstream	NM_001277219	Crk	v-crk sarcoma virus CT10 oncogene homolog (avian)	0.0131239	0.0709522	8.59413	up	chr11	+	75679258	75708428
AK137857	AK137857	0.0491953	0.154836	2.01527	up	Genbank	373	chr11	+	75710772	75711145	upstream	NM_001277221	Crk	v-crk sarcoma virus CT10 oncogene homolog (avian)	0.00646993	0.0494658	3.3508	up	chr11	+	75679258	75708428
AK137857	AK137857	0.0491953	0.154836	2.01527	up	Genbank	373	chr11	+	75710772	75711145	upstream	NM_011340	Serpinf1	serine (or cysteine) peptidase inhibitor, clade F, member 1	0.0218881	0.0921276	2.3693	down	chr11	-	75410028	75422623
AK137857	AK137857	0.0491953	0.154836	2.01527	up	Genbank	373	chr11	+	75710772	75711145	upstream	NM_027249	Tlcd2	TLC domain containing 2	0.00559754	0.0464293	3.30329	down	chr11	+	75468078	75470644
AK137857	AK137857	0.0491953	0.154836	2.01527	up	Genbank	373	chr11	+	75710772	75711145	upstream	NM_133656	Crk	v-crk sarcoma virus CT10 oncogene homolog (avian)	0.00600917	0.0483594	7.45142	up	chr11	+	75679258	75708428
AK137920	AK137920	0.0445148	0.146328	3.27852	down	Genbank	961	chr7	-	97724014	97724972	downstream	NM_001012434	Kctd14	potassium channel tetramerisation domain containing 14	0.00436378	0.0416885	2.90783	down	chr7	+	97453203	97459557
AK137920	AK137920	0.0445148	0.146328	3.27852	down	Genbank	961	chr7	-	97724014	97724972	downstream	NM_001177947	Aamdc	adipogenesis associated Mth938 domain containing	0.0428223	0.134422	2.11887	down	chr7	-	97550330	97579497
AK137920	AK137920	0.0445148	0.146328	3.27852	down	Genbank	961	chr7	-	97724014	97724972	upstream	NM_011035	Pak1	p21 protein (Cdc42/Rac)-activated kinase 1	0.000901392	0.0222283	5.52838	up	chr7	+	97842938	97912381
AK138109	AK138109	0.00241118	0.0342613	4.47001	down	Genbank	1627	chr5	-	65853331	65854958	downstream	NM_001081321	Pds5a	PDS5, regulator of cohesion maintenance, homolog A (S. cerevisiae)	0.0196732	0.087273	2.35485	up	chr5	-	65615259	65697856
AK138213	AK138213	0.00642294	0.0529588	2.19056	up	Genbank	1564	chr3	+	97681185	97682748	downstream	NM_011342	Sec22b	SEC22 vesicle trafficking protein homolog B (S. cerevisiae)	0.0179125	0.0829745	2.62059	up	chr3	+	97901226	97922318
AK138317	AK138317	0.00282421	0.0365557	5.88518	down	Genbank	1363	chr4	-	35703531	35704894	upstream	NM_001165999	Lingo2	leucine rich repeat and Ig domain containing 2	0.000927367	0.0223531	4.796	down	chr4	-	35706647	36951744
AK138447	AK138447	0.0112917	0.0708688	2.43046	down	Genbank	1399	chr6	+	126761796	126763194	downstream	NM_009013	Rad51ap1	RAD51 associated protein 1	0.0377555	0.125214	3.26594	up	chr6	-	126923418	126939555
AK138529	AK138529	0.0408767	0.139177	3.56452	up	Genbank	1265	chrX	-	50992644	50993908	upstream	NM_172413	Rap2c	RAP2C, member of RAS oncogene family	0.0135963	0.0721738	3.37865	up	chrX	-	51003913	51018018
AK138552	AK138552	0.000290719	0.015318	6.43057	down	Genbank	1670	chr19	-	44244895	44246565	downstream	NM_001001446	Cyp2c44	cytochrome P450, family 2, subfamily c, polypeptide 44	0.0067739	0.0508458	6.0107	down	chr19	-	44005021	44029247
AK138552	AK138552	0.000290719	0.015318	6.43057	down	Genbank	1670	chr19	-	44244895	44246565	downstream	NM_001167905	Cyp2c44	cytochrome P450, family 2, subfamily c, polypeptide 44	0.00834811	0.0561828	6.23466	down	chr19	-	44006790	44029247
AK138552	AK138552	0.000290719	0.015318	6.43057	down	Genbank	1670	chr19	-	44244895	44246565	downstream	NM_028607	Bloc1s2	biogenesis of lysosomal organelles complex-1, subunit 2	0.032894	0.116553	2.07743	up	chr19	-	44139246	44146446
AK138552	AK138552	0.000290719	0.015318	6.43057	down	Genbank	1670	chr19	-	44244895	44246565	upstream	NM_001033343	Sec31b	Sec31 homolog B (S. cerevisiae)	0.000259821	0.0146668	2.31778	down	chr19	-	44516956	44545848
AK138552	AK138552	0.000290719	0.015318	6.43057	down	Genbank	1670	chr19	-	44244895	44246565	upstream	NM_009128	Scd2	stearoyl-Coenzyme A desaturase 2	0.00307221	0.0361287	6.02784	down	chr19	+	44293675	44306862
AK138552	AK138552	0.000290719	0.015318	6.43057	down	Genbank	1670	chr19	-	44244895	44246565	upstream	NM_011720	Wnt8b	wingless related MMTV integration site 8b	0.0101522	0.0616447	2.01348	down	chr19	+	44493471	44514273
AK138558	AK138558	0.0248601	0.105174	2.00746	down	Genbank	2535	chr11	-	115279630	115282162	downstream	NM_001169153	Cd300lf	CD300 antigen like family member F	0.000123566	0.0111846	2.16978	up	chr11	-	115116213	115133992
AK138558	AK138558	0.0248601	0.105174	2.00746	down	Genbank	2535	chr11	-	115279630	115282162	downstream	NM_012030	Slc9a3r1	solute carrier family 9 (sodium/hydrogen exchanger), member 3 regulator 1	0.00117303	0.0247329	8.41774	up	chr11	+	115163340	115181178
AK138558	AK138558	0.0248601	0.105174	2.00746	down	Genbank	2535	chr11	-	115279630	115282162	upstream	NM_001080929	Cdr2l	cerebellar degeneration-related protein 2-like	0.000668527	0.0198282	5.4401	down	chr11	+	115381915	115396132
AK138558	AK138558	0.0248601	0.105174	2.00746	down	Genbank	2535	chr11	-	115279630	115282162	upstream	NM_008258	Hn1	hematological and neurological expressed sequence 1	0.000254608	0.0146372	2.62206	up	chr11	-	115497352	115514370
AK138670	AK138670	0.0325986	0.122736	3.51907	down	Genbank	2913	chr15	+	82383783	82386694	downstream	NM_001104531	Cyp2d11	cytochrome P450, family 2, subfamily d, polypeptide 11	0.00117857	0.0247986	2.3482	down	chr15	-	82389153	82394022
AK138670	AK138670	0.0325986	0.122736	3.51907	down	Genbank	2913	chr15	+	82383783	82386694	downstream	NM_010005	Cyp2d10	cytochrome P450, family 2, subfamily d, polypeptide 10	0.00118735	0.0248345	2.15516	down	chr15	-	82402845	82407194
AK138670	AK138670	0.0325986	0.122736	3.51907	down	Genbank	2913	chr15	+	82383783	82386694	upstream	NM_001207021	AI848285	expressed sequence AI848285	0.0486123	0.143791	4.69678	down	chr15	-	82206951	82212815
AK138670	AK138670	0.0325986	0.122736	3.51907	down	Genbank	2913	chr15	+	82383783	82386694	upstream	NM_011889	Sept3	septin 3	0.00212783	0.0311815	2.74306	up	chr15	+	82274934	82294442
AK138670	AK138670	0.0325986	0.122736	3.51907	down	Genbank	2913	chr15	+	82383783	82386694	upstream	NM_033218	Srebf2	sterol regulatory element binding factor 2	0.00051953	0.0183776	2.19874	up	chr15	+	82147268	82204960
AK140883	AK140883	0.00593786	0.0513218	7.03189	down	Genbank	2462	chr15	-	79222343	79224805	downstream	NM_008495	Lgals1	lectin, galactose binding, soluble 1	0.0128319	0.0700922	3.99778	up	chr15	+	78926724	78930465
AK140883	AK140883	0.00593786	0.0513218	7.03189	down	Genbank	2462	chr15	-	79222343	79224805	downstream	NM_011437	Sox10	SRY (sex determining region Y)-box 10	0.000480504	0.0179645	7.13217	down	chr15	-	79154912	79164490
AK140883	AK140883	0.00593786	0.0513218	7.03189	down	Genbank	2462	chr15	-	79222343	79224805	downstream	NM_013847	Gcat	glycine C-acetyltransferase (2-amino-3-ketobutyrate-coenzyme A ligase)	0.0193491	0.0865422	2.20443	down	chr15	+	79030873	79038356
AK140883	AK140883	0.00593786	0.0513218	7.03189	down	Genbank	2462	chr15	-	79222343	79224805	downstream	NM_015738	Galr3	galanin receptor 3	0.00186878	0.029617	3.56611	down	chr15	+	79041884	79043558
AK140883	AK140883	0.00593786	0.0513218	7.03189	down	Genbank	2462	chr15	-	79222343	79224805	downstream	NM_145139	Eif3l	eukaryotic translation initiation factor 3, subunit L	0.0147709	0.0751841	2.04926	up	chr15	+	79075222	79094400
AK140883	AK140883	0.00593786	0.0513218	7.03189	down	Genbank	2462	chr15	-	79222343	79224805	upstream	NM_134090	Kdelr3	KDEL (Lys-Asp-Glu-Leu) endoplasmic reticulum protein retention receptor 3	0.0395882	0.128509	2.66347	up	chr15	+	79516407	79527739
AK141370	AK141370	0.00628358	0.0525051	6.70157	down	Genbank	2564	chr9	+	15432189	15434746	upstream	NM_001199484	4931406C07Rik	RIKEN cDNA 4931406C07 gene	0.000613794	0.0193061	3.76689	down	chr9	-	15283336	15306448
AK142053	AK142053	0.00292164	0.036785	4.01532	up	Genbank	1443	chr16	+	45198757	45200196	upstream	NM_028756	Slc35a5	solute carrier family 35, member A5	0.00725751	0.0523207	2.42247	down	chr16	-	45139572	45158673
AK142517	AK142517	0.0457435	0.148602	2.67211	down	Genbank	3025	chr6	+	129522561	129525584	downstream	NM_001083322	Klrk1	killer cell lectin-like receptor subfamily K, member 1	0.0016613	0.0283926	6.97049	up	chr6	-	129610320	129623841
AK142517	AK142517	0.0457435	0.148602	2.67211	down	Genbank	3025	chr6	+	129522561	129525584	downstream	NM_001136068	Klrc1	killer cell lectin-like receptor subfamily C, member 1	0.00232519	0.0321944	7.67803	up	chr6	-	129674858	129678910
AK142517	AK142517	0.0457435	0.148602	2.67211	down	Genbank	3025	chr6	+	129522561	129525584	downstream	NM_010652	Klrc1	killer cell lectin-like receptor subfamily C, member 1	2.6591e-05	0.0086648	2.05697	up	chr6	-	129674858	129678910
AK142517	AK142517	0.0457435	0.148602	2.67211	down	Genbank	3025	chr6	+	129522561	129525584	downstream	NM_010653	Klrc2	killer cell lectin-like receptor subfamily C, member 2	0.000984508	0.0228171	2.55863	up	chr6	-	129656370	129660556
AK142517	AK142517	0.0457435	0.148602	2.67211	down	Genbank	3025	chr6	+	129522561	129525584	downstream	NM_010654	Klrd1	killer cell lectin-like receptor, subfamily D, member 1	0.00659949	0.0500958	3.80375	up	chr6	+	129591810	129598775
AK142517	AK142517	0.0457435	0.148602	2.67211	down	Genbank	3025	chr6	+	129522561	129525584	upstream	NM_001033122	Cd69	CD69 antigen	0.00257789	0.0337264	3.30938	up	chr6	-	129267324	129275369
AK142517	AK142517	0.0457435	0.148602	2.67211	down	Genbank	3025	chr6	+	129522561	129525584	upstream	NM_001205365	Clec9a	C-type lectin domain family 9, member a	0.00155141	0.0276412	5.58776	up	chr6	+	129408861	129424764
AK142709	AK142709	0.0097984	0.0654681	2.14442	down	Genbank	2848	chr10	+	24202900	24205748	downstream	NM_021509	Moxd1	monooxygenase, DBH-like 1	0.00962707	0.0602528	2.51228	down	chr10	+	24223516	24302783
AK142709	AK142709	0.0097984	0.0654681	2.14442	down	Genbank	2848	chr10	+	24202900	24205748	upstream	NM_011704	Vnn1	vanin 1	0.00332801	0.0375396	15.7937	up	chr10	+	23894687	23905343
AK142709	AK142709	0.0097984	0.0654681	2.14442	down	Genbank	2848	chr10	+	24202900	24205748	upstream	NM_016797	Stx7	syntaxin 7	0.00141743	0.0268173	2.08598	up	chr10	+	24149316	24188959
AK143093	AK143093	0.00379478	0.0415004	4.35875	up	Genbank	5797	chr7	+	31208356	31214152	upstream	ENSMUST00000108102	Hpn	hepsin	0.00240414	0.0326382	2.73882	up	chr7	-	31098724	31115290
AK143093	AK143093	0.00379478	0.0415004	4.35875	up	Genbank	5797	chr7	+	31208356	31214152	upstream	NM_001164184	Lsr	lipolysis stimulated lipoprotein receptor	0.00458079	0.0425331	2.37751	up	chr7	-	30957769	30973469
AK143093	AK143093	0.00379478	0.0415004	4.35875	up	Genbank	5797	chr7	+	31208356	31214152	upstream	NM_011322	Scn1b	sodium channel, voltage-gated, type I, beta	0.0015297	0.0275255	6.25578	up	chr7	-	31116523	31126945
AK143093	AK143093	0.00379478	0.0415004	4.35875	up	Genbank	5797	chr7	+	31208356	31214152	upstream	NM_017405	Lsr	lipolysis stimulated lipoprotein receptor	0.00899333	0.0582503	2.44097	up	chr7	-	30957769	30973469
AK143093	AK143093	0.00379478	0.0415004	4.35875	up	Genbank	5797	chr7	+	31208356	31214152	upstream	NM_027898	Gramd1a	GRAM domain containing 1A	0.00391527	0.0396438	5.13252	up	chr7	-	31130126	31151050
AK143244	AK143244	0.035435	0.128563	3.45773	up	Genbank	997	chr15	+	31418356	31419351	downstream	NM_145852	Ropn1l	ropporin 1-like	0.0182878	0.0838458	2.80824	down	chr15	-	31441209	31453689
AK143244	AK143244	0.035435	0.128563	3.45773	up	Genbank	997	chr15	+	31418356	31419351	downstream	NM_181588	Cmbl	carboxymethylenebutenolidase-like (Pseudomonas)	0.000321723	0.0159935	2.12448	down	chr15	+	31568911	31590119
AK143244	AK143244	0.035435	0.128563	3.45773	up	Genbank	997	chr15	+	31418356	31419351	upstream	NM_026153	Ankrd33b	ankyrin repeat domain 33B	0.00179683	0.0292487	3.1397	down	chr15	-	31323954	31367759
AK143244	AK143244	0.035435	0.128563	3.45773	up	Genbank	997	chr15	+	31418356	31419351	upstream	NM_146057	Dap	death-associated protein	0.00509801	0.044484	3.44704	up	chr15	+	31224384	31274338
AK143271	AK143271	0.00598939	0.0515373	2.50195	up	Genbank	2761	chr3	-	106827306	106879361	downstream	NM_007651	Cd53	CD53 antigen	0.003575	0.0382972	2.23469	up	chr3	-	106758860	106790149
AK143271	AK143271	0.00598939	0.0515373	2.50195	up	Genbank	2761	chr3	-	106827306	106879361	downstream	NM_028081	Lrif1	ligand dependent nuclear receptor interacting factor 1	0.0170792	0.081247	2.22822	up	chr3	+	106721681	106736576
AK143271	AK143271	0.00598939	0.0515373	2.50195	up	Genbank	2761	chr3	-	106827306	106879361	downstream	NM_133869	Cept1	choline/ethanolaminephosphotransferase 1	0.00347638	0.0379297	3.45255	up	chr3	-	106502259	106547761
AK143478	AK143478	0.00311475	0.038132	4.51827	down	Genbank	2586	chr8	-	40645915	40648501	downstream	NM_001040699	Mtmr7	myotubularin related protein 7	0.00982051	0.0606981	5.2094	down	chr8	-	40550158	40634792
AK143478	AK143478	0.00311475	0.038132	4.51827	down	Genbank	2586	chr8	-	40645915	40648501	upstream	NM_007514	Slc7a2	solute carrier family 7 (cationic amino acid transporter, y+ system), member 2	0.0091999	0.0589716	2.48926	up	chr8	+	40862366	40922070
AK143797	AK143797	0.0488464	0.154262	2.04264	down	Genbank	922	chr15	+	36842815	36844338	upstream	NM_008774	Pabpc1	poly(A) binding protein, cytoplasmic 1	0.0415246	0.132059	3.35331	up	chr15	-	36595657	36608973
AK144432	AK144432	0.00440868	0.0446488	2.63817	down	Genbank	3134	chr3	-	35858267	35861401	downstream	NM_029570	Atp11b	ATPase, class VI, type 11B	0.0467778	0.140659	2.60461	up	chr3	+	35754137	35856276
AK144432	AK144432	0.00440868	0.0446488	2.63817	down	Genbank	3134	chr3	-	35858267	35861401	upstream	NM_001205362	Dcun1d1	DCN1, defective in cullin neddylation 1, domain containing 1 (S. cerevisiae)	0.00926343	0.0590815	2.248	up	chr3	-	35892104	35932334
AK144830	AK144830	6.93852e-06	0.00568984	38.8938	up	Genbank	2028	chr3	-	65925747	65927775	downstream	NM_001037923	Lekr1	leucine, glutamate and lysine rich 1	0.00623152	0.0488185	4.15728	up	chr3	+	65666227	65686181
AK145555	AK145555	0.000849333	0.0222451	4.89235	up	Genbank	2914	chr18	+	8140801	8143715	upstream	NM_153085	Wac	WW domain containing adaptor with coiled-coil	0.0433206	0.135066	2.23394	up	chr18	+	7869196	7929027
AK147018	AK147018	0.00057811	0.0196192	6.07219	down	Genbank	2411	chr12	-	52401358	52448125	upstream	NM_009706	Arhgap5	Rho GTPase activating protein 5	0.0228149	0.094307	2.56928	up	chr12	+	52516076	52567851
AK148345	AK148345	0.0171717	0.0868527	2.17578	down	Genbank	1640	chr1	-	59447864	59449502	upstream	NM_018868	Nop58	NOP58 ribonucleoprotein	0.0416952	0.132283	2.56101	up	chr1	+	59685005	59711510
AK148705	AK148705	0.00622146	0.0523714	2.73227	down	Genbank	1632	chr3	+	135343755	135345387	downstream	NM_025356	Ube2d3	ubiquitin-conjugating enzyme E2D 3	0.0379558	0.125483	2.53388	up	chr3	+	135438758	135467178
AK148705	AK148705	0.00622146	0.0523714	2.73227	down	Genbank	1632	chr3	+	135343755	135345387	downstream	NM_028946	Slc9b1	solute carrier family 9, subfamily B (NHA1, cation proton antiporter 1), member 1	0.00135625	0.0263345	2.28354	down	chr3	+	135348036	135397827
AK148705	AK148705	0.00622146	0.0523714	2.73227	down	Genbank	1632	chr3	+	135343755	135345387	upstream	NM_027208	Bdh2	3-hydroxybutyrate dehydrogenase, type 2	0.0240676	0.0971705	4.45435	down	chr3	+	135281220	135304425
AK149112	AK149112	1.90746e-05	0.0079717	2.98985	up	Genbank	1347	chr5	+	113323887	113325480	upstream	NM_001162965	Sgsm1	small G protein signaling modulator 1	0.00740407	0.0530071	2.0494	down	chr5	-	113257473	113310786
AK149112	AK149112	1.90746e-05	0.0079717	2.98985	up	Genbank	1347	chr5	+	113323887	113325480	upstream	NM_001254731	Sgsm1	small G protein signaling modulator 1	0.0498212	0.145922	3.9581	down	chr5	-	113265673	113310786
AK149231	AK149231	0.00121675	0.0251746	2.91104	up	Genbank	588	chr7	-	25089320	25089907	upstream	NM_001031667	Gsk3a	glycogen synthase kinase 3 alpha	0.0176531	0.0825284	3.311	up	chr7	-	25228258	25237851
AK149231	AK149231	0.00121675	0.0251746	2.91104	up	Genbank	588	chr7	-	25089320	25089907	upstream	NM_001081294	Prr19	proline rich 19	0.0106514	0.0631471	2.46124	down	chr7	+	25301358	25304133
AK149231	AK149231	0.00121675	0.0251746	2.91104	up	Genbank	588	chr7	-	25089320	25089907	upstream	NM_027882	Cic	capicua homolog (Drosophila)	9.50065e-05	0.0100159	11.0047	up	chr7	+	25282178	25294148
AK149241	AK149241	0.0037994	0.0415004	2.20045	down	Genbank	2114	chr14	+	55118821	55120936	upstream	NM_001167908	Ppp1r3e	protein phosphatase 1, regulatory (inhibitor) subunit 3E	0.0223112	0.0933091	3.6274	down	chr14	-	54875596	54877538
AK149241	AK149241	0.0037994	0.0415004	2.20045	down	Genbank	2114	chr14	+	55118821	55120936	upstream	NM_019402	Pabpn1	poly(A) binding protein, nuclear 1	0.00208546	0.030826	7.59633	up	chr14	+	54894142	54898927
AK149241	AK149241	0.0037994	0.0415004	2.20045	down	Genbank	2114	chr14	+	55118821	55120936	upstream	NM_177049	Jph4	junctophilin 4	0.0478372	0.142557	4.14892	up	chr14	-	55106825	55116935
AK149443	AK149443	0.00610631	0.0519146	3.21537	up	Genbank	2164	chr7	-	43524215	43526379	downstream	NM_024253	Nkg7	natural killer cell group 7 sequence	0.000152896	0.012233	2.5845	up	chr7	+	43437137	43438246
AK149443	AK149443	0.00610631	0.0519146	3.21537	up	Genbank	2164	chr7	-	43524215	43526379	upstream	NM_008940	Klk8	kallikrein related-peptidase 8	0.0138938	0.0728724	4.16871	down	chr7	+	43797576	43803822
AK149473	AK149473	0.0148723	0.0810313	4.58467	down	Genbank	2860	chr11	-	110173889	110176748	upstream	NM_001166557	Abca6	ATP-binding cassette, sub-family A (ABC1), member 6	0.0333561	0.117355	3.39975	down	chr11	-	110241242	110251776
AK149486	AK149486	0.0357585	0.129223	2.37298	up	Genbank	1700	chr7	+	79363807	79365502	upstream	NM_001045489	Mfge8	milk fat globule-EGF factor 8 protein	0.00281319	0.0349397	6.03487	up	chr7	-	79133767	79149060
AK149486	AK149486	0.0357585	0.129223	2.37298	up	Genbank	1700	chr7	+	79363807	79365502	upstream	NM_008594	Mfge8	milk fat globule-EGF factor 8 protein	0.00170605	0.0285755	2.49396	up	chr7	-	79133767	79149060
AK149486	AK149486	0.0357585	0.129223	2.37298	up	Genbank	1700	chr7	+	79363807	79365502	upstream	NM_178255	Hapln3	hyaluronan and proteoglycan link protein 3	0.00202686	0.0304233	6.59274	up	chr7	-	79117026	79131018
AK151345	AK151345	0.00264211	0.0355068	2.02658	up	Genbank	714	chr11	-	49014074	49014785	downstream	NM_008326	Irgm1	immunity-related GTPase family M member 1	0.0372534	0.124261	2.45484	up	chr11	-	48865248	48871346
AK151345	AK151345	0.00264211	0.0355068	2.02658	up	Genbank	714	chr11	-	49014074	49014785	upstream	NM_001145164	Tgtp2	T cell specific GTPase 2	0.000777585	0.0212762	7.70665	up	chr11	-	49057195	49064212
AK151345	AK151345	0.00264211	0.0355068	2.02658	up	Genbank	714	chr11	-	49014074	49014785	upstream	NM_001271677	Ifi47	interferon gamma inducible protein 47	0.00426205	0.0411111	2.18166	down	chr11	+	49076586	49096987
AK151345	AK151345	0.00264211	0.0355068	2.02658	up	Genbank	714	chr11	-	49014074	49014785	upstream	NM_008330	Ifi47	interferon gamma inducible protein 47	0.00211511	0.0310458	2.66362	up	chr11	+	49087016	49096987
AK155738	AK155738	0.000641978	0.0202466	2.60673	down	Genbank	1388	chr19	+	9939265	9940650	downstream	NM_019699	Fads2	fatty acid desaturase 2	0.00198141	0.0301706	2.91721	down	chr19	-	10064163	10101503
AK155782	AK155782	5.09407e-05	0.0101626	3.35403	up	Genbank	1859	chr11	-	87746964	87748819	downstream	NM_133215	Mtmr4	myotubularin related protein 4	0.00462029	0.0426829	2.79063	down	chr11	+	87592216	87616296
AK155782	AK155782	5.09407e-05	0.0101626	3.35403	up	Genbank	1859	chr11	-	87746964	87748819	upstream	NM_001078167	Srsf1	serine/arginine-rich splicing factor 1	0.0137646	0.0726855	3.57087	up	chr11	+	88047372	88053757
AK155782	AK155782	5.09407e-05	0.0101626	3.35403	up	Genbank	1859	chr11	-	87746964	87748819	upstream	NM_173374	Srsf1	serine/arginine-rich splicing factor 1	0.00949716	0.0599777	5.34021	up	chr11	+	88047372	88053757
AK155942	AK155942	0.0367996	0.131485	3.40267	up	Genbank	2389	chr4	+	57310502	57312890	upstream	NM_019427	Epb4.1l4b	erythrocyte protein band 4.1-like 4b	0.0173543	0.0818301	2.25009	down	chr4	-	57061725	57143156
AK156043	AK156043	0.0133409	0.0768636	2.10848	down	Genbank	2431	chr10	+	35813944	35816374	upstream	ENSMUST00000080898	Amd2	S-adenosylmethionine decarboxylase 2	0.011802	0.0665959	2.02312	up	chr10	-	35708690	35711891
AK156377	AK156377	0.00975695	0.065355	2.35115	down	Genbank	1588	chr14	-	76560526	76562114	downstream	NM_207652	Tsc22d1	TSC22 domain family, member 1	0.00249023	0.0331728	6.08133	down	chr14	+	76415820	76507766
AK156398	AK156398	0.000299035	0.015318	2.43901	up	Genbank	2468	chr8	+	94434410	94436864	downstream	NM_001033207	Nlrc5	NLR family, CARD domain containing 5	0.00348353	0.0379297	2.566	up	chr8	+	94472762	94527272
AK156398	AK156398	0.000299035	0.015318	2.43901	up	Genbank	2468	chr8	+	94434410	94436864	downstream	NM_024191	Arl2bp	ADP-ribosylation factor-like 2 binding protein	0.001021	0.0231464	4.37615	up	chr8	+	94666754	94674423
AK156398	AK156398	0.000299035	0.015318	2.43901	up	Genbank	2468	chr8	+	94434410	94436864	downstream	NM_026274	Rspry1	ring finger and SPRY domain containing 1	0.0108043	0.0636958	3.19503	up	chr8	+	94601940	94660276
AK156398	AK156398	0.000299035	0.015318	2.43901	up	Genbank	2468	chr8	+	94434410	94436864	downstream	NM_026385	Pllp	plasma membrane proteolipid	0.0337368	0.117998	3.56825	down	chr8	-	94674894	94696242
AK156398	AK156398	0.000299035	0.015318	2.43901	up	Genbank	2468	chr8	+	94434410	94436864	upstream	NM_008630	Mt2	metallothionein 2	0.0465072	0.140157	5.69104	up	chr8	+	94172617	94173567
AK156559	AK156559	0.00110895	0.0240776	3.38456	up	Genbank	2234	chr10	+	127075263	127077501	downstream	NM_001039000	Kif5a	kinesin family member 5A	0.027013	0.103597	3.59892	up	chr10	-	127225694	127263363
AK156559	AK156559	0.00110895	0.0240776	3.38456	up	Genbank	2234	chr10	+	127075263	127077501	downstream	NM_001171026	Os9	amplified in osteosarcoma	0.0210126	0.0901359	3.85569	up	chr10	-	127094258	127121160
AK156559	AK156559	0.00110895	0.0240776	3.38456	up	Genbank	2234	chr10	+	127075263	127077501	downstream	NM_027739	B4galnt1	beta-1,4-N-acetyl-galactosaminyl transferase 1	0.0264435	0.102403	2.5598	up	chr10	+	127165830	127172340
AK156559	AK156559	0.00110895	0.0240776	3.38456	up	Genbank	2234	chr10	+	127075263	127077501	downstream	NM_177614	Os9	amplified in osteosarcoma	0.0262224	0.101829	3.85321	up	chr10	-	127094258	127121160
AK156559	AK156559	0.00110895	0.0240776	3.38456	up	Genbank	2234	chr10	+	127075263	127077501	upstream	NM_001113470	Ctdsp2	CTD (carboxy-terminal domain, RNA polymerase II, polypeptide A) small phosphatase 2	0.00758063	0.0536348	3.11469	down	chr10	+	126978716	126999975
AK156559	AK156559	0.00110895	0.0240776	3.38456	up	Genbank	2234	chr10	+	127075263	127077501	upstream	NM_009635	Avil	advillin	0.0273802	0.1044	5.6924	up	chr10	+	127000708	127020994
AK156772	AK156772	5.07205e-05	0.0101626	20.5494	down	Genbank	3647	chr7	+	28640442	28644085	downstream	NM_001122765	Sirt2	sirtuin 2	0.00157173	0.0278621	3.08736	up	chr7	+	28766751	28788665
AK156772	AK156772	5.07205e-05	0.0101626	20.5494	down	Genbank	3647	chr7	+	28640442	28644085	downstream	NM_207238	Fbxo27	F-box protein 27	0.00122657	0.0252803	2.2507	down	chr7	+	28692848	28699337
AK157025	AK157025	0.00394696	0.0422225	3.381	down	Genbank	2839	chr16	-	13904843	13907682	downstream	NM_001177552	Bfar	bifunctional apoptosis regulator	0.0178993	0.082938	2.22694	up	chr16	+	13671857	13703612
AK157064	AK157064	0.00195259	0.0311276	4.31576	down	Genbank	1159	chr19	+	10242197	10243359	upstream	NM_019699	Fads2	fatty acid desaturase 2	0.00198141	0.0301706	2.91721	down	chr19	-	10064163	10101503
AK157361	AK157361	0.00678212	0.054361	3.53661	up	Genbank	2940	chr1	+	134402007	134405042	downstream	NM_028057	Cyb5r1	cytochrome b5 reductase 1	0.000443002	0.0174413	2.65036	down	chr1	+	134405989	134411738
AK157361	AK157361	0.00678212	0.054361	3.53661	up	Genbank	2940	chr1	+	134402007	134405042	upstream	NM_020588	Tmem183a	transmembrane protein 183A	0.0239643	0.096972	2.32256	down	chr1	-	134346096	134361999
AK157460	AK157460	0.0284444	0.113575	2.16821	down	Genbank	1093	chr9	+	77901531	77902619	downstream	NM_010357	Gsta4	glutathione S-transferase, alpha 4	0.0132765	0.0713599	2.98175	down	chr9	+	78191965	78209349
AK157681	AK157681	0.000558724	0.0194586	3.43049	down	Genbank	783	chr14	-	76798637	76799420	downstream	NM_207652	Tsc22d1	TSC22 domain family, member 1	0.00249023	0.0331728	6.08133	down	chr14	+	76415820	76507766
AK157681	AK157681	0.000558724	0.0194586	3.43049	down	Genbank	783	chr14	-	76798637	76799420	upstream	NM_172488	Lacc1	laccase (multicopper oxidoreductase) domain containing 1	0.00086632	0.0219803	2.54811	up	chr14	-	77024200	77036617
AK158400	AK158400	0.00169519	0.0286849	5.40791	up	Genbank	724	chr13	+	23582014	23582735	downstream	NM_013550	Hist1h3a	histone cluster 1, H3a	0.008675	0.057214	2.28957	up	chr13	-	23761852	23762386
AK158400	AK158400	0.00169519	0.0286849	5.40791	up	Genbank	724	chr13	+	23582014	23582735	downstream	NM_030609	Hist1h1a	histone cluster 1, H1a	0.0169764	0.0809706	7.1692	up	chr13	+	23763667	23764414
AK158400	AK158400	0.00169519	0.0286849	5.40791	up	Genbank	724	chr13	+	23582014	23582735	downstream	NM_175653	Hist1h3c	histone cluster 1, H3c	6.402e-08	0.000573683	18.0424	up	chr13	-	23745041	23745521
AK158400	AK158400	0.00169519	0.0286849	5.40791	up	Genbank	724	chr13	+	23582014	23582735	downstream	NM_175660	Hist1h2ab	histone cluster 1, H2ab	0.00624772	0.0488532	7.64628	up	chr13	+	23751087	23751593
AK158400	AK158400	0.00169519	0.0286849	5.40791	up	Genbank	724	chr13	+	23582014	23582735	downstream	NM_178192	Hist1h4a	histone cluster 1, H4a	0.00791477	0.0548186	10.1758	up	chr13	-	23760845	23761157
AK158400	AK158400	0.00169519	0.0286849	5.40791	up	Genbank	724	chr13	+	23582014	23582735	downstream	NM_178193	Hist1h4b	histone cluster 1, H4b	0.00263529	0.0341299	4.61931	up	chr13	+	23757020	23757332
AK158400	AK158400	0.00169519	0.0286849	5.40791	up	Genbank	724	chr13	+	23582014	23582735	downstream	NM_178203	Hist1h3b	histone cluster 1, H3b	0.0258705	0.101315	2.98791	up	chr13	+	23752379	23752790
AK158400	AK158400	0.00169519	0.0286849	5.40791	up	Genbank	724	chr13	+	23582014	23582735	downstream	NM_178208	Hist1h4c	histone cluster 1, H4c	0.0131609	0.0710316	14.1917	up	chr13	-	23698137	23698449
AK158400	AK158400	0.00169519	0.0286849	5.40791	up	Genbank	724	chr13	+	23582014	23582735	upstream	NM_145073	Hist1h3g	histone cluster 1, H3g	1.94311e-05	0.0078919	6.88305	up	chr13	+	23535417	23535909
AK158400	AK158400	0.00169519	0.0286849	5.40791	up	Genbank	724	chr13	+	23582014	23582735	upstream	NM_175654	Hist1h4d	histone cluster 1, H4d	0.00271763	0.034641	6.50393	up	chr13	+	23581601	23581913
AK158400	AK158400	0.00169519	0.0286849	5.40791	up	Genbank	724	chr13	+	23582014	23582735	upstream	NM_175655	Hist1h4f	histone cluster 1, H4f	0.00287332	0.0350549	6.45025	up	chr13	-	23551331	23551643
AK158400	AK158400	0.00169519	0.0286849	5.40791	up	Genbank	724	chr13	+	23582014	23582735	upstream	NM_178204	Hist1h3d	histone cluster 1, H3d	0.0341316	0.118745	2.61514	up	chr13	+	23575801	23576212
AK158400	AK158400	0.00169519	0.0286849	5.40791	up	Genbank	724	chr13	+	23582014	23582735	upstream	NM_178205	Hist1h3e	histone cluster 1, H3e	0.025184	0.0998337	2.82217	up	chr13	-	23561954	23562365
AK158912	AK158912	0.00585929	0.0510856	2.12118	up	Genbank	526	chr7	-	73617857	73618383	downstream	NM_001081345	Chd2	chromodomain helicase DNA binding protein 2	0.00449121	0.0421257	3.75463	up	chr7	-	73426651	73541746
AK158951	AK158951	0.0260297	0.107832	9.25353	up	Genbank	3250	chr15	-	34823179	34826429	upstream	NM_019635	Stk3	serine/threonine kinase 3	0.0151615	0.0762642	3.69507	up	chr15	-	34875498	35155806
AK161970	AK161970	0.00645277	0.0530406	3.28623	up	Genbank	1613	chr17	-	46852284	46853896	downstream	NM_027910	Klhdc3	kelch domain containing 3	0.00303137	0.036032	2.97028	up	chr17	-	46674550	46680930
AK161970	AK161970	0.00645277	0.0530406	3.28623	up	Genbank	1613	chr17	-	46852284	46853896	downstream	NM_028065	Cnpy3	canopy 3 homolog (zebrafish)	0.0236601	0.0961537	2.17172	up	chr17	-	46735712	46752212
AK161970	AK161970	0.00645277	0.0530406	3.28623	up	Genbank	1613	chr17	-	46852284	46853896	downstream	NM_144857	Rrp36	ribosomal RNA processing 36 homolog (S. cerevisiae)	0.00949765	0.0599777	2.21745	up	chr17	-	46667452	46674255
AK164857	AK164857	0.0156216	0.0831309	2.47329	up	Genbank	3630	chr11	-	100458063	100461693	downstream	NM_201255	Krt9	keratin 9	0.00162121	0.02821	3.09724	down	chr11	-	100186780	100193246
AK164857	AK164857	0.0156216	0.0831309	2.47329	up	Genbank	3630	chr11	-	100458063	100461693	upstream	NM_028024	Nkiras2	NFKB inhibitor interacting Ras-like protein 2	0.00374287	0.039068	2.71286	up	chr11	+	100622954	100627602
AK164857	AK164857	0.0156216	0.0831309	2.47329	up	Genbank	3630	chr11	-	100458063	100461693	upstream	NM_029307	Hspb9	heat shock protein, alpha-crystallin-related, B9	0.00142557	0.0268508	2.94652	down	chr11	+	100713849	100714575
AK168778	AK168778	0.0338609	0.125565	2.72647	down	Genbank	2999	chr6	+	147070992	147073991	downstream	NM_008970	Pthlh	parathyroid hormone-like peptide	0.00272735	0.0346732	3.14001	down	chr6	-	147252109	147264085
AK168778	AK168778	0.0338609	0.125565	2.72647	down	Genbank	2999	chr6	+	147070992	147073991	upstream	NM_145573	Mrps35	mitochondrial ribosomal protein S35	0.000901899	0.0222283	2.15787	down	chr6	+	147042769	147070902
AW123425	mouselincRNA0602	0.0157905	0.0833479	2.29493	down	lincRNA	450	chr15	-	101260436	101260886	upstream	NM_016879	Krt85	keratin 85	0.00334657	0.0375975	2.70009	down	chr15	-	101431013	101491303
BB589685	humanlincRNA0785	0.00577842	0.0506889	2.3934	up	lincRNA	625	chr2	+	118499202	118500460	upstream	NM_201367	Gpr176	G protein-coupled receptor 176	0.0315664	0.113555	5.25283	up	chr2	-	118277097	118373419
BB840246	humanlincRNA2239	5.45762e-05	0.010522	2.0188	down	lincRNA	454	chr15	-	36445197	36445651	upstream	NM_008774	Pabpc1	poly(A) binding protein, cytoplasmic 1	0.0415246	0.132059	3.35331	up	chr15	-	36595657	36608973
BG066245	mouselincRNA0228	0.000597984	0.0198921	4.93391	down	lincRNA	667	chr11	+	5477051	5477719	downstream	NM_013842	Xbp1	X-box binding protein 1	0.00286522	0.0350361	2.25295	up	chr11	+	5520640	5525993
BG077409	humanlincRNA1917	0.0459341	0.148903	2.0983	down	lincRNA	344	chr9	-	85862072	85862402	downstream	NM_001081282	Ibtk	inhibitor of Bruton agammaglobulinemia tyrosine kinase	0.0117597	0.0665481	4.13009	up	chr9	-	85687359	85749334
BG079320	humanlincRNA2275	0.00334215	0.0393287	3.35946	down	lincRNA	610	chr15	-	58879289	58879899	upstream	NM_175226	Rnf139	ring finger protein 139	0.0390772	0.127531	2.19149	up	chr15	+	58889228	58902390
BI500066	mouselincRNA0147	0.016887	0.0859637	2.62777	down	lincRNA	527	chr10	-	18327478	18328005	upstream	NM_019487	Hebp2	heme binding protein 2	0.00978456	0.060573	3.61328	up	chr10	-	18540122	18546076
BX529360	humanlincRNA2070	0.000722554	0.0212714	5.1868	down	lincRNA	546	chr5	+	20965247	20965783	downstream	NM_011203	Ptpn12	protein tyrosine phosphatase, non-receptor type 12	0.0263909	0.102287	3.59694	up	chr5	-	20986644	21055797
BX529360	humanlincRNA2070	0.000722554	0.0212714	5.1868	down	lincRNA	546	chr5	+	20965247	20965783	upstream	NM_001080977	Rsbn1l	round spermatid basic protein 1-like	0.0416956	0.132283	2.00471	up	chr5	-	20893023	20951822
BX529360	humanlincRNA2070	0.000722554	0.0212714	5.1868	down	lincRNA	546	chr5	+	20965247	20965783	upstream	NM_001170745	Magi2	membrane associated guanylate kinase, WW and PDZ domain containing 2	0.0155572	0.077535	5.26784	down	chr5	+	19907517	20704792
BY214431	humanlincRNA1404	0.00461914	0.0454707	3.96674	down	lincRNA	351	chr16	+	65668106	65668455	upstream	NM_008849	Pou1f1	POU domain, class 1, transcription factor 1	0.00178569	0.0291524	2.30387	down	chr16	+	65520628	65533981
BY678740	mouselincRNA0051	0.00492689	0.0471327	2.18113	down	lincRNA	370	chr1	+	79916868	79917236	upstream	NM_027057	Wdfy1	WD repeat and FYVE domain containing 1	0.0186843	0.0848823	2.08908	up	chr1	-	79726402	79761769
BY710257	mouselincRNA0257	0.00211669	0.0323954	2.6328	down	lincRNA	735	chr11	-	79738844	79739580	downstream	NM_175543	Rab11fip4	RAB11 family interacting protein 4 (class II)	0.00321697	0.0370128	2.04164	down	chr11	+	79591211	79694012
BY710257	mouselincRNA0257	0.00211669	0.0323954	2.6328	down	lincRNA	735	chr11	-	79738844	79739580	upstream	NM_001163018	Suz12	suppressor of zeste 12 homolog (Drosophila)	0.00188974	0.0296826	2.90365	up	chr11	+	79993105	80034123
BY710257	mouselincRNA0257	0.00211669	0.0323954	2.6328	down	lincRNA	735	chr11	-	79738844	79739580	upstream	NM_199196	Suz12	suppressor of zeste 12 homolog (Drosophila)	0.0147865	0.0751998	4.60932	up	chr11	+	79993105	80034123
CA750824	mouselincRNA0692	0.0286884	0.11388	2.0661	up	lincRNA	792	chr17	+	26663216	26664009	downstream	NM_009343	Phf1	PHD finger protein 1	0.00236743	0.0324627	4.17153	down	chr17	+	26933126	26937890
CA870816	mouselincRNA0815	0.00599819	0.0515592	4.72704	down	lincRNA	320	chr19	-	14837021	14837341	downstream	NM_011600	Tle4	transducin-like enhancer of split 4, homolog of Drosophila E(spl)	0.00317247	0.0366819	4.32693	down	chr19	-	14448071	14597983
CN719226	mouselincRNA0091	0.0224475	0.0997802	2.1353	down	lincRNA	580	chr1	+	133177800	133178380	downstream	NM_026680	Golt1a	golgi transport 1 homolog A (S. cerevisiae)	0.0298808	0.109649	3.01803	down	chr1	+	133309822	133323026
CN719226	mouselincRNA0091	0.0224475	0.0997802	2.1353	down	lincRNA	580	chr1	+	133177800	133178380	upstream	NM_010732	Lrrn2	leucine rich repeat protein 2, neuronal	0.00253385	0.033559	2.2953	down	chr1	+	132880354	132940005
DV067603	humanlincRNA0559	0.0120815	0.0731136	2.41774	down	lincRNA	958	chr14	-	56714685	56715350	downstream	NM_001145978	Parp4	poly (ADP-ribose) polymerase family, member 4	0.000160729	0.0125372	4.00674	up	chr14	+	56575618	56659798
DV653685	humanlincRNA1594	0.000243636	0.0147107	5.36633	down	lincRNA	471	chr5	+	100738594	100739054	upstream	NM_139198	Plac8	placenta-specific 8	0.00139575	0.0266681	10.3547	up	chr5	-	100553732	100572205
ENSMUST00000054711	Gm6365	0.00909163	0.0631613	2.49062	up	Ensembl	744	chr19	-	11877614	11878358	downstream	NM_001025307	Stx3	syntaxin 3	8.33783e-05	0.00996204	5.65358	up	chr19	-	11775117	11819403
ENSMUST00000054711	Gm6365	0.00909163	0.0631613	2.49062	up	Ensembl	744	chr19	-	11877614	11878358	downstream	NM_152220	Stx3	syntaxin 3	0.000202419	0.0132476	6.64164	up	chr19	-	11777488	11819403
ENSMUST00000066629	Mafg	0.0023794	0.0339682	3.80209	down	Ensembl	495	chr11	-	120627680	120628181	downstream	NM_001038230	Anapc11	anaphase promoting complex subunit 11	0.000809158	0.021574	4.079	up	chr11	+	120598531	120608198
ENSMUST00000066629	Mafg	0.0023794	0.0339682	3.80209	down	Ensembl	495	chr11	-	120627680	120628181	downstream	NM_001159328	Hgs	HGF-regulated tyrosine kinase substrate	0.00358629	0.0383951	5.31132	up	chr11	+	120467634	120483984
ENSMUST00000066629	Mafg	0.0023794	0.0339682	3.80209	down	Ensembl	495	chr11	-	120627680	120628181	downstream	NM_001195023	Nploc4	nuclear protein localization 4 homolog (S. cerevisiae)	0.00915471	0.0588535	4.31538	up	chr11	-	120379797	120437700
ENSMUST00000066629	Mafg	0.0023794	0.0339682	3.80209	down	Ensembl	495	chr11	-	120627680	120628181	downstream	NM_009609	Actg1	actin, gamma, cytoplasmic 1	1.6634e-05	0.00771659	2.38556	up	chr11	-	120345689	120348484
ENSMUST00000066629	Mafg	0.0023794	0.0339682	3.80209	down	Ensembl	495	chr11	-	120627680	120628181	downstream	NM_011032	P4hb	prolyl 4-hydroxylase, beta polypeptide	0.0499522	0.146258	2.47794	up	chr11	-	120560303	120572936
ENSMUST00000066629	Mafg	0.0023794	0.0339682	3.80209	down	Ensembl	495	chr11	-	120627680	120628181	downstream	NM_024229	Pcyt2	phosphate cytidylyltransferase 2, ethanolamine	0.0115312	0.0659417	2.35807	down	chr11	-	120610086	120617890
ENSMUST00000066629	Mafg	0.0023794	0.0339682	3.80209	down	Ensembl	495	chr11	-	120627680	120628181	downstream	NM_025560	Oxld1	oxidoreductase like domain containing 1	0.00574617	0.0470887	3.3345	down	chr11	-	120456603	120458063
ENSMUST00000066629	Mafg	0.0023794	0.0339682	3.80209	down	Ensembl	495	chr11	-	120627680	120628181	upstream	NM_026428	Dcxr	dicarbonyl L-xylulose reductase	0.0225638	0.0937385	4.46841	down	chr11	-	120725372	120727281
ENSMUST00000066629	Mafg	0.0023794	0.0339682	3.80209	down	Ensembl	495	chr11	-	120627680	120628181	upstream	NM_198223	Aspscr1	alveolar soft part sarcoma chromosome region, candidate 1 (human)	0.0124686	0.0689062	2.50013	up	chr11	+	120676660	120709446
ENSMUST00000066988	A430110L20Rik	0.00254527	0.0349278	3.43626	down	Ensembl	2415	chr1	+	181226075	181228490	upstream	NM_001033819	9130409I23Rik	RIKEN cDNA 9130409I23 gene	0.045573	0.139047	5.69143	down	chr1	+	181051236	181060667
ENSMUST00000066988	A430110L20Rik	0.00254527	0.0349278	3.43626	down	Ensembl	2415	chr1	+	181226075	181228490	upstream	NM_010145	Ephx1	epoxide hydrolase 1, microsomal	0.0346244	0.119598	3.08913	down	chr1	-	180989555	181017495
ENSMUST00000066988	A430110L20Rik	0.00254527	0.0349278	3.43626	down	Ensembl	2415	chr1	+	181226075	181228490	upstream	NM_145514	Wdr26	WD repeat domain 26	0.0123077	0.0682956	2.65693	up	chr1	-	181173225	181211978
ENSMUST00000072779	Gm5805	0.00490774	0.0470669	2.50846	up	Ensembl	456	chr15	+	81972389	81972845	downstream	NM_001207021	AI848285	expressed sequence AI848285	0.0486123	0.143791	4.69678	down	chr15	-	82206951	82212815
ENSMUST00000072779	Gm5805	0.00490774	0.0470669	2.50846	up	Ensembl	456	chr15	+	81972389	81972845	downstream	NM_033218	Srebf2	sterol regulatory element binding factor 2	0.00051953	0.0183776	2.19874	up	chr15	+	82147268	82204960
ENSMUST00000072779	Gm5805	0.00490774	0.0470669	2.50846	up	Ensembl	456	chr15	+	81972389	81972845	upstream	NM_013872	Pmm1	phosphomannomutase 1	0.00183254	0.0294818	5.73533	up	chr15	-	81951105	81960867
ENSMUST00000073997	BC023105	0.000921384	0.0227296	29.9629	up	Ensembl	1227	chr18	+	60441752	60442983	downstream	NM_025776	Rbm22	RNA binding motif protein 22	0.00840321	0.0563855	2.93188	up	chr18	+	60560785	60572729
ENSMUST00000073997	BC023105	0.000921384	0.0227296	29.9629	up	Ensembl	1227	chr18	+	60441752	60442983	downstream	NM_134133	Smim3	small integral membrane protein 3	0.00508316	0.044482	3.03062	up	chr18	-	60474190	60501983
ENSMUST00000073997	BC023105	0.000921384	0.0227296	29.9629	up	Ensembl	1227	chr18	+	60441752	60442983	upstream	NM_001034859	Gm4841	predicted gene 4841	0.00165633	0.0283522	12.4022	up	chr18	-	60268300	60273267
ENSMUST00000074801	Gm10298	0.0057108	0.0504055	3.92373	up	Ensembl	264	chr7	-	43387685	43387949	upstream	NM_024253	Nkg7	natural killer cell group 7 sequence	0.000152896	0.012233	2.5845	up	chr7	+	43437137	43438246
ENSMUST00000083211	Vaultrc5	0.0310805	0.119576	61.528	up	Ensembl	143	chr18	+	36801865	36802008	downstream	NM_198117	Pcdha2	protocadherin alpha 2	0.00444023	0.0419982	3.87147	down	chr18	+	36939204	37187660
ENSMUST00000083211	Vaultrc5	0.0310805	0.119576	61.528	up	Ensembl	143	chr18	+	36801865	36802008	upstream	NM_001271544	Slc4a9	solute carrier family 4, sodium bicarbonate cotransporter, member 9	0.00414203	0.0405205	3.39463	down	chr18	+	36528151	36544608
ENSMUST00000083211	Vaultrc5	0.0310805	0.119576	61.528	up	Ensembl	143	chr18	+	36801865	36802008	upstream	NM_001271547	Slc4a9	solute carrier family 4, sodium bicarbonate cotransporter, member 9	0.00240278	0.0326382	2.61792	down	chr18	+	36528151	36556272
ENSMUST00000083211	Vaultrc5	0.0310805	0.119576	61.528	up	Ensembl	143	chr18	+	36801865	36802008	upstream	NM_009841	Cd14	CD14 antigen	0.000425803	0.0174413	29.1009	up	chr18	-	36725066	36726654
ENSMUST00000083211	Vaultrc5	0.0310805	0.119576	61.528	up	Ensembl	143	chr18	+	36801865	36802008	upstream	NM_010415	Hbegf	heparin-binding EGF-like growth factor	0.0244028	0.0980208	3.86722	up	chr18	-	36504926	36515805
ENSMUST00000083211	Vaultrc5	0.0310805	0.119576	61.528	up	Ensembl	143	chr18	+	36801865	36802008	upstream	NM_028036	Tmco6	transmembrane and coiled-coil domains 6	0.00085557	0.0218723	3.20438	up	chr18	+	36735069	36742391
ENSMUST00000083427	Gm24413	0.00503828	0.0475422	2.47887	down	Ensembl	412	chr3	-	30595345	30595757	upstream	NM_001134385	Gpr160	G protein-coupled receptor 160	0.00396053	0.0397946	2.05585	down	chr3	+	30855949	30897192
ENSMUST00000083427	Gm24413	0.00503828	0.0475422	2.47887	down	Ensembl	412	chr3	-	30595345	30595757	upstream	NM_030557	Mynn	myoneurin	0.0412227	0.131664	2.42212	up	chr3	+	30602086	30618494
ENSMUST00000087769	Olfr1456-ps1	0.000491955	0.0188836	6.2711	down	Ensembl	471	chr19	-	13078820	13079335	downstream	NM_134152	Lpxn	leupaxin	0.000177532	0.0126762	2.12226	up	chr19	+	12798608	12833808
ENSMUST00000087769	Olfr1456-ps1	0.000491955	0.0188836	6.2711	down	Ensembl	471	chr19	-	13078820	13079335	upstream	NM_001011841	Olfr1465	olfactory receptor 1465	0.00590987	0.0478828	3.44558	down	chr19	-	13313359	13314283
ENSMUST00000094550	Gm16410	0.003717	0.0411127	3.4231	up	Ensembl	774	chrX	+	134489369	134490143	downstream	NM_013482	Btk	Bruton agammaglobulinemia tyrosine kinase	0.000651306	0.019618	9.68124	up	chrX	-	134542340	134583140
ENSMUST00000094550	Gm16410	0.003717	0.0411127	3.4231	up	Ensembl	774	chrX	+	134489369	134490143	downstream	NM_019868	Hnrnph2	heterogeneous nuclear ribonucleoprotein H2	0.000156436	0.0123509	14.2581	up	chrX	+	134601285	134607054
ENSMUST00000095448	E230001N04Rik	0.0256012	0.106909	5.87163	up	Ensembl	2055	chr17	+	28523292	28525347	downstream	NM_016795	Srpk1	serine/arginine-rich protein specific kinase 1	0.0123927	0.0686126	2.94547	up	chr17	-	28589591	28622454
ENSMUST00000095448	E230001N04Rik	0.0256012	0.106909	5.87163	up	Ensembl	2055	chr17	+	28523292	28525347	upstream	NM_010220	Fkbp5	FK506 binding protein 5	0.003837	0.0394414	4.99886	up	chr17	-	28398752	28486149
ENSMUST00000095448	E230001N04Rik	0.0256012	0.106909	5.87163	up	Ensembl	2055	chr17	+	28523292	28525347	upstream	NM_021478	Tulp1	tubby like protein 1	0.00139192	0.0266676	2.14052	down	chr17	-	28351518	28365143
ENSMUST00000098043	Mup-ps7	2.18761e-05	0.00825712	27.3431	down	Ensembl	540	chr4	+	60677682	60680431	upstream	NM_001126319	Mup9	major urinary protein 9	0.00139282	0.0266676	41.9691	down	chr4	-	60419159	60421952
ENSMUST00000098043	Mup-ps7	2.18761e-05	0.00825712	27.3431	down	Ensembl	540	chr4	+	60677682	60680431	upstream	NM_001164526	Mup11	major urinary protein 11	0.000180284	0.0127206	2.13043	down	chr4	-	60658465	60662395
ENSMUST00000098050	Mup-ps2	7.17542e-05	0.0108466	9.48624	down	Ensembl	450	chr4	+	60155688	60157966	downstream	NM_001126319	Mup9	major urinary protein 9	0.00139282	0.0266676	41.9691	down	chr4	-	60419159	60421952
ENSMUST00000098050	Mup-ps2	7.17542e-05	0.0108466	9.48624	down	Ensembl	450	chr4	+	60155688	60157966	upstream	NM_008648	Mup4	major urinary protein 4	0.000203253	0.0132476	20.1892	down	chr4	-	59956805	59960665
ENSMUST00000098689	Gm6166	0.0497247	0.155857	5.70331	down	Ensembl	669	chr9	+	57483912	57484585	upstream	NM_028820	1700017B05Rik	RIKEN cDNA 1700017B05 gene	0.0421235	0.132935	3.2719	up	chr9	-	57252321	57262599
ENSMUST00000116562	Gm14772	0.00221292	0.0330527	11.6892	up	Ensembl	514	chrX	-	86032655	86033169	downstream	NM_212444	Gyk	glycerol kinase	0.0090122	0.0582672	2.71962	up	chrX	-	85701936	85776819
ENSMUST00000116562	Gm14772	0.00221292	0.0330527	11.6892	up	Ensembl	514	chrX	-	86032655	86033169	upstream	NM_028554	Samt3	spermatogenesis associated multipass transmembrane protein 3	0.00170552	0.0285755	2.48452	down	chrX	+	86044198	86047313
ENSMUST00000117062	Gm15159	0.000614514	0.0201438	2.89435	down	Ensembl	764	chrX	+	155237497	155238261	downstream	NM_019736	Acot9	acyl-CoA thioesterase 9	0.000629088	0.0193726	5.77579	up	chrX	+	155262499	155297507
ENSMUST00000117062	Gm15159	0.000614514	0.0201438	2.89435	down	Ensembl	764	chrX	+	155237497	155238261	upstream	NM_001081671	1700042B14Rik	RIKEN cDNA 1700042B14 gene	0.0171739	0.0815122	2.14563	down	chrX	-	155124980	155147849
ENSMUST00000117062	Gm15159	0.000614514	0.0201438	2.89435	down	Ensembl	764	chrX	+	155237497	155238261	upstream	NM_009121	Sat1	spermidine/spermine N1-acetyl transferase 1	0.00111297	0.0239455	3.52124	up	chrX	-	155213138	155216409
ENSMUST00000117090	Gm15018	0.00568071	0.050261	2.2052	down	Ensembl	633	chrX	-	134905998	134906631	downstream	NM_019868	Hnrnph2	heterogeneous nuclear ribonucleoprotein H2	0.000156436	0.0123509	14.2581	up	chrX	+	134601285	134607054
ENSMUST00000117205	Gm13423	0.00601144	0.0515813	2.66544	up	Ensembl	888	chr2	+	23202032	23203683	upstream	NM_001077192	Abi1	abl-interactor 1	0.0136184	0.0722528	5.55909	up	chr2	-	22939988	23040240
ENSMUST00000117205	Gm13423	0.00601144	0.0515813	2.66544	up	Ensembl	888	chr2	+	23202032	23203683	upstream	NM_001102437	Acbd5	acyl-Coenzyme A binding domain containing 5	3.02023e-05	0.00884164	11.4223	down	chr2	+	23069071	23114512
ENSMUST00000117328	Gm12586	0.00562343	0.050053	2.16655	down	Ensembl	1316	chr11	+	121856772	121861227	upstream	NM_144797	Metrnl	meteorin, glial cell differentiation regulator-like	0.047129	0.14132	2.07712	up	chr11	+	121702426	121717389
ENSMUST00000117520	Psmb6-ps	0.0140988	0.0791004	2.9729	down	Ensembl	713	chrX	-	7950155	7950868	downstream	NM_138604	Otud5	OTU domain containing 5	0.000856732	0.0218723	2.09602	down	chrX	+	7841830	7874858
ENSMUST00000117520	Psmb6-ps	0.0140988	0.0791004	2.9729	down	Ensembl	713	chrX	-	7950155	7950868	downstream	NM_181548	Eras	ES cell-expressed Ras	0.0130475	0.0707526	2.14667	down	chrX	-	7924275	7928607
ENSMUST00000117520	Psmb6-ps	0.0140988	0.0791004	2.9729	down	Ensembl	713	chrX	-	7950155	7950868	downstream	NM_207202	Ccdc120	coiled-coil domain containing 120	0.00602177	0.0483773	6.05701	up	chrX	-	7731713	7741324
ENSMUST00000117520	Psmb6-ps	0.0140988	0.0791004	2.9729	down	Ensembl	713	chrX	-	7950155	7950868	upstream	NM_001166411	Rbm3	RNA binding motif protein 3	8.6151e-07	0.00386	3.48379	up	chrX	-	8142355	8145802
ENSMUST00000117520	Psmb6-ps	0.0140988	0.0791004	2.9729	down	Ensembl	713	chrX	-	7950155	7950868	upstream	NM_008089	Gata1	GATA binding protein 1	0.00964819	0.0603121	10.8487	up	chrX	-	7959259	7967910
ENSMUST00000117520	Psmb6-ps	0.0140988	0.0791004	2.9729	down	Ensembl	713	chrX	-	7950155	7950868	upstream	NM_009515	Was	Wiskott-Aldrich syndrome homolog (human)	0.0217482	0.0918126	4.54118	up	chrX	-	8081465	8090491
ENSMUST00000117520	Psmb6-ps	0.0140988	0.0791004	2.9729	down	Ensembl	713	chrX	-	7950155	7950868	upstream	NM_016809	Rbm3	RNA binding motif protein 3	0.000586211	0.0192143	2.0622	up	chrX	-	8138974	8145802
ENSMUST00000117520	Psmb6-ps	0.0140988	0.0791004	2.9729	down	Ensembl	713	chrX	-	7950155	7950868	upstream	NM_026137	Wdr13	WD repeat domain 13	0.00204937	0.0305888	2.27562	up	chrX	-	8123300	8132858
ENSMUST00000117554	Gm13672	0.00206858	0.0320335	8.50422	down	Ensembl	459	chr2	+	74631839	74632298	upstream	NM_001110209	Lnp	limb and neural patterns	0.0212553	0.0907268	2.03427	up	chr2	-	74514836	74578948
ENSMUST00000117636	Gm14892	0.00141783	0.0267886	2.09592	up	Ensembl	267	chrX	-	104001065	104001337	downstream	NM_009197	Slc16a2	solute carrier family 16 (monocarboxylic acid transporters), member 2	0.0278534	0.10547	2.79134	down	chrX	-	103697413	103821988
ENSMUST00000117719	Gm12427	0.0379914	0.133998	6.46234	down	Ensembl	302	chr3	-	98818081	98820019	downstream	ENSMUST00000178221	Gm10681	predicted gene 10681	0.00150312	0.0272662	2.77318	down	chr3	-	98552552	98588807
ENSMUST00000117719	Gm12427	0.0379914	0.133998	6.46234	down	Ensembl	302	chr3	-	98818081	98820019	downstream	NM_001012306	Hsd3b3	hydroxy-delta-5-steroid dehydrogenase, 3 beta- and steroid delta-isomerase 3	0.0441015	0.136321	7.66465	down	chr3	-	98741475	98762410
ENSMUST00000117719	Gm12427	0.0379914	0.133998	6.46234	down	Ensembl	302	chr3	-	98818081	98820019	downstream	NM_008295	Hsd3b5	hydroxy-delta-5-steroid dehydrogenase, 3 beta- and steroid delta-isomerase 5	0.00165154	0.0283242	7.3345	down	chr3	-	98618635	98645534
ENSMUST00000117719	Gm12427	0.0379914	0.133998	6.46234	down	Ensembl	302	chr3	-	98818081	98820019	downstream	NM_153193	Hsd3b2	hydroxy-delta-5-steroid dehydrogenase, 3 beta- and steroid delta-isomerase 2	0.00314458	0.0364823	4.72116	down	chr3	-	98711106	98724543
ENSMUST00000117790	Gm14248	0.00227388	0.0334091	2.05372	down	Ensembl	544	chr2	+	156889463	156890007	downstream	NM_001139520	Samhd1	SAM domain and HD domain, 1	0.0260648	0.101535	3.49604	up	chr2	-	157097528	157135222
ENSMUST00000117790	Gm14248	0.00227388	0.0334091	2.05372	down	Ensembl	544	chr2	+	156889463	156890007	downstream	NM_011249	Rbl1	retinoblastoma-like 1 (p107)	0.0279966	0.105788	2.87815	up	chr2	-	157145893	157204534
ENSMUST00000117790	Gm14248	0.00227388	0.0334091	2.05372	down	Ensembl	544	chr2	+	156889463	156890007	downstream	NM_018851	Samhd1	SAM domain and HD domain, 1	0.00380619	0.0392714	3.05135	up	chr2	-	157097528	157135222
ENSMUST00000117790	Gm14248	0.00227388	0.0334091	2.05372	down	Ensembl	544	chr2	+	156889463	156890007	upstream	NM_001042488	Dlgap4	discs, large homolog-associated protein 4 (Drosophila)	0.00274144	0.0346732	6.2429	up	chr2	+	156720964	156764363
ENSMUST00000117952	Gm11427	0.000929368	0.0228472	5.4013	up	Ensembl	1612	chr11	+	83254195	83260534	downstream	NM_013653	Ccl5	chemokine (C-C motif) ligand 5	0.000477073	0.0179624	7.06679	up	chr11	-	83525778	83530518
ENSMUST00000117952	Gm11427	0.000929368	0.0228472	5.4013	up	Ensembl	1612	chr11	+	83254195	83260534	downstream	NM_025492	1700020L24Rik	RIKEN cDNA 1700020L24 gene	0.00191066	0.0298792	4.9225	up	chr11	+	83437693	83441232
ENSMUST00000117952	Gm11427	0.000929368	0.0228472	5.4013	up	Ensembl	1612	chr11	+	83254195	83260534	downstream	NM_172797	Mmp28	matrix metallopeptidase 28 (epilysin)	0.0177535	0.0827297	2.67302	down	chr11	-	83441875	83462961
ENSMUST00000117952	Gm11427	0.000929368	0.0228472	5.4013	up	Ensembl	1612	chr11	+	83254195	83260534	upstream	NM_011408	Slfn2	schlafen 2	0.000172245	0.0125765	22.038	up	chr11	+	83065111	83070678
ENSMUST00000118093	Gm11865	0.000113208	0.0121347	6.92982	up	Ensembl	859	chr4	+	16246268	16249514	upstream	NM_013752	Nbn	nibrin	0.00396712	0.0397946	2.21738	down	chr4	+	15957966	15992589
ENSMUST00000118093	Gm11865	0.000113208	0.0121347	6.92982	up	Ensembl	859	chr4	+	16246268	16249514	upstream	NM_138952	Ripk2	receptor (TNFRSF)-interacting serine-threonine kinase 2	0.00952499	0.0599882	2.88031	up	chr4	-	16123374	16163498
ENSMUST00000118109	Gm11256	0.00189732	0.0306615	7.67402	down	Ensembl	829	chr4	+	75854517	75855346	downstream	NM_011211	Ptprd	protein tyrosine phosphatase, receptor type, D	0.0282801	0.106434	3.21683	down	chr4	-	75941236	78211895
ENSMUST00000118124	Gm11771	4.54942e-05	0.00989452	16.4643	down	Ensembl	732	chr11	+	120765309	120767365	upstream	NM_001038230	Anapc11	anaphase promoting complex subunit 11	0.000809158	0.021574	4.079	up	chr11	+	120598531	120608198
ENSMUST00000118124	Gm11771	4.54942e-05	0.00989452	16.4643	down	Ensembl	732	chr11	+	120765309	120767365	upstream	NM_001159328	Hgs	HGF-regulated tyrosine kinase substrate	0.00358629	0.0383951	5.31132	up	chr11	+	120467634	120483984
ENSMUST00000118124	Gm11771	4.54942e-05	0.00989452	16.4643	down	Ensembl	732	chr11	+	120765309	120767365	upstream	NM_011032	P4hb	prolyl 4-hydroxylase, beta polypeptide	0.0499522	0.146258	2.47794	up	chr11	-	120560303	120572936
ENSMUST00000118124	Gm11771	4.54942e-05	0.00989452	16.4643	down	Ensembl	732	chr11	+	120765309	120767365	upstream	NM_024229	Pcyt2	phosphate cytidylyltransferase 2, ethanolamine	0.0115312	0.0659417	2.35807	down	chr11	-	120610086	120617890
ENSMUST00000118124	Gm11771	4.54942e-05	0.00989452	16.4643	down	Ensembl	732	chr11	+	120765309	120767365	upstream	NM_026428	Dcxr	dicarbonyl L-xylulose reductase	0.0225638	0.0937385	4.46841	down	chr11	-	120725372	120727281
ENSMUST00000118124	Gm11771	4.54942e-05	0.00989452	16.4643	down	Ensembl	732	chr11	+	120765309	120767365	upstream	NM_198223	Aspscr1	alveolar soft part sarcoma chromosome region, candidate 1 (human)	0.0124686	0.0689062	2.50013	up	chr11	+	120676660	120709446
ENSMUST00000118257	Gm4875	0.00525406	0.0486807	3.52837	up	Ensembl	786	chr6	+	117997206	117997992	upstream	NM_001166430	Hnrnpf	heterogeneous nuclear ribonucleoprotein F	0.00259664	0.0338944	2.50101	up	chr6	+	117906781	117925622
ENSMUST00000118337	Gm11212	0.00291672	0.036785	5.6506	up	Ensembl	618	chr4	+	63350410	63353846	downstream	NM_001045514	Akna	AT-hook transcription factor	0.0375934	0.124907	3.68177	up	chr4	-	63367127	63403445
ENSMUST00000118337	Gm11212	0.00291672	0.036785	5.6506	up	Ensembl	618	chr4	+	63350410	63353846	downstream	NM_011016	Orm2	orosomucoid 2	0.00123007	0.0252813	4.8456	up	chr4	+	63362448	63365877
ENSMUST00000118337	Gm11212	0.00291672	0.036785	5.6506	up	Ensembl	618	chr4	+	63350410	63353846	downstream	NM_013623	Orm3	orosomucoid 3	0.00029581	0.0154788	7.05094	up	chr4	+	63356161	63359511
ENSMUST00000118337	Gm11212	0.00291672	0.036785	5.6506	up	Ensembl	618	chr4	+	63350410	63353846	upstream	NM_008768	Orm1	orosomucoid 1	0.00114953	0.0244968	2.27716	up	chr4	+	63344565	63348162
ENSMUST00000118482	Gm11475	0.00533928	0.048895	2.91003	down	Ensembl	476	chr2	+	167591394	167591870	upstream	NM_170756	Spata2	spermatogenesis associated 2	0.0115657	0.0660336	2.86121	up	chr2	-	167481135	167492874
ENSMUST00000118541	Gm11779	0.000407919	0.0177437	2.43002	up	Ensembl	368	chr4	-	4978506	4978874	downstream	NM_177730	Impad1	inositol monophosphatase domain containing 1	0.0235713	0.0959215	2.74582	up	chr4	-	4764350	4793306
ENSMUST00000118696	Gm15352	0.038575	0.134994	3.35688	up	Ensembl	270	chr8	+	13021940	13022210	downstream	NM_172282	Tmco3	transmembrane and coiled-coil domains 3	0.0172071	0.081562	2.88711	up	chr8	+	13288012	13322924
ENSMUST00000118696	Gm15352	0.038575	0.134994	3.35688	up	Ensembl	270	chr8	+	13021940	13022210	upstream	NM_001159486	Mcf2l	mcf.2 transforming sequence-like	0.00186346	0.029617	2.33564	down	chr8	+	12949417	13020509
ENSMUST00000118699	Gm13758	0.000247283	0.0148199	6.7718	up	Ensembl	743	chr2	+	88572051	88579744	upstream	NM_146823	Olfr1184	olfactory receptor 1184	0.00187569	0.029617	2.1204	down	chr2	+	88486733	88487669
ENSMUST00000118894	Xlr4d-ps	0.00516211	0.0480937	2.17845	up	Ensembl	646	chrX	+	74727228	74734141	upstream	NM_008062	G6pdx	glucose-6-phosphate dehydrogenase X-linked	0.0134062	0.0716999	2.48659	up	chrX	-	74409485	74429161
ENSMUST00000118965	Gm5319	0.017197	0.0869603	2.48084	up	Ensembl	873	chr7	-	4176362	4177235	downstream	NM_021324	Ttyh1	tweety homolog 1 (Drosophila)	0.0097274	0.0605328	2.43815	down	chr7	+	4119532	4136241
ENSMUST00000118965	Gm5319	0.017197	0.0869603	2.48084	up	Ensembl	873	chr7	-	4176362	4177235	downstream	NM_172736	Leng8	leukocyte receptor cluster (LRC) member 8	4.64663e-05	0.00886255	8.34786	up	chr7	+	4137055	4148173
ENSMUST00000118965	Gm5319	0.017197	0.0869603	2.48084	up	Ensembl	873	chr7	-	4176362	4177235	upstream	NM_008848	Pira6	paired-Ig-like receptor A6	0.0234293	0.0956275	2.60235	up	chr7	+	4274188	4282928
ENSMUST00000119008	Gm7645	0.00123537	0.0252937	3.13517	up	Ensembl	788	chr2	+	181292147	181292935	downstream	NM_027656	Zbtb46	zinc finger and BTB domain containing 46	0.00635883	0.0491474	5.75747	down	chr2	-	181390885	181424388
ENSMUST00000119008	Gm7645	0.00123537	0.0252937	3.13517	up	Ensembl	788	chr2	+	181292147	181292935	upstream	NM_011481	Srms	src-related kinase lacking C-terminal regulatory tyrosine and N-terminal myristylation sites	0.0109067	0.0639467	3.52696	down	chr2	-	181205562	181213171
ENSMUST00000119056	Gm14871	0.000189055	0.0138699	4.11549	down	Ensembl	194	chr17	-	48003378	48003572	downstream	NM_001276390	Mdfi	MyoD family inhibitor	0.00183642	0.0294913	2.85801	down	chr17	-	47815327	47833291
ENSMUST00000119056	Gm14871	0.000189055	0.0138699	4.11549	down	Ensembl	194	chr17	-	48003378	48003572	upstream	NM_001033922	Treml4	triggering receptor expressed on myeloid cells-like 4	0.000787968	0.0214079	2.87418	up	chr17	+	48264294	48275358
ENSMUST00000119095	Gm14016	0.000484321	0.0188066	4.52169	up	Ensembl	486	chr2	+	118594078	118594564	upstream	NM_201367	Gpr176	G protein-coupled receptor 176	0.0315664	0.113555	5.25283	up	chr2	-	118277097	118373419
ENSMUST00000119219	Gm15026	9.06514e-05	0.0115044	8.7276	up	Ensembl	458	chrX	+	136890257	136890715	downstream	NM_001114179	Slc25a53	solute carrier family 25, member 53	0.00157535	0.0278712	4.12291	down	chrX	-	136981115	136993032
ENSMUST00000119233	Gm12820	3.21447e-05	0.00944301	5.19568	up	Ensembl	342	chr4	-	112121002	112121344	downstream	NM_177818	Skint7	selection and upkeep of intraepithelial T cells 7	0.00677462	0.0508458	2.05091	down	chr4	+	111972926	111983120
ENSMUST00000119371	Gm9103	0.000158556	0.0136422	4.21126	up	Ensembl	405	chrX	-	102178193	102178657	downstream	NM_001163610	Nhsl2	NHS-like 2	0.00160248	0.0281014	2.97157	down	chrX	+	101849384	102092055
ENSMUST00000119409	Gm11700	0.0054141	0.0491469	3.07971	down	Ensembl	403	chr2	+	144355916	144356319	downstream	NM_015754	Rbbp9	retinoblastoma binding protein 9	0.00218484	0.0314765	2.5716	down	chr2	-	144542264	144550859
ENSMUST00000119409	Gm11700	0.0054141	0.0491469	3.07971	down	Ensembl	403	chr2	+	144355916	144356319	downstream	NM_019787	Sec23b	SEC23B (S. cerevisiae)	0.0210071	0.0901354	2.76148	up	chr2	+	144556228	144590753
ENSMUST00000119494	Plk-ps1	0.017145	0.0868	2.24255	up	Ensembl	1788	chr5	+	35554183	35555971	downstream	NM_001177696	Ablim2	actin-binding LIM protein 2	0.000641407	0.0195004	2.2222	down	chr5	+	35757879	35884979
ENSMUST00000119537	Gm14497	0.00102122	0.0234364	4.1716	up	Ensembl	580	chr2	-	154086834	154087414	upstream	NM_025990	Bpifa5	BPI fold containing family A, member 5	0.000388632	0.0169055	2.03602	down	chr2	+	154162606	154168446
ENSMUST00000119548	Gm14554	0.00397654	0.0423309	3.42873	up	Ensembl	661	chrX	+	35804768	35820640	downstream	NM_133990	Il13ra1	interleukin 13 receptor, alpha 1	0.00317792	0.0367135	2.14254	up	chrX	+	36112138	36171261
ENSMUST00000119596	Gm14843	0.0499688	0.156255	3.12754	down	Ensembl	212	chrX	+	101479347	101479559	upstream	NM_018875	Snx12	sorting nexin 12	0.00746177	0.0532364	2.1489	up	chrX	-	101211960	101222563
ENSMUST00000119596	Gm14843	0.0499688	0.156255	3.12754	down	Ensembl	212	chrX	+	101479347	101479559	upstream	NM_023144	Nono	non-POU-domain-containing, octamer binding protein	0.0470898	0.141246	3.17517	up	chrX	+	101429650	101448593
ENSMUST00000119645	Gm14208	0.00297496	0.0371461	5.91769	up	Ensembl	678	chr2	-	119508551	119509229	downstream	NM_145530	Rhov	ras homolog gene family, member V	0.000772096	0.0212762	4.38269	up	chr2	-	119269200	119271226
ENSMUST00000119732	Gm8916	0.0268256	0.109533	3.45909	up	Ensembl	949	chrX	-	91546592	91547541	upstream	NM_028847	Mageb5	melanoma antigen, family B, 5	0.00768768	0.0540308	2.98568	down	chrX	-	91779607	91782976
ENSMUST00000119855	Gm12919	0.0387634	0.135399	2.11897	up	Ensembl	1594	chr4	+	10853842	10855436	downstream	NM_001085493	Ndufaf6	NADH dehydrogenase (ubiquinone) complex I, assembly factor 6	0.0257876	0.101241	2.08742	down	chr4	-	11051045	11076205
ENSMUST00000119855	Gm12919	0.0387634	0.135399	2.11897	up	Ensembl	1594	chr4	+	10853842	10855436	downstream	NM_175175	Plekhf2	pleckstrin homology domain containing, family F (with FYVE domain) member 2	0.00344555	0.0379297	2.74825	up	chr4	-	10988661	11007619
ENSMUST00000119963	Gm13815	0.0342485	0.126287	2.23624	down	Ensembl	412	chr2	+	92561268	92561680	upstream	NM_001202446	Mapk8ip1	mitogen-activated protein kinase 8 interacting protein 1	0.00211463	0.0310458	4.27333	down	chr2	-	92383675	92392683
ENSMUST00000119998	Mup-ps21	7.06331e-05	0.0108466	5.07858	down	Ensembl	448	chr4	-	62029341	62031662	downstream	NM_008649	Mup5	major urinary protein 5	2.35899e-05	0.00825113	5.53939	down	chr4	-	61831318	61835180
ENSMUST00000119998	Mup-ps21	7.06331e-05	0.0108466	5.07858	down	Ensembl	448	chr4	-	62029341	62031662	upstream	NM_001009550	Mup21	major urinary protein 21	0.0010813	0.0237133	7.5574	down	chr4	-	62147831	62150841
ENSMUST00000119998	Mup-ps21	7.06331e-05	0.0108466	5.07858	down	Ensembl	448	chr4	-	62029341	62031662	upstream	NM_001039544	Mup3	major urinary protein 3	0.00273867	0.0346732	2.17395	down	chr4	-	62083475	62087312
ENSMUST00000119999	Gm14140	0.0113778	0.0711491	4.22737	up	Ensembl	995	chr2	-	150110581	150111576	upstream	NM_001145863	Gm14139	predicted gene 14139	4.38457e-05	0.00886255	9.84024	down	chr2	+	150181754	150193279
ENSMUST00000120050	Gm11800	0.0333084	0.124344	2.6281	down	Ensembl	579	chr4	+	8118619	8119736	downstream	NM_007592	Car8	carbonic anhydrase 8	0.000353374	0.0165192	2.29299	down	chr4	-	8141492	8239041
ENSMUST00000120059	Gm5388	0.00676512	0.0542495	4.78771	up	Ensembl	1117	chrX	-	51218876	51219993	downstream	NM_172413	Rap2c	RAP2C, member of RAS oncogene family	0.0135963	0.0721738	3.37865	up	chrX	-	51003913	51018018
ENSMUST00000120059	Gm5388	0.00676512	0.0542495	4.78771	up	Ensembl	1117	chrX	-	51218876	51219993	upstream	NM_015819	Hs6st2	heparan sulfate 6-O-sulfotransferase 2	0.00236103	0.0324627	2.90511	down	chrX	-	51387211	51680477
ENSMUST00000120064	Gm12538	0.000510743	0.0190263	4.06348	up	Ensembl	486	chr4	-	57413710	57414196	downstream	NM_019427	Epb4.1l4b	erythrocyte protein band 4.1-like 4b	0.0173543	0.0818301	2.25009	down	chr4	-	57061725	57143156
ENSMUST00000120111	Gm13435	0.0118651	0.072544	3.025	up	Ensembl	1023	chr2	+	37207050	37208073	downstream	NM_001081010	Olfr367-ps	olfactory receptor 367, pseudogene	0.00919111	0.058956	4.17337	down	chr2	+	37266950	37271387
ENSMUST00000120145	Mup-ps18	0.000799725	0.0217971	3.2229	down	Ensembl	531	chr4	-	61874699	61883296	downstream	NM_008649	Mup5	major urinary protein 5	2.35899e-05	0.00825113	5.53939	down	chr4	-	61831318	61835180
ENSMUST00000120145	Mup-ps18	0.000799725	0.0217971	3.2229	down	Ensembl	531	chr4	-	61874699	61883296	upstream	NM_001009550	Mup21	major urinary protein 21	0.0010813	0.0237133	7.5574	down	chr4	-	62147831	62150841
ENSMUST00000120145	Mup-ps18	0.000799725	0.0217971	3.2229	down	Ensembl	531	chr4	-	61874699	61883296	upstream	NM_001039544	Mup3	major urinary protein 3	0.00273867	0.0346732	2.17395	down	chr4	-	62083475	62087312
ENSMUST00000120191	Gm11824	0.00976565	0.0653722	2.6977	up	Ensembl	846	chr4	+	14170065	14170911	upstream	NM_001111027	Runx1t1	runt-related transcription factor 1; translocated to, 1 (cyclin D-related)	0.00708735	0.0518265	2.02309	down	chr4	+	13751296	13893643
ENSMUST00000120211	Gm11504	0.0296274	0.116102	3.14878	down	Ensembl	173	chr11	+	87931986	87932159	downstream	NM_001078167	Srsf1	serine/arginine-rich splicing factor 1	0.0137646	0.0726855	3.57087	up	chr11	+	88047372	88053757
ENSMUST00000120211	Gm11504	0.0296274	0.116102	3.14878	down	Ensembl	173	chr11	+	87931986	87932159	downstream	NM_173374	Srsf1	serine/arginine-rich splicing factor 1	0.00949716	0.0599777	5.34021	up	chr11	+	88047372	88053757
ENSMUST00000120342	Gm14656	0.0284578	0.113593	2.82161	down	Ensembl	502	chrX	+	62208117	62208619	downstream	NM_001199996	4933402E13Rik	RIKEN cDNA 4933402E13 gene	0.026352	0.102173	2.02882	down	chrX	+	62287141	62292078
ENSMUST00000120353	Gm14240	0.00157092	0.0279033	2.65798	up	Ensembl	546	chr2	+	156056127	156056673	downstream	NM_133242	Rbm39	RNA binding motif protein 39	0.0149672	0.0757316	5.49332	down	chr2	-	156147240	156180240
ENSMUST00000120353	Gm14240	0.00157092	0.0279033	2.65798	up	Ensembl	546	chr2	+	156056127	156056673	upstream	NM_010579	Eif6	eukaryotic translation initiation factor 6	0.0153141	0.0766431	3.21521	up	chr2	-	155819836	155826925
ENSMUST00000120407	Gm14591	0.0167137	0.0856129	3.08139	down	Ensembl	518	chrX	-	53965771	53966674	downstream	NM_027700	4933416I08Rik	RIKEN cDNA 4933416I08 gene	0.0401437	0.129585	2.68067	down	chrX	+	53686490	53691332
ENSMUST00000120434	Vmn1r-ps132	0.00525845	0.0486875	3.30786	down	Ensembl	892	chr13	-	23201160	23202052	downstream	NM_134245	Vmn1r216	vomeronasal 1 receptor 216	0.0053904	0.0456554	3.39603	down	chr13	+	23099148	23100045
ENSMUST00000120437	Gm14337	0.0259598	0.10771	2.00975	down	Ensembl	210	chr2	-	173984481	173984691	upstream	NM_001102424	Stx16	syntaxin 16	0.000578453	0.0191627	2.08911	up	chr2	+	174077050	174099771
ENSMUST00000120449	Gm15225	0.0119412	0.0726521	2.28079	down	Ensembl	1017	chrX	+	166062236	166070237	downstream	NM_001177958	Gpm6b	glycoprotein m6b	0.000137287	0.0118292	2.46138	down	chrX	+	166344552	166389033
ENSMUST00000120460	Gm12136	0.000509456	0.0190263	4.99018	up	Ensembl	1209	chr11	-	40569316	40570525	upstream	NM_013552	Hmmr	hyaluronan mediated motility receptor (RHAMM)	0.0102364	0.0618531	9.43426	up	chr11	-	40701387	40733437
ENSMUST00000120663	Vmn1r-ps102	0.00877385	0.061984	2.08415	down	Ensembl	886	chr13	+	22385648	22386534	upstream	NM_145844	Vmn1r189	vomeronasal 1 receptor 189	0.039745	0.128839	3.00655	up	chr13	-	22101726	22102665
ENSMUST00000120682	Gm11553	0.000381364	0.0170508	2.27663	down	Ensembl	240	chr11	+	99961078	99961318	downstream	NM_201255	Krt9	keratin 9	0.00162121	0.02821	3.09724	down	chr11	-	100186780	100193246
ENSMUST00000120682	Gm11553	0.000381364	0.0170508	2.27663	down	Ensembl	240	chr11	+	99961078	99961318	upstream	NM_001205030	Gm11568	predicted gene 11568	0.00147466	0.0270406	5.67811	down	chr11	+	99857916	99859060
ENSMUST00000120693	Gm12431	0.0259457	0.107673	7.90083	down	Ensembl	168	chr3	-	98842870	98843038	downstream	ENSMUST00000178221	Gm10681	predicted gene 10681	0.00150312	0.0272662	2.77318	down	chr3	-	98552552	98588807
ENSMUST00000120693	Gm12431	0.0259457	0.107673	7.90083	down	Ensembl	168	chr3	-	98842870	98843038	downstream	NM_001012306	Hsd3b3	hydroxy-delta-5-steroid dehydrogenase, 3 beta- and steroid delta-isomerase 3	0.0441015	0.136321	7.66465	down	chr3	-	98741475	98762410
ENSMUST00000120693	Gm12431	0.0259457	0.107673	7.90083	down	Ensembl	168	chr3	-	98842870	98843038	downstream	NM_008295	Hsd3b5	hydroxy-delta-5-steroid dehydrogenase, 3 beta- and steroid delta-isomerase 5	0.00165154	0.0283242	7.3345	down	chr3	-	98618635	98645534
ENSMUST00000120693	Gm12431	0.0259457	0.107673	7.90083	down	Ensembl	168	chr3	-	98842870	98843038	downstream	NM_153193	Hsd3b2	hydroxy-delta-5-steroid dehydrogenase, 3 beta- and steroid delta-isomerase 2	0.00314458	0.0364823	4.72116	down	chr3	-	98711106	98724543
ENSMUST00000120723	Mup-ps17	5.62465e-05	0.010522	20.1627	down	Ensembl	218	chr4	-	61857320	61857876	downstream	NM_008649	Mup5	major urinary protein 5	2.35899e-05	0.00825113	5.53939	down	chr4	-	61831318	61835180
ENSMUST00000120723	Mup-ps17	5.62465e-05	0.010522	20.1627	down	Ensembl	218	chr4	-	61857320	61857876	upstream	NM_001009550	Mup21	major urinary protein 21	0.0010813	0.0237133	7.5574	down	chr4	-	62147831	62150841
ENSMUST00000120723	Mup-ps17	5.62465e-05	0.010522	20.1627	down	Ensembl	218	chr4	-	61857320	61857876	upstream	NM_001039544	Mup3	major urinary protein 3	0.00273867	0.0346732	2.17395	down	chr4	-	62083475	62087312
ENSMUST00000120882	Gm12831	0.0200016	0.0940052	3.1474	down	Ensembl	171	chr4	+	115175797	115176843	upstream	NM_008593	Foxd2	forkhead box D2	0.0110684	0.0643845	2.70659	up	chr4	-	114906279	114908898
ENSMUST00000120882	Gm12831	0.0200016	0.0940052	3.1474	down	Ensembl	171	chr4	+	115175797	115176843	upstream	NM_026018	Pdzk1ip1	PDZK1 interacting protein 1	1.16955e-05	0.00616491	5.80984	down	chr4	+	115088707	115093894
ENSMUST00000120887	Gm12486	0.0158994	0.0836465	2.22192	up	Ensembl	541	chr3	-	101206858	101207399	downstream	NM_001165953	Trim45	tripartite motif-containing 45	0.00240456	0.0326382	2.09452	down	chr3	+	100922492	100934011
ENSMUST00000120887	Gm12486	0.0158994	0.0836465	2.22192	up	Ensembl	541	chr3	-	101206858	101207399	downstream	NM_001167906	Cd101	CD101 antigen	0.0201611	0.088193	2.90078	up	chr3	-	100993528	101029495
ENSMUST00000120887	Gm12486	0.0158994	0.0836465	2.22192	up	Ensembl	541	chr3	-	101206858	101207399	upstream	NM_013486	Cd2	CD2 antigen	0.000409091	0.017415	17.3347	up	chr3	-	101275907	101287939
ENSMUST00000120908	Gm11388	0.000366655	0.0167701	2.19463	down	Ensembl	159	chr13	+	33641624	33641783	downstream	NM_001164117	Serpinb6a	serine (or cysteine) peptidase inhibitor, clade B, member 6a	0.0496632	0.145677	2.16242	up	chr13	-	33917917	33936083
ENSMUST00000120913	Gm11658	0.000554411	0.0194453	2.71064	down	Ensembl	1008	chr11	-	109159186	109160194	downstream	NM_029606	Cep112	centrosomal protein 112	0.0229097	0.0944355	2.23874	up	chr11	+	108425265	108860615
ENSMUST00000120913	Gm11658	0.000554411	0.0194453	2.71064	down	Ensembl	1008	chr11	-	109159186	109160194	upstream	NM_001165934	Rgs9	regulator of G-protein signaling 9	0.00882676	0.0577137	2.14215	down	chr11	-	109229855	109298181
ENSMUST00000120913	Gm11658	0.000554411	0.0194453	2.71064	down	Ensembl	1008	chr11	-	109159186	109160194	upstream	NM_134038	Slc16a6	solute carrier family 16 (monocarboxylic acid transporters), member 6	0.0165726	0.0801655	3.40069	up	chr11	-	109450855	109473229
ENSMUST00000120957	Gm13865	0.000910982	0.0226963	9.69561	down	Ensembl	865	chr3	-	109192002	109192867	downstream	NM_025845	Prpf38b	PRP38 pre-mRNA processing factor 38 (yeast) domain containing B	0.0116204	0.0661567	3.7347	up	chr3	-	108902806	108911704
ENSMUST00000121028	Gm11726	0.00836115	0.0603078	2.90368	up	Ensembl	424	chr11	+	117921904	117922328	downstream	NM_001112700	Cyth1	cytohesin 1	0.00150171	0.0272662	2.76701	down	chr11	-	118164165	118212742
ENSMUST00000121028	Gm11726	0.00836115	0.0603078	2.90368	up	Ensembl	424	chr11	+	117921904	117922328	downstream	NM_007707	Socs3	suppressor of cytokine signaling 3	0.000460784	0.0176883	9.61339	up	chr11	-	117966086	117969366
ENSMUST00000121028	Gm11726	0.00836115	0.0603078	2.90368	up	Ensembl	424	chr11	+	117921904	117922328	downstream	NM_011180	Cyth1	cytohesin 1	0.0100579	0.061266	2.45079	up	chr11	-	118164165	118248592
ENSMUST00000121028	Gm11726	0.00836115	0.0603078	2.90368	up	Ensembl	424	chr11	+	117921904	117922328	upstream	NM_009689	Birc5	baculoviral IAP repeat-containing 5	0.00275972	0.0347085	10.2301	up	chr11	+	117849236	117855743
ENSMUST00000121087	Gm7308	0.019173	0.0921874	2.11453	up	Ensembl	447	chr6	-	127282062	127282509	upstream	NM_181402	Parp11	poly (ADP-ribose) polymerase family, member 11	0.0115866	0.0660793	2.40886	up	chr6	+	127453722	127494239
ENSMUST00000121132	Mup-ps20	3.7142e-05	0.00985211	17.542	down	Ensembl	389	chr4	-	62012411	62014857	downstream	NM_008649	Mup5	major urinary protein 5	2.35899e-05	0.00825113	5.53939	down	chr4	-	61831318	61835180
ENSMUST00000121132	Mup-ps20	3.7142e-05	0.00985211	17.542	down	Ensembl	389	chr4	-	62012411	62014857	upstream	NM_001009550	Mup21	major urinary protein 21	0.0010813	0.0237133	7.5574	down	chr4	-	62147831	62150841
ENSMUST00000121132	Mup-ps20	3.7142e-05	0.00985211	17.542	down	Ensembl	389	chr4	-	62012411	62014857	upstream	NM_001039544	Mup3	major urinary protein 3	0.00273867	0.0346732	2.17395	down	chr4	-	62083475	62087312
ENSMUST00000121211	Vmn1r-ps128	0.00360272	0.0406687	3.32944	down	Ensembl	1739	chr13	+	23124504	23126243	upstream	NM_134245	Vmn1r216	vomeronasal 1 receptor 216	0.0053904	0.0456554	3.39603	down	chr13	+	23099148	23100045
ENSMUST00000121336	Gm11797	0.000239581	0.0145898	9.32247	down	Ensembl	754	chr4	+	6069873	6070627	downstream	NM_001098227	Sdcbp	syndecan binding protein	0.00232054	0.0321944	3.94455	up	chr4	+	6365679	6396122
ENSMUST00000121336	Gm11797	0.000239581	0.0145898	9.32247	down	Ensembl	754	chr4	+	6069873	6070627	downstream	NM_016807	Sdcbp	syndecan binding protein	0.0082717	0.0559206	4.89401	up	chr4	+	6365679	6396122
ENSMUST00000121407	Gm11389	0.00961757	0.0648494	2.66575	down	Ensembl	430	chr13	+	33686456	33689508	downstream	NM_001163239	Nqo2	NAD(P)H dehydrogenase, quinone 2	0.0223146	0.0933091	3.10384	down	chr13	+	33964658	33988465
ENSMUST00000121407	Gm11389	0.00961757	0.0648494	2.66575	down	Ensembl	430	chr13	+	33686456	33689508	downstream	NM_001164117	Serpinb6a	serine (or cysteine) peptidase inhibitor, clade B, member 6a	0.0496632	0.145677	2.16242	up	chr13	-	33917917	33936083
ENSMUST00000121475	Gm12399	2.40109e-05	0.00882359	21.6308	down	Ensembl	447	chr3	-	98669853	98678328	downstream	ENSMUST00000178221	Gm10681	predicted gene 10681	0.00150312	0.0272662	2.77318	down	chr3	-	98552552	98588807
ENSMUST00000121475	Gm12399	2.40109e-05	0.00882359	21.6308	down	Ensembl	447	chr3	-	98669853	98678328	downstream	NM_008295	Hsd3b5	hydroxy-delta-5-steroid dehydrogenase, 3 beta- and steroid delta-isomerase 5	0.00165154	0.0283242	7.3345	down	chr3	-	98618635	98645534
ENSMUST00000121475	Gm12399	2.40109e-05	0.00882359	21.6308	down	Ensembl	447	chr3	-	98669853	98678328	upstream	NM_001012306	Hsd3b3	hydroxy-delta-5-steroid dehydrogenase, 3 beta- and steroid delta-isomerase 3	0.0441015	0.136321	7.66465	down	chr3	-	98741475	98762410
ENSMUST00000121475	Gm12399	2.40109e-05	0.00882359	21.6308	down	Ensembl	447	chr3	-	98669853	98678328	upstream	NM_153193	Hsd3b2	hydroxy-delta-5-steroid dehydrogenase, 3 beta- and steroid delta-isomerase 2	0.00314458	0.0364823	4.72116	down	chr3	-	98711106	98724543
ENSMUST00000121519	Gm13899	0.026711	0.10919	2.29268	down	Ensembl	1255	chr6	-	17711686	17712941	downstream	NM_007604	Capza2	capping protein (actin filament) muscle Z-line, alpha 2	0.00616369	0.0486419	3.18379	up	chr6	+	17637097	17666536
ENSMUST00000121519	Gm13899	0.026711	0.10919	2.29268	down	Ensembl	1255	chr6	-	17711686	17712941	upstream	NM_022332	St7	suppression of tumorigenicity 7	0.00188323	0.029617	2.75244	down	chr6	+	17749215	17943022
ENSMUST00000121544	Vmn1r-ps116	0.00016013	0.0136422	9.23446	down	Ensembl	292	chr13	-	22875101	22875393	upstream	NM_134245	Vmn1r216	vomeronasal 1 receptor 216	0.0053904	0.0456554	3.39603	down	chr13	+	23099148	23100045
ENSMUST00000121615	Gm11950	0.00935252	0.0639461	3.28711	up	Ensembl	838	chr11	+	3628823	3629661	downstream	NM_173745	Dusp18	dual specificity phosphatase 18	0.00403067	0.0400875	3.37792	down	chr11	+	3895239	3901296
ENSMUST00000121631	Gm5843	0.012585	0.0746764	4.27957	down	Ensembl	476	chr3	+	14722415	14729626	downstream	NM_007606	Car3	carbonic anhydrase 3	0.0206922	0.0894396	7.62229	down	chr3	+	14863537	14872373
ENSMUST00000121631	Gm5843	0.012585	0.0746764	4.27957	down	Ensembl	476	chr3	+	14722415	14729626	downstream	NM_009799	Car1	carbonic anhydrase 1	0.0246855	0.09865	10.1567	down	chr3	-	14766213	14808365
ENSMUST00000121741	Mup-ps15	8.72188e-06	0.00592667	23.533	down	Ensembl	539	chr4	+	61698840	61701544	downstream	NM_008649	Mup5	major urinary protein 5	2.35899e-05	0.00825113	5.53939	down	chr4	-	61831318	61835180
ENSMUST00000121810	Gm9003	0.0192833	0.0923815	3.71661	up	Ensembl	482	chrX	-	94422677	94423295	downstream	NM_001044386	Zfx	zinc finger protein X-linked	4.79631e-05	0.00886255	3.05902	down	chrX	-	94074630	94123407
ENSMUST00000121989	Prdx6-ps2	0.0167375	0.0856549	2.16815	down	Ensembl	694	chr4	+	25307829	25308523	upstream	NM_026194	Ufl1	UFM1 specific ligase 1	0.00809407	0.0553883	6.76313	up	chr4	-	25248585	25281821
ENSMUST00000121996	Gm11787	0.0120033	0.0728414	3.07838	up	Ensembl	1050	chr4	-	3496977	3516515	upstream	NM_001111096	Lyn	Yamaguchi sarcoma viral (v-yes-1) oncogene homolog	5.21361e-05	0.00886255	7.56296	up	chr4	+	3678120	3791612
ENSMUST00000121996	Gm11787	0.0120033	0.0728414	3.07838	up	Ensembl	1050	chr4	-	3496977	3516515	upstream	NM_010747	Lyn	Yamaguchi sarcoma viral (v-yes-1) oncogene homolog	0.00294307	0.0354637	5.12545	up	chr4	+	3678120	3791612
ENSMUST00000122027	Gm9089	0.000655	0.0205165	3.20916	up	Ensembl	526	chrX	-	101709035	101709561	downstream	NM_023144	Nono	non-POU-domain-containing, octamer binding protein	0.0470898	0.141246	3.17517	up	chrX	+	101429650	101448593
ENSMUST00000122027	Gm9089	0.000655	0.0205165	3.20916	up	Ensembl	526	chrX	-	101709035	101709561	upstream	NM_001163610	Nhsl2	NHS-like 2	0.00160248	0.0281014	2.97157	down	chrX	+	101849384	102092055
ENSMUST00000122131	Gm40	0.00382946	0.041686	4.85868	down	Ensembl	660	chrX	+	38375286	38376974	upstream	NM_133690	Atp1b4	ATPase, (Na+)/K+ transporting, beta 4 polypeptide	0.0241846	0.0974892	3.59545	down	chrX	+	38316266	38336713
ENSMUST00000122267	Gm12658	0.00639363	0.0528603	3.65413	down	Ensembl	686	chr4	-	96245559	96274270	downstream	NM_030014	Hook1	hook homolog 1 (Drosophila)	0.0107938	0.0636548	5.30798	up	chr4	+	95967378	96024274
ENSMUST00000122267	Gm12658	0.00639363	0.0528603	3.65413	down	Ensembl	686	chr4	-	96245559	96274270	downstream	NM_145548	Cyp2j13	cytochrome P450, family 2, subfamily j, polypeptide 13	0.00124321	0.0253197	2.24104	down	chr4	-	96042659	96077540
ENSMUST00000122267	Gm12658	0.00639363	0.0528603	3.65413	down	Ensembl	686	chr4	-	96245559	96274270	upstream	NM_001104927	Cyp2j8	cytochrome P450, family 2, subfamily j, polypeptide 8	0.000256707	0.0146668	2.38179	down	chr4	-	96444587	96507386
ENSMUST00000122267	Gm12658	0.00639363	0.0528603	3.65413	down	Ensembl	686	chr4	-	96245559	96274270	upstream	NM_010008	Cyp2j6	cytochrome P450, family 2, subfamily j, polypeptide 6	0.0432541	0.13502	4.43489	down	chr4	-	96516137	96553651
ENSMUST00000122267	Gm12658	0.00639363	0.0528603	3.65413	down	Ensembl	686	chr4	-	96245559	96274270	upstream	NM_028979	Cyp2j9	cytochrome P450, family 2, subfamily j, polypeptide 9	0.0486986	0.143926	3.66949	down	chr4	-	96568428	96591485
ENSMUST00000122329	Gm15187	0.035171	0.128006	2.11807	down	Ensembl	264	chrX	-	159410246	159410510	upstream	NM_001135727	Sh3kbp1	SH3-domain kinase binding protein 1	0.00521582	0.0450235	2.43881	down	chrX	+	159627407	159975917
ENSMUST00000122341	Gm12778	0.0114291	0.0712695	2.13777	up	Ensembl	333	chr7	+	34175711	34176044	downstream	NM_025948	Lsm14a	LSM14 homolog A (SCD6, S. cerevisiae)	0.0283993	0.106607	2.81107	up	chr7	-	34344719	34389540
ENSMUST00000122341	Gm12778	0.0114291	0.0712695	2.13777	up	Ensembl	333	chr7	+	34175711	34176044	upstream	NM_001276475	Scgb2b27	secretoglobin, family 2B, member 27	0.00773535	0.0542595	2.04051	down	chr7	-	34011918	34013942
ENSMUST00000122341	Gm12778	0.0114291	0.0712695	2.13777	up	Ensembl	333	chr7	+	34175711	34176044	upstream	NM_178308	Scgb2b26	secretoglobin, family 2B, member 26	0.0168112	0.0805272	2.10328	down	chr7	-	33942996	33944985
ENSMUST00000122397	Gm11686	0.0137673	0.0781037	2.59327	up	Ensembl	333	chr2	+	143881176	143881509	downstream	NM_024281	Rrbp1	ribosome binding protein 1	0.033176	0.117035	2.54058	up	chr2	-	143947394	144011263
ENSMUST00000122447	Gm12260	0.00287981	0.0365995	7.9346	up	Ensembl	411	chr11	+	58961811	58962222	downstream	NM_001130408	Arf1	ADP-ribosylation factor 1	0.00449638	0.0421257	3.9471	up	chr11	-	59211411	59228162
ENSMUST00000122447	Gm12260	0.00287981	0.0365995	7.9346	up	Ensembl	411	chr11	+	58961811	58962222	downstream	NM_026035	Mrpl55	mitochondrial ribosomal protein L55	0.0288874	0.107522	2.17303	down	chr11	+	59202516	59206002
ENSMUST00000122447	Gm12260	0.00287981	0.0365995	7.9346	up	Ensembl	411	chr11	+	58961811	58962222	upstream	NM_001011818	Olfr316	olfactory receptor 316	0.00202306	0.0303917	2.27201	down	chr11	+	58757666	58758587
ENSMUST00000122673	Gm25545	0.0111646	0.070537	3.50127	down	Ensembl	323	chr10	+	75442619	75442942	downstream	NM_027890	Susd2	sushi domain containing 2	0.0109143	0.0639654	2.27053	down	chr10	-	75636618	75644008
ENSMUST00000122673	Gm25545	0.0111646	0.070537	3.50127	down	Ensembl	323	chr10	+	75442619	75442942	downstream	NM_175133	Gucd1	guanylyl cyclase domain containing 1	0.00790422	0.0548186	2.17459	down	chr10	-	75506813	75517322
ENSMUST00000122673	Gm25545	0.0111646	0.070537	3.50127	down	Ensembl	323	chr10	+	75442619	75442942	upstream	NM_133995	Upb1	ureidopropionase, beta	0.000263115	0.0146668	2.02104	down	chr10	+	75407033	75440195
ENSMUST00000123700	A430104N18Rik	0.00247873	0.034753	4.96817	up	Ensembl	269	chr11	+	87755576	87757270	downstream	NM_001078167	Srsf1	serine/arginine-rich splicing factor 1	0.0137646	0.0726855	3.57087	up	chr11	+	88047372	88053757
ENSMUST00000123700	A430104N18Rik	0.00247873	0.034753	4.96817	up	Ensembl	269	chr11	+	87755576	87757270	downstream	NM_173374	Srsf1	serine/arginine-rich splicing factor 1	0.00949716	0.0599777	5.34021	up	chr11	+	88047372	88053757
ENSMUST00000123700	A430104N18Rik	0.00247873	0.034753	4.96817	up	Ensembl	269	chr11	+	87755576	87757270	upstream	NM_133215	Mtmr4	myotubularin related protein 4	0.00462029	0.0426829	2.79063	down	chr11	+	87592216	87616296
ENSMUST00000124319	Gm12354	0.049898	0.156115	3.21733	down	Ensembl	554	chr4	-	19716731	19719886	downstream	NM_025476	Rmdn1	regulator of microtubule dynamics 1	0.0153271	0.0766868	2.46645	down	chr4	+	19575065	19606932
ENSMUST00000124319	Gm12354	0.049898	0.156115	3.21733	down	Ensembl	554	chr4	-	19716731	19719886	downstream	NM_177327	Wwp1	WW domain containing E3 ubiquitin protein ligase 1	0.00832806	0.0561288	2.16186	down	chr4	-	19608299	19709004
ENSMUST00000125697	Gm8865	0.00422631	0.0437279	3.00472	up	Ensembl	430	chr14	-	54826246	54826676	downstream	NM_010590	Ajuba	ajuba LIM protein	0.00706852	0.0518265	3.71069	down	chr14	-	54567468	54577661
ENSMUST00000125697	Gm8865	0.00422631	0.0437279	3.00472	up	Ensembl	430	chr14	-	54826246	54826676	downstream	NM_145462	Haus4	HAUS augmin-like complex, subunit 4	0.0384814	0.126374	2.57051	down	chr14	-	54541784	54554361
ENSMUST00000125697	Gm8865	0.00422631	0.0437279	3.00472	up	Ensembl	430	chr14	-	54826246	54826676	downstream	NM_175204	Psmb11	proteasome (prosome, macropain) subunit, beta type, 11	0.000372129	0.016757	2.91924	down	chr14	+	54625309	54629556
ENSMUST00000125697	Gm8865	0.00422631	0.0437279	3.00472	up	Ensembl	430	chr14	-	54826246	54826676	downstream	NM_207131	Cebpe	CCAAT/enhancer binding protein (C/EBP), epsilon	0.00280701	0.0349251	23.5937	up	chr14	-	54710362	54712174
ENSMUST00000125697	Gm8865	0.00422631	0.0437279	3.00472	up	Ensembl	430	chr14	-	54826246	54826676	upstream	NM_001167908	Ppp1r3e	protein phosphatase 1, regulatory (inhibitor) subunit 3E	0.0223112	0.0933091	3.6274	down	chr14	-	54875596	54877538
ENSMUST00000125697	Gm8865	0.00422631	0.0437279	3.00472	up	Ensembl	430	chr14	-	54826246	54826676	upstream	NM_019402	Pabpn1	poly(A) binding protein, nuclear 1	0.00208546	0.030826	7.59633	up	chr14	+	54894142	54898927
ENSMUST00000125697	Gm8865	0.00422631	0.0437279	3.00472	up	Ensembl	430	chr14	-	54826246	54826676	upstream	NM_177049	Jph4	junctophilin 4	0.0478372	0.142557	4.14892	up	chr14	-	55106825	55116935
ENSMUST00000125725	Atpaf1	0.000220254	0.0144934	8.04006	down	Ensembl	2655	chr4	+	115785211	115814295	downstream	NM_001039124	Kncn	kinocilin	3.2174e-05	0.00884164	9.44944	down	chr4	+	115884399	115887964
ENSMUST00000125725	Atpaf1	0.000220254	0.0144934	8.04006	down	Ensembl	2655	chr4	+	115785211	115814295	downstream	NM_153521	Lrrc41	leucine rich repeat containing 41	9.88214e-05	0.0101204	6.9217	down	chr4	+	116075464	116097043
ENSMUST00000125725	Atpaf1	0.000220254	0.0144934	8.04006	down	Ensembl	2655	chr4	+	115785211	115814295	downstream	NM_175308	Mob3c	MOB kinase activator 3C	0.0119558	0.0672121	2.31427	up	chr4	+	115828091	115836183
ENSMUST00000125867	Gm11459	0.008333	0.0602663	3.69041	down	Ensembl	422	chr2	+	164960801	164962752	downstream	NM_011611	Cd40	CD40 antigen	1.75554e-06	0.00387396	9.56186	up	chr2	+	165055635	165071654
ENSMUST00000125867	Gm11459	0.008333	0.0602663	3.69041	down	Ensembl	422	chr2	+	164960801	164962752	downstream	NM_170704	Cd40	CD40 antigen	6.86448e-05	0.0093201	6.90557	up	chr2	+	165055635	165071654
ENSMUST00000125867	Gm11459	0.008333	0.0602663	3.69041	down	Ensembl	422	chr2	+	164960801	164962752	upstream	NM_026785	Ube2c	ubiquitin-conjugating enzyme E2C	0.000733019	0.0206373	12.1512	up	chr2	+	164769928	164772902
ENSMUST00000125867	Gm11459	0.008333	0.0602663	3.69041	down	Ensembl	422	chr2	+	164960801	164962752	upstream	NM_133240	Acot8	acyl-CoA thioesterase 8	0.00387584	0.0395159	2.83981	up	chr2	-	164792767	164804881
ENSMUST00000125867	Gm11459	0.008333	0.0602663	3.69041	down	Ensembl	422	chr2	+	164960801	164962752	upstream	NM_133763	Dnttip1	deoxynucleotidyltransferase, terminal, interacting protein 1	0.0383626	0.126344	2.13103	up	chr2	+	164746014	164768219
ENSMUST00000125909	4930480G23Rik	0.00574291	0.0505594	3.90175	down	Ensembl	1013	chr4	-	19979444	19985388	downstream	NM_177327	Wwp1	WW domain containing E3 ubiquitin protein ligase 1	0.00832806	0.0561288	2.16186	down	chr4	-	19608299	19709004
ENSMUST00000126948	Pax6os1	0.00222756	0.0331446	2.53815	down	Ensembl	600	chr2	-	105536938	105670280	upstream	NM_023876	Elp4	elongation protein 4 homolog (S. cerevisiae)	0.0180703	0.0833607	4.45576	down	chr2	-	105700108	105904500
ENSMUST00000128365	Phldb2	0.0358733	0.129418	5.96379	down	Ensembl	828	chr16	-	45901040	45901967	downstream	NM_019754	Tagln3	transgelin 3	0.0461201	0.139504	2.33513	up	chr16	-	45711229	45724531
ENSMUST00000128365	Phldb2	0.0358733	0.129418	5.96379	down	Ensembl	828	chr16	-	45901040	45901967	downstream	NM_145389	BC016579	cDNA sequence, BC016579	0.000126771	0.0112002	6.36389	up	chr16	-	45626847	45654118
ENSMUST00000128365	Phldb2	0.0358733	0.129418	5.96379	down	Ensembl	828	chr16	-	45901040	45901967	downstream	NM_198106	Slc9c1	solute carrier family 9, subfamily C (Na+-transporting carboxylic acid decarboxylase), member 1	0.000110324	0.0105734	13.0691	down	chr16	+	45535265	45607001
ENSMUST00000128365	Phldb2	0.0358733	0.129418	5.96379	down	Ensembl	828	chr16	-	45901040	45901967	upstream	NM_032465	Cd96	CD96 antigen	0.00758345	0.0536348	4.54829	up	chr16	-	46035656	46120248
ENSMUST00000129059	2610206C17Rik	0.031703	0.120802	2.09616	down	Ensembl	1655	chr7	+	84689639	84776549	upstream	NM_022985	Zfand6	zinc finger, AN1-type domain 6	0.0179448	0.0830663	2.39128	up	chr7	-	84615053	84679351
ENSMUST00000129570	Gm11974	0.00596423	0.0514084	3.0642	up	Ensembl	602	chr11	-	6525591	6526730	downstream	NM_001252288	Ogdh	oxoglutarate (alpha-ketoglutarate) dehydrogenase (lipoamide)	7.00182e-05	0.00936467	8.02485	down	chr11	+	6292557	6359094
ENSMUST00000129570	Gm11974	0.00596423	0.0514084	3.0642	up	Ensembl	602	chr11	-	6525591	6526730	downstream	NM_011221	Purb	purine rich element binding protein B	0.00125766	0.0253257	2.61397	up	chr11	-	6467598	6476076
ENSMUST00000129570	Gm11974	0.00596423	0.0514084	3.0642	up	Ensembl	602	chr11	-	6525591	6526730	downstream	NM_178440	Myo1g	myosin IG	0.0046561	0.0427248	4.58681	up	chr11	-	6506547	6520958
ENSMUST00000129570	Gm11974	0.00596423	0.0514084	3.0642	up	Ensembl	602	chr11	-	6525591	6526730	upstream	NM_146014	Ccm2	cerebral cavernous malformation 2	0.00606935	0.0484955	6.81612	up	chr11	+	6546886	6596761
ENSMUST00000129579	Gm13206	0.00105899	0.0236846	2.23175	down	Ensembl	1090	chr4	+	148306852	148316569	downstream	NM_009272	Srm	spermidine synthase	0.0202557	0.0883998	3.87588	up	chr4	+	148591512	148594619
ENSMUST00000129579	Gm13206	0.00105899	0.0236846	2.23175	down	Ensembl	1090	chr4	+	148306852	148316569	downstream	NM_010767	Masp2	mannan-binding lectin serine peptidase 2	0.000311901	0.0158304	2.15418	down	chr4	+	148602543	148604413
ENSMUST00000129579	Gm13206	0.00105899	0.0236846	2.23175	down	Ensembl	1090	chr4	+	148306852	148316569	downstream	NM_145556	Tardbp	TAR DNA binding protein	0.0241574	0.0974012	2.76889	up	chr4	-	148612381	148626996
ENSMUST00000129661	E530001K10Rik	0.00604408	0.0516746	2.22334	down	Ensembl	855	chr2	-	94251878	94264739	upstream	NM_007466	Api5	apoptosis inhibitor 5	0.00868594	0.057214	2.29482	up	chr2	-	94411726	94438147
ENSMUST00000130437	Gm11730	0.00227862	0.0334142	8.2235	down	Ensembl	427	chr11	-	117094947	117097067	downstream	NM_011358	Srsf2	serine/arginine-rich splicing factor 2	0.0173476	0.0818301	2.16828	up	chr11	-	116849896	116853094
ENSMUST00000130659	Gm12940	0.0044699	0.0448758	2.19151	up	Ensembl	574	chr4	+	127035449	127037013	upstream	NM_011986	Ncdn	neurochondrin	0.00859229	0.0570161	4.04282	up	chr4	-	126743749	126753429
ENSMUST00000130659	Gm12940	0.0044699	0.0448758	2.19151	up	Ensembl	574	chr4	+	127035449	127037013	upstream	NM_023603	Sfpq	splicing factor proline/glutamine rich (polypyrimidine tract binding protein associated)	0.000502957	0.0181734	2.93521	up	chr4	+	127021300	127031236
ENSMUST00000130884	1700026D11Rik	0.000915039	0.0227228	3.25932	down	Ensembl	417	chr2	+	132490715	132512340	upstream	NM_011045	Pcna	proliferating cell nuclear antigen	0.00982176	0.0606981	2.76124	up	chr2	-	132249285	132253180
ENSMUST00000131133	Gm12354	0.033459	0.124697	6.06647	down	Ensembl	518	chr4	-	19716731	19720199	downstream	NM_025476	Rmdn1	regulator of microtubule dynamics 1	0.0153271	0.0766868	2.46645	down	chr4	+	19575065	19606932
ENSMUST00000131133	Gm12354	0.033459	0.124697	6.06647	down	Ensembl	518	chr4	-	19716731	19720199	downstream	NM_177327	Wwp1	WW domain containing E3 ubiquitin protein ligase 1	0.00832806	0.0561288	2.16186	down	chr4	-	19608299	19709004
ENSMUST00000131324	0610025J13Rik	0.00241653	0.0343144	3.50699	down	Ensembl	652	chr4	+	98321397	98322850	downstream	NM_172696	Inadl	InaD-like (Drosophila)	0.0184798	0.0842951	2.26659	down	chr4	+	98395825	98719603
ENSMUST00000131347	1810059H22Rik	0.000388149	0.0171639	2.73543	down	Ensembl	546	chr5	-	148958669	148969882	upstream	NM_001013378	Uspl1	ubiquitin specific peptidase like 1	0.0224605	0.0935583	2.94945	up	chr5	+	149184559	149215434
ENSMUST00000131347	1810059H22Rik	0.000388149	0.0171639	2.73543	down	Ensembl	546	chr5	-	148958669	148969882	upstream	NM_009663	Alox5ap	arachidonate 5-lipoxygenase activating protein	0.0018256	0.0294488	5.90723	up	chr5	+	149265057	149288047
ENSMUST00000132218	4930405D11Rik	0.000874572	0.0224586	5.29587	down	Ensembl	568	chr11	+	90883344	90894999	upstream	NM_199008	Cox11	cytochrome c oxidase assembly protein 11	0.00905258	0.0584439	2.07346	up	chr11	+	90638183	90645977
ENSMUST00000132564	Gm15287	0.00191078	0.0307386	4.87356	down	Ensembl	751	chr13	+	111725516	111735124	upstream	NM_001122963	Gpbp1	GC-rich promoter binding protein 1	0.0233296	0.095437	2.92366	up	chr13	-	111425679	111490041
ENSMUST00000133471	E330012B07Rik	0.00373496	0.0412471	2.65159	down	Ensembl	656	chr6	+	147180261	147202764	downstream	NM_008970	Pthlh	parathyroid hormone-like peptide	0.00272735	0.0346732	3.14001	down	chr6	-	147252109	147264085
ENSMUST00000133471	E330012B07Rik	0.00373496	0.0412471	2.65159	down	Ensembl	656	chr6	+	147180261	147202764	upstream	NM_145573	Mrps35	mitochondrial ribosomal protein S35	0.000901899	0.0222283	2.15787	down	chr6	+	147042769	147070902
ENSMUST00000133523	Gm15507	0.00224875	0.0332385	2.53992	down	Ensembl	592	chr9	-	59960595	59961801	downstream	NM_001253883	Pkm	pyruvate kinase, muscle	0.000244311	0.0144985	4.95502	up	chr9	+	59656367	59679375
ENSMUST00000133523	Gm15507	0.00224875	0.0332385	2.53992	down	Ensembl	592	chr9	-	59960595	59961801	downstream	NM_011099	Pkm	pyruvate kinase, muscle	2.33116e-05	0.00825113	7.60588	up	chr9	+	59656367	59679375
ENSMUST00000133829	1700123O12Rik	0.000528774	0.0190735	6.64018	down	Ensembl	588	chr4	-	10745713	10797795	upstream	NM_001085493	Ndufaf6	NADH dehydrogenase (ubiquinone) complex I, assembly factor 6	0.0257876	0.101241	2.08742	down	chr4	-	11051045	11076205
ENSMUST00000133829	1700123O12Rik	0.000528774	0.0190735	6.64018	down	Ensembl	588	chr4	-	10745713	10797795	upstream	NM_175175	Plekhf2	pleckstrin homology domain containing, family F (with FYVE domain) member 2	0.00344555	0.0379297	2.74825	up	chr4	-	10988661	11007619
ENSMUST00000134059	Gm13073	0.0320511	0.121511	2.37123	down	Ensembl	486	chr4	-	149780023	149780714	downstream	NM_001164052	Pik3cd	phosphatidylinositol 3-kinase catalytic delta polypeptide	0.00147753	0.0270406	5.55175	down	chr4	-	149649167	149663316
ENSMUST00000134271	Gm13403	3.79682e-05	0.00985211	4.9924	down	Ensembl	674	chr2	-	33937894	33942145	upstream	NM_016768	Pbx3	pre B cell leukemia homeobox 3	0.00198696	0.0302294	3.34886	up	chr2	-	34171908	34372036
ENSMUST00000134687	Ncr3-ps	0.000544787	0.0193526	5.4356	up	Ensembl	525	chr17	+	35180534	35184662	downstream	NM_001143689	H2-Q4	histocompatibility 2, Q region locus 4	0.00138428	0.0266477	5.12205	up	chr17	+	35379616	35384674
ENSMUST00000134687	Ncr3-ps	0.000544787	0.0193526	5.4356	up	Ensembl	525	chr17	+	35180534	35184662	downstream	NM_001198560	H2-Q7	histocompatibility 2, Q region locus 7	0.0248995	0.0990782	2.21935	up	chr17	+	35439154	35443773
ENSMUST00000134687	Ncr3-ps	0.000544787	0.0193526	5.4356	up	Ensembl	525	chr17	+	35180534	35184662	downstream	NM_010380	H2-D1	histocompatibility 2, D region locus 1	0.00269085	0.0345206	3.5604	up	chr17	+	35263093	35267497
ENSMUST00000134687	Ncr3-ps	0.000544787	0.0193526	5.4356	up	Ensembl	525	chr17	+	35180534	35184662	downstream	NM_010735	Lta	lymphotoxin A	0.00701468	0.0517509	2.85569	up	chr17	-	35203164	35205351
ENSMUST00000134687	Ncr3-ps	0.000544787	0.0193526	5.4356	up	Ensembl	525	chr17	+	35180534	35184662	downstream	NM_013693	Tnf	tumor necrosis factor	0.0011013	0.0238584	5.78544	up	chr17	-	35199390	35201996
ENSMUST00000134687	Ncr3-ps	0.000544787	0.0193526	5.4356	up	Ensembl	525	chr17	+	35180534	35184662	downstream	NM_207648	H2-Q6	histocompatibility 2, Q region locus 6	0.00203025	0.0304487	2.25677	up	chr17	+	35424876	35428361
ENSMUST00000134687	Ncr3-ps	0.000544787	0.0193526	5.4356	up	Ensembl	525	chr17	+	35180534	35184662	upstream	NM_001110101	Lsm2	LSM2 homolog, U6 small nuclear RNA associated (S. cerevisiae)	0.00197242	0.0301416	3.07073	up	chr17	+	34981853	34985893
ENSMUST00000134687	Ncr3-ps	0.000544787	0.0193526	5.4356	up	Ensembl	525	chr17	+	35180534	35184662	upstream	NM_001204274	Lsm2	LSM2 homolog, U6 small nuclear RNA associated (S. cerevisiae)	0.00380541	0.0392714	2.04584	up	chr17	+	34981853	34985891
ENSMUST00000134687	Ncr3-ps	0.000544787	0.0193526	5.4356	up	Ensembl	525	chr17	+	35180534	35184662	upstream	NM_001252469	Bag6	BCL2-associated athanogene 6	0.0269105	0.103451	3.18636	down	chr17	+	35135713	35147322
ENSMUST00000134687	Ncr3-ps	0.000544787	0.0193526	5.4356	up	Ensembl	525	chr17	+	35180534	35184662	upstream	NM_020027	Prrc2a	proline-rich coiled-coil 2A	0.00210456	0.0309925	2.54571	up	chr17	-	35149085	35164877
ENSMUST00000134687	Ncr3-ps	0.000544787	0.0193526	5.4356	up	Ensembl	525	chr17	+	35180534	35184662	upstream	NM_023893	Sapcd1	suppressor APC domain containing 1	0.00519611	0.0449388	3.86159	down	chr17	-	35025972	35028016
ENSMUST00000134687	Ncr3-ps	0.000544787	0.0193526	5.4356	up	Ensembl	525	chr17	+	35180534	35184662	upstream	NM_033444	Clic1	chloride intracellular channel 1	0.00146353	0.0270012	2.80284	up	chr17	+	35050242	35058719
ENSMUST00000136359	H19	0.00123298	0.0252937	4.23633	up	Ensembl	2286	chr7	-	142575528	142578143	downstream	NM_001271510	Lsp1	lymphocyte specific 1	0.00370311	0.0389009	2.30604	up	chr7	+	142460811	142494868
ENSMUST00000136359	H19	0.00123298	0.0252937	4.23633	up	Ensembl	2286	chr7	-	142575528	142578143	downstream	NM_009405	Tnni2	troponin I, skeletal, fast 2	0.0108583	0.0638896	2.30145	up	chr7	+	142442467	142444405
ENSMUST00000136359	H19	0.00123298	0.0252937	4.23633	up	Ensembl	2286	chr7	-	142575528	142578143	downstream	NM_009983	Ctsd	cathepsin D	0.000594629	0.0192186	3.55324	up	chr7	-	142375915	142387870
ENSMUST00000137124	Gm12248	0.0128353	0.0753638	3.99258	down	Ensembl	949	chr11	-	58063827	58072937	upstream	NM_001135115	Gm12250	predicted gene 12250	0.00572323	0.0469221	12.5488	up	chr11	+	58183842	58190198
ENSMUST00000137124	Gm12248	0.0128353	0.0753638	3.99258	down	Ensembl	949	chr11	-	58063827	58072937	upstream	NM_018738	Igtp	interferon gamma induced GTPase	0.00378423	0.0392255	9.31091	up	chr11	+	58199555	58207592
ENSMUST00000138195	Gm13752	0.0401655	0.137931	2.89108	down	Ensembl	491	chr2	+	80394896	80400525	upstream	NM_024181	Dnajc10	DnaJ (Hsp40) homolog, subfamily C, member 10	0.0137934	0.0727559	3.87882	up	chr2	+	80315465	80354055
ENSMUST00000139014	2900052L18Rik	0.0418933	0.140927	4.04511	down	Ensembl	1588	chr11	-	120229801	120231585	downstream	NM_001164802	Slc38a10	solute carrier family 38, member 10	0.0356131	0.121354	2.03509	up	chr11	-	120118871	120151351
ENSMUST00000139014	2900052L18Rik	0.0418933	0.140927	4.04511	down	Ensembl	1588	chr11	-	120229801	120231585	upstream	NM_001159328	Hgs	HGF-regulated tyrosine kinase substrate	0.00358629	0.0383951	5.31132	up	chr11	+	120467634	120483984
ENSMUST00000139014	2900052L18Rik	0.0418933	0.140927	4.04511	down	Ensembl	1588	chr11	-	120229801	120231585	upstream	NM_001195023	Nploc4	nuclear protein localization 4 homolog (S. cerevisiae)	0.00915471	0.0588535	4.31538	up	chr11	-	120379797	120437700
ENSMUST00000139014	2900052L18Rik	0.0418933	0.140927	4.04511	down	Ensembl	1588	chr11	-	120229801	120231585	upstream	NM_009609	Actg1	actin, gamma, cytoplasmic 1	1.6634e-05	0.00771659	2.38556	up	chr11	-	120345689	120348484
ENSMUST00000139014	2900052L18Rik	0.0418933	0.140927	4.04511	down	Ensembl	1588	chr11	-	120229801	120231585	upstream	NM_025560	Oxld1	oxidoreductase like domain containing 1	0.00574617	0.0470887	3.3345	down	chr11	-	120456603	120458063
ENSMUST00000139895	Gm13203	0.000829383	0.0220693	2.2865	down	Ensembl	520	chr4	+	148713702	148716581	upstream	NM_009272	Srm	spermidine synthase	0.0202557	0.0883998	3.87588	up	chr4	+	148591512	148594619
ENSMUST00000139895	Gm13203	0.000829383	0.0220693	2.2865	down	Ensembl	520	chr4	+	148713702	148716581	upstream	NM_010767	Masp2	mannan-binding lectin serine peptidase 2	0.000311901	0.0158304	2.15418	down	chr4	+	148602543	148604413
ENSMUST00000139895	Gm13203	0.000829383	0.0220693	2.2865	down	Ensembl	520	chr4	+	148713702	148716581	upstream	NM_145556	Tardbp	TAR DNA binding protein	0.0241574	0.0974012	2.76889	up	chr4	-	148612381	148626996
ENSMUST00000140065	Gm6969	0.0137018	0.0779698	2.11696	up	Ensembl	342	chr12	-	24638668	24639010	upstream	NM_009104	Rrm2	ribonucleotide reductase M2	0.00766057	0.0540038	5.58462	up	chr12	+	24708253	24714146
ENSMUST00000140881	Gm12762	0.00845316	0.0607863	2.82971	down	Ensembl	456	chr7	-	34230419	34234075	downstream	NM_001276475	Scgb2b27	secretoglobin, family 2B, member 27	0.00773535	0.0542595	2.04051	down	chr7	-	34011918	34013942
ENSMUST00000140881	Gm12762	0.00845316	0.0607863	2.82971	down	Ensembl	456	chr7	-	34230419	34234075	downstream	NM_178308	Scgb2b26	secretoglobin, family 2B, member 26	0.0168112	0.0805272	2.10328	down	chr7	-	33942996	33944985
ENSMUST00000140881	Gm12762	0.00845316	0.0607863	2.82971	down	Ensembl	456	chr7	-	34230419	34234075	upstream	NM_025948	Lsm14a	LSM14 homolog A (SCD6, S. cerevisiae)	0.0283993	0.106607	2.81107	up	chr7	-	34344719	34389540
ENSMUST00000141090	Snhg3	0.00893702	0.0627416	3.23795	up	Ensembl	581	chr4	-	132351933	132352933	downstream	NM_133878	Rcc1	regulator of chromosome condensation 1	0.00174723	0.0289944	4.36915	up	chr4	-	132331918	132345750
ENSMUST00000141120	Gm12405	0.011718	0.0721425	6.87509	down	Ensembl	660	chr4	+	41642184	41643077	downstream	NM_016658	Galt	galactose-1-phosphate uridyl transferase	0.0145477	0.0746629	2.68563	down	chr4	+	41755252	41759125
ENSMUST00000141120	Gm12405	0.011718	0.0721425	6.87509	down	Ensembl	660	chr4	+	41642184	41643077	upstream	NM_027147	Enho	energy homeostasis associated	0.0351441	0.120408	3.33947	down	chr4	-	41638143	41640302
ENSMUST00000141300	Gm15053	0.0309177	0.119329	2.65962	down	Ensembl	2346	chr6	+	52262783	52267079	upstream	NM_008263	Hoxa10	homeobox A10	0.0136822	0.0724411	2.78701	down	chr6	-	52231196	52234939
ENSMUST00000141300	Gm15053	0.0309177	0.119329	2.65962	down	Ensembl	2346	chr6	+	52262783	52267079	upstream	NM_018773	Skap2	src family associated phosphoprotein 2	0.0185324	0.0843847	3.3893	up	chr6	-	51859164	52012549
ENSMUST00000141723	Gm12521	0.0258574	0.107453	3.70113	up	Ensembl	694	chr3	-	108936822	108938238	downstream	NM_025845	Prpf38b	PRP38 pre-mRNA processing factor 38 (yeast) domain containing B	0.0116204	0.0661567	3.7347	up	chr3	-	108902806	108911704
ENSMUST00000141935	Gm13393	0.0215009	0.0976291	2.04483	up	Ensembl	396	chr2	+	29088665	29094501	upstream	NM_001166033	Gtf3c4	general transcription factor IIIC, polypeptide 4	0.00309483	0.0362283	3.82526	down	chr2	-	28822299	28840360
ENSMUST00000142163	4930405D11Rik	0.0117753	0.0722868	2.26159	down	Ensembl	569	chr11	+	90883319	90895093	upstream	NM_199008	Cox11	cytochrome c oxidase assembly protein 11	0.00905258	0.0584439	2.07346	up	chr11	+	90638183	90645977
ENSMUST00000142429	Gm13056	0.00493334	0.047158	2.12639	up	Ensembl	564	chr4	+	141278438	141279794	upstream	NM_023374	Sdhb	succinate dehydrogenase complex, subunit B, iron sulfur (Ip)	0.000932999	0.0224145	2.13439	down	chr4	+	140961270	140979192
ENSMUST00000142429	Gm13056	0.00493334	0.047158	2.12639	up	Ensembl	564	chr4	+	141278438	141279794	upstream	NM_029097	Atp13a2	ATPase type 13A2	0.0109943	0.0643501	2.1387	down	chr4	+	140986872	141007701
ENSMUST00000143649	1200007C13Rik	0.0125044	0.0744343	8.03639	up	Ensembl	2455	chr2	-	167827692	167833646	upstream	NM_001080708	Fam65c	family with sequence similarity 65, member C	0.0247609	0.098812	3.67076	up	chr2	-	167980785	168010593
ENSMUST00000144096	Gm11755	0.00228418	0.0334247	3.70609	down	Ensembl	891	chr11	-	119123010	119138421	downstream	NM_001039167	Rbfox3	RNA binding protein, fox-1 homolog (C. elegans) 3	0.0110494	0.0643574	2.30717	up	chr11	-	118489759	118909572
ENSMUST00000144096	Gm11755	0.00228418	0.0334247	3.70609	down	Ensembl	891	chr11	-	119123010	119138421	downstream	NM_001039168	Rbfox3	RNA binding protein, fox-1 homolog (C. elegans) 3	0.00091664	0.0223065	5.30173	down	chr11	-	118489759	118909572
ENSMUST00000144096	Gm11755	0.00228418	0.0334247	3.70609	down	Ensembl	891	chr11	-	119123010	119138421	upstream	NM_138669	Eif4a3	eukaryotic translation initiation factor 4A3	0.0385426	0.12649	3.72371	up	chr11	-	119288362	119300043
ENSMUST00000144096	Gm11755	0.00228418	0.0334247	3.70609	down	Ensembl	891	chr11	-	119123010	119138421	upstream	NM_178743	Slc26a11	solute carrier family 26, member 11	0.00197823	0.0301478	3.50902	down	chr11	+	119355556	119381076
ENSMUST00000144109	F730043M19Rik	0.000428412	0.0178935	2.65802	down	Ensembl	428	chr12	-	33135376	33139621	downstream	NM_021524	Nampt	nicotinamide phosphoribosyltransferase	0.00757238	0.0535988	3.02473	up	chr12	+	32820334	32853369
ENSMUST00000144532	Zbtb32	0.00251978	0.0348648	2.53558	down	Ensembl	582	chr7	-	30597931	30598909	downstream	NM_001081114	Clip3	CAP-GLY domain containing linker protein 3	0.00314049	0.0364823	2.52896	down	chr7	+	30291752	30308367
ENSMUST00000144532	Zbtb32	0.00251978	0.0348648	2.53558	down	Ensembl	582	chr7	-	30597931	30598909	downstream	NM_011662	Tyrobp	TYRO protein tyrosine kinase binding protein	0.0360386	0.12198	2.82271	up	chr7	+	30413787	30417579
ENSMUST00000144532	Zbtb32	0.00251978	0.0348648	2.53558	down	Ensembl	582	chr7	-	30597931	30598909	downstream	NM_011827	Hcst	hematopoietic cell signal transducer	0.00633271	0.0490908	3.06606	up	chr7	-	30417711	30419854
ENSMUST00000144532	Zbtb32	0.00251978	0.0348648	2.53558	down	Ensembl	582	chr7	-	30597931	30598909	downstream	NM_019546	Prodh2	proline dehydrogenase (oxidase) 2	0.0123131	0.0682996	2.13987	down	chr7	+	30493657	30513402
ENSMUST00000144532	Zbtb32	0.00251978	0.0348648	2.53558	down	Ensembl	582	chr7	-	30597931	30598909	upstream	NM_146187	Ffar2	free fatty acid receptor 2	0.00438167	0.0417916	2.25995	down	chr7	-	30818356	30823775
ENSMUST00000144837	Samd13	0.0407975	0.139061	2.05654	down	Ensembl	642	chr3	-	146680449	146685471	downstream	NM_019957	Dnase2b	deoxyribonuclease II beta	0.0219605	0.0923275	3.05971	down	chr3	-	146581372	146615598
ENSMUST00000144932	Gm13842	0.000815752	0.0218705	6.89679	down	Ensembl	523	chr5	-	116026845	116029230	downstream	NM_007708	Cit	citron	0.00163412	0.0282146	2.00967	down	chr5	+	115845655	116006341
ENSMUST00000145448	4930430E12Rik	0.0159805	0.0838316	2.5934	up	Ensembl	641	chr4	-	6353614	6357530	upstream	NM_001098227	Sdcbp	syndecan binding protein	0.00232054	0.0321944	3.94455	up	chr4	+	6365679	6396122
ENSMUST00000145448	4930430E12Rik	0.0159805	0.0838316	2.5934	up	Ensembl	641	chr4	-	6353614	6357530	upstream	NM_016807	Sdcbp	syndecan binding protein	0.0082717	0.0559206	4.89401	up	chr4	+	6365679	6396122
ENSMUST00000145461	AI662270	0.000109211	0.0120961	2.66845	up	Ensembl	592	chr11	+	83223575	83225869	downstream	NM_013653	Ccl5	chemokine (C-C motif) ligand 5	0.000477073	0.0179624	7.06679	up	chr11	-	83525778	83530518
ENSMUST00000145461	AI662270	0.000109211	0.0120961	2.66845	up	Ensembl	592	chr11	+	83223575	83225869	downstream	NM_025492	1700020L24Rik	RIKEN cDNA 1700020L24 gene	0.00191066	0.0298792	4.9225	up	chr11	+	83437693	83441232
ENSMUST00000145461	AI662270	0.000109211	0.0120961	2.66845	up	Ensembl	592	chr11	+	83223575	83225869	downstream	NM_172797	Mmp28	matrix metallopeptidase 28 (epilysin)	0.0177535	0.0827297	2.67302	down	chr11	-	83441875	83462961
ENSMUST00000145461	AI662270	0.000109211	0.0120961	2.66845	up	Ensembl	592	chr11	+	83223575	83225869	upstream	NM_011408	Slfn2	schlafen 2	0.000172245	0.0125765	22.038	up	chr11	+	83065111	83070678
ENSMUST00000145563	Gm13663	0.0432554	0.143695	2.19613	down	Ensembl	643	chr2	+	71747506	71750200	downstream	NM_008397	Itga6	integrin alpha 6	0.00236867	0.0324627	4.33705	down	chr2	+	71787082	71856758
ENSMUST00000145563	Gm13663	0.0432554	0.143695	2.19613	down	Ensembl	643	chr2	+	71747506	71750200	downstream	NM_172665	Pdk1	pyruvate dehydrogenase kinase, isoenzyme 1	0.0105242	0.062745	6.2587	down	chr2	+	71873271	71903858
ENSMUST00000145570	BC018473	0.00170395	0.0286923	7.58184	down	Ensembl	1136	chr11	+	116752348	116755842	downstream	NM_011358	Srsf2	serine/arginine-rich splicing factor 2	0.0173476	0.0818301	2.16828	up	chr11	-	116849896	116853094
ENSMUST00000145711	Gm12984	0.00179636	0.0297033	3.09217	down	Ensembl	273	chr4	+	135307348	135309519	downstream	NM_001013756	Grhl3	grainyhead-like 3 (Drosophila)	0.00064431	0.0195004	6.44342	down	chr4	-	135541887	135573620
ENSMUST00000146481	4930412C18Rik	0.00664159	0.053822	7.27363	down	Ensembl	509	chr4	+	9770650	9776944	downstream	NM_013526	Gdf6	growth differentiation factor 6	0.0387752	0.126928	2.59209	down	chr4	+	9844371	9862345
ENSMUST00000146481	4930412C18Rik	0.00664159	0.053822	7.27363	down	Ensembl	509	chr4	+	9770650	9776944	upstream	NM_001177849	Asph	aspartate-beta-hydroxylase	0.0233956	0.0955556	3.12194	up	chr4	-	9449084	9669162
ENSMUST00000146481	4930412C18Rik	0.00664159	0.053822	7.27363	down	Ensembl	509	chr4	+	9770650	9776944	upstream	NM_001177851	Asph	aspartate-beta-hydroxylase	0.000433912	0.0174413	5.73993	up	chr4	-	9575261	9669162
ENSMUST00000146481	4930412C18Rik	0.00664159	0.053822	7.27363	down	Ensembl	509	chr4	+	9770650	9776944	upstream	NM_001177852	Asph	aspartate-beta-hydroxylase	0.000326768	0.0160497	7.78734	up	chr4	-	9575261	9643717
ENSMUST00000146481	4930412C18Rik	0.00664159	0.053822	7.27363	down	Ensembl	509	chr4	+	9770650	9776944	upstream	NM_001177853	Asph	aspartate-beta-hydroxylase	0.0193288	0.086499	4.56599	up	chr4	-	9575261	9643717
ENSMUST00000146658	2310026L22Rik	0.0312653	0.119854	2.30984	up	Ensembl	400	chr4	+	138215713	138216189	downstream	NM_007838	Ddost	dolichyl-di-phosphooligosaccharide-protein glycotransferase	0.00572252	0.0469221	2.02379	up	chr4	+	138304737	138312611
ENSMUST00000146658	2310026L22Rik	0.0312653	0.119854	2.30984	up	Ensembl	400	chr4	+	138215713	138216189	downstream	NM_028176	Cda	cytidine deaminase	0.000855059	0.0218723	2.16031	down	chr4	-	138338527	138367955
ENSMUST00000146911	9130208D14Rik	5.81727e-06	0.00568984	3.11524	up	Ensembl	7293	chr7	-	105824222	105831515	downstream	NM_009906	Tpp1	tripeptidyl peptidase I	0.0187928	0.085116	2.19963	up	chr7	-	105744846	105752207
ENSMUST00000146911	9130208D14Rik	5.81727e-06	0.00568984	3.11524	up	Ensembl	7293	chr7	-	105824222	105831515	downstream	NM_011421	Smpd1	sphingomyelin phosphodiesterase 1, acid lysosomal	0.0378677	0.125307	2.03079	up	chr7	+	105554359	105558389
ENSMUST00000146985	Gm8098	0.0335323	0.124782	2.11137	down	Ensembl	1499	chr11	+	30267463	30280491	upstream	NM_175836	Sptbn1	spectrin beta, non-erythrocytic 1	0.00688196	0.0513055	3.07479	up	chr11	-	30099394	30219772
ENSMUST00000147235	Gm13705	0.0142577	0.0797541	3.99503	down	Ensembl	493	chr2	+	73584859	73589208	downstream	NM_001166604	Chn1	chimerin 1	0.0163211	0.079507	2.17191	up	chr2	-	73610659	73660423
ENSMUST00000147235	Gm13705	0.0142577	0.0797541	3.99503	down	Ensembl	493	chr2	+	73584859	73589208	downstream	NM_009715	Atf2	activating transcription factor 2	0.0111913	0.0647356	3.11701	up	chr2	-	73816521	73892628
ENSMUST00000147235	Gm13705	0.0142577	0.0797541	3.99503	down	Ensembl	493	chr2	+	73584859	73589208	upstream	NM_029022	Scrn3	secernin 3	0.0142554	0.0739252	2.90903	down	chr2	+	73312651	73337807
ENSMUST00000147235	Gm13705	0.0142577	0.0797541	3.99503	down	Ensembl	493	chr2	+	73584859	73589208	upstream	NM_153138	Wipf1	WAS/WASL interacting protein family, member 1	0.0393661	0.128067	2.06438	up	chr2	-	73429616	73529410
ENSMUST00000147685	Gm13391	0.0464479	0.149717	2.80687	up	Ensembl	816	chr2	+	6471999	6478619	upstream	NM_024208	Echdc3	enoyl Coenzyme A hydratase domain containing 3	0.026585	0.102685	2.50705	down	chr2	-	6188464	6212994
ENSMUST00000147811	Gm11291	0.00210293	0.0323167	2.843	down	Ensembl	193	chr13	+	22016689	22018249	downstream	NM_145844	Vmn1r189	vomeronasal 1 receptor 189	0.039745	0.128839	3.00655	up	chr13	-	22101726	22102665
ENSMUST00000147811	Gm11291	0.00210293	0.0323167	2.843	down	Ensembl	193	chr13	+	22016689	22018249	downstream	NM_178186	Hist1h2ag	histone cluster 1, H2ag	1.04524e-05	0.00586325	9.73863	up	chr13	-	22042476	22042949
ENSMUST00000147811	Gm11291	0.00210293	0.0323167	2.843	down	Ensembl	193	chr13	+	22016689	22018249	upstream	NM_001097979	Hist1h2bq	histone cluster 1, H2bq	1.74269e-05	0.00771659	14.9899	up	chr13	+	21833742	21837530
ENSMUST00000147811	Gm11291	0.00210293	0.0323167	2.843	down	Ensembl	193	chr13	+	22016689	22018249	upstream	NM_001195421	Hist1h4m	histone cluster 1, H4m	0.00404092	0.040119	22.1002	up	chr13	+	21811745	21812150
ENSMUST00000147811	Gm11291	0.00210293	0.0323167	2.843	down	Ensembl	193	chr13	+	22016689	22018249	upstream	NM_020034	Hist1h1b	histone cluster 1, H1b	0.000152597	0.012233	6.60598	up	chr13	-	21779882	21780554
ENSMUST00000147811	Gm11291	0.00210293	0.0323167	2.843	down	Ensembl	193	chr13	+	22016689	22018249	upstream	NM_175657	Hist1h4n	histone cluster 1, H4n	0.00434228	0.0415718	5.6847	up	chr13	-	21831846	21832158
ENSMUST00000147811	Gm11291	0.00210293	0.0323167	2.843	down	Ensembl	193	chr13	+	22016689	22018249	upstream	NM_178206	Hist1h3h	histone cluster 1, H3h	0.00319177	0.0368338	63.4408	up	chr13	+	21717627	21718115
ENSMUST00000147811	Gm11291	0.00210293	0.0323167	2.843	down	Ensembl	193	chr13	+	22016689	22018249	upstream	NM_178207	Hist1h3i	histone cluster 1, H3i	0.0382992	0.12626	5.72866	up	chr13	-	21782914	21783397
ENSMUST00000147811	Gm11291	0.00210293	0.0323167	2.843	down	Ensembl	193	chr13	+	22016689	22018249	upstream	NM_178210	Hist1h4j	histone cluster 1, H4j	0.00255312	0.0335974	5.57376	up	chr13	+	21735095	21735407
ENSMUST00000147811	Gm11291	0.00210293	0.0323167	2.843	down	Ensembl	193	chr13	+	22016689	22018249	upstream	NM_178211	Hist1h4k	histone cluster 1, H4k	0.00470952	0.0428503	5.62013	up	chr13	-	21750193	21750505
ENSMUST00000147959	Gm14486	0.00022564	0.0144934	9.58659	down	Ensembl	598	chr2	-	30658467	30669908	upstream	NM_133673	Tor1b	torsin family 1, member B	0.00333252	0.0375396	2.61565	up	chr2	+	30953000	30959015
ENSMUST00000148457	Gm12860	0.00140554	0.0267717	2.22352	down	Ensembl	957	chr4	+	120615839	120622682	upstream	NM_001101603	Gm8439	predicted gene 8439	0.000520914	0.0183776	3.11099	down	chr4	+	120588744	120609672
ENSMUST00000149025	Gm13881	0.0347955	0.127253	2.81232	down	Ensembl	3716	chr2	+	103912023	103918960	downstream	NM_001142335	Lmo2	LIM domain only 2	0.0298884	0.109654	2.9863	up	chr2	+	103970286	103981878
ENSMUST00000149025	Gm13881	0.0347955	0.127253	2.81232	down	Ensembl	3716	chr2	+	103912023	103918960	downstream	NM_008505	Lmo2	LIM domain only 2	0.0183028	0.083872	2.42559	up	chr2	+	103970286	103981878
ENSMUST00000149231	Gm13704	0.000706204	0.0210861	2.63056	down	Ensembl	538	chr2	+	73596823	73599200	downstream	NM_001166604	Chn1	chimerin 1	0.0163211	0.079507	2.17191	up	chr2	-	73610659	73660423
ENSMUST00000149231	Gm13704	0.000706204	0.0210861	2.63056	down	Ensembl	538	chr2	+	73596823	73599200	downstream	NM_009715	Atf2	activating transcription factor 2	0.0111913	0.0647356	3.11701	up	chr2	-	73816521	73892628
ENSMUST00000149231	Gm13704	0.000706204	0.0210861	2.63056	down	Ensembl	538	chr2	+	73596823	73599200	upstream	NM_029022	Scrn3	secernin 3	0.0142554	0.0739252	2.90903	down	chr2	+	73312651	73337807
ENSMUST00000149231	Gm13704	0.000706204	0.0210861	2.63056	down	Ensembl	538	chr2	+	73596823	73599200	upstream	NM_153138	Wipf1	WAS/WASL interacting protein family, member 1	0.0393661	0.128067	2.06438	up	chr2	-	73429616	73529410
ENSMUST00000149429	Gm13411	0.00532617	0.0488931	2.93593	down	Ensembl	414	chr2	+	24322423	24322956	downstream	NM_001159562	Il1rn	interleukin 1 receptor antagonist	0.00231115	0.0321775	6.78551	up	chr2	+	24345290	24351491
ENSMUST00000149438	Gm14820	0.0393631	0.136465	2.39807	down	Ensembl	617	chrX	+	8049171	8059824	downstream	NM_001166411	Rbm3	RNA binding motif protein 3	8.6151e-07	0.00386	3.48379	up	chrX	-	8142355	8145802
ENSMUST00000149438	Gm14820	0.0393631	0.136465	2.39807	down	Ensembl	617	chrX	+	8049171	8059824	downstream	NM_009515	Was	Wiskott-Aldrich syndrome homolog (human)	0.0217482	0.0918126	4.54118	up	chrX	-	8081465	8090491
ENSMUST00000149438	Gm14820	0.0393631	0.136465	2.39807	down	Ensembl	617	chrX	+	8049171	8059824	downstream	NM_016809	Rbm3	RNA binding motif protein 3	0.000586211	0.0192143	2.0622	up	chrX	-	8138974	8145802
ENSMUST00000149438	Gm14820	0.0393631	0.136465	2.39807	down	Ensembl	617	chrX	+	8049171	8059824	downstream	NM_026137	Wdr13	WD repeat domain 13	0.00204937	0.0305888	2.27562	up	chrX	-	8123300	8132858
ENSMUST00000149438	Gm14820	0.0393631	0.136465	2.39807	down	Ensembl	617	chrX	+	8049171	8059824	upstream	NM_008089	Gata1	GATA binding protein 1	0.00964819	0.0603121	10.8487	up	chrX	-	7959259	7967910
ENSMUST00000149438	Gm14820	0.0393631	0.136465	2.39807	down	Ensembl	617	chrX	+	8049171	8059824	upstream	NM_138604	Otud5	OTU domain containing 5	0.000856732	0.0218723	2.09602	down	chrX	+	7841830	7874858
ENSMUST00000149438	Gm14820	0.0393631	0.136465	2.39807	down	Ensembl	617	chrX	+	8049171	8059824	upstream	NM_181548	Eras	ES cell-expressed Ras	0.0130475	0.0707526	2.14667	down	chrX	-	7924275	7928607
ENSMUST00000149826	Gm11963	0.00602112	0.0515824	6.612	up	Ensembl	500	chr11	+	5498839	5505699	downstream	NM_013842	Xbp1	X-box binding protein 1	0.00286522	0.0350361	2.25295	up	chr11	+	5520640	5525993
ENSMUST00000149938	Gm15353	0.00048618	0.0188066	5.68355	down	Ensembl	375	chr8	-	12880021	12883716	upstream	NM_001159486	Mcf2l	mcf.2 transforming sequence-like	0.00186346	0.029617	2.33564	down	chr8	+	12949417	13020509
ENSMUST00000150073	Gm12111	0.0405813	0.138525	2.93469	up	Ensembl	349	chr11	-	32903136	32926160	downstream	NM_001271347	Fbxw11	F-box and WD-40 domain protein 11	0.00508862	0.044482	3.61057	up	chr11	+	32642554	32746814
ENSMUST00000150073	Gm12111	0.0405813	0.138525	2.93469	up	Ensembl	349	chr11	-	32903136	32926160	upstream	NM_019916	Tlx3	T cell leukemia, homeobox 3	0.00319684	0.0368686	2.1188	up	chr11	-	33200751	33203588
ENSMUST00000150119	Gm13632	0.0119439	0.0726521	2.15136	up	Ensembl	384	chr2	+	70877828	70884408	upstream	NM_172664	Tlk1	tousled-like kinase 1	0.0145719	0.0747445	3.94795	up	chr2	-	70712407	70825480
ENSMUST00000150628	Gm11728	0.0443189	0.145999	4.32334	up	Ensembl	660	chr11	-	117035077	117040193	downstream	NM_011358	Srsf2	serine/arginine-rich splicing factor 2	0.0173476	0.0818301	2.16828	up	chr11	-	116849896	116853094
ENSMUST00000151883	Gm12408	0.00745894	0.0571212	2.74612	down	Ensembl	996	chr4	+	45639935	45642304	downstream	NM_028270	Aldh1b1	aldehyde dehydrogenase 1 family, member B1	0.0114589	0.065675	5.2877	up	chr4	+	45799021	45804608
ENSMUST00000151883	Gm12408	0.00745894	0.0571212	2.74612	down	Ensembl	996	chr4	+	45639935	45642304	downstream	NM_028788	1300002K09Rik	RIKEN cDNA 1300002K09 gene	0.0259627	0.101374	2.90857	up	chr4	+	45848946	45887008
ENSMUST00000153213	Gm15892	0.00644565	0.0530321	2.19246	up	Ensembl	478	chr11	+	88066357	88067026	upstream	NM_001078167	Srsf1	serine/arginine-rich splicing factor 1	0.0137646	0.0726855	3.57087	up	chr11	+	88047372	88053757
ENSMUST00000153213	Gm15892	0.00644565	0.0530321	2.19246	up	Ensembl	478	chr11	+	88066357	88067026	upstream	NM_173374	Srsf1	serine/arginine-rich splicing factor 1	0.00949716	0.0599777	5.34021	up	chr11	+	88047372	88053757
ENSMUST00000153686	Gm15676	3.19226e-06	0.00485999	2.17641	down	Ensembl	799	chr7	-	126800789	126809108	downstream	NM_009898	Coro1a	coronin, actin binding protein 1A	0.000326923	0.0160497	8.85706	up	chr7	-	126699773	126704754
ENSMUST00000153686	Gm15676	3.19226e-06	0.00485999	2.17641	down	Ensembl	799	chr7	-	126800789	126809108	downstream	NM_011952	Mapk3	mitogen-activated protein kinase 3	0.0400504	0.129404	2.87632	up	chr7	+	126759625	126765816
ENSMUST00000153686	Gm15676	3.19226e-06	0.00485999	2.17641	down	Ensembl	799	chr7	-	126800789	126809108	downstream	NM_019674	Ppp4c	protein phosphatase 4, catalytic subunit	0.00613518	0.0485881	2.38623	up	chr7	-	126785867	126792471
ENSMUST00000153686	Gm15676	3.19226e-06	0.00485999	2.17641	down	Ensembl	799	chr7	-	126800789	126809108	downstream	NM_019738	Nupr1	nuclear protein transcription regulator 1	0.0274249	0.104446	2.1971	up	chr7	-	126623245	126625470
ENSMUST00000153686	Gm15676	3.19226e-06	0.00485999	2.17641	down	Ensembl	799	chr7	-	126800789	126809108	downstream	NM_024228	Gdpd3	glycerophosphodiester phosphodiesterase domain containing 3	0.00567134	0.0467427	40.9658	down	chr7	+	126766413	126775645
ENSMUST00000153686	Gm15676	3.19226e-06	0.00485999	2.17641	down	Ensembl	799	chr7	-	126800789	126809108	downstream	NM_029420	Slx1b	SLX1 structure-specific endonuclease subunit homolog B (S. cerevisiae)	0.0177928	0.0827702	2.32468	up	chr7	-	126688926	126695783
ENSMUST00000153686	Gm15676	3.19226e-06	0.00485999	2.17641	down	Ensembl	799	chr7	-	126800789	126809108	upstream	NM_001252566	Sez6l2	seizure related 6 homolog like 2	0.0190844	0.0859094	2.40433	up	chr7	+	126950534	126970606
ENSMUST00000153686	Gm15676	3.19226e-06	0.00485999	2.17641	down	Ensembl	799	chr7	-	126800789	126809108	upstream	NM_001252567	Sez6l2	seizure related 6 homolog like 2	0.0198557	0.0876704	2.95585	up	chr7	+	126950534	126970606
ENSMUST00000153686	Gm15676	3.19226e-06	0.00485999	2.17641	down	Ensembl	799	chr7	-	126800789	126809108	upstream	NM_172747	Kctd13	potassium channel tetramerisation domain containing 13	0.0206445	0.0893912	2.15351	up	chr7	+	126928878	126945609
ENSMUST00000153686	Gm15676	3.19226e-06	0.00485999	2.17641	down	Ensembl	799	chr7	-	126800789	126809108	upstream	NM_178901	AI467606	expressed sequence AI467606	0.000488781	0.0179851	3.50625	up	chr7	+	127091435	127094049
ENSMUST00000153969	Gm15417	0.00471533	0.0458897	4.18537	down	Ensembl	275	chr3	+	89395995	89398146	upstream	NM_007910	Efna4	ephrin A4	0.00199394	0.0302842	2.92932	up	chr3	-	89333392	89338028
ENSMUST00000154056	Gm4997	0.00275654	0.0361783	2.24991	up	Ensembl	360	chrX	-	155150951	155151311	downstream	NM_001081671	1700042B14Rik	RIKEN cDNA 1700042B14 gene	0.0171739	0.0815122	2.14563	down	chrX	-	155124980	155147849
ENSMUST00000154056	Gm4997	0.00275654	0.0361783	2.24991	up	Ensembl	360	chrX	-	155150951	155151311	upstream	NM_009121	Sat1	spermidine/spermine N1-acetyl transferase 1	0.00111297	0.0239455	3.52124	up	chrX	-	155213138	155216409
ENSMUST00000154056	Gm4997	0.00275654	0.0361783	2.24991	up	Ensembl	360	chrX	-	155150951	155151311	upstream	NM_019736	Acot9	acyl-CoA thioesterase 9	0.000629088	0.0193726	5.77579	up	chrX	+	155262499	155297507
ENSMUST00000155681	2810410L24Rik	0.000469831	0.0185788	6.65412	down	Ensembl	2615	chr11	-	120185399	120188751	downstream	NM_001164802	Slc38a10	solute carrier family 38, member 10	0.0356131	0.121354	2.03509	up	chr11	-	120118871	120151351
ENSMUST00000155681	2810410L24Rik	0.000469831	0.0185788	6.65412	down	Ensembl	2615	chr11	-	120185399	120188751	downstream	NM_028898	Rptor	regulatory associated protein of MTOR, complex 1	0.0442304	0.136583	2.18855	up	chr11	+	119602994	119899591
ENSMUST00000155681	2810410L24Rik	0.000469831	0.0185788	6.65412	down	Ensembl	2615	chr11	-	120185399	120188751	upstream	NM_001159328	Hgs	HGF-regulated tyrosine kinase substrate	0.00358629	0.0383951	5.31132	up	chr11	+	120467634	120483984
ENSMUST00000155681	2810410L24Rik	0.000469831	0.0185788	6.65412	down	Ensembl	2615	chr11	-	120185399	120188751	upstream	NM_001195023	Nploc4	nuclear protein localization 4 homolog (S. cerevisiae)	0.00915471	0.0588535	4.31538	up	chr11	-	120379797	120437700
ENSMUST00000155681	2810410L24Rik	0.000469831	0.0185788	6.65412	down	Ensembl	2615	chr11	-	120185399	120188751	upstream	NM_009609	Actg1	actin, gamma, cytoplasmic 1	1.6634e-05	0.00771659	2.38556	up	chr11	-	120345689	120348484
ENSMUST00000155681	2810410L24Rik	0.000469831	0.0185788	6.65412	down	Ensembl	2615	chr11	-	120185399	120188751	upstream	NM_025560	Oxld1	oxidoreductase like domain containing 1	0.00574617	0.0470887	3.3345	down	chr11	-	120456603	120458063
ENSMUST00000156081	Gm12840	0.0185492	0.0906576	6.52529	up	Ensembl	627	chr4	+	117700187	117700923	upstream	NM_080469	Eri3	exoribonuclease 3	0.00185701	0.029617	2.86239	down	chr4	+	117550493	117674281
ENSMUST00000156275	4933427J07Rik	0.0099431	0.0660415	2.01704	down	Ensembl	1533	chr2	-	128955670	128957861	downstream	NM_020594	Zc3h8	zinc finger CCCH type containing 8	0.00372037	0.0389243	2.34762	down	chr2	-	128926267	128944020
ENSMUST00000156275	4933427J07Rik	0.0099431	0.0660415	2.01704	down	Ensembl	1533	chr2	-	128955670	128957861	downstream	NM_028248	Tmem87b	transmembrane protein 87B	0.0324237	0.115686	2.57473	up	chr2	+	128818302	128854261
ENSMUST00000156275	4933427J07Rik	0.0099431	0.0660415	2.01704	down	Ensembl	1533	chr2	-	128955670	128957861	upstream	NM_001159593	Slc20a1	solute carrier family 20, member 1	0.0476874	0.1423	2.39436	up	chr2	+	129198772	129205104
ENSMUST00000156275	4933427J07Rik	0.0099431	0.0660415	2.01704	down	Ensembl	1533	chr2	-	128955670	128957861	upstream	NM_015747	Slc20a1	solute carrier family 20, member 1	0.0275975	0.104877	4.11897	up	chr2	+	129198772	129211612
ENSMUST00000156526	Gm15226	0.000624467	0.0201919	3.73246	down	Ensembl	2971	chrX	-	166618101	166621542	downstream	NM_001177958	Gpm6b	glycoprotein m6b	0.000137287	0.0118292	2.46138	down	chrX	+	166344552	166389033
ENSMUST00000156526	Gm15226	0.000624467	0.0201919	3.73246	down	Ensembl	2971	chrX	-	166618101	166621542	downstream	NM_019397	Egfl6	EGF-like-domain, multiple 6	0.0483474	0.143266	3.4986	down	chrX	-	166523006	166585716
ENSMUST00000156566	1700057H15Rik	0.0157513	0.0832349	2.28664	down	Ensembl	320	chr4	-	124450234	124451285	upstream	NM_010213	Fhl3	four and a half LIM domains 3	0.038714	0.126843	2.84952	up	chr4	+	124700698	124708611
ENSMUST00000157227	Gm22793	0.049607	0.155741	2.19738	down	Ensembl	330	chr6	-	145287927	145288257	downstream	NM_007532	Bcat1	branched chain aminotransferase 1, cytosolic	0.00283992	0.0349808	3.00725	up	chr6	-	144993834	145076157
ENSMUST00000157704	Gm25661	0.000300611	0.015318	5.11872	down	Ensembl	296	chr8	+	69399724	69400020	upstream	NM_007509	Atp6v1b2	ATPase, H+ transporting, lysosomal V1 subunit B2	0.0119048	0.0669671	2.93591	up	chr8	+	69088735	69113717
ENSMUST00000158314	Gm25925	0.00146504	0.0269899	2.89165	up	Ensembl	306	chr12	-	17644899	17645205	downstream	NM_001008421	Nol10	nucleolar protein 10	0.0041269	0.0404608	7.49075	up	chr12	+	17348492	17430095
ENSMUST00000160497	Gas5	0.015074	0.0815741	2.57566	up	Ensembl	629	chr1	+	161036019	161036888	downstream	NM_172644	Dars2	aspartyl-tRNA synthetase 2 (mitochondrial)	0.00232808	0.0321944	2.59921	down	chr1	-	161040612	161070632
ENSMUST00000160730	Gm16581	9.2393e-05	0.0115044	5.72859	up	Ensembl	991	chr1	+	55127296	55128287	upstream	NM_001039710	Coq10b	coenzyme Q10 homolog B (S. cerevisiae)	0.00542984	0.0458378	3.7026	up	chr1	+	55052769	55072702
ENSMUST00000160730	Gm16581	9.2393e-05	0.0115044	5.72859	up	Ensembl	991	chr1	+	55127296	55128287	upstream	NM_026424	Coq10b	coenzyme Q10 homolog B (S. cerevisiae)	0.00724677	0.0523207	4.07582	up	chr1	+	55052769	55072702
ENSMUST00000160842	Gm16551	0.00402856	0.0426552	2.65345	down	Ensembl	598	chr9	+	74848994	74851141	downstream	NM_001113283	Fam214a	family with sequence similarity 214, member A	0.00783995	0.0546297	3.1344	down	chr9	+	74953052	75032468
ENSMUST00000160842	Gm16551	0.00402856	0.0426552	2.65345	down	Ensembl	598	chr9	+	74848994	74851141	downstream	NM_008262	Onecut1	one cut domain, family member 1	0.0168712	0.0806739	2.46091	down	chr9	+	74861920	74889647
ENSMUST00000161269	Gm16307	0.0116697	0.0720323	2.67735	up	Ensembl	210	chr7	-	6405174	6405384	downstream	NM_001177417	Gm6792	predicted gene 6792	0.00854581	0.0568304	2.28708	down	chr7	+	6255921	6281861
ENSMUST00000161269	Gm16307	0.0116697	0.0720323	2.67735	up	Ensembl	210	chr7	-	6405174	6405384	upstream	NM_146916	Olfr1346	olfactory receptor 1346	0.00133365	0.0260199	2.11597	down	chr7	+	6474111	6475053
ENSMUST00000161848	Gm15749	0.0175964	0.0882264	3.6961	down	Ensembl	612	chr5	+	120648039	120648749	downstream	NM_008052	Dtx1	deltex 1 homolog (Drosophila)	0.0164359	0.079737	2.90327	down	chr5	-	120680263	120711669
ENSMUST00000161848	Gm15749	0.0175964	0.0882264	3.6961	down	Ensembl	612	chr5	+	120648039	120648749	downstream	NM_011852	Oas1g	2'-5' oligoadenylate synthetase 1G	0.00943929	0.0597566	3.09532	up	chr5	-	120876141	120887598
ENSMUST00000161848	Gm15749	0.0175964	0.0882264	3.6961	down	Ensembl	612	chr5	+	120648039	120648749	downstream	NM_145211	Oas1a	2'-5' oligoadenylate synthetase 1A	0.016312	0.0794912	5.20628	up	chr5	-	120896256	120907525
ENSMUST00000161848	Gm15749	0.0175964	0.0882264	3.6961	down	Ensembl	612	chr5	+	120648039	120648749	downstream	NM_145228	Oas1h	2'-5' oligoadenylate synthetase 1H	0.00314556	0.0364823	3.88827	up	chr5	+	120861421	120873505
ENSMUST00000161848	Gm15749	0.0175964	0.0882264	3.6961	down	Ensembl	612	chr5	+	120648039	120648749	upstream	NM_001177595	Slc8b1	solute carrier family 8 (sodium/lithium/calcium exchanger), member B1	0.00625649	0.0488669	2.04334	up	chr5	+	120511191	120534024
ENSMUST00000161848	Gm15749	0.0175964	0.0882264	3.6961	down	Ensembl	612	chr5	+	120648039	120648749	upstream	NM_029408	Iqcd	IQ motif containing D	0.00283481	0.0349652	2.53966	down	chr5	+	120589022	120607113
ENSMUST00000161862	Gm16551	0.0298824	0.116738	16.1737	down	Ensembl	848	chr9	+	74848436	74860134	downstream	NM_001113283	Fam214a	family with sequence similarity 214, member A	0.00783995	0.0546297	3.1344	down	chr9	+	74953052	75032468
ENSMUST00000161862	Gm16551	0.0298824	0.116738	16.1737	down	Ensembl	848	chr9	+	74848436	74860134	downstream	NM_008262	Onecut1	one cut domain, family member 1	0.0168712	0.0806739	2.46091	down	chr9	+	74861920	74889647
ENSMUST00000162579	1810021B22Rik	0.00218824	0.0328767	3.4297	down	Ensembl	544	chr15	-	89071195	89074297	downstream	NM_029720	Creld2	cysteine-rich with EGF-like domains 2	0.000167397	0.0125571	4.93341	up	chr15	+	88819645	88826681
ENSMUST00000162579	1810021B22Rik	0.00218824	0.0328767	3.4297	down	Ensembl	544	chr15	-	89071195	89074297	upstream	NM_019977	Miox	myo-inositol oxygenase	0.0184739	0.0842897	2.89516	up	chr15	+	89334472	89337007
ENSMUST00000162579	1810021B22Rik	0.00218824	0.0328767	3.4297	down	Ensembl	544	chr15	-	89071195	89074297	upstream	NM_138302	Tymp	thymidine phosphorylase	0.0317585	0.114017	2.52072	down	chr15	-	89371930	89377037
ENSMUST00000162697	AI480526	0.000171628	0.0136422	9.37905	down	Ensembl	410	chr5	-	123138042	123141067	upstream	NM_008277	Hpd	4-hydroxyphenylpyruvic acid dioxygenase	0.00294613	0.0354637	2.74317	down	chr5	-	123171806	123182686
ENSMUST00000164104	Gm3294	0.0471259	0.150997	2.57865	down	Ensembl	610	chr6	+	28981633	29022165	downstream	NM_023516	Hilpda	hypoxia inducible lipid droplet associated	0.0358347	0.121588	3.78371	up	chr6	+	29272625	29275449
ENSMUST00000164104	Gm3294	0.0471259	0.150997	2.57865	down	Ensembl	610	chr6	+	28981633	29022165	downstream	NM_133925	Rbm28	RNA binding motif protein 28	0.017812	0.082787	2.23965	up	chr6	-	29123572	29164724
ENSMUST00000164104	Gm3294	0.0471259	0.150997	2.57865	down	Ensembl	610	chr6	+	28981633	29022165	upstream	NM_019776	Snd1	staphylococcal nuclease and tudor domain containing 1	3.95931e-05	0.00886255	7.77152	up	chr6	+	28480347	28888832
ENSMUST00000164621	Gm17043	0.000874374	0.0224586	6.86825	down	Ensembl	1283	chr12	-	103786112	103804362	downstream	NM_144834	Serpina10	serine (or cysteine) peptidase inhibitor, clade A (alpha-1 antiproteinase, antitrypsin), member 10	0.00220845	0.0315589	2.5326	up	chr12	-	103616674	103631405
ENSMUST00000164621	Gm17043	0.000874374	0.0224586	6.86825	down	Ensembl	1283	chr12	-	103786112	103804362	upstream	NM_001252569	Serpina1a	serine (or cysteine) peptidase inhibitor, clade A, member 1A	0.000330451	0.0160497	4.0545	down	chr12	-	103853294	103863619
ENSMUST00000164621	Gm17043	0.000874374	0.0224586	6.86825	down	Ensembl	1283	chr12	-	103786112	103804362	upstream	NM_026535	Serpina12	serine (or cysteine) peptidase inhibitor, clade A (alpha-1 antiproteinase, antitrypsin), member 12	0.00215553	0.0311972	9.32842	down	chr12	-	104028768	104044443
ENSMUST00000165968	Serpina3e-ps	0.00816715	0.0598195	6.23332	up	Ensembl	1228	chr12	-	104189516	104192926	downstream	NM_026535	Serpina12	serine (or cysteine) peptidase inhibitor, clade A (alpha-1 antiproteinase, antitrypsin), member 12	0.00215553	0.0311972	9.32842	down	chr12	-	104028768	104044443
ENSMUST00000165968	Serpina3e-ps	0.00816715	0.0598195	6.23332	up	Ensembl	1228	chr12	-	104189516	104192926	downstream	NM_173024	Serpina3b	serine (or cysteine) peptidase inhibitor, clade A, member 3B	0.0440889	0.136305	2.75968	up	chr12	+	104127995	104139545
ENSMUST00000165968	Serpina3e-ps	0.00816715	0.0598195	6.23332	up	Ensembl	1228	chr12	-	104189516	104192926	upstream	NM_001101472	Serpina3j	serine (or cysteine) peptidase inhibitor, clade A (alpha-1 antiproteinase, antitrypsin), member 3J	6.48852e-05	0.0093201	2.71942	up	chr12	+	104314569	104320586
ENSMUST00000165968	Serpina3e-ps	0.00816715	0.0598195	6.23332	up	Ensembl	1228	chr12	-	104189516	104192926	upstream	NM_001199940	Serpina3i	serine (or cysteine) peptidase inhibitor, clade A, member 3I	0.00633505	0.0490908	8.529	up	chr12	+	104263121	104269365
ENSMUST00000165968	Serpina3e-ps	0.00816715	0.0598195	6.23332	up	Ensembl	1228	chr12	-	104189516	104192926	upstream	NM_009251	Serpina3g	serine (or cysteine) peptidase inhibitor, clade A, member 3G	0.0100552	0.061266	4.49648	up	chr12	+	104214543	104241934
ENSMUST00000165968	Serpina3e-ps	0.00816715	0.0598195	6.23332	up	Ensembl	1228	chr12	-	104189516	104192926	upstream	NM_009253	Serpina3m	serine (or cysteine) peptidase inhibitor, clade A, member 3M	0.0142611	0.0739334	2.80339	up	chr12	+	104387163	104394257
ENSMUST00000167075	Gm17042	0.0213884	0.0974309	2.01299	down	Ensembl	1216	chr12	-	103744029	103754733	downstream	NM_144834	Serpina10	serine (or cysteine) peptidase inhibitor, clade A (alpha-1 antiproteinase, antitrypsin), member 10	0.00220845	0.0315589	2.5326	up	chr12	-	103616674	103631405
ENSMUST00000167075	Gm17042	0.0213884	0.0974309	2.01299	down	Ensembl	1216	chr12	-	103744029	103754733	downstream	NM_145449	Ifi27l2b	interferon, alpha-inducible protein 27 like 2B	0.0348258	0.119844	8.06158	up	chr12	-	103450897	103457223
ENSMUST00000167075	Gm17042	0.0213884	0.0974309	2.01299	down	Ensembl	1216	chr12	-	103744029	103754733	upstream	NM_001252569	Serpina1a	serine (or cysteine) peptidase inhibitor, clade A, member 1A	0.000330451	0.0160497	4.0545	down	chr12	-	103853294	103863619
ENSMUST00000167075	Gm17042	0.0213884	0.0974309	2.01299	down	Ensembl	1216	chr12	-	103744029	103754733	upstream	NM_026535	Serpina12	serine (or cysteine) peptidase inhibitor, clade A (alpha-1 antiproteinase, antitrypsin), member 12	0.00215553	0.0311972	9.32842	down	chr12	-	104028768	104044443
ENSMUST00000168952	Gm8540	0.00339071	0.0395094	2.41377	down	Ensembl	732	chr10	-	22040700	22048512	upstream	NM_009018	Raet1c	retinoic acid early transcript gamma	0.0176309	0.08248	3.56418	down	chr10	+	22173901	22374139
ENSMUST00000169420	BC050972	0.0311673	0.119796	2.58326	down	Ensembl	342	chr9	-	66798910	66802559	upstream	NM_001164248	Tpm1	tropomyosin 1, alpha	0.00408186	0.0402465	3.69227	up	chr9	-	67027889	67049213
ENSMUST00000169420	BC050972	0.0311673	0.119796	2.58326	down	Ensembl	342	chr9	-	66798910	66802559	upstream	NM_001164249	Tpm1	tropomyosin 1, alpha	0.00266125	0.0343128	5.68836	up	chr9	-	67022592	67049213
ENSMUST00000169420	BC050972	0.0311673	0.119796	2.58326	down	Ensembl	342	chr9	-	66798910	66802559	upstream	NM_001164250	Tpm1	tropomyosin 1, alpha	0.000203275	0.0132476	3.22961	up	chr9	-	67022592	67049213
ENSMUST00000169420	BC050972	0.0311673	0.119796	2.58326	down	Ensembl	342	chr9	-	66798910	66802559	upstream	NM_001164254	Tpm1	tropomyosin 1, alpha	0.024705	0.0986769	4.83612	up	chr9	-	67027889	67043871
ENSMUST00000169420	BC050972	0.0311673	0.119796	2.58326	down	Ensembl	342	chr9	-	66798910	66802559	upstream	NM_001164255	Tpm1	tropomyosin 1, alpha	0.0448941	0.137867	2.1457	up	chr9	-	67023841	67049213
ENSMUST00000169784	Mup-ps4	0.000947809	0.0230349	38.3882	down	Ensembl	474	chr4	+	60437439	60439918	downstream	NM_001164526	Mup11	major urinary protein 11	0.000180284	0.0127206	2.13043	down	chr4	-	60658465	60662395
ENSMUST00000169784	Mup-ps4	0.000947809	0.0230349	38.3882	down	Ensembl	474	chr4	+	60437439	60439918	upstream	NM_001126319	Mup9	major urinary protein 9	0.00139282	0.0266676	41.9691	down	chr4	-	60419159	60421952
ENSMUST00000172300	Gm8895	0.00166523	0.0284495	3.27873	down	Ensembl	1223	chr12	-	103867845	103881511	downstream	NM_001252569	Serpina1a	serine (or cysteine) peptidase inhibitor, clade A, member 1A	0.000330451	0.0160497	4.0545	down	chr12	-	103853294	103863619
ENSMUST00000172300	Gm8895	0.00166523	0.0284495	3.27873	down	Ensembl	1223	chr12	-	103867845	103881511	downstream	NM_144834	Serpina10	serine (or cysteine) peptidase inhibitor, clade A (alpha-1 antiproteinase, antitrypsin), member 10	0.00220845	0.0315589	2.5326	up	chr12	-	103616674	103631405
ENSMUST00000172300	Gm8895	0.00166523	0.0284495	3.27873	down	Ensembl	1223	chr12	-	103867845	103881511	upstream	NM_026535	Serpina12	serine (or cysteine) peptidase inhibitor, clade A (alpha-1 antiproteinase, antitrypsin), member 12	0.00215553	0.0311972	9.32842	down	chr12	-	104028768	104044443
ENSMUST00000172300	Gm8895	0.00166523	0.0284495	3.27873	down	Ensembl	1223	chr12	-	103867845	103881511	upstream	NM_173024	Serpina3b	serine (or cysteine) peptidase inhibitor, clade A, member 3B	0.0440889	0.136305	2.75968	up	chr12	+	104127995	104139545
ENSMUST00000172583	H2-Q3	0.0054341	0.0491815	2.87807	up	Ensembl	608	chr17	+	35358988	35359972	downstream	NM_001143689	H2-Q4	histocompatibility 2, Q region locus 4	0.00138428	0.0266477	5.12205	up	chr17	+	35379616	35384674
ENSMUST00000172583	H2-Q3	0.0054341	0.0491815	2.87807	up	Ensembl	608	chr17	+	35358988	35359972	downstream	NM_001198560	H2-Q7	histocompatibility 2, Q region locus 7	0.0248995	0.0990782	2.21935	up	chr17	+	35439154	35443773
ENSMUST00000172583	H2-Q3	0.0054341	0.0491815	2.87807	up	Ensembl	608	chr17	+	35358988	35359972	downstream	NM_207648	H2-Q6	histocompatibility 2, Q region locus 6	0.00203025	0.0304487	2.25677	up	chr17	+	35424876	35428361
ENSMUST00000172583	H2-Q3	0.0054341	0.0491815	2.87807	up	Ensembl	608	chr17	+	35358988	35359972	upstream	NM_001252469	Bag6	BCL2-associated athanogene 6	0.0269105	0.103451	3.18636	down	chr17	+	35135713	35147322
ENSMUST00000172583	H2-Q3	0.0054341	0.0491815	2.87807	up	Ensembl	608	chr17	+	35358988	35359972	upstream	NM_010380	H2-D1	histocompatibility 2, D region locus 1	0.00269085	0.0345206	3.5604	up	chr17	+	35263093	35267497
ENSMUST00000172583	H2-Q3	0.0054341	0.0491815	2.87807	up	Ensembl	608	chr17	+	35358988	35359972	upstream	NM_010735	Lta	lymphotoxin A	0.00701468	0.0517509	2.85569	up	chr17	-	35203164	35205351
ENSMUST00000172583	H2-Q3	0.0054341	0.0491815	2.87807	up	Ensembl	608	chr17	+	35358988	35359972	upstream	NM_013693	Tnf	tumor necrosis factor	0.0011013	0.0238584	5.78544	up	chr17	-	35199390	35201996
ENSMUST00000172583	H2-Q3	0.0054341	0.0491815	2.87807	up	Ensembl	608	chr17	+	35358988	35359972	upstream	NM_020027	Prrc2a	proline-rich coiled-coil 2A	0.00210456	0.0309925	2.54571	up	chr17	-	35149085	35164877
ENSMUST00000172812	Malat1	0.00679439	0.0543635	6.26262	up	Ensembl	6983	chr19	-	5795689	5802672	downstream	NM_009045	Rela	v-rel reticuloendotheliosis viral oncogene homolog A (avian)	0.0108622	0.0638896	3.95195	up	chr19	+	5637489	5648130
ENSMUST00000172812	Malat1	0.00679439	0.0543635	6.26262	up	Ensembl	6983	chr19	-	5795689	5802672	downstream	NM_010609	Kcnk7	potassium channel, subfamily K, member 7	0.000873192	0.0219855	10.4966	up	chr19	+	5704475	5707101
ENSMUST00000172812	Malat1	0.00679439	0.0543635	6.26262	up	Ensembl	6983	chr19	-	5795689	5802672	downstream	NM_023166	Fam89b	family with sequence similarity 89, member B	0.0165056	0.0799498	2.17324	up	chr19	-	5728086	5729666
ENSMUST00000172812	Malat1	0.00679439	0.0543635	6.26262	up	Ensembl	6983	chr19	-	5795689	5802672	downstream	NM_023781	1700020D05Rik	RIKEN cDNA 1700020D05 gene	0.011776	0.0665652	2.16962	up	chr19	-	5502768	5503787
ENSMUST00000172812	Malat1	0.00679439	0.0543635	6.26262	up	Ensembl	6983	chr19	-	5795689	5802672	downstream	NM_144868	Pcnxl3	pecanex-like 3 (Drosophila)	0.00352725	0.0380718	2.85069	down	chr19	-	5664634	5688908
ENSMUST00000172812	Malat1	0.00679439	0.0543635	6.26262	up	Ensembl	6983	chr19	-	5795689	5802672	upstream	NM_026169	Frmd8	FERM domain containing 8	0.0287394	0.107181	2.17424	up	chr19	-	5850973	5875208
ENSMUST00000172812	Malat1	0.00679439	0.0543635	6.26262	up	Ensembl	6983	chr19	-	5795689	5802672	upstream	NM_028454	Tm7sf2	transmembrane 7 superfamily member 2	0.00703629	0.0518265	2.63547	down	chr19	-	6062820	6067850
ENSMUST00000172812	Malat1	0.00679439	0.0543635	6.26262	up	Ensembl	6983	chr19	-	5795689	5802672	upstream	NM_134154	Slc25a45	solute carrier family 25, member 45	0.0182044	0.0836775	2.14543	up	chr19	+	5878465	5885768
ENSMUST00000172896	Gm5708	0.000576458	0.0196192	3.40323	up	Ensembl	886	chr3	+	34183306	34184192	upstream	NM_001026211	Dnajc19	DnaJ (Hsp40) homolog, subfamily C, member 19	0.0373617	0.124414	2.85997	down	chr3	-	34057757	34081326
ENSMUST00000172952	Gm20506	3.32282e-05	0.00944301	3.26068	down	Ensembl	589	chr17	+	34249056	34250264	downstream	NM_010378	H2-Aa	histocompatibility 2, class II antigen A, alpha	0.0013462	0.026196	8.5359	up	chr17	-	34282750	34287771
ENSMUST00000172952	Gm20506	3.32282e-05	0.00944301	3.26068	down	Ensembl	589	chr17	+	34249056	34250264	downstream	NM_207105	H2-Ab1	histocompatibility 2, class II antigen A, beta 1	0.00281663	0.0349569	6.87086	up	chr17	+	34263226	34269418
ENSMUST00000172952	Gm20506	3.32282e-05	0.00944301	3.26068	down	Ensembl	589	chr17	+	34249056	34250264	upstream	NM_008202	Slc39a7	solute carrier family 39 (zinc transporter), member 7	0.00207572	0.0307447	2.15963	up	chr17	-	34028265	34031690
ENSMUST00000172952	Gm20506	3.32282e-05	0.00944301	3.26068	down	Ensembl	589	chr17	+	34249056	34250264	upstream	NM_009066	Ring1	ring finger protein 1	0.00845168	0.0565284	2.54662	up	chr17	-	34020791	34024680
ENSMUST00000172952	Gm20506	3.32282e-05	0.00944301	3.26068	down	Ensembl	589	chr17	+	34249056	34250264	upstream	NM_010387	H2-DMb1	histocompatibility 2, class II, locus Mb1	0.000761127	0.0211547	10.8542	up	chr17	+	34153190	34160229
ENSMUST00000172952	Gm20506	3.32282e-05	0.00944301	3.26068	down	Ensembl	589	chr17	+	34249056	34250264	upstream	NM_010724	Psmb8	proteasome (prosome, macropain) subunit, beta type 8 (large multifunctional peptidase 7)	0.0457156	0.139197	2.63815	up	chr17	+	34198194	34201454
ENSMUST00000172952	Gm20506	3.32282e-05	0.00944301	3.26068	down	Ensembl	589	chr17	+	34249056	34250264	upstream	NM_011530	Tap2	transporter 2, ATP-binding cassette, sub-family B (MDR/TAP)	0.000308377	0.0157457	5.94708	up	chr17	+	34204478	34216321
ENSMUST00000172952	Gm20506	3.32282e-05	0.00944301	3.26068	down	Ensembl	589	chr17	+	34249056	34250264	upstream	NM_013585	Psmb9	proteasome (prosome, macropain) subunit, beta type 9 (large multifunctional peptidase 2)	0.000216601	0.0136071	3.77455	up	chr17	-	34182098	34187330
ENSMUST00000173427	Gm8752	0.00414318	0.043377	8.02211	up	Ensembl	1694	chr17	+	35445855	35448926	upstream	NM_001143689	H2-Q4	histocompatibility 2, Q region locus 4	0.00138428	0.0266477	5.12205	up	chr17	+	35379616	35384674
ENSMUST00000173427	Gm8752	0.00414318	0.043377	8.02211	up	Ensembl	1694	chr17	+	35445855	35448926	upstream	NM_001198560	H2-Q7	histocompatibility 2, Q region locus 7	0.0248995	0.0990782	2.21935	up	chr17	+	35439154	35443773
ENSMUST00000173427	Gm8752	0.00414318	0.043377	8.02211	up	Ensembl	1694	chr17	+	35445855	35448926	upstream	NM_001252469	Bag6	BCL2-associated athanogene 6	0.0269105	0.103451	3.18636	down	chr17	+	35135713	35147322
ENSMUST00000173427	Gm8752	0.00414318	0.043377	8.02211	up	Ensembl	1694	chr17	+	35445855	35448926	upstream	NM_010380	H2-D1	histocompatibility 2, D region locus 1	0.00269085	0.0345206	3.5604	up	chr17	+	35263093	35267497
ENSMUST00000173427	Gm8752	0.00414318	0.043377	8.02211	up	Ensembl	1694	chr17	+	35445855	35448926	upstream	NM_010735	Lta	lymphotoxin A	0.00701468	0.0517509	2.85569	up	chr17	-	35203164	35205351
ENSMUST00000173427	Gm8752	0.00414318	0.043377	8.02211	up	Ensembl	1694	chr17	+	35445855	35448926	upstream	NM_013693	Tnf	tumor necrosis factor	0.0011013	0.0238584	5.78544	up	chr17	-	35199390	35201996
ENSMUST00000173427	Gm8752	0.00414318	0.043377	8.02211	up	Ensembl	1694	chr17	+	35445855	35448926	upstream	NM_020027	Prrc2a	proline-rich coiled-coil 2A	0.00210456	0.0309925	2.54571	up	chr17	-	35149085	35164877
ENSMUST00000173427	Gm8752	0.00414318	0.043377	8.02211	up	Ensembl	1694	chr17	+	35445855	35448926	upstream	NM_207648	H2-Q6	histocompatibility 2, Q region locus 6	0.00203025	0.0304487	2.25677	up	chr17	+	35424876	35428361
ENSMUST00000173499	Malat1	0.0176144	0.0882555	2.76306	up	Ensembl	485	chr19	-	5801915	5802671	downstream	NM_009045	Rela	v-rel reticuloendotheliosis viral oncogene homolog A (avian)	0.0108622	0.0638896	3.95195	up	chr19	+	5637489	5648130
ENSMUST00000173499	Malat1	0.0176144	0.0882555	2.76306	up	Ensembl	485	chr19	-	5801915	5802671	downstream	NM_010609	Kcnk7	potassium channel, subfamily K, member 7	0.000873192	0.0219855	10.4966	up	chr19	+	5704475	5707101
ENSMUST00000173499	Malat1	0.0176144	0.0882555	2.76306	up	Ensembl	485	chr19	-	5801915	5802671	downstream	NM_023166	Fam89b	family with sequence similarity 89, member B	0.0165056	0.0799498	2.17324	up	chr19	-	5728086	5729666
ENSMUST00000173499	Malat1	0.0176144	0.0882555	2.76306	up	Ensembl	485	chr19	-	5801915	5802671	downstream	NM_023781	1700020D05Rik	RIKEN cDNA 1700020D05 gene	0.011776	0.0665652	2.16962	up	chr19	-	5502768	5503787
ENSMUST00000173499	Malat1	0.0176144	0.0882555	2.76306	up	Ensembl	485	chr19	-	5801915	5802671	downstream	NM_144868	Pcnxl3	pecanex-like 3 (Drosophila)	0.00352725	0.0380718	2.85069	down	chr19	-	5664634	5688908
ENSMUST00000173499	Malat1	0.0176144	0.0882555	2.76306	up	Ensembl	485	chr19	-	5801915	5802671	upstream	NM_026169	Frmd8	FERM domain containing 8	0.0287394	0.107181	2.17424	up	chr19	-	5850973	5875208
ENSMUST00000173499	Malat1	0.0176144	0.0882555	2.76306	up	Ensembl	485	chr19	-	5801915	5802671	upstream	NM_028454	Tm7sf2	transmembrane 7 superfamily member 2	0.00703629	0.0518265	2.63547	down	chr19	-	6062820	6067850
ENSMUST00000173499	Malat1	0.0176144	0.0882555	2.76306	up	Ensembl	485	chr19	-	5801915	5802671	upstream	NM_134154	Slc25a45	solute carrier family 25, member 45	0.0182044	0.0836775	2.14543	up	chr19	+	5878465	5885768
ENSMUST00000173523	Malat1	0.00897582	0.0628175	5.49666	up	Ensembl	656	chr19	-	5801942	5802640	downstream	NM_009045	Rela	v-rel reticuloendotheliosis viral oncogene homolog A (avian)	0.0108622	0.0638896	3.95195	up	chr19	+	5637489	5648130
ENSMUST00000173523	Malat1	0.00897582	0.0628175	5.49666	up	Ensembl	656	chr19	-	5801942	5802640	downstream	NM_010609	Kcnk7	potassium channel, subfamily K, member 7	0.000873192	0.0219855	10.4966	up	chr19	+	5704475	5707101
ENSMUST00000173523	Malat1	0.00897582	0.0628175	5.49666	up	Ensembl	656	chr19	-	5801942	5802640	downstream	NM_023166	Fam89b	family with sequence similarity 89, member B	0.0165056	0.0799498	2.17324	up	chr19	-	5728086	5729666
ENSMUST00000173523	Malat1	0.00897582	0.0628175	5.49666	up	Ensembl	656	chr19	-	5801942	5802640	downstream	NM_023781	1700020D05Rik	RIKEN cDNA 1700020D05 gene	0.011776	0.0665652	2.16962	up	chr19	-	5502768	5503787
ENSMUST00000173523	Malat1	0.00897582	0.0628175	5.49666	up	Ensembl	656	chr19	-	5801942	5802640	downstream	NM_144868	Pcnxl3	pecanex-like 3 (Drosophila)	0.00352725	0.0380718	2.85069	down	chr19	-	5664634	5688908
ENSMUST00000173523	Malat1	0.00897582	0.0628175	5.49666	up	Ensembl	656	chr19	-	5801942	5802640	upstream	NM_026169	Frmd8	FERM domain containing 8	0.0287394	0.107181	2.17424	up	chr19	-	5850973	5875208
ENSMUST00000173523	Malat1	0.00897582	0.0628175	5.49666	up	Ensembl	656	chr19	-	5801942	5802640	upstream	NM_028454	Tm7sf2	transmembrane 7 superfamily member 2	0.00703629	0.0518265	2.63547	down	chr19	-	6062820	6067850
ENSMUST00000173523	Malat1	0.00897582	0.0628175	5.49666	up	Ensembl	656	chr19	-	5801942	5802640	upstream	NM_134154	Slc25a45	solute carrier family 25, member 45	0.0182044	0.0836775	2.14543	up	chr19	+	5878465	5885768
ENSMUST00000173672	Neat1	0.0494391	0.155443	2.72082	down	Ensembl	20771	chr19	-	5824707	5845478	downstream	NM_009045	Rela	v-rel reticuloendotheliosis viral oncogene homolog A (avian)	0.0108622	0.0638896	3.95195	up	chr19	+	5637489	5648130
ENSMUST00000173672	Neat1	0.0494391	0.155443	2.72082	down	Ensembl	20771	chr19	-	5824707	5845478	downstream	NM_010609	Kcnk7	potassium channel, subfamily K, member 7	0.000873192	0.0219855	10.4966	up	chr19	+	5704475	5707101
ENSMUST00000173672	Neat1	0.0494391	0.155443	2.72082	down	Ensembl	20771	chr19	-	5824707	5845478	downstream	NM_023166	Fam89b	family with sequence similarity 89, member B	0.0165056	0.0799498	2.17324	up	chr19	-	5728086	5729666
ENSMUST00000173672	Neat1	0.0494391	0.155443	2.72082	down	Ensembl	20771	chr19	-	5824707	5845478	downstream	NM_144868	Pcnxl3	pecanex-like 3 (Drosophila)	0.00352725	0.0380718	2.85069	down	chr19	-	5664634	5688908
ENSMUST00000173672	Neat1	0.0494391	0.155443	2.72082	down	Ensembl	20771	chr19	-	5824707	5845478	upstream	NM_026169	Frmd8	FERM domain containing 8	0.0287394	0.107181	2.17424	up	chr19	-	5850973	5875208
ENSMUST00000173672	Neat1	0.0494391	0.155443	2.72082	down	Ensembl	20771	chr19	-	5824707	5845478	upstream	NM_028454	Tm7sf2	transmembrane 7 superfamily member 2	0.00703629	0.0518265	2.63547	down	chr19	-	6062820	6067850
ENSMUST00000173672	Neat1	0.0494391	0.155443	2.72082	down	Ensembl	20771	chr19	-	5824707	5845478	upstream	NM_134154	Slc25a45	solute carrier family 25, member 45	0.0182044	0.0836775	2.14543	up	chr19	+	5878465	5885768
ENSMUST00000173811	1110038B12Rik	0.0187457	0.0912414	2.84226	up	Ensembl	747	chr17	-	34950240	34952456	downstream	NM_008198	Cfb	complement factor B	0.0140526	0.0734045	4.30363	up	chr17	-	34856373	34862514
ENSMUST00000173811	1110038B12Rik	0.0187457	0.0912414	2.84226	up	Ensembl	747	chr17	-	34950240	34952456	downstream	NM_009780	C4b	complement component 4B (Chido blood group)	0.0286062	0.107015	2.34997	up	chr17	-	34728380	34743897
ENSMUST00000173811	1110038B12Rik	0.0187457	0.0912414	2.84226	up	Ensembl	747	chr17	-	34950240	34952456	downstream	NM_009995	Cyp21a1	cytochrome P450, family 21, subfamily a, polypeptide 1	0.0173938	0.0819338	3.28355	up	chr17	-	34801347	34804426
ENSMUST00000173811	1110038B12Rik	0.0187457	0.0912414	2.84226	up	Ensembl	747	chr17	-	34950240	34952456	downstream	NM_019442	Stk19	serine/threonine kinase 19	0.0129067	0.0703529	6.88859	up	chr17	-	34823992	34836903
ENSMUST00000173811	1110038B12Rik	0.0187457	0.0912414	2.84226	up	Ensembl	747	chr17	-	34950240	34952456	upstream	NM_001110101	Lsm2	LSM2 homolog, U6 small nuclear RNA associated (S. cerevisiae)	0.00197242	0.0301416	3.07073	up	chr17	+	34981853	34985893
ENSMUST00000173811	1110038B12Rik	0.0187457	0.0912414	2.84226	up	Ensembl	747	chr17	-	34950240	34952456	upstream	NM_001204274	Lsm2	LSM2 homolog, U6 small nuclear RNA associated (S. cerevisiae)	0.00380541	0.0392714	2.04584	up	chr17	+	34981853	34985891
ENSMUST00000173811	1110038B12Rik	0.0187457	0.0912414	2.84226	up	Ensembl	747	chr17	-	34950240	34952456	upstream	NM_001252469	Bag6	BCL2-associated athanogene 6	0.0269105	0.103451	3.18636	down	chr17	+	35135713	35147322
ENSMUST00000173811	1110038B12Rik	0.0187457	0.0912414	2.84226	up	Ensembl	747	chr17	-	34950240	34952456	upstream	NM_010735	Lta	lymphotoxin A	0.00701468	0.0517509	2.85569	up	chr17	-	35203164	35205351
ENSMUST00000173811	1110038B12Rik	0.0187457	0.0912414	2.84226	up	Ensembl	747	chr17	-	34950240	34952456	upstream	NM_013693	Tnf	tumor necrosis factor	0.0011013	0.0238584	5.78544	up	chr17	-	35199390	35201996
ENSMUST00000173811	1110038B12Rik	0.0187457	0.0912414	2.84226	up	Ensembl	747	chr17	-	34950240	34952456	upstream	NM_020027	Prrc2a	proline-rich coiled-coil 2A	0.00210456	0.0309925	2.54571	up	chr17	-	35149085	35164877
ENSMUST00000173811	1110038B12Rik	0.0187457	0.0912414	2.84226	up	Ensembl	747	chr17	-	34950240	34952456	upstream	NM_023893	Sapcd1	suppressor APC domain containing 1	0.00519611	0.0449388	3.86159	down	chr17	-	35025972	35028016
ENSMUST00000173811	1110038B12Rik	0.0187457	0.0912414	2.84226	up	Ensembl	747	chr17	-	34950240	34952456	upstream	NM_033444	Clic1	chloride intracellular channel 1	0.00146353	0.0270012	2.80284	up	chr17	+	35050242	35058719
ENSMUST00000173902	Gm20495	0.00293083	0.0368666	4.06598	up	Ensembl	235	chr17	-	36182195	36182430	downstream	NM_001081032	Gm8909	predicted gene 8909	0.000293027	0.0154788	3.63358	up	chr17	-	36164443	36168537
ENSMUST00000173902	Gm20495	0.00293083	0.0368666	4.06598	up	Ensembl	235	chr17	-	36182195	36182430	downstream	NM_001163818	Ppp1r10	protein phosphatase 1, regulatory subunit 10	0.00969372	0.0604281	5.7934	up	chr17	+	35917195	35932283
ENSMUST00000173902	Gm20495	0.00293083	0.0368666	4.06598	up	Ensembl	235	chr17	-	36182195	36182430	downstream	NM_001199967	Gm11127	predicted gene 11127	0.00115891	0.0246325	2.12407	up	chr17	-	36055815	36058371
ENSMUST00000173902	Gm20495	0.00293083	0.0368666	4.06598	up	Ensembl	235	chr17	-	36182195	36182430	downstream	NM_001271005	C920025E04Rik	RIKEN cDNA C920025E04 gene	0.0251126	0.0996278	2.04425	up	chr17	-	36109029	36111676
ENSMUST00000173902	Gm20495	0.00293083	0.0368666	4.06598	up	Ensembl	235	chr17	-	36182195	36182430	downstream	NM_010397	H2-T22	histocompatibility 2, T region locus 22	0.0116639	0.066362	2.87138	up	chr17	-	36038408	36042702
ENSMUST00000173902	Gm20495	0.00293083	0.0368666	4.06598	up	Ensembl	235	chr17	-	36182195	36182430	downstream	NM_010399	H2-T9	histocompatibility 2, T region locus 9	0.00117096	0.0247329	3.49155	up	chr17	-	36038408	36042692
ENSMUST00000173902	Gm20495	0.00293083	0.0368666	4.06598	up	Ensembl	235	chr17	-	36182195	36182430	downstream	NM_013854	Abcf1	ATP-binding cassette, sub-family F (GCN20), member 1	0.0453109	0.138575	4.24271	up	chr17	-	35956818	35969750
ENSMUST00000173935	Skiv2l-ps1	0.00429679	0.0440933	3.03197	down	Ensembl	658	chr17	-	34769832	34771228	downstream	NM_009780	C4b	complement component 4B (Chido blood group)	0.0286062	0.107015	2.34997	up	chr17	-	34728380	34743897
ENSMUST00000173935	Skiv2l-ps1	0.00429679	0.0440933	3.03197	down	Ensembl	658	chr17	-	34769832	34771228	downstream	NM_017463	Pbx2	pre B cell leukemia homeobox 2	0.0128999	0.0703529	5.14416	up	chr17	+	34592470	34597341
ENSMUST00000173935	Skiv2l-ps1	0.00429679	0.0440933	3.03197	down	Ensembl	658	chr17	-	34769832	34771228	upstream	NM_001110101	Lsm2	LSM2 homolog, U6 small nuclear RNA associated (S. cerevisiae)	0.00197242	0.0301416	3.07073	up	chr17	+	34981853	34985893
ENSMUST00000173935	Skiv2l-ps1	0.00429679	0.0440933	3.03197	down	Ensembl	658	chr17	-	34769832	34771228	upstream	NM_001204274	Lsm2	LSM2 homolog, U6 small nuclear RNA associated (S. cerevisiae)	0.00380541	0.0392714	2.04584	up	chr17	+	34981853	34985891
ENSMUST00000173935	Skiv2l-ps1	0.00429679	0.0440933	3.03197	down	Ensembl	658	chr17	-	34769832	34771228	upstream	NM_008198	Cfb	complement factor B	0.0140526	0.0734045	4.30363	up	chr17	-	34856373	34862514
ENSMUST00000173935	Skiv2l-ps1	0.00429679	0.0440933	3.03197	down	Ensembl	658	chr17	-	34769832	34771228	upstream	NM_009995	Cyp21a1	cytochrome P450, family 21, subfamily a, polypeptide 1	0.0173938	0.0819338	3.28355	up	chr17	-	34801347	34804426
ENSMUST00000173935	Skiv2l-ps1	0.00429679	0.0440933	3.03197	down	Ensembl	658	chr17	-	34769832	34771228	upstream	NM_019442	Stk19	serine/threonine kinase 19	0.0129067	0.0703529	6.88859	up	chr17	-	34823992	34836903
ENSMUST00000173935	Skiv2l-ps1	0.00429679	0.0440933	3.03197	down	Ensembl	658	chr17	-	34769832	34771228	upstream	NM_023893	Sapcd1	suppressor APC domain containing 1	0.00519611	0.0449388	3.86159	down	chr17	-	35025972	35028016
ENSMUST00000173935	Skiv2l-ps1	0.00429679	0.0440933	3.03197	down	Ensembl	658	chr17	-	34769832	34771228	upstream	NM_033444	Clic1	chloride intracellular channel 1	0.00146353	0.0270012	2.80284	up	chr17	+	35050242	35058719
ENSMUST00000174039	1110038B12Rik	0.029413	0.115581	2.13848	up	Ensembl	934	chr17	-	34950241	34952434	downstream	NM_008198	Cfb	complement factor B	0.0140526	0.0734045	4.30363	up	chr17	-	34856373	34862514
ENSMUST00000174039	1110038B12Rik	0.029413	0.115581	2.13848	up	Ensembl	934	chr17	-	34950241	34952434	downstream	NM_009780	C4b	complement component 4B (Chido blood group)	0.0286062	0.107015	2.34997	up	chr17	-	34728380	34743897
ENSMUST00000174039	1110038B12Rik	0.029413	0.115581	2.13848	up	Ensembl	934	chr17	-	34950241	34952434	downstream	NM_009995	Cyp21a1	cytochrome P450, family 21, subfamily a, polypeptide 1	0.0173938	0.0819338	3.28355	up	chr17	-	34801347	34804426
ENSMUST00000174039	1110038B12Rik	0.029413	0.115581	2.13848	up	Ensembl	934	chr17	-	34950241	34952434	downstream	NM_019442	Stk19	serine/threonine kinase 19	0.0129067	0.0703529	6.88859	up	chr17	-	34823992	34836903
ENSMUST00000174039	1110038B12Rik	0.029413	0.115581	2.13848	up	Ensembl	934	chr17	-	34950241	34952434	upstream	NM_001110101	Lsm2	LSM2 homolog, U6 small nuclear RNA associated (S. cerevisiae)	0.00197242	0.0301416	3.07073	up	chr17	+	34981853	34985893
ENSMUST00000174039	1110038B12Rik	0.029413	0.115581	2.13848	up	Ensembl	934	chr17	-	34950241	34952434	upstream	NM_001204274	Lsm2	LSM2 homolog, U6 small nuclear RNA associated (S. cerevisiae)	0.00380541	0.0392714	2.04584	up	chr17	+	34981853	34985891
ENSMUST00000174039	1110038B12Rik	0.029413	0.115581	2.13848	up	Ensembl	934	chr17	-	34950241	34952434	upstream	NM_001252469	Bag6	BCL2-associated athanogene 6	0.0269105	0.103451	3.18636	down	chr17	+	35135713	35147322
ENSMUST00000174039	1110038B12Rik	0.029413	0.115581	2.13848	up	Ensembl	934	chr17	-	34950241	34952434	upstream	NM_010735	Lta	lymphotoxin A	0.00701468	0.0517509	2.85569	up	chr17	-	35203164	35205351
ENSMUST00000174039	1110038B12Rik	0.029413	0.115581	2.13848	up	Ensembl	934	chr17	-	34950241	34952434	upstream	NM_013693	Tnf	tumor necrosis factor	0.0011013	0.0238584	5.78544	up	chr17	-	35199390	35201996
ENSMUST00000174039	1110038B12Rik	0.029413	0.115581	2.13848	up	Ensembl	934	chr17	-	34950241	34952434	upstream	NM_020027	Prrc2a	proline-rich coiled-coil 2A	0.00210456	0.0309925	2.54571	up	chr17	-	35149085	35164877
ENSMUST00000174039	1110038B12Rik	0.029413	0.115581	2.13848	up	Ensembl	934	chr17	-	34950241	34952434	upstream	NM_023893	Sapcd1	suppressor APC domain containing 1	0.00519611	0.0449388	3.86159	down	chr17	-	35025972	35028016
ENSMUST00000174039	1110038B12Rik	0.029413	0.115581	2.13848	up	Ensembl	934	chr17	-	34950241	34952434	upstream	NM_033444	Clic1	chloride intracellular channel 1	0.00146353	0.0270012	2.80284	up	chr17	+	35050242	35058719
ENSMUST00000174094	Gm10499	0.00715656	0.0559145	4.65897	up	Ensembl	934	chr17	-	36141757	36145923	downstream	NM_001163818	Ppp1r10	protein phosphatase 1, regulatory subunit 10	0.00969372	0.0604281	5.7934	up	chr17	+	35917195	35932283
ENSMUST00000174094	Gm10499	0.00715656	0.0559145	4.65897	up	Ensembl	934	chr17	-	36141757	36145923	downstream	NM_001199967	Gm11127	predicted gene 11127	0.00115891	0.0246325	2.12407	up	chr17	-	36055815	36058371
ENSMUST00000174094	Gm10499	0.00715656	0.0559145	4.65897	up	Ensembl	934	chr17	-	36141757	36145923	downstream	NM_001271005	C920025E04Rik	RIKEN cDNA C920025E04 gene	0.0251126	0.0996278	2.04425	up	chr17	-	36109029	36111676
ENSMUST00000174094	Gm10499	0.00715656	0.0559145	4.65897	up	Ensembl	934	chr17	-	36141757	36145923	downstream	NM_010397	H2-T22	histocompatibility 2, T region locus 22	0.0116639	0.066362	2.87138	up	chr17	-	36038408	36042702
ENSMUST00000174094	Gm10499	0.00715656	0.0559145	4.65897	up	Ensembl	934	chr17	-	36141757	36145923	downstream	NM_010399	H2-T9	histocompatibility 2, T region locus 9	0.00117096	0.0247329	3.49155	up	chr17	-	36038408	36042692
ENSMUST00000174094	Gm10499	0.00715656	0.0559145	4.65897	up	Ensembl	934	chr17	-	36141757	36145923	downstream	NM_013854	Abcf1	ATP-binding cassette, sub-family F (GCN20), member 1	0.0453109	0.138575	4.24271	up	chr17	-	35956818	35969750
ENSMUST00000174094	Gm10499	0.00715656	0.0559145	4.65897	up	Ensembl	934	chr17	-	36141757	36145923	upstream	NM_001081032	Gm8909	predicted gene 8909	0.000293027	0.0154788	3.63358	up	chr17	-	36164443	36168537
ENSMUST00000174258	Gm18958	0.0199978	0.0940052	2.35448	up	Ensembl	762	chr7	+	84801033	84803163	upstream	NM_022985	Zfand6	zinc finger, AN1-type domain 6	0.0179448	0.0830663	2.39128	up	chr7	-	84615053	84679351
ENSMUST00000174597	Stk19-ps1	0.0217886	0.0980671	5.18285	up	Ensembl	517	chr17	-	34744752	34747154	downstream	NM_009780	C4b	complement component 4B (Chido blood group)	0.0286062	0.107015	2.34997	up	chr17	-	34728380	34743897
ENSMUST00000174597	Stk19-ps1	0.0217886	0.0980671	5.18285	up	Ensembl	517	chr17	-	34744752	34747154	downstream	NM_017463	Pbx2	pre B cell leukemia homeobox 2	0.0128999	0.0703529	5.14416	up	chr17	+	34592470	34597341
ENSMUST00000174597	Stk19-ps1	0.0217886	0.0980671	5.18285	up	Ensembl	517	chr17	-	34744752	34747154	upstream	NM_001110101	Lsm2	LSM2 homolog, U6 small nuclear RNA associated (S. cerevisiae)	0.00197242	0.0301416	3.07073	up	chr17	+	34981853	34985893
ENSMUST00000174597	Stk19-ps1	0.0217886	0.0980671	5.18285	up	Ensembl	517	chr17	-	34744752	34747154	upstream	NM_001204274	Lsm2	LSM2 homolog, U6 small nuclear RNA associated (S. cerevisiae)	0.00380541	0.0392714	2.04584	up	chr17	+	34981853	34985891
ENSMUST00000174597	Stk19-ps1	0.0217886	0.0980671	5.18285	up	Ensembl	517	chr17	-	34744752	34747154	upstream	NM_008198	Cfb	complement factor B	0.0140526	0.0734045	4.30363	up	chr17	-	34856373	34862514
ENSMUST00000174597	Stk19-ps1	0.0217886	0.0980671	5.18285	up	Ensembl	517	chr17	-	34744752	34747154	upstream	NM_009995	Cyp21a1	cytochrome P450, family 21, subfamily a, polypeptide 1	0.0173938	0.0819338	3.28355	up	chr17	-	34801347	34804426
ENSMUST00000174597	Stk19-ps1	0.0217886	0.0980671	5.18285	up	Ensembl	517	chr17	-	34744752	34747154	upstream	NM_019442	Stk19	serine/threonine kinase 19	0.0129067	0.0703529	6.88859	up	chr17	-	34823992	34836903
ENSMUST00000174597	Stk19-ps1	0.0217886	0.0980671	5.18285	up	Ensembl	517	chr17	-	34744752	34747154	upstream	NM_023893	Sapcd1	suppressor APC domain containing 1	0.00519611	0.0449388	3.86159	down	chr17	-	35025972	35028016
ENSMUST00000174619	Vmn1r-ps27	0.00552679	0.0496519	2.37848	down	Ensembl	985	chr6	-	89805007	89805992	downstream	NM_053230	Vmn1r41	vomeronasal 1 receptor 41	0.00126908	0.0254983	4.22247	down	chr6	+	89740887	89747414
ENSMUST00000174619	Vmn1r-ps27	0.00552679	0.0496519	2.37848	down	Ensembl	985	chr6	-	89805007	89805992	upstream	NM_053220	Vmn1r43	vomeronasal 1 receptor 43	0.0378198	0.125268	2.12368	down	chr6	-	89869460	89870529
ENSMUST00000174823	Gm4252	0.000431943	0.0179114	3.25156	down	Ensembl	313	chr17	-	36248635	36248948	downstream	NM_001081032	Gm8909	predicted gene 8909	0.000293027	0.0154788	3.63358	up	chr17	-	36164443	36168537
ENSMUST00000174823	Gm4252	0.000431943	0.0179114	3.25156	down	Ensembl	313	chr17	-	36248635	36248948	downstream	NM_001199967	Gm11127	predicted gene 11127	0.00115891	0.0246325	2.12407	up	chr17	-	36055815	36058371
ENSMUST00000174823	Gm4252	0.000431943	0.0179114	3.25156	down	Ensembl	313	chr17	-	36248635	36248948	downstream	NM_001271005	C920025E04Rik	RIKEN cDNA C920025E04 gene	0.0251126	0.0996278	2.04425	up	chr17	-	36109029	36111676
ENSMUST00000174823	Gm4252	0.000431943	0.0179114	3.25156	down	Ensembl	313	chr17	-	36248635	36248948	downstream	NM_010397	H2-T22	histocompatibility 2, T region locus 22	0.0116639	0.066362	2.87138	up	chr17	-	36038408	36042702
ENSMUST00000174823	Gm4252	0.000431943	0.0179114	3.25156	down	Ensembl	313	chr17	-	36248635	36248948	downstream	NM_010399	H2-T9	histocompatibility 2, T region locus 9	0.00117096	0.0247329	3.49155	up	chr17	-	36038408	36042692
ENSMUST00000174823	Gm4252	0.000431943	0.0179114	3.25156	down	Ensembl	313	chr17	-	36248635	36248948	downstream	NM_013854	Abcf1	ATP-binding cassette, sub-family F (GCN20), member 1	0.0453109	0.138575	4.24271	up	chr17	-	35956818	35969750
ENSMUST00000174829	Neat1	0.0030453	0.037715	3.25843	up	Ensembl	1030	chr19	-	5843680	5845259	downstream	NM_009045	Rela	v-rel reticuloendotheliosis viral oncogene homolog A (avian)	0.0108622	0.0638896	3.95195	up	chr19	+	5637489	5648130
ENSMUST00000174829	Neat1	0.0030453	0.037715	3.25843	up	Ensembl	1030	chr19	-	5843680	5845259	downstream	NM_010609	Kcnk7	potassium channel, subfamily K, member 7	0.000873192	0.0219855	10.4966	up	chr19	+	5704475	5707101
ENSMUST00000174829	Neat1	0.0030453	0.037715	3.25843	up	Ensembl	1030	chr19	-	5843680	5845259	downstream	NM_023166	Fam89b	family with sequence similarity 89, member B	0.0165056	0.0799498	2.17324	up	chr19	-	5728086	5729666
ENSMUST00000174829	Neat1	0.0030453	0.037715	3.25843	up	Ensembl	1030	chr19	-	5843680	5845259	downstream	NM_144868	Pcnxl3	pecanex-like 3 (Drosophila)	0.00352725	0.0380718	2.85069	down	chr19	-	5664634	5688908
ENSMUST00000174829	Neat1	0.0030453	0.037715	3.25843	up	Ensembl	1030	chr19	-	5843680	5845259	upstream	NM_026169	Frmd8	FERM domain containing 8	0.0287394	0.107181	2.17424	up	chr19	-	5850973	5875208
ENSMUST00000174829	Neat1	0.0030453	0.037715	3.25843	up	Ensembl	1030	chr19	-	5843680	5845259	upstream	NM_028454	Tm7sf2	transmembrane 7 superfamily member 2	0.00703629	0.0518265	2.63547	down	chr19	-	6062820	6067850
ENSMUST00000174829	Neat1	0.0030453	0.037715	3.25843	up	Ensembl	1030	chr19	-	5843680	5845259	upstream	NM_134154	Slc25a45	solute carrier family 25, member 45	0.0182044	0.0836775	2.14543	up	chr19	+	5878465	5885768
ENSMUST00000175657	Gm20698	0.000834354	0.0220985	8.65849	down	Ensembl	233	chr3	-	64770285	64770518	downstream	NM_175674	Vmn2r7	vomeronasal 2, receptor 7	0.0012415	0.0253197	2.00635	down	chr3	-	64690659	64719602
ENSMUST00000177248	AA465934	0.00524862	0.0486807	4.47396	down	Ensembl	431	chr11	+	83291727	83292291	downstream	NM_013653	Ccl5	chemokine (C-C motif) ligand 5	0.000477073	0.0179624	7.06679	up	chr11	-	83525778	83530518
ENSMUST00000177248	AA465934	0.00524862	0.0486807	4.47396	down	Ensembl	431	chr11	+	83291727	83292291	downstream	NM_025492	1700020L24Rik	RIKEN cDNA 1700020L24 gene	0.00191066	0.0298792	4.9225	up	chr11	+	83437693	83441232
ENSMUST00000177248	AA465934	0.00524862	0.0486807	4.47396	down	Ensembl	431	chr11	+	83291727	83292291	downstream	NM_172797	Mmp28	matrix metallopeptidase 28 (epilysin)	0.0177535	0.0827297	2.67302	down	chr11	-	83441875	83462961
ENSMUST00000177248	AA465934	0.00524862	0.0486807	4.47396	down	Ensembl	431	chr11	+	83291727	83292291	upstream	NM_011408	Slfn2	schlafen 2	0.000172245	0.0125765	22.038	up	chr11	+	83065111	83070678
ENSMUST00000177291	Vmn1r-ps144	0.000354672	0.0165415	11.4354	down	Ensembl	939	chr17	+	20933609	20934548	downstream	NM_016891	Ppp2r1a	protein phosphatase 2, regulatory subunit A, alpha	0.0122305	0.0681152	2.82048	up	chr17	+	20945453	20965905
ENSMUST00000177291	Vmn1r-ps144	0.000354672	0.0165415	11.4354	down	Ensembl	939	chr17	+	20933609	20934548	downstream	NM_145483	Zfp160	zinc finger protein 160	0.023401	0.0955556	2.87216	up	chr17	+	21008940	21028856
ENSMUST00000177362	Gm20663	0.000631328	0.0201919	5.13113	down	Ensembl	474	chr7	+	106081773	106093337	downstream	NM_029000	Gvin1	GTPase, very large interferon inducible 1	0.00124281	0.0253197	12.2119	up	chr7	-	106156535	106215340
ENSMUST00000177503	Gm20615	0.000659535	0.0205165	2.35322	down	Ensembl	705	chr16	+	20488787	20491147	downstream	NM_001005331	Eif4g1	eukaryotic translation initiation factor 4, gamma 1	0.0043452	0.0415775	2.57101	up	chr16	+	20672748	20692883
ENSMUST00000177503	Gm20615	0.000659535	0.0205165	2.35322	down	Ensembl	705	chr16	+	20488787	20491147	downstream	NM_009900	Clcn2	chloride channel 2	0.00425752	0.0410901	2.30794	down	chr16	-	20702965	20716636
ENSMUST00000177503	Gm20615	0.000659535	0.0205165	2.35322	down	Ensembl	705	chr16	+	20488787	20491147	downstream	NM_134101	Psmd2	proteasome (prosome, macropain) 26S subunit, non-ATPase, 2	0.0428022	0.134422	4.49797	up	chr16	+	20651651	20663414
ENSMUST00000177503	Gm20615	0.000659535	0.0205165	2.35322	down	Ensembl	705	chr16	+	20488787	20491147	downstream	NM_145632	Polr2h	polymerase (RNA) II (DNA directed) polypeptide H	0.00863704	0.0570981	3.1094	up	chr16	+	20717825	20722265
ENSMUST00000177503	Gm20615	0.000659535	0.0205165	2.35322	down	Ensembl	705	chr16	+	20488787	20491147	upstream	NM_001145930	Yeats2	YEATS domain containing 2	0.000150054	0.012233	3.09361	down	chr16	+	20141062	20232573
ENSMUST00000178097	Tpd52-ps	0.000636024	0.0202349	3.94875	up	Ensembl	555	chr8	-	79680265	79680824	downstream	NM_008539	Smad1	SMAD family member 1	0.000578222	0.0191627	2.15086	up	chr8	-	79338397	79399468
ENSMUST00000178097	Tpd52-ps	0.000636024	0.0202349	3.94875	up	Ensembl	555	chr8	-	79680265	79680824	upstream	NM_020259	Hhip	Hedgehog-interacting protein	0.0106915	0.0633432	2.38768	down	chr8	-	79965850	80058008
ENSMUST00000179040	Kifc5c-ps	0.0411134	0.139565	2.91087	up	Ensembl	1530	chr10	+	117594352	117595882	downstream	NM_010786	Mdm2	transformed mouse 3T3 cell double minute 2	0.00144127	0.0268508	7.9372	up	chr10	-	117688904	117710716
ENSMUST00000179040	Kifc5c-ps	0.0411134	0.139565	2.91087	up	Ensembl	1530	chr10	+	117594352	117595882	downstream	NM_024457	Rap1b	RAS related protein 1b	0.000688093	0.0199997	4.26589	up	chr10	-	117814596	117845974
ENSMUST00000179966	1700017G19Rik	3.74237e-05	0.00985211	13.3708	down	Ensembl	710	chr3	-	40508429	40509770	upstream	NM_011495	Plk4	polo-like kinase 4	0.0111555	0.0647226	5.24859	up	chr3	+	40799950	40816883
ENSMUST00000179966	1700017G19Rik	3.74237e-05	0.00985211	13.3708	down	Ensembl	710	chr3	-	40508429	40509770	upstream	NM_175515	Intu	inturned planar cell polarity effector homolog (Drosophila)	0.00350117	0.0379903	3.28367	down	chr3	+	40653701	40704740
ENSMUST00000179994	Gm6291	0.00454939	0.0452266	2.89037	up	Ensembl	309	chr18	-	6371351	6371660	downstream	NM_008448	Kif5b	kinesin family member 5B	0.0225408	0.0936907	6.9069	up	chr18	-	6201004	6241524
ENSMUST00000180412	A930038B10Rik	0.041581	0.140393	2.9246	down	Ensembl	4082	chr14	+	34759401	34766014	upstream	NM_001039071	Ldb3	LIM domain binding 3	0.00546941	0.0459554	3.07173	down	chr14	-	34526698	34588681
ENSMUST00000180612	9330175E14Rik	0.000517116	0.0190533	7.26972	down	Ensembl	1197	chr8	-	94422898	94434157	downstream	NM_008630	Mt2	metallothionein 2	0.0465072	0.140157	5.69104	up	chr8	+	94172617	94173567
ENSMUST00000180612	9330175E14Rik	0.000517116	0.0190533	7.26972	down	Ensembl	1197	chr8	-	94422898	94434157	upstream	NM_001033207	Nlrc5	NLR family, CARD domain containing 5	0.00348353	0.0379297	2.566	up	chr8	+	94472762	94527272
ENSMUST00000180612	9330175E14Rik	0.000517116	0.0190533	7.26972	down	Ensembl	1197	chr8	-	94422898	94434157	upstream	NM_024191	Arl2bp	ADP-ribosylation factor-like 2 binding protein	0.001021	0.0231464	4.37615	up	chr8	+	94666754	94674423
ENSMUST00000180612	9330175E14Rik	0.000517116	0.0190533	7.26972	down	Ensembl	1197	chr8	-	94422898	94434157	upstream	NM_026274	Rspry1	ring finger and SPRY domain containing 1	0.0108043	0.0636958	3.19503	up	chr8	+	94601940	94660276
ENSMUST00000180612	9330175E14Rik	0.000517116	0.0190533	7.26972	down	Ensembl	1197	chr8	-	94422898	94434157	upstream	NM_026385	Pllp	plasma membrane proteolipid	0.0337368	0.117998	3.56825	down	chr8	-	94674894	94696242
ENSMUST00000180630	Gm26532	0.000403713	0.0175966	4.01462	up	Ensembl	690	chr8	+	84208919	84209609	upstream	NM_001081415	Samd1	sterile alpha motif domain containing 1	0.00255698	0.0336164	3.65007	up	chr8	+	83997671	84000386
ENSMUST00000180630	Gm26532	0.000403713	0.0175966	4.01462	up	Ensembl	690	chr8	+	84208919	84209609	upstream	NM_008854	Prkaca	protein kinase, cAMP dependent, catalytic, alpha	3.7323e-07	0.00222968	2.99692	up	chr8	+	83972977	83996445
ENSMUST00000180630	Gm26532	0.000403713	0.0175966	4.01462	up	Ensembl	690	chr8	+	84208919	84209609	upstream	NM_009055	Rfx1	regulatory factor X, 1 (influences HLA class II expression)	0.0138899	0.0728724	2.77289	up	chr8	+	84066835	84096992
ENSMUST00000180630	Gm26532	0.000403713	0.0175966	4.01462	up	Ensembl	690	chr8	+	84208919	84209609	upstream	NM_172502	Dcaf15	DDB1 and CUL4 associated factor 15	0.00163101	0.02821	3.4207	up	chr8	-	84097071	84104762
ENSMUST00000180855	Gm17388	0.0106556	0.0686972	6.83212	down	Ensembl	1919	chr4	+	136355773	136358042	upstream	NM_011542	Tcea3	transcription elongation factor A (SII), 3	0.0120275	0.0674039	4.56038	down	chr4	+	136247956	136274899
ENSMUST00000180863	Gm26809	0.0288466	0.114218	2.29238	up	Ensembl	2981	chr6	+	18844219	18847360	downstream	NM_029202	Ankrd7	ankyrin repeat domain 7	0.0105144	0.0627085	2.09991	down	chr6	+	18866317	18879584
ENSMUST00000181082	Gm26545	0.00209037	0.0322622	2.48159	down	Ensembl	1746	chr12	-	80885548	80887674	downstream	NM_001081421	Galnt16	UDP-N-acetyl-alpha-D-galactosamine:polypeptide N-acetylgalactosaminyltransferase 16	0.000961171	0.0225473	2.01713	up	chr12	+	80518989	80603896
ENSMUST00000181082	Gm26545	0.00209037	0.0322622	2.48159	down	Ensembl	1746	chr12	-	80885548	80887674	downstream	NM_001242419	4933426M11Rik	RIKEN cDNA 4933426M11 gene	0.00279893	0.0349251	2.7482	up	chr12	+	80790531	80880833
ENSMUST00000181082	Gm26545	0.00209037	0.0322622	2.48159	down	Ensembl	1746	chr12	-	80885548	80887674	upstream	NM_001177561	Slc10a1	solute carrier family 10 (sodium/bile acid cotransporter family), member 1	0.0238445	0.0966616	3.51547	down	chr12	-	80953184	80968079
ENSMUST00000181142	9030616G12Rik	0.00334127	0.0393287	20.2628	down	Ensembl	644	chr10	+	128971196	128978115	upstream	NM_027853	Mettl7b	methyltransferase like 7B	0.0158159	0.078302	3.11326	down	chr10	-	128958276	128960988
ENSMUST00000181142	9030616G12Rik	0.00334127	0.0393287	20.2628	down	Ensembl	644	chr10	+	128971196	128978115	upstream	NM_028873	Dnajc14	DnaJ (Hsp40) homolog, subfamily C, member 14	0.0103583	0.0622124	2.84183	up	chr10	+	128805675	128819446
ENSMUST00000181142	9030616G12Rik	0.00334127	0.0393287	20.2628	down	Ensembl	644	chr10	+	128971196	128978115	upstream	NM_173733	Suox	sulfite oxidase	0.0103561	0.0622124	4.71288	down	chr10	-	128669886	128673918
ENSMUST00000181282	Gm26887	0.00378252	0.0414928	2.23875	down	Ensembl	547	chr8	-	84192773	84197667	downstream	NM_001081415	Samd1	sterile alpha motif domain containing 1	0.00255698	0.0336164	3.65007	up	chr8	+	83997671	84000386
ENSMUST00000181282	Gm26887	0.00378252	0.0414928	2.23875	down	Ensembl	547	chr8	-	84192773	84197667	downstream	NM_008854	Prkaca	protein kinase, cAMP dependent, catalytic, alpha	3.7323e-07	0.00222968	2.99692	up	chr8	+	83972977	83996445
ENSMUST00000181282	Gm26887	0.00378252	0.0414928	2.23875	down	Ensembl	547	chr8	-	84192773	84197667	downstream	NM_009055	Rfx1	regulatory factor X, 1 (influences HLA class II expression)	0.0138899	0.0728724	2.77289	up	chr8	+	84066835	84096992
ENSMUST00000181282	Gm26887	0.00378252	0.0414928	2.23875	down	Ensembl	547	chr8	-	84192773	84197667	downstream	NM_172502	Dcaf15	DDB1 and CUL4 associated factor 15	0.00163101	0.02821	3.4207	up	chr8	-	84097071	84104762
ENSMUST00000181355	Gm26588	0.0268947	0.109719	9.22572	down	Ensembl	2352	chr6	-	88716423	88719671	downstream	NM_001142724	Kbtbd12	kelch repeat and BTB (POZ) domain containing 12	0.0192314	0.0862742	4.51901	down	chr6	-	88613750	88627445
ENSMUST00000181355	Gm26588	0.0268947	0.109719	9.22572	down	Ensembl	2352	chr6	-	88716423	88719671	downstream	NM_016906	Sec61a1	Sec61 alpha 1 subunit (S. cerevisiae)	0.000874301	0.0219855	4.84025	up	chr6	-	88503606	88518800
ENSMUST00000181355	Gm26588	0.0268947	0.109719	9.22572	down	Ensembl	2352	chr6	-	88716423	88719671	upstream	NM_008564	Mcm2	minichromosome maintenance deficient 2 mitotin (S. cerevisiae)	0.000423142	0.0174413	3.58393	up	chr6	-	88883473	88898780
ENSMUST00000181355	Gm26588	0.0268947	0.109719	9.22572	down	Ensembl	2352	chr6	-	88716423	88719671	upstream	NM_176973	Podxl2	podocalyxin-like 2	0.0211454	0.0905537	2.1245	down	chr6	-	88842557	88874044
ENSMUST00000181361	Gm3764	0.00712802	0.0558554	2.95756	down	Ensembl	858	chr3	+	88228782	88229959	downstream	NM_001002011	Lmna	lamin A	0.000946643	0.0224874	2.84517	up	chr3	-	88481148	88503332
ENSMUST00000181361	Gm3764	0.00712802	0.0558554	2.95756	down	Ensembl	858	chr3	+	88228782	88229959	downstream	NM_001032298	Bglap2	bone gamma-carboxyglutamate protein 2	0.0479279	0.142709	4.50503	down	chr3	-	88377735	88378699
ENSMUST00000181361	Gm3764	0.00712802	0.0558554	2.95756	down	Ensembl	858	chr3	+	88228782	88229959	downstream	NM_001111102	Lmna	lamin A	0.00463997	0.0427106	9.16699	up	chr3	-	88483205	88503332
ENSMUST00000181361	Gm3764	0.00712802	0.0558554	2.95756	down	Ensembl	858	chr3	+	88228782	88229959	upstream	NM_133665	Mef2d	myocyte enhancer factor 2D	0.00498325	0.044064	3.67219	up	chr3	+	88142394	88169167
ENSMUST00000181361	Gm3764	0.00712802	0.0558554	2.95756	down	Ensembl	858	chr3	+	88228782	88229959	upstream	NM_144897	Apoa1bp	apolipoprotein A-I binding protein	0.024577	0.098583	2.2688	down	chr3	-	88056522	88058495
ENSMUST00000181361	Gm3764	0.00712802	0.0558554	2.95756	down	Ensembl	858	chr3	+	88228782	88229959	upstream	NM_177663	Isg20l2	interferon stimulated exonuclease gene 20-like 2	0.0244071	0.0980208	2.39681	up	chr3	+	87930313	87940686
ENSMUST00000181496	Mirg	0.0021459	0.0326465	5.08557	up	Ensembl	1906	chr12	+	109737779	109741503	upstream	NM_001190704	Dlk1	delta-like 1 homolog (Drosophila)	0.00641749	0.0492446	2.07371	down	chr12	+	109453454	109463336
ENSMUST00000181539	5830416P10Rik	0.0201247	0.0942564	2.94942	up	Ensembl	2259	chr19	-	53451640	53454094	downstream	NM_172429	Smndc1	survival motor neuron domain containing 1	0.01308	0.0708644	2.35011	up	chr19	-	53379213	53390573
ENSMUST00000181539	5830416P10Rik	0.0201247	0.0942564	2.94942	up	Ensembl	2259	chr19	-	53451640	53454094	upstream	NM_001085390	Dusp5	dual specificity phosphatase 5	0.00445627	0.0420244	9.7603	up	chr19	+	53529317	53541322
ENSMUST00000181550	Gm3764	0.000920522	0.0227296	6.49365	down	Ensembl	1093	chr3	+	88206825	88225438	downstream	NM_001002011	Lmna	lamin A	0.000946643	0.0224874	2.84517	up	chr3	-	88481148	88503332
ENSMUST00000181550	Gm3764	0.000920522	0.0227296	6.49365	down	Ensembl	1093	chr3	+	88206825	88225438	downstream	NM_001032298	Bglap2	bone gamma-carboxyglutamate protein 2	0.0479279	0.142709	4.50503	down	chr3	-	88377735	88378699
ENSMUST00000181550	Gm3764	0.000920522	0.0227296	6.49365	down	Ensembl	1093	chr3	+	88206825	88225438	downstream	NM_001111102	Lmna	lamin A	0.00463997	0.0427106	9.16699	up	chr3	-	88483205	88503332
ENSMUST00000181550	Gm3764	0.000920522	0.0227296	6.49365	down	Ensembl	1093	chr3	+	88206825	88225438	upstream	NM_008231	Hdgf	hepatoma-derived growth factor	0.0170817	0.081247	4.28497	up	chr3	+	87906320	87916132
ENSMUST00000181550	Gm3764	0.000920522	0.0227296	6.49365	down	Ensembl	1093	chr3	+	88206825	88225438	upstream	NM_133665	Mef2d	myocyte enhancer factor 2D	0.00498325	0.044064	3.67219	up	chr3	+	88142394	88169167
ENSMUST00000181550	Gm3764	0.000920522	0.0227296	6.49365	down	Ensembl	1093	chr3	+	88206825	88225438	upstream	NM_144897	Apoa1bp	apolipoprotein A-I binding protein	0.024577	0.098583	2.2688	down	chr3	-	88056522	88058495
ENSMUST00000181550	Gm3764	0.000920522	0.0227296	6.49365	down	Ensembl	1093	chr3	+	88206825	88225438	upstream	NM_177663	Isg20l2	interferon stimulated exonuclease gene 20-like 2	0.0244071	0.0980208	2.39681	up	chr3	+	87930313	87940686
ENSMUST00000181570	Gpr137b-ps	0.000297439	0.015318	3.86214	up	Ensembl	2997	chr13	-	12619083	12650297	downstream	NM_144835	Heatr1	HEAT repeat containing 1	0.0411995	0.131642	2.38183	up	chr13	+	12395374	12438893
ENSMUST00000181571	Gm26701	0.00321041	0.0386585	3.09769	down	Ensembl	234	chr13	-	33700472	33701102	upstream	NM_001163239	Nqo2	NAD(P)H dehydrogenase, quinone 2	0.0223146	0.0933091	3.10384	down	chr13	+	33964658	33988465
ENSMUST00000181571	Gm26701	0.00321041	0.0386585	3.09769	down	Ensembl	234	chr13	-	33700472	33701102	upstream	NM_001164117	Serpinb6a	serine (or cysteine) peptidase inhibitor, clade B, member 6a	0.0496632	0.145677	2.16242	up	chr13	-	33917917	33936083
ENSMUST00000181647	Gm26812	0.00275043	0.0361783	2.21598	down	Ensembl	328	chr8	+	121851882	121860325	downstream	NM_007608	Car5a	carbonic anhydrase 5a, mitochondrial	0.0314641	0.113432	2.5818	down	chr8	-	121916137	121944912
ENSMUST00000181682	9530059O14Rik	0.000264629	0.015081	2.33368	down	Ensembl	2095	chr9	+	122572496	122678965	downstream	NM_173364	Zfp445	zinc finger protein 445	0.010491	0.0626731	2.67671	up	chr9	-	122848909	122866006
ENSMUST00000181704	Gm26684	0.00561828	0.050053	2.91483	down	Ensembl	1323	chr15	+	54952947	54964642	downstream	NM_145470	Deptor	DEP domain containing MTOR-interacting protein	0.00612617	0.0485881	3.561	down	chr15	+	55112482	55252780
ENSMUST00000181765	Gm4221	0.000805536	0.0218295	6.87567	down	Ensembl	2988	chr18	+	55057584	55079414	upstream	NM_175751	Zfp608	zinc finger protein 608	0.00326358	0.0371798	3.52315	up	chr18	-	54888044	54990180
HM047267	mouselincRNA0569	0.0133133	0.0768367	2.00472	down	lincRNA	848	chr15	+	74679422	74680270	downstream	NM_010416	Hemt1	hematopoietic cell transcript 1	0.0396428	0.12857	3.18748	up	chr15	+	74819075	74824436
HM047267	mouselincRNA0569	0.0133133	0.0768367	2.00472	down	lincRNA	848	chr15	+	74679422	74680270	downstream	NM_010742	Ly6d	lymphocyte antigen 6 complex, locus D	6.95483e-06	0.00574346	20.9938	up	chr15	-	74762055	74763567
HM047267	mouselincRNA0569	0.0133133	0.0768367	2.00472	down	lincRNA	848	chr15	+	74679422	74680270	downstream	NM_020498	Ly6i	lymphocyte antigen 6 complex, locus I	0.0418331	0.132504	2.83256	up	chr15	-	74979811	74983430
humanlincRNA0034-	humanlincRNA0034	0.0131712	0.076514	3.76615	down	lincRNA	8348	chr4	-	107115808	107124156	upstream	NM_001081272	Ldlrad1	low density lipoprotein receptor class A domain containing 1	0.00990536	0.0608421	2.57026	down	chr4	+	107209179	107217914
humanlincRNA0034-	humanlincRNA0034	0.0131712	0.076514	3.76615	down	lincRNA	8348	chr4	-	107115808	107124156	upstream	NM_029985	Lrrc42	leucine rich repeat containing 42	0.00693576	0.0515025	2.40655	down	chr4	-	107233513	107253533
humanlincRNA0075-	humanlincRNA0075	0.0161635	0.0842687	2.45867	down	lincRNA	3351	chr3	-	116450122	116453473	upstream	NM_001081326	Agl	amylo-1,6-glucosidase, 4-alpha-glucanotransferase	0.00971464	0.0605164	4.16272	down	chr3	-	116739998	116808166
humanlincRNA0200-	humanlincRNA0200	0.000255441	0.0150298	13.112	down	lincRNA	18137	chr8	-	126690664	126708801	upstream	NM_172762	Rbm34	RNA binding motif protein 34	0.00553244	0.0461819	2.4175	up	chr8	-	126947172	126971079
humanlincRNA0219+	humanlincRNA0219	0.00191089	0.0307386	3.95008	down	lincRNA	7531	chr13	+	5709448	5716979	downstream	NM_011803	Klf6	Kruppel-like factor 6	0.0054503	0.0458766	13.3907	up	chr13	+	5861488	5870393
humanlincRNA0305+	humanlincRNA0305	0.000893156	0.0225567	4.98888	down	lincRNA	9050	chr19	+	44659386	44668436	upstream	NM_001033343	Sec31b	Sec31 homolog B (S. cerevisiae)	0.000259821	0.0146668	2.31778	down	chr19	-	44516956	44545848
humanlincRNA0305+	humanlincRNA0305	0.000893156	0.0225567	4.98888	down	lincRNA	9050	chr19	+	44659386	44668436	upstream	NM_011720	Wnt8b	wingless related MMTV integration site 8b	0.0101522	0.0616447	2.01348	down	chr19	+	44493471	44514273
humanlincRNA0305+	humanlincRNA0305	0.000893156	0.0225567	4.98888	down	lincRNA	9050	chr19	+	44659386	44668436	upstream	NM_026061	Ndufb8	NADH dehydrogenase (ubiquinone) 1 beta subcomplex 8	0.0361528	0.122205	2.02231	down	chr19	-	44550253	44555415
humanlincRNA0323+	humanlincRNA0323	0.00072635	0.0212949	6.43449	down	lincRNA	6548	chr19	+	60402228	60408776	downstream	NM_001172096	Cacul1	CDK2 associated, cullin domain 1	0.00601912	0.0483773	3.67937	up	chr19	-	60524695	60581023
humanlincRNA0323+	humanlincRNA0323	0.00072635	0.0212949	6.43449	down	lincRNA	6548	chr19	+	60402228	60408776	downstream	NM_001172097	Cacul1	CDK2 associated, cullin domain 1	0.000762446	0.0211547	3.81217	up	chr19	-	60524695	60581023
humanlincRNA0323+	humanlincRNA0323	0.00072635	0.0212949	6.43449	down	lincRNA	6548	chr19	+	60402228	60408776	downstream	NM_030197	Cacul1	CDK2 associated, cullin domain 1	0.000720363	0.0205436	2.48098	up	chr19	-	60524695	60581023
humanlincRNA0324-	humanlincRNA0324	0.00682938	0.0545174	4.43698	down	lincRNA	8726	chr19	-	60481728	60490454	upstream	NM_001172096	Cacul1	CDK2 associated, cullin domain 1	0.00601912	0.0483773	3.67937	up	chr19	-	60524695	60581023
humanlincRNA0324-	humanlincRNA0324	0.00682938	0.0545174	4.43698	down	lincRNA	8726	chr19	-	60481728	60490454	upstream	NM_001172097	Cacul1	CDK2 associated, cullin domain 1	0.000762446	0.0211547	3.81217	up	chr19	-	60524695	60581023
humanlincRNA0324-	humanlincRNA0324	0.00682938	0.0545174	4.43698	down	lincRNA	8726	chr19	-	60481728	60490454	upstream	NM_030197	Cacul1	CDK2 associated, cullin domain 1	0.000720363	0.0205436	2.48098	up	chr19	-	60524695	60581023
humanlincRNA0324-	humanlincRNA0324	0.00682938	0.0545174	4.43698	down	lincRNA	8726	chr19	-	60481728	60490454	upstream	NM_178421	Nanos1	nanos homolog 1 (Drosophila)	0.0186487	0.0847634	2.31287	up	chr19	+	60755986	60759914
humanlincRNA0341+	humanlincRNA0341	0.0121555	0.0732701	4.28722	down	lincRNA	10396	chr7	+	110288622	110299018	upstream	NM_009516	Wee1	WEE 1 homolog 1 (S. pombe)	0.0397897	0.12893	2.82186	up	chr7	+	110122058	110143299
humanlincRNA0341+	humanlincRNA0341	0.0121555	0.0732701	4.28722	down	lincRNA	10396	chr7	+	110288622	110299018	upstream	NM_181517	Ipo7	importin 7	0.000849174	0.0218662	3.95846	up	chr7	+	110018424	110055114
humanlincRNA0342-	humanlincRNA0342	0.0411057	0.139565	2.71318	down	lincRNA	10164	chr7	-	111000604	111010768	upstream	NM_001040131	Eif4g2	eukaryotic translation initiation factor 4, gamma 2	0.0344288	0.119323	3.71674	up	chr7	-	111067984	111083030
humanlincRNA0342-	humanlincRNA0342	0.0411057	0.139565	2.71318	down	lincRNA	10164	chr7	-	111000604	111010768	upstream	NM_009431	Ctr9	Ctr9, Paf1/RNA polymerase II complex component, homolog (S. cerevisiae)	0.0346294	0.119598	2.79271	up	chr7	+	111028950	111056377
humanlincRNA0342-	humanlincRNA0342	0.0411057	0.139565	2.71318	down	lincRNA	10164	chr7	-	111000604	111010768	upstream	NM_013507	Eif4g2	eukaryotic translation initiation factor 4, gamma 2	0.036804	0.123336	3.91791	up	chr7	-	111067984	111083030
humanlincRNA0479+	humanlincRNA0479	0.000185218	0.0138226	2.40448	up	lincRNA	15293	chr15	+	97645545	97660838	downstream	NM_008902	Endou	endonuclease, polyU-specific	0.000142046	0.0119518	13.0238	down	chr15	-	97711018	97721150
humanlincRNA0479+	humanlincRNA0479	0.000185218	0.0138226	2.40448	up	lincRNA	15293	chr15	+	97645545	97660838	downstream	NM_009504	Vdr	vitamin D receptor	9.66024e-05	0.0100657	17.4645	up	chr15	-	97854426	97908296
humanlincRNA0479+	humanlincRNA0479	0.000185218	0.0138226	2.40448	up	lincRNA	15293	chr15	+	97645545	97660838	downstream	NM_028003	Rpap3	RNA polymerase II associated protein 3	0.0332297	0.117108	2.01536	up	chr15	-	97675104	97705822
humanlincRNA0587-	humanlincRNA0587	0.00357496	0.0405835	2.18151	down	lincRNA	3420	chr3	-	55096303	55099723	downstream	ENSMUST00000029371	Smad9	SMAD family member 9	5.53848e-05	0.00886255	9.27693	down	chr3	+	54755581	54801257
humanlincRNA0587-	humanlincRNA0587	0.00357496	0.0405835	2.18151	down	lincRNA	3420	chr3	-	55096303	55099723	upstream	NM_177203	Ccdc169	coiled-coil domain containing 169	0.000456109	0.0176738	2.29469	down	chr3	+	55140037	55172935
humanlincRNA0588-	humanlincRNA0588	0.00160142	0.0279759	3.29798	down	lincRNA	12853	chr3	-	54535273	54548126	upstream	ENSMUST00000029371	Smad9	SMAD family member 9	5.53848e-05	0.00886255	9.27693	down	chr3	+	54755581	54801257
humanlincRNA0889+	humanlincRNA0889	0.00541538	0.0491469	2.50454	down	lincRNA	23120	chr11	+	99101774	99124894	downstream	NM_010666	Krt27	keratin 27	0.0016139	0.0281914	4.61659	down	chr11	-	99345565	99351094
humanlincRNA0889+	humanlincRNA0889	0.00541538	0.0491469	2.50454	down	lincRNA	23120	chr11	+	99101774	99124894	upstream	NM_001080925	Rapgefl1	Rap guanine nucleotide exchange factor (GEF)-like 1	0.000128078	0.0112002	2.14588	down	chr11	+	98836784	98853005
humanlincRNA0891-	humanlincRNA0891	0.00295374	0.0369782	2.60326	down	lincRNA	3311	chr11	-	102159182	102162493	upstream	NM_011551	Ubtf	upstream binding transcription factor, RNA polymerase I	0.000631587	0.0194156	2.15051	down	chr11	-	102304559	102319096
humanlincRNA1037+	humanlincRNA1037	0.000486162	0.0188066	6.69782	down	lincRNA	32854	chr17	+	87849968	87882822	upstream	NM_008532	Epcam	epithelial cell adhesion molecule	0.0256815	0.100976	2.43067	up	chr17	+	87635978	87651127
humanlincRNA1093-	humanlincRNA1093	0.000994028	0.0232078	2.39033	down	lincRNA	6342	chr1	-	39084559	39090901	downstream	NM_001029878	Lonrf2	LON peptidase N-terminal domain and ring finger 2	0.00186574	0.029617	3.07941	down	chr1	-	38794508	38821215
humanlincRNA1249-	humanlincRNA1249	0.00164514	0.0282875	4.85255	down	lincRNA	43829	chr1	-	91564253	91608082	downstream	NM_016717	Scly	selenocysteine lyase	0.0435345	0.135369	2.28627	up	chr1	+	91298337	91321080
humanlincRNA1249-	humanlincRNA1249	0.00164514	0.0282875	4.85255	down	lincRNA	43829	chr1	-	91564253	91608082	downstream	NM_019479	Hes6	hairy and enhancer of split 6	0.0212348	0.0907268	5.05352	down	chr1	-	91411482	91413222
humanlincRNA1249-	humanlincRNA1249	0.00164514	0.0282875	4.85255	down	lincRNA	43829	chr1	-	91564253	91608082	downstream	NM_026454	Ube2f	ubiquitin-conjugating enzyme E2F (putative)	0.00952341	0.0599882	2.5608	up	chr1	+	91250318	91286025
humanlincRNA1432-	humanlincRNA1432	0.018219	0.0901296	2.46126	down	lincRNA	2164	chr9	-	102922610	102924774	downstream	NM_181394	Anapc13	anaphase promoting complex subunit 13	0.0238967	0.0968074	2.03241	down	chr9	+	102626295	102634244
humanlincRNA1475-	humanlincRNA1475	0.00073767	0.0214893	4.79648	down	lincRNA	42886	chr3	-	32286858	32329744	upstream	NM_009517	Zmat3	zinc finger matrin type 3	0.00292723	0.0353994	3.67891	up	chr3	-	32334793	32365665
humanlincRNA1615+	humanlincRNA1615	0.00657956	0.0534846	2.62422	down	lincRNA	21651	chr3	+	135080484	135102135	downstream	NM_027208	Bdh2	3-hydroxybutyrate dehydrogenase, type 2	0.0240676	0.0971705	4.45435	down	chr3	+	135281220	135304425
humanlincRNA1615+	humanlincRNA1615	0.00657956	0.0534846	2.62422	down	lincRNA	21651	chr3	+	135080484	135102135	downstream	NM_028946	Slc9b1	solute carrier family 9, subfamily B (NHA1, cation proton antiporter 1), member 1	0.00135625	0.0263345	2.28354	down	chr3	+	135348036	135397827
humanlincRNA1655+	humanlincRNA1655	7.0359e-05	0.0108466	4.04028	down	lincRNA	7560	chr13	+	73380003	73387563	downstream	NM_001040692	Slc6a18	solute carrier family 6 (neurotransmitter transporter), member 18	0.00181767	0.0293833	2.4087	down	chr13	-	73661749	73678023
humanlincRNA1655+	humanlincRNA1655	7.0359e-05	0.0108466	4.04028	down	lincRNA	7560	chr13	+	73380003	73387563	downstream	NM_001168645	Slc6a18	solute carrier family 6 (neurotransmitter transporter), member 18	0.0114916	0.0657993	2.12482	down	chr13	-	73661749	73678023
humanlincRNA1655+	humanlincRNA1655	7.0359e-05	0.0108466	4.04028	down	lincRNA	7560	chr13	+	73380003	73387563	downstream	NM_028878	Slc6a19	solute carrier family 6 (neurotransmitter transporter), member 19	0.014721	0.0750008	2.43587	down	chr13	-	73681156	73700695
humanlincRNA1987+	humanlincRNA1987	0.000811976	0.0218394	2.1375	down	lincRNA	9522	chr17	+	10024376	10033898	downstream	NM_001159517	Qk	quaking	0.0261703	0.10177	2.31846	up	chr17	-	10206470	10319361
humanlincRNA2114-	humanlincRNA2114	0.00894993	0.0627703	2.68856	down	lincRNA	19194	chr6	-	34268534	34287728	downstream	NM_009148	Exoc4	exocyst complex component 4	0.0349036	0.11996	2.63679	up	chr6	+	33249149	33972930
humanlincRNA2486+	humanlincRNA2486	0.000820391	0.0218905	5.1377	down	lincRNA	9121	chrX	+	21557505	21566626	downstream	NM_020049	Slc6a14	solute carrier family 6 (neurotransmitter transporter), member 14	0.0248153	0.0989413	2.01859	down	chrX	+	21714899	21742357
mouselincRNA0002-	mouselincRNA0002	0.046036	0.149007	2.02835	down	lincRNA	41514	chr1	-	13068231	13109745	downstream	NM_172841	Slco5a1	solute carrier organic anion transporter family, member 5A1	0.00531477	0.0453146	2.04529	down	chr1	-	12866549	12991135
mouselincRNA0021+	mouselincRNA0021	0.0331607	0.12415	2.34282	down	lincRNA	11066	chr1	+	51615067	51626133	downstream	NM_010863	Myo1b	myosin IB	0.0489466	0.144262	2.06899	down	chr1	-	51749765	51915974
mouselincRNA0198-	mouselincRNA0198	5.34132e-06	0.00568984	2.48945	down	lincRNA	5725	chr10	-	88078951	88084676	downstream	NM_001111274	Igf1	insulin-like growth factor 1	0.0041583	0.0405468	3.2485	down	chr10	+	87861110	87937047
mouselincRNA0198-	mouselincRNA0198	5.34132e-06	0.00568984	2.48945	down	lincRNA	5725	chr10	-	88078951	88084676	downstream	NM_001111275	Igf1	insulin-like growth factor 1	0.0178971	0.082938	2.02096	down	chr10	+	87859055	87937047
mouselincRNA0198-	mouselincRNA0198	5.34132e-06	0.00568984	2.48945	down	lincRNA	5725	chr10	-	88078951	88084676	downstream	NM_184052	Igf1	insulin-like growth factor 1	0.0369415	0.123658	2.26579	down	chr10	+	87861110	87915770
mouselincRNA0198-	mouselincRNA0198	5.34132e-06	0.00568984	2.48945	down	lincRNA	5725	chr10	-	88078951	88084676	upstream	NM_027878	Dram1	DNA-damage regulated autophagy modulator 1	4.923e-08	0.000573683	10.0727	up	chr10	-	88322803	88357075
mouselincRNA0257+	mouselincRNA0257	0.00332416	0.0393032	3.09653	down	lincRNA	26275	chr11	+	79736030	79762305	downstream	NM_001163018	Suz12	suppressor of zeste 12 homolog (Drosophila)	0.00188974	0.0296826	2.90365	up	chr11	+	79993105	80034123
mouselincRNA0257+	mouselincRNA0257	0.00332416	0.0393032	3.09653	down	lincRNA	26275	chr11	+	79736030	79762305	downstream	NM_001277106	Crlf3	cytokine receptor-like factor 3	0.0119834	0.0673036	2.09357	up	chr11	-	80046492	80080991
mouselincRNA0257+	mouselincRNA0257	0.00332416	0.0393032	3.09653	down	lincRNA	26275	chr11	+	79736030	79762305	downstream	NM_018776	Crlf3	cytokine receptor-like factor 3	0.0187138	0.0848873	2.53217	up	chr11	-	80046492	80080991
mouselincRNA0257+	mouselincRNA0257	0.00332416	0.0393032	3.09653	down	lincRNA	26275	chr11	+	79736030	79762305	downstream	NM_199196	Suz12	suppressor of zeste 12 homolog (Drosophila)	0.0147865	0.0751998	4.60932	up	chr11	+	79993105	80034123
mouselincRNA0257+	mouselincRNA0257	0.00332416	0.0393032	3.09653	down	lincRNA	26275	chr11	+	79736030	79762305	upstream	NM_175543	Rab11fip4	RAB11 family interacting protein 4 (class II)	0.00321697	0.0370128	2.04164	down	chr11	+	79591211	79694012
mouselincRNA0303-	mouselincRNA0303	0.00110514	0.0240601	4.02075	down	lincRNA	11075	chr12	-	16839995	16851070	upstream	NM_009072	Rock2	Rho-associated coiled-coil containing protein kinase 2	0.0070545	0.0518265	2.98232	up	chr12	+	16894977	16988274
mouselincRNA0361+	mouselincRNA0361	0.0317619	0.120955	2.20467	down	lincRNA	5625	chr13	+	5838579	5844204	downstream	NM_011803	Klf6	Kruppel-like factor 6	0.0054503	0.0458766	13.3907	up	chr13	+	5861488	5870393
mouselincRNA0491-	mouselincRNA0491	0.0011329	0.0242679	6.34764	down	lincRNA	9800	chr14	-	68027745	68037545	downstream	NM_134073	Kctd9	potassium channel tetramerisation domain containing 9	0.0101884	0.0618133	2.3256	up	chr14	+	67716097	67742310
mouselincRNA0491-	mouselincRNA0491	0.0011329	0.0242679	6.34764	down	lincRNA	9800	chr14	-	68027745	68037545	upstream	NM_008691	Nefm	neurofilament, medium polypeptide	0.0143583	0.0742104	5.61729	up	chr14	-	68119544	68125004
mouselincRNA0626+	mouselincRNA0626	0.00273138	0.0361249	4.83016	down	lincRNA	14325	chr16	+	25516951	25531276	upstream	NM_175165	Tprg	transformation related protein 63 regulated	0.0308695	0.112083	2.04683	down	chr16	+	25286816	25422344
mouselincRNA0706+	mouselincRNA0706	0.00713546	0.0558726	3.53353	down	lincRNA	5667	chr17	+	45724051	45729718	downstream	NM_001110266	Vegfa	vascular endothelial growth factor A	0.00406055	0.0402062	2.41576	down	chr17	-	46016992	46025163
mouselincRNA0706+	mouselincRNA0706	0.00713546	0.0558726	3.53353	down	lincRNA	5667	chr17	+	45724051	45729718	upstream	NM_001199113	Slc29a1	solute carrier family 29 (nucleoside transporters), member 1	0.00261268	0.03398	3.0817	down	chr17	-	45585199	45593640
mouselincRNA0706+	mouselincRNA0706	0.00713546	0.0558726	3.53353	down	lincRNA	5667	chr17	+	45724051	45729718	upstream	NM_026732	Mrpl14	mitochondrial ribosomal protein L14	0.0059996	0.0483041	2.21605	down	chr17	+	45686371	45698495
mouselincRNA0744-	mouselincRNA0744	0.00358087	0.0405977	3.38359	down	lincRNA	6456	chr18	-	12943034	12949490	downstream	NM_001042419	Cabyr	calcium-binding tyrosine-(Y)-phosphorylation regulated (fibrousheathin 2)	0.0315884	0.113561	3.39371	down	chr18	+	12741354	12755142
mouselincRNA0744-	mouselincRNA0744	0.00358087	0.0405977	3.38359	down	lincRNA	6456	chr18	-	12943034	12949490	downstream	NM_028341	Ttc39c	tetratricopeptide repeat domain 39C	0.00194475	0.0299174	8.41135	down	chr18	+	12643532	12737052
mouselincRNA0744-	mouselincRNA0744	0.00358087	0.0405977	3.38359	down	lincRNA	6456	chr18	-	12943034	12949490	downstream	NM_181731	Cabyr	calcium-binding tyrosine-(Y)-phosphorylation regulated (fibrousheathin 2)	0.00490507	0.0436922	2.2791	down	chr18	+	12741354	12755142
mouselincRNA0772-	mouselincRNA0772	0.00216105	0.0327011	2.19428	up	lincRNA	7475	chr18	-	54871531	54879006	upstream	NM_175751	Zfp608	zinc finger protein 608	0.00326358	0.0371798	3.52315	up	chr18	-	54888044	54990180
mouselincRNA1049-	mouselincRNA1049	0.00104708	0.0235957	2.84151	down	lincRNA	7450	chr3	-	109727519	109734969	upstream	NM_001163349	Ntng1	netrin G1	0.0263557	0.102173	2.34748	up	chr3	-	109780049	110143472
mouselincRNA1284-	mouselincRNA1284	0.000661023	0.0205165	10.0127	down	lincRNA	8600	chr6	-	66848197	66856797	downstream	NM_001166719	Vmn1r34	vomeronasal 1 receptor 34	0.01496	0.0757167	3.34069	down	chr6	-	66636822	66637752
mouselincRNA1607+	mouselincRNA1607	0.00112744	0.0242241	3.30384	down	lincRNA	19300	chrX	+	17494941	17514241	upstream	NM_028916	Efhc2	EF-hand domain (C-terminal) containing 2	0.0361053	0.122107	2.48877	down	chrX	-	17132048	17319368
NR_002865	Rnu11	0.019827	0.0936695	2.21502	up	RefSeq	108	chr4	-	132270078	132270186	upstream	NM_133878	Rcc1	regulator of chromosome condensation 1	0.00174723	0.0289944	4.36915	up	chr4	-	132331918	132345750
NR_003364	BC018473	0.0492878	0.155013	2.00244	up	RefSeq	3263	chr11	+	116752166	116757883	downstream	NM_011358	Srsf2	serine/arginine-rich splicing factor 2	0.0173476	0.0818301	2.16828	up	chr11	-	116849896	116853094
NR_003568	Gpr137b-ps	0.00100681	0.0232999	5.23318	up	RefSeq	2956	chr13	-	12614064	12650395	downstream	NM_144835	Heatr1	HEAT repeat containing 1	0.0411995	0.131642	2.38183	up	chr13	+	12395374	12438893
NR_015485	1700108F19Rik	0.00259361	0.0351656	3.05627	down	RefSeq	872	chr14	+	76677567	76687108	upstream	NM_207652	Tsc22d1	TSC22 domain family, member 1	0.00249023	0.0331728	6.08133	down	chr14	+	76415820	76507766
NR_015496	1700031M16Rik	0.00593728	0.0513218	2.51641	down	RefSeq	852	chr15	+	98398444	98416135	downstream	NM_001080981	Ddx23	DEAD (Asp-Glu-Ala-Asp) box polypeptide 23	0.0141426	0.0736172	2.04353	up	chr15	-	98645506	98662889
NR_015496	1700031M16Rik	0.00593728	0.0513218	2.51641	down	RefSeq	852	chr15	+	98398444	98416135	downstream	NM_133714	Kansl2	KAT8 regulatory NSL complex subunit 2	0.00106121	0.0235299	16.5171	up	chr15	-	98519100	98534221
NR_015583	BC024386	0.0016035	0.0279759	2.23589	down	RefSeq	1631	chr7	+	140906063	140907967	downstream	NM_001033632	Ifitm6	interferon induced transmembrane protein 6	0.00405064	0.0401676	7.74233	up	chr7	-	141015811	141016892
NR_015583	BC024386	0.0016035	0.0279759	2.23589	down	RefSeq	1631	chr7	+	140906063	140907967	downstream	NM_001172101	Rnh1	ribonuclease/angiogenin inhibitor 1	0.00181448	0.0293833	3.44254	down	chr7	-	141160325	141168686
NR_015583	BC024386	0.0016035	0.0279759	2.23589	down	RefSeq	1631	chr7	+	140906063	140907967	downstream	NM_023059	Sigirr	single immunoglobulin and toll-interleukin 1 receptor (TIR) domain	0.00100497	0.0230054	5.05977	down	chr7	-	141091174	141100546
NR_015583	BC024386	0.0016035	0.0279759	2.23589	down	RefSeq	1631	chr7	+	140906063	140907967	downstream	NM_053088	Ifitm5	interferon induced transmembrane protein 5	0.0160398	0.0787176	2.25295	up	chr7	-	140948961	140950239
NR_015583	BC024386	0.0016035	0.0279759	2.23589	down	RefSeq	1631	chr7	+	140906063	140907967	downstream	NM_145135	Rnh1	ribonuclease/angiogenin inhibitor 1	0.0163413	0.0795624	2.60489	up	chr7	-	141160325	141168936
NR_015583	BC024386	0.0016035	0.0279759	2.23589	down	RefSeq	1631	chr7	+	140906063	140907967	downstream	NM_178381	Ano9	anoctamin 9	0.0450639	0.138223	3.22502	down	chr7	-	141101218	141117806
NR_015583	BC024386	0.0016035	0.0279759	2.23589	down	RefSeq	1631	chr7	+	140906063	140907967	upstream	NM_001001180	Zfp941	zinc finger protein 941	0.00058868	0.0192143	2.47824	down	chr7	-	140809676	140822178
NR_015583	BC024386	0.0016035	0.0279759	2.23589	down	RefSeq	1631	chr7	+	140906063	140907967	upstream	NM_021282	Cyp2e1	cytochrome P450, family 2, subfamily e, polypeptide 1	0.0362239	0.122376	2.9122	down	chr7	+	140763831	140774977
NR_024069	Smim4	0.0467129	0.150285	2.09994	down	RefSeq	407	chr14	-	31124504	31128930	downstream	NM_001081251	Pbrm1	polybromo 1	0.00938935	0.0596089	3.01028	up	chr14	+	31019137	31121592
NR_024069	Smim4	0.0467129	0.150285	2.09994	down	RefSeq	407	chr14	-	31124504	31128930	downstream	NM_008407	Itih3	inter-alpha trypsin inhibitor, heavy chain 3	0.00231351	0.0321775	2.9954	up	chr14	-	30908573	30923587
NR_024069	Smim4	0.0467129	0.150285	2.09994	down	RefSeq	407	chr14	-	31124504	31128930	downstream	NM_011849	Nek4	NIMA (never in mitosis gene a)-related expressed kinase 4	0.0198036	0.0875912	2.28892	down	chr14	+	30951487	30987401
NR_024069	Smim4	0.0467129	0.150285	2.09994	down	RefSeq	407	chr14	-	31124504	31128930	downstream	NM_153547	Gnl3	guanine nucleotide binding protein-like 3 (nucleolar)	0.0142685	0.0739501	2.95033	up	chr14	-	31012432	31019089
NR_024069	Smim4	0.0467129	0.150285	2.09994	down	RefSeq	407	chr14	-	31124504	31128930	downstream	NM_181390	Mustn1	musculoskeletal, embryonic nuclear protein 1	0.00624357	0.0488421	2.74374	up	chr14	+	30879256	30881610
NR_024069	Smim4	0.0467129	0.150285	2.09994	down	RefSeq	407	chr14	-	31124504	31128930	upstream	NM_009393	Tnnc1	troponin C, cardiac/slow skeletal	0.00183898	0.0295049	4.02734	up	chr14	+	31208311	31211711
NR_024069	Smim4	0.0467129	0.150285	2.09994	down	RefSeq	407	chr14	-	31124504	31128930	upstream	NM_009796	Capn7	calpain 7	0.0400278	0.129374	3.88745	up	chr14	+	31336723	31371983
NR_024198	Rprl3	0.0357834	0.129261	15.983	up	RefSeq	238	chr8	-	3803124	3803361	downstream	NM_001024728	C330021F23Rik	RIKEN cDNA C330021F23 gene	0.00104566	0.0234819	2.85516	down	chr8	+	3567997	3584776
NR_024198	Rprl3	0.0357834	0.129261	15.983	up	RefSeq	238	chr8	-	3803124	3803361	downstream	NM_026985	1810033B17Rik	RIKEN cDNA 1810033B17 gene	0.00794659	0.0548186	4.53436	up	chr8	+	3665761	3668905
NR_024198	Rprl3	0.0357834	0.129261	15.983	up	RefSeq	238	chr8	-	3803124	3803361	upstream	NM_130904	Cd209d	CD209d antigen	0.000287112	0.015382	7.13929	down	chr8	-	3871823	3878499
NR_026798	Zfp389	0.0178993	0.0891159	4.55748	up	RefSeq	934	chr13	-	21504315	21506524	upstream	NM_020034	Hist1h1b	histone cluster 1, H1b	0.000152597	0.012233	6.60598	up	chr13	-	21779882	21780554
NR_026798	Zfp389	0.0178993	0.0891159	4.55748	up	RefSeq	934	chr13	-	21504315	21506524	upstream	NM_139141	Zkscan8	zinc finger with KRAB and SCAN domains 8	2.92147e-05	0.00884164	11.7276	down	chr13	-	21513220	21531114
NR_026798	Zfp389	0.0178993	0.0891159	4.55748	up	RefSeq	934	chr13	-	21504315	21506524	upstream	NM_178206	Hist1h3h	histone cluster 1, H3h	0.00319177	0.0368338	63.4408	up	chr13	+	21717627	21718115
NR_026798	Zfp389	0.0178993	0.0891159	4.55748	up	RefSeq	934	chr13	-	21504315	21506524	upstream	NM_178207	Hist1h3i	histone cluster 1, H3i	0.0382992	0.12626	5.72866	up	chr13	-	21782914	21783397
NR_026798	Zfp389	0.0178993	0.0891159	4.55748	up	RefSeq	934	chr13	-	21504315	21506524	upstream	NM_178210	Hist1h4j	histone cluster 1, H4j	0.00255312	0.0335974	5.57376	up	chr13	+	21735095	21735407
NR_026798	Zfp389	0.0178993	0.0891159	4.55748	up	RefSeq	934	chr13	-	21504315	21506524	upstream	NM_178211	Hist1h4k	histone cluster 1, H4k	0.00470952	0.0428503	5.62013	up	chr13	-	21750193	21750505
NR_027059	2810008D09Rik	0.000799309	0.0217971	2.47861	up	RefSeq	627	chr11	+	117076782	117078955	upstream	NM_011358	Srsf2	serine/arginine-rich splicing factor 2	0.0173476	0.0818301	2.16828	up	chr11	-	116849896	116853094
NR_027388	1700096K18Rik	0.00384245	0.0417846	3.16793	down	RefSeq	1463	chr5	+	25530017	25531466	upstream	NM_144908	Galnt11	UDP-N-acetyl-alpha-D-galactosamine:polypeptide N-acetylgalactosaminyltransferase 11	0.0114138	0.0655034	5.53567	up	chr5	+	25222892	25265918
NR_027820	1810032O08Rik	0.00434712	0.0443123	2.02927	up	RefSeq	690	chr11	+	116671659	116675798	downstream	NM_011358	Srsf2	serine/arginine-rich splicing factor 2	0.0173476	0.0818301	2.16828	up	chr11	-	116849896	116853094
NR_027837	D730001G18Rik	0.0225891	0.100034	2.00628	down	RefSeq	1495	chr15	-	74770907	74778859	downstream	NM_010742	Ly6d	lymphocyte antigen 6 complex, locus D	6.95483e-06	0.00574346	20.9938	up	chr15	-	74762055	74763567
NR_027837	D730001G18Rik	0.0225891	0.100034	2.00628	down	RefSeq	1495	chr15	-	74770907	74778859	upstream	NM_001252058	Ly6c1	lymphocyte antigen 6 complex, locus C1	0.0083433	0.0561716	4.93521	up	chr15	-	75045472	75048663
NR_027837	D730001G18Rik	0.0225891	0.100034	2.00628	down	RefSeq	1495	chr15	-	74770907	74778859	upstream	NM_010416	Hemt1	hematopoietic cell transcript 1	0.0396428	0.12857	3.18748	up	chr15	+	74819075	74824436
NR_027837	D730001G18Rik	0.0225891	0.100034	2.00628	down	RefSeq	1495	chr15	-	74770907	74778859	upstream	NM_020498	Ly6i	lymphocyte antigen 6 complex, locus I	0.0418331	0.132504	2.83256	up	chr15	-	74979811	74983430
NR_027848	Pmis2	0.0398613	0.137416	2.06768	down	RefSeq	720	chr7	-	30670721	30671605	downstream	NM_011662	Tyrobp	TYRO protein tyrosine kinase binding protein	0.0360386	0.12198	2.82271	up	chr7	+	30413787	30417579
NR_027848	Pmis2	0.0398613	0.137416	2.06768	down	RefSeq	720	chr7	-	30670721	30671605	downstream	NM_011827	Hcst	hematopoietic cell signal transducer	0.00633271	0.0490908	3.06606	up	chr7	-	30417711	30419854
NR_027848	Pmis2	0.0398613	0.137416	2.06768	down	RefSeq	720	chr7	-	30670721	30671605	downstream	NM_019546	Prodh2	proline dehydrogenase (oxidase) 2	0.0123131	0.0682996	2.13987	down	chr7	+	30493657	30513402
NR_027848	Pmis2	0.0398613	0.137416	2.06768	down	RefSeq	720	chr7	-	30670721	30671605	upstream	NM_001164184	Lsr	lipolysis stimulated lipoprotein receptor	0.00458079	0.0425331	2.37751	up	chr7	-	30957769	30973469
NR_027848	Pmis2	0.0398613	0.137416	2.06768	down	RefSeq	720	chr7	-	30670721	30671605	upstream	NM_017405	Lsr	lipolysis stimulated lipoprotein receptor	0.00899333	0.0582503	2.44097	up	chr7	-	30957769	30973469
NR_027848	Pmis2	0.0398613	0.137416	2.06768	down	RefSeq	720	chr7	-	30670721	30671605	upstream	NM_146187	Ffar2	free fatty acid receptor 2	0.00438167	0.0417916	2.25995	down	chr7	-	30818356	30823775
NR_027885	Vaultrc5	0.0168079	0.0858402	6.54395	up	RefSeq	345	chr18	+	36801762	36802107	downstream	NM_198117	Pcdha2	protocadherin alpha 2	0.00444023	0.0419982	3.87147	down	chr18	+	36939204	37187660
NR_027885	Vaultrc5	0.0168079	0.0858402	6.54395	up	RefSeq	345	chr18	+	36801762	36802107	upstream	NM_001271544	Slc4a9	solute carrier family 4, sodium bicarbonate cotransporter, member 9	0.00414203	0.0405205	3.39463	down	chr18	+	36528151	36544608
NR_027885	Vaultrc5	0.0168079	0.0858402	6.54395	up	RefSeq	345	chr18	+	36801762	36802107	upstream	NM_001271547	Slc4a9	solute carrier family 4, sodium bicarbonate cotransporter, member 9	0.00240278	0.0326382	2.61792	down	chr18	+	36528151	36556272
NR_027885	Vaultrc5	0.0168079	0.0858402	6.54395	up	RefSeq	345	chr18	+	36801762	36802107	upstream	NM_009841	Cd14	CD14 antigen	0.000425803	0.0174413	29.1009	up	chr18	-	36725066	36726654
NR_027885	Vaultrc5	0.0168079	0.0858402	6.54395	up	RefSeq	345	chr18	+	36801762	36802107	upstream	NM_010415	Hbegf	heparin-binding EGF-like growth factor	0.0244028	0.0980208	3.86722	up	chr18	-	36504926	36515805
NR_027885	Vaultrc5	0.0168079	0.0858402	6.54395	up	RefSeq	345	chr18	+	36801762	36802107	upstream	NM_028036	Tmco6	transmembrane and coiled-coil domains 6	0.00085557	0.0218723	3.20438	up	chr18	+	36735069	36742391
NR_027919	Bambi-ps1	8.10088e-05	0.0111707	2.97269	up	RefSeq	1215	chr2	-	122466582	122467797	downstream	NM_001013829	Shf	Src homology 2 domain containing F	0.00776795	0.0543605	3.10123	down	chr2	-	122348891	122368918
NR_028278	Gm8801	0.00576205	0.0506196	2.11476	up	RefSeq	1883	chr17	+	35947153	35953317	downstream	NM_001081032	Gm8909	predicted gene 8909	0.000293027	0.0154788	3.63358	up	chr17	-	36164443	36168537
NR_028278	Gm8801	0.00576205	0.0506196	2.11476	up	RefSeq	1883	chr17	+	35947153	35953317	downstream	NM_001199967	Gm11127	predicted gene 11127	0.00115891	0.0246325	2.12407	up	chr17	-	36055815	36058371
NR_028278	Gm8801	0.00576205	0.0506196	2.11476	up	RefSeq	1883	chr17	+	35947153	35953317	downstream	NM_001271005	C920025E04Rik	RIKEN cDNA C920025E04 gene	0.0251126	0.0996278	2.04425	up	chr17	-	36109029	36111676
NR_028278	Gm8801	0.00576205	0.0506196	2.11476	up	RefSeq	1883	chr17	+	35947153	35953317	downstream	NM_010397	H2-T22	histocompatibility 2, T region locus 22	0.0116639	0.066362	2.87138	up	chr17	-	36038408	36042702
NR_028278	Gm8801	0.00576205	0.0506196	2.11476	up	RefSeq	1883	chr17	+	35947153	35953317	downstream	NM_010399	H2-T9	histocompatibility 2, T region locus 9	0.00117096	0.0247329	3.49155	up	chr17	-	36038408	36042692
NR_028278	Gm8801	0.00576205	0.0506196	2.11476	up	RefSeq	1883	chr17	+	35947153	35953317	downstream	NM_013854	Abcf1	ATP-binding cassette, sub-family F (GCN20), member 1	0.0453109	0.138575	4.24271	up	chr17	-	35956818	35969750
NR_028278	Gm8801	0.00576205	0.0506196	2.11476	up	RefSeq	1883	chr17	+	35947153	35953317	upstream	NM_001163818	Ppp1r10	protein phosphatase 1, regulatory subunit 10	0.00969372	0.0604281	5.7934	up	chr17	+	35917195	35932283
NR_028278	Gm8801	0.00576205	0.0506196	2.11476	up	RefSeq	1883	chr17	+	35947153	35953317	upstream	NM_008027	Flot1	flotillin 1	0.00275334	0.0346953	2.28841	up	chr17	+	35823356	35832787
NR_028278	Gm8801	0.00576205	0.0506196	2.11476	up	RefSeq	1883	chr17	+	35947153	35953317	upstream	NM_011655	Tubb5	tubulin, beta 5 class I	0.0056802	0.0467485	2.66968	up	chr17	-	35833919	35838301
NR_028278	Gm8801	0.00576205	0.0506196	2.11476	up	RefSeq	1883	chr17	+	35947153	35953317	upstream	NM_133662	Ier3	immediate early response 3	0.000727348	0.0206373	9.53263	up	chr17	+	35821712	35822911
NR_028424	Gm2176	0.00796038	0.0588714	4.18293	down	RefSeq	1734	chr18	-	80541891	80544546	downstream	NM_001136181	Hsbp1l1	heat shock factor binding protein 1-like 1	0.0001459	0.012162	4.60885	down	chr18	-	80229755	80247102
NR_028424	Gm2176	0.00796038	0.0588714	4.18293	down	RefSeq	1734	chr18	-	80541891	80544546	downstream	NM_001164420	Pqlc1	PQ loop repeat containing 1	0.000291459	0.0154542	8.08418	down	chr18	+	80255244	80292724
NR_028589	Gm14005	4.42785e-05	0.00985211	2.41784	up	RefSeq	2797	chr2	-	128298662	128429351	downstream	NM_207681	Bcl2l11	BCL2-like 11 (apoptosis facilitator)	0.00353925	0.0381369	3.35162	up	chr2	+	128126037	128162547
NR_028590	Gm14005	0.00616696	0.0520977	4.05065	up	RefSeq	1836	chr2	-	128316299	128429351	downstream	NM_207681	Bcl2l11	BCL2-like 11 (apoptosis facilitator)	0.00353925	0.0381369	3.35162	up	chr2	+	128126037	128162547
NR_030719	Gm8979	0.00076482	0.0216821	10.6317	up	RefSeq	3418	chr7	-	106075730	106079148	upstream	NM_029000	Gvin1	GTPase, very large interferon inducible 1	0.00124281	0.0253197	12.2119	up	chr7	-	106156535	106215340
NR_033472	Gm10768	0.0380575	0.134036	2.11086	down	RefSeq	2043	chr19	+	43838802	43840845	downstream	NM_001001446	Cyp2c44	cytochrome P450, family 2, subfamily c, polypeptide 44	0.0067739	0.0508458	6.0107	down	chr19	-	44005021	44029247
NR_033472	Gm10768	0.0380575	0.134036	2.11086	down	RefSeq	2043	chr19	+	43838802	43840845	downstream	NM_001167905	Cyp2c44	cytochrome P450, family 2, subfamily c, polypeptide 44	0.00834811	0.0561828	6.23466	down	chr19	-	44006790	44029247
NR_033472	Gm10768	0.0380575	0.134036	2.11086	down	RefSeq	2043	chr19	+	43838802	43840845	downstream	NM_028607	Bloc1s2	biogenesis of lysosomal organelles complex-1, subunit 2	0.032894	0.116553	2.07743	up	chr19	-	44139246	44146446
NR_033498	AI504432	0.0457647	0.148648	4.16592	up	RefSeq	5547	chr3	+	107039503	107054322	downstream	NM_001111143	Cym	chymosin	0.0357601	0.121439	6.35451	down	chr3	-	107211294	107221732
NR_033498	AI504432	0.0457647	0.148648	4.16592	up	RefSeq	5547	chr3	+	107039503	107054322	upstream	NM_007651	Cd53	CD53 antigen	0.003575	0.0382972	2.23469	up	chr3	-	106758860	106790149
NR_033515	Cyp2d37-ps	0.00562433	0.050053	7.02874	down	RefSeq	684	chr15	-	82688749	82690058	downstream	NM_001104531	Cyp2d11	cytochrome P450, family 2, subfamily d, polypeptide 11	0.00117857	0.0247986	2.3482	down	chr15	-	82389153	82394022
NR_033515	Cyp2d37-ps	0.00562433	0.050053	7.02874	down	RefSeq	684	chr15	-	82688749	82690058	downstream	NM_010005	Cyp2d10	cytochrome P450, family 2, subfamily d, polypeptide 10	0.00118735	0.0248345	2.15516	down	chr15	-	82402845	82407194
NR_033515	Cyp2d37-ps	0.00562433	0.050053	7.02874	down	RefSeq	684	chr15	-	82688749	82690058	upstream	NM_023623	Cyp2d40	cytochrome P450, family 2, subfamily d, polypeptide 40	0.00348669	0.0379347	2.03844	down	chr15	-	82759832	82764122
NR_033543	Gm16287	0.0328904	0.123594	2.08629	down	RefSeq	2322	chr4	-	139175406	139180655	downstream	NM_021358	Htr6	5-hydroxytryptamine (serotonin) receptor 6	0.00614793	0.0486031	2.40435	down	chr4	-	139061408	139074789
NR_033543	Gm16287	0.0328904	0.123594	2.08629	down	RefSeq	2322	chr4	-	139175406	139180655	downstream	NM_025786	Rnf186	ring finger protein 186	0.00128086	0.0255063	2.71027	down	chr4	+	138967111	138968366
NR_033543	Gm16287	0.0328904	0.123594	2.08629	down	RefSeq	2322	chr4	-	139175406	139180655	downstream	NM_029857	Tmco4	transmembrane and coiled-coil domains 4	0.0040801	0.0402465	3.4524	down	chr4	+	138972904	139059171
NR_033543	Gm16287	0.0328904	0.123594	2.08629	down	RefSeq	2322	chr4	-	139175406	139180655	upstream	NM_001037761	Capzb	capping protein (actin filament) muscle Z-line, beta	0.00515444	0.0447905	2.36004	up	chr4	+	139192898	139291820
NR_033578	Gm15645	0.0410116	0.139407	2.97777	up	RefSeq	1547	chr7	+	105861780	105863327	downstream	NM_029000	Gvin1	GTPase, very large interferon inducible 1	0.00124281	0.0253197	12.2119	up	chr7	-	106156535	106215340
NR_033578	Gm15645	0.0410116	0.139407	2.97777	up	RefSeq	1547	chr7	+	105861780	105863327	upstream	NM_009906	Tpp1	tripeptidyl peptidase I	0.0187928	0.085116	2.19963	up	chr7	-	105744846	105752207
NR_033582	Gm11426	0.000981613	0.0230928	2.48469	down	RefSeq	2220	chr11	+	82633352	82636309	downstream	NM_001164571	Rffl	ring finger and FYVE like domain containing protein	0.014853	0.0753264	2.17543	up	chr11	-	82803818	82871210
NR_033583	Spn-ps	0.0418775	0.140927	2.2179	down	RefSeq	809	chr15	-	90891395	90898476	downstream	NM_025815	Cpne8	copine VIII	0.00154315	0.0276075	5.15424	up	chr15	-	90487480	90679388
NR_033583	Spn-ps	0.0418775	0.140927	2.2179	down	RefSeq	809	chr15	-	90891395	90898476	upstream	NM_001109040	Kif21a	kinesin family member 21A	0.00778931	0.054425	5.56399	up	chr15	-	90933275	91049948
NR_033614	Cyp2c53-ps	0.0135027	0.0772832	9.63575	down	RefSeq	1443	chr19	+	39229253	39274737	downstream	NM_007815	Cyp2c29	cytochrome P450, family 2, subfamily c, polypeptide 29	0.00451224	0.0422289	5.38388	down	chr19	+	39287084	39330713
NR_033614	Cyp2c53-ps	0.0135027	0.0772832	9.63575	down	RefSeq	1443	chr19	+	39229253	39274737	downstream	NM_010002	Cyp2c38	cytochrome P450, family 2, subfamily c, polypeptide 38	0.00701462	0.0517509	21.6012	down	chr19	-	39389555	39463075
NR_033614	Cyp2c53-ps	0.0135027	0.0772832	9.63575	down	RefSeq	1443	chr19	+	39229253	39274737	upstream	NM_001011707	Cyp2c66	cytochrome P450, family 2, subfamily c, polypeptide 66	0.0133798	0.0716012	12.0305	down	chr19	+	39113897	39186756
NR_033614	Cyp2c53-ps	0.0135027	0.0772832	9.63575	down	RefSeq	1443	chr19	+	39229253	39274737	upstream	NM_008234	Hells	helicase, lymphoid specific	0.00806276	0.0552584	4.87482	up	chr19	+	38930989	38968277
NR_033726	Ces2d-ps	0.0203799	0.095112	2.93135	down	RefSeq	1964	chr8	+	104867423	104874082	downstream	NM_001159415	Ces3b	carboxylesterase 3B	0.000702587	0.0202723	4.19985	down	chr8	+	105083754	105093591
NR_033726	Ces2d-ps	0.0203799	0.095112	2.93135	down	RefSeq	1964	chr8	+	104867423	104874082	downstream	NM_001161456	Cbfb	core binding factor beta	0.00646171	0.0494478	2.44772	up	chr8	+	105170673	105217988
NR_033726	Ces2d-ps	0.0203799	0.095112	2.93135	down	RefSeq	1964	chr8	+	104867423	104874082	downstream	NM_001161457	Cbfb	core binding factor beta	0.00611841	0.0485782	2.72367	up	chr8	+	105170673	105217988
NR_033726	Ces2d-ps	0.0203799	0.095112	2.93135	down	RefSeq	1964	chr8	+	104867423	104874082	downstream	NM_001161458	Cbfb	core binding factor beta	0.0286318	0.107015	4.29214	up	chr8	+	105170673	105217988
NR_033726	Ces2d-ps	0.0203799	0.095112	2.93135	down	RefSeq	1964	chr8	+	104867423	104874082	downstream	NM_001164681	Ces3a	carboxylesterase 3A	0.0184034	0.0841393	3.35147	down	chr8	+	105048598	105058414
NR_033726	Ces2d-ps	0.0203799	0.095112	2.93135	down	RefSeq	1964	chr8	+	104867423	104874082	downstream	NM_022309	Cbfb	core binding factor beta	0.0016497	0.0283242	3.94653	up	chr8	+	105170673	105217988
NR_033726	Ces2d-ps	0.0203799	0.095112	2.93135	down	RefSeq	1964	chr8	+	104867423	104874082	downstream	NM_144511	Ces3b	carboxylesterase 3B	0.00493179	0.0438317	4.62681	down	chr8	+	105083754	105093591
NR_033726	Ces2d-ps	0.0203799	0.095112	2.93135	down	RefSeq	1964	chr8	+	104867423	104874082	downstream	NM_146213	Ces4a	carboxylesterase 4A	0.000211642	0.0136071	6.95067	down	chr8	+	105131799	105150109
NR_033726	Ces2d-ps	0.0203799	0.095112	2.93135	down	RefSeq	1964	chr8	+	104867423	104874082	downstream	NM_198672	Ces3a	carboxylesterase 3A	0.0101429	0.0616417	3.62299	down	chr8	+	105048598	105058414
NR_033726	Ces2d-ps	0.0203799	0.095112	2.93135	down	RefSeq	1964	chr8	+	104867423	104874082	upstream	NM_001024606	Pdp2	pyruvate dehyrogenase phosphatase catalytic subunit 2	0.00459629	0.0425672	3.41469	down	chr8	+	104591467	104596849
NR_033726	Ces2d-ps	0.0203799	0.095112	2.93135	down	RefSeq	1964	chr8	+	104867423	104874082	upstream	NM_019662	Rrad	Ras-related associated with diabetes	0.00041791	0.0174413	3.10046	up	chr8	-	104628065	104631321
NR_033788	1700109G14Rik	0.00146387	0.0269899	3.23656	down	RefSeq	798	chr14	-	61292982	61305334	downstream	NM_013869	Tnfrsf19	tumor necrosis factor receptor superfamily, member 19	0.0371626	0.124109	3.85019	down	chr14	-	60963833	61046855
NR_036456	A730020M07Rik	0.0104206	0.0677151	3.55623	down	RefSeq	2384	chr3	-	121634935	121643485	upstream	NM_008991	Abcd3	ATP-binding cassette, sub-family D (ALD), member 3	0.00144661	0.0268666	2.53911	down	chr3	-	121758909	121815215
NR_036689	Gm41	0.00426621	0.0439275	2.41475	down	RefSeq	531	chrX	-	86345474	86354994	downstream	NM_028554	Samt3	spermatogenesis associated multipass transmembrane protein 3	0.00170552	0.0285755	2.48452	down	chrX	+	86044198	86047313
NR_037991	Gm2762	0.00125189	0.0253904	4.12946	down	RefSeq	2339	chr13	+	53393688	53455630	downstream	NM_013601	Msx2	msh homeobox 2	0.0121746	0.0679686	3.54515	down	chr13	-	53466880	53472780
NR_038043	Gm10033	0.00388074	0.0419688	3.46776	down	RefSeq	1773	chr8	-	69371024	69395544	downstream	NM_007509	Atp6v1b2	ATPase, H+ transporting, lysosomal V1 subunit B2	0.0119048	0.0669671	2.93591	up	chr8	+	69088735	69113717
NR_040292	2310040G24Rik	0.024888	0.10523	2.59273	down	RefSeq	794	chr6	-	86483375	86488227	upstream	NM_013471	Anxa4	annexin A4	0.00121658	0.0251774	9.2164	up	chr6	-	86736839	86793584
NR_040292	2310040G24Rik	0.024888	0.10523	2.59273	down	RefSeq	794	chr6	-	86483375	86488227	upstream	NM_026414	Asprv1	aspartic peptidase, retroviral-like 1	0.00879525	0.0575917	8.7999	up	chr6	+	86628173	86629704
NR_040293	2310040G24Rik	0.0298268	0.116697	4.55658	down	RefSeq	550	chr6	-	86483375	86488227	upstream	NM_013471	Anxa4	annexin A4	0.00121658	0.0251774	9.2164	up	chr6	-	86736839	86793584
NR_040293	2310040G24Rik	0.0298268	0.116697	4.55658	down	RefSeq	550	chr6	-	86483375	86488227	upstream	NM_026414	Asprv1	aspartic peptidase, retroviral-like 1	0.00879525	0.0575917	8.7999	up	chr6	+	86628173	86629704
NR_040310	1700025B11Rik	0.0465871	0.149993	12.3536	up	RefSeq	553	chr15	-	77558239	77561892	downstream	NM_175387	Rbfox2	RNA binding protein, fox-1 homolog (C. elegans) 2	0.00350802	0.0379903	2.53606	down	chr15	-	77078989	77307053
NR_040310	1700025B11Rik	0.0465871	0.149993	12.3536	up	RefSeq	553	chr15	-	77558239	77561892	upstream	NM_177820	Apol10b	apolipoprotein L 10B	0.00557174	0.04631	9.7066	up	chr15	-	77584157	77596125
NR_040374	A230028O05Rik	0.000546186	0.0193607	14.9296	down	RefSeq	2793	chr16	+	25059638	25069058	downstream	NM_175165	Tprg	transformation related protein 63 regulated	0.0308695	0.112083	2.04683	down	chr16	+	25286816	25422344
NR_040404	Gm15417	0.019796	0.0936024	3.64701	down	RefSeq	925	chr3	+	89394289	89398779	upstream	NM_007910	Efna4	ephrin A4	0.00199394	0.0302842	2.92932	up	chr3	-	89333392	89338028
NR_040413	5033403H07Rik	0.0228921	0.100644	3.73507	down	RefSeq	479	chr5	-	52973011	52992292	downstream	NM_025951	Pi4k2b	phosphatidylinositol 4-kinase type 2 beta	0.0447726	0.137612	2.87741	up	chr5	+	52741573	52769340
NR_040425	Rbakdn	6.2553e-05	0.010522	4.30806	down	RefSeq	528	chr5	-	143164778	143165751	downstream	NM_001033312	Fbxl18	F-box and leucine-rich repeat protein 18	0.00416666	0.0405916	2.93955	down	chr5	-	142871788	142895238
NR_040425	Rbakdn	6.2553e-05	0.010522	4.30806	down	RefSeq	528	chr5	-	143164778	143165751	downstream	NM_007393	Actb	actin, beta	0.00932495	0.0593262	3.16113	up	chr5	-	142903115	142906724
NR_040426	Rbakdn	7.77308e-05	0.0111707	3.5899	down	RefSeq	520	chr5	-	143164778	143165751	downstream	NM_001033312	Fbxl18	F-box and leucine-rich repeat protein 18	0.00416666	0.0405916	2.93955	down	chr5	-	142871788	142895238
NR_040426	Rbakdn	7.77308e-05	0.0111707	3.5899	down	RefSeq	520	chr5	-	143164778	143165751	downstream	NM_007393	Actb	actin, beta	0.00932495	0.0593262	3.16113	up	chr5	-	142903115	142906724
NR_040429	Gm15408	0.00351086	0.0401883	3.00537	down	RefSeq	1379	chr5	+	149006961	149012776	downstream	NM_001013378	Uspl1	ubiquitin specific peptidase like 1	0.0224605	0.0935583	2.94945	up	chr5	+	149184559	149215434
NR_040429	Gm15408	0.00351086	0.0401883	3.00537	down	RefSeq	1379	chr5	+	149006961	149012776	downstream	NM_009663	Alox5ap	arachidonate 5-lipoxygenase activating protein	0.0018256	0.0294488	5.90723	up	chr5	+	149265057	149288047
NR_040453	Gm17757	0.000257842	0.0150298	11.9068	up	RefSeq	4348	chr7	-	105924343	105928691	downstream	NM_009906	Tpp1	tripeptidyl peptidase I	0.0187928	0.085116	2.19963	up	chr7	-	105744846	105752207
NR_040453	Gm17757	0.000257842	0.0150298	11.9068	up	RefSeq	4348	chr7	-	105924343	105928691	upstream	NM_029000	Gvin1	GTPase, very large interferon inducible 1	0.00124281	0.0253197	12.2119	up	chr7	-	106156535	106215340
NR_040504	4930443O20Rik	0.0370167	0.13198	2.95498	down	RefSeq	1443	chr2	-	85073613	85086461	downstream	NM_009776	Serping1	serine (or cysteine) peptidase inhibitor, clade G, member 1	0.0138234	0.072772	2.78731	up	chr2	-	84765359	84775429
NR_040524	Dbhos	0.0133797	0.0769706	2.45578	down	RefSeq	4020	chr2	-	27144897	27162703	downstream	NM_001033908	Med22	mediator complex subunit 22	0.0355265	0.121186	2.02394	up	chr2	-	26905266	26910642
NR_040524	Dbhos	0.0133797	0.0769706	2.45578	down	RefSeq	4020	chr2	-	27144897	27162703	downstream	NM_011513	Med22	mediator complex subunit 22	0.0061336	0.0485881	2.18145	up	chr2	-	26905266	26910642
NR_040524	Dbhos	0.0133797	0.0769706	2.45578	down	RefSeq	4020	chr2	-	27144897	27162703	downstream	NM_025376	Tmem8c	transmembrane protein 8C	0.00537922	0.0456214	2.84423	down	chr2	-	27061635	27072161
NR_040524	Dbhos	0.0133797	0.0769706	2.45578	down	RefSeq	4020	chr2	-	27144897	27162703	downstream	NM_172659	Slc2a6	solute carrier family 2 (facilitated glucose transporter), member 6	0.0036813	0.0387185	2.05249	up	chr2	-	27021364	27027998
NR_040629	4930452N14Rik	0.00376079	0.0413609	4.0461	down	RefSeq	613	chr1	-	154241520	154256906	downstream	NM_001204908	Zfp648	zinc finger protein 648	0.00383806	0.0394414	2.10829	down	chr1	+	154201186	154205674
NR_040702	6030466F02Rik	0.00425536	0.043915	2.46002	down	RefSeq	1434	chr8	+	123733957	123739941	downstream	NM_001029876	Urb2	URB2 ribosome biogenesis 2 homolog (S. cerevisiae)	0.00599047	0.0482523	4.02064	up	chr8	+	124023472	124048504
NR_040702	6030466F02Rik	0.00425536	0.043915	2.46002	down	RefSeq	1434	chr8	+	123733957	123739941	downstream	NM_019552	Abcb10	ATP-binding cassette, sub-family B (MDR/TAP), member 10	0.0312035	0.112921	3.15898	down	chr8	-	123952458	123983122
NR_040702	6030466F02Rik	0.00425536	0.043915	2.46002	down	RefSeq	1434	chr8	+	123733957	123739941	downstream	NM_172288	Nup133	nucleoporin 133	0.0307361	0.111795	2.20352	down	chr8	-	123897122	123949265
NR_040721	Snhg5	0.00433116	0.0442549	2.35577	up	RefSeq	1084	chr9	-	88521052	88522897	downstream	NM_019666	Syncrip	synaptotagmin binding, cytoplasmic RNA interacting protein	5.64332e-05	0.00889517	2.94478	up	chr9	-	88455581	88482397
NR_040721	Snhg5	0.00433116	0.0442549	2.35577	up	RefSeq	1084	chr9	-	88521052	88522897	upstream	NM_007536	Bcl2a1d	B cell leukemia/lymphoma 2 related protein A1d	0.00459633	0.0425672	6.82533	up	chr9	-	88723287	88731850
NR_040742	1700020M21Rik	0.0283497	0.113346	2.94828	down	RefSeq	642	chr9	-	120913773	120915250	upstream	NM_177589	Ulk4	unc-51-like kinase 4	0.0344262	0.119323	2.0641	down	chr9	-	120964453	121277172
NR_040743	Scarletltr	0.0148747	0.0810313	2.00682	down	RefSeq	316	chr9	+	64080760	64088045	downstream	NM_008927	Map2k1	mitogen-activated protein kinase kinase 1	0.0214532	0.0911256	3.23451	up	chr9	-	64185792	64253605
NR_040743	Scarletltr	0.0148747	0.0810313	2.00682	down	RefSeq	316	chr9	+	64080760	64088045	downstream	NM_026507	Zwilch	zwilch kinetochore protein	0.0357333	0.121422	2.4412	up	chr9	-	64137143	64172931
NR_040745	B230312C02Rik	0.0014807	0.0269931	2.50945	down	RefSeq	1336	chr2	-	180370857	180385885	downstream	NM_145851	Cables2	CDK5 and Abl enzyme substrate 2	0.0118053	0.0665959	2.75206	up	chr2	-	180258538	180273465
NR_040745	B230312C02Rik	0.0014807	0.0269931	2.50945	down	RefSeq	1336	chr2	-	180370857	180385885	upstream	NM_031373	Ogfr	opioid growth factor receptor	0.0151849	0.0762735	2.59305	up	chr2	+	180589406	180595837
NR_044985	2210039B01Rik	0.0147215	0.0807726	2.58549	down	RefSeq	1039	chr12	+	73548482	73551986	upstream	NM_001037717	Slc38a6	solute carrier family 38, member 6	0.00739862	0.0529968	2.65756	down	chr12	+	73286847	73354045
NR_044985	2210039B01Rik	0.0147215	0.0807726	2.58549	down	RefSeq	1039	chr12	+	73548482	73551986	upstream	NM_178715	Tmem30b	transmembrane protein 30B	0.0147146	0.0750008	2.96775	down	chr12	-	73543113	73546395
NR_045297	Gm17644	0.00831168	0.0602519	2.20355	down	RefSeq	3200	chr1	+	12667562	12673090	downstream	NM_172841	Slco5a1	solute carrier organic anion transporter family, member 5A1	0.00531477	0.0453146	2.04529	down	chr1	-	12866549	12991135
NR_045301	1810008I18Rik	0.00126126	0.0254169	10.9586	down	RefSeq	691	chr7	+	65804051	65806223	downstream	NM_011048	Pcsk6	proprotein convertase subtilisin/kexin type 6	0.0241441	0.0973697	2.80879	down	chr7	+	65862135	66050386
NR_045482	1810020O05Rik	0.0242312	0.103762	2.47472	up	RefSeq	1047	chr6	-	87675592	87690847	upstream	NM_017477	Copg1	coatomer protein complex, subunit gamma 1	0.000695484	0.020169	3.03471	up	chr6	+	87887939	87913594
NR_045482	1810020O05Rik	0.0242312	0.103762	2.47472	up	RefSeq	1047	chr6	-	87675592	87690847	upstream	NM_018762	Gp9	glycoprotein 9 (platelet)	0.0146473	0.0749064	2.84933	up	chr6	+	87778135	87779762
NR_045482	1810020O05Rik	0.0242312	0.103762	2.47472	up	RefSeq	1047	chr6	-	87675592	87690847	upstream	NM_133934	Isy1	ISY1 splicing factor homolog (S. cerevisiae)	0.00755353	0.0534936	2.56825	up	chr6	-	87818447	87838759
NR_045482	1810020O05Rik	0.0242312	0.103762	2.47472	up	RefSeq	1047	chr6	-	87675592	87690847	upstream	NM_173737	Hmces	5-hydroxymethylcytosine (hmC) binding, ES cell specific	0.00356492	0.0382413	3.46107	up	chr6	+	87913975	87936613
NR_045496	2410003L11Rik	0.0216014	0.0977634	2.86909	down	RefSeq	612	chr11	+	97598510	97622893	downstream	NM_010688	Lasp1	LIM and SH3 protein 1	0.000954632	0.0224874	2.61928	up	chr11	+	97799671	97838764
NR_045496	2410003L11Rik	0.0216014	0.0977634	2.86909	down	RefSeq	612	chr11	+	97598510	97622893	downstream	NM_026186	Cwc25	CWC25 spliceosome-associated protein homolog (S. cerevisiae)	0.000383194	0.0169055	3.47175	down	chr11	-	97745469	97766613
NR_045496	2410003L11Rik	0.0216014	0.0977634	2.86909	down	RefSeq	612	chr11	+	97598510	97622893	upstream	NM_018873	Srcin1	SRC kinase signaling inhibitor 1	0.00155156	0.0276412	2.08239	up	chr11	-	97509339	97575126
NR_045845	Gm5547	0.0409032	0.139222	2.44403	up	RefSeq	459	chr3	+	105815566	105817359	downstream	NM_023186	Chia1	chitinase, acidic 1	0.00878016	0.0575349	2.19863	down	chr3	+	106113381	106132116
NR_045893	Gm11974	0.00737582	0.0569182	3.3366	up	RefSeq	592	chr11	-	6525590	6528760	downstream	NM_001252288	Ogdh	oxoglutarate (alpha-ketoglutarate) dehydrogenase (lipoamide)	7.00182e-05	0.00936467	8.02485	down	chr11	+	6292557	6359094
NR_045893	Gm11974	0.00737582	0.0569182	3.3366	up	RefSeq	592	chr11	-	6525590	6528760	downstream	NM_011221	Purb	purine rich element binding protein B	0.00125766	0.0253257	2.61397	up	chr11	-	6467598	6476076
NR_045893	Gm11974	0.00737582	0.0569182	3.3366	up	RefSeq	592	chr11	-	6525590	6528760	downstream	NM_178440	Myo1g	myosin IG	0.0046561	0.0427248	4.58681	up	chr11	-	6506547	6520958
NR_045893	Gm11974	0.00737582	0.0569182	3.3366	up	RefSeq	592	chr11	-	6525590	6528760	upstream	NM_146014	Ccm2	cerebral cavernous malformation 2	0.00606935	0.0484955	6.81612	up	chr11	+	6546886	6596761
NR_045965	1700084F23Rik	0.000372533	0.0169268	2.0377	down	RefSeq	1044	chr13	-	70004049	70028348	downstream	NM_001145162	Ube2ql1	ubiquitin-conjugating enzyme E2Q family-like 1	0.0078101	0.0544852	5.43399	down	chr13	-	69702831	69739897
NR_102285	4833411C07Rik	0.0412232	0.139754	5.43049	down	RefSeq	1202	chr8	+	10899921	10902334	downstream	NM_009931	Col4a1	collagen, type IV, alpha 1	0.000358722	0.0166124	3.88729	up	chr8	-	11198422	11312826
NR_102394	Gm12992	0.00724085	0.0563665	2.80087	down	RefSeq	1737	chr4	-	131912415	131920029	downstream	NM_020587	Srsf4	serine/arginine-rich splicing factor 4	0.0081771	0.0556191	2.94337	down	chr4	+	131873638	131901725
TCONS_00000136	XLOC_000460	0.00134134	0.0260852	3.71491	down	Alexander et al 2013	1515	chr1	+	133667780	133677178	upstream	ENSMUST00000027736	Zc3h11a	zinc finger CCCH type containing 11A	0.0347443	0.11972	3.75619	up	chr1	-	133619870	133661380
TCONS_00000136	XLOC_000460	0.00134134	0.0260852	3.71491	down	Alexander et al 2013	1515	chr1	+	133667780	133677178	upstream	NM_001276767	Zc3h11a	zinc finger CCCH type containing 11A	0.0473064	0.141619	4.05431	up	chr1	-	133619870	133661399
TCONS_00000320	XLOC_000700	0.00102615	0.0234605	2.13964	down	Alexander et al 2013	516	chr1	+	181293684	181316149	upstream	NM_001033819	9130409I23Rik	RIKEN cDNA 9130409I23 gene	0.045573	0.139047	5.69143	down	chr1	+	181051236	181060667
TCONS_00000320	XLOC_000700	0.00102615	0.0234605	2.13964	down	Alexander et al 2013	516	chr1	+	181293684	181316149	upstream	NM_010145	Ephx1	epoxide hydrolase 1, microsomal	0.0346244	0.119598	3.08913	down	chr1	-	180989555	181017495
TCONS_00000320	XLOC_000700	0.00102615	0.0234605	2.13964	down	Alexander et al 2013	516	chr1	+	181293684	181316149	upstream	NM_145514	Wdr26	WD repeat domain 26	0.0123077	0.0682956	2.65693	up	chr1	-	181173225	181211978
TCONS_00000376	XLOC_000842	0.00635095	0.0527529	2.27948	down	Alexander et al 2013	555	chr1	-	34640405	34643289	upstream	NM_145516	Plekhb2	pleckstrin homology domain containing, family B (evectins) member 2	9.15088e-05	0.0100102	2.26202	up	chr1	+	34849958	34879585
TCONS_00000430	XLOC_001054	0.00096292	0.0230503	2.6288	up	Alexander et al 2013	252	chr1	-	86465879	86466239	downstream	NM_027456	Armc9	armadillo repeat containing 9	0.00687825	0.0512992	2.5539	down	chr1	+	86154814	86252491
TCONS_00000434	XLOC_001068	0.00553606	0.0496519	2.25392	down	Alexander et al 2013	237	chr1	-	88444023	88446300	downstream	NM_029269	Spp2	secreted phosphoprotein 2	0.0119948	0.0673175	2.41911	down	chr1	+	88407018	88426438
TCONS_00000520	TCONS_00000520	0.0177801	0.0888128	2.79056	down	Alexander et al 2013	75	chr1	-	171066809	171082133	downstream	NM_010188	Fcgr3	Fc receptor, IgG, low affinity III	0.032745	0.116272	2.04283	up	chr1	-	171051168	171059403
TCONS_00000520	TCONS_00000520	0.0177801	0.0888128	2.79056	down	Alexander et al 2013	75	chr1	-	171066809	171082133	downstream	NM_144559	Fcgr4	Fc receptor, IgG, low affinity IV	0.00137743	0.026573	3.79329	up	chr1	+	171018925	171029761
TCONS_00000520	TCONS_00000520	0.0177801	0.0888128	2.79056	down	Alexander et al 2013	75	chr1	-	171066809	171082133	upstream	NM_001243063	Nr1i3	nuclear receptor subfamily 1, group I, member 3	0.0010576	0.0235166	3.10008	down	chr1	+	171213969	171218845
TCONS_00000520	TCONS_00000520	0.0177801	0.0888128	2.79056	down	Alexander et al 2013	75	chr1	-	171066809	171082133	upstream	NM_010185	Fcer1g	Fc receptor, IgE, high affinity I, gamma polypeptide	0.0496645	0.145677	2.46662	up	chr1	-	171229571	171234349
TCONS_00000549	XLOC_001474	0.00150444	0.0272201	6.11205	down	Alexander et al 2013	732	chr1	-	185149641	185151331	upstream	NM_001163754	Rab3gap2	RAB3 GTPase activating protein subunit 2	0.00848435	0.0566741	3.31651	up	chr1	+	185204167	185286746
TCONS_00002257	XLOC_001958	0.00558985	0.0499338	2.52696	down	Alexander et al 2013	660	chr10	+	88311594	88312973	downstream	NM_027878	Dram1	DNA-damage regulated autophagy modulator 1	4.923e-08	0.000573683	10.0727	up	chr10	-	88322803	88357075
TCONS_00002435	XLOC_002517	0.000160143	0.0136422	2.93764	down	Alexander et al 2013	2346	chr10	-	82376570	82379588	downstream	NM_001105557	Zfp938	zinc finger protein 938	0.0248449	0.0989797	2.36493	down	chr10	-	82224855	82241275
TCONS_00002482	XLOC_002600	0.0202994	0.0948564	4.65226	up	Alexander et al 2013	540	chr10	-	100371672	100373179	downstream	NM_001166634	Gm4302	predicted gene 4302	0.00197718	0.0301478	2.69451	up	chr10	+	100351090	100362247
TCONS_00004350	XLOC_004161	0.003956	0.0422225	2.68181	down	Alexander et al 2013	8192	chr11	-	59391946	59400555	downstream	NM_001130408	Arf1	ADP-ribosylation factor 1	0.00449638	0.0421257	3.9471	up	chr11	-	59211411	59228162
TCONS_00004350	XLOC_004161	0.003956	0.0422225	2.68181	down	Alexander et al 2013	8192	chr11	-	59391946	59400555	downstream	NM_026035	Mrpl55	mitochondrial ribosomal protein L55	0.0288874	0.107522	2.17303	down	chr11	+	59202516	59206002
TCONS_00004350	XLOC_004161	0.003956	0.0422225	2.68181	down	Alexander et al 2013	8192	chr11	-	59391946	59400555	upstream	NM_012027	Mprip	myosin phosphatase Rho interacting protein	0.0207013	0.0894396	3.70429	up	chr11	+	59662494	59780860
TCONS_00006700	XLOC_005006	0.00298749	0.0372252	2.51744	down	Alexander et al 2013	444	chr12	+	21616717	21623620	upstream	NM_001277266	Adam17	a disintegrin and metallopeptidase domain 17	0.035356	0.120761	2.90823	up	chr12	-	21323508	21373632
TCONS_00006826	XLOC_005410	4.78847e-05	0.00997603	2.78194	down	Alexander et al 2013	2560	chr12	+	111495804	111504998	downstream	NM_001163388	Apopt1	apoptogenic, mitochondrial 1	0.00603882	0.0483855	2.29015	down	chr12	+	111713268	111755055
TCONS_00006826	XLOC_005410	4.78847e-05	0.00997603	2.78194	down	Alexander et al 2013	2560	chr12	+	111495804	111504998	downstream	NM_027404	Bag5	BCL2-associated athanogene 5	0.00247266	0.0330462	2.67007	up	chr12	-	111709489	111713256
TCONS_00006990	XLOC_005844	0.00355558	0.0404827	2.42261	down	Alexander et al 2013	1835	chr12	-	111559632	111561537	upstream	NM_001163388	Apopt1	apoptogenic, mitochondrial 1	0.00603882	0.0483855	2.29015	down	chr12	+	111713268	111755055
TCONS_00006990	XLOC_005844	0.00355558	0.0404827	2.42261	down	Alexander et al 2013	1835	chr12	-	111559632	111561537	upstream	NM_027404	Bag5	BCL2-associated athanogene 5	0.00247266	0.0330462	2.67007	up	chr12	-	111709489	111713256
TCONS_00008142	XLOC_006327	0.0294632	0.1157	2.29257	down	Alexander et al 2013	264	chr13	+	99055575	99072919	upstream	NM_001048267	Tnpo1	transportin 1	0.0144935	0.074554	2.52446	up	chr13	-	98842080	98891042
TCONS_00008142	XLOC_006327	0.0294632	0.1157	2.29257	down	Alexander et al 2013	264	chr13	+	99055575	99072919	upstream	NM_178716	Tnpo1	transportin 1	0.0172444	0.0816523	2.25963	up	chr13	-	98842080	98926384
TCONS_00008331	XLOC_006789	0.00132294	0.0258927	6.20899	down	Alexander et al 2013	5065	chr13	-	67658734	67664184	downstream	NM_001001186	Zfp456	zinc finger protein 456	0.00134569	0.026196	4.15217	down	chr13	-	67363583	67375763
TCONS_00008331	XLOC_006789	0.00132294	0.0258927	6.20899	down	Alexander et al 2013	5065	chr13	-	67658734	67664184	downstream	NM_001076791	Zfp874b	zinc finger protein 874b	0.0261785	0.10177	2.05534	down	chr13	-	67471512	67484253
TCONS_00008331	XLOC_006789	0.00132294	0.0258927	6.20899	down	Alexander et al 2013	5065	chr13	-	67658734	67664184	downstream	NM_001163246	AA987161	expressed sequence AA987161	0.0456242	0.139108	2.0634	down	chr13	-	67589438	67609707
TCONS_00008331	XLOC_006789	0.00132294	0.0258927	6.20899	down	Alexander et al 2013	5065	chr13	-	67658734	67664184	downstream	NM_183146	A530054K11Rik	RIKEN cDNA A530054K11 gene	0.0179535	0.0830785	2.44436	down	chr13	-	67617000	67637753
TCONS_00008331	XLOC_006789	0.00132294	0.0258927	6.20899	down	Alexander et al 2013	5065	chr13	-	67658734	67664184	upstream	NM_001001185	BC048507	cDNA sequence BC048507	0.000575694	0.0191421	2.46106	up	chr13	+	67863325	67863923
TCONS_00008355	TCONS_00008355	4.7e-05	0.00997603	9.78002	down	Alexander et al 2013	4997	chr13	-	74505937	74617696	downstream	NM_001033042	Lrrc14b	leucine rich repeat containing 14B	0.0342595	0.118923	2.2175	down	chr13	-	74359581	74364000
TCONS_00008355	TCONS_00008355	4.7e-05	0.00997603	9.78002	down	Alexander et al 2013	4997	chr13	-	74505937	74617696	downstream	NM_001168659	Ccdc127	coiled-coil domain containing 127	0.0188823	0.0853705	2.0615	up	chr13	+	74350316	74359668
TCONS_00008362	TCONS_00008362	0.00170987	0.0287415	4.61589	down	Alexander et al 2013	1422	chr13	-	74511354	74617696	downstream	NM_001033042	Lrrc14b	leucine rich repeat containing 14B	0.0342595	0.118923	2.2175	down	chr13	-	74359581	74364000
TCONS_00008362	TCONS_00008362	0.00170987	0.0287415	4.61589	down	Alexander et al 2013	1422	chr13	-	74511354	74617696	downstream	NM_001168659	Ccdc127	coiled-coil domain containing 127	0.0188823	0.0853705	2.0615	up	chr13	+	74350316	74359668
TCONS_00008366	TCONS_00008366	0.000766004	0.0216821	3.57076	down	Alexander et al 2013	1389	chr13	-	74511354	74617696	downstream	NM_001033042	Lrrc14b	leucine rich repeat containing 14B	0.0342595	0.118923	2.2175	down	chr13	-	74359581	74364000
TCONS_00008366	TCONS_00008366	0.000766004	0.0216821	3.57076	down	Alexander et al 2013	1389	chr13	-	74511354	74617696	downstream	NM_001168659	Ccdc127	coiled-coil domain containing 127	0.0188823	0.0853705	2.0615	up	chr13	+	74350316	74359668
TCONS_00008367	XLOC_006822	0.0372959	0.132695	2.0094	up	Alexander et al 2013	1186	chr13	-	74511354	74617696	downstream	NM_001033042	Lrrc14b	leucine rich repeat containing 14B	0.0342595	0.118923	2.2175	down	chr13	-	74359581	74364000
TCONS_00008367	XLOC_006822	0.0372959	0.132695	2.0094	up	Alexander et al 2013	1186	chr13	-	74511354	74617696	downstream	NM_001168659	Ccdc127	coiled-coil domain containing 127	0.0188823	0.0853705	2.0615	up	chr13	+	74350316	74359668
TCONS_00008379	XLOC_006822	0.0385778	0.134994	2.5186	down	Alexander et al 2013	5032	chr13	-	74550194	74617696	downstream	NM_001033042	Lrrc14b	leucine rich repeat containing 14B	0.0342595	0.118923	2.2175	down	chr13	-	74359581	74364000
TCONS_00008379	XLOC_006822	0.0385778	0.134994	2.5186	down	Alexander et al 2013	5032	chr13	-	74550194	74617696	downstream	NM_001168659	Ccdc127	coiled-coil domain containing 127	0.0188823	0.0853705	2.0615	up	chr13	+	74350316	74359668
TCONS_00008387	XLOC_006822	0.000671404	0.0206402	3.39406	down	Alexander et al 2013	867	chr13	-	74556047	74617696	downstream	NM_001033042	Lrrc14b	leucine rich repeat containing 14B	0.0342595	0.118923	2.2175	down	chr13	-	74359581	74364000
TCONS_00008387	XLOC_006822	0.000671404	0.0206402	3.39406	down	Alexander et al 2013	867	chr13	-	74556047	74617696	downstream	NM_001168659	Ccdc127	coiled-coil domain containing 127	0.0188823	0.0853705	2.0615	up	chr13	+	74350316	74359668
TCONS_00008394	TCONS_00008394	0.0434243	0.144014	2.00065	down	Alexander et al 2013	1277	chr13	-	74556047	74617696	downstream	NM_001033042	Lrrc14b	leucine rich repeat containing 14B	0.0342595	0.118923	2.2175	down	chr13	-	74359581	74364000
TCONS_00008394	TCONS_00008394	0.0434243	0.144014	2.00065	down	Alexander et al 2013	1277	chr13	-	74556047	74617696	downstream	NM_001168659	Ccdc127	coiled-coil domain containing 127	0.0188823	0.0853705	2.0615	up	chr13	+	74350316	74359668
TCONS_00008430	XLOC_006834	0.00675957	0.0542481	2.34773	down	Alexander et al 2013	781	chr13	-	81635931	81644306	upstream	NM_030257	Lysmd3	LysM, putative peptidoglycan-binding, domain containing 3	0.0108819	0.0639337	7.63207	up	chr13	+	81657805	81671890
TCONS_00009482	XLOC_007019	0.00653217	0.0532823	3.50673	up	Alexander et al 2013	644	chr14	+	20217636	20221558	downstream	NM_029104	Mss51	MSS51 mitochondrial translational activator	0.0127473	0.0698439	2.59072	up	chr14	-	20482863	20496901
TCONS_00009482	XLOC_007019	0.00653217	0.0532823	3.50673	up	Alexander et al 2013	644	chr14	+	20217636	20221558	upstream	NM_021542	Kcnk5	potassium channel, subfamily K, member 5	0.00836012	0.0562027	3.13165	down	chr14	-	20140057	20181782
TCONS_00009654	XLOC_007548	0.000450341	0.0182136	6.86633	down	Alexander et al 2013	1224	chr14	-	33915843	33919607	upstream	NM_013473	Anxa8	annexin A8	0.0393584	0.128067	3.59276	down	chr14	+	34085989	34100568
TCONS_00009654	XLOC_007548	0.000450341	0.0182136	6.86633	down	Alexander et al 2013	1224	chr14	-	33915843	33919607	upstream	NM_019506	Gdf2	growth differentiation factor 2	0.00340148	0.0378172	2.38858	down	chr14	+	33941038	33947198
TCONS_00010834	XLOC_008124	0.000210772	0.0143987	5.75985	down	Alexander et al 2013	422	chr15	+	77313816	77323513	downstream	NM_177820	Apol10b	apolipoprotein L 10B	0.00557174	0.04631	9.7066	up	chr15	-	77584157	77596125
TCONS_00010834	XLOC_008124	0.000210772	0.0143987	5.75985	down	Alexander et al 2013	422	chr15	+	77313816	77323513	upstream	NM_001110828	Rbfox2	RNA binding protein, fox-1 homolog (C. elegans) 2	0.00425758	0.0410901	2.44977	up	chr15	-	77078989	77153812
TCONS_00010834	XLOC_008124	0.000210772	0.0143987	5.75985	down	Alexander et al 2013	422	chr15	+	77313816	77323513	upstream	NM_001110829	Rbfox2	RNA binding protein, fox-1 homolog (C. elegans) 2	0.0128732	0.0702967	3.22321	up	chr15	-	77078989	77153812
TCONS_00010834	XLOC_008124	0.000210772	0.0143987	5.75985	down	Alexander et al 2013	422	chr15	+	77313816	77323513	upstream	NM_001110830	Rbfox2	RNA binding protein, fox-1 homolog (C. elegans) 2	0.000114023	0.0107852	10.4003	down	chr15	-	77078989	77153812
TCONS_00010834	XLOC_008124	0.000210772	0.0143987	5.75985	down	Alexander et al 2013	422	chr15	+	77313816	77323513	upstream	NM_028010	Apol6	apolipoprotein L 6	0.00806981	0.0552663	7.40652	up	chr15	+	77045275	77057108
TCONS_00010834	XLOC_008124	0.000210772	0.0143987	5.75985	down	Alexander et al 2013	422	chr15	+	77313816	77323513	upstream	NM_175387	Rbfox2	RNA binding protein, fox-1 homolog (C. elegans) 2	0.00350802	0.0379903	2.53606	down	chr15	-	77078989	77307053
TCONS_00010850	XLOC_008163	0.000869397	0.0224338	4.70094	down	Alexander et al 2013	1573	chr15	+	80032504	80044894	downstream	NM_009716	Atf4	activating transcription factor 4	0.0129994	0.0705984	3.09435	up	chr15	+	80255183	80257541
TCONS_00010850	XLOC_008163	0.000869397	0.0224338	4.70094	down	Alexander et al 2013	1573	chr15	+	80032504	80044894	downstream	NM_178719	Mief1	mitochondrial elongation factor 1	0.0112907	0.0650858	2.57222	up	chr15	+	80234079	80253371
TCONS_00010879	XLOC_008263	0.00196723	0.0311822	4.44653	down	Alexander et al 2013	2830	chr15	+	93738246	93741832	upstream	NM_175363	Pphln1	periphilin 1	0.00968006	0.0603886	2.2669	up	chr15	+	93398349	93491912
TCONS_00010882	XLOC_008263	9.05177e-05	0.0115044	14.5616	down	Alexander et al 2013	1894	chr15	+	93739307	93741832	upstream	NM_175363	Pphln1	periphilin 1	0.00968006	0.0603886	2.2669	up	chr15	+	93398349	93491912
TCONS_00010922	XLOC_008405	0.00137909	0.0265499	2.12519	down	Alexander et al 2013	953	chr15	-	12031098	12032640	upstream	NM_011767	Zfr	zinc finger RNA binding protein	0.0252138	0.0999046	2.3885	up	chr15	+	12117850	12185449
TCONS_00010922	XLOC_008405	0.00137909	0.0265499	2.12519	down	Alexander et al 2013	953	chr15	-	12031098	12032640	upstream	NM_025673	Golph3	golgi phosphoprotein 3	0.0115145	0.0658883	5.45409	up	chr15	+	12321495	12351267
TCONS_00010935	XLOC_008434	0.0118673	0.072544	2.106	down	Alexander et al 2013	3413	chr15	-	34744999	34749748	upstream	NM_019635	Stk3	serine/threonine kinase 3	0.0151615	0.0762642	3.69507	up	chr15	-	34875498	35155806
TCONS_00010976	XLOC_008603	0.00984471	0.0656746	8.56253	down	Alexander et al 2013	564	chr15	-	77370141	77372296	downstream	NM_001110828	Rbfox2	RNA binding protein, fox-1 homolog (C. elegans) 2	0.00425758	0.0410901	2.44977	up	chr15	-	77078989	77153812
TCONS_00010976	XLOC_008603	0.00984471	0.0656746	8.56253	down	Alexander et al 2013	564	chr15	-	77370141	77372296	downstream	NM_001110829	Rbfox2	RNA binding protein, fox-1 homolog (C. elegans) 2	0.0128732	0.0702967	3.22321	up	chr15	-	77078989	77153812
TCONS_00010976	XLOC_008603	0.00984471	0.0656746	8.56253	down	Alexander et al 2013	564	chr15	-	77370141	77372296	downstream	NM_001110830	Rbfox2	RNA binding protein, fox-1 homolog (C. elegans) 2	0.000114023	0.0107852	10.4003	down	chr15	-	77078989	77153812
TCONS_00010976	XLOC_008603	0.00984471	0.0656746	8.56253	down	Alexander et al 2013	564	chr15	-	77370141	77372296	downstream	NM_175387	Rbfox2	RNA binding protein, fox-1 homolog (C. elegans) 2	0.00350802	0.0379903	2.53606	down	chr15	-	77078989	77307053
TCONS_00010976	XLOC_008603	0.00984471	0.0656746	8.56253	down	Alexander et al 2013	564	chr15	-	77370141	77372296	upstream	NM_177820	Apol10b	apolipoprotein L 10B	0.00557174	0.04631	9.7066	up	chr15	-	77584157	77596125
TCONS_00010977	XLOC_008603	0.00120639	0.0250859	17.8028	down	Alexander et al 2013	426	chr15	-	77370141	77372296	downstream	NM_001110828	Rbfox2	RNA binding protein, fox-1 homolog (C. elegans) 2	0.00425758	0.0410901	2.44977	up	chr15	-	77078989	77153812
TCONS_00010977	XLOC_008603	0.00120639	0.0250859	17.8028	down	Alexander et al 2013	426	chr15	-	77370141	77372296	downstream	NM_001110829	Rbfox2	RNA binding protein, fox-1 homolog (C. elegans) 2	0.0128732	0.0702967	3.22321	up	chr15	-	77078989	77153812
TCONS_00010977	XLOC_008603	0.00120639	0.0250859	17.8028	down	Alexander et al 2013	426	chr15	-	77370141	77372296	downstream	NM_001110830	Rbfox2	RNA binding protein, fox-1 homolog (C. elegans) 2	0.000114023	0.0107852	10.4003	down	chr15	-	77078989	77153812
TCONS_00010977	XLOC_008603	0.00120639	0.0250859	17.8028	down	Alexander et al 2013	426	chr15	-	77370141	77372296	downstream	NM_175387	Rbfox2	RNA binding protein, fox-1 homolog (C. elegans) 2	0.00350802	0.0379903	2.53606	down	chr15	-	77078989	77307053
TCONS_00010977	XLOC_008603	0.00120639	0.0250859	17.8028	down	Alexander et al 2013	426	chr15	-	77370141	77372296	upstream	NM_177820	Apol10b	apolipoprotein L 10B	0.00557174	0.04631	9.7066	up	chr15	-	77584157	77596125
TCONS_00010994	XLOC_008720	0.000675958	0.0206527	2.08684	down	Alexander et al 2013	3310	chr15	-	85691967	85696573	upstream	NM_009886	Celsr1	cadherin, EGF LAG seven-pass G-type receptor 1 (flamingo homolog, Drosophila)	0.000534451	0.0185269	11.3039	down	chr15	-	85898757	86033777
TCONS_00011025	XLOC_008811	0.0199653	0.0939013	2.59598	up	Alexander et al 2013	861	chr15	-	98928529	98929475	downstream	NM_001080981	Ddx23	DEAD (Asp-Glu-Ala-Asp) box polypeptide 23	0.0141426	0.0736172	2.04353	up	chr15	-	98645506	98662889
TCONS_00011025	XLOC_008811	0.0199653	0.0939013	2.59598	up	Alexander et al 2013	861	chr15	-	98928529	98929475	upstream	NM_009448	Tuba1c	tubulin, alpha 1C	0.00270226	0.0345605	4.73829	up	chr15	+	99029890	99038105
TCONS_00011025	XLOC_008811	0.0199653	0.0939013	2.59598	up	Alexander et al 2013	861	chr15	-	98928529	98929475	upstream	NM_030159	Troap	trophinin associated protein	0.0323741	0.115602	2.21711	up	chr15	+	99074972	99083409
TCONS_00012173	XLOC_009234	0.0312625	0.119854	2.3112	down	Alexander et al 2013	283	chr16	+	85216364	85217092	upstream	NM_001198823	App	amyloid beta (A4) precursor protein	0.0145679	0.0747445	3.72482	up	chr16	-	84954435	85173707
TCONS_00012173	XLOC_009234	0.0312625	0.119854	2.3112	down	Alexander et al 2013	283	chr16	+	85216364	85217092	upstream	NM_001198824	App	amyloid beta (A4) precursor protein	0.00331384	0.0374704	4.51977	up	chr16	-	84954435	85173707
TCONS_00012173	XLOC_009234	0.0312625	0.119854	2.3112	down	Alexander et al 2013	283	chr16	+	85216364	85217092	upstream	NM_001198825	App	amyloid beta (A4) precursor protein	0.0131303	0.0709651	3.36503	up	chr16	-	84954435	85173707
TCONS_00012173	XLOC_009234	0.0312625	0.119854	2.3112	down	Alexander et al 2013	283	chr16	+	85216364	85217092	upstream	NM_007471	App	amyloid beta (A4) precursor protein	0.0101275	0.061569	2.33392	up	chr16	-	84954435	85173707
TCONS_00012194	TCONS_00012194	0.0183354	0.0902908	3.56618	down	Alexander et al 2013	88	chr16	+	92576464	92577390	downstream	NM_001111022	Runx1	runt related transcription factor 1	0.0163575	0.0795978	2.42409	down	chr16	-	92601465	92826066
TCONS_00012194	TCONS_00012194	0.0183354	0.0902908	3.56618	down	Alexander et al 2013	88	chr16	+	92576464	92577390	upstream	NM_019466	Rcan1	regulator of calcineurin 1	0.0127623	0.0698903	4.88631	up	chr16	-	92391952	92400077
TCONS_00012218	XLOC_009311	0.00991305	0.0658905	2.49603	up	Alexander et al 2013	2938	chr16	-	3625038	3633282	upstream	NM_001161790	Mefv	Mediterranean fever	0.0066699	0.0503955	2.48485	down	chr16	-	3707214	3718124
TCONS_00012236	XLOC_009433	0.00126667	0.0254169	3.07101	down	Alexander et al 2013	2435	chr16	-	20450323	20454594	downstream	NM_001145930	Yeats2	YEATS domain containing 2	0.000150054	0.012233	3.09361	down	chr16	+	20141062	20232573
TCONS_00012236	XLOC_009433	0.00126667	0.0254169	3.07101	down	Alexander et al 2013	2435	chr16	-	20450323	20454594	upstream	NM_001005331	Eif4g1	eukaryotic translation initiation factor 4, gamma 1	0.0043452	0.0415775	2.57101	up	chr16	+	20672748	20692883
TCONS_00012236	XLOC_009433	0.00126667	0.0254169	3.07101	down	Alexander et al 2013	2435	chr16	-	20450323	20454594	upstream	NM_009900	Clcn2	chloride channel 2	0.00425752	0.0410901	2.30794	down	chr16	-	20702965	20716636
TCONS_00012236	XLOC_009433	0.00126667	0.0254169	3.07101	down	Alexander et al 2013	2435	chr16	-	20450323	20454594	upstream	NM_134101	Psmd2	proteasome (prosome, macropain) 26S subunit, non-ATPase, 2	0.0428022	0.134422	4.49797	up	chr16	+	20651651	20663414
TCONS_00012236	XLOC_009433	0.00126667	0.0254169	3.07101	down	Alexander et al 2013	2435	chr16	-	20450323	20454594	upstream	NM_145632	Polr2h	polymerase (RNA) II (DNA directed) polypeptide H	0.00863704	0.0570981	3.1094	up	chr16	+	20717825	20722265
TCONS_00012237	XLOC_009433	0.000965643	0.0230503	2.00249	down	Alexander et al 2013	2542	chr16	-	20450323	20454594	downstream	NM_001145930	Yeats2	YEATS domain containing 2	0.000150054	0.012233	3.09361	down	chr16	+	20141062	20232573
TCONS_00012237	XLOC_009433	0.000965643	0.0230503	2.00249	down	Alexander et al 2013	2542	chr16	-	20450323	20454594	upstream	NM_001005331	Eif4g1	eukaryotic translation initiation factor 4, gamma 1	0.0043452	0.0415775	2.57101	up	chr16	+	20672748	20692883
TCONS_00012237	XLOC_009433	0.000965643	0.0230503	2.00249	down	Alexander et al 2013	2542	chr16	-	20450323	20454594	upstream	NM_009900	Clcn2	chloride channel 2	0.00425752	0.0410901	2.30794	down	chr16	-	20702965	20716636
TCONS_00012237	XLOC_009433	0.000965643	0.0230503	2.00249	down	Alexander et al 2013	2542	chr16	-	20450323	20454594	upstream	NM_134101	Psmd2	proteasome (prosome, macropain) 26S subunit, non-ATPase, 2	0.0428022	0.134422	4.49797	up	chr16	+	20651651	20663414
TCONS_00012237	XLOC_009433	0.000965643	0.0230503	2.00249	down	Alexander et al 2013	2542	chr16	-	20450323	20454594	upstream	NM_145632	Polr2h	polymerase (RNA) II (DNA directed) polypeptide H	0.00863704	0.0570981	3.1094	up	chr16	+	20717825	20722265
TCONS_00012257	TCONS_00012257	0.0062406	0.0524083	2.22637	down	Alexander et al 2013	77	chr16	-	31344598	31350953	downstream	NM_025800	Ppp1r2	protein phosphatase 1, regulatory (inhibitor) subunit 2	0.0467948	0.140659	2.41908	down	chr16	-	31251540	31275277
TCONS_00012274	XLOC_009536	0.000698156	0.0209585	2.0336	down	Alexander et al 2013	201	chr16	-	37103401	37105771	downstream	NM_008225	Hcls1	hematopoietic cell specific Lyn substrate 1	0.00304905	0.0360473	3.45616	up	chr16	+	36934982	36963214
TCONS_00012274	XLOC_009536	0.000698156	0.0209585	2.0336	down	Alexander et al 2013	201	chr16	-	37103401	37105771	downstream	NM_134111	Eaf2	ELL associated factor 2	0.00612039	0.0485782	2.23992	down	chr16	-	36792883	36874826
TCONS_00012274	XLOC_009536	0.000698156	0.0209585	2.0336	down	Alexander et al 2013	201	chr16	-	37103401	37105771	upstream	NM_001114611	Stxbp5l	syntaxin binding protein 5-like	0.0329142	0.116556	2.09262	down	chr16	-	37107309	37384958
TCONS_00013315	XLOC_010030	0.000446716	0.0181358	6.72991	down	Alexander et al 2013	748	chr17	+	31726983	31731624	downstream	NM_010831	Sik1	salt inducible kinase 1	0.00909308	0.0585745	2.45873	up	chr17	-	31844249	31855792
TCONS_00013315	XLOC_010030	0.000446716	0.0181358	6.72991	down	Alexander et al 2013	748	chr17	+	31726983	31731624	upstream	NM_001163769	U2af1	U2 small nuclear ribonucleoprotein auxiliary factor (U2AF) 1	0.00316652	0.0366367	2.68553	up	chr17	-	31647081	31658754
TCONS_00013315	XLOC_010030	0.000446716	0.0181358	6.72991	down	Alexander et al 2013	748	chr17	+	31726983	31731624	upstream	NM_008804	Pde9a	phosphodiesterase 9A	0.0467883	0.140659	2.86333	down	chr17	+	31386233	31476309
TCONS_00013315	XLOC_010030	0.000446716	0.0181358	6.72991	down	Alexander et al 2013	748	chr17	+	31726983	31731624	upstream	NM_030087	Ndufv3	NADH dehydrogenase (ubiquinone) flavoprotein 3	5.45803e-05	0.00886255	2.51887	down	chr17	+	31520114	31531325
TCONS_00013472	XLOC_010474	0.000363445	0.0167672	2.67861	down	Alexander et al 2013	2140	chr17	-	17204414	17267023	downstream	NM_001163919	Zfp960	zinc finger protein 960	0.0151736	0.0762642	2.77997	down	chr17	+	17064102	17089631
TCONS_00013472	XLOC_010474	0.000363445	0.0167672	2.67861	down	Alexander et al 2013	2140	chr17	-	17204414	17267023	upstream	NM_172827	Lnpep	leucyl/cystinyl aminopeptidase	0.00359239	0.0384085	2.35717	up	chr17	-	17527722	17624489
TCONS_00015098	XLOC_011240	0.0233355	0.101789	2.12181	down	Alexander et al 2013	276	chr18	+	50208738	50209147	upstream	NM_001081371	Dmxl1	Dmx-like 1	0.0311716	0.112883	3.57119	up	chr18	+	49832996	49965473
TCONS_00015098	XLOC_011240	0.0233355	0.101789	2.12181	down	Alexander et al 2013	276	chr18	+	50208738	50209147	upstream	NM_001177759	Tnfaip8	tumor necrosis factor, alpha-induced protein 8	0.000905547	0.0222283	3.56243	up	chr18	+	49979426	50093229
TCONS_00015987	XLOC_011793	0.0464592	0.149717	3.25762	down	Alexander et al 2013	2269	chr19	+	10470145	10472504	downstream	NM_007650	Cd5	CD5 antigen	0.00637535	0.0491859	4.72185	up	chr19	-	10718142	10738974
TCONS_00015987	XLOC_011793	0.0464592	0.149717	3.25762	down	Alexander et al 2013	2269	chr19	+	10470145	10472504	downstream	NM_015735	Ddb1	damage specific DNA binding protein 1	0.044083	0.136305	3.18725	up	chr19	+	10605624	10629821
TCONS_00016028	XLOC_011964	6.95069e-05	0.0108466	2.01901	down	Alexander et al 2013	1332	chr19	+	40191636	40194929	upstream	NM_001167875	Cyp2c50	cytochrome P450, family 2, subfamily c, polypeptide 50	0.0384284	0.126348	12.8546	down	chr19	+	40089678	40113955
TCONS_00016028	XLOC_011964	6.95069e-05	0.0108466	2.01901	down	Alexander et al 2013	1332	chr19	+	40191636	40194929	upstream	NM_001167877	Cyp2c50	cytochrome P450, family 2, subfamily c, polypeptide 50	0.0372267	0.124218	9.35406	down	chr19	+	40089678	40092333
TCONS_00016028	XLOC_011964	6.95069e-05	0.0108466	2.01901	down	Alexander et al 2013	1332	chr19	+	40191636	40194929	upstream	NM_134144	Cyp2c50	cytochrome P450, family 2, subfamily c, polypeptide 50	0.0430059	0.134606	10.1719	down	chr19	+	40089678	40113955
TCONS_00016028	XLOC_011964	6.95069e-05	0.0108466	2.01901	down	Alexander et al 2013	1332	chr19	+	40191636	40194929	upstream	NM_206537	Cyp2c54	cytochrome P450, family 2, subfamily c, polypeptide 54	0.0196587	0.087273	11.4993	down	chr19	-	40037939	40073813
TCONS_00016077	XLOC_012224	0.0265795	0.108904	2.36121	down	Alexander et al 2013	1616	chr19	-	10470145	10471963	upstream	NM_007650	Cd5	CD5 antigen	0.00637535	0.0491859	4.72185	up	chr19	-	10718142	10738974
TCONS_00016077	XLOC_012224	0.0265795	0.108904	2.36121	down	Alexander et al 2013	1616	chr19	-	10470145	10471963	upstream	NM_015735	Ddb1	damage specific DNA binding protein 1	0.044083	0.136305	3.18725	up	chr19	+	10605624	10629821
TCONS_00016079	XLOC_012224	0.0425691	0.142392	3.33439	up	Alexander et al 2013	2289	chr19	-	10470145	10472504	upstream	NM_007650	Cd5	CD5 antigen	0.00637535	0.0491859	4.72185	up	chr19	-	10718142	10738974
TCONS_00016079	XLOC_012224	0.0425691	0.142392	3.33439	up	Alexander et al 2013	2289	chr19	-	10470145	10472504	upstream	NM_015735	Ddb1	damage specific DNA binding protein 1	0.044083	0.136305	3.18725	up	chr19	+	10605624	10629821
TCONS_00017303	XLOC_013005	0.014867	0.0810313	2.87615	up	Alexander et al 2013	526	chr2	+	80225033	80233327	downstream	NM_024181	Dnajc10	DnaJ (Hsp40) homolog, subfamily C, member 10	0.0137934	0.0727559	3.87882	up	chr2	+	80315465	80354055
TCONS_00017479	XLOC_013469	0.000465017	0.0184874	5.68721	down	Alexander et al 2013	430	chr2	+	150293266	150294116	downstream	NM_009977	Cst7	cystatin F (leukocystatin)	0.000202177	0.0132476	12.413	up	chr2	+	150570414	150578944
TCONS_00017479	XLOC_013469	0.000465017	0.0184874	5.68721	down	Alexander et al 2013	430	chr2	+	150293266	150294116	upstream	NM_001145863	Gm14139	predicted gene 14139	4.38457e-05	0.00886255	9.84024	down	chr2	+	150181754	150193279
TCONS_00017799	XLOC_014404	0.00318013	0.0384611	2.08725	down	Alexander et al 2013	201	chr2	-	93515171	93516851	downstream	NM_001271430	Cd82	CD82 antigen	0.038576	0.12656	2.63475	up	chr2	-	93419101	93462502
TCONS_00017799	XLOC_014404	0.00318013	0.0384611	2.08725	down	Alexander et al 2013	201	chr2	-	93515171	93516851	downstream	NM_001271431	Cd82	CD82 antigen	0.00285413	0.0350337	3.0797	up	chr2	-	93419101	93462950
TCONS_00017799	XLOC_014404	0.00318013	0.0384611	2.08725	down	Alexander et al 2013	201	chr2	-	93515171	93516851	downstream	NM_007656	Cd82	CD82 antigen	0.0470361	0.141132	2.12275	up	chr2	-	93419101	93462502
TCONS_00017838	XLOC_014489	0.00120268	0.0250332	3.65912	down	Alexander et al 2013	657	chr2	-	112157753	112196708	downstream	NM_207151	Olfr1308	olfactory receptor 1308	0.0409983	0.131233	3.18158	down	chr2	-	111960108	111961071
TCONS_00017838	XLOC_014489	0.00120268	0.0250332	3.65912	down	Alexander et al 2013	657	chr2	-	112157753	112196708	upstream	NM_024254	Katnbl1	katanin p80 subunit B like 1	0.000106938	0.0103748	4.41697	up	chr2	+	112379210	112414237
TCONS_00017838	XLOC_014489	0.00120268	0.0250332	3.65912	down	Alexander et al 2013	657	chr2	-	112157753	112196708	upstream	NM_028844	Aven	apoptosis, caspase activation inhibitor	0.0240264	0.0970918	2.94118	up	chr2	+	112492963	112631253
TCONS_00017981	XLOC_014819	0.0036847	0.0410108	2.0347	up	Alexander et al 2013	1528	chr2	-	157356091	157363921	downstream	NM_001139520	Samhd1	SAM domain and HD domain, 1	0.0260648	0.101535	3.49604	up	chr2	-	157097528	157135222
TCONS_00017981	XLOC_014819	0.0036847	0.0410108	2.0347	up	Alexander et al 2013	1528	chr2	-	157356091	157363921	downstream	NM_011249	Rbl1	retinoblastoma-like 1 (p107)	0.0279966	0.105788	2.87815	up	chr2	-	157145893	157204534
TCONS_00017981	XLOC_014819	0.0036847	0.0410108	2.0347	up	Alexander et al 2013	1528	chr2	-	157356091	157363921	downstream	NM_018851	Samhd1	SAM domain and HD domain, 1	0.00380619	0.0392714	3.05135	up	chr2	-	157097528	157135222
TCONS_00020755	XLOC_015134	0.00234335	0.0337869	2.06024	down	Alexander et al 2013	2056	chr3	+	51622942	51625091	upstream	NM_016858	Rab33b	RAB33B, member of RAS oncogene family	0.00678168	0.0508458	3.71202	up	chr3	+	51483965	51496212
TCONS_00020755	XLOC_015134	0.00234335	0.0337869	2.06024	down	Alexander et al 2013	2056	chr3	+	51622942	51625091	upstream	NM_023502	Elf2	E74-like factor 2	6.04752e-05	0.00902498	6.47613	up	chr3	-	51255664	51325987
TCONS_00020755	XLOC_015134	0.00234335	0.0337869	2.06024	down	Alexander et al 2013	2056	chr3	+	51622942	51625091	upstream	NM_053089	Naa15	N(alpha)-acetyltransferase 15, NatA auxiliary subunit	0.00795168	0.0548248	3.10878	up	chr3	+	51416015	51475985
TCONS_00020755	XLOC_015134	0.00234335	0.0337869	2.06024	down	Alexander et al 2013	2056	chr3	+	51622942	51625091	upstream	NM_080793	Setd7	SET domain containing (lysine methyltransferase) 7	0.00105433	0.023502	2.85866	up	chr3	-	51515317	51560823
TCONS_00020986	XLOC_015806	0.00100183	0.0232704	2.13409	down	Alexander et al 2013	362	chr3	-	65395716	65396174	upstream	NM_001037923	Lekr1	leucine, glutamate and lysine rich 1	0.00623152	0.0488185	4.15728	up	chr3	+	65666227	65686181
TCONS_00020986	XLOC_015806	0.00100183	0.0232704	2.13409	down	Alexander et al 2013	362	chr3	-	65395716	65396174	upstream	NM_178892	Tiparp	TCDD-inducible poly(ADP-ribose) polymerase	0.0108476	0.063888	4.1686	up	chr3	+	65528446	65555518
TCONS_00021017	XLOC_015982	0.00276073	0.0361783	3.61384	down	Alexander et al 2013	185	chr3	-	94929663	94930417	upstream	NM_172395	Cdc42se1	CDC42 small effector 1	0.00231038	0.0321775	2.06734	up	chr3	+	95228779	95236409
TCONS_00021031	TCONS_00021031	0.00126573	0.0254169	3.65565	down	Alexander et al 2013	78	chr3	-	96405149	96405911	downstream	NM_010186	Fcgr1	Fc receptor, IgG, high affinity I	0.00915542	0.0588535	4.6969	up	chr3	-	96282908	96293969
TCONS_00021031	TCONS_00021031	0.00126573	0.0254169	3.65565	down	Alexander et al 2013	78	chr3	-	96405149	96405911	downstream	NM_013549	Hist2h2aa1	histone cluster 2, H2aa1	0.00953985	0.0600116	3.12616	down	chr3	+	96245537	96246115
TCONS_00021031	TCONS_00021031	0.00126573	0.0254169	3.65565	down	Alexander et al 2013	78	chr3	-	96405149	96405911	downstream	NM_026975	Bola1	bolA-like 1 (E. coli)	0.0101537	0.0616447	2.44056	down	chr3	-	96196587	96197586
TCONS_00021031	TCONS_00021031	0.00126573	0.0254169	3.65565	down	Alexander et al 2013	78	chr3	-	96405149	96405911	downstream	NM_033596	Hist2h4	histone cluster 2, H4	0.00413512	0.0404796	5.88294	up	chr3	-	96262969	96263317
TCONS_00021031	TCONS_00021031	0.00126573	0.0254169	3.65565	down	Alexander et al 2013	78	chr3	-	96405149	96405911	downstream	NM_153053	Sf3b4	splicing factor 3b, subunit 4	0.0378344	0.125268	2.13754	up	chr3	+	96172549	96177564
TCONS_00021031	TCONS_00021031	0.00126573	0.0254169	3.65565	down	Alexander et al 2013	78	chr3	-	96405149	96405911	downstream	NM_178214	Hist2h2be	histone cluster 2, H2be	0.0167663	0.0804699	2.11465	down	chr3	+	96221120	96223738
TCONS_00021031	TCONS_00021031	0.00126573	0.0254169	3.65565	down	Alexander et al 2013	78	chr3	-	96405149	96405911	downstream	NM_178215	Hist2h3b	histone cluster 2, H3b	0.0272612	0.10414	2.79753	up	chr3	+	96268693	96269104
TCONS_00021031	TCONS_00021031	0.00126573	0.0254169	3.65565	down	Alexander et al 2013	78	chr3	-	96405149	96405911	upstream	NM_001009935	Txnip	thioredoxin interacting protein	0.0229022	0.0944355	6.12974	up	chr3	+	96557956	96561857
TCONS_00021031	TCONS_00021031	0.00126573	0.0254169	3.65565	down	Alexander et al 2013	78	chr3	-	96405149	96405911	upstream	NM_001024851	Ankrd34a	ankyrin repeat domain 34A	0.00849146	0.0566961	2.34868	up	chr3	+	96596635	96599778
TCONS_00021031	TCONS_00021031	0.00126573	0.0254169	3.65565	down	Alexander et al 2013	78	chr3	-	96405149	96405911	upstream	NM_023719	Txnip	thioredoxin interacting protein	0.0258959	0.101315	5.68285	up	chr3	+	96557956	96561857
TCONS_00023010	TCONS_00023010	6.35776e-05	0.010522	17.5485	down	Alexander et al 2013	112	chr4	-	53327388	53327864	upstream	NM_001159633	Slc44a1	solute carrier family 44, member 1	0.0084034	0.0563855	2.00316	down	chr4	+	53440412	53550164
TCONS_00023214	XLOC_017976	0.00127381	0.0254169	3.57209	down	Alexander et al 2013	2324	chr4	-	141880297	141885102	downstream	NM_001017966	Ddi2	DNA-damage inducible protein 2	0.00408405	0.0402465	4.18508	down	chr4	-	141683562	141723419
TCONS_00023214	XLOC_017976	0.00127381	0.0254169	3.57209	down	Alexander et al 2013	2324	chr4	-	141880297	141885102	downstream	NM_025994	Efhd2	EF hand domain containing 2	3.21521e-05	0.00884164	3.37241	up	chr4	-	141858141	141874920
TCONS_00023214	XLOC_017976	0.00127381	0.0254169	3.57209	down	Alexander et al 2013	2324	chr4	-	141880297	141885102	downstream	NM_145987	Tmem82	transmembrane protein 82	0.0115932	0.0660793	3.48756	up	chr4	-	141614232	141618633
TCONS_00023230	XLOC_018030	0.0190524	0.0918908	2.61861	down	Alexander et al 2013	571	chr4	-	148208112	148214797	downstream	NM_029841	2510039O18Rik	RIKEN cDNA 2510039O18 gene	0.00814368	0.0555937	2.03825	up	chr4	+	147940894	147947314
TCONS_00024940	XLOC_018193	0.00857555	0.0612271	2.44044	down	Alexander et al 2013	649	chr5	+	25121716	25126216	downstream	NM_144908	Galnt11	UDP-N-acetyl-alpha-D-galactosamine:polypeptide N-acetylgalactosaminyltransferase 11	0.0114138	0.0655034	5.53567	up	chr5	+	25222892	25265918
TCONS_00024940	XLOC_018193	0.00857555	0.0612271	2.44044	down	Alexander et al 2013	649	chr5	+	25121716	25126216	upstream	NM_001170555	Prkag2	protein kinase, AMP-activated, gamma 2 non-catalytic subunit	8.16157e-06	0.00574346	4.21928	up	chr5	-	24862734	24908509
TCONS_00025042	XLOC_018501	0.00515969	0.0480937	2.31629	down	Alexander et al 2013	143	chr5	+	104589874	104590710	upstream	NM_001166581	BC005561	cDNA sequence BC005561	0.037644	0.124983	2.10721	up	chr5	+	104508351	104522383
TCONS_00025042	XLOC_018501	0.00515969	0.0480937	2.31629	down	Alexander et al 2013	143	chr5	+	104589874	104590710	upstream	NM_001204201	Spp1	secreted phosphoprotein 1	0.00605306	0.0484298	3.43399	up	chr5	+	104435110	104441053
TCONS_00025042	XLOC_018501	0.00515969	0.0480937	2.31629	down	Alexander et al 2013	143	chr5	+	104589874	104590710	upstream	NM_001204203	Spp1	secreted phosphoprotein 1	0.00539353	0.0456603	3.78279	up	chr5	+	104435110	104441053
TCONS_00025115	TCONS_00025115	0.0404511	0.138319	2.78853	down	Alexander et al 2013	75	chr5	+	116707369	116708032	upstream	NM_030704	Hspb8	heat shock protein 8	0.0213667	0.0910046	4.50672	up	chr5	-	116408494	116422864
TCONS_00025143	XLOC_018764	9.02133e-05	0.0115044	15.0005	down	Alexander et al 2013	159	chr5	+	137025271	137028657	downstream	NM_008871	Serpine1	serine (or cysteine) peptidase inhibitor, clade E, member 1	0.0246562	0.0986358	8.53696	up	chr5	-	137061505	137072272
TCONS_00025143	XLOC_018764	9.02133e-05	0.0115044	15.0005	down	Alexander et al 2013	159	chr5	+	137025271	137028657	downstream	NM_201373	Trim56	tripartite motif-containing 56	0.00618832	0.0486877	2.03855	up	chr5	-	137111285	137116207
TCONS_00025144	XLOC_018764	0.00065978	0.0205165	6.17333	down	Alexander et al 2013	99	chr5	+	137026421	137028657	downstream	NM_008871	Serpine1	serine (or cysteine) peptidase inhibitor, clade E, member 1	0.0246562	0.0986358	8.53696	up	chr5	-	137061505	137072272
TCONS_00025144	XLOC_018764	0.00065978	0.0205165	6.17333	down	Alexander et al 2013	99	chr5	+	137026421	137028657	downstream	NM_201373	Trim56	tripartite motif-containing 56	0.00618832	0.0486877	2.03855	up	chr5	-	137111285	137116207
TCONS_00025406	XLOC_019517	0.00307341	0.0378433	6.01056	down	Alexander et al 2013	3217	chr5	-	137282344	137285684	downstream	NM_008871	Serpine1	serine (or cysteine) peptidase inhibitor, clade E, member 1	0.0246562	0.0986358	8.53696	up	chr5	-	137061505	137072272
TCONS_00025406	XLOC_019517	0.00307341	0.0378433	6.01056	down	Alexander et al 2013	3217	chr5	-	137282344	137285684	downstream	NM_201373	Trim56	tripartite motif-containing 56	0.00618832	0.0486877	2.03855	up	chr5	-	137111285	137116207
TCONS_00025422	XLOC_019588	6.08251e-06	0.00568984	2.33476	down	Alexander et al 2013	194	chr5	-	143449460	143456884	upstream	NM_029749	Usp42	ubiquitin specific peptidase 42	0.000370192	0.016757	9.23073	up	chr5	-	143710325	143732280
TCONS_00025428	XLOC_019600	0.00362081	0.040682	3.1319	down	Alexander et al 2013	335	chr5	-	144466334	144479775	downstream	NM_010800	Bhlha15	basic helix-loop-helix family, member a15	0.000233842	0.0143034	10.11	up	chr5	+	144190285	144194441
TCONS_00027128	XLOC_019954	0.0181164	0.0898819	2.0647	down	Alexander et al 2013	2381	chr6	+	67238075	67260788	downstream	NM_020047	Tacstd2	tumor-associated calcium signal transducer 2	0.000949912	0.0224874	2.84551	up	chr6	-	67534058	67535822
TCONS_00027170	XLOC_020158	0.0119542	0.0726622	2.31522	down	Alexander et al 2013	1141	chr6	+	117879640	117884699	downstream	NM_001166430	Hnrnpf	heterogeneous nuclear ribonucleoprotein F	0.00259664	0.0338944	2.50101	up	chr6	+	117906781	117925622
TCONS_00027172	XLOC_020158	0.00647802	0.0531252	2.34362	down	Alexander et al 2013	1084	chr6	+	117879668	117884574	downstream	NM_001166430	Hnrnpf	heterogeneous nuclear ribonucleoprotein F	0.00259664	0.0338944	2.50101	up	chr6	+	117906781	117925622
TCONS_00027176	XLOC_020174	0.0123301	0.0738628	3.21193	down	Alexander et al 2013	909	chr6	+	121199268	121200280	downstream	NM_011909	Usp18	ubiquitin specific peptidase 18	0.0340201	0.118551	4.7354	up	chr6	+	121245905	121270917
TCONS_00027176	XLOC_020174	0.0123301	0.0738628	3.21193	down	Alexander et al 2013	909	chr6	+	121199268	121200280	downstream	NM_017379	Tuba8	tubulin, alpha 8	0.00221874	0.0315589	3.54369	up	chr6	+	121210769	121226097
TCONS_00027177	XLOC_020174	0.00656754	0.0534481	3.71334	down	Alexander et al 2013	919	chr6	+	121199268	121200280	downstream	NM_011909	Usp18	ubiquitin specific peptidase 18	0.0340201	0.118551	4.7354	up	chr6	+	121245905	121270917
TCONS_00027177	XLOC_020174	0.00656754	0.0534481	3.71334	down	Alexander et al 2013	919	chr6	+	121199268	121200280	downstream	NM_017379	Tuba8	tubulin, alpha 8	0.00221874	0.0315589	3.54369	up	chr6	+	121210769	121226097
TCONS_00027190	XLOC_020229	0.0174674	0.0878276	2.00651	down	Alexander et al 2013	1138	chr6	+	125432582	125458955	downstream	NM_007657	Cd9	CD9 antigen	0.00230913	0.0321775	4.13908	up	chr6	-	125460265	125494755
TCONS_00027190	XLOC_020229	0.0174674	0.0878276	2.00651	down	Alexander et al 2013	1138	chr6	+	125432582	125458955	downstream	NM_011708	Vwf	Von Willebrand factor homolog	0.00824706	0.0558382	2.5505	down	chr6	+	125552947	125686679
TCONS_00027190	XLOC_020229	0.0174674	0.0878276	2.00651	down	Alexander et al 2013	1138	chr6	+	125432582	125458955	upstream	NM_001033126	Cd27	CD27 antigen	0.00238312	0.0325535	2.44487	up	chr6	-	125232621	125237027
TCONS_00027190	XLOC_020229	0.0174674	0.0878276	2.00651	down	Alexander et al 2013	1138	chr6	+	125432582	125458955	upstream	NM_011609	Tnfrsf1a	tumor necrosis factor receptor superfamily, member 1a	0.00225094	0.0317649	3.45663	up	chr6	+	125349722	125362483
TCONS_00027190	XLOC_020229	0.0174674	0.0878276	2.00651	down	Alexander et al 2013	1138	chr6	+	125432582	125458955	upstream	NM_198604	Plekhg6	pleckstrin homology domain containing, family G (with RhoGef domain) member 6	0.0234247	0.0956275	3.33589	down	chr6	-	125362650	125380504
TCONS_00027191	XLOC_020229	0.00329254	0.0391396	2.84696	down	Alexander et al 2013	898	chr6	+	125432582	125458955	downstream	NM_007657	Cd9	CD9 antigen	0.00230913	0.0321775	4.13908	up	chr6	-	125460265	125494755
TCONS_00027191	XLOC_020229	0.00329254	0.0391396	2.84696	down	Alexander et al 2013	898	chr6	+	125432582	125458955	downstream	NM_011708	Vwf	Von Willebrand factor homolog	0.00824706	0.0558382	2.5505	down	chr6	+	125552947	125686679
TCONS_00027191	XLOC_020229	0.00329254	0.0391396	2.84696	down	Alexander et al 2013	898	chr6	+	125432582	125458955	upstream	NM_001033126	Cd27	CD27 antigen	0.00238312	0.0325535	2.44487	up	chr6	-	125232621	125237027
TCONS_00027191	XLOC_020229	0.00329254	0.0391396	2.84696	down	Alexander et al 2013	898	chr6	+	125432582	125458955	upstream	NM_011609	Tnfrsf1a	tumor necrosis factor receptor superfamily, member 1a	0.00225094	0.0317649	3.45663	up	chr6	+	125349722	125362483
TCONS_00027191	XLOC_020229	0.00329254	0.0391396	2.84696	down	Alexander et al 2013	898	chr6	+	125432582	125458955	upstream	NM_198604	Plekhg6	pleckstrin homology domain containing, family G (with RhoGef domain) member 6	0.0234247	0.0956275	3.33589	down	chr6	-	125362650	125380504
TCONS_00027207	XLOC_020283	0.00941313	0.0640286	3.10181	up	Alexander et al 2013	1658	chr6	+	134858975	134862229	downstream	NM_001109914	Apold1	apolipoprotein L domain containing 1	0.00170447	0.0285755	2.46402	up	chr6	+	134982000	134986836
TCONS_00027207	XLOC_020283	0.00941313	0.0640286	3.10181	up	Alexander et al 2013	1658	chr6	+	134858975	134862229	upstream	NM_001170479	Loh12cr1	loss of heterozygosity, 12, chromosomal region 1 homolog (human)	0.00694184	0.0515025	2.65643	up	chr6	+	134639511	134711184
TCONS_00027207	XLOC_020283	0.00941313	0.0640286	3.10181	up	Alexander et al 2013	1658	chr6	+	134858975	134862229	upstream	NM_008514	Lrp6	low density lipoprotein receptor-related protein 6	0.00145129	0.0268686	3.79417	up	chr6	-	134446477	134566913
TCONS_00027221	XLOC_020324	0.00708595	0.0556671	2.29754	down	Alexander et al 2013	374	chr6	+	142408060	142408794	downstream	NM_145572	Gys2	glycogen synthase 2	0.0129982	0.0705984	3.88423	down	chr6	-	142422612	142473109
TCONS_00027238	XLOC_020337	0.00206954	0.0320335	2.42833	down	Alexander et al 2013	361	chr6	+	144896304	144897195	downstream	NM_007532	Bcat1	branched chain aminotransferase 1, cytosolic	0.00283992	0.0349808	3.00725	up	chr6	-	144993834	145076157
TCONS_00027388	TCONS_00027388	0.0007844	0.0217133	2.38028	down	Alexander et al 2013	75	chr6	-	90171439	90173213	upstream	NM_053226	Vmn1r53	vomeronasal 1 receptor 53	0.0413251	0.131855	2.05487	down	chr6	-	90223316	90224438
TCONS_00029108	XLOC_021653	0.0250198	0.105494	4.9228	up	Alexander et al 2013	847	chr7	+	64006839	64021339	upstream	NM_021366	Klf13	Kruppel-like factor 13	0.0216997	0.0917437	2.27735	up	chr7	-	63886350	63938915
TCONS_00029247	XLOC_022227	0.00214119	0.0326198	3.4223	down	Alexander et al 2013	646	chr7	-	4906224	4912420	downstream	NM_023440	Tmem86b	transmembrane protein 86B	0.0105139	0.0627085	2.2153	down	chr7	-	4628039	4630482
TCONS_00029247	XLOC_022227	0.00214119	0.0326198	3.4223	down	Alexander et al 2013	646	chr7	-	4906224	4912420	downstream	NM_024172	Hspbp1	HSPA (heat shock 70kDa) binding protein, cytoplasmic cochaperone 1	0.012697	0.069674	2.55714	up	chr7	-	4660520	4684963
TCONS_00029247	XLOC_022227	0.00214119	0.0326198	3.4223	down	Alexander et al 2013	646	chr7	-	4906224	4912420	upstream	NM_001033383	Zfp865	zinc finger protein 865	0.0110453	0.0643574	2.0742	up	chr7	+	5020375	5033223
TCONS_00029247	XLOC_022227	0.00214119	0.0326198	3.4223	down	Alexander et al 2013	646	chr7	-	4906224	4912420	upstream	NM_001205231	U2af2	U2 small nuclear ribonucleoprotein auxiliary factor (U2AF) 2	0.00947153	0.0598761	2.11728	up	chr7	+	5062142	5079945
TCONS_00029247	XLOC_022227	0.00214119	0.0326198	3.4223	down	Alexander et al 2013	646	chr7	-	4906224	4912420	upstream	NM_010147	Epn1	epsin 1	0.00147162	0.0270406	4.04498	up	chr7	+	5080234	5098178
TCONS_00029247	XLOC_022227	0.00214119	0.0326198	3.4223	down	Alexander et al 2013	646	chr7	-	4906224	4912420	upstream	NM_138954	Rfpl4	ret finger protein-like 4	4.54747e-05	0.00886255	11.1586	down	chr7	-	5109786	5116911
TCONS_00029251	XLOC_022227	0.0100062	0.0662575	3.32623	down	Alexander et al 2013	3408	chr7	-	4906539	4912420	downstream	NM_023440	Tmem86b	transmembrane protein 86B	0.0105139	0.0627085	2.2153	down	chr7	-	4628039	4630482
TCONS_00029251	XLOC_022227	0.0100062	0.0662575	3.32623	down	Alexander et al 2013	3408	chr7	-	4906539	4912420	downstream	NM_024172	Hspbp1	HSPA (heat shock 70kDa) binding protein, cytoplasmic cochaperone 1	0.012697	0.069674	2.55714	up	chr7	-	4660520	4684963
TCONS_00029251	XLOC_022227	0.0100062	0.0662575	3.32623	down	Alexander et al 2013	3408	chr7	-	4906539	4912420	upstream	NM_001033383	Zfp865	zinc finger protein 865	0.0110453	0.0643574	2.0742	up	chr7	+	5020375	5033223
TCONS_00029251	XLOC_022227	0.0100062	0.0662575	3.32623	down	Alexander et al 2013	3408	chr7	-	4906539	4912420	upstream	NM_001205231	U2af2	U2 small nuclear ribonucleoprotein auxiliary factor (U2AF) 2	0.00947153	0.0598761	2.11728	up	chr7	+	5062142	5079945
TCONS_00029251	XLOC_022227	0.0100062	0.0662575	3.32623	down	Alexander et al 2013	3408	chr7	-	4906539	4912420	upstream	NM_010147	Epn1	epsin 1	0.00147162	0.0270406	4.04498	up	chr7	+	5080234	5098178
TCONS_00029251	XLOC_022227	0.0100062	0.0662575	3.32623	down	Alexander et al 2013	3408	chr7	-	4906539	4912420	upstream	NM_138954	Rfpl4	ret finger protein-like 4	4.54747e-05	0.00886255	11.1586	down	chr7	-	5109786	5116911
TCONS_00029299	XLOC_022543	0.00106892	0.0237322	3.56372	up	Alexander et al 2013	534	chr7	-	29798565	29799761	downstream	NM_001081028	Sipa1l3	signal-induced proliferation-associated 1 like 3	0.00988387	0.0608421	2.72464	down	chr7	-	29320377	29505460
TCONS_00029486	XLOC_022854	0.0301703	0.117452	2.37507	down	Alexander et al 2013	2480	chr7	-	78922812	78947182	downstream	NM_001162939	Aen	apoptosis enhancing nuclease	0.00396096	0.0397946	2.97974	up	chr7	+	78895926	78908833
TCONS_00029486	XLOC_022854	0.0301703	0.117452	2.37507	down	Alexander et al 2013	2480	chr7	-	78922812	78947182	upstream	NM_001045489	Mfge8	milk fat globule-EGF factor 8 protein	0.00281319	0.0349397	6.03487	up	chr7	-	79133767	79149060
TCONS_00029486	XLOC_022854	0.0301703	0.117452	2.37507	down	Alexander et al 2013	2480	chr7	-	78922812	78947182	upstream	NM_008594	Mfge8	milk fat globule-EGF factor 8 protein	0.00170605	0.0285755	2.49396	up	chr7	-	79133767	79149060
TCONS_00029486	XLOC_022854	0.0301703	0.117452	2.37507	down	Alexander et al 2013	2480	chr7	-	78922812	78947182	upstream	NM_178255	Hapln3	hyaluronan and proteoglycan link protein 3	0.00202686	0.0304233	6.59274	up	chr7	-	79117026	79131018
TCONS_00032211	XLOC_023568	1.04302e-06	0.00317585	2.54409	up	Alexander et al 2013	127	chr8	+	22072229	22073579	downstream	NM_001205253	Thsd1	thrombospondin, type I, domain 1	0.0156029	0.0776332	2.22609	up	chr8	+	22227302	22261332
TCONS_00032211	XLOC_023568	1.04302e-06	0.00317585	2.54409	up	Alexander et al 2013	127	chr8	+	22072229	22073579	upstream	NM_007843	Defb1	defensin beta 1	0.000217117	0.0136071	2.37957	up	chr8	+	21776554	21795185
TCONS_00032221	XLOC_023591	0.00939375	0.0640286	2.17874	down	Alexander et al 2013	6334	chr8	+	25122432	25129973	upstream	NM_001081187	Htra4	HtrA serine peptidase 4	0.0351032	0.12031	5.03046	down	chr8	-	25024927	25038962
TCONS_00032366	XLOC_024028	0.0162882	0.0846278	2.84167	up	Alexander et al 2013	954	chr8	+	110056105	110057415	upstream	NM_009677	Ap1g1	adaptor protein complex AP-1, gamma 1 subunit	0.0482225	0.143147	2.57547	up	chr8	+	109778639	109864208
TCONS_00032431	XLOC_024264	0.00832513	0.0602519	5.41636	up	Alexander et al 2013	6152	chr8	-	25122432	25133545	downstream	NM_001081187	Htra4	HtrA serine peptidase 4	0.0351032	0.12031	5.03046	down	chr8	-	25024927	25038962
TCONS_00032538	XLOC_024549	0.0281846	0.11294	3.17747	up	Alexander et al 2013	422	chr8	-	94014137	94014665	downstream	NM_011787	Amfr	autocrine motility factor receptor	0.0182991	0.083872	2.26919	up	chr8	-	93971587	94012640
TCONS_00032538	XLOC_024549	0.0281846	0.11294	3.17747	up	Alexander et al 2013	422	chr8	-	94014137	94014665	upstream	NM_008630	Mt2	metallothionein 2	0.0465072	0.140157	5.69104	up	chr8	+	94172617	94173567
TCONS_00033988	XLOC_025131	0.0365088	0.130869	2.08351	down	Alexander et al 2013	760	chr9	+	60538780	60539720	downstream	NM_026235	Larp6	La ribonucleoprotein domain family, member 6	0.000835752	0.0218025	2.12531	down	chr9	+	60713120	60738801
TCONS_00034154	XLOC_025743	0.00215064	0.0326537	2.91884	down	Alexander et al 2013	917	chr9	-	43513852	43515409	downstream	NM_001243261	D630033O11Rik	RIKEN cDNA D630033O11 gene	0.00636374	0.0491599	2.08151	down	chr9	+	43259878	43280075
TCONS_00034164	XLOC_025786	0.00144105	0.0269022	2.20456	down	Alexander et al 2013	1176	chr9	-	48459444	48461231	upstream	NM_001004191	Gm5617	predicted gene 5617	0.000668444	0.0198282	2.31682	down	chr9	+	48495342	48495975
TCONS_00034164	XLOC_025786	0.00144105	0.0269022	2.20456	down	Alexander et al 2013	1176	chr9	-	48459444	48461231	upstream	NM_010924	Nnmt	nicotinamide N-methyltransferase	0.0221939	0.0929994	2.55589	up	chr9	-	48591889	48605077
TCONS_00034164	XLOC_025786	0.00144105	0.0269022	2.20456	down	Alexander et al 2013	1176	chr9	-	48459444	48461231	upstream	NM_144948	Rbm7	RNA binding motif protein 7	0.0231942	0.0951443	2.92121	up	chr9	-	48488696	48495330
TCONS_00034195	XLOC_025889	0.0143407	0.0799943	3.95296	down	Alexander et al 2013	568	chr9	-	62414365	62415642	downstream	NM_009672	Anp32a	acidic (leucine-rich) nuclear phosphoprotein 32 family, member A	0.0112802	0.065067	2.29245	up	chr9	+	62341342	62378805
TCONS_00034195	XLOC_025889	0.0143407	0.0799943	3.95296	down	Alexander et al 2013	568	chr9	-	62414365	62415642	upstream	NM_176922	Itga11	integrin alpha 11	0.0180632	0.0833557	2.83696	up	chr9	+	62677854	62783979
TCONS_00034198	XLOC_025899	0.00898024	0.0628175	2.55414	down	Alexander et al 2013	2324	chr9	-	63935481	63943920	upstream	NM_008927	Map2k1	mitogen-activated protein kinase kinase 1	0.0214532	0.0911256	3.23451	up	chr9	-	64185792	64253605
TCONS_00034198	XLOC_025899	0.00898024	0.0628175	2.55414	down	Alexander et al 2013	2324	chr9	-	63935481	63943920	upstream	NM_026507	Zwilch	zwilch kinetochore protein	0.0357333	0.121422	2.4412	up	chr9	-	64137143	64172931
TCONS_00034205	XLOC_025924	0.00108796	0.0238797	2.0652	down	Alexander et al 2013	262	chr9	-	66983940	66987418	upstream	NM_001164248	Tpm1	tropomyosin 1, alpha	0.00408186	0.0402465	3.69227	up	chr9	-	67027889	67049213
TCONS_00034205	XLOC_025924	0.00108796	0.0238797	2.0652	down	Alexander et al 2013	262	chr9	-	66983940	66987418	upstream	NM_001164249	Tpm1	tropomyosin 1, alpha	0.00266125	0.0343128	5.68836	up	chr9	-	67022592	67049213
TCONS_00034205	XLOC_025924	0.00108796	0.0238797	2.0652	down	Alexander et al 2013	262	chr9	-	66983940	66987418	upstream	NM_001164250	Tpm1	tropomyosin 1, alpha	0.000203275	0.0132476	3.22961	up	chr9	-	67022592	67049213
TCONS_00034205	XLOC_025924	0.00108796	0.0238797	2.0652	down	Alexander et al 2013	262	chr9	-	66983940	66987418	upstream	NM_001164254	Tpm1	tropomyosin 1, alpha	0.024705	0.0986769	4.83612	up	chr9	-	67027889	67043871
TCONS_00034205	XLOC_025924	0.00108796	0.0238797	2.0652	down	Alexander et al 2013	262	chr9	-	66983940	66987418	upstream	NM_001164255	Tpm1	tropomyosin 1, alpha	0.0448941	0.137867	2.1457	up	chr9	-	67023841	67049213
TCONS_00035906	XLOC_026272	0.0432536	0.143695	2.2147	down	Alexander et al 2013	891	chrX	+	6015422	6030939	downstream	NM_001033211	AU022751	expressed sequence AU022751	0.000392992	0.0169984	3.13357	down	chrX	-	6081217	6083420
TCONS_00035922	XLOC_026301	0.0117539	0.0722176	2.23899	down	Alexander et al 2013	285	chrX	+	8208429	8217827	upstream	NM_001166411	Rbm3	RNA binding motif protein 3	8.6151e-07	0.00386	3.48379	up	chrX	-	8142355	8145802
TCONS_00035922	XLOC_026301	0.0117539	0.0722176	2.23899	down	Alexander et al 2013	285	chrX	+	8208429	8217827	upstream	NM_008089	Gata1	GATA binding protein 1	0.00964819	0.0603121	10.8487	up	chrX	-	7959259	7967910
TCONS_00035922	XLOC_026301	0.0117539	0.0722176	2.23899	down	Alexander et al 2013	285	chrX	+	8208429	8217827	upstream	NM_009515	Was	Wiskott-Aldrich syndrome homolog (human)	0.0217482	0.0918126	4.54118	up	chrX	-	8081465	8090491
TCONS_00035922	XLOC_026301	0.0117539	0.0722176	2.23899	down	Alexander et al 2013	285	chrX	+	8208429	8217827	upstream	NM_016809	Rbm3	RNA binding motif protein 3	0.000586211	0.0192143	2.0622	up	chrX	-	8138974	8145802
TCONS_00035922	XLOC_026301	0.0117539	0.0722176	2.23899	down	Alexander et al 2013	285	chrX	+	8208429	8217827	upstream	NM_026137	Wdr13	WD repeat domain 13	0.00204937	0.0305888	2.27562	up	chrX	-	8123300	8132858
TCONS_00035922	XLOC_026301	0.0117539	0.0722176	2.23899	down	Alexander et al 2013	285	chrX	+	8208429	8217827	upstream	NM_181548	Eras	ES cell-expressed Ras	0.0130475	0.0707526	2.14667	down	chrX	-	7924275	7928607
TCONS_00036126	XLOC_026912	0.0478996	0.152469	3.57673	down	Alexander et al 2013	1091	chrX	-	9329003	9332617	downstream	NM_023500	Xk	Kell blood group precursor (McLeod phenotype) homolog	0.00206714	0.0306937	3.14468	down	chrX	+	9272783	9313245
TCONS_00036126	XLOC_026912	0.0478996	0.152469	3.57673	down	Alexander et al 2013	1091	chrX	-	9329003	9332617	downstream	NM_173414	Lancl3	LanC lantibiotic synthetase component C-like 3 (bacterial)	0.000965967	0.0225852	2.80309	down	chrX	+	9199972	9268085
TCONS_00036220	XLOC_027203	0.00416216	0.0434864	2.13662	down	Alexander et al 2013	1121	chrX	-	93281417	93282625	upstream	NM_007492	Arx	aristaless related homeobox	8.2957e-05	0.00996204	2.0006	down	chrX	+	93286645	93298355
uc.117+	uc.117	0.000912341	0.0226963	2.76778	down	UCR	251	chr6	+	98767911	98768162	downstream	NM_053202	Foxp1	forkhead box P1	0.0442115	0.136574	2.9426	down	chr6	-	98925341	99435345
uc.118+	uc.118	0.00613379	0.0520017	4.35694	down	UCR	219	chr6	+	98768163	98768382	downstream	NM_053202	Foxp1	forkhead box P1	0.0442115	0.136574	2.9426	down	chr6	-	98925341	99435345
uc.184+	uc.184	0.0103105	0.0673327	5.56861	up	UCR	230	chr11	+	31933617	31933847	downstream	NM_181569	Nprl3	nitrogen permease regulator-like 3	0.0216609	0.0916445	2.32766	up	chr11	-	32232418	32267614
uc.29+	uc.29	0.0232589	0.101632	2.96238	up	UCR	219	chr3	-	144174136	144174355	upstream	NM_010723	Lmo4	LIM domain only 4	0.000601262	0.0192388	2.04654	up	chr3	-	144188529	144205255
uc007alh.1	AK138554	0.019715	0.0934411	3.7159	down	UCSC_knowngene	372	chr1	+	21166497	21187627	downstream	NM_029398	Tmem14a	transmembrane protein 14A	7.77413e-05	0.00978601	5.35315	down	chr1	+	21218630	21230167
uc007axq.1	AK043869	0.0194671	0.092857	2.66423	up	UCSC_knowngene	3889	chr1	-	51507085	51596718	upstream	NM_010863	Myo1b	myosin IB	0.0489466	0.144262	2.06899	down	chr1	-	51749765	51915974
uc007cci.2	DQ706488	0.00969455	0.0651426	2.06652	down	UCSC_knowngene	70	chr1	-	92993687	92993757	upstream	NM_016702	Agxt	alanine-glyoxylate aminotransferase	0.000642048	0.0195004	2.80531	down	chr1	+	93135239	93145421
uc007cwm.1	AK015277	0.0096316	0.0648619	2.04401	down	UCSC_knowngene	1415	chr1	-	139574840	139631911	downstream	NM_172643	Zbtb41	zinc finger and BTB domain containing 41 homolog	0.00330869	0.0374359	3.30006	up	chr1	+	139422382	139453007
uc007ecf.1	AK021325	0.0406884	0.138841	2.23818	down	UCSC_knowngene	547	chr1	+	191224473	191225686	upstream	NM_001081259	Mfsd7b	major facilitator superfamily domain containing 7B	0.0390098	0.12744	2.64245	up	chr1	-	191005831	191026190
uc007ecf.1	AK021325	0.0406884	0.138841	2.23818	down	UCSC_knowngene	547	chr1	+	191224473	191225686	upstream	NM_001109759	Fam71a	family with sequence similarity 71, member A	0.0454811	0.138884	5.93576	up	chr1	-	191162583	191164817
uc007ecf.1	AK021325	0.0406884	0.138841	2.23818	down	UCSC_knowngene	547	chr1	+	191224473	191225686	upstream	NM_030060	Batf3	basic leucine zipper transcription factor, ATF-like 3	0.000176712	0.0126762	3.60414	up	chr1	+	191098413	191108943
uc007frl.2	DQ557031	0.00239212	0.0340813	5.62054	down	UCSC_knowngene	65	chr10	+	75839243	75839308	upstream	NM_027890	Susd2	sushi domain containing 2	0.0109143	0.0639654	2.27053	down	chr10	-	75636618	75644008
uc007ief.1	AK087392	0.0100854	0.066551	4.69125	down	UCSC_knowngene	933	chr11	+	22617407	22618487	downstream	NM_016888	B3gnt2	UDP-GlcNAc:betaGal beta-1,3-N-acetylglucosaminyltransferase 2	0.0160323	0.0787176	6.87593	up	chr11	-	22834738	22859735
uc007kky.1	AK078931	0.023614	0.102383	3.96997	down	UCSC_knowngene	696	chr11	-	79781978	79782887	downstream	NM_175543	Rab11fip4	RAB11 family interacting protein 4 (class II)	0.00321697	0.0370128	2.04164	down	chr11	+	79591211	79694012
uc007kky.1	AK078931	0.023614	0.102383	3.96997	down	UCSC_knowngene	696	chr11	-	79781978	79782887	upstream	NM_001163018	Suz12	suppressor of zeste 12 homolog (Drosophila)	0.00188974	0.0296826	2.90365	up	chr11	+	79993105	80034123
uc007kky.1	AK078931	0.023614	0.102383	3.96997	down	UCSC_knowngene	696	chr11	-	79781978	79782887	upstream	NM_001277106	Crlf3	cytokine receptor-like factor 3	0.0119834	0.0673036	2.09357	up	chr11	-	80046492	80080991
uc007kky.1	AK078931	0.023614	0.102383	3.96997	down	UCSC_knowngene	696	chr11	-	79781978	79782887	upstream	NM_018776	Crlf3	cytokine receptor-like factor 3	0.0187138	0.0848873	2.53217	up	chr11	-	80046492	80080991
uc007kky.1	AK078931	0.023614	0.102383	3.96997	down	UCSC_knowngene	696	chr11	-	79781978	79782887	upstream	NM_199196	Suz12	suppressor of zeste 12 homolog (Drosophila)	0.0147865	0.0751998	4.60932	up	chr11	+	79993105	80034123
uc007mwe.1	AK079017	0.000764277	0.0216821	2.55393	up	UCSC_knowngene	638	chr11	+	121803106	121810319	upstream	NM_144797	Metrnl	meteorin, glial cell differentiation regulator-like	0.047129	0.14132	2.07712	up	chr11	+	121702426	121717389
uc007pat.2	Meg3	0.000358943	0.0166568	2.19108	down	UCSC_knowngene	1762	chr12	+	109544026	109571729	upstream	NM_001190704	Dlk1	delta-like 1 homolog (Drosophila)	0.00641749	0.0492446	2.07371	down	chr12	+	109453454	109463336
uc007pym.1	AK150110	0.00348229	0.0399685	2.68733	down	UCSC_knowngene	2639	chr13	+	29032393	29035032	upstream	NM_009238	Sox4	SRY (sex determining region Y)-box 4	0.0341097	0.118725	2.01845	up	chr13	-	28950729	28953682
uc007qmr.1	AK029587	0.000177344	0.0138226	2.73703	down	UCSC_knowngene	2924	chr13	-	52087606	52096668	downstream	NM_011817	Gadd45g	growth arrest and DNA-damage-inducible 45 gamma	0.000341439	0.0163617	6.84522	up	chr13	+	51846674	51848474
uc007qtg.1	AK039557	0.0041377	0.043377	3.24169	down	UCSC_knowngene	444	chr13	+	58148776	58149692	downstream	NM_025279	Hnrnpk	heterogeneous nuclear ribonucleoprotein K	0.00305659	0.0360473	8.44931	up	chr13	-	58391950	58402516
uc007qtg.1	AK039557	0.0041377	0.043377	3.24169	down	UCSC_knowngene	444	chr13	+	58148776	58149692	downstream	NM_026842	Ubqln1	ubiquilin 1	0.00581009	0.0474174	4.39369	up	chr13	-	58176155	58215653
uc007qtg.1	AK039557	0.0041377	0.043377	3.24169	down	UCSC_knowngene	444	chr13	+	58148776	58149692	downstream	NM_152234	Ubqln1	ubiquilin 1	0.00749392	0.0532896	4.39866	up	chr13	-	58176155	58215653
uc007rhm.2	AK200600	6.94078e-06	0.00568984	3.04779	up	UCSC_knowngene	543	chr13	+	81065923	81066466	upstream	NM_001042591	Arrdc3	arrestin domain containing 3	0.00132675	0.0259945	7.61423	down	chr13	+	80883421	80896043
uc007rwl.1	AK218261	0.00547578	0.0494746	3.76505	up	UCSC_knowngene	221	chr13	-	112594406	112594627	downstream	NM_010560	Il6st	interleukin 6 signal transducer	0.0292452	0.108158	2.689	up	chr13	+	112464069	112506860
uc007rwl.1	AK218261	0.00547578	0.0494746	3.76505	up	UCSC_knowngene	221	chr13	-	112594406	112594627	upstream	NM_008903	Ppap2a	phosphatidic acid phosphatase type 2A	0.0454734	0.138884	2.28927	down	chr13	+	112800922	112867642
uc007tfe.2	DQ694215	4.20423e-05	0.00985211	2.93317	down	UCSC_knowngene	111	chr14	+	44936969	44937080	downstream	NM_172597	Txndc16	thioredoxin domain containing 16	0.000330238	0.0160497	6.3488	down	chr14	-	45134447	45219394
uc007tub.1	TCR-alpha chain	0.000315316	0.0157392	19.1204	up	UCSC_knowngene	319	chr14	+	54157284	54220781	downstream	NM_008608	Mmp14	matrix metallopeptidase 14 (membrane-inserted)	0.000102417	0.0102342	15.0008	up	chr14	+	54431603	54441258
uc007tug.1	TCR-alpha chain	0.00334064	0.0393287	3.14377	up	UCSC_knowngene	323	chr14	+	54167590	54220781	downstream	NM_008608	Mmp14	matrix metallopeptidase 14 (membrane-inserted)	0.000102417	0.0102342	15.0008	up	chr14	+	54431603	54441258
uc007tuh.2	TCR-alpha chain	0.00233393	0.0337227	11.3902	up	UCSC_knowngene	362	chr14	+	53777533	54220781	downstream	NM_008608	Mmp14	matrix metallopeptidase 14 (membrane-inserted)	0.000102417	0.0102342	15.0008	up	chr14	+	54431603	54441258
uc007tuk.3	TCR-alpha chain	0.00938364	0.0640286	2.81861	up	UCSC_knowngene	292	chr14	+	54173719	54220781	downstream	NM_008608	Mmp14	matrix metallopeptidase 14 (membrane-inserted)	0.000102417	0.0102342	15.0008	up	chr14	+	54431603	54441258
uc007tul.2	TCR-alpha chain	0.00409453	0.043118	3.16516	up	UCSC_knowngene	311	chr14	+	54174748	54220781	downstream	NM_008608	Mmp14	matrix metallopeptidase 14 (membrane-inserted)	0.000102417	0.0102342	15.0008	up	chr14	+	54431603	54441258
uc007tut.2	TCR-alpha chain	0.00710633	0.0557264	2.81137	up	UCSC_knowngene	318	chr14	+	54187894	54220781	downstream	NM_008608	Mmp14	matrix metallopeptidase 14 (membrane-inserted)	0.000102417	0.0102342	15.0008	up	chr14	+	54431603	54441258
uc007tuv.2	TCR-alpha chain	0.011335	0.0710156	3.01683	up	UCSC_knowngene	339	chr14	+	54192283	54220781	downstream	NM_008608	Mmp14	matrix metallopeptidase 14 (membrane-inserted)	0.000102417	0.0102342	15.0008	up	chr14	+	54431603	54441258
uc007tvc.2	TCR-alpha chain	0.0117136	0.0721425	2.7031	up	UCSC_knowngene	312	chr14	+	54201786	54220781	downstream	NM_008608	Mmp14	matrix metallopeptidase 14 (membrane-inserted)	0.000102417	0.0102342	15.0008	up	chr14	+	54431603	54441258
uc007tvd.2	TCR-alpha chain	0.0313734	0.120139	2.25208	up	UCSC_knowngene	323	chr14	+	54203132	54220781	downstream	NM_008608	Mmp14	matrix metallopeptidase 14 (membrane-inserted)	0.000102417	0.0102342	15.0008	up	chr14	+	54431603	54441258
uc007tvf.2	TCR-alpha chain	0.00343134	0.0397077	3.35688	up	UCSC_knowngene	317	chr14	+	54205741	54220781	downstream	NM_008608	Mmp14	matrix metallopeptidase 14 (membrane-inserted)	0.000102417	0.0102342	15.0008	up	chr14	+	54431603	54441258
uc007vaf.1	AK029385	0.000889154	0.0225567	3.52246	down	UCSC_knowngene	835	chr14	-	121510502	121519112	downstream	NM_134082	Farp1	FERM, RhoGEF (Arhgef) and pleckstrin domain protein 1 (chondrocyte-derived)	0.0164372	0.079737	3.06729	up	chr14	+	121035573	121283726
uc007vup.2	DQ557910	0.0126122	0.0747961	3.60317	down	UCSC_knowngene	68	chr15	-	59258212	59258280	upstream	NM_009270	Sqle	squalene epoxidase	0.00471713	0.0428503	2.28318	up	chr15	+	59315091	59331193
uc007vur.2	DQ685795	0.0121179	0.0731467	2.65514	down	UCSC_knowngene	74	chr15	-	59258314	59258388	upstream	NM_009270	Sqle	squalene epoxidase	0.00471713	0.0428503	2.28318	up	chr15	+	59315091	59331193
uc007vyk.1	Pvt1	0.00137178	0.0264598	3.16562	up	UCSC_knowngene	2788	chr15	+	62037986	62250975	upstream	NM_001177352	Myc	myelocytomatosis oncogene	0.00395259	0.0397946	3.79323	up	chr15	+	61985340	61990361
uc007vyl.1	Pvt1	1.39756e-05	0.00726525	2.89405	up	UCSC_knowngene	766	chr15	+	62037986	62258637	upstream	NM_001177352	Myc	myelocytomatosis oncogene	0.00395259	0.0397946	3.79323	up	chr15	+	61985340	61990361
uc007wfd.2	DQ695570	0.00401552	0.0425743	2.21346	down	UCSC_knowngene	94	chr15	+	74647214	74647308	downstream	NM_010416	Hemt1	hematopoietic cell transcript 1	0.0396428	0.12857	3.18748	up	chr15	+	74819075	74824436
uc007wfd.2	DQ695570	0.00401552	0.0425743	2.21346	down	UCSC_knowngene	94	chr15	+	74647214	74647308	downstream	NM_010742	Ly6d	lymphocyte antigen 6 complex, locus D	6.95483e-06	0.00574346	20.9938	up	chr15	-	74762055	74763567
uc007wpq.1	AK085438	0.0141425	0.079226	2.23103	down	UCSC_knowngene	367	chr15	-	78574410	78581589	downstream	NM_007780	Csf2rb	colony stimulating factor 2 receptor, beta, low-affinity (granulocyte-macrophage)	0.00801049	0.0550054	3.117	up	chr15	+	78325989	78351001
uc007wpq.1	AK085438	0.0141425	0.079226	2.23103	down	UCSC_knowngene	367	chr15	-	78574410	78581589	downstream	NM_009008	Rac2	RAS-related C3 botulinum substrate 2	0.00101694	0.0231289	6.71027	up	chr15	-	78559168	78572783
uc007wpq.1	AK085438	0.0141425	0.079226	2.23103	down	UCSC_knowngene	367	chr15	-	78574410	78581589	upstream	NM_028195	Cyth4	cytohesin 4	0.00330401	0.0374065	3.09204	up	chr15	+	78597046	78622019
uc007xmk.2	1700031M16Rik	0.000578996	0.0196192	3.31098	down	UCSC_knowngene	821	chr15	+	98398444	98416135	downstream	NM_001080981	Ddx23	DEAD (Asp-Glu-Ala-Asp) box polypeptide 23	0.0141426	0.0736172	2.04353	up	chr15	-	98645506	98662889
uc007xmk.2	1700031M16Rik	0.000578996	0.0196192	3.31098	down	UCSC_knowngene	821	chr15	+	98398444	98416135	downstream	NM_133714	Kansl2	KAT8 regulatory NSL complex subunit 2	0.00106121	0.0235299	16.5171	up	chr15	-	98519100	98534221
uc007xml.1	1700031M16Rik	0.000842696	0.0222292	2.6832	down	UCSC_knowngene	547	chr15	+	98402222	98415388	downstream	NM_001080981	Ddx23	DEAD (Asp-Glu-Ala-Asp) box polypeptide 23	0.0141426	0.0736172	2.04353	up	chr15	-	98645506	98662889
uc007xml.1	1700031M16Rik	0.000842696	0.0222292	2.6832	down	UCSC_knowngene	547	chr15	+	98402222	98415388	downstream	NM_133714	Kansl2	KAT8 regulatory NSL complex subunit 2	0.00106121	0.0235299	16.5171	up	chr15	-	98519100	98534221
uc007xyr.1	AK163292	0.00425941	0.043915	2.56145	up	UCSC_knowngene	1081	chr16	+	3770448	3785733	upstream	NM_001161790	Mefv	Mediterranean fever	0.0066699	0.0503955	2.48485	down	chr16	-	3707214	3718124
uc007ydk.1	AK028773	0.0325959	0.122736	2.03627	down	UCSC_knowngene	4490	chr16	-	10324104	10331285	upstream	NM_001243761	Ciita	class II transactivator	0.000249563	0.0146372	2.15601	down	chr16	+	10489780	10527564
uc007ygb.1	AK131759	7.6514e-07	0.00317585	4.72265	up	UCSC_knowngene	304	chr16	-	13463635	13468755	downstream	NM_181860	Mkl2	MKL/myocardin-like 2	0.0031193	0.0364671	2.72003	down	chr16	+	13265078	13332922
uc007ygb.1	AK131759	7.6514e-07	0.00317585	4.72265	up	UCSC_knowngene	304	chr16	-	13463635	13468755	upstream	NM_001177552	Bfar	bifunctional apoptosis regulator	0.0178993	0.082938	2.22694	up	chr16	+	13671857	13703612
uc007ytl.1	BC098222	0.0187103	0.0911314	3.46629	down	UCSC_knowngene	1079	chr16	+	23175279	23204376	upstream	NM_026400	Dnajb11	DnaJ (Hsp40) homolog, subfamily B, member 11	3.75202e-05	0.00884164	7.37883	down	chr16	+	22857844	22879634
uc007yvh.1	AK050069	0.0155159	0.0827831	2.76018	down	UCSC_knowngene	517	chr16	-	26729918	26755502	downstream	NM_134103	Il1rap	interleukin 1 receptor accessory protein	3.82723e-05	0.00884164	2.91065	down	chr16	+	26581704	26702354
uc007zsl.2	E330011O21Rik	0.0111998	0.0705998	2.34629	up	UCSC_knowngene	1079	chr16	-	78250862	78295015	upstream	NM_001025192	Cxadr	coxsackie virus and adenovirus receptor	0.036316	0.122548	2.25175	up	chr16	+	78301670	78340759
uc007zsl.2	E330011O21Rik	0.0111998	0.0705998	2.34629	up	UCSC_knowngene	1079	chr16	-	78250862	78295015	upstream	NM_001252438	D16Ertd472e	DNA segment, Chr 16, ERATO Doi 472, expressed	0.00163699	0.028237	3.32464	up	chr16	-	78540335	78576688
uc007zsl.2	E330011O21Rik	0.0111998	0.0705998	2.34629	up	UCSC_knowngene	1079	chr16	-	78250862	78295015	upstream	NM_009770	Btg3	B cell translocation gene 3	0.00388661	0.0395159	5.26855	up	chr16	-	78359859	78376785
uc007zsl.2	E330011O21Rik	0.0111998	0.0705998	2.34629	up	UCSC_knowngene	1079	chr16	-	78250862	78295015	upstream	NM_009988	Cxadr	coxsackie virus and adenovirus receptor	0.0201425	0.0881762	3.17331	up	chr16	+	78301670	78359785
uc008bhz.2	DQ713888	0.00572019	0.0504636	2.73644	up	UCSC_knowngene	65	chr17	-	27313129	27313194	upstream	NM_001166545	Hmga1	high mobility group AT-hook 1	0.0327654	0.116297	2.83188	up	chr17	+	27556573	27563672
uc008bhz.2	DQ713888	0.00572019	0.0504636	2.73644	up	UCSC_knowngene	65	chr17	-	27313129	27313194	upstream	NM_001166546	Hmga1	high mobility group AT-hook 1	0.00281055	0.0349311	4.05018	up	chr17	+	27556573	27563672
uc008bif.2	DQ563356	0.00729936	0.0566445	2.01687	down	UCSC_knowngene	63	chr17	-	27314046	27314109	upstream	NM_001166545	Hmga1	high mobility group AT-hook 1	0.0327654	0.116297	2.83188	up	chr17	+	27556573	27563672
uc008bif.2	DQ563356	0.00729936	0.0566445	2.01687	down	UCSC_knowngene	63	chr17	-	27314046	27314109	upstream	NM_001166546	Hmga1	high mobility group AT-hook 1	0.00281055	0.0349311	4.05018	up	chr17	+	27556573	27563672
uc008bjv.2	AB251281	0.000883737	0.0225567	4.12009	down	UCSC_knowngene	101	chr17	-	27320592	27320693	upstream	NM_001166545	Hmga1	high mobility group AT-hook 1	0.0327654	0.116297	2.83188	up	chr17	+	27556573	27563672
uc008bjv.2	AB251281	0.000883737	0.0225567	4.12009	down	UCSC_knowngene	101	chr17	-	27320592	27320693	upstream	NM_001166546	Hmga1	high mobility group AT-hook 1	0.00281055	0.0349311	4.05018	up	chr17	+	27556573	27563672
uc008bkf.2	DQ695288	0.000253261	0.0149945	2.81127	down	UCSC_knowngene	747	chr17	+	27325920	27326667	downstream	NM_001166545	Hmga1	high mobility group AT-hook 1	0.0327654	0.116297	2.83188	up	chr17	+	27556573	27563672
uc008bkf.2	DQ695288	0.000253261	0.0149945	2.81127	down	UCSC_knowngene	747	chr17	+	27325920	27326667	downstream	NM_001166546	Hmga1	high mobility group AT-hook 1	0.00281055	0.0349311	4.05018	up	chr17	+	27556573	27563672
uc008bkx.2	DQ561384	0.00187093	0.0303544	2.56967	down	UCSC_knowngene	101	chr17	+	27331896	27331997	downstream	NM_001166545	Hmga1	high mobility group AT-hook 1	0.0327654	0.116297	2.83188	up	chr17	+	27556573	27563672
uc008bkx.2	DQ561384	0.00187093	0.0303544	2.56967	down	UCSC_knowngene	101	chr17	+	27331896	27331997	downstream	NM_001166546	Hmga1	high mobility group AT-hook 1	0.00281055	0.0349311	4.05018	up	chr17	+	27556573	27563672
uc008bly.1	DQ711323	0.000279854	0.0152495	8.80922	down	UCSC_knowngene	71	chr17	+	27337282	27337353	downstream	NM_001166545	Hmga1	high mobility group AT-hook 1	0.0327654	0.116297	2.83188	up	chr17	+	27556573	27563672
uc008bly.1	DQ711323	0.000279854	0.0152495	8.80922	down	UCSC_knowngene	71	chr17	+	27337282	27337353	downstream	NM_001166546	Hmga1	high mobility group AT-hook 1	0.00281055	0.0349311	4.05018	up	chr17	+	27556573	27563672
uc008bnv.2	DQ701901	0.00465792	0.0456838	2.24488	down	UCSC_knowngene	67	chr17	+	27355372	27355439	downstream	NM_001166545	Hmga1	high mobility group AT-hook 1	0.0327654	0.116297	2.83188	up	chr17	+	27556573	27563672
uc008bnv.2	DQ701901	0.00465792	0.0456838	2.24488	down	UCSC_knowngene	67	chr17	+	27355372	27355439	downstream	NM_001166546	Hmga1	high mobility group AT-hook 1	0.00281055	0.0349311	4.05018	up	chr17	+	27556573	27563672
uc008dls.1	BC096411	0.00457125	0.0453002	2.08829	up	UCSC_knowngene	683	chr17	-	70874348	70875935	downstream	NM_027712	Dlgap1	discs, large (Drosophila) homolog-associated protein 1	0.000397568	0.0170923	3.67688	down	chr17	+	70424791	70816729
uc008dls.1	BC096411	0.00457125	0.0453002	2.08829	up	UCSC_knowngene	683	chr17	-	70874348	70875935	upstream	NM_023402	Myl12b	myosin, light chain 12B, regulatory	0.0254585	0.100381	2.13957	up	chr17	-	70973962	70990516
uc008dls.1	BC096411	0.00457125	0.0453002	2.08829	up	UCSC_knowngene	683	chr17	-	70874348	70875935	upstream	NM_026064	Myl12a	myosin, light chain 12A, regulatory, non-sarcomeric	1.04689e-05	0.00586325	2.31146	up	chr17	-	70993792	71002533
uc008dso.1	AK040143	0.0150621	0.0815429	4.13852	down	UCSC_knowngene	1136	chr17	-	84134032	84139841	downstream	NM_025325	Haao	3-hydroxyanthranilate 3,4-dioxygenase	0.00351805	0.038051	2.9342	down	chr17	-	83831353	83846790
uc008faf.1	BC023105	0.00491507	0.0470718	12.1083	up	UCSC_knowngene	1728	chr18	+	60439294	60443257	downstream	NM_025776	Rbm22	RNA binding motif protein 22	0.00840321	0.0563855	2.93188	up	chr18	+	60560785	60572729
uc008faf.1	BC023105	0.00491507	0.0470718	12.1083	up	UCSC_knowngene	1728	chr18	+	60439294	60443257	downstream	NM_134133	Smim3	small integral membrane protein 3	0.00508316	0.044482	3.03062	up	chr18	-	60474190	60501983
uc008faf.1	BC023105	0.00491507	0.0470718	12.1083	up	UCSC_knowngene	1728	chr18	+	60439294	60443257	upstream	NM_001034859	Gm4841	predicted gene 4841	0.00165633	0.0283522	12.4022	up	chr18	-	60268300	60273267
uc008hww.1	AK019949	0.00164882	0.0282955	2.35934	up	UCSC_knowngene	323	chr19	-	53451642	53454136	downstream	NM_172429	Smndc1	survival motor neuron domain containing 1	0.01308	0.0708644	2.35011	up	chr19	-	53379213	53390573
uc008hww.1	AK019949	0.00164882	0.0282955	2.35934	up	UCSC_knowngene	323	chr19	-	53451642	53454136	upstream	NM_001085390	Dusp5	dual specificity phosphatase 5	0.00445627	0.0420244	9.7603	up	chr19	+	53529317	53541322
uc008kbg.1	BC024571	0.00788399	0.058632	12.7078	up	UCSC_knowngene	1562	chr2	+	71856763	71858342	downstream	NM_172665	Pdk1	pyruvate dehydrogenase kinase, isoenzyme 1	0.0105242	0.062745	6.2587	down	chr2	+	71873271	71903858
uc008kbg.1	BC024571	0.00788399	0.058632	12.7078	up	UCSC_knowngene	1562	chr2	+	71856763	71858342	upstream	NM_008397	Itga6	integrin alpha 6	0.00236867	0.0324627	4.33705	down	chr2	+	71787082	71856758
uc008lcn.2	DQ568633	0.0116658	0.0720291	2.54178	down	UCSC_knowngene	72	chr2	+	92577810	92577882	upstream	NM_001202446	Mapk8ip1	mitogen-activated protein kinase 8 interacting protein 1	0.00211463	0.0310458	4.27333	down	chr2	-	92383675	92392683
uc008lcw.2	DQ690894	0.00638171	0.0528276	2.61063	down	UCSC_knowngene	95	chr2	+	92580872	92580967	upstream	NM_001202446	Mapk8ip1	mitogen-activated protein kinase 8 interacting protein 1	0.00211463	0.0310458	4.27333	down	chr2	-	92383675	92392683
uc008lsd.2	AK145129	0.0362016	0.130096	3.13846	up	UCSC_knowngene	2462	chr2	+	118555056	118557518	upstream	NM_201367	Gpr176	G protein-coupled receptor 176	0.0315664	0.113555	5.25283	up	chr2	-	118277097	118373419
uc008mya.2	DQ711851	0.00893357	0.0627416	3.35753	down	UCSC_knowngene	171	chr2	-	151254875	151255046	upstream	NM_008019	Fkbp1a	FK506 binding protein 1a	6.81681e-05	0.0093201	4.63263	up	chr2	+	151542498	151561691
uc008pwq.2	1500004A13Rik	0.0237262	0.102535	3.83619	down	UCSC_knowngene	889	chr3	-	88800683	88832487	downstream	NM_001002011	Lmna	lamin A	0.000946643	0.0224874	2.84517	up	chr3	-	88481148	88503332
uc008pwq.2	1500004A13Rik	0.0237262	0.102535	3.83619	down	UCSC_knowngene	889	chr3	-	88800683	88832487	downstream	NM_001111102	Lmna	lamin A	0.00463997	0.0427106	9.16699	up	chr3	-	88483205	88503332
uc008pwq.2	1500004A13Rik	0.0237262	0.102535	3.83619	down	UCSC_knowngene	889	chr3	-	88800683	88832487	downstream	NM_009069	Rit1	Ras-like without CAAX 1	0.00909443	0.0585745	2.15072	up	chr3	+	88716853	88731048
uc008pwq.2	1500004A13Rik	0.0237262	0.102535	3.83619	down	UCSC_knowngene	889	chr3	-	88800683	88832487	downstream	NM_025448	Ssr2	signal sequence receptor, beta	0.0017614	0.0291056	2.10859	up	chr3	+	88579670	88588413
uc008pwq.2	1500004A13Rik	0.0237262	0.102535	3.83619	down	UCSC_knowngene	889	chr3	-	88800683	88832487	downstream	NM_033526	Ubqln4	ubiquilin 4	0.00404267	0.040119	6.37532	up	chr3	+	88553715	88569725
uc008qgg.1	AK018134	0.00455213	0.0452327	2.0007	down	UCSC_knowngene	2255	chr3	+	94432413	94434668	downstream	NM_025506	Riiad1	regulatory subunit of type II PKA R-subunit (RIIa) domain containing 1	0.00760254	0.0537062	2.30327	up	chr3	-	94464984	94473591
uc008qgg.1	AK018134	0.00455213	0.0452327	2.0007	down	UCSC_knowngene	2255	chr3	+	94432413	94434668	upstream	NM_001136117	C2cd4d	C2 calcium-dependent domain containing 4D	0.000618489	0.0193061	3.26621	down	chr3	+	94362443	94364567
uc008ryr.1	AK019984	0.00266032	0.0355945	10.0731	down	UCSC_knowngene	2018	chr4	+	9770678	9780707	downstream	NM_013526	Gdf6	growth differentiation factor 6	0.0387752	0.126928	2.59209	down	chr4	+	9844371	9862345
uc008ryr.1	AK019984	0.00266032	0.0355945	10.0731	down	UCSC_knowngene	2018	chr4	+	9770678	9780707	upstream	NM_001177849	Asph	aspartate-beta-hydroxylase	0.0233956	0.0955556	3.12194	up	chr4	-	9449084	9669162
uc008ryr.1	AK019984	0.00266032	0.0355945	10.0731	down	UCSC_knowngene	2018	chr4	+	9770678	9780707	upstream	NM_001177851	Asph	aspartate-beta-hydroxylase	0.000433912	0.0174413	5.73993	up	chr4	-	9575261	9669162
uc008ryr.1	AK019984	0.00266032	0.0355945	10.0731	down	UCSC_knowngene	2018	chr4	+	9770678	9780707	upstream	NM_001177852	Asph	aspartate-beta-hydroxylase	0.000326768	0.0160497	7.78734	up	chr4	-	9575261	9643717
uc008ryr.1	AK019984	0.00266032	0.0355945	10.0731	down	UCSC_knowngene	2018	chr4	+	9770678	9780707	upstream	NM_001177853	Asph	aspartate-beta-hydroxylase	0.0193288	0.086499	4.56599	up	chr4	-	9575261	9643717
uc008sae.1	AK076817	0.00141819	0.0267886	3.19838	down	UCSC_knowngene	696	chr4	-	11999473	12009043	downstream	NM_001098230	Pdp1	pyruvate dehyrogenase phosphatase catalytic subunit 1	0.0139499	0.0730812	5.77147	down	chr4	-	11958184	11966450
uc008sae.1	AK076817	0.00141819	0.0267886	3.19838	down	UCSC_knowngene	696	chr4	-	11999473	12009043	downstream	NM_001098231	Pdp1	pyruvate dehyrogenase phosphatase catalytic subunit 1	0.000581091	0.0192143	2.3504	down	chr4	-	11958184	11965713
uc008sxl.1	AY512912	0.00935667	0.0639461	2.61603	down	UCSC_knowngene	1603	chr4	+	55563264	55599296	upstream	NM_009011	Rad23b	RAD23b homolog (S. cerevisiae)	0.0239254	0.0968583	3.53239	up	chr4	+	55350041	55392237
uc008sxl.1	AY512912	0.00935667	0.0639461	2.61603	down	UCSC_knowngene	1603	chr4	+	55563264	55599296	upstream	NM_010637	Klf4	Kruppel-like factor 4 (gut)	0.000245828	0.0145403	5.79096	up	chr4	-	55527136	55532475
uc008tbz.2	DQ566917	0.00420165	0.0436804	3.78506	down	UCSC_knowngene	80	chr4	-	62221152	62221232	downstream	NM_001009550	Mup21	major urinary protein 21	0.0010813	0.0237133	7.5574	down	chr4	-	62147831	62150841
uc008tbz.2	DQ566917	0.00420165	0.0436804	3.78506	down	UCSC_knowngene	80	chr4	-	62221152	62221232	downstream	NM_001039544	Mup3	major urinary protein 3	0.00273867	0.0346732	2.17395	down	chr4	-	62083475	62087312
uc008vpc.2	AB346318	0.00219612	0.0328942	4.02293	up	UCSC_knowngene	2793	chr4	-	141679796	141682589	downstream	NM_145987	Tmem82	transmembrane protein 82	0.0115932	0.0660793	3.48756	up	chr4	-	141614232	141618633
uc008vpc.2	AB346318	0.00219612	0.0328942	4.02293	up	UCSC_knowngene	2793	chr4	-	141679796	141682589	upstream	NM_001017966	Ddi2	DNA-damage inducible protein 2	0.00408405	0.0402465	4.18508	down	chr4	-	141683562	141723419
uc008vpc.2	AB346318	0.00219612	0.0328942	4.02293	up	UCSC_knowngene	2793	chr4	-	141679796	141682589	upstream	NM_025994	Efhd2	EF hand domain containing 2	3.21521e-05	0.00884164	3.37241	up	chr4	-	141858141	141874920
uc008ybx.1	AK019798	0.0397496	0.137228	2.61057	up	UCSC_knowngene	308	chr5	-	91911401	91913403	upstream	NM_001080794	G3bp2	GTPase activating protein (SH3 domain) binding protein 2	0.0170552	0.0811853	3.03339	up	chr5	-	92052145	92083557
uc008ybx.1	AK019798	0.0397496	0.137228	2.61057	up	UCSC_knowngene	308	chr5	-	91911401	91913403	upstream	NM_001080796	G3bp2	GTPase activating protein (SH3 domain) binding protein 2	0.0121477	0.0679074	2.41507	up	chr5	-	92052145	92083557
uc008ybx.1	AK019798	0.0397496	0.137228	2.61057	up	UCSC_knowngene	308	chr5	-	91911401	91913403	upstream	NM_019490	Uso1	USO1 vesicle docking factor	0.0416136	0.13214	2.05922	up	chr5	+	92137937	92202795
uc008yyf.2	DQ561436	0.0101555	0.0667449	2.80307	up	UCSC_knowngene	65	chr5	+	113356861	113356926	upstream	NM_001162965	Sgsm1	small G protein signaling modulator 1	0.00740407	0.0530071	2.0494	down	chr5	-	113257473	113310786
uc008yyf.2	DQ561436	0.0101555	0.0667449	2.80307	up	UCSC_knowngene	65	chr5	+	113356861	113356926	upstream	NM_001254731	Sgsm1	small G protein signaling modulator 1	0.0498212	0.145922	3.9581	down	chr5	-	113265673	113310786
uc008zbx.2	DQ700361	0.022638	0.100146	2.37683	up	UCSC_knowngene	60	chr5	-	114849258	114849318	downstream	NM_019821	Gltp	glycolipid transfer protein	0.0039179	0.039648	3.15198	up	chr5	-	114669499	114690935
uc008zbx.2	DQ700361	0.022638	0.100146	2.37683	up	UCSC_knowngene	60	chr5	-	114849258	114849318	upstream	NM_011854	Oasl2	2'-5' oligoadenylate synthetase-like 2	0.0041255	0.0404608	3.43255	up	chr5	+	114896933	114912245
uc008zbx.2	DQ700361	0.022638	0.100146	2.37683	up	UCSC_knowngene	60	chr5	-	114849258	114849318	upstream	NM_029012	Sppl3	signal peptide peptidase 3	0.00818683	0.0556191	2.75711	up	chr5	+	115011523	115098790
uc009aox.1	AK079377	0.00835828	0.0603078	2.08484	down	UCSC_knowngene	1526	chr5	-	148953747	148960210	upstream	NM_001013378	Uspl1	ubiquitin specific peptidase like 1	0.0224605	0.0935583	2.94945	up	chr5	+	149184559	149215434
uc009aoy.1	AK007907	0.00556783	0.0498184	5.92545	down	UCSC_knowngene	690	chr5	-	148958597	148959704	upstream	NM_001013378	Uspl1	ubiquitin specific peptidase like 1	0.0224605	0.0935583	2.94945	up	chr5	+	149184559	149215434
uc009aux.1	AK035387	0.0415345	0.14033	2.95938	up	UCSC_knowngene	2991	chr6	-	3333193	3346069	upstream	NM_010156	Samd9l	sterile alpha motif domain containing 9-like	0.00343016	0.0379297	2.43345	up	chr6	-	3372257	3399571
uc009awr.1	AK015284	0.0466166	0.150043	2.27949	down	UCSC_knowngene	1085	chr6	+	6248686	6364097	upstream	NM_001191026	Dync1i1	dynein cytoplasmic 1 intermediate chain 1	0.000198359	0.0132476	3.13918	down	chr6	+	5725638	6028039
uc009axh.1	AK213636	0.0044733	0.0448888	4.663	up	UCSC_knowngene	140	chr6	-	7983244	7983384	downstream	NM_052993	C1galt1	core 1 synthase, glycoprotein-N-acetylgalactosamine 3-beta-galactosyltransferase, 1	0.00147399	0.0270406	2.00575	up	chr6	+	7845223	7872042
uc009bpb.2	Tcrb	0.000270017	0.0151908	6.81919	up	UCSC_knowngene	122	chr6	+	41533861	41537583	downstream	NM_022413	Trpv6	transient receptor potential cation channel, subfamily V, member 6	0.0135148	0.07198	2.38681	down	chr6	-	41620618	41636405
uc009bpb.2	Tcrb	0.000270017	0.0151908	6.81919	up	UCSC_knowngene	122	chr6	+	41533861	41537583	upstream	NM_001003405	Try5	trypsin 5	0.00163029	0.02821	6.106	down	chr6	-	41311231	41314710
uc009bpb.2	Tcrb	0.000270017	0.0151908	6.81919	up	UCSC_knowngene	122	chr6	+	41533861	41537583	upstream	NM_001103153	Gm10334	predicted gene 10334	0.00661045	0.0501152	2.26193	down	chr6	-	41442213	41446097
uc009bpb.2	Tcrb	0.000270017	0.0151908	6.81919	up	UCSC_knowngene	122	chr6	+	41533861	41537583	upstream	NM_011646	Try4	trypsin 4	0.00442735	0.0419825	4.01332	down	chr6	+	41302271	41305533
uc009bpc.2	Tcrb	0.00421437	0.0436804	6.19327	up	UCSC_knowngene	787	chr6	+	41533861	41539881	downstream	NM_022413	Trpv6	transient receptor potential cation channel, subfamily V, member 6	0.0135148	0.07198	2.38681	down	chr6	-	41620618	41636405
uc009bpc.2	Tcrb	0.00421437	0.0436804	6.19327	up	UCSC_knowngene	787	chr6	+	41533861	41539881	upstream	NM_001003405	Try5	trypsin 5	0.00163029	0.02821	6.106	down	chr6	-	41311231	41314710
uc009bpc.2	Tcrb	0.00421437	0.0436804	6.19327	up	UCSC_knowngene	787	chr6	+	41533861	41539881	upstream	NM_001103153	Gm10334	predicted gene 10334	0.00661045	0.0501152	2.26193	down	chr6	-	41442213	41446097
uc009bpc.2	Tcrb	0.00421437	0.0436804	6.19327	up	UCSC_knowngene	787	chr6	+	41533861	41539881	upstream	NM_011646	Try4	trypsin 4	0.00442735	0.0419825	4.01332	down	chr6	+	41302271	41305533
uc009bpd.2	TCR-beta chain	0.00136613	0.0263747	3.59241	up	UCSC_knowngene	539	chr6	+	41533872	41547878	downstream	NM_008843	Pip	prolactin induced protein	0.00116002	0.0246325	2.82901	down	chr6	+	41847548	41852062
uc009bpd.2	TCR-beta chain	0.00136613	0.0263747	3.59241	up	UCSC_knowngene	539	chr6	+	41533872	41547878	downstream	NM_022413	Trpv6	transient receptor potential cation channel, subfamily V, member 6	0.0135148	0.07198	2.38681	down	chr6	-	41620618	41636405
uc009bpd.2	TCR-beta chain	0.00136613	0.0263747	3.59241	up	UCSC_knowngene	539	chr6	+	41533872	41547878	upstream	NM_001003405	Try5	trypsin 5	0.00163029	0.02821	6.106	down	chr6	-	41311231	41314710
uc009bpd.2	TCR-beta chain	0.00136613	0.0263747	3.59241	up	UCSC_knowngene	539	chr6	+	41533872	41547878	upstream	NM_001103153	Gm10334	predicted gene 10334	0.00661045	0.0501152	2.26193	down	chr6	-	41442213	41446097
uc009bpd.2	TCR-beta chain	0.00136613	0.0263747	3.59241	up	UCSC_knowngene	539	chr6	+	41533872	41547878	upstream	NM_011646	Try4	trypsin 4	0.00442735	0.0419825	4.01332	down	chr6	+	41302271	41305533
uc009bpe.2	TCR-beta chain	0.00224683	0.0332331	6.79146	up	UCSC_knowngene	731	chr6	+	41533872	41548352	downstream	NM_008843	Pip	prolactin induced protein	0.00116002	0.0246325	2.82901	down	chr6	+	41847548	41852062
uc009bpe.2	TCR-beta chain	0.00224683	0.0332331	6.79146	up	UCSC_knowngene	731	chr6	+	41533872	41548352	downstream	NM_022413	Trpv6	transient receptor potential cation channel, subfamily V, member 6	0.0135148	0.07198	2.38681	down	chr6	-	41620618	41636405
uc009bpe.2	TCR-beta chain	0.00224683	0.0332331	6.79146	up	UCSC_knowngene	731	chr6	+	41533872	41548352	upstream	NM_001003405	Try5	trypsin 5	0.00163029	0.02821	6.106	down	chr6	-	41311231	41314710
uc009bpe.2	TCR-beta chain	0.00224683	0.0332331	6.79146	up	UCSC_knowngene	731	chr6	+	41533872	41548352	upstream	NM_001103153	Gm10334	predicted gene 10334	0.00661045	0.0501152	2.26193	down	chr6	-	41442213	41446097
uc009bpe.2	TCR-beta chain	0.00224683	0.0332331	6.79146	up	UCSC_knowngene	731	chr6	+	41533872	41548352	upstream	NM_011646	Try4	trypsin 4	0.00442735	0.0419825	4.01332	down	chr6	+	41302271	41305533
uc009bpf.2	Tcrb	0.00109372	0.0239338	3.68552	up	UCSC_knowngene	913	chr6	+	41533872	41539881	downstream	NM_022413	Trpv6	transient receptor potential cation channel, subfamily V, member 6	0.0135148	0.07198	2.38681	down	chr6	-	41620618	41636405
uc009bpf.2	Tcrb	0.00109372	0.0239338	3.68552	up	UCSC_knowngene	913	chr6	+	41533872	41539881	upstream	NM_001003405	Try5	trypsin 5	0.00163029	0.02821	6.106	down	chr6	-	41311231	41314710
uc009bpf.2	Tcrb	0.00109372	0.0239338	3.68552	up	UCSC_knowngene	913	chr6	+	41533872	41539881	upstream	NM_001103153	Gm10334	predicted gene 10334	0.00661045	0.0501152	2.26193	down	chr6	-	41442213	41446097
uc009bpf.2	Tcrb	0.00109372	0.0239338	3.68552	up	UCSC_knowngene	913	chr6	+	41533872	41539881	upstream	NM_011646	Try4	trypsin 4	0.00442735	0.0419825	4.01332	down	chr6	+	41302271	41305533
uc009bph.1	HY	0.00620014	0.0522538	4.90263	up	UCSC_knowngene	793	chr6	+	41534316	41539881	downstream	NM_022413	Trpv6	transient receptor potential cation channel, subfamily V, member 6	0.0135148	0.07198	2.38681	down	chr6	-	41620618	41636405
uc009bph.1	HY	0.00620014	0.0522538	4.90263	up	UCSC_knowngene	793	chr6	+	41534316	41539881	upstream	NM_001003405	Try5	trypsin 5	0.00163029	0.02821	6.106	down	chr6	-	41311231	41314710
uc009bph.1	HY	0.00620014	0.0522538	4.90263	up	UCSC_knowngene	793	chr6	+	41534316	41539881	upstream	NM_001103153	Gm10334	predicted gene 10334	0.00661045	0.0501152	2.26193	down	chr6	-	41442213	41446097
uc009bph.1	HY	0.00620014	0.0522538	4.90263	up	UCSC_knowngene	793	chr6	+	41534316	41539881	upstream	NM_011646	Try4	trypsin 4	0.00442735	0.0419825	4.01332	down	chr6	+	41302271	41305533
uc009bpl.1	TCRBVbeta5.1/Jbeta1.5	0.002492	0.034753	3.00372	up	UCSC_knowngene	425	chr6	+	41535083	41538592	downstream	NM_022413	Trpv6	transient receptor potential cation channel, subfamily V, member 6	0.0135148	0.07198	2.38681	down	chr6	-	41620618	41636405
uc009bpl.1	TCRBVbeta5.1/Jbeta1.5	0.002492	0.034753	3.00372	up	UCSC_knowngene	425	chr6	+	41535083	41538592	upstream	NM_001003405	Try5	trypsin 5	0.00163029	0.02821	6.106	down	chr6	-	41311231	41314710
uc009bpl.1	TCRBVbeta5.1/Jbeta1.5	0.002492	0.034753	3.00372	up	UCSC_knowngene	425	chr6	+	41535083	41538592	upstream	NM_001103153	Gm10334	predicted gene 10334	0.00661045	0.0501152	2.26193	down	chr6	-	41442213	41446097
uc009bpl.1	TCRBVbeta5.1/Jbeta1.5	0.002492	0.034753	3.00372	up	UCSC_knowngene	425	chr6	+	41535083	41538592	upstream	NM_011646	Try4	trypsin 4	0.00442735	0.0419825	4.01332	down	chr6	+	41302271	41305533
uc009bpn.2	Tcrb	0.00119026	0.0248864	3.65699	up	UCSC_knowngene	787	chr6	+	41535556	41539881	downstream	NM_022413	Trpv6	transient receptor potential cation channel, subfamily V, member 6	0.0135148	0.07198	2.38681	down	chr6	-	41620618	41636405
uc009bpn.2	Tcrb	0.00119026	0.0248864	3.65699	up	UCSC_knowngene	787	chr6	+	41535556	41539881	upstream	NM_001003405	Try5	trypsin 5	0.00163029	0.02821	6.106	down	chr6	-	41311231	41314710
uc009bpn.2	Tcrb	0.00119026	0.0248864	3.65699	up	UCSC_knowngene	787	chr6	+	41535556	41539881	upstream	NM_001103153	Gm10334	predicted gene 10334	0.00661045	0.0501152	2.26193	down	chr6	-	41442213	41446097
uc009bpn.2	Tcrb	0.00119026	0.0248864	3.65699	up	UCSC_knowngene	787	chr6	+	41535556	41539881	upstream	NM_011646	Try4	trypsin 4	0.00442735	0.0419825	4.01332	down	chr6	+	41302271	41305533
uc009bpq.1	TCR-beta chain	0.00208842	0.0322555	3.00673	up	UCSC_knowngene	741	chr6	+	41542754	41548352	downstream	NM_008843	Pip	prolactin induced protein	0.00116002	0.0246325	2.82901	down	chr6	+	41847548	41852062
uc009bpq.1	TCR-beta chain	0.00208842	0.0322555	3.00673	up	UCSC_knowngene	741	chr6	+	41542754	41548352	downstream	NM_022413	Trpv6	transient receptor potential cation channel, subfamily V, member 6	0.0135148	0.07198	2.38681	down	chr6	-	41620618	41636405
uc009bpq.1	TCR-beta chain	0.00208842	0.0322555	3.00673	up	UCSC_knowngene	741	chr6	+	41542754	41548352	upstream	NM_001003405	Try5	trypsin 5	0.00163029	0.02821	6.106	down	chr6	-	41311231	41314710
uc009bpq.1	TCR-beta chain	0.00208842	0.0322555	3.00673	up	UCSC_knowngene	741	chr6	+	41542754	41548352	upstream	NM_001103153	Gm10334	predicted gene 10334	0.00661045	0.0501152	2.26193	down	chr6	-	41442213	41446097
uc009bpq.1	TCR-beta chain	0.00208842	0.0322555	3.00673	up	UCSC_knowngene	741	chr6	+	41542754	41548352	upstream	NM_011646	Try4	trypsin 4	0.00442735	0.0419825	4.01332	down	chr6	+	41302271	41305533
uc009bpr.3	TCR-beta chain	0.000684952	0.0207147	3.72464	up	UCSC_knowngene	549	chr6	+	41542958	41547878	downstream	NM_008843	Pip	prolactin induced protein	0.00116002	0.0246325	2.82901	down	chr6	+	41847548	41852062
uc009bpr.3	TCR-beta chain	0.000684952	0.0207147	3.72464	up	UCSC_knowngene	549	chr6	+	41542958	41547878	downstream	NM_022413	Trpv6	transient receptor potential cation channel, subfamily V, member 6	0.0135148	0.07198	2.38681	down	chr6	-	41620618	41636405
uc009bpr.3	TCR-beta chain	0.000684952	0.0207147	3.72464	up	UCSC_knowngene	549	chr6	+	41542958	41547878	upstream	NM_001003405	Try5	trypsin 5	0.00163029	0.02821	6.106	down	chr6	-	41311231	41314710
uc009bpr.3	TCR-beta chain	0.000684952	0.0207147	3.72464	up	UCSC_knowngene	549	chr6	+	41542958	41547878	upstream	NM_001103153	Gm10334	predicted gene 10334	0.00661045	0.0501152	2.26193	down	chr6	-	41442213	41446097
uc009bpr.3	TCR-beta chain	0.000684952	0.0207147	3.72464	up	UCSC_knowngene	549	chr6	+	41542958	41547878	upstream	NM_011646	Try4	trypsin 4	0.00442735	0.0419825	4.01332	down	chr6	+	41302271	41305533
uc009bpu.1	TCR-beta chain	0.00168923	0.0286248	4.95075	up	UCSC_knowngene	739	chr6	+	41543224	41548352	downstream	NM_008843	Pip	prolactin induced protein	0.00116002	0.0246325	2.82901	down	chr6	+	41847548	41852062
uc009bpu.1	TCR-beta chain	0.00168923	0.0286248	4.95075	up	UCSC_knowngene	739	chr6	+	41543224	41548352	downstream	NM_022413	Trpv6	transient receptor potential cation channel, subfamily V, member 6	0.0135148	0.07198	2.38681	down	chr6	-	41620618	41636405
uc009bpu.1	TCR-beta chain	0.00168923	0.0286248	4.95075	up	UCSC_knowngene	739	chr6	+	41543224	41548352	upstream	NM_001003405	Try5	trypsin 5	0.00163029	0.02821	6.106	down	chr6	-	41311231	41314710
uc009bpu.1	TCR-beta chain	0.00168923	0.0286248	4.95075	up	UCSC_knowngene	739	chr6	+	41543224	41548352	upstream	NM_001103153	Gm10334	predicted gene 10334	0.00661045	0.0501152	2.26193	down	chr6	-	41442213	41446097
uc009bpu.1	TCR-beta chain	0.00168923	0.0286248	4.95075	up	UCSC_knowngene	739	chr6	+	41543224	41548352	upstream	NM_011646	Try4	trypsin 4	0.00442735	0.0419825	4.01332	down	chr6	+	41302271	41305533
uc009bpv.1	TCR-beta chain	0.00127292	0.0254169	4.14251	up	UCSC_knowngene	739	chr6	+	41543363	41548352	downstream	NM_008843	Pip	prolactin induced protein	0.00116002	0.0246325	2.82901	down	chr6	+	41847548	41852062
uc009bpv.1	TCR-beta chain	0.00127292	0.0254169	4.14251	up	UCSC_knowngene	739	chr6	+	41543363	41548352	downstream	NM_022413	Trpv6	transient receptor potential cation channel, subfamily V, member 6	0.0135148	0.07198	2.38681	down	chr6	-	41620618	41636405
uc009bpv.1	TCR-beta chain	0.00127292	0.0254169	4.14251	up	UCSC_knowngene	739	chr6	+	41543363	41548352	upstream	NM_001003405	Try5	trypsin 5	0.00163029	0.02821	6.106	down	chr6	-	41311231	41314710
uc009bpv.1	TCR-beta chain	0.00127292	0.0254169	4.14251	up	UCSC_knowngene	739	chr6	+	41543363	41548352	upstream	NM_001103153	Gm10334	predicted gene 10334	0.00661045	0.0501152	2.26193	down	chr6	-	41442213	41446097
uc009bpv.1	TCR-beta chain	0.00127292	0.0254169	4.14251	up	UCSC_knowngene	739	chr6	+	41543363	41548352	upstream	NM_011646	Try4	trypsin 4	0.00442735	0.0419825	4.01332	down	chr6	+	41302271	41305533
uc009bpw.2	TCR-beta chain	0.000207561	0.014361	5.86715	up	UCSC_knowngene	424	chr6	+	41543452	41547104	downstream	NM_022413	Trpv6	transient receptor potential cation channel, subfamily V, member 6	0.0135148	0.07198	2.38681	down	chr6	-	41620618	41636405
uc009bpw.2	TCR-beta chain	0.000207561	0.014361	5.86715	up	UCSC_knowngene	424	chr6	+	41543452	41547104	upstream	NM_001003405	Try5	trypsin 5	0.00163029	0.02821	6.106	down	chr6	-	41311231	41314710
uc009bpw.2	TCR-beta chain	0.000207561	0.014361	5.86715	up	UCSC_knowngene	424	chr6	+	41543452	41547104	upstream	NM_001103153	Gm10334	predicted gene 10334	0.00661045	0.0501152	2.26193	down	chr6	-	41442213	41446097
uc009bpw.2	TCR-beta chain	0.000207561	0.014361	5.86715	up	UCSC_knowngene	424	chr6	+	41543452	41547104	upstream	NM_011646	Try4	trypsin 4	0.00442735	0.0419825	4.01332	down	chr6	+	41302271	41305533
uc009bpx.1	TCR-beta chain	0.000424735	0.0178935	7.56306	up	UCSC_knowngene	734	chr6	+	41543459	41548352	downstream	NM_008843	Pip	prolactin induced protein	0.00116002	0.0246325	2.82901	down	chr6	+	41847548	41852062
uc009bpx.1	TCR-beta chain	0.000424735	0.0178935	7.56306	up	UCSC_knowngene	734	chr6	+	41543459	41548352	downstream	NM_022413	Trpv6	transient receptor potential cation channel, subfamily V, member 6	0.0135148	0.07198	2.38681	down	chr6	-	41620618	41636405
uc009bpx.1	TCR-beta chain	0.000424735	0.0178935	7.56306	up	UCSC_knowngene	734	chr6	+	41543459	41548352	upstream	NM_001003405	Try5	trypsin 5	0.00163029	0.02821	6.106	down	chr6	-	41311231	41314710
uc009bpx.1	TCR-beta chain	0.000424735	0.0178935	7.56306	up	UCSC_knowngene	734	chr6	+	41543459	41548352	upstream	NM_001103153	Gm10334	predicted gene 10334	0.00661045	0.0501152	2.26193	down	chr6	-	41442213	41446097
uc009bpx.1	TCR-beta chain	0.000424735	0.0178935	7.56306	up	UCSC_knowngene	734	chr6	+	41543459	41548352	upstream	NM_011646	Try4	trypsin 4	0.00442735	0.0419825	4.01332	down	chr6	+	41302271	41305533
uc009bpy.1	TCR-beta chain	0.000879439	0.0225293	3.52434	up	UCSC_knowngene	738	chr6	+	41543810	41548352	downstream	NM_008843	Pip	prolactin induced protein	0.00116002	0.0246325	2.82901	down	chr6	+	41847548	41852062
uc009bpy.1	TCR-beta chain	0.000879439	0.0225293	3.52434	up	UCSC_knowngene	738	chr6	+	41543810	41548352	downstream	NM_022413	Trpv6	transient receptor potential cation channel, subfamily V, member 6	0.0135148	0.07198	2.38681	down	chr6	-	41620618	41636405
uc009bpy.1	TCR-beta chain	0.000879439	0.0225293	3.52434	up	UCSC_knowngene	738	chr6	+	41543810	41548352	upstream	NM_001003405	Try5	trypsin 5	0.00163029	0.02821	6.106	down	chr6	-	41311231	41314710
[truncated: 94 more rows]
