# Supplementary material for: Aberrant Expression Profiles of lncRNAs and Their Associated Nearby Coding Genes in the Hippocampus of the SAMP8 Mouse Model with AD
Source: Mol Ther Nucleic Acids. 2020 Feb 19;20:140–54. doi: 10.1016/j.omtn.2020.02.008 (PMC7066064; doi:10.1016/j.omtn.2020.02.008)
Supplement: Table S16. Antisense lncRNAs and Their Associated Coding Gene Data [file mmc17.xls]

## Sheet: SAMP8_vs_SAMR1
# Condition pairs: SAMP8 vs SAMR1 # Fold Change cut-off: 2.0 # P-value cut-off: 0.05 This table contains the differentially expressed antisense LncRNAs and their associated coding genes. # Column A: seqname, the sequence identifier. # Column B: GeneSymbol, the symbol of the LncRNA. # Column C: P-value - LncRNAs, it is calculated by t-test. # Column D: FDR-LncRNAs, FDR is calculated from Benjamini…
seqname	GeneSymbol	P-value - LncRNAs	FDR - LncRNAs	Fold change - LncRNAs	Regulation - LncRNAs	source	RNAlength	Chrom	Strand	txStart	txEnd	GenomeRelationship	NearbyGene	NearbyGeneSymbol	NearbyProteinName	P-value - mRNAs	FDR - mRNAs	Fold change - mRNAs	Regulation - mRNAs	NearbyGeneChrom	NearbyGeneStrand	NearbyGenetxStart	NearbyGenetxEnd
AK007117	AK007117	0.00370147	0.0410502	3.82879	down	Genbank	916	chr1	+	71102492	71103407	natural antisense	NM_007525	Bard1	BRCA1 associated RING domain 1	0.0244072	0.0980208	3.92007	up	chr1	-	71027534	71102972
AK019637	AK019637	0.00235838	0.0338136	2.05915	down	Genbank	664	chr11	-	59749438	59750100	natural antisense	NM_012027	Mprip	myosin phosphatase Rho interacting protein	0.0207013	0.0894396	3.70429	up	chr11	+	59662494	59780860
AK030136	AK030136	0.00345494	0.0398103	4.56629	down	Genbank	3043	chr4	+	143211959	143215002	natural antisense	NM_001256380	Prdm2	PR domain containing 2, with ZNF domain	0.00163143	0.02821	2.20083	down	chr4	-	143127468	143212709
AK031010	AK031010	0.0302831	0.117762	3.02526	down	Genbank	1055	chr18	+	68259493	68260548	natural antisense	NM_153794	Fam210a	family with sequence similarity 210, member A	3.29431e-05	0.00884164	3.92641	up	chr18	-	68260184	68300333
AK033633	AK033633	0.0280303	0.112576	2.14494	down	Genbank	2103	chr19	-	47066284	47068386	natural antisense	NM_177342	Taf5	TAF5 RNA polymerase II, TATA box binding protein (TBP)-associated factor	0.00125577	0.0253257	2.85123	up	chr19	+	47067747	47083479
AK034693	AK034693	0.0139689	0.0787795	2.1529	up	Genbank	1496	chr3	+	95899335	95900831	natural antisense	NM_011797	Car14	carbonic anhydrase 14	0.0371315	0.124074	3.17297	down	chr3	-	95897799	95904639
AK036130	AK036130	0.00302773	0.0376066	2.27997	down	Genbank	2890	chr12	+	83486134	83489022	natural antisense	NM_001267625	Dpf3	D4, zinc and double PHD fingers, family 3	0.010902	0.0639467	5.43051	down	chr12	-	83213750	83487736
AK040340	AK040340	6.28423e-05	0.010522	20.5646	down	Genbank	1267	chrX	+	48435657	48437713	intronic antisense	NM_019680	Elf4	E74-like factor 4 (ets domain transcription factor)	3.61202e-05	0.00884164	4.01951	up	chrX	-	48411048	48463132
AK041882	AK041882	0.0366082	0.131007	2.02367	down	Genbank	1955	chr19	-	41029206	41031158	natural antisense	NM_001043228	Dntt	deoxynucleotidyltransferase, terminal	0.0284573	0.106689	3.98196	down	chr19	+	41029274	41059525
AK041882	AK041882	0.0366082	0.131007	2.02367	down	Genbank	1955	chr19	-	41029206	41031158	natural antisense	NM_009345	Dntt	deoxynucleotidyltransferase, terminal	0.00270269	0.0345605	3.39086	down	chr19	+	41029274	41059525
AK042398	AK042398	0.0376392	0.133199	2.15656	down	Genbank	1455	chr13	-	13589607	13591060	natural antisense	NM_010748	Lyst	lysosomal trafficking regulator	0.0141607	0.0736525	2.82865	up	chr13	+	13590408	13777440
AK042594	AK042594	0.00629629	0.0525653	2.57361	up	Genbank	1945	chr2	-	129197251	129199194	natural antisense	NM_001159593	Slc20a1	solute carrier family 20, member 1	0.0476874	0.1423	2.39436	up	chr2	+	129198772	129205104
AK042594	AK042594	0.00629629	0.0525653	2.57361	up	Genbank	1945	chr2	-	129197251	129199194	natural antisense	NM_015747	Slc20a1	solute carrier family 20, member 1	0.0275975	0.104877	4.11897	up	chr2	+	129198772	129211612
AK046615	AK046615	0.0197323	0.0934861	2.98803	down	Genbank	1098	chr1	-	4857266	4858363	natural antisense	NM_001159750	Tcea1	transcription elongation factor A (SII) 1	0.0250121	0.099394	2.37535	up	chr1	+	4857693	4897909
AK047296	AK047296	0.0155402	0.0828887	2.20582	down	Genbank	2499	chr4	-	155599332	155601829	natural antisense	NM_177186	Slc35e2	solute carrier family 35, member E2	0.0334327	0.117432	2.14873	down	chr4	+	155601415	155623340
AK047819	AK047819	0.0320449	0.12151	2.68366	down	Genbank	2094	chr4	-	153984242	153986336	natural antisense	NM_177673	Cep104	centrosomal protein 104	0.000543022	0.0185784	8.70467	down	chr4	+	153975560	154007225
AK050986	AK050986	0.00989518	0.0658905	2.84963	down	Genbank	1866	chr2	+	181407659	181409524	intronic antisense	NM_027656	Zbtb46	zinc finger and BTB domain containing 46	0.00635883	0.0491474	5.75747	down	chr2	-	181390885	181424388
AK076821	AK076821	0.000452533	0.0182331	6.06013	down	Genbank	725	chr3	+	152106657	152107381	intronic antisense	NM_016867	Gipc2	GIPC PDZ domain containing family, member 2	0.0343241	0.119055	4.03413	up	chr3	-	152093840	152165900
AK077216	AK077216	0.00116266	0.0246088	3.69337	down	Genbank	1889	chr7	+	126395857	126397745	natural antisense	NM_010900	Nfatc2ip	nuclear factor of activated T cells, cytoplasmic, calcineurin dependent 2 interacting protein	0.00824241	0.0558279	2.01752	up	chr7	-	126382853	126396737
AK078028	AK078028	0.0187372	0.0912208	2.10961	down	Genbank	2061	chr5	-	34335123	34337182	natural antisense	NM_011278	Rnf4	ring finger protein 4	0.0112695	0.0650572	3.18975	up	chr5	+	34336389	34353430
AK080446	AK080446	0.00219435	0.0328942	3.36987	down	Genbank	362	chr14	+	70241694	70242054	intronic antisense	NM_008915	Ppp3cc	protein phosphatase 3, catalytic subunit, gamma isoform	0.000556023	0.0188375	4.50313	down	chr14	-	70217897	70289449
AK082130	AK082130	0.00627389	0.0525017	6.72502	up	Genbank	3810	chr5	+	115336606	115340416	intronic antisense	NM_029645	Gatc	glutamyl-tRNA(Gln) amidotransferase, subunit C homolog (bacterial)	0.046335	0.139869	2.01216	down	chr5	-	115333241	115341161
AK089556	AK089556	0.0060252	0.0515954	3.33799	down	Genbank	1557	chr1	+	165379518	165381074	intronic antisense	NM_028759	Dcaf6	DDB1 and CUL4 associated factor 6	0.00418344	0.0406915	2.88401	down	chr1	-	165329500	165460463
AK131699	AK131699	0.00855293	0.0612017	2.93997	down	Genbank	689	chr17	+	34859057	34859746	natural antisense	NM_008198	Cfb	complement factor B	0.0140526	0.0734045	4.30363	up	chr17	-	34856373	34862514
AK131807	AK131807	0.0374617	0.132826	5.28945	down	Genbank	879	chr7	-	13023717	13024595	natural antisense	NM_011588	Trim28	tripartite motif-containing 28	0.0102566	0.0618919	5.05105	up	chr7	+	13024151	13031032
AK134464	AK134464	0.00393683	0.042186	2.85586	up	Genbank	2554	chr8	+	109692830	109695381	natural antisense	NM_028018	Ist1	increased sodium tolerance 1 homolog (yeast)	0.039211	0.127882	2.87916	up	chr8	-	109671320	109693294
AK137788	AK137788	0.000509476	0.0190263	13.4128	up	Genbank	1835	chr5	+	120680248	120682079	natural antisense	NM_008052	Dtx1	deltex 1 homolog (Drosophila)	0.0164359	0.079737	2.90327	down	chr5	-	120680263	120711669
AK138018	AK138018	0.00068061	0.0207147	2.54079	up	Genbank	2055	chr7	-	127978131	127980186	natural antisense	NM_139149	Fus	fused in sarcoma	0.0480229	0.142897	2.2888	up	chr7	+	127967478	127982031
AK142426	AK142426	0.00026115	0.0150353	20.2067	up	Genbank	409	chr5	+	142903241	142903646	natural antisense	NM_007393	Actb	actin, beta	0.00932495	0.0593262	3.16113	up	chr5	-	142903115	142906724
AK142640	AK142640	0.0152572	0.0820572	2.8224	down	Genbank	2199	chr6	-	83160189	83162388	natural antisense	NM_027948	1700003E16Rik	RIKEN cDNA 1700003E16 gene	0.00619471	0.0486877	3.45145	down	chr6	+	83156403	83162975
AK143279	AK143279	0.0325631	0.122689	2.95934	up	Genbank	2158	chr18	+	67724341	67726499	natural antisense	NM_001127177	Ptpn2	protein tyrosine phosphatase, non-receptor type 2	0.00984793	0.0607314	2.76097	down	chr18	-	67665500	67724621
AK143772	AK143772	0.000257992	0.0150298	8.67156	up	Genbank	1366	chr8	-	117746330	117748260	intronic antisense	NM_008290	Hsd17b2	hydroxysteroid (17-beta) dehydrogenase 2	0.0202717	0.0884178	3.10872	down	chr8	+	117701945	117759029
AK150191	AK150191	5.36264e-05	0.0104862	3.22134	down	Genbank	2106	chr16	+	84986018	84988124	intronic antisense	NM_001198823	App	amyloid beta (A4) precursor protein	0.0145679	0.0747445	3.72482	up	chr16	-	84954435	85173707
AK150191	AK150191	5.36264e-05	0.0104862	3.22134	down	Genbank	2106	chr16	+	84986018	84988124	intronic antisense	NM_001198824	App	amyloid beta (A4) precursor protein	0.00331384	0.0374704	4.51977	up	chr16	-	84954435	85173707
AK150191	AK150191	5.36264e-05	0.0104862	3.22134	down	Genbank	2106	chr16	+	84986018	84988124	intronic antisense	NM_001198825	App	amyloid beta (A4) precursor protein	0.0131303	0.0709651	3.36503	up	chr16	-	84954435	85173707
AK150191	AK150191	5.36264e-05	0.0104862	3.22134	down	Genbank	2106	chr16	+	84986018	84988124	intronic antisense	NM_007471	App	amyloid beta (A4) precursor protein	0.0101275	0.061569	2.33392	up	chr16	-	84954435	85173707
AK153769	AK153769	0.00407112	0.0429507	3.62172	up	Genbank	1049	chr19	-	53528608	53529655	natural antisense	NM_001085390	Dusp5	dual specificity phosphatase 5	0.00445627	0.0420244	9.7603	up	chr19	+	53529317	53541322
AK157940	AK157940	0.000570322	0.0196192	2.13061	down	Genbank	3147	chr10	+	40097779	40100926	intronic antisense	NM_028247	Slc16a10	solute carrier family 16 (monocarboxylic acid transporters), member 10	0.0212392	0.0907268	2.56869	down	chr10	-	40075401	40142254
AK160214	AK160214	3.94417e-05	0.00985211	2.13579	down	Genbank	745	chr15	+	98534003	98534747	natural antisense	NM_133714	Kansl2	KAT8 regulatory NSL complex subunit 2	0.00106121	0.0235299	16.5171	up	chr15	-	98519100	98534221
AK172365	AK172365	0.000105558	0.0118706	3.06874	up	Genbank	1215	chr18	-	37152013	37153228	intronic antisense	NM_198117	Pcdha2	protocadherin alpha 2	0.00444023	0.0419982	3.87147	down	chr18	+	36939204	37187660
AK172498	AK172498	0.0127603	0.0752306	2.19519	down	Genbank	2209	chrX	+	17280675	17282884	natural antisense	NM_028916	Efhc2	EF-hand domain (C-terminal) containing 2	0.0361053	0.122107	2.48877	down	chrX	-	17132048	17319368
ENSMUST00000113886	Gm11131	0.000987296	0.0231754	5.47234	up	Ensembl	3122	chr17	-	35377020	35380292	natural antisense	NM_001143689	H2-Q4	histocompatibility 2, Q region locus 4	0.00138428	0.0266477	5.12205	up	chr17	+	35379616	35384674
ENSMUST00000117809	Gm12370	0.00747091	0.0571376	2.4968	down	Ensembl	604	chr4	+	36444069	36444875	intronic antisense	NM_001165999	Lingo2	leucine rich repeat and Ig domain containing 2	0.000927367	0.0223531	4.796	down	chr4	-	35706647	36951744
ENSMUST00000118042	Gm9311	1.69478e-05	0.0079717	2.67359	up	Ensembl	1269	chr17	-	73190257	73191685	intronic antisense	NM_001081071	Lclat1	lysocardiolipin acyltransferase 1	0.000199348	0.0132476	17.5722	down	chr17	+	73107984	73243366
ENSMUST00000120043	Gm15034	0.000976169	0.0230503	3.27183	up	Ensembl	349	chrX	+	49158222	49158571	intronic antisense	NM_001271451	Enox2	ecto-NOX disulfide-thiol exchanger 2	0.042101	0.13293	2.01101	down	chrX	-	49009706	49288242
ENSMUST00000124853	Gm15856	0.0053451	0.048895	4.29958	up	Ensembl	1162	chr6	-	121223691	121226153	natural antisense	NM_017379	Tuba8	tubulin, alpha 8	0.00221874	0.0315589	3.54369	up	chr6	+	121210769	121226097
ENSMUST00000125518	Gm13563	9.8361e-05	0.011519	14.9376	down	Ensembl	643	chr2	+	26381525	26387258	natural antisense	NM_001085407	Sdccag3	serologically defined colon cancer antigen 3	0.00058966	0.0192143	8.01947	up	chr2	-	26382799	26389316
ENSMUST00000125518	Gm13563	9.8361e-05	0.011519	14.9376	down	Ensembl	643	chr2	+	26381525	26387258	natural antisense	NM_001085408	Sdccag3	serologically defined colon cancer antigen 3	0.00108233	0.0237133	3.2183	up	chr2	-	26382799	26389316
ENSMUST00000125518	Gm13563	9.8361e-05	0.011519	14.9376	down	Ensembl	643	chr2	+	26381525	26387258	natural antisense	NM_026563	Sdccag3	serologically defined colon cancer antigen 3	0.00901123	0.0582672	2.84472	up	chr2	-	26382799	26389316
ENSMUST00000128230	Tsr1	0.0161465	0.0842544	3.25362	up	Ensembl	2336	chr11	+	74898113	74908494	natural antisense	NM_013761	Srr	serine racemase	0.00749225	0.0532896	3.01066	down	chr11	-	74906358	74925798
ENSMUST00000130244	Gm15845	0.00256289	0.0350144	2.245	down	Ensembl	996	chr16	+	36367069	36387406	natural antisense	NM_001082546	BC100530	cDNA sequence BC100530	0.00792839	0.0548186	23.636	up	chr16	-	36359381	36367570
ENSMUST00000132849	Gm15582	0.00351352	0.0401971	2.03702	down	Ensembl	1581	chr7	-	132657377	132659884	intronic antisense	NM_029609	Lhpp	phospholysine phosphohistidine inorganic pyrophosphate phosphatase	0.00637195	0.0491809	3.20403	down	chr7	+	132610642	132706419
ENSMUST00000133302	E130307A14Rik	0.000305707	0.0154404	2.57356	down	Ensembl	438	chr10	-	39622697	39732001	intronic antisense	NM_134000	Traf3ip2	TRAF3 interacting protein 2	0.00534376	0.0454753	2.75318	down	chr10	+	39612933	39655307
ENSMUST00000135531	Nrg4	0.0149516	0.0812541	2.96081	up	Ensembl	2095	chr9	-	55224231	55283572	natural antisense	NM_028049	Fbxo22	F-box protein 22	0.00461795	0.0426829	2.68929	up	chr9	+	55208934	55224433
ENSMUST00000138795	Gm13112	0.000775706	0.021687	4.98219	down	Ensembl	1258	chr4	-	154864505	154869487	natural antisense	NM_172878	Ttc34	tetratricopeptide repeat domain 34	0.00387563	0.0395159	2.10864	down	chr4	+	154856199	154867127
ENSMUST00000145389	Gm13425	0.00357585	0.0405835	2.8043	down	Ensembl	674	chr2	-	31638169	31640589	natural antisense	NM_001123362	Prdm12	PR domain containing 12	0.000345736	0.0163875	3.04927	down	chr2	+	31640036	31655795
ENSMUST00000151220	4932702P03Rik	0.00150535	0.0272201	6.91614	down	Ensembl	2792	chr13	+	24905592	24914272	natural antisense	NM_172532	Aldh5a1	aldhehyde dehydrogenase family 5, subfamily A1	0.00968401	0.0603886	4.00169	down	chr13	-	24907578	24937661
ENSMUST00000152894	Mybbp1a	0.00332356	0.0393032	3.93135	down	Ensembl	4448	chr11	+	72441354	72451768	natural antisense	ENSMUST00000045303	Spns2	spinster homolog 2	0.00399317	0.0399291	2.81478	down	chr11	-	72451637	72489904
ENSMUST00000154065	Gm16316	0.00236006	0.0338136	2.94254	down	Ensembl	3393	chr2	-	163685003	163692279	intronic antisense	NM_001164053	Pkig	protein kinase inhibitor, gamma	0.00987794	0.0608359	2.38491	up	chr2	+	163658457	163726158
ENSMUST00000154065	Gm16316	0.00236006	0.0338136	2.94254	down	Ensembl	3393	chr2	-	163685003	163692279	intronic antisense	NM_001277096	Pkig	protein kinase inhibitor, gamma	0.00158152	0.0279252	2.40293	up	chr2	+	163658385	163726158
ENSMUST00000159190	Gm7568	0.00758745	0.0575717	2.70591	down	Ensembl	230	chr1	+	16253628	16258857	intronic antisense	NM_025303	Stau2	staufen (RNA binding protein) homolog 2 (Drosophila)	0.015598	0.0776332	2.0137	down	chr1	-	16228809	16519302
ENSMUST00000161599	4930594M22Rik	0.0339511	0.12574	4.86473	down	Ensembl	3595	chr14	+	122913066	122929442	natural antisense	NM_145466	Ggact	gamma-glutamylamine cyclotransferase	0.0352393	0.120581	2.84774	down	chr14	-	122890859	122913165
ENSMUST00000161626	Gm7568	0.00431268	0.0441926	2.63546	down	Ensembl	415	chr1	+	16253591	16258861	intronic antisense	NM_025303	Stau2	staufen (RNA binding protein) homolog 2 (Drosophila)	0.015598	0.0776332	2.0137	down	chr1	-	16228809	16519302
ENSMUST00000162218	4930594M22Rik	0.025084	0.105618	3.20253	down	Ensembl	928	chr14	+	122913074	122937469	natural antisense	NM_145466	Ggact	gamma-glutamylamine cyclotransferase	0.0352393	0.120581	2.84774	down	chr14	-	122890859	122913165
ENSMUST00000162454	Gm15872	0.0014846	0.0269931	4.78082	down	Ensembl	639	chr1	+	193187374	193192011	intronic antisense	NM_153137	Traf3ip3	TRAF3 interacting protein 3	0.00308063	0.0361328	6.3643	up	chr1	-	193175503	193201546
ENSMUST00000164074	Gm17196	0.00186546	0.0303051	3.3368	down	Ensembl	345	chr10	+	41553761	41556552	natural antisense	NM_001177571	Ccdc162	coiled-coil domain containing 162	0.0012272	0.0252803	5.37379	down	chr10	-	41538848	41587753
ENSMUST00000165647	5730435O14Rik	0.00522526	0.0485489	3.76772	down	Ensembl	582	chr10	+	41575563	41576465	intronic antisense	NM_001177571	Ccdc162	coiled-coil domain containing 162	0.0012272	0.0252803	5.37379	down	chr10	-	41538848	41587753
ENSMUST00000181307	Gm26902	5.6412e-05	0.010522	4.24768	up	Ensembl	3100	chr19	+	34474832	34481546	natural antisense	NM_009890	Ch25h	cholesterol 25-hydroxylase	3.84805e-05	0.00884164	48.1814	up	chr19	-	34473783	34475135
ENSMUST00000181580	Gm26857	0.0448886	0.147117	2.66691	down	Ensembl	3347	chr4	-	3678116	3689548	natural antisense	NM_001111096	Lyn	Yamaguchi sarcoma viral (v-yes-1) oncogene homolog	5.21361e-05	0.00886255	7.56296	up	chr4	+	3678120	3791612
ENSMUST00000181580	Gm26857	0.0448886	0.147117	2.66691	down	Ensembl	3347	chr4	-	3678116	3689548	natural antisense	NM_010747	Lyn	Yamaguchi sarcoma viral (v-yes-1) oncogene homolog	0.00294307	0.0354637	5.12545	up	chr4	+	3678120	3791612
ENSMUST00000181758	2010300F17Rik	0.021014	0.0966743	2.44815	down	Ensembl	2493	chr11	-	96712981	96747436	natural antisense	NM_001033186	Skap1	src family associated phosphoprotein 1	0.0341959	0.118818	3.93792	up	chr11	+	96464590	96759622
ENSMUST00000181758	2010300F17Rik	0.021014	0.0966743	2.44815	down	Ensembl	2493	chr11	-	96712981	96747436	natural antisense	NM_001177899	Skap1	src family associated phosphoprotein 1	0.0071192	0.0519082	2.45139	up	chr11	+	96464590	96759622
ENSMUST00000181802	Gm26513	0.0173447	0.0874166	2.0153	down	Ensembl	2489	chr15	+	98093282	98095771	natural antisense	NM_144851	Senp1	SUMO1/sentrin specific peptidase 1	0.00819437	0.0556191	2.09549	up	chr15	-	98038743	98093569
ENSMUST00000181870	1700109K24Rik	0.000664184	0.0205165	2.29365	down	Ensembl	1045	chr15	+	77084442	77096314	intronic antisense	NM_001110828	Rbfox2	RNA binding protein, fox-1 homolog (C. elegans) 2	0.00425758	0.0410901	2.44977	up	chr15	-	77078989	77153812
ENSMUST00000181870	1700109K24Rik	0.000664184	0.0205165	2.29365	down	Ensembl	1045	chr15	+	77084442	77096314	intronic antisense	NM_001110829	Rbfox2	RNA binding protein, fox-1 homolog (C. elegans) 2	0.0128732	0.0702967	3.22321	up	chr15	-	77078989	77153812
ENSMUST00000181870	1700109K24Rik	0.000664184	0.0205165	2.29365	down	Ensembl	1045	chr15	+	77084442	77096314	intronic antisense	NM_001110830	Rbfox2	RNA binding protein, fox-1 homolog (C. elegans) 2	0.000114023	0.0107852	10.4003	down	chr15	-	77078989	77153812
ENSMUST00000181870	1700109K24Rik	0.000664184	0.0205165	2.29365	down	Ensembl	1045	chr15	+	77084442	77096314	intronic antisense	NM_175387	Rbfox2	RNA binding protein, fox-1 homolog (C. elegans) 2	0.00350802	0.0379903	2.53606	down	chr15	-	77078989	77307053
ENSMUST00000181965	Gm26528	0.0357058	0.129142	2.94884	up	Ensembl	283	chr10	-	22281453	22281736	intronic antisense	NM_009018	Raet1c	retinoic acid early transcript gamma	0.0176309	0.08248	3.56418	down	chr10	+	22173901	22374139
NR_027965	2310061J03Rik	0.0356753	0.129097	4.01557	down	RefSeq	1350	chr16	-	55973267	55974617	natural antisense	NM_173026	Zbtb11	zinc finger and BTB domain containing 11	0.00790171	0.0548186	9.62371	up	chr16	+	55973803	56008912
NR_028426	Gm5129	0.00111456	0.024142	2.10394	down	RefSeq	603	chr5	-	29735333	29735936	natural antisense	NM_001127367	Dnajb6	DnaJ (Hsp40) homolog, subfamily B, member 6	0.0373886	0.124459	2.30635	up	chr5	+	29735897	29767101
NR_033548	D030047H15Rik	8.99054e-05	0.0115044	2.12557	down	RefSeq	2536	chr7	-	4126339	4136926	natural antisense	NM_021324	Ttyh1	tweety homolog 1 (Drosophila)	0.0097274	0.0605328	2.43815	down	chr7	+	4119532	4136241
NR_038048	D130020L05Rik	0.0165323	0.0852743	3.47985	down	RefSeq	2677	chr12	+	101082450	101088927	natural antisense	NM_211355	Smek1	SMEK homolog 1, suppressor of mek1 (Dictyostelium)	0.00324278	0.0370645	5.47546	up	chr12	-	101039408	101083702
NR_038049	D130020L05Rik	0.000482636	0.0188066	2.50366	down	RefSeq	2461	chr12	+	101082450	101088927	natural antisense	NM_211355	Smek1	SMEK homolog 1, suppressor of mek1 (Dictyostelium)	0.00324278	0.0370645	5.47546	up	chr12	-	101039408	101083702
NR_040339	Gm19897	0.00032649	0.0159973	2.74504	up	RefSeq	1619	chr7	-	28774898	28781514	natural antisense	NM_001122765	Sirt2	sirtuin 2	0.00157173	0.0278621	3.08736	up	chr7	+	28766751	28788665
NR_040533	Gm10804	0.0150908	0.0816153	8.07482	down	RefSeq	872	chr2	+	93452818	93456721	intronic antisense	NM_001271430	Cd82	CD82 antigen	0.038576	0.12656	2.63475	up	chr2	-	93419101	93462502
NR_040533	Gm10804	0.0150908	0.0816153	8.07482	down	RefSeq	872	chr2	+	93452818	93456721	intronic antisense	NM_001271431	Cd82	CD82 antigen	0.00285413	0.0350337	3.0797	up	chr2	-	93419101	93462950
NR_040533	Gm10804	0.0150908	0.0816153	8.07482	down	RefSeq	872	chr2	+	93452818	93456721	intronic antisense	NM_007656	Cd82	CD82 antigen	0.0470361	0.141132	2.12275	up	chr2	-	93419101	93462502
NR_040623	Chn1os3	0.00153367	0.0275157	5.64104	down	RefSeq	2707	chr2	+	73596525	73616012	natural antisense	NM_001166604	Chn1	chimerin 1	0.0163211	0.079507	2.17191	up	chr2	-	73610659	73660423
NR_040680	LOC100503496	0.022926	0.100714	2.34584	down	RefSeq	1776	chr11	+	109440077	109453359	natural antisense	NM_134038	Slc16a6	solute carrier family 16 (monocarboxylic acid transporters), member 6	0.0165726	0.0801655	3.40069	up	chr11	-	109450855	109473229
NR_045313	Rptoros	0.0148912	0.0810911	2.27274	down	RefSeq	1175	chr11	-	119820810	119834365	natural antisense	NM_028898	Rptor	regulatory associated protein of MTOR, complex 1	0.0442304	0.136583	2.18855	up	chr11	+	119602994	119899591
NR_045886	Gm10658	0.0137205	0.0779698	3.3886	down	RefSeq	1133	chr9	-	57056896	57071966	natural antisense	NM_019651	Ptpn9	protein tyrosine phosphatase, non-receptor type 9	0.0396097	0.128509	2.51935	up	chr9	+	56994967	57062807
NR_046036	4933405D12Rik	0.0104529	0.0678582	2.09985	down	RefSeq	768	chr3	-	122882591	122924116	intronic antisense	NM_007980	Fabp2	fatty acid binding protein 2, intestinal	0.000314292	0.0158454	2.04484	down	chr3	+	122895071	122899506
NR_102323	9330162012Rik	0.00849754	0.060982	2.32382	down	RefSeq	1468	chr13	+	24937400	24939049	natural antisense	NM_172532	Aldh5a1	aldhehyde dehydrogenase family 5, subfamily A1	0.00968401	0.0603886	4.00169	down	chr13	-	24907578	24937661
TCONS_00012272	XLOC_009524	0.0140501	0.0789724	2.02478	down	Alexander et al 2013	2238	chr16	-	36077582	36086745	intronic antisense	NM_001159421	Ccdc58	coiled-coil domain containing 58	0.0046866	0.0427882	2.30139	down	chr16	+	36071659	36092118
TCONS_00012272	XLOC_009524	0.0140501	0.0789724	2.02478	down	Alexander et al 2013	2238	chr16	-	36077582	36086745	intronic antisense	NM_001159422	Ccdc58	coiled-coil domain containing 58	0.00267308	0.0343894	2.73677	up	chr16	+	36081274	36092118
uc.325-	uc.325	0.000186509	0.01385	3.98355	down	UCR	235	chr2	+	105779530	105779765	intronic antisense	NM_023876	Elp4	elongation protein 4 homolog (S. cerevisiae)	0.0180703	0.0833607	4.45576	down	chr2	-	105700108	105904500
uc.414+	uc.414	0.000288481	0.015318	3.88606	down	UCR	246	chr11	+	98768057	98768303	natural antisense	NM_145434	Nr1d1	nuclear receptor subfamily 1, group D, member 1	7.98428e-05	0.00983921	9.40576	down	chr11	-	98767934	98775242
uc.418+	uc.418	0.000924233	0.0227472	4.10568	up	UCR	217	chr11	-	88049934	88050151	natural antisense	NM_001078167	Srsf1	serine/arginine-rich splicing factor 1	0.0137646	0.0726855	3.57087	up	chr11	+	88047372	88053757
uc.418+	uc.418	0.000924233	0.0227472	4.10568	up	UCR	217	chr11	-	88049934	88050151	natural antisense	NM_173374	Srsf1	serine/arginine-rich splicing factor 1	0.00949716	0.0599777	5.34021	up	chr11	+	88047372	88053757
uc.419+	uc.419	0.0314721	0.120322	2.15889	up	UCR	289	chr11	-	88049369	88049658	natural antisense	NM_001078167	Srsf1	serine/arginine-rich splicing factor 1	0.0137646	0.0726855	3.57087	up	chr11	+	88047372	88053757
uc.419+	uc.419	0.0314721	0.120322	2.15889	up	UCR	289	chr11	-	88049369	88049658	natural antisense	NM_173374	Srsf1	serine/arginine-rich splicing factor 1	0.00949716	0.0599777	5.34021	up	chr11	+	88047372	88053757
uc007eph.1	AK080063	0.0104704	0.0679068	3.34904	up	UCSC_knowngene	2223	chr10	-	22258545	22302835	intronic antisense	NM_009018	Raet1c	retinoic acid early transcript gamma	0.0176309	0.08248	3.56418	down	chr10	+	22173901	22374139
uc007epi.1	AK153639	0.0348431	0.127362	3.16797	up	UCSC_knowngene	1531	chr10	-	22264242	22302835	intronic antisense	NM_009018	Raet1c	retinoic acid early transcript gamma	0.0176309	0.08248	3.56418	down	chr10	+	22173901	22374139
uc007hha.1	AK076845	0.0289083	0.114328	2.97133	down	UCSC_knowngene	550	chr10	+	125308911	125310679	intronic antisense	NM_011391	Slc16a7	solute carrier family 16 (monocarboxylic acid transporters), member 7	0.0142272	0.073843	2.20664	up	chr10	-	125227484	125328535
uc007maq.1	AK146139	0.00314667	0.0383028	5.57271	up	UCSC_knowngene	876	chr11	+	107428275	107435686	intronic antisense	NM_145823	Pitpnc1	phosphatidylinositol transfer protein, cytoplasmic 1	0.000756955	0.0210982	3.28417	up	chr11	-	107207891	107470720
uc007nws.1	AK048798	0.00702169	0.0553887	9.90243	up	UCSC_knowngene	1451	chr12	-	73926480	73949785	natural antisense	NM_010431	Hif1a	hypoxia inducible factor 1, alpha subunit	0.00465384	0.0427248	2.22432	up	chr12	+	73907866	73947530
uc008gsi.1	AK079938	0.0308037	0.119026	3.46062	up	UCSC_knowngene	954	chr19	-	11470165	11484577	intronic antisense	NM_001166376	Ms4a6c	membrane-spanning 4-domains, subfamily A, member 6C	0.0498985	0.146124	4.41495	up	chr19	+	11469367	11472736
uc008gsi.1	AK079938	0.0308037	0.119026	3.46062	up	UCSC_knowngene	954	chr19	-	11470165	11484577	intronic antisense	NM_028595	Ms4a6c	membrane-spanning 4-domains, subfamily A, member 6C	0.00403457	0.0401041	4.19061	up	chr19	+	11469367	11482196
uc008gtc.1	AK044380	0.0168766	0.0859312	2.12663	up	UCSC_knowngene	695	chr19	+	11818244	11831258	natural antisense	NM_001025307	Stx3	syntaxin 3	8.33783e-05	0.00996204	5.65358	up	chr19	-	11775117	11819403
uc008gtc.1	AK044380	0.0168766	0.0859312	2.12663	up	UCSC_knowngene	695	chr19	+	11818244	11831258	natural antisense	NM_152220	Stx3	syntaxin 3	0.000202419	0.0132476	6.64164	up	chr19	-	11777488	11819403
uc008ihs.1	AK076687	0.0380158	0.134033	2.28046	down	UCSC_knowngene	1020	chr2	-	10339282	10374041	intronic antisense	NM_001198808	Sfmbt2	Scm-like with four mbt domains 2	0.000188556	0.0129878	5.27174	down	chr2	+	10370450	10595253
uc009bom.1	TCR-beta chain	0.000789053	0.0217776	3.70617	up	UCSC_knowngene	429	chr6	+	41203440	41547104	intronic antisense	NM_001003405	Try5	trypsin 5	0.00163029	0.02821	6.106	down	chr6	-	41311231	41314710
uc009bom.1	TCR-beta chain	0.000789053	0.0217776	3.70617	up	UCSC_knowngene	429	chr6	+	41203440	41547104	intronic antisense	NM_001103153	Gm10334	predicted gene 10334	0.00661045	0.0501152	2.26193	down	chr6	-	41442213	41446097
uc009ghi.1	AK154275	0.0298319	0.116697	2.35302	down	UCSC_knowngene	3660	chr7	+	30957408	30961619	natural antisense	NM_001164184	Lsr	lipolysis stimulated lipoprotein receptor	0.00458079	0.0425331	2.37751	up	chr7	-	30957769	30973469
uc009ghi.1	AK154275	0.0298319	0.116697	2.35302	down	UCSC_knowngene	3660	chr7	+	30957408	30961619	natural antisense	NM_017405	Lsr	lipolysis stimulated lipoprotein receptor	0.00899333	0.0582503	2.44097	up	chr7	-	30957769	30973469
uc009ptv.1	Gm10658	0.0143604	0.0800619	6.9084	down	UCSC_knowngene	957	chr9	-	57057202	57071966	natural antisense	NM_019651	Ptpn9	protein tyrosine phosphatase, non-receptor type 9	0.0396097	0.128509	2.51935	up	chr9	+	56994967	57062807
uc012coq.1	AK051383	0.00290594	0.036758	2.85155	up	UCSC_knowngene	4595	chr3	+	34070658	34075253	intronic antisense	NM_001026211	Dnajc19	DnaJ (Hsp40) homolog, subfamily C, member 19	0.0373617	0.124414	2.85997	down	chr3	-	34057757	34081326
uc029uib.1	Snx21	0.00094318	0.0229748	2.08618	down	UCSC_knowngene	1604	chr2	+	164791651	164793808	natural antisense	NM_133240	Acot8	acyl-CoA thioesterase 8	0.00387584	0.0395159	2.83981	up	chr2	-	164792767	164804881
uc029voq.1	AK161424	0.000336638	0.0162644	23.0001	down	UCSC_knowngene	726	chr5	-	124721997	124725079	natural antisense	NM_011596	Atp6v0a2	ATPase, H+ transporting, lysosomal V0 subunit A2	0.000495117	0.0180498	3.61773	down	chr5	+	124712207	124722146
