# Supplementary material for: Aberrant Expression Profiles of lncRNAs and Their Associated Nearby Coding Genes in the Hippocampus of the SAMP8 Mouse Model with AD
Source: Mol Ther Nucleic Acids. 2020 Feb 19;20:140–54. doi: 10.1016/j.omtn.2020.02.008 (PMC7066064; doi:10.1016/j.omtn.2020.02.008)
Supplement: Table S17. CNC Network Pairs [file mmc18.xls]

## Sheet: CNC network paires
CNC network pairs
1. Data preprocessing: The coding data comes from the results of significant differences of microarray. In the coding (mRNA) part, the gene with the same scripts takes the median value to represent the coding expression value; in the lncRNA (non coding) part, the expression value comes from the parts of significant differences.
2. Calculation of Pearson correlation coefficient: The Pearson correlation coefficient (PCC) between coding and non coding was calculated by R statistical environment.
3. PCC screening: The results of PCC > = 0.98 were selected as the correlation pairs.
Coding	Non-coding	Pearson correlation coefficient，PCC	Positive/Negative correlation
NM_009649	Gm16581	0.983253	+
NM_009649	Gm12260	0.984936	+
NM_022313	Gm16581	0.981342	+
NM_145597	Gm16581	-0.991764	-
NM_011113	Gm26902	0.988725	+
NM_011113	Ncr3-ps	0.986588	+
NM_054085	Gm12260	0.980322	+
NM_010762	BC024571	-0.983548	-
NM_145548	Ncr3-ps	-0.990491	-
NM_001243155	Gm26902	0.991918	+
NM_001243155	Ncr3-ps	0.987256	+
NM_146187	AK020274	-0.99216	-
NM_181588	Gm16581	-0.980798	-
NM_181588	Ncr3-ps	-0.984142	-
NM_010220	Gm12260	0.980215	+
NM_133660	Gm16581	-0.988188	-
NM_133660	Gm26902	-0.983693	-
NM_133660	Ncr3-ps	-0.990115	-
NM_173733	Vaultrc5	-0.982542	-
NM_023395	Vaultrc5	-0.985877	-
NM_008328	AK080501	0.983353	+
NM_026512	Gm16581	-0.983352	-
NM_026512	Gm26902	-0.980499	-
NM_026512	Ncr3-ps	-0.99005	-
NM_173385	Gm12260	-0.985966	-
NM_011694	Gm19897	0.984961	+
NM_010493	Gm12260	0.9855	+
NM_020027	Gm12260	0.980736	+
NM_145987	Gm12260	0.980853	+
NM_001044386	Gm26902	-0.985073	-
NM_011671	Gm19897	0.990703	+
NM_025809	Vaultrc5	-0.981795	-
NM_013797	Gm26902	-0.981085	-
NM_013797	Ncr3-ps	-0.98467	-
NM_001159415	Gm16581	-0.98566	-
NM_001159415	Gm26902	-0.985232	-
NM_001159415	Ncr3-ps	-0.981167	-
NM_013585	Gm19897	0.989685	+
NM_001039562	Ncr3-ps	0.981702	+
NM_001172101	Gm12260	-0.995655	-
NM_207203	Gm12260	-0.98805	-
NM_021537	Gm12260	-0.984966	-
NM_029529	Gm19897	0.984241	+
NM_001042591	Gm26902	-0.982351	-
NM_182696	Gm19897	-0.980654	-
NM_010442	Gm12260	0.985292	+
NM_033612	Gm12260	-0.982699	-
NM_009912	Gm19897	0.986458	+
NM_001081120	Gm12260	-0.982357	-
NM_027294	Gm12260	-0.98533	-
NM_001134829	Gm12260	0.985557	+
NM_011584	Gm16581	-0.986885	-
NM_011584	Gm26902	-0.985981	-
NM_011584	Ncr3-ps	-0.985566	-
NM_178207	Vaultrc5	0.986483	+
NM_001199940	Gm12260	0.98926	+
NM_001042605	Gm19897	0.988516	+
NM_001164248	Gm12260	0.980565	+
NM_054098	Gm12260	0.982987	+
NM_028024	Tsr1	0.982064	+
NM_010609	Gm16581	0.985821	+
NM_010609	Ncr3-ps	0.986099	+
NM_026429	Gm19897	-0.989462	-
NM_172419	Vaultrc5	0.987715	+
NM_018875	BC024571	0.9832	+
NM_001177595	AK080501	0.982383	+
NM_027395	Gm19897	0.99567	+
ENSMUST00000099225	Gm12260	0.985071	+
NM_016719	Gm16581	-0.988328	-
NM_016719	Gm26902	-0.989749	-
NM_016719	Ncr3-ps	-0.98844	-
NM_001113406	Vaultrc5	0.990805	+
NM_001042556	Gm12260	0.984916	+
NM_011825	Gm12260	-0.98733	-
NM_007592	Gm16581	-0.992269	-
NM_027908	Gm12260	-0.984592	-
NM_011577	Gm19897	0.995003	+
NM_019442	Vaultrc5	0.985338	+
NM_029600	Tsr1	0.994304	+
NM_001122605	Gm12260	0.985087	+
NM_029116	Gm19897	0.982935	+
NM_027882	Gm16581	0.991912	+
NM_027882	Gm26902	0.984237	+
NM_027882	Ncr3-ps	0.981818	+
NM_134164	Gm12260	0.983314	+
NM_023500	BC024571	-0.985391	-
NM_133226	Gm26902	0.982212	+
NM_027104	BC024571	-0.985068	-
NM_009789	Gm19897	0.989631	+
NM_001122765(Sirt2)	Gm19897	0.984413	+
NM_001270812	Gm19897	-0.985954	-
NM_033601	Vaultrc5	0.982442	+
NM_009251	Gm12260	0.984958	+
NM_020286	BC024571	-0.980111	-
NM_033079	Gm26902	-0.988323	-
NM_001171024	Gm16581	0.992191	+
NM_001171024	Gm26902	0.990837	+
NM_001171024	Ncr3-ps	0.988059	+
NM_007911	Gm26902	0.982593	+
NM_026735	Gm16581	0.980265	+
NM_001161374	Vaultrc5	-0.982108	-
NM_028000	Gm12260	0.984814	+
NM_001104531	Gm26902	-0.98531	-
NM_001104531	Ncr3-ps	-0.986201	-
NM_145417	AK080501	0.984158	+
NM_008510	Vaultrc5	0.986426	+
NM_182808	Gm12260	-0.99398	-
NM_010387	Gm19897	0.988457	+
NM_025687	Gm19897	-0.992487	-
NM_010255	Gm12260	-0.984952	-
NM_177633	BC024571	0.990093	+
NM_134103	Gm16581	-0.994199	-
NM_134103	Gm26902	-0.994545	-
NM_134103	Ncr3-ps	-0.983918	-
NM_001101603	Gm19897	-0.982409	-
NM_021718	Gm19897	0.98131	+
NM_008854	Gm26902	0.981559	+
NM_011393	Gm16581	-0.981959	-
NM_011393	Ncr3-ps	-0.987135	-
NM_029985	Vaultrc5	-0.981132	-
NM_008970	Gm12260	-0.995136	-
NM_017404	Gm16581	-0.981125	-
ENSMUST00000029371	Gm26902	-0.987241	-
NM_009098	BC024571	-0.992799	-
NM_001038703	Ncr3-ps	-0.980314	-
NM_008331	Gm12260	0.980187	+
NM_028881	Gm12260	0.980658	+
NM_182841	BC024571	-0.980281	-
NM_001098840	Gm26902	0.982695	+
NM_001081291	Gm19897	0.988461	+
NM_007513	Gm19897	0.98966	+
NM_009151	Gm19897	0.987203	+
NM_010378	Gm19897	0.983883	+
NM_031395	Gm16581	0.987861	+
NM_031395	Gm26902	0.996059	+
NM_011767	E230001N04Rik	0.984636	+
NM_009264	Gm16581	0.992087	+
NM_009264	Gm26902	0.980783	+
NM_020266	Gm12260	0.98036	+
NM_027482	Gm16581	0.980636	+
NM_145486	Gm16581	-0.990136	-
NM_007924	Gm12260	0.983119	+
NM_194052	BC024571	0.981298	+
NM_029104	Vaultrc5	0.983694	+
NM_008437	Gm19897	0.988728	+
NM_173024	Vaultrc5	0.98472	+
NM_021451	Gm16581	0.984653	+
NM_021451	Gm26902	0.984378	+
NM_021451	Ncr3-ps	0.991032	+
NM_026018	Gm19897	-0.98694	-
NM_007703	Gm26902	-0.987229	-
NM_008991	Gm12260	-0.984497	-
NM_021384	Vaultrc5	0.992017	+
NM_021346	Gm16581	-0.994305	-
NM_021346	Gm26902	-0.985429	-
NM_021346	Ncr3-ps	-0.983131	-
NM_001170907	Gm12260	-0.994811	-
NM_001242419	Gm12260	0.994296	+
NM_001085532	Gm26902	0.985433	+
NM_001085532	Ncr3-ps	0.980966	+
NM_001085533	Gm16581	0.995436	+
NM_001085533	Gm26902	0.982158	+
NM_009890	Gm26902	0.984671	+
NM_001112700	Gm12260	-0.989402	-
NM_001161608	Gm26902	0.989636	+
NM_010206	NR_040339	-0.980558	-
NM_211355	Gm12260	0.985347	+
NM_153591	Gm16581	-0.982448	-
NM_153591	Ncr3-ps	-0.980701	-
NM_011346	Gm19897	0.982372	+
NM_007534	Gm19897	0.991327	+
NM_011834	Gm26902	-0.984794	-
NM_025572	Gm12260	-0.981354	-
NM_011996	Vaultrc5	-0.991737	-
NM_028281	Gm16581	-0.986854	-
NM_028281	Gm12260	-0.98361	-
NM_011396	Gm12260	0.980597	+
NM_175250	Ncr3-ps	-0.982054	-
NM_030087	Gm16581	-0.985685	-
NM_030087	Gm26902	-0.980057	-
NM_023160	Gm12260	-0.984051	-
NM_206537	Vaultrc5	-0.9844	-
NM_001193309	Ncr3-ps	0.981109	+
NM_021985	Gm19897	0.986148	+
NM_013652	Vaultrc5	0.99361	+
NM_010397	Vaultrc5	0.985484	+
NM_001098231	Gm26902	-0.980654	-
NM_025407	Gm16581	-0.988678	-
NM_025407	Gm26902	-0.983513	-
NM_025407	Ncr3-ps	-0.983727	-
NM_001170555	Gm19897	0.983244	+
NM_026935	Vaultrc5	-0.98177	-
NM_001113549	Vaultrc5	-0.997636	-
NM_180962	Gm16581	-0.980419	-
NM_134050	NR_040339	0.983144	+
NM_001177571	Gm16581	-0.984687	-
NM_001177571	Gm12260	-0.983705	-
NM_001164149	BC024571	0.980266	+
NM_013752	Gm12260	-0.983252	-
NM_025479	Vaultrc5	-0.984807	-
NM_030209	Gm19897	0.98711	+
NM_009898	Gm19897	0.988635	+
NM_001164053	AK080501	0.984542	+
NM_001104927	Gm16581	-0.992099	-
NM_001104927	Gm26902	-0.988468	-
NM_001104927	Ncr3-ps	-0.990371	-
NM_026153	Gm12260	-0.985767	-
NM_001163138	Gm12260	-0.989364	-
NM_053100	Gm26902	0.990423	+
NM_001081114	Gm12260	-0.988101	-
NM_027106	Vaultrc5	-0.994447	-
NM_011227	Gm12260	0.982794	+
NM_009069	BC024571	0.990927	+
NM_133750	Gm16581	0.987779	+
NM_022411	Gm16581	-0.986552	-
NM_001164365	AK080501	0.980554	+
NM_026686	Ncr3-ps	-0.982945	-
NM_001111274	Gm12260	-0.983834	-
NM_001085531	Ncr3-ps	0.980582	+
NM_145146	Gm12260	-0.994581	-
NM_008491	Gm26902	0.981336	+
NM_001013779	Gm19897	0.982707	+
NM_001191026	Gm16581	-0.989588	-
NM_029097	Vaultrc5	-0.980814	-
NM_023374	Gm16581	-0.980555	-
NM_023374	Gm12260	-0.986114	-
NM_025840	Gm19897	0.991617	+
NM_021294	Gm12260	-0.980151	-
NM_001111320	Gm19897	0.982419	+
NM_145130	Vaultrc5	-0.985298	-
NM_175653	Gm16581	0.981997	+
NM_175653	Gm26902	0.981373	+
NM_009402	Gm19897	0.984028	+
NM_008550	Gm19897	0.989485	+
NM_007778	Gm19897	0.9887	+
NM_001159589	Gm12260	0.982949	+
NM_001198635	BC024571	-0.989799	-
NM_029727	Gm16581	-0.987897	-
NM_027569	Gm12260	0.98855	+
NM_021358	BC024571	-0.984045	-
NM_027122	Ncr3-ps	-0.982451	-
NM_019879	Gm12260	-0.981186	-
NM_178591	Gm16581	0.989493	+
NM_178591	Gm26902	0.990777	+
NM_178591	Ncr3-ps	0.983257	+
NM_027521	Ncr3-ps	-0.98245	-
NM_009892	Gm19897	0.982391	+
NM_001114088	Gm16581	0.983267	+
NM_001114088	Gm26902	0.989487	+
NM_172288	Vaultrc5	-0.988096	-
NM_011453	Gm12260	-0.988425	-
NM_027864	Gm16581	-0.988822	-
NM_001024205	Gm12260	0.984039	+
NM_008889	Gm19897	0.985239	+
NM_175283	Gm12260	-0.981179	-
NM_001033285	Gm19897	-0.989349	-
NM_020034	Gm16581	0.982158	+
NM_145571	Gm16581	0.980685	+
NM_145073	Gm16581	0.982579	+
NM_001101516	Gm12260	-0.988144	-
NM_021509	Vaultrc5	-0.982308	-
NM_010220 (Fkbp5)	E230001N04Rik	0.985511	+
NM_016795(Srpk15)	E230001N04Rik	0.986549	+
